# Supplementary material for: A PCR primer design method for identifying spider mite species using k-mer counting
Source: PLoS One. 2025 Jun 9;20(6):e0321199. doi: 10.1371/journal.pone.0321199 (PMC12148119; doi:10.1371/journal.pone.0321199)
Supplement: S1 Table — (XLSX) [file pone.0321199.s001.xlsx]

## Sheet: S1 Table
S1 Table. Summary of sequence data, de novo assembly, and k-mer analysis
	Sequence data			de novo assembly					k-mer analysis
Species	BioSample accession number a	Number of sequence reads		Number of contigs	Number of N50 contigs	N50 length	Max length of contigs (bp)		Number of species-specific primer candidates
P. citri (McGregor)	SAMD00134183	42123202		22884	4174	2256	21047		1334
P. mori Yokoyama	SAMD00134200	17817459		19932	3593	2043	17605		3333
P. ulmi (Koch)	SAMD00134158	12719324		19295	3626	1734	14630		1842
P. osmanthi Ehara & Gotoh	SAMD00134149	14717237		19957	3676	2031	24030		257
S. shii (Ehara)	SAMD00134194	15911589		19271	3535	2056	14277		32623
E. nomurai Ehara	SAMD00778255	18401062		16175	3010	1974	14241		48621
E. celtis Ehara	SAMD00778256	20255014		17324	3210	1861	14251		38701
O. castaneae Ehara & Gotoh	SAMD00778257	19804009		16915	3306	1388	13034		2143
O. ilicis (McGregor)	SAMD00134160	16255963		18899	3441	2034	14841		5025
O. coffeae (Nietner)	SAMD00134208	32166635		18544	3339	1983	19217		7839
O. gotohi Ehara	SAMD00134189	13879424		17935	3393	1369	12351		2484
O. amiensis Ehara & Gotoh	SAMD00134161	16790272		17030	3194	1695	13063		4109
T. kanzawai Kishida	SAMD00134185	31860373		23718	4396	2135	18933		1089
T. parakanzawai Ehara	SAMD00134174	18997047		20152	3732	1847	11286		400
T. urticae Koch (red form)	SAMD00134168	14320356		22412	4063	1821	14593		505
T. urticae Koch (green form)	SAMD00134170	13515407		24866	4564	1806	11997		437
T. truncatus Ehara	SAMD00134162	16370292		19663	3594	1955	14360		2950
T. pueraricola Ehara & Gotoh	SAMD00134163	11636034		20130	3705	1749	12201		456
T. piercei McGregor	SAMD00134171	14674987		19375	3550	1953	13295		6840
a Each BioSample accession number is associated with the DRA accession number (DRA007145 and DRA018635).
