# Supplementary material for: A PCR primer design method for identifying spider mite species using k-mer counting
Source: PLoS One. 2025 Jun 9;20(6):e0321199. doi: 10.1371/journal.pone.0321199 (PMC12148119; doi:10.1371/journal.pone.0321199)
Supplement: S2 Table — (XLSX) [file pone.0321199.s002.xlsx]

## Sheet: S2 Table
S2 Table Species-specific primer candidates and results of PCR amplification
Species name	Species-specific primer candidate from k-mer analysis	Contigs that contain species-specific primer candidatea	Reference sequence of T. urticaeb		Primer pair designed based on species-specific primer candidate						Expected PCR product size	PCR amplification success	Species PCR-amplifiede	Results of BLASTN search
			NCBI Reference Sequence	Database ID	Forward primer name	Forward primer sequencec	Tm (°C) of forward primerd	Reverse primer name	Reverse primer sequencec	Tm (°C) of reverse primerd				Percentage of identical matches (%)	Alignment length (bp)
P. citri	TCCACAAGTTAACCTTGGTTCTCATGAAAG	comp309_seq0	NW_015449934.1	tetur05g05320	Pci6_F1	ACGATGGAATGACCTGTAGTGTAAAGTTCGC	72.7	Pci6_R1	GCGCGTGTCGGTGTTTACGTTACTGG	75.6	604	No	P. citri, P. osmanthi	-	-
	CGTTCACCATCCAGATCCTAAGTTCGTAAG	comp3575_seq0	XM_015926160.2	tetur04g01050	Pci4_F1	TAAGGCCGAAGAGCGAGATTATATTTCGC	72.5	Pci4_R1	ACTATTATGATGTAATAATAGAAATCGACCCAGCTC	68	401	No	P. citri, P. osmanthi	-	-
	CTAAGGCCGAAGAGCGAGATTATATTTCGC	comp3120_seq0	NW_015449930.1	tetur01g07420	Pci4_F2	AGTCACATTTTTCTACCTCTACTTGAATATCTCCC	68.6	Pci4_R2	GTTAGTGAATTAAACGAGGTTGGAATCCTCGG	73.1	403	No	P. citri, P. osmanthi	-	-
	GACGGATGGAACTTGTGTTAACTTCAACTC	comp330_seq25	XM_015940454.2	tetur03g08590	Pci5_F2	TCATCAACATGCAAACAAATTGTTCCTTCACAAG	75.6	Pci5_R2	CAATCTAAAAGCGACCGAAACAGCAGCAC	75	513	No	P. citri, P. mori, P. osmanthi	-	-
	GTTCCTTCACAAGATGAGAACTGATTGTGC	comp4886_seq0	XR_001568895.1	tetur10g04160	Pci7_F1	TTAGTTGATTACTGTAAATCTCAAGGAATCCTGG	69.1	Pci7_R1	GTTCGTTCGGCGAAATCAACTGATTCATCG	77.6	708	No	Non-amplified	-	-
	GTTCGTTCGGCGAAATCAACTGATTCATCG	comp2392_seq0	XM_015939595.2	tetur02g07450	Pci3_F1	AAAGAAGGTACGACAGAAAACAACGAGGG	71.5	Pci3_R1	TGGGGATTAACGCGAAATGAACATTAACTTTCATG	76.2	323	No	P. citri, P. osmanthi	-	-
P. mori	CCTCCAAGGATGGACATTGGTCCATGTCTG	comp463_seq0	XM_025162220.1	tetur01g12680	Pmo1_F2	ATGGAACTTGTGATGTACCATATTTCGCAGAC	72.3	Pmo1_R2	AACTCATTGACCGCCTCCTGATCAATTCC	75.6	102	Yes	P. mori	98.82	85
	CGTTGACAGTAATAGCTCTAAATCGCTCTC	comp3980_seq0	XM_015928953.2	tetur01g10630	Pmo1_F1	ACTTACTTTGCTCTCGAATTTTTGGAAACCGTTG	74.3	Pmo1_R1	ACCGTTGATCGGCACTTGTTCTTGGGAC	77.4	103	No	P. citri, P. mori	-	-
	CTCTCCGCTTCACTTGAATGGTCGAGAACA	comp3293_seq0	XM_015925916.2	tetur01g08940	Pmo3_F1	TTCTCCCTGGATTGGGTTTACAATGTTCTC	72.7	Pmo3_R1	AGTGAACATAAATGCGAAGCTGATTCCCCTTG	75.8	300	No	P. mori, T. kanzawai	-	-
P. ulmi	GTTTCACCATGATCCAAGAATCACCTGAGG	comp5331_seq0	XM_015925916.2	tetur01g08940	Pul7_F1	TCATATTTCCAAATACTCTGCTCAAAGTTTCACC	71.3	Pul7_R1	AAGTTGCTTTAGGCGTTTGTGGTTTGAAGG	73.9	725	Yes	P. ulmi	99.71	692
P. osmanthi	GCACCTTCTTCACTCTAAGCGGTAAAGACA	comp384_seq0	XM_015932902.2	tetur15g02050	Pos5_F1	TGTTTTGTCTTTACCGCTTAGAGTGAAGAAGG	71.1	Pos5_R1	TTTCCTCTTAAGAGTAGCCGGAACAATTTCAGC	73.5	504	Yes	P. osmanthi	100	505
	CGGAAATCGACCAGTTCGCCATCTATTGGA	comp1457_seq2	XM_015929515.2	tetur08g00080	Pos4_F1	TAGTCATACGAAGTCCAGTGGAAGTACAAAC	68.2	Pos4_R1	TTTAATATTCTATCCAATAGATGGCGAACTGGTCG	72.5	403	No	P. citri, P. osmanthi	-	-
	GATACTGGTGGTGAAATTGGTACACGATCT	comp2635_seq0	XM_015932503.2	tetur13g00870	Pos8_F1	AATTAGCTGTTCACCAGTTGATACTGGTGG	70.6	Pos8_R1	TTTTGTATCCCGTATGAATTGCGGCGATTC	76.2	805	No	Non-amplified	-	-
S. shii	CAAACCGAGTTTATTGGCGATGTTTAAACC	comp4730_seq0	XM_015937235.2	tetur01g00100	Ssh7_F1	AGTGAAGAAGGGTTTAAACATCGCCAATAAACTC	72.4	Ssh7_R1	AGTTACTTCACCCCACATTCGGGAACC	73.3	702	Yes	S. shii	100	664
	AGCTGATCCTGAGGTGTAATCACTCCATCT	comp4730_seq0	XM_015937235.2	tetur01g00100	Ssh4_F1	TGTAAATAATTTACCAAACAAACTAGACGAAAGATGGAG	70.7	Ssh4_R1	TTCATTGGATCCCACTAATTTATACACTTGAGTTGC	72.7	399	No	Non-amplified	-	-
	GGTAGAGCAACTTGAATGTCAAACTTTCGG	comp4730_seq0	XM_015937235.2	tetur01g00100	Ssh3_F1	GGCTACCCGAAAGTTTGACATTCAAGTTGC	74.5	Ssh3_R1	TCTATTGGTATCGATCACATCTTTACCTTCCATG	71.8	312	No	Non-amplified	-	-
E. nomurai	CTCAGGTTCAGTGAATTGAGCCGAACGCGA	comp5268_seq0	XM_015939562.2	tetur02g08560	Eno6_F1	CGTTCGGCTCAATTCACTGAACCTGAG	74.5	Eno6_R1	AACTGAAGATGCGTATGTGAGGACGGTC	73	600	Yes	E. nomurai	99.81	524
E. celtis	AGCCTCCAGGAATGAACCAATTTCATCTTC	comp2884_seq0	XM_015937235.2	tetur01g00100	Ece3_F1	AGAATTGGAAAAATGTTCAAACGAAGATGAAATTGGTTC	75.5	Ece3_R1	AGCTTGATGTAGTTGGGCAAGCTCAGC	73.2	300	Yes	E. celtis	99.67	301
	AGTACTGGCGGTATGATTATGACACCGTCT	comp2884_seq0	XM_015937235.2	tetur01g00100	Ece5_F2	TGGCCATTCTTGAATATGGACAGAATCAAGAC	74	Ece5_R2	TCGATTGATCCCGAGATTGGACAGGG	76.5	503	Yes	E. celtis	99.61	506
	CATCACAATGGCACTGCGTTGAGTTTCACC	comp2884_seq0	XM_015937235.2	tetur01g00100	Ece5_F1	GTGAAACTCAACGCAGTGCCATTGTGATG	76.4	Ece5_R1	AGTAACATTACACCGAATGGATTGATTGAAAAGAC	71.6	511	No	Non-amplified	-	-
O. castaneae	GGAGAAGGATCGTATGGCATAACCATCTCG	comp829_seq1	XM_015940454.2	tetur03g08590	Oca4_F1	GAGAAGGATCGTATGGCATAACCATCTCG	72.6	Oca4_R1	ACCATGTATGGACAAACCAATTGCTGGTTGAG	75.9	399	Yes	O. castaneae	98.87	355
	GTTGAAGTTGTGAATGAATCAGCAGCACCT	comp1881_seq0	XM_015930636.2	tetur10g04050	Oca1_F1	TCATCAAGGTGCTGCTGATTCATTCACAACTTC	76.6	Oca1_R1	TGATCACTGATTCTTTACGAGTTTTTCAACACACAC	73.5	109	Yes	O. castaneae	100	13
	GCGATCACAATTGCGCCATTGACTGACTCT	comp171_seq0	XM_025162220.1	tetur01g12680	Oca8_F1	AGAGTCAGTCAATGGCGCAATTGTGATCG	76.8	Oca8_R1	TCATAGATGAGGCCAAATTTCATTTTAGTTGAAAGTG	73.1	801	No	O. castaneae, O. ilicis, O. gotohi, O. amiensis	-	-
O. ilicis	CTGACGACGGACTGTCATTAACAAGCTTTC	comp6294_seq0	XM_015937235.2	tetur01g00100	Oil2_F1	ACATATAGAAAGCTTGTTAATGACAGTCCGTCG	70.7	Oil2_R1	AGTTGTAATTGTATTCCTATGGTAATTAGCGTGATG	69.1	205	Yes	O. ilicis	99.52	206
O. coffeae	CGTATAACAGAGTCTGAATCTGCGATCTGG	comp4737_seq0	XM_015937235.2	tetur01g00100	Oco1_F1	CCAGATCGCAGATTCAGACTCTGTTATACG	71.4	Oco1_R1	TGAAGGTGATGTAATTGCTTAATGTTTATAATTATTCCTC	69.8	109	Yes	O. coffeae	82.9	76
O. gotohi	GGTATGCGGTAATTCACTTTCTGGAACAAC	comp3261_seq0	XM_015928528.2	tetur01g03170	Ogo7_F1	TCAGAGGTTGTTCCAGAAAGTGAATTACCG	72.2	Ogo7_R1	AGAAATTCTAATCCGGTTACAAAGATATTATGAGCG	70.4	703	Yes	O. gotohi	99.85	676
O. amiensis	CTCCGATCTTTCAAGGTAATGCCAATGACG	comp4642_seq0	XM_015937235.2	tetur01g00100	Oam2_F1	ACTTAGTCTTTTGAATTTTCTCAACTGTAAACTAACTG	67.1	Oam2_R1	TCCGATCTTTCAAGGTAATGCCAATGACG	75.1	199	Yes	O. amiensis	99.5	200
T. kanzawai	CTCTAGGTTGATAACCACATCCGCTAATAG	comp5632_seq0	XM_015937235.2	tetur01g00100	Tka8_F1	TAATTGTACCTAATATTGTTTATGAGGATGCTATTAGC	66.9	Tka8_R1	CATCTTGTAAACAAATGTCGATTTGTATCGATTAACTC	71.3	786	Yes	T. kanzawai	99.86	723
T. parakanzawai	TGACTTGCGCCAGTCGAATCAGTGGATCCA	comp1769_seq0	XM_015939595.2	tetur02g07450	Tpar2_F1	GTCACAAATTTTGCGAAGCAGTGAAATCACTG	75.2	Tpar2_R1	ATCCACTGATTCGACTGGCGCAAGTC	75.3	203	Yes	T. parakanzawai	87.82	156
T. urticae (red form)	CCATCTGATGAGAACTCTTGGACTTCGCCA	comp3355_seq0	NW_015449954.1	tetur25g01630	TurR6_F1	CAGTCGACAGAATTGGCGAAGTCCAAG	74.5	TurR6_R1	TCTCTTCAGGTAAACCAATAATTGAAATTCCAGC	71.7	612	Yes	T. urticae (red form)	96.52	604
T. urticae (green form)	GCTTCCAACATGGAAGTGGTTGCATCAATC	comp1118_seq0	XM_015926370.2	tetur04g05650	TurG5_F2	TCATCAGGAAAAGACAAAGAATATGAAAATATCATTAGG	70.8	TurG5_R2	ACAAGTCTGGGTTGAGATGGAGCTTCC	72.6	511	No	Non-amplified	-	-
	CTGAAAGTAACCAGATTTGCAGTTTGTGCG	comp7573_seq0	NW_015449938.1	tetur09g06570	TurG1_F2	CTGAAAGTAACCAGATTTGCAGTTTGTGCG	73.2	TurG1_R2	GTGATTATTTATTTACAGTCTTTTCTCGTTCTCTTCC	68.6	104	No	T. urticae (red form), T. urticae (green form), T. truncatus, T. pueraricola	-	-
	GCCATTCATAGATGTGTAACCAAGGAGCCT	comp1375_seq0	XM_015940342.2	tetur03g08760	TurG3_F2	TTGCCTAAGCCATTCATAGATGTGTAACCAAGG	73.9	TurG3_R2	AAACAATACTAGAGACAATGGGTGTAGTCACG	68.8	326	No	Non-amplified	-	-
	GGAGCTTCCAACATGGAAGTGGTTGCATCA	comp1118_seq0	NW_015449933.1	tetur04g05650	TurG4_F1	TGAAGAATACTGTATCAAGTATAAATCAAAGCCACC	69.4	TurG4_R1	ACAAGTCTGGGTTGAGATGGAGCTTCC	72.6	410	No	T. kanzawai, T. parakanzawai, T. urticae (red form), T. urticae (green form), T. truncatus, T. pueraricola	-	-
	GTTGCCTAAGCCATTCATAGATGTGTAACC	comp1375_seq0	XM_015940342.2	tetur03g08760	TurG2_F1	GTTGCCTAAGCCATTCATAGATGTGTAACC	69.9	TurG2_R1	GTGACACACGAAGAAAAATATAGACACATAAGAC	67.5	201	No	Non-amplified	-	-
	TGAAAGTAACCAGATTTGCAGTTTGTGCGA	comp7573_seq0	NW_015449938.1	tetur09g06570	TurG3_F1	TTCTTTTTCTGAAAGTAACCAGATTTGCAGTTTGTGC	74.7	TurG3_R1	CACGAATCAGGAACTTTGCAGGTTGACC	74.8	306	No	T. kanzawai, T. parakanzawai, T. urticae (red form), T. urticae (green form), T. truncatus	-	-
	TGAAAGTAACCAGATTTGCAGTTTGTGCGA	comp7573_seq0	NW_015449938.1	tetur09g06570	TurG5_F1	TCTTTTTCTGAAAGTAACCAGATTTGCAGTTTGTGC	74.4	TurG5_R1	TCACCAATCACTTCAACTGTATAAGGACTTCC	70.4	501	No	T. kanzawai, T. parakanzawai, T. urticae (red form), T. urticae (green form), T. truncatus, T. pueraricola	-	-
	TGGAGCTTCCAACATGGAAGTGGTTGCATC	comp1118_seq0	NW_015449933.1	tetur04g05650	TurG1_F1	CGAACTGGAAAATGTTTTGAAATCAACCTTCGATC	75.8	TurG1_R1	GAGCTTCCAACATGGAAGTGGTTGCATC	74.9	100	No	T. kanzawai, T. parakanzawai, T. urticae (red form), T. urticae (green form), T. pueraricola	-	-
	TGTCAAGGCGACTGTCAACTAAGATTTGCA	comp570_seq0	XM_015926664.2	tetur04g00190	TurG1_F3	TTGTGACAACTTTTATTCATAACTTGTTACGGTTTCC	71.6	TurG1_R3	TGGTATTAGGGCATACAGTGCCATCTGTC	72.2	97	No	Non-amplified	-	-
T. truncatus	CTGAAACGTCGAGTTGCCGAATCTTCATCA	comp2124_seq0	XM_015928125.2	tetur01g12260	Ttr4_F1	TGATGAAGATTCGGCAACTCGACGTTTCAG	77.1	Ttr4_R1	CTCCGAGGCAACCTGAAGGTTTTGG	74.4	415	Yes	T. truncatus	100	223
T. pueraricola	TCAGTTGCTGCATGAACGCTAGATAAATGC	comp4879_seq0	XM_015940290.2	tetur03g03270	Tpu6_F1	TGTCAACATATGATCCTGAGAAGCAAGATGG	73.1	Tpu6_R1	ACAAGCGCATTTATCTAGCGTTCATGCAGC	75.7	605	Yes	T. pueraricola	99.66	593
	GCCTTCCTCCTTTAAACAATGACGAAATGG	comp1820_seq0	XM_015939595.2	tetur02g07450	Tpu1_F1	TGTCGTTATAATTCATTATTTTATTCTTATGAGTTTTAACACG	69.2	Tpu1_R1	ATTACTTTCTAGGCAGTTTTGGCCTTCCTC	70.5	101	No	Non-amplified	-	-
T. piercei	AGGCCAAGGACAGGAACAGATGTGCTTCCT	comp4788_seq0	XM_015937235.2	tetur01g00100	Tpi1_F1	TCACCTTTTTTTTGGTATGTTTAGGAAGCACATC	72.3	Tpi1_R1	ATACTGATATCAAACATTTTGAGGTAAGTGACAAGATTG	70.5	99	Yes	T. piercei	80.88	68
a Sequences are available as supplemental file.
b The reference sequence of T. urticae [20] is high sequence similarity to contigs containing species-specific primer candidates.
c Primer candidates designed based on the results of the k-mer analysis are shown in bold font.
d Tm (°C) is estimated using the Nearest-Neighbor method.
e When only the target species was successfully amplified, the name of the species is shown in bold font.
