# Supplementary material for: A PCR primer design method for identifying spider mite species using k-mer counting
Source: PLoS One. 2025 Jun 9;20(6):e0321199. doi: 10.1371/journal.pone.0321199 (PMC12148119; doi:10.1371/journal.pone.0321199)
Supplement: S1 File — (ZIP) [file pone.0321199.s003.zip]

Archive with 4 entries (3 files):
- S1_File/
- S1_File/cds_align.zip
- S1_File/3prime_align.zip
- S1_File/5prime_align.zip
