# Supplementary material for: A PCR primer design method for identifying spider mite species using k-mer counting
Source: PLoS One. 2025 Jun 9;20(6):e0321199. doi: 10.1371/journal.pone.0321199 (PMC12148119; doi:10.1371/journal.pone.0321199)
Supplement: S2 File — (ZIP) [file pone.0321199.s004.zip]

Archive with 20 entries (19 files):
- S2_file/
- S2_file/P_mor.txt
- S2_file/T_pue.txt
- S2_file/T_urtR.txt
- S2_file/T_par.txt
- S2_file/T_urtG.txt
- S2_file/P_osm.txt
- S2_file/E_cel.txt
- S2_file/T_tru.txt
- S2_file/O_ili.txt
- S2_file/O_cas.txt
- S2_file/P_ulm.txt
- S2_file/E_nom.txt
- S2_file/O_ami.txt
- S2_file/P_cit.txt
- S2_file/S_shi.txt
- S2_file/O_got.txt
- S2_file/T_pie.txt
- S2_file/O_cof.txt
- S2_file/T_kan.txt
