# Supplementary material for: A PCR primer design method for identifying spider mite species using k-mer counting
Source: PLoS One. 2025 Jun 9;20(6):e0321199. doi: 10.1371/journal.pone.0321199 (PMC12148119; doi:10.1371/journal.pone.0321199)
Supplement: S2 File — (ZIP) [file pone.0321199.s004.zip › S2_file/P_mor.txt]

tetur01g00100 comp5160_seq0 GAATCCGCTTCGTCTTCAACCCGATCTCGA
tetur01g00100 comp5160_seq0 AATCCGCTTCGTCTTCAACCCGATCTCGAG
tetur01g00100 comp5160_seq0 GCTGATCCTGGTGTATAATCGTTCCATCTT
tetur01g00100 comp5160_seq0 GGCCAGGCCAAGTTTATTGGCGATGTTCAA
tetur01g00100 comp5160_seq0 GGCTGATCCTGGTGTATAATCGTTCCATCT
tetur01g00100 comp5160_seq0 GTGTTTCTTGGTATCAACAACGATCTGATG
tetur01g00100 comp5160_seq0 GTTTCTTGGTATCAACAACGATCTGATGGT
tetur01g00100 comp5160_seq0 TGTTTCTTGGTATCAACAACGATCTGATGG
tetur01g00100 comp5160_seq0 TTGGGAATCCGCTTCGTCTTCAACCCGATC
tetur01g02980 comp189_seq12 AACTCGTCTACCGGAAGTGGGACTCTTCAT
tetur01g02980 comp189_seq12 CTTCTTGTGCCTTCTCATCACAATTTACTC
tetur01g02980 comp189_seq12 CTTGTGCCTTCTCATCACAATTTACTCAAC
tetur01g02980 comp189_seq12 GCCTTCTCATCACAATTTACTCAACCACAC
tetur01g02980 comp189_seq12 GTGCCTTCTCATCACAATTTACTCAACCAC
tetur01g02980 comp189_seq12 TGCCTTCTCATCACAATTTACTCAACCACA
tetur01g02980 comp189_seq12 TGTGCCTTCTCATCACAATTTACTCAACCA
tetur01g02980 comp189_seq12 TTGTGCCTTCTCATCACAATTTACTCAACC
tetur01g02980 comp189_seq12 ACTCGTCTACCGGAAGTGGGACTCTTCATG
tetur01g03170 comp1894_seq0 ATTGTTAGGCCTAATAATACCTCCTCCAGC
tetur01g03170 comp1894_seq0 CACCTAATTGGACGGTACACATTAACAAGG
tetur01g03170 comp1894_seq0 CATTTATGTGAACCGTCTCCTGACGAGGTT
tetur01g03170 comp1894_seq0 CCTAATAATACCTCCTCCAGCATTACCATT
tetur01g03170 comp1894_seq0 CCTAATTGGACGGTACACATTAACAAGGAA
tetur01g03170 comp1894_seq0 GCAGCGGCAACATTTCCATCATTATTTCCC
tetur01g03170 comp1894_seq0 GCCTAATAATACCTCCTCCAGCATTACCAT
tetur01g03170 comp1894_seq0 GCTATTGGATTAGAATCAACCACCAATCCA
tetur01g03170 comp1894_seq0 GGCAGCGGCAACATTTCCATCATTATTTCC
tetur01g03170 comp1894_seq0 GGCCTAATAATACCTCCTCCAGCATTACCA
tetur01g03170 comp1894_seq0 GTTAGGCCTAATAATACCTCCTCCAGCATT
tetur01g03170 comp1894_seq0 TAGGCCTAATAATACCTCCTCCAGCATTAC
tetur01g03170 comp1894_seq0 TGCTATTGGATTAGAATCAACCACCAATCC
tetur01g03170 comp1894_seq0 TTGTTAGGCCTAATAATACCTCCTCCAGCA
tetur01g03170 comp1894_seq0 AGGCCTAATAATACCTCCTCCAGCATTACC
tetur01g03930 comp1845_seq0 ATCATCGTCATCCTGTTTACTGTTTGGTGG
tetur01g03930 comp1845_seq0 CATCGTCATCCTGTTTACTGTTTGGTGGTG
tetur01g06150 comp2587_seq0 ATTAACTGCTCGTCGTAATTTGGACATTGG
tetur01g06150 comp2587_seq0 CTTTGTTTGGTTTGGTTCTTGTCTCTTGTC
tetur01g06150 comp2587_seq0 GATTAACTGCTCGTCGTAATTTGGACATTG
tetur01g06150 comp2587_seq0 GGTTTGGTTCTTGTCTCTTGTCTTTGTCCC
tetur01g06150 comp2587_seq0 GTTTGGTTTGGTTCTTGTCTCTTGTCTTTG
tetur01g06150 comp2587_seq0 TGGTTTGGTTCTTGTCTCTTGTCTTTGTCC
tetur01g06150 comp2587_seq0 TTAACTGCTCGTCGTAATTTGGACATTGGA
tetur01g06150 comp2587_seq0 TTGGTTTGGTTCTTGTCTCTTGTCTTTGTC
tetur01g07340 comp5957_seq0 ATCAATGGCGGATCATCAATGGGTCTAAAT
tetur01g07340 comp5957_seq0 ATCATCAATGGGTCTAAATGACTCCCGACG
tetur01g07340 comp5957_seq0 ATGGCGGATCATCAATGGGTCTAAATGACT
tetur01g07340 comp5957_seq0 CAAGCTCTCCAATGCCTTTGCCAAGGCTAA
tetur01g07340 comp5957_seq0 CAATGGCGGATCATCAATGGGTCTAAATGA
tetur01g07340 comp5957_seq0 CAATGGGTCTAAATGACTCCCGACGTGGTT
tetur01g07340 comp5957_seq0 CATCAATGGGTCTAAATGACTCCCGACGTG
tetur01g07340 comp5957_seq0 CCAAGCTCTCCAATGCCTTTGCCAAGGCTA
tetur01g07340 comp5957_seq0 AAGCTAATCAATGGCGGATCATCAATGGGT
tetur01g07340 comp5957_seq0 CTAATCAATGGCGGATCATCAATGGGTCTA
tetur01g07340 comp5957_seq0 GATCATCAATGGGTCTAAATGACTCCCGAC
tetur01g07340 comp5957_seq0 AATGGCGGATCATCAATGGGTCTAAATGAC
tetur01g07340 comp5957_seq0 GCTAATCAATGGCGGATCATCAATGGGTCT
tetur01g07340 comp5957_seq0 GGATCATCAATGGGTCTAAATGACTCCCGA
tetur01g07340 comp5957_seq0 GGCGGATCATCAATGGGTCTAAATGACTCC
tetur01g07340 comp5957_seq0 GGTCTAAATGACTCCCGACGTGGTTCAATG
tetur01g07340 comp5957_seq0 TCAATGGCGGATCATCAATGGGTCTAAATG
tetur01g07340 comp5957_seq0 TGGCGGATCATCAATGGGTCTAAATGACTC
tetur01g07340 comp5957_seq0 TGGGTCTAAATGACTCCCGACGTGGTTCAA
tetur01g07340 comp5957_seq0 ACTCCAAGCTCTCCAATGCCTTTGCCAAGG
tetur01g07340 comp5957_seq0 AGCTAATCAATGGCGGATCATCAATGGGTC
tetur01g07370 comp4386_seq0 CAAGGAATCAATCCTTCTTCGTCAGTTGTA
tetur01g07370 comp4386_seq0 AAGGAATCAATCCTTCTTCGTCAGTTGTAC
tetur01g07370 comp4386_seq0 CTTGAAGAAGTTGGTTGATTAGCTGATCAC
tetur01g07370 comp4386_seq0 GAAGAAGTTGGTTGATTAGCTGATCACTTG
tetur01g07370 comp4386_seq0 AGGAATCAATCCTTCTTCGTCAGTTGTACC
tetur01g07420 comp4641_seq0 CAATAACCGATGTCAATGGAAATGGTGGAA
tetur01g07420 comp4641_seq0 CCGATGTCAATGGAAATGGTGGAAATGAAC
tetur01g07420 comp4641_seq0 CGAGACCAGTCAACCCGCTCAACCTTCAAT
tetur01g07420 comp4641_seq0 CGATGTCAATGGAAATGGTGGAAATGAACA
tetur01g07420 comp4641_seq0 TAACCGATGTCAATGGAAATGGTGGAAATG
tetur01g07420 comp4641_seq0 AACAATAACCGATGTCAATGGAAATGGTGG
tetur01g08460 comp4065_seq0 CACCTTCATTGATAATACCCAATCGTCCCA
tetur01g08460 comp4065_seq0 CCCAGCTGATTATCTTACAATCGCCACTGG
tetur01g08460 comp4065_seq0 TAGACAATCAACCGGTAGCGGTGGAGGTGA
tetur01g08460 comp4065_seq0 TAGCGGTGGAGGTGATGGTAATCTGGAAGC
tetur01g08460 comp4065_seq0 TCACCTTCATTGATAATACCCAATCGTCCC
tetur01g08460 comp4065_seq0 TTCACCTTCATTGATAATACCCAATCGTCC
tetur01g08460 comp4065_seq0 AGACAATCAACCGGTAGCGGTGGAGGTGAT
tetur01g08940 comp3293_seq0 CTCTCCGCTTCACTTGAATGGTCGAGAACA
tetur01g08940 comp3293_seq0 AATGGATGAGCTTCGATATGAAAGAGCTTC
tetur01g08940 comp3293_seq0 GGTCGAGAACATTGTAAACCCAATCCAGGG
tetur01g08940 comp3293_seq0 GTCGAGAACATTGTAAACCCAATCCAGGGA
tetur01g08940 comp3293_seq0 TCCCTTGCCACCCTTCAAGACGGTTAAAGC
tetur01g08940 comp3293_seq0 TCGAGAACATTGTAAACCCAATCCAGGGAG
tetur01g08940 comp3293_seq0 TGGTCGAGAACATTGTAAACCCAATCCAGG
tetur01g09250 comp989_seq1 AGTGAATTGCTCTTGGAACCAGAGAAGGTC
tetur01g09250 comp989_seq1 AACGACTCTGATGATGGCGACTGTTAATTT
tetur01g09250 comp989_seq1 CACTCACCTCCTTGCGAGTACAATTTAACC
tetur01g09250 comp989_seq1 CAGTGAATTGCTCTTGGAACCAGAGAAGGT
tetur01g09250 comp989_seq1 CGACTCTGATGATGGCGACTGTTAATTTGA
tetur01g09250 comp989_seq1 CTTGGAACCAGAGAAGGTCAAGAAGATACA
tetur01g09250 comp989_seq1 AAAGATGGCTTCCAATTCAATCCATTGGTC
tetur01g09250 comp989_seq1 GAATTGCTCTTGGAACCAGAGAAGGTCAAG
tetur01g09250 comp989_seq1 AATTAAACGACTCTGATGATGGCGACTGTT
tetur01g09250 comp989_seq1 GTGAATTGCTCTTGGAACCAGAGAAGGTCA
tetur01g09250 comp989_seq1 GTGTCTGTTCACCATGAATCCAACAATGAA
tetur01g09250 comp989_seq1 TCACTCACCTCCTTGCGAGTACAATTTAAC
tetur01g09250 comp989_seq1 TGAATTGCTCTTGGAACCAGAGAAGGTCAA
tetur01g09250 comp989_seq1 TGCTCTTGGAACCAGAGAAGGTCAAGAAGA
tetur01g09250 comp989_seq1 TGTGTCTGTTCACCATGAATCCAACAATGA
tetur01g09250 comp989_seq1 TTCACTCACCTCCTTGCGAGTACAATTTAA
tetur01g09250 comp989_seq1 ACGACTCTGATGATGGCGACTGTTAATTTG
tetur01g09250 comp989_seq1 TTGCTCTTGGAACCAGAGAAGGTCAAGAAG
tetur01g09250 comp989_seq1 TTGGAACCAGAGAAGGTCAAGAAGATACAA
tetur01g09250 comp989_seq1 TTGTGTCTGTTCACCATGAATCCAACAATG
tetur01g09910 comp408_seq0 CAAAGGTATCCAAACCTGCACCACCAGCTT
tetur01g09910 comp408_seq0 AAGAGCCTCAACAAGAGCTGTTTCATCAAC
tetur01g09910 comp408_seq0 AAGGTATCCAAACCTGCACCACCAGCTTGT
tetur01g09910 comp408_seq0 GAGCCTCAACAAGAGCTGTTTCATCAACTG
tetur01g09910 comp408_seq0 AATTTACAGGGTTCCTCTTCAAAGGTATCC
tetur01g09910 comp408_seq0 AAAGGTATCCAAACCTGCACCACCAGCTTG
tetur01g09910 comp408_seq0 TTTACAGGGTTCCTCTTCAAAGGTATCCAA
tetur01g09910 comp408_seq0 AGAGCCTCAACAAGAGCTGTTTCATCAACT
tetur01g09910 comp408_seq0 AGGTATCCAAACCTGCACCACCAGCTTGTC
tetur01g10630 comp3980_seq0 ATCTTATTGATCACCGAAACTTGTCAGGCT
tetur01g10630 comp3980_seq0 CATGGGAATCGTAATCATATTGACCGTAAC
tetur01g10630 comp3980_seq0 CCGTTGACAGTAATAGCTCTAAATCGCTCT
tetur01g10630 comp3980_seq0 CGTTGACAGTAATAGCTCTAAATCGCTCTC
tetur01g12260 comp2358_seq0 AACGGATCTACATCGGCCTCATCTGGTAAT
tetur01g12260 comp2358_seq0 CAGCACGGATATTATTCCTCTTTCCACCTT
tetur01g12260 comp2358_seq0 CATTCGTTCTGTCGCAAGTTTGGCTTCATT
tetur01g12260 comp2358_seq0 GAGCAGCACGGATATTATTCCTCTTTCCAC
tetur01g12260 comp2358_seq0 GCAGCACGGATATTATTCCTCTTTCCACCT
tetur01g12260 comp2358_seq0 AATTTCCTCTGAGCAGCACGGATATTATTC
tetur01g12260 comp2358_seq0 TTCATTCGTTCTGTCGCAAGTTTGGCTTCA
tetur01g12260 comp2358_seq0 AGCAGCACGGATATTATTCCTCTTTCCACC
tetur01g12680 comp463_seq0 ATTGGTCCATGTCTGCGAAATATGGTACAT
tetur01g12680 comp463_seq0 CACCAGTTTGTTTCCTCCATCTCATCGATC
tetur01g12680 comp463_seq0 AACTCATTGACCGCCTCCTGATCAATTCCT
tetur01g12680 comp463_seq0 AAACTCATTGACCGCCTCCTGATCAATTCC
tetur01g12680 comp463_seq0 CATGTCTGCGAAATATGGTACATCACAAGT
tetur01g12680 comp463_seq0 CATTGGTCCATGTCTGCGAAATATGGTACA
tetur01g12680 comp463_seq0 CCAAGGATGGACATTGGTCCATGTCTGCGA
tetur01g12680 comp463_seq0 CCAGTTTGTTTCCTCCATCTCATCGATCGA
tetur01g12680 comp463_seq0 CCATGTCTGCGAAATATGGTACATCACAAG
tetur01g12680 comp463_seq0 CCTCCAAGGATGGACATTGGTCCATGTCTG
tetur01g12680 comp463_seq0 GACATTGGTCCATGTCTGCGAAATATGGTA
tetur01g12680 comp463_seq0 ACACCAGTTTGTTTCCTCCATCTCATCGAT
tetur01g12680 comp463_seq0 ACATTGGTCCATGTCTGCGAAATATGGTAC
tetur01g12680 comp463_seq0 ACCAGTTTGTTTCCTCCATCTCATCGATCG
tetur01g12680 comp463_seq0 TGTCTGCGAAATATGGTACATCACAAGTTC
tetur01g12680 comp463_seq0 ACTCATTGACCGCCTCCTGATCAATTCCTT
tetur01g13250 comp2040_seq0 AGTGTTGGAATCAAGTGTTGGTAGGCATCC
tetur01g13250 comp2040_seq0 CAGATCAGGGTAATCATTTCATGACTCTGA
tetur01g13250 comp2040_seq0 CCAGATCAGGGTAATCATTTCATGACTCTG
tetur01g13250 comp2040_seq0 CCGCTTGGTAGATTAGAACCGCCGACATCA
tetur01g13250 comp2040_seq0 CGCTTGGTAGATTAGAACCGCCGACATCAC
tetur01g13250 comp2040_seq0 ACCGCTTGGTAGATTAGAACCGCCGACATC
tetur01g13850 comp1803_seq0 CATGGCAATTGTTGTCTCGATACTAGGGAA
tetur01g13850 comp1803_seq0 CGATACTAGGGAAACAATGAATGGGTTTCA
tetur01g13850 comp1803_seq0 CTCGATACTAGGGAAACAATGAATGGGTTT
tetur01g13850 comp1803_seq0 TCATGGCAATTGTTGTCTCGATACTAGGGA
tetur01g13850 comp1803_seq0 TCGATACTAGGGAAACAATGAATGGGTTTC
tetur01g13850 comp1803_seq0 TCTGGTCTTATGGGTGACAATCCATTTATC
tetur01g13850 comp1803_seq0 TGGCAATTGTTGTCTCGATACTAGGGAAAC
tetur01g15260 comp2352_seq0 ATCTCAAGTGAACAATTAACCCGAGAGGCG
tetur01g15260 comp2352_seq0 CAAATACTCCCGATGGTTGAAACTTCATCA
tetur01g15260 comp2352_seq0 AAGAGCTGAAGATTCCCTTATTAGCTTCAG
tetur01g15260 comp2352_seq0 CTGACCATTTGGTTGTGAGTTGATCTTAAC
tetur01g15260 comp2352_seq0 GAGCTAAGTTCAAATCAAACAACGTTCTCG
tetur01g15260 comp2352_seq0 ACAAATACTCCCGATGGTTGAAACTTCATC
tetur01g15260 comp2352_seq0 GTAATCTCAAGTGAACAATTAACCCGAGAG
tetur01g15260 comp2352_seq0 TAATCTCAAGTGAACAATTAACCCGAGAGG
tetur01g15260 comp2352_seq0 TCCCTTATTAGCTTCAGTTAACCACAAGTC
tetur01g15260 comp2352_seq0 AGAGCTGAAGATTCCCTTATTAGCTTCAGT
tetur01g15420 comp3181_seq0 CAATAGCGAAGGATCCATACTACCAGTTAA
tetur01g15420 comp3181_seq0 AAGCTTCTCGAGCTTTCAATAGCGAAGGAT
tetur01g15420 comp3181_seq0 CTTTCAATAGCGAAGGATCCATACTACCAG
tetur01g15420 comp3181_seq0 TAGCGAAGGATCCATACTACCAGTTAACAA
tetur01g15420 comp3181_seq0 TCAATAGCGAAGGATCCATACTACCAGTTA
tetur01g15420 comp3181_seq0 AGCTTCTCGAGCTTTCAATAGCGAAGGATC
tetur01g15710 comp18_seq13 CATCATGTAAATCAGTCGACGAAAGGAACA
tetur01g15710 comp18_seq13 GTTAGACTCATCATGTAAATCAGTCGACGA
tetur01g15710 comp18_seq13 TGTTAGACTCATCATGTAAATCAGTCGACG
tetur01g15940 comp3878_seq0 AGTCAACTAGCGTCTTCCTAGAAGATGTTC
tetur01g15940 comp3878_seq0 CAAAGTCAACTAGCGTCTTCCTAGAAGATG
tetur01g15940 comp3878_seq0 CATCCCGTTCCAATTTAGGTTGTGAAATGT
tetur01g15940 comp3878_seq0 CCAAAGTCAACTAGCGTCTTCCTAGAAGAT
tetur01g15940 comp3878_seq0 CTAATTGTCATCCCGTTCCAATTTAGGTTG
tetur01g15940 comp3878_seq0 CTAGACCAAAGTCAACTAGCGTCTTCCTAG
tetur01g15940 comp3878_seq0 CTTTCTAGACCAAAGTCAACTAGCGTCTTC
tetur01g15940 comp3878_seq0 GACCAAAGTCAACTAGCGTCTTCCTAGAAG
tetur01g15940 comp3878_seq0 AATTGTCATCCCGTTCCAATTTAGGTTGTG
tetur01g15940 comp3878_seq0 GTCAACTAGCGTCTTCCTAGAAGATGTTCA
tetur01g15940 comp3878_seq0 TAGACCAAAGTCAACTAGCGTCTTCCTAGA
tetur01g15940 comp3878_seq0 TCAACTAGCGTCTTCCTAGAAGATGTTCAA
tetur01g15940 comp3878_seq0 TCATCCCGTTCCAATTTAGGTTGTGAAATG
tetur01g15940 comp3878_seq0 TCTAGACCAAAGTCAACTAGCGTCTTCCTA
tetur01g15940 comp3878_seq0 TTTCTAGACCAAAGTCAACTAGCGTCTTCC
tetur01g16974 comp1762_seq0 ATACGCTATCGGTTGTTCAATGTCCGCTGC
tetur01g16974 comp1762_seq0 ATCGGTCCAACCGATGCACCCAAATTTCGT
tetur01g16974 comp1762_seq0 ATCGGTTGTTCAATGTCCGCTGCCACTTAT
tetur01g16974 comp1762_seq0 ATGAATCTGTAGGAGATTCGACAATCGGTC
tetur01g16974 comp1762_seq0 CAATCGGTCCAACCGATGCACCCAAATTTC
tetur01g16974 comp1762_seq0 CCGATCAAAGGTCAAGAAATTGTCAAGATC
tetur01g16974 comp1762_seq0 CGATCAAAGGTCAAGAAATTGTCAAGATCC
tetur01g16974 comp1762_seq0 CGCTGCCACTTATACCTGGATGTACTTAAG
tetur01g16974 comp1762_seq0 CGGTTGTTCAATGTCCGCTGCCACTTATAC
tetur01g16974 comp1762_seq0 CTGCCACTTATACCTGGATGTACTTAAGCG
tetur01g16974 comp1762_seq0 CTGGGTAAACGTTTATTATACGCTATCGGT
tetur01g16974 comp1762_seq0 CTTTCGGTTGAAGAATCAACCAACACCAAT
tetur01g16974 comp1762_seq0 GAATCTGTAGGAGATTCGACAATCGGTCCA
tetur01g16974 comp1762_seq0 GACTGGGTAAACGTTTATTATACGCTATCG
tetur01g16974 comp1762_seq0 AATCGGTCCAACCGATGCACCCAAATTTCG
tetur01g16974 comp1762_seq0 AATGAATCTGTAGGAGATTCGACAATCGGT
tetur01g16974 comp1762_seq0 GCTATCGGTTGTTCAATGTCCGCTGCCACT
tetur01g16974 comp1762_seq0 GCTGCCACTTATACCTGGATGTACTTAAGC
tetur01g16974 comp1762_seq0 GGTCCAACCGATGCACCCAAATTTCGTACT
tetur01g16974 comp1762_seq0 GGTTCTTTCGGTTGAAGAATCAACCAACAC
tetur01g16974 comp1762_seq0 GGTTGTTCAATGTCCGCTGCCACTTATACC
tetur01g16974 comp1762_seq0 GTCCAACCGATGCACCCAAATTTCGTACTC
tetur01g16974 comp1762_seq0 ACACCGATCAAAGGTCAAGAAATTGTCAAG
tetur01g16974 comp1762_seq0 GTTCTTTCGGTTGAAGAATCAACCAACACC
tetur01g16974 comp1762_seq0 GTTGTTCAATGTCCGCTGCCACTTATACCT
tetur01g16974 comp1762_seq0 TACGCTATCGGTTGTTCAATGTCCGCTGCC
tetur01g16974 comp1762_seq0 TATACGCTATCGGTTGTTCAATGTCCGCTG
tetur01g16974 comp1762_seq0 TCGGTCCAACCGATGCACCCAAATTTCGTA
tetur01g16974 comp1762_seq0 TCGGTTGAAGAATCAACCAACACCAATGAG
tetur01g16974 comp1762_seq0 TCGGTTGTTCAATGTCCGCTGCCACTTATA
tetur01g16974 comp1762_seq0 TCTTTCGGTTGAAGAATCAACCAACACCAA
tetur01g16974 comp1762_seq0 TGAATCTGTAGGAGATTCGACAATCGGTCC
tetur01g16974 comp1762_seq0 TGCCACTTATACCTGGATGTACTTAAGCGA
tetur01g16974 comp1762_seq0 TGGTTCTTTCGGTTGAAGAATCAACCAACA
tetur01g16974 comp1762_seq0 TGTTCAATGTCCGCTGCCACTTATACCTGG
tetur01g16974 comp1762_seq0 TTCGGTTGAAGAATCAACCAACACCAATGA
tetur01g16974 comp1762_seq0 TTCTTTCGGTTGAAGAATCAACCAACACCA
tetur01g16974 comp1762_seq0 TTGTCAAGATCCTCATCTTAAATGGTGGGA
tetur01g16974 comp1762_seq0 TTGTTCAATGTCCGCTGCCACTTATACCTG
tetur01g16974 comp1762_seq0 TTTCGGTTGAAGAATCAACCAACACCAATG
tetur01g16974 comp1762_seq0 ACTGGGTAAACGTTTATTATACGCTATCGG
tetur02g00520 comp1544_seq4 ATAATGGTTTGCCATACCGAGTATCAGTCT
tetur02g00520 comp1544_seq4 ATGGTTTGCCATACCGAGTATCAGTCTGTT
tetur02g00520 comp1544_seq4 CAACTCCAGGCTCTTTCTTGACCAATCAGC
tetur02g00520 comp1544_seq4 AACTAATTAGGCCTGATTCTATTTCGCCTG
tetur02g00520 comp1544_seq4 CCAACTCCAGGCTCTTTCTTGACCAATCAG
tetur02g00520 comp1544_seq4 CCCTTCGGTGATCCATCAATTCCTACAGAA
tetur02g00520 comp1544_seq4 CCTTCGGTGATCCATCAATTCCTACAGAAT
tetur02g00520 comp1544_seq4 CTAATTAGGCCTGATTCTATTTCGCCTGGT
tetur02g00520 comp1544_seq4 GAATACCATTCAACGTAAAGCTAAAGGCGA
tetur02g00520 comp1544_seq4 AATGGTTTGCCATACCGAGTATCAGTCTGT
tetur02g00520 comp1544_seq4 TAATGGTTTGCCATACCGAGTATCAGTCTG
tetur02g00520 comp1544_seq4 TCCAACTCCAGGCTCTTTCTTGACCAATCA
tetur02g00520 comp1544_seq4 TGAATACCATTCAACGTAAAGCTAAAGGCG
tetur02g00520 comp1544_seq4 ACTAATTAGGCCTGATTCTATTTCGCCTGG
tetur02g01190 comp140_seq1 CAACAACAACAGCAAGCGCCTTCCATTCCT
tetur02g01190 comp140_seq1 CAACAACAGCAAGCGCCTTCCATTCCTCCA
tetur02g01190 comp140_seq1 CAACAGCAAGCGCCTTCCATTCCTCCAATT
tetur02g01190 comp140_seq1 CAAGCGCCTTCCATTCCTCCAATTAAAGAA
tetur02g01190 comp140_seq1 CACAACAACAACAGCAAGCGCCTTCCATTC
tetur02g01190 comp140_seq1 GCAAGCGCCTTCCATTCCTCCAATTAAAGA
tetur02g01190 comp140_seq1 ACAACAACAACAGCAAGCGCCTTCCATTCC
tetur02g01190 comp140_seq1 ACAACAACAGCAAGCGCCTTCCATTCCTCC
tetur02g01190 comp140_seq1 ACAACAGCAAGCGCCTTCCATTCCTCCAAT
tetur02g01190 comp140_seq1 AACAACAACAGCAAGCGCCTTCCATTCCTC
tetur02g01190 comp140_seq1 AGCAAGCGCCTTCCATTCCTCCAATTAAAG
tetur02g01580 comp4364_seq0 ATAACCCAGTCGATTAGTACACAGGCCGAT
tetur02g01580 comp4364_seq0 ATGAAGACATTGGGAAAGGTTGATGCACAC
tetur02g01580 comp4364_seq0 CAGGTGGTATGGAAGATGACAACAATGGTT
tetur02g01580 comp4364_seq0 CATAGAGGTAATGAAGACATTGGGAAAGGT
tetur02g01580 comp4364_seq0 CCAAGGGAAACGTGATTCAGCTGAAAGTTT
tetur02g01580 comp4364_seq0 CCCAAGGGAAACGTGATTCAGCTGAAAGTT
tetur02g01580 comp4364_seq0 GACAGGTGGTATGGAAGATGACAACAATGG
tetur02g01580 comp4364_seq0 GAGGTAATGAAGACATTGGGAAAGGTTGAT
tetur02g01580 comp4364_seq0 GGTAATGAAGACATTGGGAAAGGTTGATGC
tetur02g01580 comp4364_seq0 GGTGGTATGGAAGATGACAACAATGGTTAA
tetur02g01580 comp4364_seq0 GTAATGAAGACATTGGGAAAGGTTGATGCA
tetur02g01580 comp4364_seq0 GTCCCAAGGGAAACGTGATTCAGCTGAAAG
tetur02g01580 comp4364_seq0 GTCGGATCTCAATTCAACCACAATTCGCCC
tetur02g01580 comp4364_seq0 GTTGACAGGTGGTATGGAAGATGACAACAA
tetur02g01580 comp4364_seq0 ACAGGTGGTATGGAAGATGACAACAATGGT
tetur02g01580 comp4364_seq0 ACATAGAGGTAATGAAGACATTGGGAAAGG
tetur02g01580 comp4364_seq0 TAATGAAGACATTGGGAAAGGTTGATGCAC
tetur02g01580 comp4364_seq0 TAGAGGTAATGAAGACATTGGGAAAGGTTG
tetur02g01580 comp4364_seq0 TGACAGGTGGTATGGAAGATGACAACAATG
tetur02g01580 comp4364_seq0 AGGTAATGAAGACATTGGGAAAGGTTGATG
tetur02g02210 comp3334_seq0 GGCCTGTTAATCTCTTGACTGATTTGATCT
tetur02g02210 comp3334_seq0 GGTGGCGAGAACTTCACCCAACCATTTACG
tetur02g02210 comp3334_seq0 GTGGCCTGTTAATCTCTTGACTGATTTGAT
tetur02g02210 comp3334_seq0 GTGGCGAGAACTTCACCCAACCATTTACGA
tetur02g02210 comp3334_seq0 GTGGTTGATTCGGTGGTGGCGAGAACTTCA
tetur02g02210 comp3334_seq0 GTTCGTTTGCAGGTGACAACAGGAACAGTT
tetur02g02210 comp3334_seq0 TATTGTTCGTTTGCAGGTGACAACAGGAAC
tetur02g02210 comp3334_seq0 TCGTTTGCAGGTGACAACAGGAACAGTTAA
tetur02g02210 comp3334_seq0 TGGCCTGTTAATCTCTTGACTGATTTGATC
tetur02g02210 comp3334_seq0 TGGTGGCGAGAACTTCACCCAACCATTTAC
tetur02g02210 comp3334_seq0 TGTGGTTGATTCGGTGGTGGCGAGAACTTC
tetur02g02210 comp3334_seq0 TTATTGTTCGTTTGCAGGTGACAACAGGAA
tetur02g02210 comp3334_seq0 TTCGTTTGCAGGTGACAACAGGAACAGTTA
tetur02g02210 comp3334_seq0 TTGTTCGTTTGCAGGTGACAACAGGAACAG
tetur02g02390 comp483_seq1 CACGGCCTCTCAATGGACCAATTTACACGA
tetur02g02390 comp483_seq1 CCACAGAGATTTCTTTAATTGTTACCTGCC
tetur02g02390 comp483_seq1 CCACGGCCTCTCAATGGACCAATTTACACG
tetur02g02390 comp483_seq1 CTCGTCATCCTCATCAGTTTGTCTCTGTTT
tetur02g02390 comp483_seq1 CTTTAGCAAGGCGACATGCTTTCTGTGAGG
tetur02g02390 comp483_seq1 GATTGATTGGTTGATTGCCAATGAGGATCG
tetur02g02390 comp483_seq1 GATTGGTTGATTGCCAATGAGGATCGCTTA
tetur02g02390 comp483_seq1 GCAAGGCGACATGCTTTCTGTGAGGCGTTT
tetur02g02390 comp483_seq1 GGTTGATTGCCAATGAGGATCGCTTATCTT
tetur02g02390 comp483_seq1 GTTGATTGCCAATGAGGATCGCTTATCTTA
tetur02g02390 comp483_seq1 TCCACGGCCTCTCAATGGACCAATTTACAC
tetur02g02390 comp483_seq1 TCTTTAGCAAGGCGACATGCTTTCTGTGAG
tetur02g02390 comp483_seq1 TGATTGATTGGTTGATTGCCAATGAGGATC
tetur02g02390 comp483_seq1 TTGGTTGATTGCCAATGAGGATCGCTTATC
tetur02g02390 comp483_seq1 AGCAAGGCGACATGCTTTCTGTGAGGCGTT
tetur02g03640 comp3821_seq0 CAACTGATTACTTGAGCCTTTCTCACCTTT
tetur02g03640 comp3821_seq0 CGCTGAGTAAAGTTGCTGATTTAGATGATG
tetur02g03640 comp3821_seq0 CTGAGCTTAGACGTGGTGCTATTTCGCTGA
tetur02g03640 comp3821_seq0 CTTAGACGTGGTGCTATTTCGCTGAGTAAA
tetur02g03640 comp3821_seq0 GAGCTTAGACGTGGTGCTATTTCGCTGAGT
tetur02g03640 comp3821_seq0 GCTTAGACGTGGTGCTATTTCGCTGAGTAA
tetur02g03640 comp3821_seq0 GTGAAGAAATGATTCGTCAACAGCAGAGAT
tetur02g03640 comp3821_seq0 TGAGCTTAGACGTGGTGCTATTTCGCTGAG
tetur02g03640 comp3821_seq0 TTAGACGTGGTGCTATTTCGCTGAGTAAAG
tetur02g03640 comp3821_seq0 TTCGCACCCACATAACAAGTAACAATCAAC
tetur02g04070 comp4630_seq0 AACACCGGATACGTTTACTGTTTCCAACAG
tetur02g04070 comp4630_seq0 AGTTTGTCAAGATCACTTCGGACTGGAATT
tetur02g04070 comp4630_seq0 ATATGGCGTTAACACCGGATACGTTTACTG
tetur02g04070 comp4630_seq0 CAATATGGCGTTAACACCGGATACGTTTAC
tetur02g04070 comp4630_seq0 CACCGGATACGTTTACTGTTTCCAACAGCC
tetur02g04070 comp4630_seq0 CAGTTTGTCAAGATCACTTCGGACTGGAAT
tetur02g04070 comp4630_seq0 CCGGATACGTTTACTGTTTCCAACAGCCTG
tetur02g04070 comp4630_seq0 CGGATACGTTTACTGTTTCCAACAGCCTGA
tetur02g04070 comp4630_seq0 CGTTAACACCGGATACGTTTACTGTTTCCA
tetur02g04070 comp4630_seq0 CTTGGTTTGTGCAATATGGCGTTAACACCG
tetur02g04070 comp4630_seq0 AATATGGCGTTAACACCGGATACGTTTACT
tetur02g04070 comp4630_seq0 GAAGTATTTGCTGAGGACAGTTTGTCAAGA
tetur02g04070 comp4630_seq0 GATACGTTTACTGTTTCCAACAGCCTGATG
tetur02g04070 comp4630_seq0 GCAATATGGCGTTAACACCGGATACGTTTA
tetur02g04070 comp4630_seq0 GGATACGTTTACTGTTTCCAACAGCCTGAT
tetur02g04070 comp4630_seq0 ACACCGGATACGTTTACTGTTTCCAACAGC
tetur02g04070 comp4630_seq0 GTTAACACCGGATACGTTTACTGTTTCCAA
tetur02g04070 comp4630_seq0 GTTTGTCAAGATCACTTCGGACTGGAATTA
tetur02g04070 comp4630_seq0 TAACACCGGATACGTTTACTGTTTCCAACA
tetur02g04070 comp4630_seq0 TACGTTTACTGTTTCCAACAGCCTGATGAG
tetur02g04070 comp4630_seq0 TACTTGGTTTGTGCAATATGGCGTTAACAC
tetur02g04070 comp4630_seq0 TGAAGTATTTGCTGAGGACAGTTTGTCAAG
tetur02g04070 comp4630_seq0 ACCGGATACGTTTACTGTTTCCAACAGCCT
tetur02g04070 comp4630_seq0 TTAACACCGGATACGTTTACTGTTTCCAAC
tetur02g04070 comp4630_seq0 ACGTTTACTGTTTCCAACAGCCTGATGAGT
tetur02g04070 comp4630_seq0 ACTTGGTTTGTGCAATATGGCGTTAACACC
tetur02g05530 comp1980_seq0 AGTTGGAATCGAGACAAGTGAAACGGTTGC
tetur02g05530 comp1980_seq0 CAACTACACATCGAGATACTTTCCCATACA
tetur02g05530 comp1980_seq0 CACCCATTTGTGTAGCCGATGATCTTGATT
tetur02g05530 comp1980_seq0 CTAATTCTCGAGAGGTTGGATCACCGATTC
tetur02g05530 comp1980_seq0 AAGTTGGAATCGAGACAAGTGAAACGGTTG
tetur02g05530 comp1980_seq0 GTCAAAGGACCAAATCCAGAGGAACACGAT
tetur02g05530 comp1980_seq0 GTTGGAATCGAGACAAGTGAAACGGTTGCT
tetur02g05530 comp1980_seq0 TAATTCTCGAGAGGTTGGATCACCGATTCA
tetur02g05530 comp1980_seq0 ACCCATTTGTGTAGCCGATGATCTTGATTT
tetur02g05530 comp1980_seq0 TGTCAAAGGACCAAATCCAGAGGAACACGA
tetur02g05530 comp1980_seq0 TTCACCCATTTGTGTAGCCGATGATCTTGA
tetur02g05670 comp3228_seq0 AGTGATAATGCCACTTCTAGTGCGGGTTGT
tetur02g05670 comp3228_seq0 ATCCTGAGTGATAATGCCACTTCTAGTGCG
tetur02g05670 comp3228_seq0 ATGATAGAAGGTCAGTTGATCCTGAGTGAT
tetur02g05670 comp3228_seq0 ATGCCACTTCTAGTGCGGGTTGTAAATGGG
tetur02g05670 comp3228_seq0 ATGGTGGACACCAAACAATCAAACAATTGC
tetur02g05670 comp3228_seq0 CAAAGGGAATCCCATATTAGAGGCTTCAGA
tetur02g05670 comp3228_seq0 CACTTCTAGTGCGGGTTGTAAATGGGCCAA
tetur02g05670 comp3228_seq0 CAGTTGATCCTGAGTGATAATGCCACTTCT
tetur02g05670 comp3228_seq0 CCACTTCTAGTGCGGGTTGTAAATGGGCCA
tetur02g05670 comp3228_seq0 CCTGAGTGATAATGCCACTTCTAGTGCGGG
tetur02g05670 comp3228_seq0 CGATGATAGAAGGTCAGTTGATCCTGAGTG
tetur02g05670 comp3228_seq0 CGCTTGCGGTTAATTCTGTTAAAGATCTGG
tetur02g05670 comp3228_seq0 CTGAGTGATAATGCCACTTCTAGTGCGGGT
tetur02g05670 comp3228_seq0 CTTCTAGTGCGGGTTGTAAATGGGCCAATT
tetur02g05670 comp3228_seq0 GAAGGTCAGTTGATCCTGAGTGATAATGCC
tetur02g05670 comp3228_seq0 GAGTGATAATGCCACTTCTAGTGCGGGTTG
tetur02g05670 comp3228_seq0 GATAATGCCACTTCTAGTGCGGGTTGTAAA
tetur02g05670 comp3228_seq0 GATCCTGAGTGATAATGCCACTTCTAGTGC
tetur02g05670 comp3228_seq0 AATGCCACTTCTAGTGCGGGTTGTAAATGG
tetur02g05670 comp3228_seq0 GATGATAGAAGGTCAGTTGATCCTGAGTGA
tetur02g05670 comp3228_seq0 GCTTGCGGTTAATTCTGTTAAAGATCTGGT
tetur02g05670 comp3228_seq0 GGTCAGTTGATCCTGAGTGATAATGCCACT
tetur02g05670 comp3228_seq0 AAAGGGAATCCCATATTAGAGGCTTCAGAT
tetur02g05670 comp3228_seq0 GTCAGTTGATCCTGAGTGATAATGCCACTT
tetur02g05670 comp3228_seq0 GTGATAATGCCACTTCTAGTGCGGGTTGTA
tetur02g05670 comp3228_seq0 GTTGATCCTGAGTGATAATGCCACTTCTAG
tetur02g05670 comp3228_seq0 TAATGCCACTTCTAGTGCGGGTTGTAAATG
tetur02g05670 comp3228_seq0 TAGAAGGTCAGTTGATCCTGAGTGATAATG
tetur02g05670 comp3228_seq0 TCAGTTGATCCTGAGTGATAATGCCACTTC
tetur02g05670 comp3228_seq0 TCCTGAGTGATAATGCCACTTCTAGTGCGG
tetur02g05670 comp3228_seq0 TCGCTTGCGGTTAATTCTGTTAAAGATCTG
tetur02g05670 comp3228_seq0 TGATAATGCCACTTCTAGTGCGGGTTGTAA
tetur02g05670 comp3228_seq0 TGATAGAAGGTCAGTTGATCCTGAGTGATA
tetur02g05670 comp3228_seq0 TGATCCTGAGTGATAATGCCACTTCTAGTG
tetur02g05670 comp3228_seq0 TGCCACTTCTAGTGCGGGTTGTAAATGGGC
tetur02g05670 comp3228_seq0 ACTTCTAGTGCGGGTTGTAAATGGGCCAAT
tetur02g05670 comp3228_seq0 AGAAGGTCAGTTGATCCTGAGTGATAATGC
tetur02g05670 comp3228_seq0 AGGTCAGTTGATCCTGAGTGATAATGCCAC
tetur02g05740 comp3867_seq0 CACACGAGGGACATTAATCGATAGGGATAA
tetur02g05740 comp3867_seq0 CCAATGTTCTATTTGTTGTCCAAGGAGCAT
tetur02g05740 comp3867_seq0 GAGAACTTGCTGAAGGATTCCATTGGCTCC
tetur02g05740 comp3867_seq0 GCCTGATTCCAATGTTCTATTTGTTGTCCA
tetur02g05740 comp3867_seq0 TGAGAACTTGCTGAAGGATTCCATTGGCTC
tetur02g05740 comp3867_seq0 TTGGCTCCTCCACTATTACTTGATGATGAG
tetur02g05770 comp2467_seq0 ATTAGTGCAGCTCTTACATTCTTGATGGTG
tetur02g05770 comp2467_seq0 CAACATTCCTCATATGTCTACATGTCTGGT
tetur02g05770 comp2467_seq0 CATTAGTGCAGCTCTTACATTCTTGATGGT
tetur02g05770 comp2467_seq0 CCAACATTCCTCATATGTCTACATGTCTGG
tetur02g05770 comp2467_seq0 CCGTATAAAGATGTTGACTCGTCAGCAATC
tetur02g05770 comp2467_seq0 ACATTAGTGCAGCTCTTACATTCTTGATGG
tetur02g05770 comp2467_seq0 ACCAACATTCCTCATATGTCTACATGTCTG
tetur02g06100 comp4952_seq1 CGGTACCGATAAATATTACCTGTTGAACTC
tetur02g06100 comp4952_seq1 TCCCAATCATCGGTACCGATAAATATTACC
tetur02g06920 comp3482_seq2 CTCTTCGGACCAACAACAATCGAACAAGAT
tetur02g06920 comp3482_seq2 CTGACCCGAGATTCATCATTAAGTGAACTG
tetur02g06920 comp3482_seq2 GACGACTGTGTATCGAAGGACAATCACGGA
tetur02g06920 comp3482_seq2 GTGACGACTGTGTATCGAAGGACAATCACG
tetur02g06920 comp3482_seq2 TGACGACTGTGTATCGAAGGACAATCACGG
tetur02g06920 comp3482_seq2 ACGACTGTGTATCGAAGGACAATCACGGAG
tetur02g06920 comp3482_seq2 ACTTGATTCTAATGGCTCCGAATAATCCCT
tetur02g07170 comp914_seq0 AGTTGTCAATGGCTGCATCAATTAAATCGC
tetur02g07170 comp914_seq0 ATTGACGATCGAAGAAGACAGTCCAATGAC
tetur02g07170 comp914_seq0 CAACGGAAATAATCCCTGACCAAATGGATA
tetur02g07170 comp914_seq0 CCATTGACGATCGAAGAAGACAGTCCAATG
tetur02g07170 comp914_seq0 CGCCATTGACGATCGAAGAAGACAGTCCAA
tetur02g07170 comp914_seq0 CTTCAACGGAAATAATCCCTGACCAAATGG
tetur02g07170 comp914_seq0 GACGATCGAAGAAGACAGTCCAATGACCAG
tetur02g07170 comp914_seq0 GTGTCAAGTTGTCAATGGCTGCATCAATTA
tetur02g07170 comp914_seq0 GTTGGATTTGTGTCAAGTTGTCAATGGCTG
tetur02g07170 comp914_seq0 TCGCCATTGACGATCGAAGAAGACAGTCCA
tetur02g07170 comp914_seq0 TGACGATCGAAGAAGACAGTCCAATGACCA
tetur02g07170 comp914_seq0 TTGACGATCGAAGAAGACAGTCCAATGACC
tetur02g07170 comp914_seq0 TTGTTGGATTTGTGTCAAGTTGTCAATGGC
tetur02g07170 comp914_seq0 TTTGTGTCAAGTTGTCAATGGCTGCATCAA
tetur02g07190 comp914_seq0 AGTTGTCAATGGCTGCATCAATTAAATCGC
tetur02g07190 comp914_seq0 ATTGACGATCGAAGAAGACAGTCCAATGAC
tetur02g07190 comp914_seq0 CAACGGAAATAATCCCTGACCAAATGGATA
tetur02g07190 comp914_seq0 CCATTGACGATCGAAGAAGACAGTCCAATG
tetur02g07190 comp914_seq0 CGCCATTGACGATCGAAGAAGACAGTCCAA
tetur02g07190 comp914_seq0 CTTCAACGGAAATAATCCCTGACCAAATGG
tetur02g07190 comp914_seq0 GACGATCGAAGAAGACAGTCCAATGACCAG
tetur02g07190 comp914_seq0 GTGTCAAGTTGTCAATGGCTGCATCAATTA
tetur02g07190 comp914_seq0 GTTGGATTTGTGTCAAGTTGTCAATGGCTG
tetur02g07190 comp914_seq0 TCGCCATTGACGATCGAAGAAGACAGTCCA
tetur02g07190 comp914_seq0 TGACGATCGAAGAAGACAGTCCAATGACCA
tetur02g07190 comp914_seq0 TTGACGATCGAAGAAGACAGTCCAATGACC
tetur02g07190 comp914_seq0 TTGTTGGATTTGTGTCAAGTTGTCAATGGC
tetur02g07190 comp914_seq0 TTTGTGTCAAGTTGTCAATGGCTGCATCAA
tetur02g07450 comp1489_seq0 ATTTAACTGGCCTTGAATCGCCAAGGAAAG
tetur02g07450 comp1489_seq0 AACTGGCCTTGAATCGCCAAGGAAAGATTT
tetur02g07450 comp1489_seq0 CCCTTGCTAATGTAAGCAGAGTTGAAACTG
tetur02g07450 comp1489_seq0 CCTTGCTAATGTAAGCAGAGTTGAAACTGT
tetur02g07450 comp1489_seq0 CTGGCCTTGAATCGCCAAGGAAAGATTTAC
tetur02g07450 comp1489_seq0 GGTAAATTTAACTGGCCTTGAATCGCCAAG
tetur02g07450 comp1489_seq0 GTAAATTTAACTGGCCTTGAATCGCCAAGG
tetur02g07450 comp1489_seq0 GTACGATCAGTGATCGACTCTGGTAAACTG
tetur02g07450 comp1489_seq0 GTCTCACTCTATCTGATGGTCGGAGTGTCC
tetur02g07450 comp1489_seq0 TAAATTTAACTGGCCTTGAATCGCCAAGGA
tetur02g07450 comp1489_seq0 TACGATCAGTGATCGACTCTGGTAAACTGA
tetur02g07450 comp1489_seq0 TGTCTCACTCTATCTGATGGTCGGAGTGTC
tetur02g07450 comp1489_seq0 TTTAACTGGCCTTGAATCGCCAAGGAAAGA
tetur02g08140 comp1706_seq0 TGTCCAGATTCTATTAAACTGTCCGCTAGA
tetur02g08400 comp3462_seq0 AACGACCTAAGACCCATTCCCAATCAGCCG
tetur02g08400 comp3462_seq0 CAATCAGCCGATGGTGTTACATGTAAAGTG
tetur02g08400 comp3462_seq0 CCCAATCAGCCGATGGTGTTACATGTAAAG
tetur02g08400 comp3462_seq0 GGTGCCAATCTAATTATTCGAGGGCAGAAT
tetur02g08400 comp3462_seq0 GTGATCTGTCAACATGTCGCTAAACGACCT
tetur02g08400 comp3462_seq0 GTGCCAATCTAATTATTCGAGGGCAGAATC
tetur02g08400 comp3462_seq0 GTGGTGCCAATCTAATTATTCGAGGGCAGA
tetur02g08400 comp3462_seq0 TAAACGACCTAAGACCCATTCCCAATCAGC
tetur02g08400 comp3462_seq0 TCCCAATCAGCCGATGGTGTTACATGTAAA
tetur02g08400 comp3462_seq0 TGATCTGTCAACATGTCGCTAAACGACCTA
tetur02g08400 comp3462_seq0 TGGTGCCAATCTAATTATTCGAGGGCAGAA
tetur02g08400 comp3462_seq0 TGTGATCTGTCAACATGTCGCTAAACGACC
tetur02g08400 comp3462_seq0 AGGGCAGAATCGTAACATTACATCAATTCC
tetur02g08560 comp2346_seq0 AACCCGCAACCAGTGTTGAAAGTGTTCTTC
tetur02g08560 comp2346_seq0 CCCGCAACCAGTGTTGAAAGTGTTCTTCCT
tetur02g08560 comp2346_seq0 GAGATCTTGTTAGTATTTCTGCTCAGCCGA
tetur02g08560 comp2346_seq0 TGAGATCTTGTTAGTATTTCTGCTCAGCCG
tetur02g08560 comp2346_seq0 ACCCGCAACCAGTGTTGAAAGTGTTCTTCC
tetur02g08560 comp2346_seq0 TTGAGATCTTGTTAGTATTTCTGCTCAGCC
tetur02g09580 comp1100_seq1 ATCCTTCTTTCCCTTCCTCATGATGACGTT
tetur02g09580 comp1100_seq1 ATGATGACGTTGGTAAATCGACGGAGAAAT
tetur02g09580 comp1100_seq1 CATATGCCGCTTCATTGATCCATTTCATTC
tetur02g09580 comp1100_seq1 CATCCTTCTTTCCCTTCCTCATGATGACGT
tetur02g09580 comp1100_seq1 CCTTCTTTCCCTTCCTCATGATGACGTTGG
tetur02g09580 comp1100_seq1 CTCCATGGAACTGGGTGATCATATGCCGCT
tetur02g09580 comp1100_seq1 CTCGCATCATGTCTTCATATTCATCCTTCT
tetur02g09580 comp1100_seq1 CTCTCCATGGAACTGGGTGATCATATGCCG
tetur02g09580 comp1100_seq1 GATGACGTTGGTAAATCGACGGAGAAATGG
tetur02g09580 comp1100_seq1 GCTCTCCATGGAACTGGGTGATCATATGCC
tetur02g09580 comp1100_seq1 TCATCCTTCTTTCCCTTCCTCATGATGACG
tetur02g09580 comp1100_seq1 TCCTTCTTTCCCTTCCTCATGATGACGTTG
tetur02g09580 comp1100_seq1 TCTCCATGGAACTGGGTGATCATATGCCGC
tetur02g09580 comp1100_seq1 TGATGACGTTGGTAAATCGACGGAGAAATG
tetur02g09580 comp1100_seq1 TTCATCCTTCTTTCCCTTCCTCATGATGAC
tetur02g09590 comp2494_seq0 ATCATTGAATTGAGCTTTGACTGGATCGGT
tetur02g09590 comp2494_seq0 CATTGAATTGAGCTTTGACTGGATCGGTTT
tetur02g09590 comp2494_seq0 TACCAACAATTAACCAAGTCCATGCTCTTC
tetur02g09590 comp2494_seq0 TGAATTGAGCTTTGACTGGATCGGTTTCCC
tetur02g09590 comp2494_seq0 TTGAATTGAGCTTTGACTGGATCGGTTTCC
tetur02g10640 comp475_seq4 ATTGGATCATCCTTCTCATCTGTGAATCAC
tetur02g10640 comp475_seq4 CATTGGATCATCCTTCTCATCTGTGAATCA
tetur02g10640 comp475_seq4 CCTTAGAATCATTGGATCATCCTTCTCATC
tetur02g10640 comp475_seq4 CGAATCGTACAGTGGCCTATTCACATGGAC
tetur02g10640 comp475_seq4 CTCCTTAGAATCATTGGATCATCCTTCTCA
tetur02g10640 comp475_seq4 CTCGAATCGTACAGTGGCCTATTCACATGG
tetur02g10640 comp475_seq4 GAATCATTGGATCATCCTTCTCATCTGTGA
tetur02g10640 comp475_seq4 GAATCGTACAGTGGCCTATTCACATGGACA
tetur02g10640 comp475_seq4 AATCGTACAGTGGCCTATTCACATGGACAG
tetur02g10640 comp475_seq4 AATGCTCGAATCGTACAGTGGCCTATTCAC
tetur02g10640 comp475_seq4 GCTCGAATCGTACAGTGGCCTATTCACATG
tetur02g10640 comp475_seq4 GGATCATCCTTCTCATCTGTGAATCACAAA
tetur02g10640 comp475_seq4 TCATTGGATCATCCTTCTCATCTGTGAATC
tetur02g10640 comp475_seq4 TCGAATCGTACAGTGGCCTATTCACATGGA
tetur02g10640 comp475_seq4 TCTCCTTAGAATCATTGGATCATCCTTCTC
tetur02g10640 comp475_seq4 TGGATCATCCTTCTCATCTGTGAATCACAA
tetur02g10640 comp475_seq4 TTGGATCATCCTTCTCATCTGTGAATCACA
tetur02g10640 comp475_seq4 AGAATCATTGGATCATCCTTCTCATCTGTG
tetur02g11060 comp210_seq0 ATCATCTCCACCAGCAGCAGCTTTAGCACC
tetur02g11060 comp210_seq0 CCGATTTCTAAGTTCCGGTTAACTGTTTCC
tetur02g11060 comp210_seq0 CGATTTCTAAGTTCCGGTTAACTGTTTCCG
tetur02g11060 comp210_seq0 GACATTCGATTTGGCAATGACAGATGGTTT
tetur02g11060 comp210_seq0 GATTTCTAAGTTCCGGTTAACTGTTTCCGG
tetur02g11060 comp210_seq0 TCCGATTTCTAAGTTCCGGTTAACTGTTTC
tetur02g11150 comp4344_seq0 ATGATGATCACTCGAAGCTGCGAGTTGTAT
tetur02g11150 comp4344_seq0 CAAAGAGAAATGATGATCACTCGAAGCTGC
tetur02g11150 comp4344_seq0 CAAAGCAAACGCGTTGTCACAGTTGAAATT
tetur02g11150 comp4344_seq0 CCTCTACAAACGCAGTTTGACTGTTCACCA
tetur02g11150 comp4344_seq0 CGGACTTTACAATGTACAAGTTTCGCTGAT
tetur02g11150 comp4344_seq0 CTACAAACGCAGTTTGACTGTTCACCATTT
tetur02g11150 comp4344_seq0 CTCTACAAACGCAGTTTGACTGTTCACCAT
tetur02g11150 comp4344_seq0 CTTTCGGACTTTACAATGTACAAGTTTCGC
tetur02g11150 comp4344_seq0 GAAATGATGATCACTCGAAGCTGCGAGTTG
tetur02g11150 comp4344_seq0 GAGAAATGATGATCACTCGAAGCTGCGAGT
tetur02g11150 comp4344_seq0 GATGATCACTCGAAGCTGCGAGTTGTATTA
tetur02g11150 comp4344_seq0 GCAAAGCAAACGCGTTGTCACAGTTGAAAT
tetur02g11150 comp4344_seq0 GTTTCCTCTACAAACGCAGTTTGACTGTTC
tetur02g11150 comp4344_seq0 TCCTCTACAAACGCAGTTTGACTGTTCACC
tetur02g11150 comp4344_seq0 TCGGACTTTACAATGTACAAGTTTCGCTGA
tetur02g11150 comp4344_seq0 TTCCTCTACAAACGCAGTTTGACTGTTCAC
tetur02g11150 comp4344_seq0 TTCGGACTTTACAATGTACAAGTTTCGCTG
tetur02g11150 comp4344_seq0 TTTCCTCTACAAACGCAGTTTGACTGTTCA
tetur02g11150 comp4344_seq0 TTTGTTTCCTCTACAAACGCAGTTTGACTG
tetur02g11150 comp4344_seq0 AAATGATGATCACTCGAAGCTGCGAGTTGT
tetur02g11150 comp4344_seq0 AGAAATGATGATCACTCGAAGCTGCGAGTT
tetur02g11150 comp4344_seq0 AGAGAAATGATGATCACTCGAAGCTGCGAG
tetur02g11760 comp1568_seq0 CGAAGTTCTAAGGCTTCAGGTAGATCAGGA
tetur02g11760 comp1568_seq0 CGTTGGTACCATCCTCGAAGTTCTAAGGCT
tetur02g11760 comp1568_seq0 CTAAGGCTTCAGGTAGATCAGGATCAACTT
tetur02g11760 comp1568_seq0 AAGTTCTAAGGCTTCAGGTAGATCAGGATC
tetur02g11760 comp1568_seq0 GAAGTTCTAAGGCTTCAGGTAGATCAGGAT
tetur02g11760 comp1568_seq0 GGTACCATCCTCGAAGTTCTAAGGCTTCAG
tetur02g11760 comp1568_seq0 GTACCATCCTCGAAGTTCTAAGGCTTCAGG
tetur02g11760 comp1568_seq0 GTTCTAAGGCTTCAGGTAGATCAGGATCAA
tetur02g11760 comp1568_seq0 GTTGGTACCATCCTCGAAGTTCTAAGGCTT
tetur02g11760 comp1568_seq0 TGGTACCATCCTCGAAGTTCTAAGGCTTCA
tetur02g11760 comp1568_seq0 TTCTAAGGCTTCAGGTAGATCAGGATCAAC
tetur02g11760 comp1568_seq0 TTGGTACCATCCTCGAAGTTCTAAGGCTTC
tetur02g11800 comp127_seq6 ATCTATTTACAGGCGAGCACTACCAAGACT
tetur02g11800 comp127_seq6 AACCACTGGACCAGCTAATCGTTGGTGTTG
tetur02g11800 comp127_seq6 ATTGGACTGCTGACTTGGCCAGAAATAGAT
tetur02g11800 comp127_seq6 ATTGTGGATTTCCGAGATAATTGGACTGCT
tetur02g11800 comp127_seq6 CCGAGATAATTGGACTGCTGACTTGGCCAG
tetur02g11800 comp127_seq6 CGAGATAATTGGACTGCTGACTTGGCCAGA
tetur02g11800 comp127_seq6 CTATTTACAGGCGAGCACTACCAAGACTCA
tetur02g11800 comp127_seq6 CTGGACCAGCTAATCGTTGGTGTTGAAGAT
tetur02g11800 comp127_seq6 GAATCTATTTACAGGCGAGCACTACCAAGA
tetur02g11800 comp127_seq6 AAAGCAGGTGTCGCGATCCTAAATTCGATC
tetur02g11800 comp127_seq6 GACTTGGCCAGAAATAGATATAAGATGCAC
tetur02g11800 comp127_seq6 GAGATAATTGGACTGCTGACTTGGCCAGAA
tetur02g11800 comp127_seq6 GAGCCTTACCCAATTCTTTAACTTGTTGCT
tetur02g11800 comp127_seq6 AATCTATTTACAGGCGAGCACTACCAAGAC
tetur02g11800 comp127_seq6 GATAATTGGACTGCTGACTTGGCCAGAAAT
tetur02g11800 comp127_seq6 GATTTCCGAGATAATTGGACTGCTGACTTG
tetur02g11800 comp127_seq6 GCCTTACCCAATTCTTTAACTTGTTGCTCT
tetur02g11800 comp127_seq6 GGATTTCCGAGATAATTGGACTGCTGACTT
tetur02g11800 comp127_seq6 GTGGATTTCCGAGATAATTGGACTGCTGAC
tetur02g11800 comp127_seq6 ACAGGCGAGCACTACCAAGACTCATTGATT
tetur02g11800 comp127_seq6 TAATTGGACTGCTGACTTGGCCAGAAATAG
tetur02g11800 comp127_seq6 TATTGTGGATTTCCGAGATAATTGGACTGC
tetur02g11800 comp127_seq6 TCCGAGATAATTGGACTGCTGACTTGGCCA
tetur02g11800 comp127_seq6 TCTATTTACAGGCGAGCACTACCAAGACTC
tetur02g11800 comp127_seq6 TGAGCCTTACCCAATTCTTTAACTTGTTGC
tetur02g11800 comp127_seq6 TGTGGATTTCCGAGATAATTGGACTGCTGA
tetur02g11800 comp127_seq6 TTACAGGCGAGCACTACCAAGACTCATTGA
tetur02g11800 comp127_seq6 TTCCGAGATAATTGGACTGCTGACTTGGCC
tetur02g11800 comp127_seq6 TTGACTATTAGATGGCTACTACCGCGCAAA
tetur02g11800 comp127_seq6 TTGGACTGCTGACTTGGCCAGAAATAGATA
tetur02g11800 comp127_seq6 TTGTGGATTTCCGAGATAATTGGACTGCTG
tetur02g11800 comp127_seq6 TTTACAGGCGAGCACTACCAAGACTCATTG
tetur02g11800 comp127_seq6 AAACCACTGGACCAGCTAATCGTTGGTGTT
tetur02g11800 comp127_seq6 AGCAGGTGTCGCGATCCTAAATTCGATCAT
tetur02g11800 comp127_seq6 AGCCTTACCCAATTCTTTAACTTGTTGCTC
tetur02g11800 comp127_seq6 AGGCGAGCACTACCAAGACTCATTGATTGG
tetur02g13580 comp4845_seq0 CAAGCTGGTTAAATCGTGGTTTCCAGCTCA
tetur02g13580 comp4845_seq0 CATCTCATCGGATATTCAGCTGACAATTAG
tetur02g13580 comp4845_seq0 AAGCTGGTTAAATCGTGGTTTCCAGCTCAG
tetur02g13580 comp4845_seq0 CTTATTCATCTCATCGGATATTCAGCTGAC
tetur02g13580 comp4845_seq0 GAAATCGGATTATGGAGGAATCACTGGCCG
tetur02g13580 comp4845_seq0 GCTGGTTAAATCGTGGTTTCCAGCTCAGTA
tetur02g13580 comp4845_seq0 TCACTGGCCGATACCGAAGCGTTTGACCAA
tetur02g13580 comp4845_seq0 TCGCCCTCAACGGAAGAGTTAGAGGCCAAA
tetur02g13580 comp4845_seq0 ACTGGCCGATACCGAAGCGTTTGACCAATG
tetur02g13580 comp4845_seq0 AGAAATCGGATTATGGAGGAATCACTGGCC
tetur02g13580 comp4845_seq0 AGCTGGTTAAATCGTGGTTTCCAGCTCAGT
tetur03g00440 comp418_seq0 CCGGCTTGAGTTTGTTGTTGTTCAGCTTCT
tetur03g00440 comp418_seq0 CGCCGGCTTGAGTTTGTTGTTGTTCAGCTT
tetur03g00440 comp418_seq0 CTCATCATGTATACCAGACATACCCTCAAA
tetur03g00440 comp418_seq0 GAAGACCAATCCAACTGATTCAATTGATCG
tetur03g00440 comp418_seq0 GCCGGCTTGAGTTTGTTGTTGTTCAGCTTC
tetur03g00440 comp418_seq0 GCTCATCATGTATACCAGACATACCCTCAA
tetur03g00440 comp418_seq0 GGGTTAGAAAGAGTAAGATCGTGGATTTGT
tetur03g00440 comp418_seq0 ACAGGTACTCAATCTAGACGATTAGCAGGT
tetur03g00440 comp418_seq0 TTTACCAGCATCAATTGTTTCAGCGGTTGA
tetur03g00440 comp418_seq0 AGAAAGGTTAACAGAATTAACGAGCGAACG
tetur03g00450 comp2327_seq0 ATCACCATCAACTTGGCCTTTGATATCATC
tetur03g00450 comp2327_seq0 ATTCGGAATCACCAACATCTAGTGATCCAC
tetur03g00450 comp2327_seq0 CACCTGTTCCTCAATCATTTGTTCCTCTAC
tetur03g00450 comp2327_seq0 CCTGTTCCTCAATCATTTGTTCCTCTACTT
tetur03g00450 comp2327_seq0 CCTTTGATATCATCTAAACACTGGAACCGA
tetur03g00450 comp2327_seq0 CGAGCATCTTAAAGGAGTATCATCATTACC
tetur03g00450 comp2327_seq0 CGGAATCACCAACATCTAGTGATCCACCTT
tetur03g00450 comp2327_seq0 CTCACCTGTTCCTCAATCATTTGTTCCTCT
tetur03g00450 comp2327_seq0 CTCTCACCTGTTCCTCAATCATTTGTTCCT
tetur03g00450 comp2327_seq0 CTTGGCCTTTGATATCATCTAAACACTGGA
tetur03g00450 comp2327_seq0 GAGATCGAGCATCTTAAAGGAGTATCATCA
tetur03g00450 comp2327_seq0 GGCCTTTGATATCATCTAAACACTGGAACC
tetur03g00450 comp2327_seq0 GTTCCTCAATCATTTGTTCCTCTACTTTCG
tetur03g00450 comp2327_seq0 TCACCTGTTCCTCAATCATTTGTTCCTCTA
tetur03g00450 comp2327_seq0 TCTCACCTGTTCCTCAATCATTTGTTCCTC
tetur03g00450 comp2327_seq0 TGGCCTTTGATATCATCTAAACACTGGAAC
tetur03g00450 comp2327_seq0 ACCTGTTCCTCAATCATTTGTTCCTCTACT
tetur03g00450 comp2327_seq0 TTCGGAATCACCAACATCTAGTGATCCACC
tetur03g00450 comp2327_seq0 ACTTGGCCTTTGATATCATCTAAACACTGG
tetur03g00450 comp2327_seq0 AAATTCGGAATCACCAACATCTAGTGATCC
tetur03g01510 comp4836_seq1 ATACCCTCCATATGATGTTCACCTCAATGG
tetur03g01510 comp4836_seq1 ATATGATGTTCACCTCAATGGACCCAATGT
tetur03g01510 comp4836_seq1 ATGATGTTCACCTCAATGGACCCAATGTAT
tetur03g01510 comp4836_seq1 ATGTATGGAAACAGCTCAATTCTTGGACCT
tetur03g01510 comp4836_seq1 CAAAGATACCCTCCATATGATGTTCACCTC
tetur03g01510 comp4836_seq1 CAATGTATGGAAACAGCTCAATTCTTGGAC
tetur03g01510 comp4836_seq1 CACCTCAATGGACCCAATGTATGGAAACAG
tetur03g01510 comp4836_seq1 CATATGATGTTCACCTCAATGGACCCAATG
tetur03g01510 comp4836_seq1 CCAATGTATGGAAACAGCTCAATTCTTGGA
tetur03g01510 comp4836_seq1 CCATATGATGTTCACCTCAATGGACCCAAT
tetur03g01510 comp4836_seq1 CCCAATGTATGGAAACAGCTCAATTCTTGG
tetur03g01510 comp4836_seq1 CCCTCCATATGATGTTCACCTCAATGGACC
tetur03g01510 comp4836_seq1 CCTCAAAGATACCCTCCATATGATGTTCAC
tetur03g01510 comp4836_seq1 CCTCCATATGATGTTCACCTCAATGGACCC
tetur03g01510 comp4836_seq1 CTCAAAGATACCCTCCATATGATGTTCACC
tetur03g01510 comp4836_seq1 CTCCATATGATGTTCACCTCAATGGACCCA
tetur03g01510 comp4836_seq1 GACCCAATGTATGGAAACAGCTCAATTCTT
tetur03g01510 comp4836_seq1 GAGGGTCCTCAAAGATACCCTCCATATGAT
tetur03g01510 comp4836_seq1 GATACCCTCCATATGATGTTCACCTCAATG
tetur03g01510 comp4836_seq1 GATGTTCACCTCAATGGACCCAATGTATGG
tetur03g01510 comp4836_seq1 AATGTATGGAAACAGCTCAATTCTTGGACC
tetur03g01510 comp4836_seq1 GGGTCCTCAAAGATACCCTCCATATGATGT
tetur03g01510 comp4836_seq1 GGTCCTCAAAGATACCCTCCATATGATGTT
tetur03g01510 comp4836_seq1 GTCCTCAAAGATACCCTCCATATGATGTTC
tetur03g01510 comp4836_seq1 GTTCACCTCAATGGACCCAATGTATGGAAA
tetur03g01510 comp4836_seq1 TACCCTCCATATGATGTTCACCTCAATGGA
tetur03g01510 comp4836_seq1 TATGATGTTCACCTCAATGGACCCAATGTA
tetur03g01510 comp4836_seq1 TCACCTCAATGGACCCAATGTATGGAAACA
tetur03g01510 comp4836_seq1 TCCATATGATGTTCACCTCAATGGACCCAA
tetur03g01510 comp4836_seq1 TCCTCAAAGATACCCTCCATATGATGTTCA
tetur03g01510 comp4836_seq1 ACCCAATGTATGGAAACAGCTCAATTCTTG
tetur03g01510 comp4836_seq1 TGATGTTCACCTCAATGGACCCAATGTATG
tetur03g01510 comp4836_seq1 ACCCTCCATATGATGTTCACCTCAATGGAC
tetur03g01510 comp4836_seq1 TGTTCACCTCAATGGACCCAATGTATGGAA
tetur03g01510 comp4836_seq1 ACCTCAATGGACCCAATGTATGGAAACAGC
tetur03g01510 comp4836_seq1 TTCACCTCAATGGACCCAATGTATGGAAAC
tetur03g01510 comp4836_seq1 AGATACCCTCCATATGATGTTCACCTCAAT
tetur03g01510 comp4836_seq1 AGGGTCCTCAAAGATACCCTCCATATGATG
tetur03g02420 comp5353_seq0 GGTAAAGTTGTGAGGCCAAATGATGAGGAA
tetur03g02420 comp5353_seq0 GGTAATTACTGGAGCATCTTCAAGGGAAAT
tetur03g02420 comp5353_seq0 GTAAAGTTGTGAGGCCAAATGATGAGGAAA
tetur03g03270 comp3811_seq0 ATTGGTAAATTTGGCGCTGATCTCTTCATC
tetur03g03270 comp3811_seq0 CAATGCATCGCTCCACCTGAGGTCTCATGT
tetur03g03270 comp3811_seq0 AACGTCCTAACCCATTGTAACACCGGAAGC
tetur03g03270 comp3811_seq0 CACAGCAATACCAGTCGAGGAAAGATCCCA
tetur03g03270 comp3811_seq0 AAACGTCCTAACCCATTGTAACACCGGAAG
tetur03g03270 comp3811_seq0 CGCTGATCTCTTCATCGCTAATTTAGTTGT
tetur03g03270 comp3811_seq0 CGTCCTAACCCATTGTAACACCGGAAGCTT
tetur03g03270 comp3811_seq0 GAGGTCAGAATGATTAACGGTCAATGCATC
tetur03g03270 comp3811_seq0 AATGCATCGCTCCACCTGAGGTCTCATGTT
tetur03g03270 comp3811_seq0 GCACAGCAATACCAGTCGAGGAAAGATCCC
tetur03g03270 comp3811_seq0 GCGCTGATCTCTTCATCGCTAATTTAGTTG
tetur03g03270 comp3811_seq0 GGCACAGCAATACCAGTCGAGGAAAGATCC
tetur03g03270 comp3811_seq0 GGTCAGAATGATTAACGGTCAATGCATCGC
tetur03g03270 comp3811_seq0 GTCAATGCATCGCTCCACCTGAGGTCTCAT
tetur03g03270 comp3811_seq0 GTCAGAATGATTAACGGTCAATGCATCGCT
tetur03g03270 comp3811_seq0 GTCCTAACCCATTGTAACACCGGAAGCTTA
tetur03g03270 comp3811_seq0 ACAGCAATACCAGTCGAGGAAAGATCCCAG
tetur03g03270 comp3811_seq0 TAAACGTCCTAACCCATTGTAACACCGGAA
tetur03g03270 comp3811_seq0 TCAATGCATCGCTCCACCTGAGGTCTCATG
tetur03g03270 comp3811_seq0 TCCTAACCCATTGTAACACCGGAAGCTTAG
tetur03g03270 comp3811_seq0 ACGTCCTAACCCATTGTAACACCGGAAGCT
tetur03g03270 comp3811_seq0 AGGTCAGAATGATTAACGGTCAATGCATCG
tetur03g03990 comp2600_seq0 CATCGAAAGCAGGTAATATCCCTTCTTCAA
tetur03g03990 comp2600_seq0 CATCTTCATGATTCTTCCAAGTCCTTTCCA
tetur03g03990 comp2600_seq0 CCTTCATACCTAAGATACAATTCTGCAAGG
tetur03g03990 comp2600_seq0 AAGGCATCGAAAGCAGGTAATATCCCTTCT
tetur03g03990 comp2600_seq0 CTTCATCATCTTCATGATTCTTCCAAGTCC
tetur03g03990 comp2600_seq0 GCAGGTAATATCCCTTCTTCAATTAGTTCC
tetur03g03990 comp2600_seq0 GCATCGAAAGCAGGTAATATCCCTTCTTCA
tetur03g03990 comp2600_seq0 GGCATCGAAAGCAGGTAATATCCCTTCTTC
tetur03g03990 comp2600_seq0 GGTAAAGGCATCGAAAGCAGGTAATATCCC
tetur03g03990 comp2600_seq0 GGTAATATCCCTTCTTCAATTAGTTCCTCG
tetur03g03990 comp2600_seq0 AAAGGCATCGAAAGCAGGTAATATCCCTTC
tetur03g03990 comp2600_seq0 GTAAAGGCATCGAAAGCAGGTAATATCCCT
tetur03g03990 comp2600_seq0 TCATCTTCATGATTCTTCCAAGTCCTTTCC
tetur03g03990 comp2600_seq0 TGGTAAAGGCATCGAAAGCAGGTAATATCC
tetur03g03990 comp2600_seq0 TTGGTAAAGGCATCGAAAGCAGGTAATATC
tetur03g03990 comp2600_seq0 AGGCATCGAAAGCAGGTAATATCCCTTCTT
tetur03g04790 comp1923_seq0 CCAATCGATTGAGTCGATGTGAGTTTGGAT
tetur03g04790 comp1923_seq0 CTGTTCATCAAGACACATCAGCAAACGTAA
tetur03g04790 comp1923_seq0 GATTGCCAATCGATTGAGTCGATGTGAGTT
tetur03g04790 comp1923_seq0 GCCAATCGATTGAGTCGATGTGAGTTTGGA
tetur03g04790 comp1923_seq0 TCTGTTCATCAAGACACATCAGCAAACGTA
tetur03g04790 comp1923_seq0 TGCCAATCGATTGAGTCGATGTGAGTTTGG
tetur03g04790 comp1923_seq0 TTGCCAATCGATTGAGTCGATGTGAGTTTG
tetur03g05340 comp2290_seq0 ATACCGAATCATATGTTCGTAAACCACGAG
tetur03g05340 comp2290_seq0 ATGTTCGTAAACCACGAGGTGGTGGTGGAT
tetur03g05340 comp2290_seq0 CCCGATAATAGGAGAGGCGCTTATCTTCGA
tetur03g05340 comp2290_seq0 CCCGATGATGTTGAAGATCGTTTAACCAGA
tetur03g05340 comp2290_seq0 CCGATAATAGGAGAGGCGCTTATCTTCGAG
tetur03g05340 comp2290_seq0 CCGATGATGTTGAAGATCGTTTAACCAGAT
tetur03g05340 comp2290_seq0 CGATAATAGGAGAGGCGCTTATCTTCGAGG
tetur03g05340 comp2290_seq0 CGGATACCGAATCATATGTTCGTAAACCAC
tetur03g05340 comp2290_seq0 GATAATAGGAGAGGCGCTTATCTTCGAGGT
tetur03g05340 comp2290_seq0 GATACCGAATCATATGTTCGTAAACCACGA
tetur03g05340 comp2290_seq0 GCGGAGGTGGTAAACCTTACGATCGAGATG
tetur03g05340 comp2290_seq0 GGATACCGAATCATATGTTCGTAAACCACG
tetur03g05340 comp2290_seq0 GGCGGAGGTGGTAAACCTTACGATCGAGAT
tetur03g05340 comp2290_seq0 TCAAAGAGGTGGTGGTGGTAACAGACGAGG
tetur03g05340 comp2290_seq0 TCCCGATAATAGGAGAGGCGCTTATCTTCG
tetur03g05340 comp2290_seq0 TCCCGATGATGTTGAAGATCGTTTAACCAG
tetur03g05340 comp2290_seq0 TTCAAAGAGGTGGTGGTGGTAACAGACGAG
tetur03g05340 comp2290_seq0 TTTCAAAGAGGTGGTGGTGGTAACAGACGA
tetur03g05380 comp1909_seq0 AACTCAAACCAGCTTAGTAACAACTTCACC
tetur03g05380 comp1909_seq0 CATGGGAATCAATGAAACAGAAACGTCTCA
tetur03g05380 comp1909_seq0 CTCAAACCAGCTTAGTAACAACTTCACCAA
tetur03g05380 comp1909_seq0 CTGAAATCTTTGCCTGGAGCGATTCAATCA
tetur03g05380 comp1909_seq0 GAAATCTTTGCCTGGAGCGATTCAATCAAA
tetur03g05380 comp1909_seq0 GACACCCGATCGTTCAACATTGAATCGATC
tetur03g05380 comp1909_seq0 GGACACCCGATCGTTCAACATTGAATCGAT
tetur03g05380 comp1909_seq0 TCATGGGAATCAATGAAACAGAAACGTCTC
tetur03g05380 comp1909_seq0 TGAAATCTTTGCCTGGAGCGATTCAATCAA
tetur03g06730 comp3525_seq0 AGTGACGCAGGTGATAAGGTTGGTGATGAG
tetur03g06730 comp3525_seq0 CCTTTGGGTTCGATTGGGTGATTTGTAACT
tetur03g06730 comp3525_seq0 CTTTGGGTTCGATTGGGTGATTTGTAACTG
tetur03g06730 comp3525_seq0 GACGCAGGTGATAAGGTTGGTGATGAGGAT
tetur03g06730 comp3525_seq0 GATTAGCAACCTCACGGTTAATTGCGAGAA
tetur03g06730 comp3525_seq0 GGACTGATCATGAAACATTTCTTCAAGGCT
tetur03g06730 comp3525_seq0 GTGACTGAATGAGTCTCAATCAACTGGACT
tetur03g06730 comp3525_seq0 TCCTTTGGGTTCGATTGGGTGATTTGTAAC
tetur03g06730 comp3525_seq0 TGACTGAATGAGTCTCAATCAACTGGACTA
tetur03g06730 comp3525_seq0 TGATTAGCAACCTCACGGTTAATTGCGAGA
tetur03g06730 comp3525_seq0 TGTGAGAGGTCAGGTCAGAGTCGGAATTAC
tetur03g06730 comp3525_seq0 TTGTGAGAGGTCAGGTCAGAGTCGGAATTA
tetur03g06730 comp3525_seq0 TTTGGGTTCGATTGGGTGATTTGTAACTGA
tetur03g06920 comp2366_seq0 AACATTTCTGGCAACAAACGGCAATGTATC
tetur03g06920 comp2366_seq0 ATTATCACCACCGCCATTGTTACCGTCACC
tetur03g06920 comp2366_seq0 CTAGCAGTACCATCCAGAACGTAATCAGAT
tetur03g06920 comp2366_seq0 GACTAGCAGTACCATCCAGAACGTAATCAG
tetur03g06920 comp2366_seq0 AATTATCACCACCGCCATTGTTACCGTCAC
tetur03g06920 comp2366_seq0 GGACTAGCAGTACCATCCAGAACGTAATCA
tetur03g06920 comp2366_seq0 ACCACCAGTAGATGAATCATCATCCAATCC
tetur03g06920 comp2366_seq0 TTATCACCACCGCCATTGTTACCGTCACCA
tetur03g08070 comp2429_seq0 AGTTTGCCCTTATGCCTATCCAACAATCTC
tetur03g08070 comp2429_seq0 ATCTTGAGTTTGCCCTTATGCCTATCCAAC
tetur03g08070 comp2429_seq0 CAACGGCCATTTGTACGAATTAGATGGACG
tetur03g08070 comp2429_seq0 AACGGCCATTTGTACGAATTAGATGGACGG
tetur03g08070 comp2429_seq0 CACTAACTCATATCAACGGCCATTTGTACG
tetur03g08070 comp2429_seq0 CATCTCTTAGGAAGTTCATTGAAGACACCA
tetur03g08070 comp2429_seq0 CATCTTGAGTTTGCCCTTATGCCTATCCAA
tetur03g08070 comp2429_seq0 CCATCTTGAGTTTGCCCTTATGCCTATCCA
tetur03g08070 comp2429_seq0 CCCTTATGCCTATCCAACAATCTCACCCAA
tetur03g08070 comp2429_seq0 CCTTATGCCTATCCAACAATCTCACCCAAA
tetur03g08070 comp2429_seq0 CGGCCATTTGTACGAATTAGATGGACGGAA
tetur03g08070 comp2429_seq0 CTAACTCATATCAACGGCCATTTGTACGAA
tetur03g08070 comp2429_seq0 AAGGTGAGCTTACCATCTTGAGTTTGCCCT
tetur03g08070 comp2429_seq0 CTCATCACCAGCGACTTTCCTCAAAGATGC
tetur03g08070 comp2429_seq0 CTTACCATCTTGAGTTTGCCCTTATGCCTA
tetur03g08070 comp2429_seq0 CTTATGCCTATCCAACAATCTCACCCAAAT
tetur03g08070 comp2429_seq0 CTTGAGTTTGCCCTTATGCCTATCCAACAA
tetur03g08070 comp2429_seq0 GAAAGCGGTGACCCACCCAAAGAAATGTGT
tetur03g08070 comp2429_seq0 GAGCTTACCATCTTGAGTTTGCCCTTATGC
tetur03g08070 comp2429_seq0 GAGTTTGCCCTTATGCCTATCCAACAATCT
tetur03g08070 comp2429_seq0 GCCCTTATGCCTATCCAACAATCTCACCCA
tetur03g08070 comp2429_seq0 GCGCTTTGCAAAGATGTCTAATCATCAGAA
tetur03g08070 comp2429_seq0 GCTTACCATCTTGAGTTTGCCCTTATGCCT
tetur03g08070 comp2429_seq0 GGCGCTTTGCAAAGATGTCTAATCATCAGA
tetur03g08070 comp2429_seq0 GGTGAGCTTACCATCTTGAGTTTGCCCTTA
tetur03g08070 comp2429_seq0 GTGAGCTTACCATCTTGAGTTTGCCCTTAT
tetur03g08070 comp2429_seq0 GTTTGCCCTTATGCCTATCCAACAATCTCA
tetur03g08070 comp2429_seq0 TACCATCTTGAGTTTGCCCTTATGCCTATC
tetur03g08070 comp2429_seq0 TCATCACCAGCGACTTTCCTCAAAGATGCC
tetur03g08070 comp2429_seq0 TCTTGAGTTTGCCCTTATGCCTATCCAACA
tetur03g08070 comp2429_seq0 ACCATCTTGAGTTTGCCCTTATGCCTATCC
tetur03g08070 comp2429_seq0 TGAGCTTACCATCTTGAGTTTGCCCTTATG
tetur03g08070 comp2429_seq0 TGAGTTTGCCCTTATGCCTATCCAACAATC
tetur03g08070 comp2429_seq0 TGCCCTTATGCCTATCCAACAATCTCACCC
tetur03g08070 comp2429_seq0 ACGAAAGCGGTGACCCACCCAAAGAAATGT
tetur03g08070 comp2429_seq0 TTGCCCTTATGCCTATCCAACAATCTCACC
tetur03g08070 comp2429_seq0 TTTCGTTGCACTAACTCATATCAACGGCCA
tetur03g08070 comp2429_seq0 TTTGCCCTTATGCCTATCCAACAATCTCAC
tetur03g08070 comp2429_seq0 AGCTTACCATCTTGAGTTTGCCCTTATGCC
tetur03g08070 comp2429_seq0 AGGTGAGCTTACCATCTTGAGTTTGCCCTT
tetur03g08430 comp3555_seq0 ATTCAACCAAAGAGGAAATGGCTGACGATG
tetur03g08430 comp3555_seq0 ATTGGTTACATGGATTCCATGCAGTCATGC
tetur03g08430 comp3555_seq0 CAAGGCAATCGCTTTCTTAGCCTTACAGTC
tetur03g08430 comp3555_seq0 CACTGGAGAGTTAAGTGTACCCAAGGCAAT
tetur03g08430 comp3555_seq0 CATGGATTCCATGCAGTCATGCTAACAAAT
tetur03g08430 comp3555_seq0 CCAAGGCAATCGCTTTCTTAGCCTTACAGT
tetur03g08430 comp3555_seq0 CCACTGGAGAGTTAAGTGTACCCAAGGCAA
tetur03g08430 comp3555_seq0 CCCAAGGCAATCGCTTTCTTAGCCTTACAG
tetur03g08430 comp3555_seq0 CCGATTCAACCAAAGAGGAAATGGCTGACG
tetur03g08430 comp3555_seq0 CCTTGCATCTATCACAAGAACCCTCGATAT
tetur03g08430 comp3555_seq0 CGATTCAACCAAAGAGGAAATGGCTGACGA
tetur03g08430 comp3555_seq0 CGCCTTGCATCTATCACAAGAACCCTCGAT
tetur03g08430 comp3555_seq0 AAGGCAATCGCTTTCTTAGCCTTACAGTCC
tetur03g08430 comp3555_seq0 CGTCTAACACCATTAAACTTACCTTAACGC
tetur03g08430 comp3555_seq0 CTCTATCTTGCATGTATTTCCTGGACACTA
tetur03g08430 comp3555_seq0 CTGGAGAGTTAAGTGTACCCAAGGCAATCG
tetur03g08430 comp3555_seq0 CTTGCATCTATCACAAGAACCCTCGATATC
tetur03g08430 comp3555_seq0 GAATTGGTTACATGGATTCCATGCAGTCAT
tetur03g08430 comp3555_seq0 GATTCAACCAAAGAGGAAATGGCTGACGAT
tetur03g08430 comp3555_seq0 AATTGGTTACATGGATTCCATGCAGTCATG
tetur03g08430 comp3555_seq0 GGTTACATGGATTCCATGCAGTCATGCTAA
tetur03g08430 comp3555_seq0 GTTACATGGATTCCATGCAGTCATGCTAAC
tetur03g08430 comp3555_seq0 TACATGGATTCCATGCAGTCATGCTAACAA
tetur03g08430 comp3555_seq0 TCGCCTTGCATCTATCACAAGAACCCTCGA
tetur03g08430 comp3555_seq0 ACCGATTCAACCAAAGAGGAAATGGCTGAC
tetur03g08430 comp3555_seq0 TGGTTACATGGATTCCATGCAGTCATGCTA
tetur03g08430 comp3555_seq0 TTACATGGATTCCATGCAGTCATGCTAACA
tetur03g08430 comp3555_seq0 TTCGCCTTGCATCTATCACAAGAACCCTCG
tetur03g08430 comp3555_seq0 ACTGGAGAGTTAAGTGTACCCAAGGCAATC
tetur03g08430 comp3555_seq0 AGAGGAAATGGCTGACGATGATCTGAATAT
tetur03g08590 comp728_seq4 AAACCGAGAAACAGAATCAGAAGCGACCAT
tetur03g08590 comp728_seq4 ATTAAACCGAGAAACAGAATCAGAAGCGAC
tetur03g08590 comp728_seq4 AACCGAGAAACAGAATCAGAAGCGACCATG
tetur03g08590 comp728_seq4 CAACCACCATTGGAAGATAATTGTCTATGG
tetur03g08590 comp728_seq4 CAACTCACTTTCTGTATCTTTGTTCACCGT
tetur03g08590 comp728_seq4 CTCAGAGAACCAGAATGGAATTAACAATGG
tetur03g08590 comp728_seq4 GAGATTAAACCGAGAAACAGAATCAGAAGC
tetur03g08590 comp728_seq4 GATTAAACCGAGAAACAGAATCAGAAGCGA
tetur03g08590 comp728_seq4 ACAACTCACTTTCTGTATCTTTGTTCACCG
tetur03g08590 comp728_seq4 TAAACCGAGAAACAGAATCAGAAGCGACCA
tetur03g08590 comp728_seq4 TGGAAACCGTTGCCTGGTAACACAATTTGA
tetur03g08590 comp728_seq4 TTAAACCGAGAAACAGAATCAGAAGCGACC
tetur03g08590 comp728_seq4 ACTCACTTTCTGTATCTTTGTTCACCGTTG
tetur03g08590 comp728_seq4 AGATTAAACCGAGAAACAGAATCAGAAGCG
tetur03g08670 comp0_seq9 AACAGCCCAATGGAATTTCAAAGTGACTCT
tetur03g08670 comp0_seq9 ATCCAAACAGCCCAATGGAATTTCAAAGTG
tetur03g08670 comp0_seq9 CATTAGGTGCATGGCCGTTCTTAATAAGAC
tetur03g08670 comp0_seq9 CCAAACAGCCCAATGGAATTTCAAAGTGAC
tetur03g08670 comp0_seq9 CCATTAGGTGCATGGCCGTTCTTAATAAGA
tetur03g08670 comp0_seq9 CCCATTAGGTGCATGGCCGTTCTTAATAAG
tetur03g08670 comp0_seq9 CCTCAGAATGAACAACGATTCTTACAGGGA
tetur03g08670 comp0_seq9 AAAGAGCGTCGTGAGATCGGAAGAGCACAC
tetur03g08670 comp0_seq9 GGCCGTTCTTAATAAGACACTTGTAAACTG
tetur03g08670 comp0_seq9 AAACAGCCCAATGGAATTTCAAAGTGACTC
tetur03g08670 comp0_seq9 GTCAATAATGACGATGAGATCGGAAGAGCA
tetur03g08670 comp0_seq9 GTTACCCTCAGAATGAACAACGATTCTTAC
tetur03g08670 comp0_seq9 TACCCTCAGAATGAACAACGATTCTTACAG
tetur03g08670 comp0_seq9 TCAATAATGACGATGAGATCGGAAGAGCAC
tetur03g08670 comp0_seq9 TCCAAACAGCCCAATGGAATTTCAAAGTGA
tetur03g08670 comp0_seq9 ACCCTCAGAATGAACAACGATTCTTACAGG
tetur03g08670 comp0_seq9 TGTCAATAATGACGATGAGATCGGAAGAGC
tetur03g08670 comp0_seq9 TTGTCAATAATGACGATGAGATCGGAAGAG
tetur03g08760 comp1885_seq0 CAAAGCGACCCAATGGCCTGTGAGGATAAA
tetur03g08760 comp1885_seq0 CAGAGCAAGTTGATAGCTGTTGTCATCTAA
tetur03g08760 comp1885_seq0 CCAAAGCGACCCAATGGCCTGTGAGGATAA
tetur03g08760 comp1885_seq0 CTCAGAGCAAGTTGATAGCTGTTGTCATCT
tetur03g08760 comp1885_seq0 GAGCAAGTTGATAGCTGTTGTCATCTAACT
tetur03g08760 comp1885_seq0 GCAAGTTGATAGCTGTTGTCATCTAACTCA
tetur03g08760 comp1885_seq0 GCTGTTGTCATCTAACTCAACAAGTTGTCA
tetur03g08760 comp1885_seq0 TAACACCAAAGCGACCCAATGGCCTGTGAG
tetur03g08760 comp1885_seq0 TCAGAGCAAGTTGATAGCTGTTGTCATCTA
tetur03g08760 comp1885_seq0 TCTCAGAGCAAGTTGATAGCTGTTGTCATC
tetur03g08760 comp1885_seq0 AGAGCAAGTTGATAGCTGTTGTCATCTAAC
tetur03g08760 comp1885_seq0 AGCAAGTTGATAGCTGTTGTCATCTAACTC
tetur03g08760 comp1885_seq0 AGCTGTTGTCATCTAACTCAACAAGTTGTC
tetur03g08880 comp1249_seq0 CAATATTGGCCAACTAGCTGTCTTGTCACA
tetur03g08880 comp1249_seq0 CAGTTCTTACCAATATTGGCCAACTAGCTG
tetur03g08880 comp1249_seq0 CCAATATTGGCCAACTAGCTGTCTTGTCAC
tetur03g08880 comp1249_seq0 CTTACCAATATTGGCCAACTAGCTGTCTTG
tetur03g08880 comp1249_seq0 CTTCAGTTCTTACCAATATTGGCCAACTAG
tetur03g08880 comp1249_seq0 GTTCTTCAGTTCTTACCAATATTGGCCAAC
tetur03g08880 comp1249_seq0 TACCAATATTGGCCAACTAGCTGTCTTGTC
tetur03g08880 comp1249_seq0 TTCAGTTCTTACCAATATTGGCCAACTAGC
tetur03g09190 comp819_seq0 AGTGACAGAGACAGAGCTCTTTACATCATG
tetur03g09190 comp819_seq0 AACAGTTACGGACTCAAAGGACGAACAATT
tetur03g09190 comp819_seq0 ATGCAAAGCGCTGGATACAAGTGATGTTAC
tetur03g09190 comp819_seq0 CAAAGCGCTGGATACAAGTGATGTTACACT
tetur03g09190 comp819_seq0 AAACGACACCAATCACCGACTCATCATCAT
tetur03g09190 comp819_seq0 CAACAGTTACGGACTCAAAGGACGAACAAT
tetur03g09190 comp819_seq0 AACGACACCAATCACCGACTCATCATCATC
tetur03g09190 comp819_seq0 CAGTTACGGACTCAAAGGACGAACAATTAT
tetur03g09190 comp819_seq0 CATTGATGTGGTATTAATGGTCTTCTCGTC
tetur03g09190 comp819_seq0 CTGAAGCCTGGTCATGCAAAGCGCTGGATA
tetur03g09190 comp819_seq0 AATCAACAGTTACGGACTCAAAGGACGAAC
tetur03g09190 comp819_seq0 GACGGTAGGGAACAAGACAGAAGTATTAGA
tetur03g09190 comp819_seq0 GAGTGACAGAGACAGAGCTCTTTACATCAT
tetur03g09190 comp819_seq0 AAAGCGCTGGATACAAGTGATGTTACACTT
tetur03g09190 comp819_seq0 GCAAAGCGCTGGATACAAGTGATGTTACAC
tetur03g09190 comp819_seq0 GTGACAGAGACAGAGCTCTTTACATCATGA
tetur03g09190 comp819_seq0 GTTGCCTTATCGTCAAACGAAATCGTCAAC
tetur03g09190 comp819_seq0 TCAACAGTTACGGACTCAAAGGACGAACAA
tetur03g09190 comp819_seq0 TGCAAAGCGCTGGATACAAGTGATGTTACA
tetur03g09190 comp819_seq0 TGTTGCCTTATCGTCAAACGAAATCGTCAA
tetur03g09190 comp819_seq0 AGAGACGGTAGGGAACAAGACAGAAGTATT
tetur03g09410 comp3367_seq0 AACTGGCTCTTCGATTGTTTCTCCATCTCC
tetur03g09410 comp3367_seq0 TAACTGGCTCTTCGATTGTTTCTCCATCTC
tetur03g09710 comp1238_seq0 ATCTTGGTCTCAATTGAAGCTCTCATCCAG
tetur03g09710 comp1238_seq0 CTTGGTCTCAATTGAAGCTCTCATCCAGTC
tetur03g09710 comp1238_seq0 GGTCTCAATTGAAGCTCTCATCCAGTCATT
tetur03g09710 comp1238_seq0 GTCTCAATTGAAGCTCTCATCCAGTCATTC
tetur03g09710 comp1238_seq0 TATCTTGGTCTCAATTGAAGCTCTCATCCA
tetur03g09710 comp1238_seq0 TCTCAATTGAAGCTCTCATCCAGTCATTCA
tetur03g09710 comp1238_seq0 TTGGTCTCAATTGAAGCTCTCATCCAGTCA
tetur04g00630 comp1634_seq1 AGTAGCCCAAAGATTGGGCGCTGATATCTT
tetur04g00630 comp1634_seq1 AGTCCTTGTTCGTGAGGCACAAAGGACATC
tetur04g00630 comp1634_seq1 AGTTGACCTCATGGACGATAAATGTTGACC
tetur04g00630 comp1634_seq1 ATCCACTTCTCGTCAGGTTCAGCTTTGGGT
tetur04g00630 comp1634_seq1 AACATCGTGTCCCAAACCATTTGTTCCGAT
tetur04g00630 comp1634_seq1 ATCGTTTGGGTGCAGAGCAGGGCATGGTTT
tetur04g00630 comp1634_seq1 ATGGGTAGATCCACTTCTCGTCAGGTTCAG
tetur04g00630 comp1634_seq1 ATTGAGAACTCCATTGGTACCTGTTGAGAT
tetur04g00630 comp1634_seq1 AACCTCCAAATTACCACGAGGAGCATAATC
tetur04g00630 comp1634_seq1 CAAATTACCACGAGGAGCATAATCACCAAC
tetur04g00630 comp1634_seq1 CAACATCGTGTCCCAAACCATTTGTTCCGA
tetur04g00630 comp1634_seq1 CACGAGGAGCATAATCACCAACAGAAGTTC
tetur04g00630 comp1634_seq1 CACTTCTCGTCAGGTTCAGCTTTGGGTATA
tetur04g00630 comp1634_seq1 CACTTTCTAAGTCGTTTATGAGATCGGAGA
tetur04g00630 comp1634_seq1 CAGTTGACCTCATGGACGATAAATGTTGAC
tetur04g00630 comp1634_seq1 CATTGAGAACTCCATTGGTACCTGTTGAGA
tetur04g00630 comp1634_seq1 CCAAACCATTTGTTCCGATGGGTAGATCCA
tetur04g00630 comp1634_seq1 CCAAATTACCACGAGGAGCATAATCACCAA
tetur04g00630 comp1634_seq1 CCACGAGGAGCATAATCACCAACAGAAGTT
tetur04g00630 comp1634_seq1 CCATTGAGAACTCCATTGGTACCTGTTGAG
tetur04g00630 comp1634_seq1 CCCAAACCATTTGTTCCGATGGGTAGATCC
tetur04g00630 comp1634_seq1 CCGATCTGTTGGATTCACCACCGTCCATAC
tetur04g00630 comp1634_seq1 AAGCACTTTCTAAGTCGTTTATGAGATCGG
tetur04g00630 comp1634_seq1 CCTCCAAATTACCACGAGGAGCATAATCAC
tetur04g00630 comp1634_seq1 CCTGTTGAGATCCCTTTCAAAGTGGTCGAT
tetur04g00630 comp1634_seq1 CCTTGTTCGTGAGGCACAAAGGACATCAGT
tetur04g00630 comp1634_seq1 CGACTACGACATTCTCGCCTCTTGATTATG
tetur04g00630 comp1634_seq1 CGAGGAGCATAATCACCAACAGAAGTTCCC
tetur04g00630 comp1634_seq1 CGATCTGTTGGATTCACCACCGTCCATACA
tetur04g00630 comp1634_seq1 CGCAACATCGTGTCCCAAACCATTTGTTCC
tetur04g00630 comp1634_seq1 CGTTTATGAGATCGGAGACTTTGGCGAGTA
tetur04g00630 comp1634_seq1 CTAAGTCGTTTATGAGATCGGAGACTTTGG
tetur04g00630 comp1634_seq1 CTACGACATTCTCGCCTCTTGATTATGGTT
tetur04g00630 comp1634_seq1 CTCCAAATTACCACGAGGAGCATAATCACC
tetur04g00630 comp1634_seq1 CTCTTCCGATCTGTTGGATTCACCACCGTC
tetur04g00630 comp1634_seq1 CTCTTGATTCAATCGGTATTCCTGAAATGC
tetur04g00630 comp1634_seq1 CTCTTTGCTGATGGTGTTTCCTGTTGATCT
tetur04g00630 comp1634_seq1 AAGTCGTTTATGAGATCGGAGACTTTGGCG
tetur04g00630 comp1634_seq1 CTTCCGATCTGTTGGATTCACCACCGTCCA
tetur04g00630 comp1634_seq1 CTTCTCGTCAGGTTCAGCTTTGGGTATAGT
tetur04g00630 comp1634_seq1 CTTGATTCAATCGGTATTCCTGAAATGCCG
tetur04g00630 comp1634_seq1 CTTGTTCGTGAGGCACAAAGGACATCAGTT
tetur04g00630 comp1634_seq1 CTTTCTAAGTCGTTTATGAGATCGGAGACT
tetur04g00630 comp1634_seq1 CTTTGCTGATGGTGTTTCCTGTTGATCTTT
tetur04g00630 comp1634_seq1 CTTTGGCGAGTAGATCGTTTCGACTACGAC
tetur04g00630 comp1634_seq1 GACTACGACATTCTCGCCTCTTGATTATGG
tetur04g00630 comp1634_seq1 GACTTTGGCGAGTAGATCGTTTCGACTACG
tetur04g00630 comp1634_seq1 GAGAACTCCATTGGTACCTGTTGAGATCCC
tetur04g00630 comp1634_seq1 GAGACTTTGGCGAGTAGATCGTTTCGACTA
tetur04g00630 comp1634_seq1 GAGCAGGGCATGGTTTAGAACACTTGGTAT
tetur04g00630 comp1634_seq1 GAGCATAATCACCAACAGAAGTTCCCATCA
tetur04g00630 comp1634_seq1 GAGGAGCATAATCACCAACAGAAGTTCCCA
tetur04g00630 comp1634_seq1 GAGTCCTTGTTCGTGAGGCACAAAGGACAT
tetur04g00630 comp1634_seq1 GATCCACTTCTCGTCAGGTTCAGCTTTGGG
tetur04g00630 comp1634_seq1 GATCTGTTGGATTCACCACCGTCCATACAG
tetur04g00630 comp1634_seq1 GATGGGTAGATCCACTTCTCGTCAGGTTCA
tetur04g00630 comp1634_seq1 GCAACATCGTGTCCCAAACCATTTGTTCCG
tetur04g00630 comp1634_seq1 GCACTTTCTAAGTCGTTTATGAGATCGGAG
tetur04g00630 comp1634_seq1 GCAGGGCATGGTTTAGAACACTTGGTATTT
tetur04g00630 comp1634_seq1 GCATAATCACCAACAGAAGTTCCCATCATA
tetur04g00630 comp1634_seq1 GCCCAAAGATTGGGCGCTGATATCTTTCAA
tetur04g00630 comp1634_seq1 AATTACCACGAGGAGCATAATCACCAACAG
tetur04g00630 comp1634_seq1 GCCTCTTGATTATGGTTCCATCACGGAAGA
tetur04g00630 comp1634_seq1 GCTCTTGATTCAATCGGTATTCCTGAAATG
tetur04g00630 comp1634_seq1 GGAGCATAATCACCAACAGAAGTTCCCATC
tetur04g00630 comp1634_seq1 GGGTAGATCCACTTCTCGTCAGGTTCAGCT
tetur04g00630 comp1634_seq1 GGTAGATCCACTTCTCGTCAGGTTCAGCTT
tetur04g00630 comp1634_seq1 GTACCTGTTGAGATCCCTTTCAAAGTGGTC
tetur04g00630 comp1634_seq1 GTAGATCCACTTCTCGTCAGGTTCAGCTTT
tetur04g00630 comp1634_seq1 GTAGCCCAAAGATTGGGCGCTGATATCTTT
tetur04g00630 comp1634_seq1 GTCCTTGTTCGTGAGGCACAAAGGACATCA
tetur04g00630 comp1634_seq1 GTCGTTTATGAGATCGGAGACTTTGGCGAG
tetur04g00630 comp1634_seq1 GTTGACCTCATGGACGATAAATGTTGACCT
tetur04g00630 comp1634_seq1 GTTTATGAGATCGGAGACTTTGGCGAGTAG
tetur04g00630 comp1634_seq1 GTTTGGGTGCAGAGCAGGGCATGGTTTAGA
tetur04g00630 comp1634_seq1 TACCACGAGGAGCATAATCACCAACAGAAG
tetur04g00630 comp1634_seq1 TACCTGTTGAGATCCCTTTCAAAGTGGTCG
tetur04g00630 comp1634_seq1 TACGACATTCTCGCCTCTTGATTATGGTTC
tetur04g00630 comp1634_seq1 ACATCGTGTCCCAAACCATTTGTTCCGATG
tetur04g00630 comp1634_seq1 TAGATCCACTTCTCGTCAGGTTCAGCTTTG
tetur04g00630 comp1634_seq1 TAGCCCAAAGATTGGGCGCTGATATCTTTC
tetur04g00630 comp1634_seq1 TCCAAATTACCACGAGGAGCATAATCACCA
tetur04g00630 comp1634_seq1 TCCCAAACCATTTGTTCCGATGGGTAGATC
tetur04g00630 comp1634_seq1 TCCGATCTGTTGGATTCACCACCGTCCATA
tetur04g00630 comp1634_seq1 TCCTTGTTCGTGAGGCACAAAGGACATCAG
tetur04g00630 comp1634_seq1 ACCACGAGGAGCATAATCACCAACAGAAGT
tetur04g00630 comp1634_seq1 TCGCAACATCGTGTCCCAAACCATTTGTTC
tetur04g00630 comp1634_seq1 TCGTTTGGGTGCAGAGCAGGGCATGGTTTA
tetur04g00630 comp1634_seq1 TCTAAGTCGTTTATGAGATCGGAGACTTTG
tetur04g00630 comp1634_seq1 TCTCGTCAGGTTCAGCTTTGGGTATAGTTA
tetur04g00630 comp1634_seq1 TCTTCCGATCTGTTGGATTCACCACCGTCC
tetur04g00630 comp1634_seq1 TCTTGATTCAATCGGTATTCCTGAAATGCC
tetur04g00630 comp1634_seq1 TCTTTCAATATGGACGAAGCCGAGTTTCCA
tetur04g00630 comp1634_seq1 TGAGAACTCCATTGGTACCTGTTGAGATCC
tetur04g00630 comp1634_seq1 TGAGTCCTTGTTCGTGAGGCACAAAGGACA
tetur04g00630 comp1634_seq1 TGCAGAGCAGGGCATGGTTTAGAACACTTG
tetur04g00630 comp1634_seq1 TGGGTAGATCCACTTCTCGTCAGGTTCAGC
tetur04g00630 comp1634_seq1 TTACCACGAGGAGCATAATCACCAACAGAA
tetur04g00630 comp1634_seq1 TTCGACTACGACATTCTCGCCTCTTGATTA
tetur04g00630 comp1634_seq1 TTGAGAACTCCATTGGTACCTGTTGAGATC
tetur04g00630 comp1634_seq1 TTGAGTCCTTGTTCGTGAGGCACAAAGGAC
tetur04g00630 comp1634_seq1 TTGATTCAATCGGTATTCCTGAAATGCCGA
tetur04g00630 comp1634_seq1 ACGAGGAGCATAATCACCAACAGAAGTTCC
tetur04g00630 comp1634_seq1 TTGGGTGCAGAGCAGGGCATGGTTTAGAAC
tetur04g00630 comp1634_seq1 TTTATGAGATCGGAGACTTTGGCGAGTAGA
tetur04g00630 comp1634_seq1 TTTGAGTCCTTGTTCGTGAGGCACAAAGGA
tetur04g00630 comp1634_seq1 TTTGGGTGCAGAGCAGGGCATGGTTTAGAA
tetur04g00630 comp1634_seq1 ACTACGACATTCTCGCCTCTTGATTATGGT
tetur04g00630 comp1634_seq1 ACTTCTCGTCAGGTTCAGCTTTGGGTATAG
tetur04g00630 comp1634_seq1 AGAACTCCATTGGTACCTGTTGAGATCCCT
tetur04g00630 comp1634_seq1 AAATTATCGTTTGGGTGCAGAGCAGGGCAT
tetur04g00630 comp1634_seq1 AGACTTTGGCGAGTAGATCGTTTCGACTAC
tetur04g00630 comp1634_seq1 AGATCCACTTCTCGTCAGGTTCAGCTTTGG
tetur04g00630 comp1634_seq1 AGCAGGGCATGGTTTAGAACACTTGGTATT
tetur04g00630 comp1634_seq1 AGCATAATCACCAACAGAAGTTCCCATCAT
tetur04g00630 comp1634_seq1 AGGAGCATAATCACCAACAGAAGTTCCCAT
tetur04g00660 comp2077_seq0 ATTCATTCAACCACCATCACCATGGGACAC
tetur04g00660 comp2077_seq0 CAAGGTGTGAGTGTTTCTATTTGCTGGTGT
tetur04g00660 comp2077_seq0 ACAAGGTGTGAGTGTTTCTATTTGCTGGTG
tetur04g00660 comp2077_seq0 TTCATTCAACCACCATCACCATGGGACACA
tetur04g00660 comp2077_seq0 AACAAGGTGTGAGTGTTTCTATTTGCTGGT
tetur04g01050 comp3156_seq0 ATTGTCTCAGTCCCTTTCATGTGGAATTTG
tetur04g01050 comp3156_seq0 ATTTCCAAGCGGCAAGACTTTAGATCCAAG
tetur04g01050 comp3156_seq0 ATTTGTTATGCCCAACACAGCTTTGGACAT
tetur04g01050 comp3156_seq0 CCGGTTAACCGTAATTGCTGTTAAATGGTA
tetur04g01050 comp3156_seq0 TACTTGGAAGGATCAGCTCATATCACTTTG
tetur04g01050 comp3156_seq0 TCCAAGCGGCAAGACTTTAGATCCAAGCCA
tetur04g01050 comp3156_seq0 ACCGGTTAACCGTAATTGCTGTTAAATGGT
tetur04g01050 comp3156_seq0 TGTTATGCCCAACACAGCTTTGGACATTGA
tetur04g01050 comp3156_seq0 TTCCAAGCGGCAAGACTTTAGATCCAAGCC
tetur04g01050 comp3156_seq0 TTGTCTCAGTCCCTTTCATGTGGAATTTGA
tetur04g01050 comp3156_seq0 TTGTTATGCCCAACACAGCTTTGGACATTG
tetur04g01050 comp3156_seq0 TTTCCAAGCGGCAAGACTTTAGATCCAAGC
tetur04g02630 comp2309_seq2 ATCACTACTTGTGGCACTGCGAGTTCGAAT
tetur04g02630 comp2309_seq2 AACATTGGAATCACTACTTGTGGCACTGCG
tetur04g02630 comp2309_seq2 ATTGGAATCACTACTTGTGGCACTGCGAGT
tetur04g02630 comp2309_seq2 CAAAGCGGAGGTGAGACTTTCTTCAGCTCA
tetur04g02630 comp2309_seq2 CAACATTGGAATCACTACTTGTGGCACTGC
tetur04g02630 comp2309_seq2 CACATCGATACTCGAATCTACTCTGGAAAG
tetur04g02630 comp2309_seq2 CACTGTTTCCTTCTCCGTGTATGGAATCAG
tetur04g02630 comp2309_seq2 CATTGGAATCACTACTTGTGGCACTGCGAG
tetur04g02630 comp2309_seq2 CCAAAGCGGAGGTGAGACTTTCTTCAGCTC
tetur04g02630 comp2309_seq2 AAGCGGAGGTGAGACTTTCTTCAGCTCATC
tetur04g02630 comp2309_seq2 CTCTGGAAAGTCCGATACACGTTCCATAAT
tetur04g02630 comp2309_seq2 CTGTTTCCTTCTCCGTGTATGGAATCAGAT
tetur04g02630 comp2309_seq2 GAATCACTACTTGTGGCACTGCGAGTTCGA
tetur04g02630 comp2309_seq2 AAAGCGGAGGTGAGACTTTCTTCAGCTCAT
tetur04g02630 comp2309_seq2 GCACATCGATACTCGAATCTACTCTGGAAA
tetur04g02630 comp2309_seq2 GGCACATCGATACTCGAATCTACTCTGGAA
tetur04g02630 comp2309_seq2 GGTTTCAACATTGGAATCACTACTTGTGGC
tetur04g02630 comp2309_seq2 GTGGCACTGCGAGTTCGAATTTCAATCTCC
tetur04g02630 comp2309_seq2 GTTTCAACATTGGAATCACTACTTGTGGCA
tetur04g02630 comp2309_seq2 TCAACATTGGAATCACTACTTGTGGCACTG
tetur04g02630 comp2309_seq2 TCACTGTTTCCTTCTCCGTGTATGGAATCA
tetur04g02630 comp2309_seq2 TGGAATCACTACTTGTGGCACTGCGAGTTC
tetur04g02630 comp2309_seq2 TGGCACATCGATACTCGAATCTACTCTGGA
tetur04g02630 comp2309_seq2 TGGTTTCAACATTGGAATCACTACTTGTGG
tetur04g02630 comp2309_seq2 TTCACTGTTTCCTTCTCCGTGTATGGAATC
tetur04g04130 comp1063_seq0 CCAAACAATCAAACAAATCGAACTCCCAAC
tetur04g04130 comp1063_seq0 CGAGCATTGAGAAGAAATGAAAGAGAACCA
tetur04g04130 comp1063_seq0 GAGCATTGAGAAGAAATGAAAGAGAACCAG
tetur04g04130 comp1063_seq0 AATCTAACCAACTAGCGCCATCTATAGTTG
tetur04g04130 comp1063_seq0 TCAGCTGCCAACAGTATAAACTTTCAGCTC
tetur04g04130 comp1063_seq0 ACCAACTAGCGCCATCTATAGTTGATATCG
tetur04g04130 comp1063_seq0 TCTCAGCTGCCAACAGTATAAACTTTCAGC
tetur04g04130 comp1063_seq0 ACGAGCATTGAGAAGAAATGAAAGAGAACC
tetur04g04230 comp3212_seq0 ATCAGGTCACACTAATGGACGATCGTAATT
tetur04g04230 comp3212_seq0 ATTCGAAATCGTCCGTCGTTCGTCTCCATG
tetur04g04230 comp3212_seq0 CAAATGGTTTGCAGTTCCACTGGTTCTTAG
tetur04g04230 comp3212_seq0 CACACTAATGGACGATCGTAATTGGAAAGG
tetur04g04230 comp3212_seq0 CACTAATGGACGATCGTAATTGGAAAGGTA
tetur04g04230 comp3212_seq0 CACTGGTTCTTAGATCAGGTCACACTAATG
tetur04g04230 comp3212_seq0 CAGGTCACACTAATGGACGATCGTAATTGG
tetur04g04230 comp3212_seq0 CATCAACACCGAAACAATCAGTTGCAGCTC
tetur04g04230 comp3212_seq0 CCACTGGTTCTTAGATCAGGTCACACTAAT
tetur04g04230 comp3212_seq0 CGTTGGTGGATTAAGTTGACCTGAAATTGA
tetur04g04230 comp3212_seq0 AAGGTACACAAGAGATCGAGGGTTTGAAAC
tetur04g04230 comp3212_seq0 CTAATTGCTATTCGAAATCGTCCGTCGTTC
tetur04g04230 comp3212_seq0 CTATTCGAAATCGTCCGTCGTTCGTCTCCA
tetur04g04230 comp3212_seq0 CTCCATGGCCTGGATTCCTTGTTGTTCCAA
tetur04g04230 comp3212_seq0 CTGGTTCTTAGATCAGGTCACACTAATGGA
tetur04g04230 comp3212_seq0 CTTAGATCAGGTCACACTAATGGACGATCG
tetur04g04230 comp3212_seq0 GAAAGGTACACAAGAGATCGAGGGTTTGAA
tetur04g04230 comp3212_seq0 GATCAGGTCACACTAATGGACGATCGTAAT
tetur04g04230 comp3212_seq0 GGAAAGGTACACAAGAGATCGAGGGTTTGA
tetur04g04230 comp3212_seq0 GGTACACAAGAGATCGAGGGTTTGAAACAA
tetur04g04230 comp3212_seq0 GGTCACACTAATGGACGATCGTAATTGGAA
tetur04g04230 comp3212_seq0 GGTTCTTAGATCAGGTCACACTAATGGACG
tetur04g04230 comp3212_seq0 GTACACAAGAGATCGAGGGTTTGAAACAAA
tetur04g04230 comp3212_seq0 GTCACACTAATGGACGATCGTAATTGGAAA
tetur04g04230 comp3212_seq0 ACACTAATGGACGATCGTAATTGGAAAGGT
tetur04g04230 comp3212_seq0 GTTCTTAGATCAGGTCACACTAATGGACGA
tetur04g04230 comp3212_seq0 TAGATCAGGTCACACTAATGGACGATCGTA
tetur04g04230 comp3212_seq0 TCACACTAATGGACGATCGTAATTGGAAAG
tetur04g04230 comp3212_seq0 TCAGGTCACACTAATGGACGATCGTAATTG
tetur04g04230 comp3212_seq0 TCCACTGGTTCTTAGATCAGGTCACACTAA
tetur04g04230 comp3212_seq0 TCCATGGCCTGGATTCCTTGTTGTTCCAAA
tetur04g04230 comp3212_seq0 TCTCCATGGCCTGGATTCCTTGTTGTTCCA
tetur04g04230 comp3212_seq0 TCTTAGATCAGGTCACACTAATGGACGATC
tetur04g04230 comp3212_seq0 TGCTATTCGAAATCGTCCGTCGTTCGTCTC
tetur04g04230 comp3212_seq0 TGGAAAGGTACACAAGAGATCGAGGGTTTG
tetur04g04230 comp3212_seq0 TGGTTCTTAGATCAGGTCACACTAATGGAC
tetur04g04230 comp3212_seq0 TGTCCAGTGTTGACTTACCAACGAACTTAA
tetur04g04230 comp3212_seq0 TTCATCAACACCGAAACAATCAGTTGCAGC
tetur04g04230 comp3212_seq0 TTCGAAATCGTCCGTCGTTCGTCTCCATGG
tetur04g04230 comp3212_seq0 TTGCAGTTCCACTGGTTCTTAGATCAGGTC
tetur04g04230 comp3212_seq0 ACGTTGGTGGATTAAGTTGACCTGAAATTG
tetur04g04230 comp3212_seq0 ACTAATGGACGATCGTAATTGGAAAGGTAC
tetur04g04230 comp3212_seq0 ACTAATTGCTATTCGAAATCGTCCGTCGTT
tetur04g04230 comp3212_seq0 ACTGGTTCTTAGATCAGGTCACACTAATGG
tetur04g04570 comp1895_seq0 AGGTTTGAAATGGCAGCGGCAATTGTGAAC
tetur04g04570 comp1895_seq0 CAACTGACCGGCAATCGACAATGTAATCAA
tetur04g04570 comp1895_seq0 CAGGTTTGAAATGGCAGCGGCAATTGTGAA
tetur04g04570 comp1895_seq0 CCGGCAATCGACAATGTAATCAATGCTCAG
tetur04g04570 comp1895_seq0 CGGCAATCGACAATGTAATCAATGCTCAGT
tetur04g04570 comp1895_seq0 CGTCAGTGACTTCATCCATTCCTCGACAAC
tetur04g04570 comp1895_seq0 CTGACCGGCAATCGACAATGTAATCAATGC
tetur04g04570 comp1895_seq0 AATAGGGTGGTCAAAGCATCAGATTGTAGG
tetur04g04570 comp1895_seq0 GACCGGCAATCGACAATGTAATCAATGCTC
tetur04g04570 comp1895_seq0 GACGTTTATCTGGATCAACTTTCGTCAGTG
tetur04g04570 comp1895_seq0 GAGAAGTCTATCGAATTCACTTGGACGTTT
tetur04g04570 comp1895_seq0 GAGTTGAAGGATCGACGGCCAACTGGACAT
tetur04g04570 comp1895_seq0 GATTAATAGGGTGGTCAAAGCATCAGATTG
tetur04g04570 comp1895_seq0 GCAATCGACAATGTAATCAATGCTCAGTCA
tetur04g04570 comp1895_seq0 GGACGTTTATCTGGATCAACTTTCGTCAGT
tetur04g04570 comp1895_seq0 GGCAATCGACAATGTAATCAATGCTCAGTC
tetur04g04570 comp1895_seq0 GGGTGGTCAAAGCATCAGATTGTAGGACTA
tetur04g04570 comp1895_seq0 GGTCAAAGCATCAGATTGTAGGACTAGGTG
tetur04g04570 comp1895_seq0 GGTGGTCAAAGCATCAGATTGTAGGACTAG
tetur04g04570 comp1895_seq0 GGTTTGAAATGGCAGCGGCAATTGTGAACA
tetur04g04570 comp1895_seq0 GTCAAAGCATCAGATTGTAGGACTAGGTGA
tetur04g04570 comp1895_seq0 GTCAGTGACTTCATCCATTCCTCGACAACT
tetur04g04570 comp1895_seq0 GTGGTCAAAGCATCAGATTGTAGGACTAGG
tetur04g04570 comp1895_seq0 GTTTCTCTTCAGGTAAATGGTCTGGCATAG
tetur04g04570 comp1895_seq0 TAATAGGGTGGTCAAAGCATCAGATTGTAG
tetur04g04570 comp1895_seq0 TAGGGTGGTCAAAGCATCAGATTGTAGGAC
tetur04g04570 comp1895_seq0 TCAACTGACCGGCAATCGACAATGTAATCA
tetur04g04570 comp1895_seq0 TCAGGTTTGAAATGGCAGCGGCAATTGTGA
tetur04g04570 comp1895_seq0 TCGTCAGTGACTTCATCCATTCCTCGACAA
tetur04g04570 comp1895_seq0 TGAGTTGAAGGATCGACGGCCAACTGGACA
tetur04g04570 comp1895_seq0 TGGACGTTTATCTGGATCAACTTTCGTCAG
tetur04g04570 comp1895_seq0 TTCGTCAGTGACTTCATCCATTCCTCGACA
tetur04g04570 comp1895_seq0 TTCTCTTCAGGTAAATGGTCTGGCATAGAA
tetur04g04570 comp1895_seq0 TTGGAAAGGTTCAATTTAGGTGGATTGGTG
tetur04g04570 comp1895_seq0 TTTCTCTTCAGGTAAATGGTCTGGCATAGA
tetur04g04570 comp1895_seq0 AGGGTGGTCAAAGCATCAGATTGTAGGACT
tetur04g05030 comp2837_seq0 CAATCACCTTCTTCTGAAATACCAGCCGAT
tetur04g05030 comp2837_seq0 CACCTTCTGATTATCCTTGTTCTGTGTTCT
tetur04g05030 comp2837_seq0 CACCTTCTTCTGAAATACCAGCCGATGAAT
tetur04g05030 comp2837_seq0 CAGCCGATGAATTACCAATCAATCCAAGGT
tetur04g05030 comp2837_seq0 CCAGCCGATGAATTACCAATCAATCCAAGG
tetur04g05030 comp2837_seq0 CCTACTCACAAGTTAATTACCAACCGAAAG
tetur04g05030 comp2837_seq0 CTGTGTTCTTTCTGTGTTATCCCTTTGGCT
tetur04g05030 comp2837_seq0 CTTACAATCACCTTCTTCTGAAATACCAGC
tetur04g05030 comp2837_seq0 CTTTCTGTGTTATCCCTTTGGCTTGGATTT
tetur04g05030 comp2837_seq0 AATCACCTTCTTCTGAAATACCAGCCGATG
tetur04g05030 comp2837_seq0 GAGCTTACAATCACCTTCTTCTGAAATACC
tetur04g05030 comp2837_seq0 GCTTACAATCACCTTCTTCTGAAATACCAG
tetur04g05030 comp2837_seq0 GTGTTCTTTCTGTGTTATCCCTTTGGCTTG
tetur04g05030 comp2837_seq0 GTTCTGTGTTCTTTCTGTGTTATCCCTTTG
tetur04g05030 comp2837_seq0 GTTCTTTCTGTGTTATCCCTTTGGCTTGGA
tetur04g05030 comp2837_seq0 TACAATCACCTTCTTCTGAAATACCAGCCG
tetur04g05030 comp2837_seq0 TCACCTTCTGATTATCCTTGTTCTGTGTTC
tetur04g05030 comp2837_seq0 TCACCTTCTTCTGAAATACCAGCCGATGAA
tetur04g05030 comp2837_seq0 ACCAGCCGATGAATTACCAATCAATCCAAG
tetur04g05030 comp2837_seq0 TCTGTGTTCTTTCTGTGTTATCCCTTTGGC
tetur04g05030 comp2837_seq0 TGTTCTTTCTGTGTTATCCCTTTGGCTTGG
tetur04g05030 comp2837_seq0 ACCTTCTTCTGAAATACCAGCCGATGAATT
tetur04g05030 comp2837_seq0 TTCTGTGTTCTTTCTGTGTTATCCCTTTGG
tetur04g05030 comp2837_seq0 TTTCTGTGTTATCCCTTTGGCTTGGATTTC
tetur04g05030 comp2837_seq0 AGCCGATGAATTACCAATCAATCCAAGGTT
tetur04g05040 comp2903_seq1 ATATCGAATCTCCTTCAGCGGTCAAATACC
tetur04g05040 comp2903_seq1 AACATATCGAATCTCCTTCAGCGGTCAAAT
tetur04g05040 comp2903_seq1 ATTTCATTTCGGTGTCCACACCAAAGTCTG
tetur04g05040 comp2903_seq1 CATATCGAATCTCCTTCAGCGGTCAAATAC
tetur04g05040 comp2903_seq1 AAGATTTCATTTCGGTGTCCACACCAAAGT
tetur04g05040 comp2903_seq1 GATTTCATTTCGGTGTCCACACCAAAGTCT
tetur04g05040 comp2903_seq1 TATCGAATCTCCTTCAGCGGTCAAATACCA
tetur04g05040 comp2903_seq1 TTCATTTCGGTGTCCACACCAAAGTCTGAA
tetur04g05040 comp2903_seq1 TTTCATTTCGGTGTCCACACCAAAGTCTGA
tetur04g05040 comp2903_seq1 AGATTTCATTTCGGTGTCCACACCAAAGTC
tetur04g05290 comp4175_seq0 TGCTGTGAGGGTTGATCATCATCATCGTCA
tetur04g06670 comp1924_seq0 CAAATACCACAGCAAACCAAAGTGCATCTA
tetur04g06670 comp1924_seq0 CACAGCAAACCAAAGTGCATCTACTGGACT
tetur04g06670 comp1924_seq0 CCACAGCAAACCAAAGTGCATCTACTGGAC
tetur04g06670 comp1924_seq0 CTTGGTGAGTCCACTTCAAATACCACAGCA
tetur04g06670 comp1924_seq0 GTCTTGGTGAGTCCACTTCAAATACCACAG
tetur04g06670 comp1924_seq0 TACCACAGCAAACCAAAGTGCATCTACTGG
tetur04g06670 comp1924_seq0 TCTTGGTGAGTCCACTTCAAATACCACAGC
tetur04g06670 comp1924_seq0 AAATACCACAGCAAACCAAAGTGCATCTAC
tetur04g06670 comp1924_seq0 TTCAAATACCACAGCAAACCAAAGTGCATC
tetur04g06670 comp1924_seq0 TTGGTGAGTCCACTTCAAATACCACAGCAA
tetur04g07640 comp2657_seq0 ATAGTTGCCAGACTTCACCTCTCAGAGCTT
tetur04g07640 comp2657_seq0 CAATAGTTGCCAGACTTCACCTCTCAGAGC
tetur04g07640 comp2657_seq0 CCAATAGTTGCCAGACTTCACCTCTCAGAG
tetur04g07640 comp2657_seq0 AATAGTTGCCAGACTTCACCTCTCAGAGCT
tetur04g08620 comp956_seq0 ATGGAAATGAATCGAACTTGTCCCATTTGG
tetur04g08620 comp956_seq0 ATTAACCCTCAAGGCAAATTCCGGACAGTT
tetur04g08620 comp956_seq0 CCCTCAAGGCAAATTCCGGACAGTTAGATG
tetur04g08620 comp956_seq0 CCTCAAGGCAAATTCCGGACAGTTAGATGG
tetur04g08620 comp956_seq0 CTATCTGATTAACCCTCAAGGCAAATTCCG
tetur04g08620 comp956_seq0 CTCAAGGCAAATTCCGGACAGTTAGATGGT
tetur04g08620 comp956_seq0 CTGATTAACCCTCAAGGCAAATTCCGGACA
tetur04g08620 comp956_seq0 GATTAACCCTCAAGGCAAATTCCGGACAGT
tetur04g08620 comp956_seq0 GCTATCTGATTAACCCTCAAGGCAAATTCC
tetur04g08620 comp956_seq0 GGAAATGAATCGAACTTGTCCCATTTGGGT
tetur04g08620 comp956_seq0 GTTTGCTATCTGATTAACCCTCAAGGCAAA
tetur04g08620 comp956_seq0 TAACCCTCAAGGCAAATTCCGGACAGTTAG
tetur04g08620 comp956_seq0 TCTGATTAACCCTCAAGGCAAATTCCGGAC
tetur04g08620 comp956_seq0 TGATTAACCCTCAAGGCAAATTCCGGACAG
tetur04g08620 comp956_seq0 ACCCTCAAGGCAAATTCCGGACAGTTAGAT
tetur04g08620 comp956_seq0 TGCTATCTGATTAACCCTCAAGGCAAATTC
tetur04g08620 comp956_seq0 TGGAAATGAATCGAACTTGTCCCATTTGGG
tetur04g08620 comp956_seq0 TGTTTGCTATCTGATTAACCCTCAAGGCAA
tetur04g08620 comp956_seq0 TTCCGGACAGTTAGATGGTTAATTGTTTGC
tetur04g08620 comp956_seq0 TTGTTTGCTATCTGATTAACCCTCAAGGCA
tetur04g08740 comp2320_seq0 ATTAGGATCTTCAGTAATGGCAGCAAGCTT
tetur04g09210 comp5297_seq0 ATATAGACACGGACACATTGATACGATTCG
tetur04g09210 comp5297_seq0 CACATATAGACACGGACACATTGATACGAT
tetur04g09210 comp5297_seq0 CAGCAGCCTTTAAATTGACAGGGTGTCAAT
tetur04g09210 comp5297_seq0 CATATAGACACGGACACATTGATACGATTC
tetur04g09210 comp5297_seq0 TACACATATAGACACGGACACATTGATACG
tetur04g09527 comp2281_seq0 AGTCGAAGAGCCAGTGGCCTTTAACTCGTC
tetur04g09527 comp2281_seq0 AAGAGCCAGTGGCCTTTAACTCGTCCAAAG
tetur04g09527 comp2281_seq0 GAGTCGAAGAGCCAGTGGCCTTTAACTCGT
tetur04g09527 comp2281_seq0 TCGAAGAGCCAGTGGCCTTTAACTCGTCCA
tetur05g00120 comp3923_seq0 ATTACATAGGGTTGGAGATGACCATTCCTG
tetur05g00120 comp3923_seq0 CCTCTGAATCGCTATTTCAAAGAAACCAAG
tetur05g00120 comp3923_seq0 AAGCTTTCTTGGGAAATCCTTTGATTCTCG
tetur05g00120 comp3923_seq0 CGCTATTTCAAAGAAACCAAGTTGACTGAG
tetur05g00120 comp3923_seq0 CGGAATTAATTCAACTATCCCTTGCTCTTG
tetur05g00120 comp3923_seq0 CTGATCTCCAGGTAAAGTGATCGGAATTAA
tetur05g00120 comp3923_seq0 GAAGCTTTCTTGGGAAATCCTTTGATTCTC
tetur05g00120 comp3923_seq0 GACGAAGAAACTGATTGTGATTGAGAACCA
tetur05g00120 comp3923_seq0 GATAACCGATTGGATTAGACGAAGAAACTG
tetur05g00120 comp3923_seq0 GATCGGAATTAATTCAACTATCCCTTGCTC
tetur05g00120 comp3923_seq0 GCTGATCTCCAGGTAAAGTGATCGGAATTA
tetur05g00120 comp3923_seq0 GTGATCGGAATTAATTCAACTATCCCTTGC
tetur05g00120 comp3923_seq0 ACATAGGGTTGGAGATGACCATTCCTGTAG
tetur05g00120 comp3923_seq0 TACATAGGGTTGGAGATGACCATTCCTGTA
tetur05g00120 comp3923_seq0 AGACGAAGAAACTGATTGTGATTGAGAACC
tetur05g00120 comp3923_seq0 AGCTTTCTTGGGAAATCCTTTGATTCTCGG
tetur05g00120 comp3923_seq0 AGGGTTGGAGATGACCATTCCTGTAGTTCC
tetur05g00750 comp641_seq0 CCAAACCGAATGTAATTTCTACTCTTTCCC
tetur05g00750 comp641_seq0 TTTCCTCAGCTCCATCTATTGGTTTAATCC
tetur05g02060 comp3161_seq0 AAACCGTTGCCAAAGGAAGGGCAGATTATG
tetur05g02060 comp3161_seq0 CCCGTAGAAACATCCAGACAGGCAATACGA
tetur05g02060 comp3161_seq0 CCGTTGCCAAAGGAAGGGCAGATTATGAAC
tetur05g02060 comp3161_seq0 CTTGGAATTGATGACGACGAAACCGTTGCC
tetur05g02060 comp3161_seq0 GCTTGGAATTGATGACGACGAAACCGTTGC
tetur05g02060 comp3161_seq0 TCCAATCAATCAGCTTACCACAATGCGAAA
tetur05g02060 comp3161_seq0 TTCCAATCAATCAGCTTACCACAATGCGAA
tetur05g02060 comp3161_seq0 TTGGAATTGATGACGACGAAACCGTTGCCA
tetur05g02060 comp3161_seq0 AGCTTGGAATTGATGACGACGAAACCGTTG
tetur05g03140 comp663_seq1 ATCGATCTCACTGATTGCAAAGAGAATCTG
tetur05g03140 comp663_seq1 CAACTAACTGAATCGATCTCACTGATTGCA
tetur05g03140 comp663_seq1 CGATCTCACTGATTGCAAAGAGAATCTGGT
tetur05g03140 comp663_seq1 CTAACTGAATCGATCTCACTGATTGCAAAG
tetur05g03140 comp663_seq1 GAATCGATCTCACTGATTGCAAAGAGAATC
tetur05g03140 comp663_seq1 GATCTCACTGATTGCAAAGAGAATCTGGTT
tetur05g03140 comp663_seq1 GATTGCAAAGAGAATCTGGTTATTGAGAGG
tetur05g03140 comp663_seq1 GCAACTAACTGAATCGATCTCACTGATTGC
tetur05g03140 comp663_seq1 TCGATCTCACTGATTGCAAAGAGAATCTGG
tetur05g03140 comp663_seq1 AGCAACTAACTGAATCGATCTCACTGATTG
tetur05g03180 comp3203_seq0 AACAGGGTTGGTCCTCCAATGCATGCTAGT
tetur05g03180 comp3203_seq0 CACCGGGAGTACCTTTATCTGTGAGCCATA
tetur05g03180 comp3203_seq0 GAACAGGGTTGGTCCTCCAATGCATGCTAG
tetur05g03180 comp3203_seq0 ACACCGGGAGTACCTTTATCTGTGAGCCAT
tetur05g03180 comp3203_seq0 ACAGGGTTGGTCCTCCAATGCATGCTAGTG
tetur05g03180 comp3203_seq0 TCATCGGGTAATCCAAGTTACACTGTAACA
tetur05g03180 comp3203_seq0 TGAACAGGGTTGGTCCTCCAATGCATGCTA
tetur05g03760 comp723_seq0 ATAAATCGGGTGAAGAGCTCCGTTACTGGT
tetur05g03760 comp723_seq0 ATATCCGGATCATAAATCGGGTGAAGAGCT
tetur05g03760 comp723_seq0 ATTGATATCCGGATCATAAATCGGGTGAAG
tetur05g03760 comp723_seq0 CAACCTCGTTTGGGCATAGAGCAAGCTCCA
tetur05g03760 comp723_seq0 CACAACCTCGTTTGGGCATAGAGCAAGCTC
tetur05g03760 comp723_seq0 CATAAATCGGGTGAAGAGCTCCGTTACTGG
tetur05g03760 comp723_seq0 AACTTCCTGTACAATTGGGTCACCAAGAGC
tetur05g03760 comp723_seq0 CCAATGTCAGAGACAAATGAGGAAAGGATA
tetur05g03760 comp723_seq0 CCGGATCATAAATCGGGTGAAGAGCTCCGT
tetur05g03760 comp723_seq0 CCGTTACTGGTGTCAAGAACTTCCTGTACA
tetur05g03760 comp723_seq0 AAGCTTCATCAGGAAGCAACGTTTCGCCGT
tetur05g03760 comp723_seq0 CGGATCATAAATCGGGTGAAGAGCTCCGTT
tetur05g03760 comp723_seq0 CGTTACTGGTGTCAAGAACTTCCTGTACAA
tetur05g03760 comp723_seq0 CTCCGTTACTGGTGTCAAGAACTTCCTGTA
tetur05g03760 comp723_seq0 GAAGAGACCAATGTCAGAGACAAATGAGGA
tetur05g03760 comp723_seq0 GACCAATGTCAGAGACAAATGAGGAAAGGA
tetur05g03760 comp723_seq0 GAGACCAATGTCAGAGACAAATGAGGAAAG
tetur05g03760 comp723_seq0 AATCGGGTGAAGAGCTCCGTTACTGGTGTC
tetur05g03760 comp723_seq0 GAGCTCCGTTACTGGTGTCAAGAACTTCCT
tetur05g03760 comp723_seq0 GATATCCGGATCATAAATCGGGTGAAGAGC
tetur05g03760 comp723_seq0 GATCATAAATCGGGTGAAGAGCTCCGTTAC
tetur05g03760 comp723_seq0 GCTCCGTTACTGGTGTCAAGAACTTCCTGT
tetur05g03760 comp723_seq0 GGAAGAGACCAATGTCAGAGACAAATGAGG
tetur05g03760 comp723_seq0 GGATCATAAATCGGGTGAAGAGCTCCGTTA
tetur05g03760 comp723_seq0 ACAACCTCGTTTGGGCATAGAGCAAGCTCC
tetur05g03760 comp723_seq0 TAAATCGGGTGAAGAGCTCCGTTACTGGTG
tetur05g03760 comp723_seq0 TATCCGGATCATAAATCGGGTGAAGAGCTC
tetur05g03760 comp723_seq0 ACCAATGTCAGAGACAAATGAGGAAAGGAT
tetur05g03760 comp723_seq0 TCCGTTACTGGTGTCAAGAACTTCCTGTAC
tetur05g03760 comp723_seq0 TCGGGTGAAGAGCTCCGTTACTGGTGTCAA
tetur05g03760 comp723_seq0 TGATATCCGGATCATAAATCGGGTGAAGAG
tetur05g03760 comp723_seq0 TTGATATCCGGATCATAAATCGGGTGAAGA
tetur05g03760 comp723_seq0 AAATCGGGTGAAGAGCTCCGTTACTGGTGT
tetur05g03760 comp723_seq0 AGACCAATGTCAGAGACAAATGAGGAAAGG
tetur05g03760 comp723_seq0 AGAGCTCCGTTACTGGTGTCAAGAACTTCC
tetur05g03760 comp723_seq0 AGCTCCGTTACTGGTGTCAAGAACTTCCTG
tetur05g05770 comp3991_seq0 AACACCGACAAAGCGATGCTCTTCACCCTC
tetur05g05770 comp3991_seq0 ATCAAGTCAGTCACCCGATTCAACTGGTCG
tetur05g05770 comp3991_seq0 CAACTGGTCGATCATCGAGTCCGGTGGAAA
tetur05g05770 comp3991_seq0 CAATCAAGTCAGTCACCCGATTCAACTGGT
tetur05g05770 comp3991_seq0 CACCCGATTCAACTGGTCGATCATCGAGTC
tetur05g05770 comp3991_seq0 CACCCTCTTCACTCTCATCAATTCCATCGC
tetur05g05770 comp3991_seq0 CACCGACAAAGCGATGCTCTTCACCCTCTT
tetur05g05770 comp3991_seq0 CACCTTTACCTAAGCCACAATCAAGTCAGT
tetur05g05770 comp3991_seq0 CAGTCACCCGATTCAACTGGTCGATCATCG
tetur05g05770 comp3991_seq0 AACTGGTCGATCATCGAGTCCGGTGGAAAC
tetur05g05770 comp3991_seq0 CCAGGACAATTAACGCTCAAGGGCCATTGT
tetur05g05770 comp3991_seq0 CCCAGGACAATTAACGCTCAAGGGCCATTG
tetur05g05770 comp3991_seq0 CCTTTACCTAAGCCACAATCAAGTCAGTCA
tetur05g05770 comp3991_seq0 CGAATCTCTAATCCCTCAATTGATTGACTC
tetur05g05770 comp3991_seq0 CGATTCAACTGGTCGATCATCGAGTCCGGT
tetur05g05770 comp3991_seq0 AAACACCGACAAAGCGATGCTCTTCACCCT
tetur05g05770 comp3991_seq0 CTAAGCCACAATCAAGTCAGTCACCCGATT
tetur05g05770 comp3991_seq0 CTCACCTTTACCTAAGCCACAATCAAGTCA
tetur05g05770 comp3991_seq0 CTTTACCTAAGCCACAATCAAGTCAGTCAC
tetur05g05770 comp3991_seq0 AATCAAGTCAGTCACCCGATTCAACTGGTC
tetur05g05770 comp3991_seq0 GAGCTCACCTTTACCTAAGCCACAATCAAG
tetur05g05770 comp3991_seq0 GATTCAACTGGTCGATCATCGAGTCCGGTG
tetur05g05770 comp3991_seq0 GCGAATCTCTAATCCCTCAATTGATTGACT
tetur05g05770 comp3991_seq0 GCTCACCTTTACCTAAGCCACAATCAAGTC
tetur05g05770 comp3991_seq0 GTCACCCGATTCAACTGGTCGATCATCGAG
tetur05g05770 comp3991_seq0 GTCAGTCACCCGATTCAACTGGTCGATCAT
tetur05g05770 comp3991_seq0 ACACCGACAAAGCGATGCTCTTCACCCTCT
tetur05g05770 comp3991_seq0 TAAGCCACAATCAAGTCAGTCACCCGATTC
tetur05g05770 comp3991_seq0 TACCTAAGCCACAATCAAGTCAGTCACCCG
tetur05g05770 comp3991_seq0 TAGCGAAATGCCAGTAAATTGAGTCAGTAC
tetur05g05770 comp3991_seq0 TAGGAAGGCCCAGGACAATTAACGCTCAAG
tetur05g05770 comp3991_seq0 TCAACTGGTCGATCATCGAGTCCGGTGGAA
tetur05g05770 comp3991_seq0 TCAAGTCAGTCACCCGATTCAACTGGTCGA
tetur05g05770 comp3991_seq0 TCACCCTCTTCACTCTCATCAATTCCATCG
tetur05g05770 comp3991_seq0 TCACCTTTACCTAAGCCACAATCAAGTCAG
tetur05g05770 comp3991_seq0 TCAGTCACCCGATTCAACTGGTCGATCATC
tetur05g05770 comp3991_seq0 ACCCGATTCAACTGGTCGATCATCGAGTCC
tetur05g05770 comp3991_seq0 TTAGGAAGGCCCAGGACAATTAACGCTCAA
tetur05g05770 comp3991_seq0 TTCAACTGGTCGATCATCGAGTCCGGTGGA
tetur05g05770 comp3991_seq0 ACCTTTACCTAAGCCACAATCAAGTCAGTC
tetur05g05770 comp3991_seq0 TTTACCTAAGCCACAATCAAGTCAGTCACC
tetur05g05770 comp3991_seq0 TTTAGGAAGGCCCAGGACAATTAACGCTCA
tetur05g05770 comp3991_seq0 TTTCGACTGCACCGAGTTTACCTAAAGATC
tetur05g05770 comp3991_seq0 AGCGAATCTCTAATCCCTCAATTGATTGAC
tetur05g05770 comp3991_seq0 AGCTCACCTTTACCTAAGCCACAATCAAGT
tetur05g06120 comp966_seq0 CAACAATTGGTAAACAATGTGCACGACCTT
tetur05g06120 comp966_seq0 CAAGCAACAATTGGTAAACAATGTGCACGA
tetur05g06120 comp966_seq0 AACGGAAATGACAATCAAACCTTGAGATGG
tetur05g06120 comp966_seq0 CCAACGATTCAATCAACTGTAATATTCCGG
tetur05g06120 comp966_seq0 AAGCAACAATTGGTAAACAATGTGCACGAC
tetur05g06120 comp966_seq0 CGGAAATGACAATCAAACCTTGAGATGGAA
tetur05g06120 comp966_seq0 CTTGGAAACGGAAATGACAATCAAACCTTG
tetur05g06120 comp966_seq0 GCAACAATTGGTAAACAATGTGCACGACCT
tetur05g06120 comp966_seq0 GCTTGGAAACGGAAATGACAATCAAACCTT
tetur05g06120 comp966_seq0 GGAAACGGAAATGACAATCAAACCTTGAGA
tetur05g06120 comp966_seq0 GGCAGACTATTTCCAATCGCATCCGGACGA
tetur05g06120 comp966_seq0 ACAAGCAACAATTGGTAAACAATGTGCACG
tetur05g06120 comp966_seq0 TAGCTTGGAAACGGAAATGACAATCAAACC
tetur05g06120 comp966_seq0 TGGAAACGGAAATGACAATCAAACCTTGAG
tetur05g06120 comp966_seq0 AGCAACAATTGGTAAACAATGTGCACGACC
tetur05g06120 comp966_seq0 AGCTTGGAAACGGAAATGACAATCAAACCT
tetur05g06120 comp966_seq0 AGGCAGACTATTTCCAATCGCATCCGGACG
tetur05g06850 comp2254_seq0 TCCCGTCGAACTGACCATAGCTCTAGGAAA
tetur05g07220 comp60_seq0 CCCTCACTAACGGCATGTTTCGCCAATTCA
tetur05g07220 comp60_seq0 CCTCACTAACGGCATGTTTCGCCAATTCAC
tetur05g07220 comp60_seq0 CTCACTAACGGCATGTTTCGCCAATTCACC
tetur05g07220 comp60_seq0 GGTTCCCTCACTAACGGCATGTTTCGCCAA
tetur05g07220 comp60_seq0 GTATTTGGTGACGGCTTTGGTTCCCTCACT
tetur05g07220 comp60_seq0 GTTCCCTCACTAACGGCATGTTTCGCCAAT
tetur05g07220 comp60_seq0 TATTTGGTGACGGCTTTGGTTCCCTCACTA
tetur05g07220 comp60_seq0 TCACTAACGGCATGTTTCGCCAATTCACCA
tetur05g07220 comp60_seq0 TCCCTCACTAACGGCATGTTTCGCCAATTC
tetur05g07220 comp60_seq0 TGTATTTGGTGACGGCTTTGGTTCCCTCAC
tetur05g07220 comp60_seq0 TTGGTGACGGCTTTGGTTCCCTCACTAACG
tetur05g07220 comp60_seq0 TTTGGTGACGGCTTTGGTTCCCTCACTAAC
tetur05g07250 comp60_seq2 ATAGGACAATGATGAGGAGAGCGAAGAGAT
tetur05g07250 comp60_seq2 CAATGATGAGGAGAGCGAAGAGATCCAAGA
tetur05g07250 comp60_seq2 CTTAGGGAATAGGACAATGATGAGGAGAGC
tetur05g07250 comp60_seq2 GAATAGGACAATGATGAGGAGAGCGAAGAG
tetur05g07250 comp60_seq2 GACAATGATGAGGAGAGCGAAGAGATCCAA
tetur05g07250 comp60_seq2 GACTTAGGGAATAGGACAATGATGAGGAGA
tetur05g07250 comp60_seq2 GGAATAGGACAATGATGAGGAGAGCGAAGA
tetur05g07250 comp60_seq2 GGACAATGATGAGGAGAGCGAAGAGATCCA
tetur05g07250 comp60_seq2 GGACTTAGGGAATAGGACAATGATGAGGAG
tetur05g07250 comp60_seq2 GGGAATAGGACAATGATGAGGAGAGCGAAG
tetur05g07250 comp60_seq2 GGGTTATGAGGGATGATTCATGGCGATGAT
tetur05g07250 comp60_seq2 GGTTATGAGGGATGATTCATGGCGATGATG
tetur05g07250 comp60_seq2 ACAATGATGAGGAGAGCGAAGAGATCCAAG
tetur05g07250 comp60_seq2 GTTATGAGGGATGATTCATGGCGATGATGA
tetur05g07250 comp60_seq2 TAGGACAATGATGAGGAGAGCGAAGAGATC
tetur05g07250 comp60_seq2 TAGGGAATAGGACAATGATGAGGAGAGCGA
tetur05g07250 comp60_seq2 ACTTAGGGAATAGGACAATGATGAGGAGAG
tetur05g07250 comp60_seq2 AGGACAATGATGAGGAGAGCGAAGAGATCC
tetur05g07430 comp1619_seq0 ATGATTGCGATACCGGAGCTACGAAATAAT
tetur05g07430 comp1619_seq0 GATTGCGATACCGGAGCTACGAAATAATCT
tetur05g07430 comp1619_seq0 TGATTGCGATACCGGAGCTACGAAATAATC
tetur05g07710 comp4315_seq0 ATGGACAAACCATCAACCTCAAAGAGTGAT
tetur05g07710 comp4315_seq0 CTCTTCGTGTCTTGTCACCAATCAAGAGAA
tetur05g07710 comp4315_seq0 CTTCGTGTCTTGTCACCAATCAAGAGAAAT
tetur05g07710 comp4315_seq0 GGACAAACCATCAACCTCAAAGAGTGATGG
tetur05g07710 comp4315_seq0 GTGTCTTGTCACCAATCAAGAGAAATCAAC
tetur05g07710 comp4315_seq0 TCTCTTCGTGTCTTGTCACCAATCAAGAGA
tetur05g07710 comp4315_seq0 TCTTCGTGTCTTGTCACCAATCAAGAGAAA
tetur05g07710 comp4315_seq0 TGGACAAACCATCAACCTCAAAGAGTGATG
tetur05g07710 comp4315_seq0 AAATCAATTCGTGAGGGCTCATTCTTGGCT
tetur05g07710 comp4315_seq0 TTCGTGTCTTGTCACCAATCAAGAGAAATC
tetur05g09030 comp2196_seq0 ATGGTTTCAATGCTTCTTCAGTAAGGAAGG
tetur05g09030 comp2196_seq0 CTAGGTTCATCTACAGTCACATGGTTTCAA
tetur05g09030 comp2196_seq0 GGTTCATCTACAGTCACATGGTTTCAATGC
tetur05g09030 comp2196_seq0 GTTCATCTACAGTCACATGGTTTCAATGCT
tetur05g09030 comp2196_seq0 TCTAGGTTCATCTACAGTCACATGGTTTCA
tetur05g09030 comp2196_seq0 TGGTTTCAATGCTTCTTCAGTAAGGAAGGA
tetur05g09030 comp2196_seq0 TTCTAGGTTCATCTACAGTCACATGGTTTC
tetur05g09030 comp2196_seq0 AGGTTCATCTACAGTCACATGGTTTCAATG
tetur05g09395 comp4862_seq0 CCTCCAAGGATTCCTGGTTCTGGATCGAAA
tetur06g04680 comp3654_seq0 GCTATTACCCTGCGTCCTTAATTGAGTGTT
tetur06g04680 comp3654_seq0 GCTCTTGTTGGTACATCAAGTGAAACCAAT
tetur06g05730 comp3431_seq0 CAAGAGTTTCTGACCAACATGCTACGGGTA
tetur06g05730 comp3431_seq0 GTGAATGGATTAGAGGCTGGGTAAGGGCTA
tetur06g05730 comp3431_seq0 TGAATGGATTAGAGGCTGGGTAAGGGCTAA
tetur06g06090 comp2477_seq0 ATCATTTGCTTCTGGTGGCGGTGCTTCTTG
tetur06g06090 comp2477_seq0 ATTTGCTTCTGGTGGCGGTGCTTCTTGTTC
tetur06g06090 comp2477_seq0 CAATCTCACTTCGAACTTTGGTCTTGGCAG
tetur06g06090 comp2477_seq0 CAGTAACAGTTTCTTGATCCATTGCCTCAG
tetur06g06090 comp2477_seq0 CATTTGCTTCTGGTGGCGGTGCTTCTTGTT
tetur06g06090 comp2477_seq0 CGGCTTCACAATGGTCACACCTTTCACCCT
tetur06g06090 comp2477_seq0 CTGATTCGCTGGAAACAGTTGTCGGCATAA
tetur06g06090 comp2477_seq0 CTTCAATCTCACTTCGAACTTTGGTCTTGG
tetur06g06090 comp2477_seq0 AATCATTTGCTTCTGGTGGCGGTGCTTCTT
tetur06g06090 comp2477_seq0 GCTTCACAATGGTCACACCTTTCACCCTTC
tetur06g06090 comp2477_seq0 GGCTTCACAATGGTCACACCTTTCACCCTT
tetur06g06090 comp2477_seq0 GGTCTTGGCAGATTGTATCGAAAGAAGTGT
tetur06g06090 comp2477_seq0 GTCTTGGCAGATTGTATCGAAAGAAGTGTT
tetur06g06090 comp2477_seq0 GTGGCGGTGCTTCTTGTTCAAGTTCAATAG
tetur06g06090 comp2477_seq0 TCAATCTCACTTCGAACTTTGGTCTTGGCA
tetur06g06090 comp2477_seq0 TCAGTAACAGTTTCTTGATCCATTGCCTCA
tetur06g06090 comp2477_seq0 TCGGCTTCACAATGGTCACACCTTTCACCC
tetur06g06090 comp2477_seq0 TCTGATTCGCTGGAAACAGTTGTCGGCATA
tetur06g06090 comp2477_seq0 TGATTCGCTGGAAACAGTTGTCGGCATAAA
tetur06g06090 comp2477_seq0 TGGCGGTGCTTCTTGTTCAAGTTCAATAGG
tetur06g06090 comp2477_seq0 TGGTCTTGGCAGATTGTATCGAAAGAAGTG
tetur06g06090 comp2477_seq0 TTCAATCTCACTTCGAACTTTGGTCTTGGC
tetur06g06090 comp2477_seq0 TTCAGTAACAGTTTCTTGATCCATTGCCTC
tetur06g06090 comp2477_seq0 TTGCTTCTGGTGGCGGTGCTTCTTGTTCAA
tetur06g06090 comp2477_seq0 TTTGCTTCTGGTGGCGGTGCTTCTTGTTCA
tetur06g06090 comp2477_seq0 TTTGGTCTTGGCAGATTGTATCGAAAGAAG
tetur06g06090 comp2477_seq0 ACTGGTTGAGGTGCTGATGTTTCTTGGACT
tetur06g06260 comp2523_seq0 CAGCGAAACAAAGAGATCACTGAATACGAG
tetur06g06260 comp2523_seq0 GCGAAACAAAGAGATCACTGAATACGAGAA
tetur07g00020 comp1814_seq2 ATCAACCCTTCATTGGAAATGATGCTATCG
tetur07g00020 comp1814_seq2 ATCGGATCAACCCTTCATTGGAAATGATGC
tetur07g00020 comp1814_seq2 CAACCCTTCATTGGAAATGATGCTATCGAA
tetur07g00020 comp1814_seq2 CGCTCTGATCATGGCCTGTTTATGCCATGA
tetur07g00020 comp1814_seq2 CGGATCAACCCTTCATTGGAAATGATGCTA
tetur07g00020 comp1814_seq2 CTCTGATCATGGCCTGTTTATGCCATGATC
tetur07g00020 comp1814_seq2 GATCAACCCTTCATTGGAAATGATGCTATC
tetur07g00020 comp1814_seq2 GCTCTGATCATGGCCTGTTTATGCCATGAT
tetur07g00020 comp1814_seq2 GGATCAACCCTTCATTGGAAATGATGCTAT
tetur07g00020 comp1814_seq2 TCAACCCTTCATTGGAAATGATGCTATCGA
tetur07g00020 comp1814_seq2 TCGCTCTGATCATGGCCTGTTTATGCCATG
tetur07g00340 comp4618_seq0 CTCAACACATTACAATGGAGCTTTGACCAA
tetur07g00340 comp4618_seq0 GATATTACCATAGTGGCCTTACATGGGTGG
tetur07g00340 comp4618_seq0 TCACTTATCAACACCCGTTGGAACTGCCAG
tetur07g00340 comp4618_seq0 TCTCAACACATTACAATGGAGCTTTGACCA
tetur07g00340 comp4618_seq0 TTCACTTATCAACACCCGTTGGAACTGCCA
tetur07g00620 comp2622_seq0 TTCTCGAGCTTTACAACGAGGAGCTATATG
tetur07g01510 comp4190_seq0 CAGAGCCAACAACACCCGGCATACCTTCTT
tetur07g01510 comp4190_seq0 AATACGCATTATGGGTCCAACAGAGCCAAC
tetur07g01510 comp4190_seq0 GAGCCAACAACACCCGGCATACCTTCTTTG
tetur07g01510 comp4190_seq0 GCCAATCGACGACGAGTCAATTCGTCACCA
tetur07g01510 comp4190_seq0 ACAGAGCCAACAACACCCGGCATACCTTCT
tetur07g01510 comp4190_seq0 TACGCATTATGGGTCCAACAGAGCCAACAA
tetur07g01510 comp4190_seq0 TGCCAATCGACGACGAGTCAATTCGTCACC
tetur07g01510 comp4190_seq0 ACGCATTATGGGTCCAACAGAGCCAACAAC
tetur07g01510 comp4190_seq0 AGAGCCAACAACACCCGGCATACCTTCTTT
tetur07g01710 comp1882_seq1 AACAGCTTCCACCCAAACAATTTACCATCG
tetur07g01710 comp1882_seq1 ATCACAGCCAAATTGCCTCGAGATGCAAAT
tetur07g01710 comp1882_seq1 AACCTAATCACAGCCAAATTGCCTCGAGAT
tetur07g01710 comp1882_seq1 CAAATTCACAGCAACAACAGCCATCCACAT
tetur07g01710 comp1882_seq1 CAACTGCCCACTGTCCACTCCTATTCTTCT
tetur07g01710 comp1882_seq1 CACAGCCAAATTGCCTCGAGATGCAAATAT
tetur07g01710 comp1882_seq1 CACTGTCCACTCCTATTCTTCTATCGCGAT
tetur07g01710 comp1882_seq1 CAGCTTCCACCCAAACAATTTACCATCGAG
tetur07g01710 comp1882_seq1 CCAACTGCCCACTGTCCACTCCTATTCTTC
tetur07g01710 comp1882_seq1 CCACCCAAACAATTTACCATCGAGTATGAT
tetur07g01710 comp1882_seq1 CCACTGTCCACTCCTATTCTTCTATCGCGA
tetur07g01710 comp1882_seq1 CCTAATCACAGCCAAATTGCCTCGAGATGC
tetur07g01710 comp1882_seq1 CTAATCACAGCCAAATTGCCTCGAGATGCA
tetur07g01710 comp1882_seq1 CTGTCCACTCCTATTCTTCTATCGCGATTT
tetur07g01710 comp1882_seq1 CTTCCACCCAAACAATTTACCATCGAGTAT
tetur07g01710 comp1882_seq1 CTTGCCAACTGCCCACTGTCCACTCCTATT
tetur07g01710 comp1882_seq1 GAAAGCTCGTCTTCGCCATCAAATGAAACA
tetur07g01710 comp1882_seq1 GATATAGATGAAAGCTCGTCTTCGCCATCA
tetur07g01710 comp1882_seq1 GATGAAAGCTCGTCTTCGCCATCAAATGAA
tetur07g01710 comp1882_seq1 GCTTCCACCCAAACAATTTACCATCGAGTA
tetur07g01710 comp1882_seq1 TAACCTAATCACAGCCAAATTGCCTCGAGA
tetur07g01710 comp1882_seq1 TAATCACAGCCAAATTGCCTCGAGATGCAA
tetur07g01710 comp1882_seq1 TAGATGAAAGCTCGTCTTCGCCATCAAATG
tetur07g01710 comp1882_seq1 TCACAGCCAAATTGCCTCGAGATGCAAATA
tetur07g01710 comp1882_seq1 TCCACCCAAACAATTTACCATCGAGTATGA
tetur07g01710 comp1882_seq1 TGAAAGCTCGTCTTCGCCATCAAATGAAAC
tetur07g01710 comp1882_seq1 TGCCCACTGTCCACTCCTATTCTTCTATCG
tetur07g01710 comp1882_seq1 ACCTAATCACAGCCAAATTGCCTCGAGATG
tetur07g01710 comp1882_seq1 TTAACCTAATCACAGCCAAATTGCCTCGAG
tetur07g01710 comp1882_seq1 TTCCACCCAAACAATTTACCATCGAGTATG
tetur07g01710 comp1882_seq1 TTGCCAACTGCCCACTGTCCACTCCTATTC
tetur07g01710 comp1882_seq1 ACTGCCCACTGTCCACTCCTATTCTTCTAT
tetur07g01710 comp1882_seq1 ACTGTCCACTCCTATTCTTCTATCGCGATT
tetur07g01710 comp1882_seq1 AGCTTCCACCCAAACAATTTACCATCGAGT
tetur07g02440 comp5061_seq0 AGTGACCTGGATTAGGGTGACGGTAAATGT
tetur07g02440 comp5061_seq0 ATGAGATCGGCTCGATCTCATCGTATAACT
tetur07g02440 comp5061_seq0 CAGTGACCTGGATTAGGGTGACGGTAAATG
tetur07g02440 comp5061_seq0 CGATGGATCGACAGCAAATTTCCCGTAGCG
tetur07g02440 comp5061_seq0 CTCGATCTCATCGTATAACTGGTCAAAGAT
tetur07g02440 comp5061_seq0 GACCTGGATTAGGGTGACGGTAAATGTACT
tetur07g02440 comp5061_seq0 GAGATCGGCTCGATCTCATCGTATAACTGG
tetur07g02440 comp5061_seq0 GATCGGCTCGATCTCATCGTATAACTGGTC
tetur07g02440 comp5061_seq0 GATTGGTCAGTGACCTGGATTAGGGTGACG
tetur07g02440 comp5061_seq0 GCTCGATCTCATCGTATAACTGGTCAAAGA
tetur07g02440 comp5061_seq0 GGCTCGATCTCATCGTATAACTGGTCAAAG
tetur07g02440 comp5061_seq0 GGTCAGTGACCTGGATTAGGGTGACGGTAA
tetur07g02440 comp5061_seq0 GTCAGTGACCTGGATTAGGGTGACGGTAAA
tetur07g02440 comp5061_seq0 ACACCATAGACGGTGGTACAAGCGACGATG
tetur07g02440 comp5061_seq0 GTGACCTGGATTAGGGTGACGGTAAATGTA
tetur07g02440 comp5061_seq0 TCGGCTCGATCTCATCGTATAACTGGTCAA
tetur07g02440 comp5061_seq0 TGACCTGGATTAGGGTGACGGTAAATGTAC
tetur07g02440 comp5061_seq0 TGAGATCGGCTCGATCTCATCGTATAACTG
tetur07g02440 comp5061_seq0 TGGTCAGTGACCTGGATTAGGGTGACGGTA
tetur07g02440 comp5061_seq0 TGTGTATGAGATCGGCTCGATCTCATCGTA
tetur07g02440 comp5061_seq0 AGATCGGCTCGATCTCATCGTATAACTGGT
tetur07g02440 comp5061_seq0 AACACCATAGACGGTGGTACAAGCGACGAT
tetur07g02570 comp1244_seq0 ATGCATATCGAGCTCAGGGAGCTGCTTGTT
tetur07g02570 comp1244_seq0 CATGCATATCGAGCTCAGGGAGCTGCTTGT
tetur07g02570 comp1244_seq0 CTGCAATTGGAGGCGAAGGATTTGCTGTAA
tetur07g02570 comp1244_seq0 GTTACACCAGAAGGAGTAGAAGAGCAACAC
tetur07g02570 comp1244_seq0 TGTTACACCAGAAGGAGTAGAAGAGCAACA
tetur07g02570 comp1244_seq0 TTGTTACACCAGAAGGAGTAGAAGAGCAAC
tetur07g02570 comp1244_seq0 AGCATGCATATCGAGCTCAGGGAGCTGCTT
tetur07g02730 comp308_seq0 AGTGTATGACCATCTCACCGAGACCAAGGT
tetur07g02730 comp308_seq0 CACCGAGACCAAGGTAAGTCTTCATCGTAT
tetur07g02730 comp308_seq0 CAGTGTATGACCATCTCACCGAGACCAAGG
tetur07g02730 comp308_seq0 CCGAGACCAAGGTAAGTCTTCATCGTATCA
tetur07g02730 comp308_seq0 CCTTCAGTGTATGACCATCTCACCGAGACC
tetur07g02730 comp308_seq0 CTTCAGTGTATGACCATCTCACCGAGACCA
tetur07g02730 comp308_seq0 GGTTGCCAATTAATTTAACCCTTGATTCGG
tetur07g02730 comp308_seq0 GTGTATGACCATCTCACCGAGACCAAGGTA
tetur07g02730 comp308_seq0 TCACCGAGACCAAGGTAAGTCTTCATCGTA
tetur07g02730 comp308_seq0 TCAGTGTATGACCATCTCACCGAGACCAAG
tetur07g02730 comp308_seq0 ACCGAGACCAAGGTAAGTCTTCATCGTATC
tetur07g02730 comp308_seq0 TGTATGACCATCTCACCGAGACCAAGGTAA
tetur07g02730 comp308_seq0 TTCAGTGTATGACCATCTCACCGAGACCAA
tetur07g03300 comp3499_seq0 CAATCGGATTATCTACAGTTGATGGACAAC
tetur07g03300 comp3499_seq0 AGCGATGAACGGATTAGATTAACTAGCGTT
tetur07g03460 comp441_seq0 AGTGTCAATCACTCAAGAGACTCCAATGGC
tetur07g03460 comp441_seq0 ATCCACCAATTGACCATAGAAGTGTCAATC
tetur07g03460 comp441_seq0 CCTGTACTGGCTCTGGGAGATGACAGTAAA
tetur07g03460 comp441_seq0 AAGGCTATACACATGATTGGACCGTTTATG
tetur07g03460 comp441_seq0 CTGTACTGGCTCTGGGAGATGACAGTAAAC
tetur07g03460 comp441_seq0 AAGTGTCAATCACTCAAGAGACTCCAATGG
tetur07g03460 comp441_seq0 GAAGTGTCAATCACTCAAGAGACTCCAATG
tetur07g03460 comp441_seq0 GCTATACACATGATTGGACCGTTTATGTTC
tetur07g03460 comp441_seq0 GGCTATACACATGATTGGACCGTTTATGTT
tetur07g03460 comp441_seq0 GTATGACCGGTCATATGTTAATCGATTGTG
tetur07g03460 comp441_seq0 GTATTGGGAAACACTTTGGAACCGTAACAT
tetur07g03460 comp441_seq0 TAGTATTGGGAAACACTTTGGAACCGTAAC
tetur07g03460 comp441_seq0 TCCACCAATTGACCATAGAAGTGTCAATCA
tetur07g03460 comp441_seq0 TCCTGTACTGGCTCTGGGAGATGACAGTAA
tetur07g03460 comp441_seq0 TCGATAATGGTAATGTCGGTGGAAGTGGAG
tetur07g03460 comp441_seq0 TTCCTGTACTGGCTCTGGGAGATGACAGTA
tetur07g03460 comp441_seq0 AGAAGTGTCAATCACTCAAGAGACTCCAAT
tetur07g03460 comp441_seq0 AGGCTATACACATGATTGGACCGTTTATGT
tetur07g03570 comp3090_seq0 ATATCGCCAATGAGATGGAATTAGAGTCAG
tetur07g03570 comp3090_seq0 AACATTGGTTCTTCAAGTGGAGGATTAGGT
tetur07g03570 comp3090_seq0 ATGGTTCGGATGAGTATCTTTACAGCGTAC
tetur07g03570 comp3090_seq0 ATTGGTTCTTCAAGTGGAGGATTAGGTGGT
tetur07g03570 comp3090_seq0 CATATCGCCAATGAGATGGAATTAGAGTCA
tetur07g03570 comp3090_seq0 CATCTGACTGTTTGGATGACCATGATGAAA
tetur07g03570 comp3090_seq0 CATTGGTTCTTCAAGTGGAGGATTAGGTGG
tetur07g03570 comp3090_seq0 CTATGGTTCGGATGAGTATCTTTACAGCGT
tetur07g03570 comp3090_seq0 GAGGATTAGGTGGTGGTGGTGGTGGTATTA
tetur07g03570 comp3090_seq0 GCCAATGAGATGGAATTAGAGTCAGAAATG
tetur07g03570 comp3090_seq0 GCTGCAACATTAATTTGTCATCATATCGCC
tetur07g03570 comp3090_seq0 GGTTCTTCAAGTGGAGGATTAGGTGGTGGT
tetur07g03570 comp3090_seq0 GTTCTTCAAGTGGAGGATTAGGTGGTGGTG
tetur07g03570 comp3090_seq0 TAACATTGGTTCTTCAAGTGGAGGATTAGG
tetur07g03570 comp3090_seq0 TATCGCCAATGAGATGGAATTAGAGTCAGA
tetur07g03570 comp3090_seq0 TATGGTTCGGATGAGTATCTTTACAGCGTA
tetur07g03570 comp3090_seq0 ACATTGGTTCTTCAAGTGGAGGATTAGGTG
tetur07g03570 comp3090_seq0 TCATATCGCCAATGAGATGGAATTAGAGTC
tetur07g03570 comp3090_seq0 TCATCTGACTGTTTGGATGACCATGATGAA
tetur07g03570 comp3090_seq0 TCTATGGTTCGGATGAGTATCTTTACAGCG
tetur07g03570 comp3090_seq0 TGGTTCTTCAAGTGGAGGATTAGGTGGTGG
tetur07g03570 comp3090_seq0 TTCATCTGACTGTTTGGATGACCATGATGA
tetur07g03570 comp3090_seq0 TTCTTCAAGTGGAGGATTAGGTGGTGGTGG
tetur07g03570 comp3090_seq0 TTGGTTCTTCAAGTGGAGGATTAGGTGGTG
tetur07g03570 comp3090_seq0 TTTCATCTGACTGTTTGGATGACCATGATG
tetur07g03570 comp3090_seq0 AGGATTAGGTGGTGGTGGTGGTGGTATTAG
tetur07g03610 comp1594_seq0 CATTGACTGATTTGTTTCGAAGATCGCGGC
tetur07g03610 comp1594_seq0 CCATAGAGTGTTTCTGGTCTTGTGTAACTC
tetur07g03610 comp1594_seq0 CCATTGACTGATTTGTTTCGAAGATCGCGG
tetur07g03610 comp1594_seq0 GACCATAGAGTGTTTCTGGTCTTGTGTAAC
tetur07g03610 comp1594_seq0 GACTGATTTGTTTCGAAGATCGCGGCTTCT
tetur07g03610 comp1594_seq0 TAGCGGTGGTCCATTGGCAACCAAATTGGC
tetur07g03610 comp1594_seq0 TCCATTGACTGATTTGTTTCGAAGATCGCG
tetur07g03610 comp1594_seq0 TGACTGATTTGTTTCGAAGATCGCGGCTTC
tetur07g03610 comp1594_seq0 TTAGCGGTGGTCCATTGGCAACCAAATTGG
tetur07g03610 comp1594_seq0 TTCCATTGACTGATTTGTTTCGAAGATCGC
tetur07g03610 comp1594_seq0 TTTAGCGGTGGTCCATTGGCAACCAAATTG
tetur07g03840 comp54_seq0 CAACAGGAAACAGAACAAACTTCTTCTCGA
tetur07g03840 comp54_seq0 CCAACAGGAAACAGAACAAACTTCTTCTCG
tetur07g03840 comp54_seq0 TCCAACAGGAAACAGAACAAACTTCTTCTC
tetur07g05990 comp1327_seq2 ATCACCACCTAATTCTGTCAATGAGTTGAC
tetur07g05990 comp1327_seq2 CACCACCTAATTCTGTCAATGAGTTGACCA
tetur07g05990 comp1327_seq2 GATCACCACCTAATTCTGTCAATGAGTTGA
tetur07g05990 comp1327_seq2 TCACCACCTAATTCTGTCAATGAGTTGACC
tetur07g06500 comp360_seq1 ATCGGGCATCATGGGCGTTGAAGTGAAGAC
tetur07g06500 comp360_seq1 ATGGGCGTTGAAGTGAAGACAATTTCTGCT
tetur07g06500 comp360_seq1 CATGGGCGTTGAAGTGAAGACAATTTCTGC
tetur07g06500 comp360_seq1 GTTGAAGTGAAGACAATTTCTGCTGGTGAC
tetur07g06500 comp360_seq1 TATCGGGCATCATGGGCGTTGAAGTGAAGA
tetur07g06500 comp360_seq1 TCATGGGCGTTGAAGTGAAGACAATTTCTG
tetur07g06500 comp360_seq1 TTATCGGGCATCATGGGCGTTGAAGTGAAG
tetur07g06500 comp360_seq1 TTTATCGGGCATCATGGGCGTTGAAGTGAA
tetur07g06540 comp3685_seq0 AGTTGAATTGGAATCGCCAGCAATAACCAT
tetur07g06540 comp3685_seq0 ATAGCCGTGAACATGTCGAGTACAATTAAC
tetur07g06540 comp3685_seq0 ATTTCCCGATAAGCTCTTTACGATCGGCAT
tetur07g06540 comp3685_seq0 CAACCGCAACCGAAGACAAAGACTTGACAA
tetur07g06540 comp3685_seq0 CAATTTCTTGTGATGACTTGAGTAGGTCAG
tetur07g06540 comp3685_seq0 CAGTTGTAGTTGAATTGGAATCGCCAGCAA
tetur07g06540 comp3685_seq0 CCAACCGCAACCGAAGACAAAGACTTGACA
tetur07g06540 comp3685_seq0 CTATTAACCATAGTGACGGCCTCATGTTGC
tetur07g06540 comp3685_seq0 CTGCAAACATGAGAGCAGTATAGCCGTGAA
tetur07g06540 comp3685_seq0 GAATTGGAATCGCCAGCAATAACCATCGTT
tetur07g06540 comp3685_seq0 GCCAGCAATAACCATCGTTTAACTAATCAC
tetur07g06540 comp3685_seq0 GCTGCAAACATGAGAGCAGTATAGCCGTGA
tetur07g06540 comp3685_seq0 GGCTGCAAACATGAGAGCAGTATAGCCGTG
tetur07g06540 comp3685_seq0 GTAGTTGAATTGGAATCGCCAGCAATAACC
tetur07g06540 comp3685_seq0 GTTGAATTGGAATCGCCAGCAATAACCATC
tetur07g06540 comp3685_seq0 GTTGTAGTTGAATTGGAATCGCCAGCAATA
tetur07g06540 comp3685_seq0 TAGCCGTGAACATGTCGAGTACAATTAACA
tetur07g06540 comp3685_seq0 TCAGTTGTAGTTGAATTGGAATCGCCAGCA
tetur07g06540 comp3685_seq0 ACCAACCGCAACCGAAGACAAAGACTTGAC
tetur07g06540 comp3685_seq0 TCCCTGGGAACATAACTATTAACCATAGTG
tetur07g06540 comp3685_seq0 TGGGAACATAACTATTAACCATAGTGACGG
tetur07g06540 comp3685_seq0 TGGTCAACAATTCACCACATTTCCCGATAA
tetur07g06540 comp3685_seq0 TGTAGTTGAATTGGAATCGCCAGCAATAAC
tetur07g06540 comp3685_seq0 TTCAGTTGTAGTTGAATTGGAATCGCCAGC
tetur07g06540 comp3685_seq0 TTGAATTGGAATCGCCAGCAATAACCATCG
tetur07g06540 comp3685_seq0 TTGGTCAACAATTCACCACATTTCCCGATA
tetur07g06540 comp3685_seq0 TTTCAGTTGTAGTTGAATTGGAATCGCCAG
tetur07g07270 comp3735_seq0 AGTTCAACCAATGTTACCACCGATGGAACG
tetur07g07270 comp3735_seq0 ATCGAAAGGGACATCGTTCGATTGTCCATT
tetur07g07270 comp3735_seq0 CATGGAGAATGGCCATTCGAAACGGTCATT
tetur07g07270 comp3735_seq0 CGAGTTCAACCAATGTTACCACCGATGGAA
tetur07g07270 comp3735_seq0 AATCATGGAGAATGGCCATTCGAAACGGTC
tetur07g07270 comp3735_seq0 AATCGAAAGGGACATCGTTCGATTGTCCAT
tetur07g07270 comp3735_seq0 GAGTTCAACCAATGTTACCACCGATGGAAC
tetur07g07270 comp3735_seq0 GTAATCATGGAGAATGGCCATTCGAAACGG
tetur07g07270 comp3735_seq0 GTGTAATCATGGAGAATGGCCATTCGAAAC
tetur07g07270 comp3735_seq0 TAAATCGAAAGGGACATCGTTCGATTGTCC
tetur07g07270 comp3735_seq0 TAGTGTAATCATGGAGAATGGCCATTCGAA
tetur07g07270 comp3735_seq0 TCGAGTTCAACCAATGTTACCACCGATGGA
tetur07g07270 comp3735_seq0 TGTAATCATGGAGAATGGCCATTCGAAACG
tetur07g07270 comp3735_seq0 TTAAATCGAAAGGGACATCGTTCGATTGTC
tetur07g07270 comp3735_seq0 TTAGTGTAATCATGGAGAATGGCCATTCGA
tetur08g00130 comp2004_seq0 CAAACGGTGAAGAAGACACTTCAACATGGT
tetur08g00130 comp2004_seq0 CAGGATGTAACGATAATCAATCTCACCGGT
tetur08g00130 comp2004_seq0 CGTGTTAATCGTAAATTAGTTCAACGGGTG
tetur08g00130 comp2004_seq0 GACAAACGGTGAAGAAGACACTTCAACATG
tetur08g00130 comp2004_seq0 AATGACAAACGGTGAAGAAGACACTTCAAC
tetur08g00130 comp2004_seq0 GATGTAACGATAATCAATCTCACCGGTGTT
tetur08g00130 comp2004_seq0 GGATGTAACGATAATCAATCTCACCGGTGT
tetur08g00130 comp2004_seq0 ACAAACGGTGAAGAAGACACTTCAACATGG
tetur08g00130 comp2004_seq0 GGGTTTAAATGACAAACGGTGAAGAAGACA
tetur08g00130 comp2004_seq0 GTTCAACGGGTGTAACTTGAAATCCACGAT
tetur08g00130 comp2004_seq0 TAGTTCAACGGGTGTAACTTGAAATCCACG
tetur08g00130 comp2004_seq0 TGGGTTTAAATGACAAACGGTGAAGAAGAC
tetur08g00130 comp2004_seq0 TTAGTTCAACGGGTGTAACTTGAAATCCAC
tetur08g00130 comp2004_seq0 AGGATGTAACGATAATCAATCTCACCGGTG
tetur08g01600 comp5946_seq0 CAATTCCAACGGTTCCATTTGCAACACCAA
tetur08g01600 comp5946_seq0 AACTTGACGGCAACTCGAACTGGTAAGTTG
tetur08g01600 comp5946_seq0 CCAATTCCAACGGTTCCATTTGCAACACCA
tetur08g01600 comp5946_seq0 CCTCTGTTCCTCAGTAAGAACCATAGTGAT
tetur08g01600 comp5946_seq0 CTTGACGGCAACTCGAACTGGTAAGTTGGG
tetur08g01600 comp5946_seq0 GAACCAGATACCTTTCGACAGACATCGACA
tetur08g01600 comp5946_seq0 AATTCCAACGGTTCCATTTGCAACACCAAG
tetur08g01600 comp5946_seq0 TAGAACCAGATACCTTTCGACAGACATCGA
tetur08g01600 comp5946_seq0 ACCAATTCCAACGGTTCCATTTGCAACACC
tetur08g01600 comp5946_seq0 TTCCAACGGTTCCATTTGCAACACCAAGAC
tetur08g01600 comp5946_seq0 ACTTGACGGCAACTCGAACTGGTAAGTTGG
tetur08g01600 comp5946_seq0 AGAACCAGATACCTTTCGACAGACATCGAC
tetur08g02410 comp2237_seq0 ATGATTGTACACGTTGTCAGGATTTGATGG
tetur08g02410 comp2237_seq0 GATTGTACACGTTGTCAGGATTTGATGGGC
tetur08g02410 comp2237_seq0 TGATTGTACACGTTGTCAGGATTTGATGGG
tetur08g02440 comp207_seq43 ATGAGGGAGTTTGGTACTATGAAGTTACCC
tetur08g02440 comp207_seq43 ATTTCGCTAAACCCAAATCTGAGCCTATTG
tetur08g02440 comp207_seq43 CCTCTTACTGCCTCTGTCCATTTAATTTCC
tetur08g02440 comp207_seq43 CTCTTCTCTATCAACATTAATAGCTCCGCC
tetur08g02440 comp207_seq43 GACGACAATATTAGGCAATCCAAATACCGA
tetur08g02440 comp207_seq43 TCTTCTCTATCAACATTAATAGCTCCGCCA
tetur08g03220 comp433_seq4 CAAACTGGGCCTTAAACAGATCACCGGCGT
tetur08g03220 comp433_seq4 CACCGGCGTTAATCGAGTTGCTATAAGGAA
tetur08g03220 comp433_seq4 AAACTGGGCCTTAAACAGATCACCGGCGTT
tetur08g03220 comp433_seq4 TCACCGGCGTTAATCGAGTTGCTATAAGGA
tetur08g03660 comp315_seq16 AAGGGAACACTTTCTACTCTCAACGACAAC
tetur08g03660 comp315_seq16 GAAGGGAACACTTTCTACTCTCAACGACAA
tetur08g03660 comp315_seq16 AATTGAAGGGAACACTTTCTACTCTCAACG
tetur08g03660 comp315_seq16 GGAACACTTTCTACTCTCAACGACAACAAT
tetur08g03660 comp315_seq16 GGGAACACTTTCTACTCTCAACGACAACAA
tetur08g03660 comp315_seq16 TGAAGGGAACACTTTCTACTCTCAACGACA
tetur08g03660 comp315_seq16 TTGAAGGGAACACTTTCTACTCTCAACGAC
tetur08g04260 comp1051_seq0 AGTCGACCAACGTTTAAAGTTTCGTAGCCT
tetur08g04260 comp1051_seq0 AGTCGATGGGTGTCGCTGGTTGGGATTCAT
tetur08g04260 comp1051_seq0 AGTTGGAGTCCTTAGTGACACCTTACTCTG
tetur08g04260 comp1051_seq0 ATGGGTGTCGCTGGTTGGGATTCATTGTTT
tetur08g04260 comp1051_seq0 CAGCTCCTGTTCTCCTTTGGACCCATAAGT
tetur08g04260 comp1051_seq0 CCATAAGTTGGAGTCCTTAGTGACACCTTA
tetur08g04260 comp1051_seq0 CCCATAAGTTGGAGTCCTTAGTGACACCTT
tetur08g04260 comp1051_seq0 CCTGTTCTCCTTTGGACCCATAAGTTGGAG
tetur08g04260 comp1051_seq0 CCTTTGGACCCATAAGTTGGAGTCCTTAGT
tetur08g04260 comp1051_seq0 CTATTAGTCGATGGGTGTCGCTGGTTGGGA
tetur08g04260 comp1051_seq0 CTCCTGTTCTCCTTTGGACCCATAAGTTGG
tetur08g04260 comp1051_seq0 CTCCTTTGGACCCATAAGTTGGAGTCCTTA
tetur08g04260 comp1051_seq0 CTCTGTTACTCTATTAGTCGATGGGTGTCG
tetur08g04260 comp1051_seq0 AAGTCGACCAACGTTTAAAGTTTCGTAGCC
tetur08g04260 comp1051_seq0 CTGGTTGGGATTCATTGTTTATCTTTGGGT
tetur08g04260 comp1051_seq0 CTGTTACTCTATTAGTCGATGGGTGTCGCT
tetur08g04260 comp1051_seq0 CTGTTCTCCTTTGGACCCATAAGTTGGAGT
tetur08g04260 comp1051_seq0 CTTTGGACCCATAAGTTGGAGTCCTTAGTG
tetur08g04260 comp1051_seq0 GACCCATAAGTTGGAGTCCTTAGTGACACC
tetur08g04260 comp1051_seq0 GCTCCTGTTCTCCTTTGGACCCATAAGTTG
tetur08g04260 comp1051_seq0 GCTGGTTGGGATTCATTGTTTATCTTTGGG
tetur08g04260 comp1051_seq0 GGACCCATAAGTTGGAGTCCTTAGTGACAC
tetur08g04260 comp1051_seq0 GTTCTCCTTTGGACCCATAAGTTGGAGTCC
tetur08g04260 comp1051_seq0 ACAGCTCCTGTTCTCCTTTGGACCCATAAG
tetur08g04260 comp1051_seq0 GTTGGAGTCCTTAGTGACACCTTACTCTGT
tetur08g04260 comp1051_seq0 TAGTCGATGGGTGTCGCTGGTTGGGATTCA
tetur08g04260 comp1051_seq0 AAAGTCGACCAACGTTTAAAGTTTCGTAGC
tetur08g04260 comp1051_seq0 TCCTGTTCTCCTTTGGACCCATAAGTTGGA
tetur08g04260 comp1051_seq0 TCCTTTGGACCCATAAGTTGGAGTCCTTAG
tetur08g04260 comp1051_seq0 TCGATGGGTGTCGCTGGTTGGGATTCATTG
tetur08g04260 comp1051_seq0 ACCCATAAGTTGGAGTCCTTAGTGACACCT
tetur08g04260 comp1051_seq0 TGGACCCATAAGTTGGAGTCCTTAGTGACA
tetur08g04260 comp1051_seq0 TGGAGTCCTTAGTGACACCTTACTCTGTTA
tetur08g04260 comp1051_seq0 TGGGTGTCGCTGGTTGGGATTCATTGTTTA
tetur08g04260 comp1051_seq0 TGTTCTCCTTTGGACCCATAAGTTGGAGTC
tetur08g04260 comp1051_seq0 TTAGTCGATGGGTGTCGCTGGTTGGGATTC
tetur08g04260 comp1051_seq0 TTGGACCCATAAGTTGGAGTCCTTAGTGAC
tetur08g04260 comp1051_seq0 TTTGGACCCATAAGTTGGAGTCCTTAGTGA
tetur08g04260 comp1051_seq0 AGCTCCTGTTCTCCTTTGGACCCATAAGTT
tetur08g04490 comp103_seq8 ATAATCTGCTTCATCAAGGATACCCACTGG
tetur08g04490 comp103_seq8 ATCTGCTTCATCAAGGATACCCACTGGTCT
tetur08g04490 comp103_seq8 ATGGTCGATTATGGGCTTGTGGTTTGAATG
tetur08g04490 comp103_seq8 CAACTTGTTATGCCCGTGAGAATGAGCAAT
tetur08g04490 comp103_seq8 AACTTGTTATGCCCGTGAGAATGAGCAATC
tetur08g04490 comp103_seq8 AATCTGCTTCATCAAGGATACCCACTGGTC
tetur08g04490 comp103_seq8 GATGGTCGATTATGGGCTTGTGGTTTGAAT
tetur08g04490 comp103_seq8 TGATGGTCGATTATGGGCTTGTGGTTTGAA
tetur08g04490 comp103_seq8 TTGATGGTCGATTATGGGCTTGTGGTTTGA
tetur08g04490 comp103_seq8 ACTTGTTATGCCCGTGAGAATGAGCAATCG
tetur08g05140 comp3995_seq0 ATCGACACAATCAGACGGTTGTTTGAATAC
tetur08g05140 comp3995_seq0 ATTTAAACGCTTGTGTTACGTGTCCACTTG
tetur08g05140 comp3995_seq0 TACTTCTGCCTTTGCTCTTGGCTATGGGCC
tetur08g05140 comp3995_seq0 TCGACACAATCAGACGGTTGTTTGAATACA
tetur08g05140 comp3995_seq0 TTAAACGCTTGTGTTACGTGTCCACTTGTA
tetur08g05630 comp243_seq0 ATCGAGCTCTCATCCCATTCACAATTGATC
tetur08g05630 comp243_seq0 CAATCGAGCTCTCATCCCATTCACAATTGA
tetur08g05630 comp243_seq0 CACCATTCGATGATTAGTCTGATCAGGTAT
tetur08g05630 comp243_seq0 CAGAAAGAAATCAACAATCGAGCTCTCATC
tetur08g05630 comp243_seq0 CCACCAGGAGAGTCTGAGCAATTAAGAAGA
tetur08g05630 comp243_seq0 CTAGCAGAAAGAAATCAACAATCGAGCTCT
tetur08g05630 comp243_seq0 GAAATCAACAATCGAGCTCTCATCCCATTC
tetur08g05630 comp243_seq0 GAACCACCAGGAGAGTCTGAGCAATTAAGA
tetur08g05630 comp243_seq0 AATCAACAATCGAGCTCTCATCCCATTCAC
tetur08g05630 comp243_seq0 AATCGAGCTCTCATCCCATTCACAATTGAT
tetur08g05630 comp243_seq0 GCAGAAAGAAATCAACAATCGAGCTCTCAT
tetur08g05630 comp243_seq0 GGAACCACCAGGAGAGTCTGAGCAATTAAG
tetur08g05630 comp243_seq0 ACAATCGAGCTCTCATCCCATTCACAATTG
tetur08g05630 comp243_seq0 TAGCAGAAAGAAATCAACAATCGAGCTCTC
tetur08g05630 comp243_seq0 TCAACAATCGAGCTCTCATCCCATTCACAA
tetur08g05630 comp243_seq0 TCACCATTCGATGATTAGTCTGATCAGGTA
tetur08g05630 comp243_seq0 ACCACCAGGAGAGTCTGAGCAATTAAGAAG
tetur08g05630 comp243_seq0 TGTTGGTCTTAATTGTCTTACTTGAGAGGG
tetur08g05630 comp243_seq0 ACTAGCAGAAAGAAATCAACAATCGAGCTC
tetur08g05630 comp243_seq0 AGAAATCAACAATCGAGCTCTCATCCCATT
tetur08g06660 comp1542_seq0 CAACACTTAACATCATCGAAGCGACCGATA
tetur08g06660 comp1542_seq0 CAACTCTCGCTGTTAACGAAGGCTACACTG
tetur08g06660 comp1542_seq0 CCTATTGGTACTTTAACCGAAGACACGTTA
tetur08g06660 comp1542_seq0 CCTCAGTGACTGTGAATTTAACTTCAGTCG
tetur08g06660 comp1542_seq0 CCTCTTGCAGTCCGAATTCATGGATCCTTT
tetur08g06660 comp1542_seq0 CCTTCTAATCGTCAGCCTTTCATGTATTTG
tetur08g06660 comp1542_seq0 CTCAGTGACTGTGAATTTAACTTCAGTCGG
tetur08g06660 comp1542_seq0 CTCTTGCAGTCCGAATTCATGGATCCTTTA
tetur08g06660 comp1542_seq0 CTTGCAGTCCGAATTCATGGATCCTTTATG
tetur08g06660 comp1542_seq0 GATCCTTTATGACCATCGCCTGGTTATGTT
tetur08g06660 comp1542_seq0 GTCTCTGAACCCAATACGATGTCCGGTTCT
tetur08g06660 comp1542_seq0 ACACTTAACATCATCGAAGCGACCGATATG
tetur08g06660 comp1542_seq0 GTGTTTGTTGACTGTCGTGTCCACTTTGTT
tetur08g06660 comp1542_seq0 GTTTGTTGACTGTCGTGTCCACTTTGTTTG
tetur08g06660 comp1542_seq0 TCCGAATTCATGGATCCTTTATGACCATCG
tetur08g06660 comp1542_seq0 TCTCTGAACCCAATACGATGTCCGGTTCTA
tetur08g06660 comp1542_seq0 TTCAACTCTCGCTGTTAACGAAGGCTACAC
tetur08g06660 comp1542_seq0 TTGGTACTTTAACCGAAGACACGTTAGCCG
tetur08g06660 comp1542_seq0 TTTGTTGACTGTCGTGTCCACTTTGTTTGG
tetur08g07070 comp1322_seq1 GAATCGATCGGGTAACGTTAAGACCTTCGA
tetur08g07070 comp1322_seq1 AATCGATCGGGTAACGTTAAGACCTTCGAC
tetur08g07550 comp626_seq6 GAATTGGTCTTCCCGAGGAAACAAAGAGTC
tetur08g08339 comp3060_seq0 CAGACCCTGAACGACCAATATCCAGGTCAA
tetur08g08339 comp3060_seq0 GACCCTGAACGACCAATATCCAGGTCAACT
tetur08g08339 comp3060_seq0 ACCCTGAACGACCAATATCCAGGTCAACTT
tetur08g08339 comp3060_seq0 AGACCCTGAACGACCAATATCCAGGTCAAC
tetur09g00470 comp180_seq0 ATTGTCCTCAAAGGTCACAGATCGTGATTG
tetur09g00470 comp180_seq0 CAAGTTAAGTGTCAATTCGAAGGCTGAACT
tetur09g00470 comp180_seq0 GTCAAGTTAAGTGTCAATTCGAAGGCTGAA
tetur09g00470 comp180_seq0 GTTAAGTGTCAATTCGAAGGCTGAACTTGA
tetur09g00470 comp180_seq0 TAAGTGTCAATTCGAAGGCTGAACTTGAGA
tetur09g00470 comp180_seq0 TCAAGTTAAGTGTCAATTCGAAGGCTGAAC
tetur09g00470 comp180_seq0 TTAAGTGTCAATTCGAAGGCTGAACTTGAG
tetur09g00470 comp180_seq0 TTGTCCTCAAAGGTCACAGATCGTGATTGA
tetur09g00470 comp180_seq0 AGGTACCGTAATCTTCATCGAGGGAAACCC
tetur09g01250 comp3120_seq0 ATTCCACTGAATTGGTTATCATCCTGTCTG
tetur09g01250 comp3120_seq0 CCACTGAATTGGTTATCATCCTGTCTGATT
tetur09g01250 comp3120_seq0 CGTCATTGTGAAGATTCACCTTGTTAACCC
tetur09g01250 comp3120_seq0 GAGGCGATCTATTATCAATTGCACCGGGAG
tetur09g01250 comp3120_seq0 GCTGGTCTACCTGATGATTGTGTTGTCTCT
tetur09g01250 comp3120_seq0 GGCGATCTATTATCAATTGCACCGGGAGGT
tetur09g01250 comp3120_seq0 GTCGTCATTGTGAAGATTCACCTTGTTAAC
tetur09g01250 comp3120_seq0 GTGCTGGTCTACCTGATGATTGTGTTGTCT
tetur09g01250 comp3120_seq0 TCGTCATTGTGAAGATTCACCTTGTTAACC
tetur09g01250 comp3120_seq0 TGCTGGTCTACCTGATGATTGTGTTGTCTC
tetur09g01250 comp3120_seq0 TGTGCTGGTCTACCTGATGATTGTGTTGTC
tetur09g01250 comp3120_seq0 TTCCACTGAATTGGTTATCATCCTGTCTGA
tetur09g01250 comp3120_seq0 TTCTAATTGTGCTGGTCTACCTGATGATTG
tetur09g01250 comp3120_seq0 AGGCGATCTATTATCAATTGCACCGGGAGG
tetur09g02180 comp442_seq0 ATACCCAGACAGACAATGTTAGCCGGGTAG
tetur09g02180 comp442_seq0 ATGAGATCCGCCGACAATCATTTGGGTATC
tetur09g02180 comp442_seq0 CGCAAATGCTTTGGCACCTTCACTGGCAGA
tetur09g02180 comp442_seq0 GATACCCAGACAGACAATGTTAGCCGGGTA
tetur09g02180 comp442_seq0 GCAAATGCTTTGGCACCTTCACTGGCAGAG
tetur09g02180 comp442_seq0 GCAGAGAAAGCGACAACAAAGGCCATCGTG
tetur09g02180 comp442_seq0 GGCAGAGAAAGCGACAACAAAGGCCATCGT
tetur09g02180 comp442_seq0 GTGTGCCGCAAATGCTTTGGCACCTTCACT
tetur09g02180 comp442_seq0 TGAGATCCGCCGACAATCATTTGGGTATCA
tetur09g02180 comp442_seq0 TTATGAGATCCGCCGACAATCATTTGGGTA
tetur09g02500 comp1649_seq0 GGTTAAATCCATCACTTTAAACGGAAGCGT
tetur09g02500 comp1649_seq0 TGGTTAAATCCATCACTTTAAACGGAAGCG
tetur09g02760 comp4505_seq0 GAAGGCCCGAAATAGCCCGATAGAAGACTC
tetur09g03270 comp3747_seq0 TTTCAGGCCTTACCATCTAAATTGGGTGAA
tetur09g03760 comp526_seq0 AACACCTGCTAAGGAAATTCTGACGACATT
tetur09g03760 comp526_seq0 AGTTTGCCACGTACAGGGATTTCCAATAAG
tetur09g03760 comp526_seq0 ATGGAACCGGAGGTAAAGATGAGCTGATTC
tetur09g03760 comp526_seq0 ATTCGCAAGTATCTGCAGCTGACGACGAAG
tetur09g03760 comp526_seq0 CACCTGCTAAGGAAATTCTGACGACATTGA
tetur09g03760 comp526_seq0 CATTCGCAAGTATCTGCAGCTGACGACGAA
tetur09g03760 comp526_seq0 CCGAACTCATTGACGATCCCATTGTCGATC
tetur09g03760 comp526_seq0 CCTGCTAAGGAAATTCTGACGACATTGATA
tetur09g03760 comp526_seq0 CGAACTCATTGACGATCCCATTGTCGATCC
tetur09g03760 comp526_seq0 CTAAGGCATCGGCTCCACATTTGTTGAGAA
tetur09g03760 comp526_seq0 GAACACCTGCTAAGGAAATTCTGACGACAT
tetur09g03760 comp526_seq0 GAACCGGAGGTAAAGATGAGCTGATTCGAG
tetur09g03760 comp526_seq0 GAACTCATTGACGATCCCATTGTCGATCCC
tetur09g03760 comp526_seq0 GATGGAACCGGAGGTAAAGATGAGCTGATT
tetur09g03760 comp526_seq0 GCCGAACTCATTGACGATCCCATTGTCGAT
tetur09g03760 comp526_seq0 GGAAATTCTGACGACATTGATAACTCTCAG
tetur09g03760 comp526_seq0 GGAACCGGAGGTAAAGATGAGCTGATTCGA
tetur09g03760 comp526_seq0 GGGTTGAACACCTGCTAAGGAAATTCTGAC
tetur09g03760 comp526_seq0 GGTTGAACACCTGCTAAGGAAATTCTGACG
tetur09g03760 comp526_seq0 ACACCTGCTAAGGAAATTCTGACGACATTG
tetur09g03760 comp526_seq0 GTTGAACACCTGCTAAGGAAATTCTGACGA
tetur09g03760 comp526_seq0 GTTTGCCACGTACAGGGATTTCCAATAAGC
tetur09g03760 comp526_seq0 TGAACACCTGCTAAGGAAATTCTGACGACA
tetur09g03760 comp526_seq0 TGGAACCGGAGGTAAAGATGAGCTGATTCG
tetur09g03760 comp526_seq0 ACCTGCTAAGGAAATTCTGACGACATTGAT
tetur09g03760 comp526_seq0 TTGAACACCTGCTAAGGAAATTCTGACGAC
tetur09g03760 comp526_seq0 TTGCCACGTACAGGGATTTCCAATAAGCCG
tetur09g03760 comp526_seq0 ACTCATTGACGATCCCATTGTCGATCCCAT
tetur09g04010 comp4586_seq1 AGTCTCATCTTTGGCCTCCTCCTCAGTACG
tetur09g04010 comp4586_seq1 AGTTGATATTGTGAGGAAACACGAGATGAC
tetur09g04010 comp4586_seq1 ATATGTGCGCTGGAATTGAAACATTCCAAC
tetur09g04010 comp4586_seq1 AACATTCCAACCAAGGATCTGGTAACAAAG
tetur09g04010 comp4586_seq1 ATTCCAACCAAGGATCTGGTAACAAAGGGT
tetur09g04010 comp4586_seq1 CATTCCAACCAAGGATCTGGTAACAAAGGG
tetur09g04010 comp4586_seq1 CATTGGTGCAATGATCACTTTCGTCAATTG
tetur09g04010 comp4586_seq1 CCGGTGAAATAAACATCAGGCAATTGCTTG
tetur09g04010 comp4586_seq1 CGGACAGCAAATCAAGAGAAGATTTCACTT
tetur09g04010 comp4586_seq1 AAGTCTCATCTTTGGCCTCCTCCTCAGTAC
tetur09g04010 comp4586_seq1 GAAACATTCCAACCAAGGATCTGGTAACAA
tetur09g04010 comp4586_seq1 GATATTGTGAGGAAACACGAGATGACCTGA
tetur09g04010 comp4586_seq1 GGTAACATCAGTGTAACCAGGCATCACTTC
tetur09g04010 comp4586_seq1 GTAACATCAGTGTAACCAGGCATCACTTCA
tetur09g04010 comp4586_seq1 GTGCGCTGGAATTGAAACATTCCAACCAAG
tetur09g04010 comp4586_seq1 GTTGATATTGTGAGGAAACACGAGATGACC
tetur09g04010 comp4586_seq1 TAACATCAGTGTAACCAGGCATCACTTCAA
tetur09g04010 comp4586_seq1 TATGTGCGCTGGAATTGAAACATTCCAACC
tetur09g04010 comp4586_seq1 ACATTCCAACCAAGGATCTGGTAACAAAGG
tetur09g04010 comp4586_seq1 TCGATATGTGCGCTGGAATTGAAACATTCC
tetur09g04010 comp4586_seq1 TGAAACATTCCAACCAAGGATCTGGTAACA
tetur09g04010 comp4586_seq1 TGATATTGTGAGGAAACACGAGATGACCTG
tetur09g04010 comp4586_seq1 TGCGCTGGAATTGAAACATTCCAACCAAGG
tetur09g04010 comp4586_seq1 TGTGCGCTGGAATTGAAACATTCCAACCAA
tetur09g04010 comp4586_seq1 TTCCAACCAAGGATCTGGTAACAAAGGGTA
tetur09g04010 comp4586_seq1 TTGAAACATTCCAACCAAGGATCTGGTAAC
tetur09g04010 comp4586_seq1 TTGGCATCAATTGTCATTTGGATGAGGACA
tetur09g04090 comp999_seq0 AACGAGTTGAAAGGAAGTGGCGTGGACTAT
tetur09g04090 comp999_seq0 CATAATCATCGTCTCCAGGCACTTCCTCGT
tetur09g04090 comp999_seq0 CCTCGTTCATTTGTTCCAATCTTTCCAGTT
tetur09g04090 comp999_seq0 CGAGTTGAAAGGAAGTGGCGTGGACTATGA
tetur09g04090 comp999_seq0 CTTCCTCGTTCATTTGTTCCAATCTTTCCA
tetur09g04090 comp999_seq0 GAGTTGAAAGGAAGTGGCGTGGACTATGAT
tetur09g04090 comp999_seq0 TTCCTCGTTCATTTGTTCCAATCTTTCCAG
tetur09g04090 comp999_seq0 ACGAGTTGAAAGGAAGTGGCGTGGACTATG
tetur09g06120 comp3110_seq0 ATAACAAGTCTACCCTCTGAGTGGTCGTCT
tetur09g06120 comp3110_seq0 CATAACAAGTCTACCCTCTGAGTGGTCGTC
tetur09g06120 comp3110_seq0 CATGATCGGTGAATCTAAGAGTTCAGTGAA
tetur09g06120 comp3110_seq0 CCGAAGATTGTGACATCATAATTTCACGAG
tetur09g06120 comp3110_seq0 CCTCATGATCGGTGAATCTAAGAGTTCAGT
tetur09g06120 comp3110_seq0 CTCATGATCGGTGAATCTAAGAGTTCAGTG
tetur09g06120 comp3110_seq0 CTTTGGACGGTGTTCAATTCACCGGGCAAC
tetur09g06120 comp3110_seq0 GTCCTCATGATCGGTGAATCTAAGAGTTCA
tetur09g06120 comp3110_seq0 GTGTGAAGATGATGTCCTCATGATCGGTGA
tetur09g06120 comp3110_seq0 TCATGATCGGTGAATCTAAGAGTTCAGTGA
tetur09g06120 comp3110_seq0 TCCCGAAGATTGTGACATCATAATTTCACG
tetur09g06120 comp3110_seq0 TCCTCATGATCGGTGAATCTAAGAGTTCAG
tetur09g06120 comp3110_seq0 TTGCTCAATATTCCATAACCGTGATGGGAA
tetur09g06120 comp3110_seq0 TTTGCTCAATATTCCATAACCGTGATGGGA
tetur09g06470 comp969_seq0 AACTGTTTACCAGTACTCAAGTACCGGCTC
tetur09g06470 comp969_seq0 CTCGATTGTAGGTAGAGCGGTGATGATGAT
tetur09g06470 comp969_seq0 GCTCGATTGTAGGTAGAGCGGTGATGATGA
tetur09g06470 comp969_seq0 GGCTCGATTGTAGGTAGAGCGGTGATGATG
tetur09g06470 comp969_seq0 TCGATTGTAGGTAGAGCGGTGATGATGATG
tetur09g06610 comp2283_seq0 AAGAAACATTTGCCGATGCCAAGGCCAAAG
tetur09g06610 comp2283_seq0 CCACCGAAGTATCTGCAGGTGAATTGTATA
tetur09g06610 comp2283_seq0 CGAAATGTTGATCTCACCCGTGAGGGTTTG
tetur09g06610 comp2283_seq0 CGTCCCACCGAAGTATCTGCAGGTGAATTG
tetur09g06610 comp2283_seq0 AATGTTGATCTCACCCGTGAGGGTTTGGTG
tetur09g06610 comp2283_seq0 GTCCCACCGAAGTATCTGCAGGTGAATTGT
tetur09g06610 comp2283_seq0 TCCCACCGAAGTATCTGCAGGTGAATTGTA
tetur09g06610 comp2283_seq0 ACCGAAGTATCTGCAGGTGAATTGTATAAG
tetur09g06610 comp2283_seq0 TGTTGATCTCACCCGTGAGGGTTTGGTGAA
tetur09g06610 comp2283_seq0 AAACATTTGCCGATGCCAAGGCCAAAGTGC
tetur09g06610 comp2283_seq0 AAATGTTGATCTCACCCGTGAGGGTTTGGT
tetur108g00010 comp2260_seq0 ATCGACAAACTTCATTACCAGCGCCATCTG
tetur108g00010 comp2260_seq0 ATTGATCACCGTCATGAGTGACTTGCGTTG
tetur108g00010 comp2260_seq0 CAAACTTCATTACCAGCGCCATCTGTTGAG
tetur108g00010 comp2260_seq0 CACCGTCATGAGTGACTTGCGTTGTAAACT
tetur108g00010 comp2260_seq0 AACTTCATTACCAGCGCCATCTGTTGAGTT
tetur108g00010 comp2260_seq0 CATTACCAGCGCCATCTGTTGAGTTCGAAA
tetur108g00010 comp2260_seq0 CCAGCGCCATCTGTTGAGTTCGAAATTTAC
tetur108g00010 comp2260_seq0 AAACTTCATTACCAGCGCCATCTGTTGAGT
tetur108g00010 comp2260_seq0 CGACAAACTTCATTACCAGCGCCATCTGTT
tetur108g00010 comp2260_seq0 CTACTTGATTCTGATCGCAAATTATCCAGG
tetur108g00010 comp2260_seq0 CTTCATTACCAGCGCCATCTGTTGAGTTCG
tetur108g00010 comp2260_seq0 GACAAACTTCATTACCAGCGCCATCTGTTG
tetur108g00010 comp2260_seq0 GACTTGCGTTGTAAACTCGAACGCATCTCT
tetur108g00010 comp2260_seq0 GATCACCGTCATGAGTGACTTGCGTTGTAA
tetur108g00010 comp2260_seq0 AATTGATCACCGTCATGAGTGACTTGCGTT
tetur108g00010 comp2260_seq0 GTGACTTGCGTTGTAAACTCGAACGCATCT
tetur108g00010 comp2260_seq0 TCACCGTCATGAGTGACTTGCGTTGTAAAC
tetur108g00010 comp2260_seq0 TCATTACCAGCGCCATCTGTTGAGTTCGAA
tetur108g00010 comp2260_seq0 TGACTTGCGTTGTAAACTCGAACGCATCTC
tetur108g00010 comp2260_seq0 TGATCACCGTCATGAGTGACTTGCGTTGTA
tetur108g00010 comp2260_seq0 TTCATTACCAGCGCCATCTGTTGAGTTCGA
tetur108g00010 comp2260_seq0 ACTTCATTACCAGCGCCATCTGTTGAGTTC
tetur10g00030 comp934_seq3 ATCAACCGCTAACAACATCGGCATCAGTGT
tetur10g00030 comp934_seq3 ATCACCAAAGGTTCCACATGCTGCAAGTTC
tetur10g00030 comp934_seq3 ATCATCACCAAAGGTTCCACATGCTGCAAG
tetur10g00030 comp934_seq3 ATCTTCTACCTCATCAGATGAAACATCAGC
tetur10g00030 comp934_seq3 AACCGCTAACAACATCGGCATCAGTGTCAC
tetur10g00030 comp934_seq3 CAACCGCTAACAACATCGGCATCAGTGTCA
tetur10g00030 comp934_seq3 CATCACCAAAGGTTCCACATGCTGCAAGTT
tetur10g00030 comp934_seq3 CCAAACACCATCTTCTACCTCATCAGATGA
tetur10g00030 comp934_seq3 CCTCATCAGATGAAACATCAGCAACTTCAT
tetur10g00030 comp934_seq3 CTACCTCATCAGATGAAACATCAGCAACTT
tetur10g00030 comp934_seq3 CTCTCCACCATCAATCTAAAGAGGAAATTC
tetur10g00030 comp934_seq3 CTGCAAGTTCAACGCTTGGTACAACTGCGG
tetur10g00030 comp934_seq3 CTTCTACCTCATCAGATGAAACATCAGCAA
tetur10g00030 comp934_seq3 GCAAGTTCAACGCTTGGTACAACTGCGGCT
tetur10g00030 comp934_seq3 GCTGCAAGTTCAACGCTTGGTACAACTGCG
tetur10g00030 comp934_seq3 TACCTCATCAGATGAAACATCAGCAACTTC
tetur10g00030 comp934_seq3 TCAACCGCTAACAACATCGGCATCAGTGTC
tetur10g00030 comp934_seq3 TCTTCTACCTCATCAGATGAAACATCAGCA
tetur10g00030 comp934_seq3 TGCAAGTTCAACGCTTGGTACAACTGCGGC
tetur10g00030 comp934_seq3 TTCTACCTCATCAGATGAAACATCAGCAAC
tetur10g00180 comp3822_seq0 AAACGCCAATCAAACAAACACCTCATTGTC
tetur10g00180 comp3822_seq0 CAATGACCAACAATCAGATCGATAATGGAC
tetur10g00180 comp3822_seq0 CAGATCGATAATGGACTTTACCAACACTGA
tetur10g00180 comp3822_seq0 CCAACAATCAGATCGATAATGGACTTTACC
tetur10g00180 comp3822_seq0 CCGAGGATTCAAATGCCACCATTATATGAG
tetur10g00180 comp3822_seq0 CCTGTGTATACCTGATGGTTGATCTACAAT
tetur10g00180 comp3822_seq0 CGAGGATTCAAATGCCACCATTATATGAGC
tetur10g00180 comp3822_seq0 GAGGATTCAAATGCCACCATTATATGAGCT
tetur10g00180 comp3822_seq0 GATTCAAATGCCACCATTATATGAGCTGTC
tetur10g00180 comp3822_seq0 GCCGAGGATTCAAATGCCACCATTATATGA
tetur10g00180 comp3822_seq0 GGATTCAAATGCCACCATTATATGAGCTGT
tetur10g00180 comp3822_seq0 GTGTATACCTGATGGTTGATCTACAATCCA
tetur10g00180 comp3822_seq0 TCAGATCGATAATGGACTTTACCAACACTG
tetur10g00180 comp3822_seq0 TCCTGTGTATACCTGATGGTTGATCTACAA
tetur10g00180 comp3822_seq0 TGTGTATACCTGATGGTTGATCTACAATCC
tetur10g00180 comp3822_seq0 TTCCTGTGTATACCTGATGGTTGATCTACA
tetur10g00180 comp3822_seq0 ACGCCAATCAAACAAACACCTCATTGTCAC
tetur10g00180 comp3822_seq0 AGGATTCAAATGCCACCATTATATGAGCTG
tetur10g01620 comp1623_seq1 TGAGTAGTTGGTATCTTTCTGAATCCTTCC
tetur10g03350 comp3725_seq0 ATTCTTGGGACTCAACATGATTGTTGCATG
tetur10g03350 comp3725_seq0 CTTGGGACTCAACATGATTGTTGCATGTTA
tetur10g03350 comp3725_seq0 GATTCTTGGGACTCAACATGATTGTTGCAT
tetur10g04170 comp262_seq7 CCTTAAACGACATTTCTGAATTACGGCATC
tetur10g04170 comp262_seq7 GCCTTAAACGACATTTCTGAATTACGGCAT
tetur10g04950 comp907_seq2 AACACCCGAACCAAATCCATTAACCGGAAT
tetur10g04950 comp907_seq2 CAACACCCGAACCAAATCCATTAACCGGAA
tetur10g04950 comp907_seq2 CACCCGAACCAAATCCATTAACCGGAATTG
tetur10g04950 comp907_seq2 CCGAACCAAATCCATTAACCGGAATTGGGA
tetur10g04950 comp907_seq2 CGAACCAAATCCATTAACCGGAATTGGGAT
tetur10g04950 comp907_seq2 GAACCAAATCCATTAACCGGAATTGGGATT
tetur10g04950 comp907_seq2 GCTGGTGCCATGATCCTCATGAATCCTAAT
tetur10g04950 comp907_seq2 ACACCCGAACCAAATCCATTAACCGGAATT
tetur10g04950 comp907_seq2 TCAACACCCGAACCAAATCCATTAACCGGA
tetur10g04950 comp907_seq2 ACCCGAACCAAATCCATTAACCGGAATTGG
tetur10g04950 comp907_seq2 TGCTGGTGCCATGATCCTCATGAATCCTAA
tetur10g04950 comp907_seq2 TGGTGCCATGATCCTCATGAATCCTAATTG
tetur10g04950 comp907_seq2 TTCAACACCCGAACCAAATCCATTAACCGG
tetur10g04950 comp907_seq2 TTGCTGGTGCCATGATCCTCATGAATCCTA
tetur10g05130 comp3132_seq0 ATCACCAAGAGCATCCCTTTGTTTGTAGGG
tetur10g05130 comp3132_seq0 AACATCCCGTTCTCACAGGAAAGGTTCAAC
tetur10g05130 comp3132_seq0 ATCCCGTTCTCACAGGAAAGGTTCAACCTC
tetur10g05130 comp3132_seq0 AACCACTGCCACAAAGGAAACAAATCAATC
tetur10g05130 comp3132_seq0 ATTGCAACTTCCTTCTTCTTCTTCCAACTC
tetur10g05130 comp3132_seq0 ATTTCTGGAGGTGCCATGGTTCGAGAAGTT
tetur10g05130 comp3132_seq0 CAAATAGCCACTACAAATGTAACCTCAACC
tetur10g05130 comp3132_seq0 CAACAACCACTGCCACAAAGGAAACAAATC
tetur10g05130 comp3132_seq0 CAACTTCCTTCTTCTTCTTCCAACTCGATA
tetur10g05130 comp3132_seq0 CAAGAGCATCCCTTTGTTTGTAGGGTAATC
tetur10g05130 comp3132_seq0 CAATTGGTCTGTTTGTCACTTACAACCAGT
tetur10g05130 comp3132_seq0 CACATACTATCAGTCCATCACATCCGCAAT
tetur10g05130 comp3132_seq0 CACATCCGCAATCTTCATCGGAAGTTGTGG
tetur10g05130 comp3132_seq0 CACCAAGAGCATCCCTTTGTTTGTAGGGTA
tetur10g05130 comp3132_seq0 CACCGAAGTCACCAACGCTGTTTGATATGA
tetur10g05130 comp3132_seq0 CAGCCCAACCAACGAAAGTTTCTCTTTCCA
tetur10g05130 comp3132_seq0 CATCACCAAGAGCATCCCTTTGTTTGTAGG
tetur10g05130 comp3132_seq0 CATCCCGTTCTCACAGGAAAGGTTCAACCT
tetur10g05130 comp3132_seq0 CATCCGCAATCTTCATCGGAAGTTGTGGTT
tetur10g05130 comp3132_seq0 CATTGCAACTTCCTTCTTCTTCTTCCAACT
tetur10g05130 comp3132_seq0 CCAAGAGCATCCCTTTGTTTGTAGGGTAAT
tetur10g05130 comp3132_seq0 CCATCACCAAGAGCATCCCTTTGTTTGTAG
tetur10g05130 comp3132_seq0 CCGAAGTCACCAACGCTGTTTGATATGACT
tetur10g05130 comp3132_seq0 CCGCCATCACCAAGAGCATCCCTTTGTTTG
tetur10g05130 comp3132_seq0 CGAAGTCACCAACGCTGTTTGATATGACTG
tetur10g05130 comp3132_seq0 CGCCATCACCAAGAGCATCCCTTTGTTTGT
tetur10g05130 comp3132_seq0 CTACATTGCAACTTCCTTCTTCTTCTTCCA
tetur10g05130 comp3132_seq0 AAGTCAGTCCTAAAGTAATTGGAACAGCAC
tetur10g05130 comp3132_seq0 AAGTGAATCGATTGGAGGCTCTCCAGTTTC
tetur10g05130 comp3132_seq0 CTTATCCATCGATCTGAAGAACACGACGGC
tetur10g05130 comp3132_seq0 CTTCACATACTATCAGTCCATCACATCCGC
tetur10g05130 comp3132_seq0 CTTCCTTCTTCTTCTTCCAACTCGATATTC
tetur10g05130 comp3132_seq0 AATAGCCACTACAAATGTAACCTCAACCGT
tetur10g05130 comp3132_seq0 GAGCATCCCTTTGTTTGTAGGGTAATCATC
tetur10g05130 comp3132_seq0 GAGGTGCCATGGTTCGAGAAGTTATCGCCT
tetur10g05130 comp3132_seq0 GCAACTTCCTTCTTCTTCTTCCAACTCGAT
tetur10g05130 comp3132_seq0 GCATCCCTTTGTTTGTAGGGTAATCATCAT
tetur10g05130 comp3132_seq0 GCCATCACCAAGAGCATCCCTTTGTTTGTA
tetur10g05130 comp3132_seq0 GGAGGCTCTCCAGTTTCAACCTACTTCTTT
tetur10g05130 comp3132_seq0 AATTTCTGGAGGTGCCATGGTTCGAGAAGT
tetur10g05130 comp3132_seq0 ACAACACCTCAAGTTGATTCAACACCTAAG
tetur10g05130 comp3132_seq0 GGTGCCATGGTTCGAGAAGTTATCGCCTCT
tetur10g05130 comp3132_seq0 GTGCCATGGTTCGAGAAGTTATCGCCTCTC
tetur10g05130 comp3132_seq0 ACATCCCGTTCTCACAGGAAAGGTTCAACC
tetur10g05130 comp3132_seq0 ACATCCGCAATCTTCATCGGAAGTTGTGGT
tetur10g05130 comp3132_seq0 TACCTCCAGCTCCATCACAGGCTACAACAA
tetur10g05130 comp3132_seq0 TACTAGTTCACCAACTACATTGCAACTTCC
tetur10g05130 comp3132_seq0 TAGCCACTACAAATGTAACCTCAACCGTAA
tetur10g05130 comp3132_seq0 ACATTGCAACTTCCTTCTTCTTCTTCCAAC
tetur10g05130 comp3132_seq0 TCACATACTATCAGTCCATCACATCCGCAA
tetur10g05130 comp3132_seq0 TCCATGTCACCGAGGTACACGAAAGAATGG
tetur10g05130 comp3132_seq0 TCCCGTTCTCACAGGAAAGGTTCAACCTCC
tetur10g05130 comp3132_seq0 TCTGGAGGTGCCATGGTTCGAGAAGTTATC
tetur10g05130 comp3132_seq0 TCTTATCCATCGATCTGAAGAACACGACGG
tetur10g05130 comp3132_seq0 TCTTCACATACTATCAGTCCATCACATCCG
tetur10g05130 comp3132_seq0 TGCAACTTCCTTCTTCTTCTTCCAACTCGA
tetur10g05130 comp3132_seq0 TGCCATGGTTCGAGAAGTTATCGCCTCTCG
tetur10g05130 comp3132_seq0 TGCCGCTTACACATATTCTTCAAGGCAATA
tetur10g05130 comp3132_seq0 TGCGATGCATAAACTACACTCTGAGTTATC
tetur10g05130 comp3132_seq0 ACCGAAGTCACCAACGCTGTTTGATATGAC
tetur10g05130 comp3132_seq0 TGGAGGTGCCATGGTTCGAGAAGTTATCGC
tetur10g05130 comp3132_seq0 TTACCTCCAGCTCCATCACAGGCTACAACA
tetur10g05130 comp3132_seq0 TTCAACAACCACTGCCACAAAGGAAACAAA
tetur10g05130 comp3132_seq0 TTCACATACTATCAGTCCATCACATCCGCA
tetur10g05130 comp3132_seq0 TTCCATGTCACCGAGGTACACGAAAGAATG
tetur10g05130 comp3132_seq0 TTCTTATCCATCGATCTGAAGAACACGACG
tetur10g05130 comp3132_seq0 TTGCAACTTCCTTCTTCTTCTTCCAACTCG
tetur10g05130 comp3132_seq0 TTTACCTCCAGCTCCATCACAGGCTACAAC
tetur10g05130 comp3132_seq0 ACTAGTTCACCAACTACATTGCAACTTCCT
tetur10g05130 comp3132_seq0 AGAGCATCCCTTTGTTTGTAGGGTAATCAT
tetur10g05130 comp3132_seq0 AAATTTCTGGAGGTGCCATGGTTCGAGAAG
tetur10g05130 comp3132_seq0 AGGTGCCATGGTTCGAGAAGTTATCGCCTC
tetur10g05140 comp2702_seq0 CAACCTTTGTCGAGAGCGTTGACTACATCA
tetur10g05140 comp2702_seq0 CAAGAACCACAGTTGAAATCCAACCTTTGT
tetur10g05140 comp2702_seq0 AAGAACCACAGTTGAAATCCAACCTTTGTC
tetur10g05140 comp2702_seq0 CCAACCTTTGTCGAGAGCGTTGACTACATC
tetur10g05140 comp2702_seq0 CCAGCTGAGGCCAATACATATTATCAGCGA
tetur10g05140 comp2702_seq0 CCTAATCAAATGGACAATGAAAGAGAACCG
tetur10g05140 comp2702_seq0 AAGTTTCGGACAACTAGTGACCAGCTGAGG
tetur10g05140 comp2702_seq0 CTTTGTCGAGAGCGTTGACTACATCAATTG
tetur10g05140 comp2702_seq0 GAACCACAGTTGAAATCCAACCTTTGTCGA
tetur10g05140 comp2702_seq0 GACAAAGACTGGAAAGTTAATAGTCTGGGA
tetur10g05140 comp2702_seq0 AATCCAACCTTTGTCGAGAGCGTTGACTAC
tetur10g05140 comp2702_seq0 GACTGGAAAGTTAATAGTCTGGGAAATCAC
tetur10g05140 comp2702_seq0 GAGCCTCACCATTAAGTAAACCAACTGTTT
tetur10g05140 comp2702_seq0 GCCACATTTCCAGCCGATGGTGGATAAAGT
tetur10g05140 comp2702_seq0 GCCTCACCATTAAGTAAACCAACTGTTTCC
tetur10g05140 comp2702_seq0 GGCCACATTTCCAGCCGATGGTGGATAAAG
tetur10g05140 comp2702_seq0 GTTTCAGCATAACTGACCAATCGCGAGACG
tetur10g05140 comp2702_seq0 TAAGTTTCGGACAACTAGTGACCAGCTGAG
tetur10g05140 comp2702_seq0 ACCAGCTGAGGCCAATACATATTATCAGCG
tetur10g05140 comp2702_seq0 TGTTTCAGCATAACTGACCAATCGCGAGAC
tetur10g05140 comp2702_seq0 TTAAGTTTCGGACAACTAGTGACCAGCTGA
tetur10g05140 comp2702_seq0 ACCTTTGTCGAGAGCGTTGACTACATCAAT
tetur10g05140 comp2702_seq0 TTTCAGCATAACTGACCAATCGCGAGACGA
tetur10g05140 comp2702_seq0 AGAACCACAGTTGAAATCCAACCTTTGTCG
tetur10g05140 comp2702_seq0 AGAGCCTCACCATTAAGTAAACCAACTGTT
tetur10g05140 comp2702_seq0 AGCCTCACCATTAAGTAAACCAACTGTTTC
tetur11g01560 comp3864_seq0 AGTCCGTCTCTTGTCTGCCGCTTGATCATT
tetur11g01560 comp3864_seq0 ATGGTAGCCTACAATTAGTCCGTCTCTTGT
tetur11g01560 comp3864_seq0 ATTAGTCCGTCTCTTGTCTGCCGCTTGATC
tetur11g01560 comp3864_seq0 AACCTTGAACTCAGATGAGTCCGCCATGAT
tetur11g01560 comp3864_seq0 CAATTAGTCCGTCTCTTGTCTGCCGCTTGA
tetur11g01560 comp3864_seq0 CACAACGAAGTGAACATATTAAGCCTGAAG
tetur11g01560 comp3864_seq0 CATGGTAGCCTACAATTAGTCCGTCTCTTG
tetur11g01560 comp3864_seq0 CCACAACGAAGTGAACATATTAAGCCTGAA
tetur11g01560 comp3864_seq0 CCATGGTAGCCTACAATTAGTCCGTCTCTT
tetur11g01560 comp3864_seq0 CCTACAATTAGTCCGTCTCTTGTCTGCCGC
tetur11g01560 comp3864_seq0 CCTTGAACTCAGATGAGTCCGCCATGATCT
tetur11g01560 comp3864_seq0 CGCGAACTTTATTTCGGCCCACCAACTAGT
tetur11g01560 comp3864_seq0 CGCTGGTGAACCAAGGATTCCGTCCAACAT
tetur11g01560 comp3864_seq0 CTACAATTAGTCCGTCTCTTGTCTGCCGCT
tetur11g01560 comp3864_seq0 CTCCATGGTAGCCTACAATTAGTCCGTCTC
tetur11g01560 comp3864_seq0 CTCTCCATGGTAGCCTACAATTAGTCCGTC
tetur11g01560 comp3864_seq0 AATTAGTCCGTCTCTTGTCTGCCGCTTGAT
tetur11g01560 comp3864_seq0 GCTGGTGAACCAAGGATTCCGTCCAACATT
tetur11g01560 comp3864_seq0 GGTAGCCTACAATTAGTCCGTCTCTTGTCT
tetur11g01560 comp3864_seq0 GGTTCCTCTCGAAGATGTGATCCTTGTGAC
tetur11g01560 comp3864_seq0 GTAGCCTACAATTAGTCCGTCTCTTGTCTG
tetur11g01560 comp3864_seq0 ACAATTAGTCCGTCTCTTGTCTGCCGCTTG
tetur11g01560 comp3864_seq0 GTCCACAACGAAGTGAACATATTAAGCCTG
tetur11g01560 comp3864_seq0 GTCCGTCTCTTGTCTGCCGCTTGATCATTA
tetur11g01560 comp3864_seq0 GTTCTATCCTGGCCTTCCAATGGTTCCTCT
tetur11g01560 comp3864_seq0 TAGCCTACAATTAGTCCGTCTCTTGTCTGC
tetur11g01560 comp3864_seq0 TCCACAACGAAGTGAACATATTAAGCCTGA
tetur11g01560 comp3864_seq0 TCCGTCTCTTGTCTGCCGCTTGATCATTAA
tetur11g01560 comp3864_seq0 TCTATCCTGGCCTTCCAATGGTTCCTCTCG
tetur11g01560 comp3864_seq0 TGGTAGCCTACAATTAGTCCGTCTCTTGTC
tetur11g01560 comp3864_seq0 TTAGTCCGTCTCTTGTCTGCCGCTTGATCA
tetur11g01560 comp3864_seq0 ACCTTGAACTCAGATGAGTCCGCCATGATC
tetur11g01560 comp3864_seq0 TTCTATCCTGGCCTTCCAATGGTTCCTCTC
tetur11g01560 comp3864_seq0 ACTCTCCATGGTAGCCTACAATTAGTCCGT
tetur11g01560 comp3864_seq0 AGCCTACAATTAGTCCGTCTCTTGTCTGCC
tetur11g02140 comp3678_seq0 ATATGGCGAAGTGATTAGAGCTTGTGAAGC
tetur11g02140 comp3678_seq0 ATCTTCCCAACCTTCATCATCAGGTTCATC
tetur11g02140 comp3678_seq0 ATGGCGAAGTGATTAGAGCTTGTGAAGCTC
tetur11g02140 comp3678_seq0 CAGAATATGGCGAAGTGATTAGAGCTTGTG
tetur11g02140 comp3678_seq0 CAGGTCCTCTGATAATTTCAATAGCATGGG
tetur11g02140 comp3678_seq0 CATCTTCCCAACCTTCATCATCAGGTTCAT
tetur11g02140 comp3678_seq0 CATGGGCTAATTCGAAGTGGACAATTGGAC
tetur11g02140 comp3678_seq0 CCAGGTCCTCTGATAATTTCAATAGCATGG
tetur11g02140 comp3678_seq0 CGAAGTTCATTGAAGAGTTGAAATCTTCCC
tetur11g02140 comp3678_seq0 CGCACATACCAAATGATAGAAGCAAATCTC
tetur11g02140 comp3678_seq0 CTTTCAAGATCGAACTGGACTGACTAGGCC
tetur11g02140 comp3678_seq0 AATATGGCGAAGTGATTAGAGCTTGTGAAG
tetur11g02140 comp3678_seq0 GAATATGGCGAAGTGATTAGAGCTTGTGAA
tetur11g02140 comp3678_seq0 GCCTTGGATTGTCACCGTCGTGTCGATCTT
tetur11g02140 comp3678_seq0 GGTCCTCTGATAATTTCAATAGCATGGGAG
tetur11g02140 comp3678_seq0 ACAGAATATGGCGAAGTGATTAGAGCTTGT
tetur11g02140 comp3678_seq0 TCAAGATCGAACTGGACTGACTAGGCCTCA
tetur11g02140 comp3678_seq0 TCATCTTCCCAACCTTCATCATCAGGTTCA
tetur11g02140 comp3678_seq0 TCATGGGCTAATTCGAAGTGGACAATTGGA
tetur11g02140 comp3678_seq0 TCTGATCCCATCACCTCGAATTATGAATCG
tetur11g02140 comp3678_seq0 TGACTAGGCCTCATTTCATTTGGCCATTGA
tetur11g02140 comp3678_seq0 TGGGCTAATTCGAAGTGGACAATTGGACAA
tetur11g02140 comp3678_seq0 TTCAAGATCGAACTGGACTGACTAGGCCTC
tetur11g02140 comp3678_seq0 ACTGTCCACAAATCGGATTTAATTGTGACC
tetur11g03360 comp990_seq0 CAACCGCAGTATAAGTTGATCCAGCTGGAA
tetur11g03360 comp990_seq0 AACGCAAGAATTTCACCATTGTCTATCTGG
tetur11g03360 comp990_seq0 CGCAAGAATTTCACCATTGTCTATCTGGAA
tetur11g03360 comp990_seq0 CTATTGACAGTTGGAAGCTGTTACACAAGT
tetur11g03360 comp990_seq0 GAAGCCACAGTTTAATGCATCAGCAGCGGA
tetur11g03360 comp990_seq0 GCGGAAATTACACCAATATCTATGGTACGA
tetur11g03360 comp990_seq0 GTTGTTCAGACTGTACAATATGGAGGTCAT
tetur11g03360 comp990_seq0 GTTGTTGTTCAGACTGTACAATATGGAGGT
tetur11g03360 comp990_seq0 TGAAGCCACAGTTTAATGCATCAGCAGCGG
tetur11g03360 comp990_seq0 TGACAGTTGGAAGCTGTTACACAAGTAATC
tetur11g03360 comp990_seq0 TGTTGTTCAGACTGTACAATATGGAGGTCA
tetur11g03360 comp990_seq0 TGTTGTTGTTCAGACTGTACAATATGGAGG
tetur11g03360 comp990_seq0 TTGTTGTTCAGACTGTACAATATGGAGGTC
tetur11g03360 comp990_seq0 AGCGGAAATTACACCAATATCTATGGTACG
tetur11g03670 comp842_seq0 ATACAATCCCTTATGCCTCACATGTTGATG
tetur11g03670 comp842_seq0 ATCCCATGTCGATCTCCTCAATCCACTGGT
tetur11g03670 comp842_seq0 ATCCCTTATGCCTCACATGTTGATGGTGAT
tetur11g03670 comp842_seq0 ATGCCTCACATGTTGATGGTGATTTGGTTT
tetur11g03670 comp842_seq0 CAATCCCTTATGCCTCACATGTTGATGGTG
tetur11g03670 comp842_seq0 CATCAAATTAGGTAGAAGGAGAGTTGAGCA
tetur11g03670 comp842_seq0 CCGTTTCAACGCTTTATAACGTTACAACGA
tetur11g03670 comp842_seq0 CCTTATGCCTCACATGTTGATGGTGATTTG
tetur11g03670 comp842_seq0 CGAGATTGGGATTGGAGTTGAGGCTACAAT
tetur11g03670 comp842_seq0 AAGGAGAGTTGAGCATCATGACCATGCCAT
tetur11g03670 comp842_seq0 CTTATGCCTCACATGTTGATGGTGATTTGG
tetur11g03670 comp842_seq0 GAAGGAGAGTTGAGCATCATGACCATGCCA
tetur11g03670 comp842_seq0 GAGATTGGGATTGGAGTTGAGGCTACAATC
tetur11g03670 comp842_seq0 GATCCCATGTCGATCTCCTCAATCCACTGG
tetur11g03670 comp842_seq0 GATTGGGATTGGAGTTGAGGCTACAATCGC
tetur11g03670 comp842_seq0 GGAGAGTTGAGCATCATGACCATGCCATCA
tetur11g03670 comp842_seq0 GGTGTCGAGATTGGGATTGGAGTTGAGGCT
tetur11g03670 comp842_seq0 ACAATCCCTTATGCCTCACATGTTGATGGT
tetur11g03670 comp842_seq0 GTCGAGATTGGGATTGGAGTTGAGGCTACA
tetur11g03670 comp842_seq0 GTGTCGAGATTGGGATTGGAGTTGAGGCTA
tetur11g03670 comp842_seq0 TACAATCCCTTATGCCTCACATGTTGATGG
tetur11g03670 comp842_seq0 TCCCATGTCGATCTCCTCAATCCACTGGTC
tetur11g03670 comp842_seq0 TCCGTTTCAACGCTTTATAACGTTACAACG
tetur11g03670 comp842_seq0 TCGAGATTGGGATTGGAGTTGAGGCTACAA
tetur11g03670 comp842_seq0 TGTCGAGATTGGGATTGGAGTTGAGGCTAC
tetur11g03670 comp842_seq0 AGATTGGGATTGGAGTTGAGGCTACAATCG
tetur11g03670 comp842_seq0 AGGAGAGTTGAGCATCATGACCATGCCATC
tetur11g03810 comp4478_seq0 AGTTTGAGCGGCGATGATTCTGGTAGAGTT
tetur11g03810 comp4478_seq0 CCTGCTAGTTTGAGCGGCGATGATTCTGGT
tetur11g03810 comp4478_seq0 CTAGTTTGAGCGGCGATGATTCTGGTAGAG
tetur11g03810 comp4478_seq0 CTGCTAGTTTGAGCGGCGATGATTCTGGTA
tetur11g03810 comp4478_seq0 GCTAGTTTGAGCGGCGATGATTCTGGTAGA
tetur11g03810 comp4478_seq0 GTTTGAGCGGCGATGATTCTGGTAGAGTTA
tetur11g03810 comp4478_seq0 TGAGCGGCGATGATTCTGGTAGAGTTATCA
tetur11g03810 comp4478_seq0 TGCTAGTTTGAGCGGCGATGATTCTGGTAG
tetur11g03810 comp4478_seq0 TTGAGCGGCGATGATTCTGGTAGAGTTATC
tetur11g03810 comp4478_seq0 ACTTGGACAACATTCCAATTGACGTTCTCC
tetur11g03830 comp4897_seq0 CAAACTGTGAAATTGCTCAAGACTAGACCA
tetur11g03830 comp4897_seq0 AACTGTGAAATTGCTCAAGACTAGACCAGC
tetur11g03830 comp4897_seq0 CCAATCGGAGCATTCGCCTAATTCACTATT
tetur11g03830 comp4897_seq0 CCCAATTCTTACTCCTATGGAATTACGATG
tetur11g03830 comp4897_seq0 AAACTGTGAAATTGCTCAAGACTAGACCAG
tetur11g03830 comp4897_seq0 CCTACCAATCGGAGCATTCGCCTAATTCAC
tetur11g03830 comp4897_seq0 CTACCAATCGGAGCATTCGCCTAATTCACT
tetur11g03830 comp4897_seq0 CTGTGAAATTGCTCAAGACTAGACCAGCCA
tetur11g03830 comp4897_seq0 GAAATTGCTCAAGACTAGACCAGCCATTGT
tetur11g03830 comp4897_seq0 AATTGCTCAAGACTAGACCAGCCATTGTCG
tetur11g03830 comp4897_seq0 GTTATTACGACTACGAAGAAGATGACGCTG
tetur11g03830 comp4897_seq0 TACCAATCGGAGCATTCGCCTAATTCACTA
tetur11g03830 comp4897_seq0 TACTGTCTTTGGGTCTGCCAATCAATCAAG
tetur11g03830 comp4897_seq0 ACCAATCGGAGCATTCGCCTAATTCACTAT
tetur11g03830 comp4897_seq0 ACTGTGAAATTGCTCAAGACTAGACCAGCC
tetur11g03830 comp4897_seq0 AAATTGCTCAAGACTAGACCAGCCATTGTC
tetur11g04530 comp284_seq0 AGTTGCGGATGTTGTCTAGTTGATATCAAC
tetur11g04530 comp284_seq0 ATCTCGGTGATTGAGTTGCGGATGTTGTCT
tetur11g04530 comp284_seq0 CAAAGACTTACCGATGTCGGCAACGTTCAT
tetur11g04530 comp284_seq0 AACGCCTCGTTTACCCATTTCTCCTTACTG
tetur11g04530 comp284_seq0 AACGTGTATCTCGGTGATTGAGTTGCGGAT
tetur11g04530 comp284_seq0 AACTATGGAAGCGGTTCGATCTGGAGCCTT
tetur11g04530 comp284_seq0 AAGACTTACCGATGTCGGCAACGTTCATTG
tetur11g04530 comp284_seq0 CCTCGTTTACCCATTTCTCCTTACTGACAC
tetur11g04530 comp284_seq0 CGCCTCGTTTACCCATTTCTCCTTACTGAC
tetur11g04530 comp284_seq0 CGGTGATTGAGTTGCGGATGTTGTCTAGTT
tetur11g04530 comp284_seq0 CGTGTATCTCGGTGATTGAGTTGCGGATGT
tetur11g04530 comp284_seq0 CTCGGTGATTGAGTTGCGGATGTTGTCTAG
tetur11g04530 comp284_seq0 CTCGTTTACCCATTTCTCCTTACTGACACT
tetur11g04530 comp284_seq0 CTTACCGATGTCGGCAACGTTCATTGGCAA
tetur11g04530 comp284_seq0 GACTTACCGATGTCGGCAACGTTCATTGGC
tetur11g04530 comp284_seq0 GATTAAACGTGTATCTCGGTGATTGAGTTG
tetur11g04530 comp284_seq0 GATTGAGTTGCGGATGTTGTCTAGTTGATA
tetur11g04530 comp284_seq0 GCCTCGTTTACCCATTTCTCCTTACTGACA
tetur11g04530 comp284_seq0 GCGGATGTTGTCTAGTTGATATCAACGGTA
tetur11g04530 comp284_seq0 GGTGATTGAGTTGCGGATGTTGTCTAGTTG
tetur11g04530 comp284_seq0 GTATCTCGGTGATTGAGTTGCGGATGTTGT
tetur11g04530 comp284_seq0 GTCCCTATTCATGTGAATCAAGAAACGCGT
tetur11g04530 comp284_seq0 GTGATTGAGTTGCGGATGTTGTCTAGTTGA
tetur11g04530 comp284_seq0 GTGTATCTCGGTGATTGAGTTGCGGATGTT
tetur11g04530 comp284_seq0 GTTGCGGATGTTGTCTAGTTGATATCAACG
tetur11g04530 comp284_seq0 TATCTCGGTGATTGAGTTGCGGATGTTGTC
tetur11g04530 comp284_seq0 TCTCGGTGATTGAGTTGCGGATGTTGTCTA
tetur11g04530 comp284_seq0 TGAGTTGCGGATGTTGTCTAGTTGATATCA
tetur11g04530 comp284_seq0 TGTATCTCGGTGATTGAGTTGCGGATGTTG
tetur11g04530 comp284_seq0 TGTCCCTATTCATGTGAATCAAGAAACGCG
tetur11g04530 comp284_seq0 TTGAGTTGCGGATGTTGTCTAGTTGATATC
tetur11g04530 comp284_seq0 TTGCGGATGTTGTCTAGTTGATATCAACGG
tetur11g04530 comp284_seq0 TTGTCCCTATTCATGTGAATCAAGAAACGC
tetur11g04530 comp284_seq0 ACGTGTATCTCGGTGATTGAGTTGCGGATG
tetur11g04530 comp284_seq0 ACTATGGAAGCGGTTCGATCTGGAGCCTTG
tetur11g04530 comp284_seq0 AGACTTACCGATGTCGGCAACGTTCATTGG
tetur11g05640 comp1298_seq0 CGCGATTATTTAATGAGTACTCACTTCTGG
tetur11g05640 comp1298_seq0 GTAGTAATTGGATGTGGATGTTGCGGTTTG
tetur11g05640 comp1298_seq0 TAGTAATTGGATGTGGATGTTGCGGTTTGA
tetur11g05960 comp4007_seq0 GACAGAAACACCGAGGATCGTAAACGGAAA
tetur11g05960 comp4007_seq0 GGACAGAAACACCGAGGATCGTAAACGGAA
tetur11g06150 comp2125_seq0 CAGCCTTTCGACCAGAAATCGGTGGTTAAA
tetur11g06150 comp2125_seq0 AAACAATTCACTTCGATTCTGCTTGACGGT
tetur11g06150 comp2125_seq0 CCCACATTTGGAACAGCCTTTCGACCAGAA
tetur11g06150 comp2125_seq0 CCTTTCGACCAGAAATCGGTGGTTAAATAG
tetur11g06150 comp2125_seq0 CGCCTAAAGAAACAATTCACTTCGATTCTG
tetur11g06150 comp2125_seq0 CTGGCACATTTGGAAAGATTGGTGACCATC
tetur11g06150 comp2125_seq0 CTTTCGACCAGAAATCGGTGGTTAAATAGT
tetur11g06150 comp2125_seq0 GAAACAATTCACTTCGATTCTGCTTGACGG
tetur11g06150 comp2125_seq0 GATTGGTGACCATCGTCCGATTACCCAATC
tetur11g06150 comp2125_seq0 GCCTAAAGAAACAATTCACTTCGATTCTGC
tetur11g06150 comp2125_seq0 GCCTTACCACTTAACCAGTTTAATCCTTGA
tetur11g06150 comp2125_seq0 GCGCAGTTGTCATTGGAATGGACTACGGTT
tetur11g06150 comp2125_seq0 GGCGCAGTTGTCATTGGAATGGACTACGGT
tetur11g06150 comp2125_seq0 GTCAACTGGCACATTTGGAAAGATTGGTGA
tetur11g06150 comp2125_seq0 TCAACTGGCACATTTGGAAAGATTGGTGAC
tetur11g06150 comp2125_seq0 TGCCTTACCACTTAACCAGTTTAATCCTTG
tetur11g06150 comp2125_seq0 TGGGCGCAGTTGTCATTGGAATGGACTACG
tetur11g06150 comp2125_seq0 TGTCAACTGGCACATTTGGAAAGATTGGTG
tetur11g06150 comp2125_seq0 TTGGTGACCATCGTCCGATTACCCAATCAA
tetur11g06150 comp2125_seq0 TTTCGACCAGAAATCGGTGGTTAAATAGTC
tetur11g06150 comp2125_seq0 ACTGGCACATTTGGAAAGATTGGTGACCAT
tetur11g06150 comp2125_seq0 AGCCTTTCGACCAGAAATCGGTGGTTAAAT
tetur11g06150 comp2125_seq0 AACAATTCACTTCGATTCTGCTTGACGGTG
tetur12g00260 comp4063_seq0 ATCCCGAGATGTATGTTAAATGTCCACGAG
tetur12g00260 comp4063_seq0 ATCGGTTAATTGTTGCAACAACGCATCTTG
tetur12g00260 comp4063_seq0 ATCTCTTGGCATTCAGCATTGGAGGAGCAG
tetur12g00260 comp4063_seq0 ATGTTAAATGTCCACGAGGTTCCCTTGATT
tetur12g00260 comp4063_seq0 ATTCTATCGACGTGATTTAACCAGCCTACT
tetur12g00260 comp4063_seq0 ATTGAATCTCTTGGCATTCAGCATTGGAGG
tetur12g00260 comp4063_seq0 CAATTGAATCTCTTGGCATTCAGCATTGGA
tetur12g00260 comp4063_seq0 CACACCCTGTAGCTCAATCGGTTGACCACA
tetur12g00260 comp4063_seq0 CACCCTGTAGCTCAATCGGTTGACCACATT
tetur12g00260 comp4063_seq0 CATCCCGAGATGTATGTTAAATGTCCACGA
tetur12g00260 comp4063_seq0 CATTCAGCATTGGAGGAGCAGAAGAAGATC
tetur12g00260 comp4063_seq0 CCCAGGATCTAATTGCTCGACATCCCGAGA
tetur12g00260 comp4063_seq0 CCCTGTAGCTCAATCGGTTGACCACATTGA
tetur12g00260 comp4063_seq0 CCTGTAGCTCAATCGGTTGACCACATTGAA
tetur12g00260 comp4063_seq0 CGGTTAATTGTTGCAACAACGCATCTTGTT
tetur12g00260 comp4063_seq0 CTAATCGGTTAATTGTTGCAACAACGCATC
tetur12g00260 comp4063_seq0 CTCCCAGGATCTAATTGCTCGACATCCCGA
tetur12g00260 comp4063_seq0 CTCTTGGCATTCAGCATTGGAGGAGCAGAA
tetur12g00260 comp4063_seq0 CTGTAGCTCAATCGGTTGACCACATTGAAT
tetur12g00260 comp4063_seq0 CTTCACACCCTGTAGCTCAATCGGTTGACC
tetur12g00260 comp4063_seq0 CTTGGCATTCAGCATTGGAGGAGCAGAAGA
tetur12g00260 comp4063_seq0 GAATCTCTTGGCATTCAGCATTGGAGGAGC
tetur12g00260 comp4063_seq0 GACATCCCGAGATGTATGTTAAATGTCCAC
tetur12g00260 comp4063_seq0 GCATTCAGCATTGGAGGAGCAGAAGAAGAT
tetur12g00260 comp4063_seq0 AATTGAATCTCTTGGCATTCAGCATTGGAG
tetur12g00260 comp4063_seq0 GGCATTCAGCATTGGAGGAGCAGAAGAAGA
tetur12g00260 comp4063_seq0 GGGTTACCAATGTGGAGATTTATCTGGACA
tetur12g00260 comp4063_seq0 GGTTACCAATGTGGAGATTTATCTGGACAG
tetur12g00260 comp4063_seq0 GTAGCTCAATCGGTTGACCACATTGAATTC
tetur12g00260 comp4063_seq0 ACACCCTGTAGCTCAATCGGTTGACCACAT
tetur12g00260 comp4063_seq0 GTTAAATGTCCACGAGGTTCCCTTGATTGG
tetur12g00260 comp4063_seq0 ACATCCCGAGATGTATGTTAAATGTCCACG
tetur12g00260 comp4063_seq0 TAGCTCAATCGGTTGACCACATTGAATTCA
tetur12g00260 comp4063_seq0 TCACACCCTGTAGCTCAATCGGTTGACCAC
tetur12g00260 comp4063_seq0 TCACGTGGTGATGTTAAATTAGCTCAGCTA
tetur12g00260 comp4063_seq0 TCGACATCCCGAGATGTATGTTAAATGTCC
tetur12g00260 comp4063_seq0 TCTCCCAGGATCTAATTGCTCGACATCCCG
tetur12g00260 comp4063_seq0 TCTCTTGGCATTCAGCATTGGAGGAGCAGA
tetur12g00260 comp4063_seq0 TCTTGGCATTCAGCATTGGAGGAGCAGAAG
tetur12g00260 comp4063_seq0 TGAATCTCTTGGCATTCAGCATTGGAGGAG
tetur12g00260 comp4063_seq0 ACCCTGTAGCTCAATCGGTTGACCACATTG
tetur12g00260 comp4063_seq0 TGGCATTCAGCATTGGAGGAGCAGAAGAAG
tetur12g00260 comp4063_seq0 TGTTAAATGTCCACGAGGTTCCCTTGATTG
tetur12g00260 comp4063_seq0 TGTTTAACTGTCCAACCGAATCGACACTAA
tetur12g00260 comp4063_seq0 TTCACACCCTGTAGCTCAATCGGTTGACCA
tetur12g00260 comp4063_seq0 TTCTATCGACGTGATTTAACCAGCCTACTA
tetur12g00260 comp4063_seq0 TTGAATCTCTTGGCATTCAGCATTGGAGGA
tetur12g00260 comp4063_seq0 TTGGCATTCAGCATTGGAGGAGCAGAAGAA
tetur12g00260 comp4063_seq0 TTGTTTAACTGTCCAACCGAATCGACACTA
tetur12g00260 comp4063_seq0 ACTGTCCAACCGAATCGACACTAATTAATG
tetur12g00260 comp4063_seq0 AGGGAAAGTAATTCCAGTTTATCCGGAGAG
tetur12g01420 comp2146_seq0 CCGCTCATTCATTTCGAATCGTTAGTTGTC
tetur12g01420 comp2146_seq0 CGCTCATTCATTTCGAATCGTTAGTTGTCA
tetur12g01420 comp2146_seq0 CTGTTTACATGTTTGCAAATGGATCGTAGC
tetur12g01420 comp2146_seq0 GTTACCGCTCATTCATTTCGAATCGTTAGT
tetur12g01420 comp2146_seq0 TACCGCTCATTCATTTCGAATCGTTAGTTG
tetur12g01420 comp2146_seq0 ACCGCTCATTCATTTCGAATCGTTAGTTGT
tetur12g01420 comp2146_seq0 TGTTACCGCTCATTCATTTCGAATCGTTAG
tetur12g03790 comp843_seq0 CGATGTGAGTAGAATGGGATTCATTTGGTT
tetur12g03790 comp843_seq0 TTCGATGTGAGTAGAATGGGATTCATTTGG
tetur136g00010 comp1741_seq1 TCCGTGACCACTCCTACTAACCAGTCAAAC
tetur136g00010 comp1741_seq1 TTCCGTGACCACTCCTACTAACCAGTCAAA
tetur13g00870 comp2202_seq0 AGTTGACGCGAATGACCATTGATTGGGTTT
tetur13g00870 comp2202_seq0 ATTAGCTGTTCACCGGTTGATATTGACACT
tetur13g00870 comp2202_seq0 CAATTAGCTGTTCACCGGTTGATATTGACA
tetur13g00870 comp2202_seq0 AAGTTGACGCGAATGACCATTGATTGGGTT
tetur13g00870 comp2202_seq0 GAAATTGTCGCGGGCGATTATCGATCATAC
tetur13g00870 comp2202_seq0 GACCATTGATTGGGTTTGTTCAGTACATTG
tetur13g00870 comp2202_seq0 GACGCGAATGACCATTGATTGGGTTTGTTC
tetur13g00870 comp2202_seq0 GATATTGACACTGAAATTGGTACGCGATCT
tetur13g00870 comp2202_seq0 AATTAGCTGTTCACCGGTTGATATTGACAC
tetur13g00870 comp2202_seq0 GTTGACGCGAATGACCATTGATTGGGTTTG
tetur13g00870 comp2202_seq0 TCAATTAGCTGTTCACCGGTTGATATTGAC
tetur13g00870 comp2202_seq0 AAAGTTGACGCGAATGACCATTGATTGGGT
tetur13g00870 comp2202_seq0 AAATTGTCGCGGGCGATTATCGATCATACC
tetur13g02210 comp207_seq37 TTGTCAATCACAACGATATTGGAGATTGGC
tetur13g02810 comp227_seq2 AGTGTTTGTAGTGGCAAATTTGCATGGCAT
tetur13g02810 comp227_seq2 ATAGTGTCCAAATGGATAAGTTTCCGGTGC
tetur13g02810 comp227_seq2 ATTTGCATGGCATCGGTGGGCACTTTGGTT
tetur13g02810 comp227_seq2 CAAATTTGCATGGCATCGGTGGGCACTTTG
tetur13g02810 comp227_seq2 CAAGTGTTTGTAGTGGCAAATTTGCATGGC
tetur13g02810 comp227_seq2 GCAAATTTGCATGGCATCGGTGGGCACTTT
tetur13g02810 comp227_seq2 AATTTGCATGGCATCGGTGGGCACTTTGGT
tetur13g02810 comp227_seq2 GTGTTTGTAGTGGCAAATTTGCATGGCATC
tetur13g02810 comp227_seq2 GTTTGTAGTGGCAAATTTGCATGGCATCGG
tetur13g02810 comp227_seq2 TAGTGTCCAAATGGATAAGTTTCCGGTGCC
tetur13g02810 comp227_seq2 TCAAGTGTTTGTAGTGGCAAATTTGCATGG
tetur13g02810 comp227_seq2 TGTTTGTAGTGGCAAATTTGCATGGCATCG
tetur13g02810 comp227_seq2 TTGTAGTGGCAAATTTGCATGGCATCGGTG
tetur13g03700 comp744_seq0 CACCGACCATTCGTCTCATTGACAATTCAG
tetur13g03700 comp744_seq0 CGGCATAGGGAATACGCAAATAGCTGTCAA
tetur13g03700 comp744_seq0 GGCATAGGGAATACGCAAATAGCTGTCAAC
tetur13g03700 comp744_seq0 GGTTCGGCATAGGGAATACGCAAATAGCTG
tetur13g03700 comp744_seq0 GTTCGGCATAGGGAATACGCAAATAGCTGT
tetur13g03700 comp744_seq0 TCGGCATAGGGAATACGCAAATAGCTGTCA
tetur13g03700 comp744_seq0 ACCGACCATTCGTCTCATTGACAATTCAGT
tetur13g03700 comp744_seq0 TGTAGAGGGACAGTGGGCTTGAAACGTTTA
tetur13g03700 comp744_seq0 TTCGGCATAGGGAATACGCAAATAGCTGTC
tetur13g03700 comp744_seq0 ACGCAAATAGCTGTCAACCAATTTATCTCC
tetur14g00280 comp2322_seq0 GGGTTTGCTGATTGTGTTTAGTTGTCTGTG
tetur14g00280 comp2322_seq0 GGTTTGCTGATTGTGTTTAGTTGTCTGTGT
tetur14g00280 comp2322_seq0 GTGGGTTTGCTGATTGTGTTTAGTTGTCTG
tetur14g01440 comp5902_seq0 GATTCACGGGCGATTTCTAACGATGGAGCA
tetur14g01440 comp5902_seq0 TCACGGGCGATTTCTAACGATGGAGCAAAG
tetur14g01440 comp5902_seq0 TTCACGGGCGATTTCTAACGATGGAGCAAA
tetur14g01650 comp236_seq1 CCGGAAATCTATGAACAATTCAGAGGATAG
tetur14g01650 comp236_seq1 CTATGAACAATTCAGAGGATAGAGAAGCGA
tetur14g01650 comp236_seq1 CTCTGCTAACGAAACCTTAAACTGTCAATC
tetur14g01650 comp236_seq1 CTTCCAAGAGAAATGTAATCTCTGCTAACG
tetur14g01650 comp236_seq1 GAACCGGAAATCTATGAACAATTCAGAGGA
tetur14g01650 comp236_seq1 GATTCCCGGTCAACATGAGACTCAGAATTT
tetur14g01650 comp236_seq1 TTGTTACAGGAATCATAGATTCCCGGTCAA
tetur14g01650 comp236_seq1 AGAACCGGAAATCTATGAACAATTCAGAGG
tetur14g01650 comp236_seq1 AGATTCCCGGTCAACATGAGACTCAGAATT
tetur14g01910 comp1522_seq0 AGTGAACTCAAGGAAATCAAGAGAACCGAT
tetur14g01910 comp1522_seq0 ATACCAAACTTTCCCTTTGGACCGCTGATG
tetur14g01910 comp1522_seq0 ATCAAGAGAACCGATAAACCTGTTGACCAG
tetur14g01910 comp1522_seq0 AACCGATAAACCTGTTGACCAGTTTGTCTT
tetur14g01910 comp1522_seq0 CAAACTTTCCCTTTGGACCGCTGATGATAA
tetur14g01910 comp1522_seq0 CCAAACTTTCCCTTTGGACCGCTGATGATA
tetur14g01910 comp1522_seq0 AATACCAAACTTTCCCTTTGGACCGCTGAT
tetur14g01910 comp1522_seq0 GAAATCAAGAGAACCGATAAACCTGTTGAC
tetur14g01910 comp1522_seq0 GGAAATCAAGAGAACCGATAAACCTGTTGA
tetur14g01910 comp1522_seq0 GTGAACTCAAGGAAATCAAGAGAACCGATA
tetur14g01910 comp1522_seq0 TACCAAACTTTCCCTTTGGACCGCTGATGA
tetur14g01910 comp1522_seq0 ACCAAACTTTCCCTTTGGACCGCTGATGAT
tetur14g01910 comp1522_seq0 ACCGATAAACCTGTTGACCAGTTTGTCTTT
tetur14g01910 comp1522_seq0 AAATCAAGAGAACCGATAAACCTGTTGACC
tetur14g01910 comp1522_seq0 AGGAAATCAAGAGAACCGATAAACCTGTTG
tetur14g02670 comp1139_seq0 ATATGCATGGGACAGAGTGAACATTAGAAG
tetur14g02670 comp1139_seq0 CTTGAAAGGTTTGATGACTGGTTATCGAGT
tetur14g02670 comp1139_seq0 GAATATGCATGGGACAGAGTGAACATTAGA
tetur14g02670 comp1139_seq0 AGAATATGCATGGGACAGAGTGAACATTAG
tetur14g03140 comp188_seq0 GACACGATTGTCAAATTAATGTGAGGCAAC
tetur14g03300 comp2570_seq0 CCTTCTTGAGACCTGGAATCAGACTGATTT
tetur14g03300 comp2570_seq0 CTTGGTGCCTGTTGAACGCGATGAGTTTGA
tetur14g03300 comp2570_seq0 GAACGCGATGAGTTTGATGGACCTTCTTGA
tetur14g03300 comp2570_seq0 GACCTTCTTGAGACCTGGAATCAGACTGAT
tetur14g03300 comp2570_seq0 GGACCTTCTTGAGACCTGGAATCAGACTGA
tetur14g03300 comp2570_seq0 GGTGCCTGTTGAACGCGATGAGTTTGATGG
tetur14g03300 comp2570_seq0 GTTGAACGCGATGAGTTTGATGGACCTTCT
tetur14g03300 comp2570_seq0 TGAACGCGATGAGTTTGATGGACCTTCTTG
tetur14g03300 comp2570_seq0 TGGTGCCTGTTGAACGCGATGAGTTTGATG
tetur14g03300 comp2570_seq0 ACCTTCTTGAGACCTGGAATCAGACTGATT
tetur14g03300 comp2570_seq0 ACTGGATAACCATTGGTACATGTGAACAGC
tetur15g00460 comp3338_seq0 ATGAGCTTCGAGAACGAAACAACGCACCGG
tetur15g00460 comp3338_seq0 CGTCTTCAATTGGCGGTGATCAATGCAATA
tetur15g00460 comp3338_seq0 GTCTTCAATTGGCGGTGATCAATGCAATAG
tetur15g00460 comp3338_seq0 GTGACAATTGTGATTGTGATGCTTCTTGGA
tetur15g00460 comp3338_seq0 TCCGTCTTCAATTGGCGGTGATCAATGCAA
tetur15g00460 comp3338_seq0 AGGGTGACAATTGTGATTGTGATGCTTCTT
tetur15g00610 comp4450_seq0 ATTCCTTCATCATCACCAATCCAAACCAAG
tetur15g00610 comp4450_seq0 CCAATACTCGGAATTCATGAGTCCATTAAG
tetur15g00610 comp4450_seq0 CTCGGAATTCATGAGTCCATTAAGTTGTTG
tetur15g00610 comp4450_seq0 CTTTACATGCATTGGATGAGGACGATGGAG
tetur15g00610 comp4450_seq0 GACGATGGAGAACGAGATGAAATCACCAGT
tetur15g00610 comp4450_seq0 GCTCAACTAATTCCTTCATCATCACCAATC
tetur15g00610 comp4450_seq0 GGACGATGGAGAACGAGATGAAATCACCAG
tetur15g00610 comp4450_seq0 GTCTTTACATGCATTGGATGAGGACGATGG
tetur15g00610 comp4450_seq0 TCTTTACATGCATTGGATGAGGACGATGGA
tetur15g00610 comp4450_seq0 TGTCTTTACATGCATTGGATGAGGACGATG
tetur15g00610 comp4450_seq0 TTCCTTCATCATCACCAATCCAAACCAAGA
tetur15g00610 comp4450_seq0 ACGATGGAGAACGAGATGAAATCACCAGTT
tetur15g01600 comp569_seq7 ATTCATCCTCCTCCTCCTCCTCATTTCAAC
tetur15g01600 comp569_seq7 CATCCTCCTCCTCCTCCTCATTTCAACCAT
tetur15g01600 comp569_seq7 GATTCATCCTCCTCCTCCTCCTCATTTCAA
tetur15g01600 comp569_seq7 TCATCCTCCTCCTCCTCCTCATTTCAACCA
tetur15g01600 comp569_seq7 TTCATCCTCCTCCTCCTCCTCATTTCAACC
tetur15g02050 comp272_seq0 AAACGTATCAATCCCAATGGCTTCAAACAC
tetur15g02050 comp272_seq0 CGTATCAATCCCAATGGCTTCAAACACAAT
tetur15g03460 comp4038_seq0 GATAGCATCAACATGACCCAAAGCCGATAA
tetur15g03460 comp4038_seq0 GGATAGCATCAACATGACCCAAAGCCGATA
tetur15g03460 comp4038_seq0 AGGATAGCATCAACATGACCCAAAGCCGAT
tetur15g03670 comp3976_seq0 CCGCATTTCAAGAAGCCCTGGATTATAACA
tetur15g03670 comp3976_seq0 CTGTTTGAAGGGAGTTACGTTGAAGGAAAT
tetur15g03670 comp3976_seq0 CTTCTGTTTGAAGGGAGTTACGTTGAAGGA
tetur15g03670 comp3976_seq0 GACCGCATTTCAAGAAGCCCTGGATTATAA
tetur15g03670 comp3976_seq0 TCTGTTTGAAGGGAGTTACGTTGAAGGAAA
tetur15g03670 comp3976_seq0 TCTTCTGTTTGAAGGGAGTTACGTTGAAGG
tetur15g03670 comp3976_seq0 TGACCGCATTTCAAGAAGCCCTGGATTATA
tetur15g03670 comp3976_seq0 ACCGCATTTCAAGAAGCCCTGGATTATAAC
tetur15g03670 comp3976_seq0 TTCTGTTTGAAGGGAGTTACGTTGAAGGAA
tetur15g03670 comp3976_seq0 TTCTTCTGTTTGAAGGGAGTTACGTTGAAG
tetur15g03760 comp3574_seq0 CCATTTCCAGTCAAAGATGAACCGGAGAAT
tetur15g03760 comp3574_seq0 CCTCGAAATCAGCATAATCCAATTGAAGCC
tetur15g03760 comp3574_seq0 CTCGAAATCAGCATAATCCAATTGAAGCCA
tetur15g03760 comp3574_seq0 GTCGATCAATGAAAGGTGATAACGAATGAG
tetur15g03760 comp3574_seq0 ACCTCGAAATCAGCATAATCCAATTGAAGC
tetur15g03760 comp3574_seq0 AAACCATTTCCAGTCAAAGATGAACCGGAG
tetur16g00870 comp115_seq4 GGTTTACAACTACAGCTCGAGTCAATTGAT
tetur16g00870 comp115_seq4 AGTCCAGTGTAAGGTTGGAGAATACACAAT
tetur16g00870 comp115_seq4 GTTTACAACTACAGCTCGAGTCAATTGATG
tetur16g00870 comp115_seq4 TTTACAACTACAGCTCGAGTCAATTGATGG
tetur16g00870 comp115_seq4 CTACATGTAGATGTAAACTCATGTGTCCCG
tetur16g00870 comp115_seq4 GTTGATCGATCAGATCGATTTCAGAACAAG
tetur16g00870 comp115_seq4 GATTTCCAATCTTCTTTCTTCGTCTTTGGC
tetur16g00870 comp115_seq4 CAATGGAACCCTGACAGCTGAAGCCTTAGC
tetur16g00870 comp115_seq4 TTACAACTACAGCTCGAGTCAATTGATGGA
tetur16g00870 comp115_seq4 TAAGTCCAGTGTAAGGTTGGAGAATACACA
tetur16g00870 comp115_seq4 AATGGAACCCTGACAGCTGAAGCCTTAGCT
tetur16g01540 comp1092_seq3 AGTCATTCGTCTGTCAGCCATTCTATGGCT
tetur16g01540 comp1092_seq3 ATCGCCTGTGCTAACCACCTACACAAATCC
tetur16g01540 comp1092_seq3 ATTCGTCTGTCAGCCATTCTATGGCTATTC
tetur16g01540 comp1092_seq3 CAAATCCACATCCACAACCATCACAAATTC
tetur16g01540 comp1092_seq3 CACAAATCCACATCCACAACCATCACAAAT
tetur16g01540 comp1092_seq3 CATTCGTCTGTCAGCCATTCTATGGCTATT
tetur16g01540 comp1092_seq3 CCTCAACTTAAATCTTTATCCTGCCCTCTT
tetur16g01540 comp1092_seq3 CCTGTGCTAACCACCTACACAAATCCACAT
tetur16g01540 comp1092_seq3 CCTTCTATTTGTCAACCACTCTTATCCTCA
tetur16g01540 comp1092_seq3 CGCCTGTGCTAACCACCTACACAAATCCAC
tetur16g01540 comp1092_seq3 CGTCTGTCAGCCATTCTATGGCTATTCTGG
tetur16g01540 comp1092_seq3 CTGATAGGATTGGTGAAGATTCAAACCGTC
tetur16g01540 comp1092_seq3 CTGTGCTAACCACCTACACAAATCCACATC
tetur16g01540 comp1092_seq3 GCCTGTGCTAACCACCTACACAAATCCACA
tetur16g01540 comp1092_seq3 GTCATTCGTCTGTCAGCCATTCTATGGCTA
tetur16g01540 comp1092_seq3 GTCTGTCAGCCATTCTATGGCTATTCTGGC
tetur16g01540 comp1092_seq3 GTGCTAACCACCTACACAAATCCACATCCA
tetur16g01540 comp1092_seq3 TAGTCATTCGTCTGTCAGCCATTCTATGGC
tetur16g01540 comp1092_seq3 TATTTATCTATCGCCTGTGCTAACCACCTA
tetur16g01540 comp1092_seq3 TCCTTCTATTTGTCAACCACTCTTATCCTC
tetur16g01540 comp1092_seq3 TCGCCTGTGCTAACCACCTACACAAATCCA
tetur16g01540 comp1092_seq3 TCGTCTGTCAGCCATTCTATGGCTATTCTG
tetur16g01540 comp1092_seq3 TCTGTCAGCCATTCTATGGCTATTCTGGCC
tetur16g01540 comp1092_seq3 TGATAGGATTGGTGAAGATTCAAACCGTCA
tetur16g01540 comp1092_seq3 TGTGCTAACCACCTACACAAATCCACATCC
tetur16g01540 comp1092_seq3 TTAGTCATTCGTCTGTCAGCCATTCTATGG
tetur16g01540 comp1092_seq3 TTCTGATAGGATTGGTGAAGATTCAAACCG
tetur16g01920 comp3540_seq0 AGTAATGTCAACAGATGAATTGTCCAAGGG
tetur16g01920 comp3540_seq0 ATTGTCCAAGGGTACATTAGCCATATTAGC
tetur16g01920 comp3540_seq0 CAGATGAATTGTCCAAGGGTACATTAGCCA
tetur16g01920 comp3540_seq0 CAGTAATGTCAACAGATGAATTGTCCAAGG
tetur16g01920 comp3540_seq0 CCAAGGGTACATTAGCCATATTAGCAGCGA
tetur16g01920 comp3540_seq0 CTTGCAGCTAACAATTTACTACGTGTCACT
tetur16g01920 comp3540_seq0 GATGAATTGTCCAAGGGTACATTAGCCATA
tetur16g01920 comp3540_seq0 AATGTCAACAGATGAATTGTCCAAGGGTAC
tetur16g01920 comp3540_seq0 GTAATGTCAACAGATGAATTGTCCAAGGGT
tetur16g01920 comp3540_seq0 GTCCAAGGGTACATTAGCCATATTAGCAGC
tetur16g01920 comp3540_seq0 TCCAAGGGTACATTAGCCATATTAGCAGCG
tetur16g01920 comp3540_seq0 TGTCCAAGGGTACATTAGCCATATTAGCAG
tetur16g01920 comp3540_seq0 TTGTCCAAGGGTACATTAGCCATATTAGCA
tetur16g01920 comp3540_seq0 AGATGAATTGTCCAAGGGTACATTAGCCAT
tetur17g01310 comp227_seq14 GAACAACAGAAAGTTAACCAAGCCTGGAGA
tetur17g01590 comp2994_seq0 ATCCAAGACTGGACTCTGGCTCTTGTTTAG
tetur17g01590 comp2994_seq0 ATGAAATCCAAGACTGGACTCTGGCTCTTG
tetur17g01590 comp2994_seq0 CAAGACTGGACTCTGGCTCTTGTTTAGTTC
tetur17g01590 comp2994_seq0 CCAAGACTGGACTCTGGCTCTTGTTTAGTT
tetur17g01590 comp2994_seq0 AAGACTGGACTCTGGCTCTTGTTTAGTTCC
tetur17g01590 comp2994_seq0 CTCATTCTCAATAAGGTAACGGTCATTTGG
tetur17g01590 comp2994_seq0 CTCTGGCTCTTGTTTAGTTCCCATATCTCA
tetur17g01590 comp2994_seq0 CTGGACTCTGGCTCTTGTTTAGTTCCCATA
tetur17g01590 comp2994_seq0 CTGGCTCTTGTTTAGTTCCCATATCTCATT
tetur17g01590 comp2994_seq0 CTGTGTTCATCTTCATCCGTTTGAAGGGTC
tetur17g01590 comp2994_seq0 GAAATCCAAGACTGGACTCTGGCTCTTGTT
tetur17g01590 comp2994_seq0 GAATAGGGATTGGGCGATTATCAAAGGAAG
tetur17g01590 comp2994_seq0 GACTCTGGCTCTTGTTTAGTTCCCATATCT
tetur17g01590 comp2994_seq0 GACTGGACTCTGGCTCTTGTTTAGTTCCCA
tetur17g01590 comp2994_seq0 AATGAAATCCAAGACTGGACTCTGGCTCTT
tetur17g01590 comp2994_seq0 GCTCTTGTTTAGTTCCCATATCTCATTCTC
tetur17g01590 comp2994_seq0 GGACTCTGGCTCTTGTTTAGTTCCCATATC
tetur17g01590 comp2994_seq0 GGCTCTTGTTTAGTTCCCATATCTCATTCT
tetur17g01590 comp2994_seq0 TGATGATGATGATCCAGGTAAGACCATGAA
tetur17g01590 comp2994_seq0 TGGCTCTTGTTTAGTTCCCATATCTCATTC
tetur17g01590 comp2994_seq0 TGTGTTCATCTTCATCCGTTTGAAGGGTCA
tetur17g01590 comp2994_seq0 ACTCTGGCTCTTGTTTAGTTCCCATATCTC
tetur17g01590 comp2994_seq0 ACTGGACTCTGGCTCTTGTTTAGTTCCCAT
tetur17g01590 comp2994_seq0 ACTGTGTTCATCTTCATCCGTTTGAAGGGT
tetur17g01590 comp2994_seq0 AGACTGGACTCTGGCTCTTGTTTAGTTCCC
tetur17g02100 comp2051_seq0 ATCGTTGGTGATGGTTAAGCTTCTTGATGT
tetur17g02100 comp2051_seq0 ATCTACTTCACCTTCAGCGGTTCTCTTCAT
tetur17g02100 comp2051_seq0 CGGCAATAACTCCTTTCTCTTTACCCGCTT
tetur17g02100 comp2051_seq0 GAATCTACTTCACCTTCAGCGGTTCTCTTC
tetur17g02100 comp2051_seq0 AATCGTTGGTGATGGTTAAGCTTCTTGATG
tetur17g02100 comp2051_seq0 GGTAATAATCGTTGGTGATGGTTAAGCTTC
tetur17g02100 comp2051_seq0 TCTACTTCACCTTCAGCGGTTCTCTTCATG
tetur17g02530 comp3670_seq0 AATGGGTGAGATGGTTATCATATCACTGAG
tetur17g02530 comp3670_seq0 GTTGGGTTTGTACCAGAATCGGTGGTACCG
tetur17g02530 comp3670_seq0 GTTTCGGTTTCAGTTGATTGGGAGGATTGA
tetur17g02530 comp3670_seq0 TCGGTTTCAGTTGATTGGGAGGATTGATAA
tetur17g02530 comp3670_seq0 TGGGTTTGTACCAGAATCGGTGGTACCGTC
tetur17g02530 comp3670_seq0 TGTTGGGTTTGTACCAGAATCGGTGGTACC
tetur17g02530 comp3670_seq0 TGTTTCGGTTTCAGTTGATTGGGAGGATTG
tetur17g02530 comp3670_seq0 TTCGGTTTCAGTTGATTGGGAGGATTGATA
tetur17g03570 comp227_seq11 AGTTGCACTTCATCTAGTGGGTCTCACAGG
tetur17g03570 comp227_seq11 ATCTAGTGGGTCTCACAGGGCTGGTTTCAT
tetur17g03570 comp227_seq11 CATCTAGTGGGTCTCACAGGGCTGGTTTCA
tetur17g03570 comp227_seq11 CTAGTGGGTCTCACAGGGCTGGTTTCATTT
tetur17g03570 comp227_seq11 CTTCATCTAGTGGGTCTCACAGGGCTGGTT
tetur17g03570 comp227_seq11 AAGTTGCACTTCATCTAGTGGGTCTCACAG
tetur17g03570 comp227_seq11 GAAAGTTGCACTTCATCTAGTGGGTCTCAC
tetur17g03570 comp227_seq11 TCATCTAGTGGGTCTCACAGGGCTGGTTTC
tetur17g03570 comp227_seq11 ACTTCATCTAGTGGGTCTCACAGGGCTGGT
tetur18g01060 comp327_seq0 CTTAAAGGGTGAGGTTTCAATCGGTAACTG
tetur18g01060 comp327_seq0 GGTGAGGTTTCAATCGGTAACTGTAGTTAA
tetur18g01700 comp4831_seq0 CAACTCGTCGCAAGGCCATACAGTTGAAAG
tetur18g01700 comp4831_seq0 CAAGGCCATACAGTTGAAAGAGAAAGTGAG
tetur18g01700 comp4831_seq0 CGCAAGGCCATACAGTTGAAAGAGAAAGTG
tetur18g01700 comp4831_seq0 AAGGACGAGATGCTTGAGAAGGCGAGTCAT
tetur18g01700 comp4831_seq0 CGTCGCAAGGCCATACAGTTGAAAGAGAAA
tetur18g01700 comp4831_seq0 CTGAGGGATCGATTGTAGCATCACTCAGGG
tetur18g01700 comp4831_seq0 GACAACTCGTCGCAAGGCCATACAGTTGAA
tetur18g01700 comp4831_seq0 GCAAGGCCATACAGTTGAAAGAGAAAGTGA
tetur18g01700 comp4831_seq0 GTCGCAAGGCCATACAGTTGAAAGAGAAAG
tetur18g01700 comp4831_seq0 TCACTCAGGGCCGATCTCATACAATCATGG
tetur18g01700 comp4831_seq0 TCGTCGCAAGGCCATACAGTTGAAAGAGAA
tetur18g01700 comp4831_seq0 TCTGAGGGATCGATTGTAGCATCACTCAGG
tetur18g01700 comp4831_seq0 TGACAACTCGTCGCAAGGCCATACAGTTGA
tetur18g01700 comp4831_seq0 TGAGGGATCGATTGTAGCATCACTCAGGGC
tetur18g01700 comp4831_seq0 TTCTGAGGGATCGATTGTAGCATCACTCAG
tetur18g01700 comp4831_seq0 ACTCAGGGCCGATCTCATACAATCATGGGC
tetur18g01700 comp4831_seq0 AGGCCATACAGTTGAAAGAGAAAGTGAGAC
tetur18g02930 comp2308_seq0 ATCCAAAGGTGTAACCACCATTAACACCTT
tetur18g02930 comp2308_seq0 ATTATCTCCTCCTCCTCCACCAGAAGATCT
tetur18g02930 comp2308_seq0 ATTGGCATTCGTTACCATTCATTGAGCCTG
tetur18g02930 comp2308_seq0 CAAAGGTGTAACCACCATTAACACCTTGGT
tetur18g02930 comp2308_seq0 CCAAAGGTGTAACCACCATTAACACCTTGG
tetur18g02930 comp2308_seq0 AATCCAAAGGTGTAACCACCATTAACACCT
tetur18g02930 comp2308_seq0 GATTAGATTATCTCCTCCTCCTCCACCAGA
tetur18g02930 comp2308_seq0 GATTATCTCCTCCTCCTCCACCAGAAGATC
tetur18g02930 comp2308_seq0 GGTGTAACCACCATTAACACCTTGGTTAGA
tetur18g02930 comp2308_seq0 GTAACCACCATTAACACCTTGGTTAGAGAT
tetur18g02930 comp2308_seq0 GTGTAACCACCATTAACACCTTGGTTAGAG
tetur18g02930 comp2308_seq0 AAAGGTGTAACCACCATTAACACCTTGGTT
tetur18g02930 comp2308_seq0 TAGATTATCTCCTCCTCCTCCACCAGAAGA
tetur18g02930 comp2308_seq0 TCCAAAGGTGTAACCACCATTAACACCTTG
tetur18g02930 comp2308_seq0 TGTAACCACCATTAACACCTTGGTTAGAGA
tetur18g02930 comp2308_seq0 TTAGATTATCTCCTCCTCCTCCACCAGAAG
tetur18g02930 comp2308_seq0 TTATCTCCTCCTCCTCCACCAGAAGATCTA
tetur18g02930 comp2308_seq0 TTGGCATTCGTTACCATTCATTGAGCCTGA
tetur18g02930 comp2308_seq0 AGATTATCTCCTCCTCCTCCACCAGAAGAT
tetur18g02930 comp2308_seq0 AGGTGTAACCACCATTAACACCTTGGTTAG
tetur19g00330 comp3807_seq0 CAACAATAACAACAGTGAGACCCATAGATC
tetur19g00330 comp3807_seq0 CAACTCTTTCAAACAATTGCGACTCTTGTG
tetur19g00330 comp3807_seq0 CAATTGCGACTCTTGTGAATCACAATTAGC
tetur19g00330 comp3807_seq0 CCCATAGATCGACGACAAATCAACATGGTA
tetur19g00330 comp3807_seq0 CTATAACCTCATCAATTATCACCACCACCA
tetur19g00330 comp3807_seq0 GACCCATAGATCGACGACAAATCAACATGG
tetur19g00330 comp3807_seq0 ACCCATAGATCGACGACAAATCAACATGGT
tetur19g00330 comp3807_seq0 TTGCGACTCTTGTGAATCACAATTAGCCAA
tetur19g00330 comp3807_seq0 AGACCCATAGATCGACGACAAATCAACATG
tetur19g00720 comp207_seq45 AGTGATTCAGAGGAAGAAGTTCCGTCTTAC
tetur19g00720 comp207_seq45 GAGGCATGGGTGATTCGTCCAGTGATTCAG
tetur19g00720 comp207_seq45 GTGATTCAGAGGAAGAAGTTCCGTCTTACA
tetur19g00720 comp207_seq45 TAGAGGCATGGGTGATTCGTCCAGTGATTC
tetur19g00720 comp207_seq45 TTCCGTCTTACAAGATTCACATGTGGGATC
tetur19g00870 comp1976_seq0 AGTGAAGGTTCTGCGCCCAAACGTTTCAAG
tetur19g00870 comp1976_seq0 AGTTTGTCTGGTTCGGCAAATCAAGTTGAT
tetur19g00870 comp1976_seq0 ATGCTGATCTTAATCGACCAACCGCTGAAG
tetur19g00870 comp1976_seq0 CAACGAAGCCAAAGTTACTCAGGACAATTT
tetur19g00870 comp1976_seq0 CCCAAACGTTTCAAGAGACATTCGAAACAA
tetur19g00870 comp1976_seq0 CGATTAAATGCAACGAAGCCAAAGTTACTC
tetur19g00870 comp1976_seq0 CGCCCAAACGTTTCAAGAGACATTCGAAAC
tetur19g00870 comp1976_seq0 AAGGTTCTGCGCCCAAACGTTTCAAGAGAC
tetur19g00870 comp1976_seq0 CTCATTCGATAAAGCGCTACAAACTTGTTC
tetur19g00870 comp1976_seq0 CTGACCGGGATTATGATCTTAGGATGACTA
tetur19g00870 comp1976_seq0 CTGCGCCCAAACGTTTCAAGAGACATTCGA
tetur19g00870 comp1976_seq0 GAAGTTTGTCTGGTTCGGCAAATCAAGTTG
tetur19g00870 comp1976_seq0 GACCGTAACCATGAAGGATTACCTGACCGG
tetur19g00870 comp1976_seq0 GAGAAGTTTGTCTGGTTCGGCAAATCAAGT
tetur19g00870 comp1976_seq0 GATATCTTCATGGCCGATTCTCGGTTAGTT
tetur19g00870 comp1976_seq0 GATTGATGGAAGCTGGTGTTTCCGAAGATA
tetur19g00870 comp1976_seq0 GCAACGAAGCCAAAGTTACTCAGGACAATT
tetur19g00870 comp1976_seq0 GCCCAAACGTTTCAAGAGACATTCGAAACA
tetur19g00870 comp1976_seq0 GCTGATCTTAATCGACCAACCGCTGAAGTG
tetur19g00870 comp1976_seq0 GGTTCTGCGCCCAAACGTTTCAAGAGACAT
tetur19g00870 comp1976_seq0 GTCTGGTTCGGCAAATCAAGTTGATGGTAA
tetur19g00870 comp1976_seq0 GTGAAGGTTCTGCGCCCAAACGTTTCAAGA
tetur19g00870 comp1976_seq0 GTTCTGCGCCCAAACGTTTCAAGAGACATT
tetur19g00870 comp1976_seq0 GTTTGTCTGGTTCGGCAAATCAAGTTGATG
tetur19g00870 comp1976_seq0 TAAATGCAACGAAGCCAAAGTTACTCAGGA
tetur19g00870 comp1976_seq0 TATCTTCATGGCCGATTCTCGGTTAGTTTC
tetur19g00870 comp1976_seq0 TCTGCGCCCAAACGTTTCAAGAGACATTCG
tetur19g00870 comp1976_seq0 TCTGGTTCGGCAAATCAAGTTGATGGTAAA
tetur19g00870 comp1976_seq0 TGAAGGTTCTGCGCCCAAACGTTTCAAGAG
tetur19g00870 comp1976_seq0 TGACCGTAACCATGAAGGATTACCTGACCG
tetur19g00870 comp1976_seq0 TGCGCCCAAACGTTTCAAGAGACATTCGAA
tetur19g00870 comp1976_seq0 ACCGGGATTATGATCTTAGGATGACTAAGG
tetur19g00870 comp1976_seq0 TGTCTGGTTCGGCAAATCAAGTTGATGGTA
tetur19g00870 comp1976_seq0 TTAAATGCAACGAAGCCAAAGTTACTCAGG
tetur19g00870 comp1976_seq0 TTCTGCGCCCAAACGTTTCAAGAGACATTC
tetur19g00870 comp1976_seq0 TTGATATCTTCATGGCCGATTCTCGGTTAG
tetur19g00870 comp1976_seq0 TTGATGGAAGCTGGTGTTTCCGAAGATATA
tetur19g00870 comp1976_seq0 TTTGTCTGGTTCGGCAAATCAAGTTGATGG
tetur19g00870 comp1976_seq0 AAATGCAACGAAGCCAAAGTTACTCAGGAC
tetur19g00870 comp1976_seq0 AGAAGTTTGTCTGGTTCGGCAAATCAAGTT
tetur19g00870 comp1976_seq0 AGAGAAGTTTGTCTGGTTCGGCAAATCAAG
tetur20g02310 comp2016_seq0 CCATAACCAAAGTAAACCACCACAACCGAA
tetur20g02310 comp2016_seq0 CCCGAGCCATAACCAAAGTAAACCACCACA
tetur20g02310 comp2016_seq0 CCGAGCCATAACCAAAGTAAACCACCACAA
tetur20g02310 comp2016_seq0 CGAGCCATAACCAAAGTAAACCACCACAAC
tetur20g02310 comp2016_seq0 GAGCCATAACCAAAGTAAACCACCACAACC
tetur20g02310 comp2016_seq0 GATGATGTTGTTAGTAGTAGTAGGCGGCTT
tetur20g02310 comp2016_seq0 GATGTTGTTAGTAGTAGTAGGCGGCTTTCA
tetur20g02310 comp2016_seq0 GCCATAACCAAAGTAAACCACCACAACCGA
tetur20g02310 comp2016_seq0 TGATGTTGTTAGTAGTAGTAGGCGGCTTTC
tetur20g02310 comp2016_seq0 AGCCATAACCAAAGTAAACCACCACAACCG
tetur20g02640 comp239_seq11 ATACCAAATTCCTTGAACAATTGCGGACTG
tetur20g02640 comp239_seq11 CCAAATTCCTTGAACAATTGCGGACTGAAA
tetur20g02640 comp239_seq11 TACCAAATTCCTTGAACAATTGCGGACTGA
tetur20g03040 comp3178_seq0 CGAATTGGTATCTTCCTTCCTCGGGTCCTT
tetur20g03040 comp3178_seq0 CGCTAAAGAAATGATCTATGACTGGTGATC
tetur20g03040 comp3178_seq0 AAGGTGATCCTGAAAGGTCAATTATTGACC
tetur20g03040 comp3178_seq0 CTGATAAGCACCAATGGATTAAATGACCTC
tetur20g03040 comp3178_seq0 CTGGTGATCTAGAATGGATATTCTATCCCA
tetur20g03040 comp3178_seq0 GTCGCTAAAGAAATGATCTATGACTGGTGA
tetur20g03040 comp3178_seq0 TGTCGCTAAAGAAATGATCTATGACTGGTG
tetur20g03040 comp3178_seq0 TTTCGAATTGGTATCTTCCTTCCTCGGGTC
tetur20g03150 comp6070_seq0 CCATGTTTATCGATTCGGAATTCCTCCAAA
tetur21g00800 comp3541_seq0 ATTGATCGTCACCATCAGGTTCATGAATTG
tetur21g00800 comp3541_seq0 CGTTCATGATTCCTTTCCGATGAGTTCAGC
tetur21g00800 comp3541_seq0 CTCGTAGTCGATTGCTGGGAAGCGTATAAT
tetur21g00800 comp3541_seq0 GACATGATTCCACTGGTTATACTCGTAGTC
tetur21g00800 comp3541_seq0 GGTTCATGAATTGGACTGAGTTTACATGCT
tetur21g00800 comp3541_seq0 GTTTACTTGACCATTTGGTCTCTGGTTTGG
tetur21g00800 comp3541_seq0 TACTCGTAGTCGATTGCTGGGAAGCGTATA
tetur21g00800 comp3541_seq0 ACATGATTCCACTGGTTATACTCGTAGTCG
tetur21g00800 comp3541_seq0 TCGTTCATGATTCCTTTCCGATGAGTTCAG
tetur21g00800 comp3541_seq0 TGTTTACTTGACCATTTGGTCTCTGGTTTG
tetur21g00800 comp3541_seq0 TTGATCGTCACCATCAGGTTCATGAATTGG
tetur21g01080 comp1866_seq0 ATGGGCAAGTACAACCGATAGAGAATTGAT
tetur21g01080 comp1866_seq0 CAATTCCAATTCCTTTAGTCTGTCGGTTCA
tetur21g01080 comp1866_seq0 CCAATTCCTTTAGTCTGTCGGTTCAGAATT
tetur21g01080 comp1866_seq0 ACAATTCCAATTCCTTTAGTCTGTCGGTTC
tetur21g01080 comp1866_seq0 TTCCAATTCCTTTAGTCTGTCGGTTCAGAA
tetur21g01080 comp1866_seq0 AAATGGGCAAGTACAACCGATAGAGAATTG
tetur21g02800 comp1034_seq1 CCGATGTCGCTTTGATTATGATCGTCACTC
tetur21g02800 comp1034_seq1 CGATGTCGCTTTGATTATGATCGTCACTCA
tetur21g02800 comp1034_seq1 CTATCGTCACCAATTGTCTATGTGGAGTCA
tetur21g02800 comp1034_seq1 GATGTCGCTTTGATTATGATCGTCACTCAA
tetur21g02800 comp1034_seq1 GGCTATATTTCCGATGTCGCTTTGATTATG
tetur21g02800 comp1034_seq1 TATCGTCACCAATTGTCTATGTGGAGTCAA
tetur21g02800 comp1034_seq1 TCGTCACCAATTGTCTATGTGGAGTCAAAG
tetur21g02800 comp1034_seq1 TTCCGATGTCGCTTTGATTATGATCGTCAC
tetur21g02800 comp1034_seq1 TTTCCGATGTCGCTTTGATTATGATCGTCA
tetur23g02070 comp618_seq3 CAACTTGGTTGTGAATATCAACAAGCAGGA
tetur23g02070 comp618_seq3 AACTTGGTTGTGAATATCAACAAGCAGGAG
tetur23g02070 comp618_seq3 CTTGGTTGTGAATATCAACAAGCAGGAGGC
tetur23g02070 comp618_seq3 ACTTGGTTGTGAATATCAACAAGCAGGAGG
tetur24g00630 comp4424_seq0 ATCTGGCAGCCAACTGAATACGATGGAAGC
tetur24g00630 comp4424_seq0 ATGGAAGCTCACTGGCCTCAATTAGAGCTT
tetur24g00630 comp4424_seq0 CAGCCAACTGAATACGATGGAAGCTCACTG
tetur24g00630 comp4424_seq0 CGATGGAAGCTCACTGGCCTCAATTAGAGC
tetur24g00630 comp4424_seq0 CTGGCAGCCAACTGAATACGATGGAAGCTC
tetur24g00630 comp4424_seq0 GATGGAAGCTCACTGGCCTCAATTAGAGCT
tetur24g00630 comp4424_seq0 GCAGCCAACTGAATACGATGGAAGCTCACT
tetur24g00630 comp4424_seq0 GGCAGCCAACTGAATACGATGGAAGCTCAC
tetur24g00630 comp4424_seq0 TACGATGGAAGCTCACTGGCCTCAATTAGA
tetur24g00630 comp4424_seq0 TGGAAGCTCACTGGCCTCAATTAGAGCTTA
tetur24g00630 comp4424_seq0 TGGCAGCCAACTGAATACGATGGAAGCTCA
tetur24g00630 comp4424_seq0 ACGATGGAAGCTCACTGGCCTCAATTAGAG
tetur24g01110 comp4338_seq0 AGTTACATCGAAGATTGGACGAGTGGCGAT
tetur24g01110 comp4338_seq0 CCTTTGATCTCTGTTTGCTCCTCAGTGGGT
tetur24g01110 comp4338_seq0 CTTTGATCTCTGTTTGCTCCTCAGTGGGTT
tetur24g01110 comp4338_seq0 GGCCTTTGATCTCTGTTTGCTCCTCAGTGG
tetur24g01110 comp4338_seq0 GGGCCTTTGATCTCTGTTTGCTCCTCAGTG
tetur24g01110 comp4338_seq0 TCTGTTGATTGGTCCTCCCGGTGTTGGTAA
tetur24g01110 comp4338_seq0 TTCTGTTGATTGGTCCTCCCGGTGTTGGTA
tetur24g01810 comp315_seq12 AGTCCTGTTGATTGTTGAAGCCTTCGAACT
tetur24g01810 comp315_seq12 ATCGGGATGATATTCAACAAGAAGGCTGAT
tetur24g01810 comp315_seq12 ATGATTTGGTGGGTGGTGGTGGATGGATTT
tetur24g01810 comp315_seq12 ATGGTTTGTCGATGGTGATTAAAGGTTGCG
tetur24g01810 comp315_seq12 ATTAAAGGTTGCGTTGGTTTGTTGGTGTTG
tetur24g01810 comp315_seq12 ATTGGGAACAGTCCTGTTGATTGTTGAAGC
tetur24g01810 comp315_seq12 ATTTGGTGGGTGGTGGTGGATGGATTTGTG
tetur24g01810 comp315_seq12 CAACAGCTTCTTTGGCGAGTGACTCTCGAT
tetur24g01810 comp315_seq12 CAATGGTTTGTCGATGGTGATTAAAGGTTG
tetur24g01810 comp315_seq12 CAATTGGGAACAGTCCTGTTGATTGTTGAA
tetur24g01810 comp315_seq12 CACCATGAAATCTGGAAACATGAGGGTGAA
tetur24g01810 comp315_seq12 CAGTCCTGTTGATTGTTGAAGCCTTCGAAC
tetur24g01810 comp315_seq12 CCTGTTGATTGTTGAAGCCTTCGAACTGAA
tetur24g01810 comp315_seq12 CTGTTGATTGTTGAAGCCTTCGAACTGAAC
tetur24g01810 comp315_seq12 GAACAGTCCTGTTGATTGTTGAAGCCTTCG
tetur24g01810 comp315_seq12 GATCCGTGATGATAATGATCCATGAGTAGA
tetur24g01810 comp315_seq12 GATGATCCGTGATGATAATGATCCATGAGT
tetur24g01810 comp315_seq12 GATGATGATCCGTGATGATAATGATCCATG
tetur24g01810 comp315_seq12 GATTAAAGGTTGCGTTGGTTTGTTGGTGTT
tetur24g01810 comp315_seq12 GATTGTTGAAGCCTTCGAACTGAACTTATG
tetur24g01810 comp315_seq12 GATTTGGTGGGTGGTGGTGGATGGATTTGT
tetur24g01810 comp315_seq12 GCAATGGTTTGTCGATGGTGATTAAAGGTT
tetur24g01810 comp315_seq12 AATGGTTTGTCGATGGTGATTAAAGGTTGC
tetur24g01810 comp315_seq12 GGAACAGTCCTGTTGATTGTTGAAGCCTTC
tetur24g01810 comp315_seq12 AATTGGGAACAGTCCTGTTGATTGTTGAAG
tetur24g01810 comp315_seq12 GGATAACAATTGGGAACAGTCCTGTTGATT
tetur24g01810 comp315_seq12 GGGAACAGTCCTGTTGATTGTTGAAGCCTT
tetur24g01810 comp315_seq12 GGTGATTAAAGGTTGCGTTGGTTTGTTGGT
tetur24g01810 comp315_seq12 GGTTTGTCGATGGTGATTAAAGGTTGCGTT
tetur24g01810 comp315_seq12 GGTTTGTTACTGGACATCATGGATGATAGA
tetur24g01810 comp315_seq12 GTCCTGTTGATTGTTGAAGCCTTCGAACTG
tetur24g01810 comp315_seq12 GTGATTAAAGGTTGCGTTGGTTTGTTGGTG
tetur24g01810 comp315_seq12 GTTGATTGTTGAAGCCTTCGAACTGAACTT
tetur24g01810 comp315_seq12 GTTTGTCGATGGTGATTAAAGGTTGCGTTG
tetur24g01810 comp315_seq12 TAAATGATTTGGTGGGTGGTGGTGGATGGA
tetur24g01810 comp315_seq12 TAGGATAACAATTGGGAACAGTCCTGTTGA
tetur24g01810 comp315_seq12 TCCTGTTGATTGTTGAAGCCTTCGAACTGA
tetur24g01810 comp315_seq12 TGATCCGTGATGATAATGATCCATGAGTAG
tetur24g01810 comp315_seq12 TGATGATCCGTGATGATAATGATCCATGAG
tetur24g01810 comp315_seq12 TGATTTGGTGGGTGGTGGTGGATGGATTTG
tetur24g01810 comp315_seq12 TGGTTTGTTACTGGACATCATGGATGATAG
tetur24g01810 comp315_seq12 TTGGGAACAGTCCTGTTGATTGTTGAAGCC
tetur24g01810 comp315_seq12 TTTGGTGGGTGGTGGTGGATGGATTTGTGA
tetur24g01810 comp315_seq12 TTTGTCGATGGTGATTAAAGGTTGCGTTGG
tetur24g01810 comp315_seq12 AAATGATTTGGTGGGTGGTGGTGGATGGAT
tetur24g01810 comp315_seq12 AGGATAACAATTGGGAACAGTCCTGTTGAT
tetur24g02180 comp37_seq0 AAGTTTCGATTGGGTGGCCGCTGAGTATTT
tetur24g02180 comp37_seq0 GAAGTTTCGATTGGGTGGCCGCTGAGTATT
tetur24g02180 comp37_seq0 GTGGACAATTGAAGTTTCGATTGGGTGGCC
tetur24g02180 comp37_seq0 GTTTCGATTGGGTGGCCGCTGAGTATTTAA
tetur24g02180 comp37_seq0 TTCGATTGGGTGGCCGCTGAGTATTTAAAC
tetur25g00020 comp1378_seq0 ATCCATTTGGATTTGCCATAATTCCTCAGC
tetur25g01630 comp720_seq0 CAAACCAACCGAATCAACCAATTGATTGAG
tetur25g01630 comp720_seq0 CATTGTAACTGCTCAAATTGCTTCCAGTCA
tetur25g01630 comp720_seq0 CTGGATGTAATCGAGCAGAGATAATTCTCT
tetur25g01630 comp720_seq0 CTGTGGTAATCCATAGATCTCAATGGTACC
tetur25g01630 comp720_seq0 GACTTGAAATCCTCTAACCAGGTAGAATGA
tetur25g01630 comp720_seq0 GTGGTAATCCATAGATCTCAATGGTACCCA
tetur25g01630 comp720_seq0 ACATTGTAACTGCTCAAATTGCTTCCAGTC
tetur25g01630 comp720_seq0 TGTGGTAATCCATAGATCTCAATGGTACCC
tetur25g01630 comp720_seq0 ACTGGATGTAATCGAGCAGAGATAATTCTC
tetur26g00240 comp164_seq41 GTTGTTAGTGCTGGTGGTGTTAACAATTAC
tetur26g01130 comp1036_seq0 AGTCCATGGGAGATATTACACTCGCTTGTC
tetur26g01130 comp1036_seq0 AAACCCTGAAAGTAATTGGATTCCTGCAAC
tetur26g01130 comp1036_seq0 ATGTTTGGTAGTCCACTGAACGATTCAACT
tetur26g01130 comp1036_seq0 AACCCTGAAAGTAATTGGATTCCTGCAACT
tetur26g01130 comp1036_seq0 CAGAGAAATTGGCCTTTCCCAATAAGAAGC
tetur26g01130 comp1036_seq0 CAGTCCATGGGAGATATTACACTCGCTTGT
tetur26g01130 comp1036_seq0 AACTTAGATTAGCCATTGGTCAGTCCATGG
tetur26g01130 comp1036_seq0 CCACTGAACGATTCAACTTATAACCACGAA
tetur26g01130 comp1036_seq0 CCGATGAAAGCGTCTTCACCTCGATCAACG
tetur26g01130 comp1036_seq0 AAGATGTACCAATGATGTTTGGTAGTCCAC
tetur26g01130 comp1036_seq0 CGATGAAAGCGTCTTCACCTCGATCAACGA
tetur26g01130 comp1036_seq0 CGGGTCAAGGGAATGGTTGAAATGGTCAAC
tetur26g01130 comp1036_seq0 CGGTAACGCAATTAAACCCGATAATCATGA
tetur26g01130 comp1036_seq0 CTGATGATCTGGTCAACTTATCTGATCCAT
tetur26g01130 comp1036_seq0 CTTAGATTAGCCATTGGTCAGTCCATGGGA
tetur26g01130 comp1036_seq0 GAAATTGGCCTTTCCCAATAAGAAGCCTAA
tetur26g01130 comp1036_seq0 GAACTGAATTCACAAGGATTGAGCCAGTTC
tetur26g01130 comp1036_seq0 GAAGATGTACCAATGATGTTTGGTAGTCCA
tetur26g01130 comp1036_seq0 GAGAAATTGGCCTTTCCCAATAAGAAGCCT
tetur26g01130 comp1036_seq0 GATGTACCAATGATGTTTGGTAGTCCACTG
tetur26g01130 comp1036_seq0 GATGTTTGGTAGTCCACTGAACGATTCAAC
tetur26g01130 comp1036_seq0 GCCGATGAAAGCGTCTTCACCTCGATCAAC
tetur26g01130 comp1036_seq0 AATTGGCCTCCTCATTGTGCTCAGCCCGTT
tetur26g01130 comp1036_seq0 GGCCTTTCCCAATAAGAAGCCTAAATACAA
tetur26g01130 comp1036_seq0 GGGTCAAGGGAATGGTTGAAATGGTCAACC
tetur26g01130 comp1036_seq0 GGTCAACCGATGAATCTGGAAAGGTTGAAA
tetur26g01130 comp1036_seq0 GGTCAAGGGAATGGTTGAAATGGTCAACCG
tetur26g01130 comp1036_seq0 GGTTGGAGCACTAGTTGTATCACCATTGGC
tetur26g01130 comp1036_seq0 GTACCAATGATGTTTGGTAGTCCACTGAAC
tetur26g01130 comp1036_seq0 GTATCACATCATCGTTGAGTTGATTGCGAA
tetur26g01130 comp1036_seq0 GTCAACCGATGAATCTGGAAAGGTTGAAAT
tetur26g01130 comp1036_seq0 GTCAAGGGAATGGTTGAAATGGTCAACCGA
tetur26g01130 comp1036_seq0 GTCAGAGAAATTGGCCTTTCCCAATAAGAA
tetur26g01130 comp1036_seq0 GTCCATGGGAGATATTACACTCGCTTGTCC
tetur26g01130 comp1036_seq0 GTCGGGTCAAGGGAATGGTTGAAATGGTCA
tetur26g01130 comp1036_seq0 GTTGGAGCACTAGTTGTATCACCATTGGCA
tetur26g01130 comp1036_seq0 GTTTGGTAGTCCACTGAACGATTCAACTTA
tetur26g01130 comp1036_seq0 TACCAATGATGTTTGGTAGTCCACTGAACG
tetur26g01130 comp1036_seq0 TCAGAGAAATTGGCCTTTCCCAATAAGAAG
tetur26g01130 comp1036_seq0 TCAGTCCATGGGAGATATTACACTCGCTTG
tetur26g01130 comp1036_seq0 TCGGGTCAAGGGAATGGTTGAAATGGTCAA
tetur26g01130 comp1036_seq0 TCGGTAACGCAATTAAACCCGATAATCATG
tetur26g01130 comp1036_seq0 TCTGATGATCTGGTCAACTTATCTGATCCA
tetur26g01130 comp1036_seq0 TGAAGATGTACCAATGATGTTTGGTAGTCC
tetur26g01130 comp1036_seq0 TGATGTTTGGTAGTCCACTGAACGATTCAA
tetur26g01130 comp1036_seq0 ACCCTGAAAGTAATTGGATTCCTGCAACTC
tetur26g01130 comp1036_seq0 TGGAGCACTAGTTGTATCACCATTGGCAAA
tetur26g01130 comp1036_seq0 TGGCCTTTCCCAATAAGAAGCCTAAATACA
tetur26g01130 comp1036_seq0 TGGTCAACCGATGAATCTGGAAAGGTTGAA
tetur26g01130 comp1036_seq0 TGTACCAATGATGTTTGGTAGTCCACTGAA
tetur26g01130 comp1036_seq0 TGTATCACATCATCGTTGAGTTGATTGCGA
tetur26g01130 comp1036_seq0 TTAGATTAGCCATTGGTCAGTCCATGGGAG
tetur26g01130 comp1036_seq0 TTCTGATGATCTGGTCAACTTATCTGATCC
tetur26g01130 comp1036_seq0 TTGGAGCACTAGTTGTATCACCATTGGCAA
tetur26g01130 comp1036_seq0 TTGGCCTTTCCCAATAAGAAGCCTAAATAC
tetur26g01130 comp1036_seq0 TTGTATCACATCATCGTTGAGTTGATTGCG
tetur26g01130 comp1036_seq0 ACTTAGATTAGCCATTGGTCAGTCCATGGG
tetur26g01130 comp1036_seq0 AGAGAAATTGGCCTTTCCCAATAAGAAGCC
tetur26g01130 comp1036_seq0 AGATGTACCAATGATGTTTGGTAGTCCACT
tetur26g01140 comp2487_seq1 CAAGGTACCAAATCAATCACCTTAAGCAAG
tetur26g01140 comp2487_seq1 CAGAGTACAAAGGGAAGAACTACTCAACGA
tetur26g01140 comp2487_seq1 CGAGCTAAAGAAGCTTTCTTTCAAGCCCAG
tetur26g01140 comp2487_seq1 CTAAAGAAGCTTTCTTTCAAGCCCAGGAAG
tetur26g01140 comp2487_seq1 CTTGGACGATGATTCGACGACGACGGATTT
tetur26g01140 comp2487_seq1 GAGCGAGCTAAAGAAGCTTTCTTTCAAGCC
tetur26g01140 comp2487_seq1 GAGCTAAAGAAGCTTTCTTTCAAGCCCAGG
tetur26g01140 comp2487_seq1 GAGTACAAAGGGAAGAACTACTCAACGAAG
tetur26g01140 comp2487_seq1 GCGAGCTAAAGAAGCTTTCTTTCAAGCCCA
tetur26g01140 comp2487_seq1 GCTAAAGAAGCTTTCTTTCAAGCCCAGGAA
tetur26g01140 comp2487_seq1 GCTTGGACGATGATTCGACGACGACGGATT
tetur26g01140 comp2487_seq1 TCAGAGTACAAAGGGAAGAACTACTCAACG
tetur26g01140 comp2487_seq1 AGCAAGTGGCTTGGACGATGATTCGACGAC
tetur26g01140 comp2487_seq1 AGCGAGCTAAAGAAGCTTTCTTTCAAGCCC
tetur26g01440 comp2190_seq0 ATTGAGAGCTGCCACACCCTCTAGGATTGT
tetur26g01440 comp2190_seq0 AAGAGGAAGGAGCTCAAACTACCATCTACT
tetur26g01440 comp2190_seq0 CCATCTACTGTGCCTTGGAACCGACATTGG
tetur26g01440 comp2190_seq0 CCCGTTTACTTGTACCCAAATTGAGAGCTG
tetur26g01440 comp2190_seq0 CCGTTTACTTGTACCCAAATTGAGAGCTGC
tetur26g01440 comp2190_seq0 CGTTTACTTGTACCCAAATTGAGAGCTGCC
tetur26g01440 comp2190_seq0 CTGTTCACAATCGAACACAATAATCGTCAC
tetur26g01440 comp2190_seq0 GAGGAAGGAGCTCAAACTACCATCTACTGT
tetur26g01440 comp2190_seq0 AATTGAGAGCTGCCACACCCTCTAGGATTG
tetur26g01440 comp2190_seq0 GTTTACTTGTACCCAAATTGAGAGCTGCCA
tetur26g01440 comp2190_seq0 TACTTGTACCCAAATTGAGAGCTGCCACAC
tetur26g01440 comp2190_seq0 TGAGAGCTGCCACACCCTCTAGGATTGTTA
tetur26g01440 comp2190_seq0 ACCCGTTTACTTGTACCCAAATTGAGAGCT
tetur26g01440 comp2190_seq0 TTACTTGTACCCAAATTGAGAGCTGCCACA
tetur26g01440 comp2190_seq0 TTTACTTGTACCCAAATTGAGAGCTGCCAC
tetur26g01440 comp2190_seq0 AGAGGAAGGAGCTCAAACTACCATCTACTG
tetur26g01440 comp2190_seq0 AGGAAGGAGCTCAAACTACCATCTACTGTG
tetur26g01640 comp1513_seq2 CGTCCAAACCTGGAAATGAACGCTTTAATG
tetur26g01640 comp1513_seq2 CTTTGATGATCGATCATCTCCTTAAAGGTC
tetur26g01640 comp1513_seq2 GATGATCGATCATCTCCTTAAAGGTCATTG
tetur26g01640 comp1513_seq2 GGTTACGGTTAAGGAAGTGTCACAGAAATT
tetur26g01640 comp1513_seq2 GTTTAGGTTACGGTTAAGGAAGTGTCACAG
tetur26g01640 comp1513_seq2 TAGGTTACGGTTAAGGAAGTGTCACAGAAA
tetur26g01640 comp1513_seq2 TGTTTAGGTTACGGTTAAGGAAGTGTCACA
tetur26g01640 comp1513_seq2 TTAGGTTACGGTTAAGGAAGTGTCACAGAA
tetur26g01640 comp1513_seq2 TTCAATGTTGATGACCGATCGTTTGAAGTG
tetur26g01640 comp1513_seq2 TTTAGGTTACGGTTAAGGAAGTGTCACAGA
tetur26g01640 comp1513_seq2 AGGTTACGGTTAAGGAAGTGTCACAGAAAT
tetur26g01670 comp902_seq0 CCTCAACTCGTTGTTACTCTGTCTCTGTGA
tetur26g01670 comp902_seq0 CTCAACTCGTTGTTACTCTGTCTCTGTGAT
tetur26g01670 comp902_seq0 TCAACTCGTTGTTACTCTGTCTCTGTGATA
tetur26g01670 comp902_seq0 ACCCTGTTGTTCAAAGATTGGATTCTCAAG
tetur26g01670 comp902_seq0 TTCCACACCGATCTGGGTGATACCCTGTTG
tetur26g01810 comp3439_seq0 AGTCAGGCAAGGAAAGGAGGGTGAACCATG
tetur26g01810 comp3439_seq0 ATCGGCAGAATCCCTACCCGTTTACGAATG
tetur26g01810 comp3439_seq0 CAATTACAGGCGCTAACGATTAGAGAAATC
tetur26g01810 comp3439_seq0 CAGAATCCCTACCCGTTTACGAATGGATCA
tetur26g01810 comp3439_seq0 CAGTCAGGCAAGGAAAGGAGGGTGAACCAT
tetur26g01810 comp3439_seq0 AAGAATCGGCAGAATCCCTACCCGTTTACG
tetur26g01810 comp3439_seq0 CGGCAGAATCCCTACCCGTTTACGAATGGA
tetur26g01810 comp3439_seq0 AAAGAATCGGCAGAATCCCTACCCGTTTAC
tetur26g01810 comp3439_seq0 GAATCCCTACCCGTTTACGAATGGATCAAA
tetur26g01810 comp3439_seq0 GAATCGGCAGAATCCCTACCCGTTTACGAA
tetur26g01810 comp3439_seq0 GCAGAATCCCTACCCGTTTACGAATGGATC
tetur26g01810 comp3439_seq0 GGCAGAATCCCTACCCGTTTACGAATGGAT
tetur26g01810 comp3439_seq0 TCGGCAGAATCCCTACCCGTTTACGAATGG
tetur26g01900 comp1877_seq0 CGGATCAAGGAGGGTAAACCGATCGCATTG
tetur27g00030 comp1519_seq0 AAGGGAACCAACTGAAAGGAATTCAAATGC
tetur27g00030 comp1519_seq0 CTCCAGAGTGTTTGTGGTTTCAATTGCTTC
tetur27g00030 comp1519_seq0 CTTCCTCTTCTTCTTTGCGAGTGTTTCAAA
tetur27g00030 comp1519_seq0 GGTGTACCGGTTGACCAAGAAAGGGAACCA
tetur27g00030 comp1519_seq0 GTATCTTTGTTCGGTTGTTTGTCAGTGTCT
tetur27g00030 comp1519_seq0 GTGTACCGGTTGACCAAGAAAGGGAACCAA
tetur27g00030 comp1519_seq0 TCCAGAGTGTTTGTGGTTTCAATTGCTTCA
tetur27g00030 comp1519_seq0 TGTATCTTTGTTCGGTTGTTTGTCAGTGTC
tetur27g00030 comp1519_seq0 TTTCTCCAGAGTGTTTGTGGTTTCAATTGC
tetur27g01330 comp1410_seq1 CTCGGTTCTTTAGGATCTACTGCATCGTCA
tetur27g01330 comp1410_seq1 TCTCGGTTCTTTAGGATCTACTGCATCGTC
tetur27g01660 comp2392_seq0 ATCTCCACGCTACTAACCCAAACCAACAAT
tetur27g01660 comp2392_seq0 CAACTCCCTTGAAACAATCTCCACGCTACT
tetur27g01660 comp2392_seq0 CAATCAATCCCTTCAACTCCCTTGAAACAA
tetur27g01660 comp2392_seq0 CAATCTCCACGCTACTAACCCAAACCAACA
tetur27g01660 comp2392_seq0 CAATTGCAAGTTTCCGAGAAACTCCAAACA
tetur27g01660 comp2392_seq0 CCCTTCAACTCCCTTGAAACAATCTCCACG
tetur27g01660 comp2392_seq0 CCTTCAACTCCCTTGAAACAATCTCCACGC
tetur27g01660 comp2392_seq0 CCTTGAAACAATCTCCACGCTACTAACCCA
tetur27g01660 comp2392_seq0 CTCCACGCTACTAACCCAAACCAACAATTT
tetur27g01660 comp2392_seq0 CTCCCTTGAAACAATCTCCACGCTACTAAC
tetur27g01660 comp2392_seq0 CTTCAACTCCCTTGAAACAATCTCCACGCT
tetur27g01660 comp2392_seq0 CTTGAAACAATCTCCACGCTACTAACCCAA
tetur27g01660 comp2392_seq0 GAAACAATCTCCACGCTACTAACCCAAACC
tetur27g01660 comp2392_seq0 GCAATTGCAAGTTTCCGAGAAACTCCAAAC
tetur27g01660 comp2392_seq0 ACAATCTCCACGCTACTAACCCAAACCAAC
tetur27g01660 comp2392_seq0 TCAACTCCCTTGAAACAATCTCCACGCTAC
tetur27g01660 comp2392_seq0 TCCCTTCAACTCCCTTGAAACAATCTCCAC
tetur27g01660 comp2392_seq0 TCCCTTGAAACAATCTCCACGCTACTAACC
tetur27g01660 comp2392_seq0 TGAAACAATCTCCACGCTACTAACCCAAAC
tetur27g01660 comp2392_seq0 TTCAACTCCCTTGAAACAATCTCCACGCTA
tetur27g01660 comp2392_seq0 TTGAAACAATCTCCACGCTACTAACCCAAA
tetur27g01660 comp2392_seq0 AACAATCAATCCCTTCAACTCCCTTGAAAC
tetur28g00130 comp1926_seq0 CATCAGGATAAGTGTTTCCATCGCTCAAAT
tetur28g00130 comp1926_seq0 CCATCGCTCAAATTGCCAATTGGAACAATT
tetur28g00130 comp1926_seq0 TCATCAGGATAAGTGTTTCCATCGCTCAAA
tetur28g00130 comp1926_seq0 TTCCATCGCTCAAATTGCCAATTGGAACAA
tetur28g00130 comp1926_seq0 TTTCCATCGCTCAAATTGCCAATTGGAACA
tetur28g00870 comp2050_seq0 CGACAGTTTGTTGGCTCTTTGGATTCCCAT
tetur28g00870 comp2050_seq0 GACAGTTTGTTGGCTCTTTGGATTCCCATC
tetur28g00870 comp2050_seq0 ACAGTTTGTTGGCTCTTTGGATTCCCATCT
tetur28g00870 comp2050_seq0 TCGACAGTTTGTTGGCTCTTTGGATTCCCA
tetur28g00900 comp801_seq7 CGTTGCAGCGAAATTGCATTTGAATTAACC
tetur28g00900 comp801_seq7 GAAAGTAACGTTGCAGCGAAATTGCATTTG
tetur28g00900 comp801_seq7 GCAGCGAAATTGCATTTGAATTAACCCTCT
tetur28g00900 comp801_seq7 GCATTTGAATTAACCCTCTTTACGATGCCT
tetur28g00900 comp801_seq7 GTTGATCCATTGCGAAGATACGTTTATGGA
tetur28g00900 comp801_seq7 GTTGCAGCGAAATTGCATTTGAATTAACCC
tetur28g00900 comp801_seq7 TGATCCATTGCGAAGATACGTTTATGGAAG
tetur28g00900 comp801_seq7 TGCAGCGAAATTGCATTTGAATTAACCCTC
tetur28g00900 comp801_seq7 TGTTGATCCATTGCGAAGATACGTTTATGG
tetur28g00900 comp801_seq7 TTTGGGTCTACACATCATATCCATTAGCGA
tetur28g01440 comp2475_seq1 ATCTCGCAAATAAGTCCAATCACCACGATT
tetur28g01440 comp2475_seq1 CAATTGAAAGGTGTCATTTGAAGAGGAGAG
tetur28g01440 comp2475_seq1 CACATCCGATTGTCAATTGAAAGGTGTCAT
tetur28g01440 comp2475_seq1 CAGATCAATAAGCGGACTGTTGGGTAGGGA
tetur28g01440 comp2475_seq1 CCAGATCAATAAGCGGACTGTTGGGTAGGG
tetur28g01440 comp2475_seq1 AAGAGCTGCTCGCTTACAGACGATTTCAAT
tetur28g01440 comp2475_seq1 AAGCCCAAGGCCAATTAGAATACTTTCGAC
tetur28g01440 comp2475_seq1 CCTTTGGTCGGGTTAATGGATTGGAGCGAT
tetur28g01440 comp2475_seq1 AAACTTGCAATCAAGCCCAAGGCCAATTAG
tetur28g01440 comp2475_seq1 CTAAAGCTTCAGGATTAGCTGCCGAACGTT
tetur28g01440 comp2475_seq1 CTCGCAAATAAGTCCAATCACCACGATTAA
tetur28g01440 comp2475_seq1 CTGTTGTTTACTTGTTCCATCCCAAACGCG
tetur28g01440 comp2475_seq1 CTTGCAATCAAGCCCAAGGCCAATTAGAAT
tetur28g01440 comp2475_seq1 CTTTGGTCGGGTTAATGGATTGGAGCGATT
tetur28g01440 comp2475_seq1 AATCTCGCAAATAAGTCCAATCACCACGAT
tetur28g01440 comp2475_seq1 GATCAATAAGCGGACTGTTGGGTAGGGAAA
tetur28g01440 comp2475_seq1 GATCAATGCGAGGAAATTTGTTGCTGTTGC
tetur28g01440 comp2475_seq1 GATTAGGATAACGCCCGAGGGTAGATAATG
tetur28g01440 comp2475_seq1 GATTGATCAGTTTCACTAATAACGGAGGCT
tetur28g01440 comp2475_seq1 GCCCAAGGCCAATTAGAATACTTTCGACTT
tetur28g01440 comp2475_seq1 AAAGCTTCAGGATTAGCTGCCGAACGTTTG
tetur28g01440 comp2475_seq1 GGATCAATGCGAGGAAATTTGTTGCTGTTG
tetur28g01440 comp2475_seq1 GTCAATTGAAAGGTGTCATTTGAAGAGGAG
tetur28g01440 comp2475_seq1 GTTGTTTACTTGTTCCATCCCAAACGCGGA
tetur28g01440 comp2475_seq1 TCTCGCAAATAAGTCCAATCACCACGATTA
tetur28g01440 comp2475_seq1 TGAGAAGAAACTTGCAATCAAGCCCAAGGC
tetur28g01440 comp2475_seq1 TTGAGAAGAAACTTGCAATCAAGCCCAAGG
tetur28g01440 comp2475_seq1 TTGATTAGGATAACGCCCGAGGGTAGATAA
tetur28g01440 comp2475_seq1 TTGTTTACTTGTTCCATCCCAAACGCGGAA
tetur28g01440 comp2475_seq1 TTTGGTCGGGTTAATGGATTGGAGCGATTG
tetur28g01440 comp2475_seq1 AGAGCTGCTCGCTTACAGACGATTTCAATT
tetur28g01440 comp2475_seq1 AGCCCAAGGCCAATTAGAATACTTTCGACT
tetur28g01440 comp2475_seq1 AACACATCCGATTGTCAATTGAAAGGTGTC
tetur28g01520 comp1450_seq0 ATGACCTGTTCAGAAGAGTAGATCGAGATG
tetur28g01520 comp1450_seq0 CCCGATAATAAATGGCTTTATGACCTGTTC
tetur28g01520 comp1450_seq0 CCTTCTCCTTAATCAACTGCCCAGTGTTCA
tetur28g01520 comp1450_seq0 CTTCTCCTTAATCAACTGCCCAGTGTTCAA
tetur28g01520 comp1450_seq0 GACCTGTTCAGAAGAGTAGATCGAGATGGA
tetur28g01520 comp1450_seq0 GCCCGATAATAAATGGCTTTATGACCTGTT
tetur28g01520 comp1450_seq0 TCCTTCTCCTTAATCAACTGCCCAGTGTTC
tetur28g01520 comp1450_seq0 TGACCTGTTCAGAAGAGTAGATCGAGATGG
tetur28g01520 comp1450_seq0 ACCTGTTCAGAAGAGTAGATCGAGATGGAT
tetur28g01520 comp1450_seq0 TTCTCCTTAATCAACTGCCCAGTGTTCAAA
tetur28g02400 comp225_seq0 AGTCGGTTCTATATCCGGTCTTTGAGTTTG
tetur28g02400 comp225_seq0 ATTCGAAAGGAAGTCGGTTCTATATCCGGT
tetur28g02400 comp225_seq0 CAATTCGAAAGGAAGTCGGTTCTATATCCG
tetur28g02400 comp225_seq0 CCAATTCGAAAGGAAGTCGGTTCTATATCC
tetur28g02400 comp225_seq0 CCCAATTCGAAAGGAAGTCGGTTCTATATC
tetur28g02400 comp225_seq0 CGAAAGGAAGTCGGTTCTATATCCGGTCTT
tetur28g02400 comp225_seq0 CGGTTCTATATCCGGTCTTTGAGTTTGATG
tetur28g02400 comp225_seq0 AAGTCGGTTCTATATCCGGTCTTTGAGTTT
tetur28g02400 comp225_seq0 GAAAGGAAGTCGGTTCTATATCCGGTCTTT
tetur28g02400 comp225_seq0 GAAGTCGGTTCTATATCCGGTCTTTGAGTT
tetur28g02400 comp225_seq0 AAAGGAAGTCGGTTCTATATCCGGTCTTTG
tetur28g02400 comp225_seq0 GGAAGTCGGTTCTATATCCGGTCTTTGAGT
tetur28g02400 comp225_seq0 GGTTCTATATCCGGTCTTTGAGTTTGATGA
tetur28g02400 comp225_seq0 GTCGGTTCTATATCCGGTCTTTGAGTTTGA
tetur28g02400 comp225_seq0 TTCGAAAGGAAGTCGGTTCTATATCCGGTC
tetur28g02400 comp225_seq0 AGGAAGTCGGTTCTATATCCGGTCTTTGAG
tetur28g02490 comp142_seq4 CAAGCTTTGTCGCTGATCAACAACAACAAG
tetur28g02490 comp142_seq4 AAGCTTTGTCGCTGATCAACAACAACAAGT
tetur28g02490 comp142_seq4 CTTGAGCTTCGTAATTACAGTGTTTCCCGA
tetur28g02490 comp142_seq4 GACTTGAGCTTCGTAATTACAGTGTTTCCC
tetur28g02490 comp142_seq4 TCAAGCTTTGTCGCTGATCAACAACAACAA
tetur28g02490 comp142_seq4 TTCAAGCTTTGTCGCTGATCAACAACAACA
tetur28g02490 comp142_seq4 TTTCAAGCTTTGTCGCTGATCAACAACAAC
tetur28g02490 comp142_seq4 ACTTGAGCTTCGTAATTACAGTGTTTCCCG
tetur28g02490 comp142_seq4 AGCTTTGTCGCTGATCAACAACAACAAGTT
tetur30g00070 comp2051_seq1 CAGTTGATTGGTATTAGTTTGCGCTTGTGT
tetur30g00070 comp2051_seq1 CCATTGGGTAATATTAATCCTGGATCTCGA
tetur30g00070 comp2051_seq1 CCCATTGGGTAATATTAATCCTGGATCTCG
tetur30g00070 comp2051_seq1 CTGGATCTCGATCTTCTGGTTTAATCTCAG
tetur30g00070 comp2051_seq1 GATCTCGATCTTCTGGTTTAATCTCAGGTA
tetur30g00070 comp2051_seq1 GGATCTCGATCTTCTGGTTTAATCTCAGGT
tetur30g00070 comp2051_seq1 GTTGATTGGTATTAGTTTGCGCTTGTGTTG
tetur30g00070 comp2051_seq1 ACAGTTGATTGGTATTAGTTTGCGCTTGTG
tetur30g00070 comp2051_seq1 TGGATCTCGATCTTCTGGTTTAATCTCAGG
tetur30g00230 comp1353_seq1 AGTGACCATTAGAAGAAGACGGAATCAAGG
tetur30g00230 comp1353_seq1 ATTCCAATCAGTGACCATTAGAAGAAGACG
tetur30g00230 comp1353_seq1 CCATTAGAAGAAGACGGAATCAAGGAAGAA
tetur30g00230 comp1353_seq1 CGGTTTCTATTTACCCGCTTATAGCCGTTG
tetur30g00230 comp1353_seq1 CGTCGGTTTCTATTTACCCGCTTATAGCCG
tetur30g00230 comp1353_seq1 GACCAATGCCTGAATTGTGATATTTACTGG
tetur30g00230 comp1353_seq1 GACCATTAGAAGAAGACGGAATCAAGGAAG
tetur30g00230 comp1353_seq1 GATGCCTCATCTTTCCACTTTGACCCGAGA
tetur30g00230 comp1353_seq1 GCCGTCGGTTTCTATTTACCCGCTTATAGC
tetur30g00230 comp1353_seq1 GTCGGTTTCTATTTACCCGCTTATAGCCGT
tetur30g00230 comp1353_seq1 GTGACCATTAGAAGAAGACGGAATCAAGGA
tetur30g00230 comp1353_seq1 GTTCAACTAATCCAAGATGTCTACGGCTTC
tetur30g00230 comp1353_seq1 GTTTGCTCACTCGCCTATGTGCTCATCATA
tetur30g00230 comp1353_seq1 TGACCATTAGAAGAAGACGGAATCAAGGAA
tetur30g00230 comp1353_seq1 TTCAACTAATCCAAGATGTCTACGGCTTCA
tetur30g00230 comp1353_seq1 TTGTTTGCTCACTCGCCTATGTGCTCATCA
tetur30g01460 comp3888_seq0 ATCATGGCGAGTCAAACTCAAGGAACGCCT
tetur30g01460 comp3888_seq0 ATGGCGAGTCAAACTCAAGGAACGCCTGAT
tetur30g01460 comp3888_seq0 ATGTTCAAATCAGTCGCTGCTCTCCACACT
tetur30g01460 comp3888_seq0 CAAATCAGTCGCTGCTCTCCACACTATAAG
tetur30g01460 comp3888_seq0 CACACTATAAGAACTACAATCGTTGAAGCG
tetur30g01460 comp3888_seq0 CAGGAAGAAGTTGACGATCTCGACAAGATT
tetur30g01460 comp3888_seq0 CATGGCGAGTCAAACTCAAGGAACGCCTGA
tetur30g01460 comp3888_seq0 AAGAAGTTGACGATCTCGACAAGATTCACG
tetur30g01460 comp3888_seq0 AAACTCTCCAGGAAGAAGTTGACGATCTCG
tetur30g01460 comp3888_seq0 CCAGGAAGAAGTTGACGATCTCGACAAGAT
tetur30g01460 comp3888_seq0 CGAGTCAAACTCAAGGAACGCCTGATGCTG
tetur30g01460 comp3888_seq0 CTGATAAAGCTCGTCATGCTGAGGAAATGA
tetur30g01460 comp3888_seq0 GATCATGGCGAGTCAAACTCAAGGAACGCC
tetur30g01460 comp3888_seq0 GCGAGTCAAACTCAAGGAACGCCTGATGCT
tetur30g01460 comp3888_seq0 GCTGATAAAGCTCGTCATGCTGAGGAAATG
tetur30g01460 comp3888_seq0 GGACCTTAGAAGATTGGAAGTGACTCAATA
tetur30g01460 comp3888_seq0 GGTATTAGCTGATCATGGCGAGTCAAACTC
tetur30g01460 comp3888_seq0 GTATTAGCTGATCATGGCGAGTCAAACTCA
tetur30g01460 comp3888_seq0 GTTCAAATCAGTCGCTGCTCTCCACACTAT
tetur30g01460 comp3888_seq0 TATTAGCTGATCATGGCGAGTCAAACTCAA
tetur30g01460 comp3888_seq0 TATTGGTATTAGCTGATCATGGCGAGTCAA
tetur30g01460 comp3888_seq0 TCAAATCAGTCGCTGCTCTCCACACTATAA
tetur30g01460 comp3888_seq0 TCATGGCGAGTCAAACTCAAGGAACGCCTG
tetur30g01460 comp3888_seq0 TCCAGGAAGAAGTTGACGATCTCGACAAGA
tetur30g01460 comp3888_seq0 TCCATTGGTGGAAGATTATCAATTAGAGGC
tetur30g01460 comp3888_seq0 TGGCGAGTCAAACTCAAGGAACGCCTGATG
tetur30g01460 comp3888_seq0 TGTTCAAATCAGTCGCTGCTCTCCACACTA
tetur30g01460 comp3888_seq0 TTCAAATCAGTCGCTGCTCTCCACACTATA
tetur30g01460 comp3888_seq0 TTCGCTCACGCCGTTGAAATGGACCTTAGA
tetur30g01460 comp3888_seq0 TTGCTGATAAAGCTCGTCATGCTGAGGAAA
tetur30g01460 comp3888_seq0 TTGGTATTAGCTGATCATGGCGAGTCAAAC
tetur30g01460 comp3888_seq0 TTTCGCTCACGCCGTTGAAATGGACCTTAG
tetur30g01460 comp3888_seq0 AGGAAGAAGTTGACGATCTCGACAAGATTC
tetur32g00440 comp3324_seq0 CAAAGAATTCAATGGCATTCTTGTTGCGTG
tetur32g00440 comp3324_seq0 CACCATTGGCCAAATTACCGATCGCTTGAG
tetur32g00440 comp3324_seq0 CATCAATTCTTGTGATCGTTCACCATTGGC
tetur32g00440 comp3324_seq0 CATTGGCCAAATTACCGATCGCTTGAGTTG
tetur32g00440 comp3324_seq0 AAGAATTCAATGGCATTCTTGTTGCGTGTG
tetur32g00440 comp3324_seq0 CCAAAGAATTCAATGGCATTCTTGTTGCGT
tetur32g00440 comp3324_seq0 CCATTGGCCAAATTACCGATCGCTTGAGTT
tetur32g00440 comp3324_seq0 GTCTCATTGGTGGTGATTGATTGGATACGA
tetur32g00440 comp3324_seq0 TCAATTCTTGTGATCGTTCACCATTGGCCA
tetur32g00440 comp3324_seq0 TCCCAAAGAATTCAATGGCATTCTTGTTGC
tetur32g00440 comp3324_seq0 ACCATTGGCCAAATTACCGATCGCTTGAGT
tetur34g00290 comp2958_seq0 AGTTTGGTGTGGTGGTTGAAGATACTGACG
tetur34g00290 comp2958_seq0 GAGTTTGGTGTGGTGGTTGAAGATACTGAC
tetur34g00290 comp2958_seq0 GCTGTAAGATCTTCACCAGAGGACATAATG
tetur34g00290 comp2958_seq0 GGTGGTTGAAGATACTGACGATGAATTGTT
tetur34g00290 comp2958_seq0 GTTTGGTGTGGTGGTTGAAGATACTGACGA
tetur34g00290 comp2958_seq0 TGAGTTTGGTGTGGTGGTTGAAGATACTGA
tetur34g01010 comp3434_seq0 ATAATTGTGGGAGCATTACCAGAGTTTGAG
tetur34g01010 comp3434_seq0 CAAGTCGATTCTGGGCAGCGTGTAGAGTTC
tetur34g01010 comp3434_seq0 CAGAGTTTGAGGTATCATTTGAGTCTCTGA
tetur34g01010 comp3434_seq0 CATCGCCACCTGAAAGTTTCTCTTTATCGA
tetur34g01010 comp3434_seq0 CCAGAGTTTGAGGTATCATTTGAGTCTCTG
tetur34g01010 comp3434_seq0 CCGATCATTGTTGATACAACGAGCCAACTC
tetur34g01010 comp3434_seq0 CCGATTAGACTGATGACCTGTTCAATGCCA
tetur34g01010 comp3434_seq0 CGATCATTGTTGATACAACGAGCCAACTCA
tetur34g01010 comp3434_seq0 CGATTAGACTGATGACCTGTTCAATGCCAA
tetur34g01010 comp3434_seq0 CGCCGATCATTGTTGATACAACGAGCCAAC
tetur34g01010 comp3434_seq0 CTATAATTGTGGGAGCATTACCAGAGTTTG
tetur34g01010 comp3434_seq0 CTCTGGCTCCTCTTCACCGTCGACATCTTT
tetur34g01010 comp3434_seq0 CTCTTCACCGTCGACATCTTTAAAGTGGTC
tetur34g01010 comp3434_seq0 AAGTCGATTCTGGGCAGCGTGTAGAGTTCG
tetur34g01010 comp3434_seq0 CTTCACCGTCGACATCTTTAAAGTGGTCAT
tetur34g01010 comp3434_seq0 GATTAGACTGATGACCTGTTCAATGCCAAA
tetur34g01010 comp3434_seq0 GCCGATCATTGTTGATACAACGAGCCAACT
tetur34g01010 comp3434_seq0 GTTGTGGACATGTTGAGGAGATACTGTTAA
tetur34g01010 comp3434_seq0 TACATTAGCCTCTGGCTCCTCTTCACCGTC
tetur34g01010 comp3434_seq0 TCATCGCCACCTGAAAGTTTCTCTTTATCG
tetur34g01010 comp3434_seq0 TCGCCGATCATTGTTGATACAACGAGCCAA
tetur34g01010 comp3434_seq0 ACCAGAGTTTGAGGTATCATTTGAGTCTCT
tetur34g01010 comp3434_seq0 TCTGGCTCCTCTTCACCGTCGACATCTTTA
tetur34g01010 comp3434_seq0 TCTTCACCGTCGACATCTTTAAAGTGGTCA
tetur34g01010 comp3434_seq0 TTCGCCGATCATTGTTGATACAACGAGCCA
tetur34g01010 comp3434_seq0 TTTGAAGTTAGTCCAATCGGTGGTCAGAAC
tetur34g01040 comp3434_seq0 ATAATTGTGGGAGCATTACCAGAGTTTGAG
tetur34g01040 comp3434_seq0 CAAGTCGATTCTGGGCAGCGTGTAGAGTTC
tetur34g01040 comp3434_seq0 CAGAGTTTGAGGTATCATTTGAGTCTCTGA
tetur34g01040 comp3434_seq0 CATCGCCACCTGAAAGTTTCTCTTTATCGA
tetur34g01040 comp3434_seq0 CCAGAGTTTGAGGTATCATTTGAGTCTCTG
tetur34g01040 comp3434_seq0 CCGATCATTGTTGATACAACGAGCCAACTC
tetur34g01040 comp3434_seq0 CCGATTAGACTGATGACCTGTTCAATGCCA
tetur34g01040 comp3434_seq0 CGATCATTGTTGATACAACGAGCCAACTCA
tetur34g01040 comp3434_seq0 CGATTAGACTGATGACCTGTTCAATGCCAA
tetur34g01040 comp3434_seq0 CGCCGATCATTGTTGATACAACGAGCCAAC
tetur34g01040 comp3434_seq0 CTATAATTGTGGGAGCATTACCAGAGTTTG
tetur34g01040 comp3434_seq0 CTCTGGCTCCTCTTCACCGTCGACATCTTT
tetur34g01040 comp3434_seq0 CTCTTCACCGTCGACATCTTTAAAGTGGTC
tetur34g01040 comp3434_seq0 AAGTCGATTCTGGGCAGCGTGTAGAGTTCG
tetur34g01040 comp3434_seq0 CTTCACCGTCGACATCTTTAAAGTGGTCAT
tetur34g01040 comp3434_seq0 GATTAGACTGATGACCTGTTCAATGCCAAA
tetur34g01040 comp3434_seq0 GCCGATCATTGTTGATACAACGAGCCAACT
tetur34g01040 comp3434_seq0 GTTGTGGACATGTTGAGGAGATACTGTTAA
tetur34g01040 comp3434_seq0 TACATTAGCCTCTGGCTCCTCTTCACCGTC
tetur34g01040 comp3434_seq0 TCATCGCCACCTGAAAGTTTCTCTTTATCG
tetur34g01040 comp3434_seq0 TCGCCGATCATTGTTGATACAACGAGCCAA
tetur34g01040 comp3434_seq0 ACCAGAGTTTGAGGTATCATTTGAGTCTCT
tetur34g01040 comp3434_seq0 TCTGGCTCCTCTTCACCGTCGACATCTTTA
tetur34g01040 comp3434_seq0 TCTTCACCGTCGACATCTTTAAAGTGGTCA
tetur34g01040 comp3434_seq0 TTCGCCGATCATTGTTGATACAACGAGCCA
tetur34g01040 comp3434_seq0 TTTGAAGTTAGTCCAATCGGTGGTCAGAAC
tetur35g00520 comp7786_seq0 GTGTGAGTGTTAATTTGCTGCTTTGTCAAG
tetur35g01120 comp2504_seq0 CGGACTTTGGTTATTGCAGATTGAAATCGT
tetur35g01120 comp2504_seq0 CTGGTTCGGACTTTGGTTATTGCAGATTGA
tetur35g01120 comp2504_seq0 GCTGGTTCGGACTTTGGTTATTGCAGATTG
tetur35g01120 comp2504_seq0 GTGTTCGCTGGTTCGGACTTTGGTTATTGC
tetur35g01120 comp2504_seq0 GTTCGCTGGTTCGGACTTTGGTTATTGCAG
tetur35g01120 comp2504_seq0 TCGGACTTTGGTTATTGCAGATTGAAATCG
tetur35g01120 comp2504_seq0 TGTGTTCGCTGGTTCGGACTTTGGTTATTG
tetur35g01120 comp2504_seq0 TGTTCGCTGGTTCGGACTTTGGTTATTGCA
tetur35g01120 comp2504_seq0 TTCGCTGGTTCGGACTTTGGTTATTGCAGA
tetur35g01120 comp2504_seq0 TTTGGACTATGGATTCAGAGAAACGTGATG
tetur35g01130 comp1428_seq1 AACGTACAACTCACCAATCACCAATCAAAC
tetur35g01130 comp1428_seq1 CCCGACATTAAACACCCTAAACGTACAACT
tetur35g01130 comp1428_seq1 CCGACATTAAACACCCTAAACGTACAACTC
tetur35g01130 comp1428_seq1 CCTAAACGTACAACTCACCAATCACCAATC
tetur35g01130 comp1428_seq1 CGACATTAAACACCCTAAACGTACAACTCA
tetur35g01130 comp1428_seq1 CTAAACGTACAACTCACCAATCACCAATCA
tetur35g01130 comp1428_seq1 CTCACCAATCACCAATCAAACCAATCAAAC
tetur35g01130 comp1428_seq1 ACATTAAACACCCTAAACGTACAACTCACC
tetur35g01130 comp1428_seq1 TCACCAATCACCAATCAAACCAATCAAACC
tetur35g01130 comp1428_seq1 TCCCGACATTAAACACCCTAAACGTACAAC
tetur35g01130 comp1428_seq1 TGGACCTCTAATTATCCCGATTCCTCTATC
tetur35g01130 comp1428_seq1 TTCCCGACATTAAACACCCTAAACGTACAA
tetur35g01130 comp1428_seq1 TTTCCCGACATTAAACACCCTAAACGTACA
tetur36g00320 comp4339_seq0 CACTGCTGCTACTGGAACTTCAGAGGCATC
tetur36g00320 comp4339_seq0 CCACTGCTGCTACTGGAACTTCAGAGGCAT
tetur36g00320 comp4339_seq0 AAGGTGATGGATGTCCTAAAGCGCCACAAT
tetur36g00320 comp4339_seq0 GAAGGTGATGGATGTCCTAAAGCGCCACAA
tetur36g00320 comp4339_seq0 GACTCGGACGATGAAGACCCTGATGCAGAT
tetur36g00320 comp4339_seq0 AGGTGATGGATGTCCTAAAGCGCCACAATT
tetur36g00470 comp1664_seq0 ATTAATGTGACGACAAGCAACCCTAATGTG
tetur36g00470 comp1664_seq0 ATTTCGCCGGCAAACCAGTGAACATATACG
tetur36g00470 comp1664_seq0 CCCTTAGTCTTCAGAATTTCCGTGAAGAAC
tetur36g00470 comp1664_seq0 CCTTAGTCTTCAGAATTTCCGTGAAGAACA
tetur36g00470 comp1664_seq0 TATTTCGCCGGCAAACCAGTGAACATATAC
tetur36g00470 comp1664_seq0 TCCCTTAGTCTTCAGAATTTCCGTGAAGAA
tetur36g00470 comp1664_seq0 TTCGCCGGCAAACCAGTGAACATATACGTA
tetur39g00490 comp1721_seq1 ATCACTAACAATGGATCCATGGATTAACCG
tetur39g00490 comp1721_seq1 ATTGCATGATCACTAACAATGGATCCATGG
tetur39g00490 comp1721_seq1 CATCTTAGATGATGAGGGTGGAAATTTGGT
tetur39g00490 comp1721_seq1 CCATCTTAGATGATGAGGGTGGAAATTTGG
tetur39g00490 comp1721_seq1 CCCACTCTGTTTCCATTCCCATTCCCATTC
tetur39g00490 comp1721_seq1 CGAGTATCTTCTGGTTCCATCTTAGATGAT
tetur39g00490 comp1721_seq1 CTGGTTCCATCTTAGATGATGAGGGTGGAA
tetur39g00490 comp1721_seq1 GAATCTTCGAGTATCTTCTGGTTCCATCTT
tetur39g00490 comp1721_seq1 GATCACTAACAATGGATCCATGGATTAACC
tetur39g00490 comp1721_seq1 GGATCCATGGATTAACCGATTGACACCAAA
tetur39g00490 comp1721_seq1 GGTTCCATCTTAGATGATGAGGGTGGAAAT
tetur39g00490 comp1721_seq1 GTTCCATCTTAGATGATGAGGGTGGAAATT
tetur39g00490 comp1721_seq1 TCCATCTTAGATGATGAGGGTGGAAATTTG
tetur39g00490 comp1721_seq1 TCGAGTATCTTCTGGTTCCATCTTAGATGA
tetur39g00490 comp1721_seq1 TCTTCGAGTATCTTCTGGTTCCATCTTAGA
tetur39g00490 comp1721_seq1 TGGATCCATGGATTAACCGATTGACACCAA
tetur39g00490 comp1721_seq1 TGGTTCCATCTTAGATGATGAGGGTGGAAA
tetur39g00490 comp1721_seq1 TTCGAGTATCTTCTGGTTCCATCTTAGATG
tetur39g00490 comp1721_seq1 TTGCATGATCACTAACAATGGATCCATGGA
tetur39g00510 comp2028_seq0 GGATAAATGAAGACTATCATCAAGGGAGAG
tetur418g00010 comp1416_seq3 AACAGCTTCAAACTTCCGTTCATGTTCATC
tetur418g00010 comp1416_seq3 CAACACTTTGAAAGCATCTTGTTCATCGGG
tetur418g00010 comp1416_seq3 CACTCGCACAGAGGAAGAGCAAAGGAAATC
tetur418g00010 comp1416_seq3 CACTTTGAAAGCATCTTGTTCATCGGGATC
tetur418g00010 comp1416_seq3 CAGCTTCAAACTTCCGTTCATGTTCATCAT
tetur418g00010 comp1416_seq3 CAGTGGCCTCCAATCATCTTGGCAACGGTT
tetur418g00010 comp1416_seq3 AAACTCTCATCATCTTCCCGCTCGTCACAT
tetur418g00010 comp1416_seq3 CCTTACACCATGGATCAACAACTAATGGTG
tetur418g00010 comp1416_seq3 CTCACTCGCACAGAGGAAGAGCAAAGGAAA
tetur418g00010 comp1416_seq3 CTTACACCATGGATCAACAACTAATGGTGG
tetur418g00010 comp1416_seq3 GCAACACTTTGAAAGCATCTTGTTCATCGG
tetur418g00010 comp1416_seq3 ACACTTTGAAAGCATCTTGTTCATCGGGAT
tetur418g00010 comp1416_seq3 TGGCAACGGTTCGGTCGCCTCACAATTGTA
tetur418g00010 comp1416_seq3 ACTCATGATCAACAGTTGACTCACTCGCAC
tetur418g00010 comp1416_seq3 ACTCGCACAGAGGAAGAGCAAAGGAAATCT
tetur418g00010 comp1416_seq3 AGCAACACTTTGAAAGCATCTTGTTCATCG
tetur418g00010 comp1416_seq3 AGCTTCAAACTTCCGTTCATGTTCATCATG
tetur41g00190 comp3507_seq1 ATCACTTTCACTTGCTGGTGCTGTAATTGC
tetur41g00190 comp3507_seq1 ATGACGCAGATCAGATTGTGAAAGCGATAT
tetur41g00190 comp3507_seq1 ATGGGTGAACAGTCATCTCTTGGTGGAAAC
tetur41g00190 comp3507_seq1 CAAATGACGCAGATCAGATTGTGAAAGCGA
tetur41g00190 comp3507_seq1 CACTTTCACTTGCTGGTGCTGTAATTGCAT
tetur41g00190 comp3507_seq1 CCATCCATTATATCAAGAGGAATCCATTGG
tetur41g00190 comp3507_seq1 CTGAGCGCGATGATCCAGCTGCCATAAAGA
tetur41g00190 comp3507_seq1 CTGTAATTGCATGTGCTTGGCTTGGAGTTG
tetur41g00190 comp3507_seq1 GAGCGCGATGATCCAGCTGCCATAAAGAAA
tetur41g00190 comp3507_seq1 GCTGTAATTGCATGTGCTTGGCTTGGAGTT
tetur41g00190 comp3507_seq1 GTAATTGCATGTGCTTGGCTTGGAGTTGAT
tetur41g00190 comp3507_seq1 TCACTTTCACTTGCTGGTGCTGTAATTGCA
tetur41g00190 comp3507_seq1 TGAGCGCGATGATCCAGCTGCCATAAAGAA
tetur41g00190 comp3507_seq1 TGGGTGAACAGTCATCTCTTGGTGGAAACA
tetur41g00190 comp3507_seq1 TGTAATTGCATGTGCTTGGCTTGGAGTTGA
tetur41g00190 comp3507_seq1 AAATGACGCAGATCAGATTGTGAAAGCGAT
tetur41g00190 comp3507_seq1 ACTTTCACTTGCTGGTGCTGTAATTGCATG
tetur41g00190 comp3507_seq1 AGCGCGATGATCCAGCTGCCATAAAGAAAT
tetur501g00010 comp5141_seq0 CACTGCCTGTTTGATTGTTTGGTGATGAAT
tetur501g00010 comp5141_seq0 CCACTGCCTGTTTGATTGTTTGGTGATGAA
tetur501g00010 comp5141_seq0 CTGAGCCTGATTACCCGAGAAAGATGATGC
tetur501g00010 comp5141_seq0 CTGCCTGTTTGATTGTTTGGTGATGAATCT
tetur501g00010 comp5141_seq0 GAGCCTGATTACCCGAGAAAGATGATGCTG
tetur501g00010 comp5141_seq0 GCTGAGCCTGATTACCCGAGAAAGATGATG
tetur501g00010 comp5141_seq0 GGTTGTGCAGAAGTTTGCTGAGCCTGATTA
tetur501g00010 comp5141_seq0 GTTACCACTGGAAACACCGCCACTGGAAGA
tetur501g00010 comp5141_seq0 GTTGTGCAGAAGTTTGCTGAGCCTGATTAC
tetur501g00010 comp5141_seq0 TACCACTGGAAACACCGCCACTGGAAGAAG
tetur501g00010 comp5141_seq0 AAATAATCGTGATGGTCCACTGCCTGTTTG
tetur501g00010 comp5141_seq0 TTACCACTGGAAACACCGCCACTGGAAGAA
tetur501g00010 comp5141_seq0 TTGCTGAGCCTGATTACCCGAGAAAGATGA
tetur501g00010 comp5141_seq0 TTTGCTGAGCCTGATTACCCGAGAAAGATG
tetur501g00010 comp5141_seq0 ACTGCCTGTTTGATTGTTTGGTGATGAATC
tetur501g00010 comp5141_seq0 ACTGGAAACACCGCCACTGGAAGAAGAGCT
tetur668g00020 comp2569_seq0 CAACCTCAACATCTTATTATGCTCAGCAGT
tetur668g00020 comp2569_seq0 CCTCAACATCTTATTATGCTCAGCAGTTGG
tetur668g00020 comp2569_seq0 GTAACTCACCATCGTCCAATTCAACCTCAA
tetur668g00020 comp2569_seq0 GTTTGTTGTCATGATGTCTGATCATCTGTC
tetur668g00020 comp2569_seq0 TCAACCTCAACATCTTATTATGCTCAGCAG
tetur668g00020 comp2569_seq0 ACCTCAACATCTTATTATGCTCAGCAGTTG
