# Supplementary material for: A PCR primer design method for identifying spider mite species using k-mer counting
Source: PLoS One. 2025 Jun 9;20(6):e0321199. doi: 10.1371/journal.pone.0321199 (PMC12148119; doi:10.1371/journal.pone.0321199)
Supplement: S2 File — (ZIP) [file pone.0321199.s004.zip › S2_file/T_pue.txt]

tetur01g07340 comp6448_seq0 GGAATCGTATGATTGGTACTCTTAACGATG
tetur01g07340 comp6448_seq0 GGGAATCGTATGATTGGTACTCTTAACGAT
tetur01g07340 comp6448_seq0 TGGGAATCGTATGATTGGTACTCTTAACGA
tetur01g07340 comp6448_seq0 TTGGGAATCGTATGATTGGTACTCTTAACG
tetur01g09250 comp4759_seq1 CTTGGAAGCGATCAAGAGTTAATCATGGAA
tetur01g09250 comp4759_seq1 GAAGCGATCAAGAGTTAATCATGGAATGGT
tetur01g09250 comp4759_seq1 GCCAGTTGATAAATCTTGGAAGCGATCAAG
tetur01g09250 comp4759_seq1 GGAAGCGATCAAGAGTTAATCATGGAATGG
tetur01g09250 comp4759_seq1 TCTTGGAAGCGATCAAGAGTTAATCATGGA
tetur01g09250 comp4759_seq1 TGGAAGCGATCAAGAGTTAATCATGGAATG
tetur01g09250 comp4759_seq1 ATCTTGGAAGCGATCAAGAGTTAATCATGG
tetur01g09250 comp4759_seq1 CCAGTTGATAAATCTTGGAAGCGATCAAGA
tetur01g12260 comp2123_seq1 GTCAATTTGTCTACCGTGTTTCCGCACAAA
tetur01g12260 comp2123_seq1 TCAATTTGTCTACCGTGTTTCCGCACAAAG
tetur01g15410 comp1115_seq0 CTCTTTAGTGAATTGGCATGCGCAGCAAAT
tetur01g15410 comp1115_seq0 CTTTAGTGAATTGGCATGCGCAGCAAATTT
tetur02g01190 comp5147_seq0 CTGTTGTCACAACAACAACAACAACAACTG
tetur02g02390 comp5997_seq0 GCAAAGGTATTTCATGTGCTTTCTGTTGCT
tetur02g02390 comp5997_seq0 CAAAGGTATTTCATGTGCTTTCTGTTGCTG
tetur02g05060 comp4511_seq0 TCCCTTGACACTGTTACTCTTCTTTGACTC
tetur02g05060 comp4511_seq0 AACATCCCTTGACACTGTTACTCTTCTTTG
tetur02g05060 comp4511_seq0 ATCAACATCCCTTGACACTGTTACTCTTCT
tetur02g05060 comp4511_seq0 ATCCCTTGACACTGTTACTCTTCTTTGACT
tetur02g05060 comp4511_seq0 CAACATCCCTTGACACTGTTACTCTTCTTT
tetur02g05060 comp4511_seq0 CATCAACATCCCTTGACACTGTTACTCTTC
tetur02g05060 comp4511_seq0 CATCCCTTGACACTGTTACTCTTCTTTGAC
tetur02g05060 comp4511_seq0 CCCTTGACACTGTTACTCTTCTTTGACTCT
tetur02g07450 comp1820_seq0 GCCTTCCTCCTTTAAACAATGACGAAATGG
tetur02g07450 comp1820_seq0 GGCCTTCCTCCTTTAAACAATGACGAAATG
tetur02g07450 comp1820_seq0 CCTTCCTCCTTTAAACAATGACGAAATGGA
tetur02g08900 comp6102_seq0 GATAACATCTCCTTGACCATAACCACCGTC
tetur02g10640 comp3374_seq0 GGTCAGTTTATGATGACGGACTATTTCGAT
tetur02g11760 comp1264_seq0 GTAGAGACCCTGGTGAGGTAGCTACAATAA
tetur02g11760 comp1264_seq0 AGAGACCCTGGTGAGGTAGCTACAATAATG
tetur03g00440 comp1198_seq0 GCAACGTGATTCACATTGACTAAATCGAGC
tetur03g00440 comp1198_seq0 TGCAACGTGATTCACATTGACTAAATCGAG
tetur03g00440 comp1198_seq0 CAACGTGATTCACATTGACTAAATCGAGCT
tetur03g03270 comp4879_seq0 CTGCATGAACGCTAGATAAATGCGCTTGTA
tetur03g03270 comp4879_seq0 CTTGTAACTTGCTTCTCAAATAAGGCGCAG
tetur03g03270 comp4879_seq0 GAACGCTAGATAAATGCGCTTGTAACTTGC
tetur03g03270 comp4879_seq0 AAAGCCACCAAGTCAGTTGCTGCATGAACG
tetur03g03270 comp4879_seq0 GCATGAACGCTAGATAAATGCGCTTGTAAC
tetur03g03270 comp4879_seq0 GCCACCAAGTCAGTTGCTGCATGAACGCTA
tetur03g03270 comp4879_seq0 GCTGCATGAACGCTAGATAAATGCGCTTGT
tetur03g03270 comp4879_seq0 GCTTGTAACTTGCTTCTCAAATAAGGCGCA
tetur03g03270 comp4879_seq0 GTAACTTGCTTCTCAAATAAGGCGCAGCTT
tetur03g03270 comp4879_seq0 GTCAGTTGCTGCATGAACGCTAGATAAATG
tetur03g03270 comp4879_seq0 GTTGCTGCATGAACGCTAGATAAATGCGCT
tetur03g03270 comp4879_seq0 TCAGTTGCTGCATGAACGCTAGATAAATGC
tetur03g03270 comp4879_seq0 ACCAAGTCAGTTGCTGCATGAACGCTAGAT
tetur03g03270 comp4879_seq0 TGAACGCTAGATAAATGCGCTTGTAACTTG
tetur03g03270 comp4879_seq0 TGCATGAACGCTAGATAAATGCGCTTGTAA
tetur03g03270 comp4879_seq0 TGCGCTTGTAACTTGCTTCTCAAATAAGGC
tetur03g03270 comp4879_seq0 TGCTGCATGAACGCTAGATAAATGCGCTTG
tetur03g03270 comp4879_seq0 ACGCTAGATAAATGCGCTTGTAACTTGCTT
tetur03g03270 comp4879_seq0 TTGTAACTTGCTTCTCAAATAAGGCGCAGC
tetur03g03270 comp4879_seq0 AGCCACCAAGTCAGTTGCTGCATGAACGCT
tetur03g03270 comp4879_seq0 AAACAAAGCCACCAAGTCAGTTGCTGCATG
tetur03g03270 comp4879_seq0 AGTCAGTTGCTGCATGAACGCTAGATAAAT
tetur03g03270 comp4879_seq0 AGTTGCTGCATGAACGCTAGATAAATGCGC
tetur03g03270 comp4879_seq0 ATGCGCTTGTAACTTGCTTCTCAAATAAGG
tetur03g03270 comp4879_seq0 CAAAGCCACCAAGTCAGTTGCTGCATGAAC
tetur03g03270 comp4879_seq0 AACGCTAGATAAATGCGCTTGTAACTTGCT
tetur03g03270 comp4879_seq0 CAAGTCAGTTGCTGCATGAACGCTAGATAA
tetur03g03270 comp4879_seq0 CACCAAGTCAGTTGCTGCATGAACGCTAGA
tetur03g03270 comp4879_seq0 CAGTTGCTGCATGAACGCTAGATAAATGCG
tetur03g03270 comp4879_seq0 CATGAACGCTAGATAAATGCGCTTGTAACT
tetur03g03270 comp4879_seq0 CCAAGTCAGTTGCTGCATGAACGCTAGATA
tetur03g03270 comp4879_seq0 CCACCAAGTCAGTTGCTGCATGAACGCTAG
tetur03g03270 comp4879_seq0 AAGCCACCAAGTCAGTTGCTGCATGAACGC
tetur03g06730 comp4986_seq0 GGTTTCAGTTTCTCCCAAACTTCCAGGACT
tetur03g06730 comp4986_seq0 GTTTCAGTTTCTCCCAAACTTCCAGGACTG
tetur03g06730 comp4986_seq0 TTCAGTTTCTCCCAAACTTCCAGGACTGAG
tetur03g06730 comp4986_seq0 TTTCAGTTTCTCCCAAACTTCCAGGACTGA
tetur03g09710 comp3109_seq0 GATGTGTCCTGTCATTGCTAAATCACCTGA
tetur03g09710 comp3109_seq0 TGATGTGTCCTGTCATTGCTAAATCACCTG
tetur03g09710 comp3109_seq0 TGTGTCCTGTCATTGCTAAATCACCTGACG
tetur03g09710 comp3109_seq0 ATGTGTCCTGTCATTGCTAAATCACCTGAC
tetur04g04570 comp1850_seq0 CGCGACTTGCTTAACCAAACATCCACATGA
tetur04g04570 comp1850_seq0 CTTAACCAAACATCCACATGAGAACAAGTG
tetur04g04570 comp1850_seq0 CTTGCTTAACCAAACATCCACATGAGAACA
tetur04g04570 comp1850_seq0 GACTTGCTTAACCAAACATCCACATGAGAA
tetur04g04570 comp1850_seq0 GCGACTTGCTTAACCAAACATCCACATGAG
tetur04g04570 comp1850_seq0 GCGCGACTTGCTTAACCAAACATCCACATG
tetur04g04570 comp1850_seq0 GCTTAACCAAACATCCACATGAGAACAAGT
tetur04g04570 comp1850_seq0 GGTTGATTTGGATTCAATGGATTCGCTTTC
tetur04g04570 comp1850_seq0 TGCTTAACCAAACATCCACATGAGAACAAG
tetur04g04570 comp1850_seq0 ACTTGCTTAACCAAACATCCACATGAGAAC
tetur04g04570 comp1850_seq0 CGACTTGCTTAACCAAACATCCACATGAGA
tetur04g05290 comp3043_seq0 CGTGCCCTTTCTTCTCGTTTCCTTGCTAAC
tetur04g05290 comp3043_seq0 GTGCCCTTTCTTCTCGTTTCCTTGCTAACT
tetur04g05290 comp3043_seq0 TCGTGCCCTTTCTTCTCGTTTCCTTGCTAA
tetur04g05290 comp3043_seq0 TTCGTGCCCTTTCTTCTCGTTTCCTTGCTA
tetur04g07470 comp8236_seq0 CGTTCAACGTGTGAAGTATACTAGATCCGC
tetur04g07470 comp8236_seq0 CTAGATCCGCTAATGTCTTGGTGGTGTTAA
tetur04g07470 comp8236_seq0 CTAGGCGCTAGAGACAAGACATTGCCAACA
tetur04g07470 comp8236_seq0 CTCTAGGCGCTAGAGACAAGACATTGCCAA
tetur04g07470 comp8236_seq0 CTGGACGTTCAACGTGTGAAGTATACTAGA
tetur04g07470 comp8236_seq0 CTGGTGACCCAATGTCAGGTTATGGCGTTT
tetur04g07470 comp8236_seq0 GAAGATTTATGGTCTCTAGGCGCTAGAGAC
tetur04g07470 comp8236_seq0 GACGTTCAACGTGTGAAGTATACTAGATCC
tetur04g07470 comp8236_seq0 GACTAAACCTAGGAAAGTGCAGAAAGTGAA
tetur04g07470 comp8236_seq0 GATCCGCTAATGTCTTGGTGGTGTTAAAGG
tetur04g07470 comp8236_seq0 GATTTATGGTCTCTAGGCGCTAGAGACAAG
tetur04g07470 comp8236_seq0 GCTAATGTCTTGGTGGTGTTAAAGGTTATC
tetur04g07470 comp8236_seq0 GGACGTTCAACGTGTGAAGTATACTAGATC
tetur04g07470 comp8236_seq0 GGCGTTTGATTGCGACTACACTCACGTTGC
tetur04g07470 comp8236_seq0 GGTCTCTAGGCGCTAGAGACAAGACATTGC
tetur04g07470 comp8236_seq0 GGTGACCCAATGTCAGGTTATGGCGTTTGA
tetur04g07470 comp8236_seq0 GTATACTAGATCCGCTAATGTCTTGGTGGT
tetur04g07470 comp8236_seq0 GTCTCTAGGCGCTAGAGACAAGACATTGCC
tetur04g07470 comp8236_seq0 ACACTCACGTTGCTTACACAATGAACATCT
tetur04g07470 comp8236_seq0 GTTCAACGTGTGAAGTATACTAGATCCGCT
tetur04g07470 comp8236_seq0 GTTGAAGATTTATGGTCTCTAGGCGCTAGA
tetur04g07470 comp8236_seq0 TACACTCACGTTGCTTACACAATGAACATC
tetur04g07470 comp8236_seq0 TAGATCCGCTAATGTCTTGGTGGTGTTAAA
tetur04g07470 comp8236_seq0 TATACTAGATCCGCTAATGTCTTGGTGGTG
tetur04g07470 comp8236_seq0 TCAACGTGTGAAGTATACTAGATCCGCTAA
tetur04g07470 comp8236_seq0 TCTAGGCGCTAGAGACAAGACATTGCCAAC
tetur04g07470 comp8236_seq0 TCTCTAGGCGCTAGAGACAAGACATTGCCA
tetur04g07470 comp8236_seq0 TGAAGATTTATGGTCTCTAGGCGCTAGAGA
tetur04g07470 comp8236_seq0 TGACTAAACCTAGGAAAGTGCAGAAAGTGA
tetur04g07470 comp8236_seq0 TGGCGTTTGATTGCGACTACACTCACGTTG
tetur04g07470 comp8236_seq0 TGGTCTCTAGGCGCTAGAGACAAGACATTG
tetur04g07470 comp8236_seq0 TGGTGACCCAATGTCAGGTTATGGCGTTTG
tetur04g07470 comp8236_seq0 TTATGGTCTCTAGGCGCTAGAGACAAGACA
tetur04g07470 comp8236_seq0 TTCAACGTGTGAAGTATACTAGATCCGCTA
tetur04g07470 comp8236_seq0 TTGACTAAACCTAGGAAAGTGCAGAAAGTG
tetur04g07470 comp8236_seq0 TTTATGGTCTCTAGGCGCTAGAGACAAGAC
tetur04g07470 comp8236_seq0 ACGTTCAACGTGTGAAGTATACTAGATCCG
tetur04g07470 comp8236_seq0 ACTGGTGACCCAATGTCAGGTTATGGCGTT
tetur04g07470 comp8236_seq0 AGATCCGCTAATGTCTTGGTGGTGTTAAAG
tetur04g07470 comp8236_seq0 AGGCGCTAGAGACAAGACATTGCCAACATT
tetur04g07470 comp8236_seq0 AGTATACTAGATCCGCTAATGTCTTGGTGG
tetur04g07470 comp8236_seq0 ATACTAGATCCGCTAATGTCTTGGTGGTGT
tetur04g07470 comp8236_seq0 ATCCGCTAATGTCTTGGTGGTGTTAAAGGT
tetur04g07470 comp8236_seq0 ATGGCGTTTGATTGCGACTACACTCACGTT
tetur04g07470 comp8236_seq0 ATGGTCTCTAGGCGCTAGAGACAAGACATT
tetur04g07470 comp8236_seq0 CCTGGACGTTCAACGTGTGAAGTATACTAG
tetur05g02060 comp4625_seq0 GACGGAAGAATTGTCCACAAGTGAACAGCA
tetur05g02060 comp4625_seq0 GGCAGAGTTGGTCTTGTCCTAAATCTTACA
tetur05g02060 comp4625_seq0 GGGCAGAGTTGGTCTTGTCCTAAATCTTAC
tetur05g02060 comp4625_seq0 ACGGAAGAATTGTCCACAAGTGAACAGCAT
tetur05g06850 comp1761_seq0 GCATTTAAAGCTGATACCCATGGTGGTAAA
tetur05g06850 comp1761_seq0 GTGCATTTAAAGCTGATACCCATGGTGGTA
tetur05g06850 comp1761_seq0 TGCATTTAAAGCTGATACCCATGGTGGTAA
tetur05g06850 comp1761_seq0 TGGATAAGGAGCTTGCAAAGGAAGTGTATA
tetur05g07250 comp24_seq3 TCAGCAAGTAATCTCAAGTCAAGTCAGGTC
tetur05g07250 comp24_seq3 ATCAGCAAGTAATCTCAAGTCAAGTCAGGT
tetur05g07250 comp24_seq3 CAGCAAGTAATCTCAAGTCAAGTCAGGTCA
tetur06g06090 comp2652_seq0 GATGAGGACTCTGGTTGCTGTTCAACCGGT
tetur06g06090 comp2652_seq0 GTTCAACCGGTTCGACTGTTTGTGGTTTAA
tetur06g06090 comp2652_seq0 TCAACCGGTTCGACTGTTTGTGGTTTAAGG
tetur06g06090 comp2652_seq0 TGATGAGGACTCTGGTTGCTGTTCAACCGG
tetur06g06090 comp2652_seq0 ACCGGTTCGACTGTTTGTGGTTTAAGGATT
tetur06g06090 comp2652_seq0 TTCAACCGGTTCGACTGTTTGTGGTTTAAG
tetur06g06090 comp2652_seq0 TTGATGAGGACTCTGGTTGCTGTTCAACCG
tetur06g06090 comp2652_seq0 AACCGGTTCGACTGTTTGTGGTTTAAGGAT
tetur06g06090 comp2652_seq0 ATTGATGAGGACTCTGGTTGCTGTTCAACC
tetur06g06090 comp2652_seq0 CAACCGGTTCGACTGTTTGTGGTTTAAGGA
tetur06g06260 comp1889_seq0 CTTTGCTAGTGAACCAATTTCTAAAGCCTC
tetur06g06260 comp1889_seq0 GAAGTGCAACTTTGCTAGTGAACCAATTTC
tetur06g06260 comp1889_seq0 TTTCGAAGTGCAACTTTGCTAGTGAACCAA
tetur06g06260 comp1889_seq0 CGAAGTGCAACTTTGCTAGTGAACCAATTT
tetur07g02730 comp445_seq0 ACAAGATCGCTGGACCAGCTAATGATCAAC
tetur07g02730 comp445_seq0 TACAAGATCGCTGGACCAGCTAATGATCAA
tetur07g06540 comp2437_seq0 CTATTGAGGAGGGAAGATCTTCATAGCCCT
tetur07g06540 comp2437_seq0 CTGTGGTTAGGGTGTTCGGCAATGTATATG
tetur07g06540 comp2437_seq0 GAAGATCTTCATAGCCCTGTGGTTAGGGTG
tetur07g06540 comp2437_seq0 GAGGAGGGAAGATCTTCATAGCCCTGTGGT
tetur07g06540 comp2437_seq0 GAGGGAAGATCTTCATAGCCCTGTGGTTAG
tetur07g06540 comp2437_seq0 GATCTTCATAGCCCTGTGGTTAGGGTGTTC
tetur07g06540 comp2437_seq0 AATGTATATGTAGCCTCGGGTTCGAGTCTC
tetur07g06540 comp2437_seq0 GGAAGATCTTCATAGCCCTGTGGTTAGGGT
tetur07g06540 comp2437_seq0 GGAGGGAAGATCTTCATAGCCCTGTGGTTA
tetur07g06540 comp2437_seq0 GGTGTTCGGCAATGTATATGTAGCCTCGGG
tetur07g06540 comp2437_seq0 GGTTAGGGTGTTCGGCAATGTATATGTAGC
tetur07g06540 comp2437_seq0 GTGGTTAGGGTGTTCGGCAATGTATATGTA
tetur07g06540 comp2437_seq0 GTGTTCGGCAATGTATATGTAGCCTCGGGT
tetur07g06540 comp2437_seq0 GTTAGGGTGTTCGGCAATGTATATGTAGCC
tetur07g06540 comp2437_seq0 GTTCGGCAATGTATATGTAGCCTCGGGTTC
tetur07g06540 comp2437_seq0 TAGGGTGTTCGGCAATGTATATGTAGCCTC
tetur07g06540 comp2437_seq0 TATTGAGGAGGGAAGATCTTCATAGCCCTG
tetur07g06540 comp2437_seq0 TCGGCAATGTATATGTAGCCTCGGGTTCGA
tetur07g06540 comp2437_seq0 TCTTCATAGCCCTGTGGTTAGGGTGTTCGG
tetur07g06540 comp2437_seq0 TGAGGAGGGAAGATCTTCATAGCCCTGTGG
tetur07g06540 comp2437_seq0 TGGTTAGGGTGTTCGGCAATGTATATGTAG
tetur07g06540 comp2437_seq0 TTCATAGCCCTGTGGTTAGGGTGTTCGGCA
tetur07g06540 comp2437_seq0 TTGAGGAGGGAAGATCTTCATAGCCCTGTG
tetur07g06540 comp2437_seq0 AGATCTTCATAGCCCTGTGGTTAGGGTGTT
tetur07g06540 comp2437_seq0 AGGAGGGAAGATCTTCATAGCCCTGTGGTT
tetur07g06540 comp2437_seq0 AGGGAAGATCTTCATAGCCCTGTGGTTAGG
tetur07g06540 comp2437_seq0 AGGGTGTTCGGCAATGTATATGTAGCCTCG
tetur07g06540 comp2437_seq0 ATCTTCATAGCCCTGTGGTTAGGGTGTTCG
tetur07g06540 comp2437_seq0 ATGTATATGTAGCCTCGGGTTCGAGTCTCT
tetur07g06540 comp2437_seq0 ATTGAGGAGGGAAGATCTTCATAGCCCTGT
tetur07g06540 comp2437_seq0 CAATGTATATGTAGCCTCGGGTTCGAGTCT
tetur07g06540 comp2437_seq0 AAGATCTTCATAGCCCTGTGGTTAGGGTGT
tetur07g06540 comp2437_seq0 CCTATTGAGGAGGGAAGATCTTCATAGCCC
tetur07g06540 comp2437_seq0 CCTGTGGTTAGGGTGTTCGGCAATGTATAT
tetur08g00990 comp763_seq0 CTTGTTCTGGCTTATCTGGCTTATGTGATT
tetur08g00990 comp763_seq0 ACACTTGTTCTGGCTTATCTGGCTTATGTG
tetur08g00990 comp763_seq0 GTTCTGGCTTATCTGGCTTATGTGATTTAG
tetur08g00990 comp763_seq0 TTCAACACTTGTTCTGGCTTATCTGGCTTA
tetur08g00990 comp763_seq0 ACTTGTTCTGGCTTATCTGGCTTATGTGAT
tetur08g00990 comp763_seq0 AACACTTGTTCTGGCTTATCTGGCTTATGT
tetur08g00990 comp763_seq0 CAACACTTGTTCTGGCTTATCTGGCTTATG
tetur08g00990 comp763_seq0 CACTTGTTCTGGCTTATCTGGCTTATGTGA
tetur08g02410 comp1599_seq0 CTTGCAAGATCCAGAAGCAGGTGACGAGGA
tetur08g02410 comp1599_seq0 GACTTGCAAGATCCAGAAGCAGGTGACGAG
tetur08g02410 comp1599_seq0 GATCCAGAAGCAGGTGACGAGGACTGTGAA
tetur08g02410 comp1599_seq0 GATGACTTGCAAGATCCAGAAGCAGGTGAC
tetur08g02410 comp1599_seq0 TGACTTGCAAGATCCAGAAGCAGGTGACGA
tetur08g02410 comp1599_seq0 TGATGACTTGCAAGATCCAGAAGCAGGTGA
tetur08g02410 comp1599_seq0 TTGATGACTTGCAAGATCCAGAAGCAGGTG
tetur08g02410 comp1599_seq0 ACTTGCAAGATCCAGAAGCAGGTGACGAGG
tetur08g02410 comp1599_seq0 ATGACTTGCAAGATCCAGAAGCAGGTGACG
tetur08g02410 comp1599_seq0 CAAGATCCAGAAGCAGGTGACGAGGACTGT
tetur08g02410 comp1599_seq0 AAGATCCAGAAGCAGGTGACGAGGACTGTG
tetur08g04260 comp910_seq0 GTTGAATGAAGGTGAACAAGCGTTGTTATC
tetur08g06660 comp4693_seq0 GAACACAACCTCGACAATAAATAGCCCAAG
tetur08g06660 comp4693_seq0 GCAAATTAACGCAATATACGCGTCTCTACT
tetur08g06660 comp4693_seq0 TCAAGCAAATTAACGCAATATACGCGTCTC
tetur08g06660 comp4693_seq0 TGAACACAACCTCGACAATAAATAGCCCAA
tetur08g06660 comp4693_seq0 ACGCAATATACGCGTCTCTACTTGTTATTG
tetur08g06660 comp4693_seq0 AGCAAATTAACGCAATATACGCGTCTCTAC
tetur08g06660 comp4693_seq0 CAAGCAAATTAACGCAATATACGCGTCTCT
tetur09g02180 comp2436_seq0 CGGATTACTCATTTGTTCAAACCTTCGGAT
tetur09g02180 comp2436_seq0 CTCGGATTACTCATTTGTTCAAACCTTCGG
tetur09g02180 comp2436_seq0 TCGGATTACTCATTTGTTCAAACCTTCGGA
tetur09g02180 comp2436_seq0 TCTCGGATTACTCATTTGTTCAAACCTTCG
tetur09g02500 comp2416_seq0 CTGAGTGGCTTAAACACAAGTGACATCTAG
tetur09g02500 comp2416_seq0 AAACACAAGTGACATCTAGTGGCTTCTTCT
tetur09g02500 comp2416_seq0 GAGTGGCTTAAACACAAGTGACATCTAGTG
tetur09g02500 comp2416_seq0 GCTGAGTGGCTTAAACACAAGTGACATCTA
tetur09g02500 comp2416_seq0 GCTTAAACACAAGTGACATCTAGTGGCTTC
tetur09g02500 comp2416_seq0 GGCTTAAACACAAGTGACATCTAGTGGCTT
tetur09g02500 comp2416_seq0 ACACAAGTGACATCTAGTGGCTTCTTCTCT
tetur09g02500 comp2416_seq0 GTGGCTTAAACACAAGTGACATCTAGTGGC
tetur09g02500 comp2416_seq0 TAAACACAAGTGACATCTAGTGGCTTCTTC
tetur09g02500 comp2416_seq0 AACACAAGTGACATCTAGTGGCTTCTTCTC
tetur09g02500 comp2416_seq0 AGTGGCTTAAACACAAGTGACATCTAGTGG
tetur09g02500 comp2416_seq0 CACAAGTGACATCTAGTGGCTTCTTCTCTA
tetur09g02740 comp160_seq2 CTTGGTCTGTGGACTACCACAGACTTCTTC
tetur09g02740 comp160_seq2 GAGATCTTGGTCTGTGGACTACCACAGACT
tetur09g02740 comp160_seq2 GATCTTGGTCTGTGGACTACCACAGACTTC
tetur09g02740 comp160_seq2 GATGGTCGATTGTTGTTCACATTTACCGCT
tetur09g02740 comp160_seq2 GATTGTTGTTCACATTTACCGCTAAAGCTG
tetur09g02740 comp160_seq2 GCATTGGAGATCTTGGTCTGTGGACTACCA
tetur09g02740 comp160_seq2 GGAGATCTTGGTCTGTGGACTACCACAGAC
tetur09g02740 comp160_seq2 GGTCGATTGTTGTTCACATTTACCGCTAAA
tetur09g02740 comp160_seq2 GGTCTGTGGACTACCACAGACTTCTTCAAC
tetur09g02740 comp160_seq2 GTCGATTGTTGTTCACATTTACCGCTAAAG
tetur09g02740 comp160_seq2 GTCTGTGGACTACCACAGACTTCTTCAACA
tetur09g02740 comp160_seq2 GTTCACATTTACCGCTAAAGCTGGTTAAGC
tetur09g02740 comp160_seq2 GTTGTTCACATTTACCGCTAAAGCTGGTTA
tetur09g02740 comp160_seq2 TACCGCTAAAGCTGGTTAAGCCTAGAGAAG
tetur09g02740 comp160_seq2 ACATTTACCGCTAAAGCTGGTTAAGCCTAG
tetur09g02740 comp160_seq2 TCGATGGTCGATTGTTGTTCACATTTACCG
tetur09g02740 comp160_seq2 TCGATTGTTGTTCACATTTACCGCTAAAGC
tetur09g02740 comp160_seq2 TCTGTGGACTACCACAGACTTCTTCAACAA
tetur09g02740 comp160_seq2 ACCGCTAAAGCTGGTTAAGCCTAGAGAAGT
tetur09g02740 comp160_seq2 TGGAGATCTTGGTCTGTGGACTACCACAGA
tetur09g02740 comp160_seq2 TGGTCGATTGTTGTTCACATTTACCGCTAA
tetur09g02740 comp160_seq2 TGGTCTGTGGACTACCACAGACTTCTTCAA
tetur09g02740 comp160_seq2 TGTTCACATTTACCGCTAAAGCTGGTTAAG
tetur09g02740 comp160_seq2 TTACCGCTAAAGCTGGTTAAGCCTAGAGAA
tetur09g02740 comp160_seq2 TTCACATTTACCGCTAAAGCTGGTTAAGCC
tetur09g02740 comp160_seq2 TTGGAGATCTTGGTCTGTGGACTACCACAG
tetur09g02740 comp160_seq2 TTGGTCTGTGGACTACCACAGACTTCTTCA
tetur09g02740 comp160_seq2 TTTACCGCTAAAGCTGGTTAAGCCTAGAGA
tetur09g02740 comp160_seq2 AGATCTTGGTCTGTGGACTACCACAGACTT
tetur09g02740 comp160_seq2 ATCGATGGTCGATTGTTGTTCACATTTACC
tetur09g02740 comp160_seq2 ATCTTGGTCTGTGGACTACCACAGACTTCT
tetur09g02740 comp160_seq2 ATTTACCGCTAAAGCTGGTTAAGCCTAGAG
tetur09g02740 comp160_seq2 CACATTTACCGCTAAAGCTGGTTAAGCCTA
tetur09g02740 comp160_seq2 CATTGGAGATCTTGGTCTGTGGACTACCAC
tetur09g02740 comp160_seq2 CATTTACCGCTAAAGCTGGTTAAGCCTAGA
tetur09g02740 comp160_seq2 CCGCTAAAGCTGGTTAAGCCTAGAGAAGTA
tetur09g02740 comp160_seq2 CGATGGTCGATTGTTGTTCACATTTACCGC
tetur09g02740 comp160_seq2 CGATTGTTGTTCACATTTACCGCTAAAGCT
tetur09g03140 comp715_seq0 CTGAATTGGGTTCTTAATTCGGACCCAAGA
tetur09g03140 comp715_seq0 CTGTGCAAGTCCTGTTGATGGTAGTAACTT
tetur09g03140 comp715_seq0 GAAATGTCGGCAGCAATTGCTGCAATGTTG
tetur09g03140 comp715_seq0 ACAAGAAATGTCGGCAGCAATTGCTGCAAT
tetur09g03140 comp715_seq0 TCCTGAATTGGGTTCTTAATTCGGACCCAA
tetur09g03140 comp715_seq0 TGAATTGGGTTCTTAATTCGGACCCAAGAC
tetur09g03140 comp715_seq0 TTCTGTGCAAGTCCTGTTGATGGTAGTAAC
tetur09g03140 comp715_seq0 AGAAATGTCGGCAGCAATTGCTGCAATGTT
tetur09g03140 comp715_seq0 CAAGAAATGTCGGCAGCAATTGCTGCAATG
tetur09g03140 comp715_seq0 AAGAAATGTCGGCAGCAATTGCTGCAATGT
tetur09g03140 comp715_seq0 CCTGAATTGGGTTCTTAATTCGGACCCAAG
tetur09g03140 comp715_seq0 CGAAATGAACAAGAAATGTCGGCAGCAATT
tetur09g06120 comp2129_seq0 GATGGCCGAACAATACACGGATAACTTGTT
tetur09g06120 comp2129_seq0 AGATGGCCGAACAATACACGGATAACTTGT
tetur09g06120 comp2129_seq0 ATGGCCGAACAATACACGGATAACTTGTTT
tetur09g06120 comp2129_seq0 AAGATGGCCGAACAATACACGGATAACTTG
tetur108g00010 comp2503_seq0 AATCCGCTTCAGATTGTGGCGTATCAATGG
tetur108g00010 comp2503_seq0 TCCGCTTCAGATTGTGGCGTATCAATGGTA
tetur108g00010 comp2503_seq0 ATCCGCTTCAGATTGTGGCGTATCAATGGT
tetur10g05130 comp2627_seq0 TGCCAAGAGACTGAATTATTGTCGGTGTTA
tetur10g05130 comp2627_seq0 ATGCCAAGAGACTGAATTATTGTCGGTGTT
tetur11g01560 comp7543_seq0 GCACATGGAGTACGGCTGACAACAATGAGA
tetur11g01560 comp7543_seq0 GCAGCACATGGAGTACGGCTGACAACAATG
tetur11g01560 comp7543_seq0 ACATGGAGTACGGCTGACAACAATGAGACT
tetur11g01560 comp7543_seq0 AGCACATGGAGTACGGCTGACAACAATGAG
tetur11g01560 comp7543_seq0 CACATGGAGTACGGCTGACAACAATGAGAC
tetur11g01560 comp7543_seq0 CAGCACATGGAGTACGGCTGACAACAATGA
tetur11g02140 comp3009_seq0 AAGGCAATAGCAGGCGAGCAATTTACGAGC
tetur11g02140 comp3009_seq0 AAAGGCAATAGCAGGCGAGCAATTTACGAG
tetur11g02270 comp3733_seq0 CTAGAGCAATCGAGCAATCGTTGTGAACTT
tetur11g02270 comp3733_seq0 CTCATTCACTAGAGCAATCGAGCAATCGTT
tetur11g02270 comp3733_seq0 GAGCAATCGAGCAATCGTTGTGAACTTGCC
tetur11g02270 comp3733_seq0 GCAATCGAGCAATCGTTGTGAACTTGCCAA
tetur11g02270 comp3733_seq0 TACTCATTCACTAGAGCAATCGAGCAATCG
tetur11g02270 comp3733_seq0 TAGAGCAATCGAGCAATCGTTGTGAACTTG
tetur11g02270 comp3733_seq0 TCACTAGAGCAATCGAGCAATCGTTGTGAA
tetur11g02270 comp3733_seq0 TCATTCACTAGAGCAATCGAGCAATCGTTG
tetur11g02270 comp3733_seq0 TTACTCATTCACTAGAGCAATCGAGCAATC
tetur11g02270 comp3733_seq0 TTCACTAGAGCAATCGAGCAATCGTTGTGA
tetur11g02270 comp3733_seq0 ACTAGAGCAATCGAGCAATCGTTGTGAACT
tetur11g02270 comp3733_seq0 ACTCATTCACTAGAGCAATCGAGCAATCGT
tetur11g02270 comp3733_seq0 AGAGCAATCGAGCAATCGTTGTGAACTTGC
tetur11g02270 comp3733_seq0 ATTCACTAGAGCAATCGAGCAATCGTTGTG
tetur11g02270 comp3733_seq0 CAATCGAGCAATCGTTGTGAACTTGCCAAA
tetur11g02270 comp3733_seq0 CACTAGAGCAATCGAGCAATCGTTGTGAAC
tetur11g02270 comp3733_seq0 CATTCACTAGAGCAATCGAGCAATCGTTGT
tetur12g03800 comp3327_seq0 CTGAACGCATTACGAACACCCATGTCTTTG
tetur12g03800 comp3327_seq0 CTTGCTGAACGCATTACGAACACCCATGTC
tetur12g03800 comp3327_seq0 GAACACCCATGTCTTTGTCAGCCATGATGA
tetur12g03800 comp3327_seq0 GAACGCATTACGAACACCCATGTCTTTGTC
tetur12g03800 comp3327_seq0 GCATTACGAACACCCATGTCTTTGTCAGCC
tetur12g03800 comp3327_seq0 GCTGAACGCATTACGAACACCCATGTCTTT
tetur12g03800 comp3327_seq0 ACACCCATGTCTTTGTCAGCCATGATGACT
tetur12g03800 comp3327_seq0 TACGAACACCCATGTCTTTGTCAGCCATGA
tetur12g03800 comp3327_seq0 TCCATTATCTTGCTGAACGCATTACGAACA
tetur12g03800 comp3327_seq0 ACCCATGTCTTTGTCAGCCATGATGACTTT
tetur12g03800 comp3327_seq0 TTACGAACACCCATGTCTTTGTCAGCCATG
tetur12g03800 comp3327_seq0 ACGAACACCCATGTCTTTGTCAGCCATGAT
tetur12g03800 comp3327_seq0 TTATCTTGCTGAACGCATTACGAACACCCA
tetur12g03800 comp3327_seq0 ACGCATTACGAACACCCATGTCTTTGTCAG
tetur12g03800 comp3327_seq0 AACACCCATGTCTTTGTCAGCCATGATGAC
tetur12g03800 comp3327_seq0 ATCCATTATCTTGCTGAACGCATTACGAAC
tetur12g03800 comp3327_seq0 ATCTTGCTGAACGCATTACGAACACCCATG
tetur12g03800 comp3327_seq0 ATTACGAACACCCATGTCTTTGTCAGCCAT
tetur12g03800 comp3327_seq0 CACCCATGTCTTTGTCAGCCATGATGACTT
tetur12g03800 comp3327_seq0 CATTACGAACACCCATGTCTTTGTCAGCCA
tetur12g03800 comp3327_seq0 CATTATCTTGCTGAACGCATTACGAACACC
tetur12g03800 comp3327_seq0 CCATTATCTTGCTGAACGCATTACGAACAC
tetur12g03800 comp3327_seq0 CGAACACCCATGTCTTTGTCAGCCATGATG
tetur12g03800 comp3327_seq0 CGCATTACGAACACCCATGTCTTTGTCAGC
tetur13g02810 comp1208_seq0 GTAGCATTAAGTCAAGTGCAAAGTCCAACA
tetur13g02810 comp1208_seq0 TGTAGCATTAAGTCAAGTGCAAAGTCCAAC
tetur13g03700 comp869_seq1 TCGCGCTGTTCATTATTCATTATCAGTCCA
tetur13g03700 comp869_seq1 ACCCTGAATTGATTGTGGATCACAATAGAG
tetur13g03700 comp869_seq1 TTCGCGCTGTTCATTATTCATTATCAGTCC
tetur13g03700 comp869_seq1 CCCTGAATTGATTGTGGATCACAATAGAGC
tetur13g04766 comp3020_seq0 CGTCCACAGTTTCTCCCAATTTAAAGGCAG
tetur13g04766 comp3020_seq0 GTCCACAGTTTCTCCCAATTTAAAGGCAGG
tetur13g04766 comp3020_seq0 TCGTCCACAGTTTCTCCCAATTTAAAGGCA
tetur13g04766 comp3020_seq0 ATCGTCCACAGTTTCTCCCAATTTAAAGGC
tetur17g02530 comp2584_seq0 CTCACTACATAACATCAACTTCACATGGCT
tetur17g02700 comp3277_seq0 CTCATGAACCACCTCCACCACCAGGATTTA
tetur17g02700 comp3277_seq0 GCTCATGAACCACCTCCACCACCAGGATTT
tetur17g02700 comp3277_seq0 TCATGAACCACCTCCACCACCAGGATTTAG
tetur17g02700 comp3277_seq0 ATGCTCATGAACCACCTCCACCACCAGGAT
tetur17g02700 comp3277_seq0 CATGAACCACCTCCACCACCAGGATTTAGA
tetur17g02700 comp3277_seq0 AAGCCCTAGGAATGCTCATGAACCACCTCC
tetur18g02930 comp3739_seq0 CGGTACAGACGTTGATGATTGTCACTACCT
tetur18g02930 comp3739_seq0 CGTTGATGATTGTCACTACCTAAAGCTTTG
tetur18g02930 comp3739_seq0 GATGATTGTCACTACCTAAAGCTTTGACAG
tetur18g02930 comp3739_seq0 GATTGTCACTACCTAAAGCTTTGACAGATG
tetur18g02930 comp3739_seq0 GGTACAGACGTTGATGATTGTCACTACCTA
tetur18g02930 comp3739_seq0 TCGGTACAGACGTTGATGATTGTCACTACC
tetur19g00330 comp3074_seq0 GAGTCTGTTTCGATTTCGCATCAGCAGCAT
tetur19g00330 comp3074_seq0 GCATCAGCAGCATTTGATGCAGCACTGACA
tetur19g00330 comp3074_seq0 TGAGTCTGTTTCGATTTCGCATCAGCAGCA
tetur19g00330 comp3074_seq0 TTGAGTCTGTTTCGATTTCGCATCAGCAGC
tetur19g00330 comp3074_seq0 AGTCTGTTTCGATTTCGCATCAGCAGCATT
tetur19g00330 comp3074_seq0 CATCAGCAGCATTTGATGCAGCACTGACAA
tetur20g02640 comp311_seq1 CTTTATTGCGTCTGCGTTCCCGGTTGAGTT
tetur20g02640 comp311_seq1 TTATTGCGTCTGCGTTCCCGGTTGAGTTCC
tetur20g02640 comp311_seq1 TTTATTGCGTCTGCGTTCCCGGTTGAGTTC
tetur20g02640 comp311_seq1 ACTTTATTGCGTCTGCGTTCCCGGTTGAGT
tetur20g03040 comp2858_seq0 CTATTAATGGCTAACAGCACAAGGCTGATA
tetur20g03040 comp2858_seq0 AATGGCTAACAGCACAAGGCTGATAAAGCT
tetur20g03040 comp2858_seq0 GCCTATTAATGGCTAACAGCACAAGGCTGA
tetur20g03040 comp2858_seq0 TAATGGCTAACAGCACAAGGCTGATAAAGC
tetur20g03040 comp2858_seq0 TGCCTATTAATGGCTAACAGCACAAGGCTG
tetur20g03040 comp2858_seq0 TTAATGGCTAACAGCACAAGGCTGATAAAG
tetur20g03040 comp2858_seq0 ATGCCTATTAATGGCTAACAGCACAAGGCT
tetur20g03040 comp2858_seq0 CCTATTAATGGCTAACAGCACAAGGCTGAT
tetur20g03150 comp4269_seq0 CCGAATAATGTTATGATTTGGGAGTCAGCT
tetur21g00800 comp102_seq1 CTACTTGATCCTCCTCCATGGGCTTCTTGA
tetur21g00800 comp102_seq1 CTCCATGGGCTTCTTGAGCCAATTTACAGT
tetur21g00800 comp102_seq1 CTCCTCCATGGGCTTCTTGAGCCAATTTAC
tetur21g00800 comp102_seq1 GACTACTTGATCCTCCTCCATGGGCTTCTT
tetur21g00800 comp102_seq1 GATCCTCCTCCATGGGCTTCTTGAGCCAAT
tetur21g00800 comp102_seq1 TACTTGATCCTCCTCCATGGGCTTCTTGAG
tetur21g00800 comp102_seq1 TCCTCCATGGGCTTCTTGAGCCAATTTACA
tetur21g00800 comp102_seq1 TGATCCTCCTCCATGGGCTTCTTGAGCCAA
tetur21g00800 comp102_seq1 TTGATCCTCCTCCATGGGCTTCTTGAGCCA
tetur21g00800 comp102_seq1 ACTACTTGATCCTCCTCCATGGGCTTCTTG
tetur21g00800 comp102_seq1 ACTTGATCCTCCTCCATGGGCTTCTTGAGC
tetur21g00800 comp102_seq1 ATCCTCCTCCATGGGCTTCTTGAGCCAATT
tetur21g00800 comp102_seq1 CCATGGGCTTCTTGAGCCAATTTACAGTTA
tetur21g00800 comp102_seq1 CCTCCATGGGCTTCTTGAGCCAATTTACAG
tetur23g02070 comp5095_seq0 TTTGGTCTCATTGTAAATAATTGCCGGCTG
tetur23g02070 comp5095_seq0 CATTTGGTCTCATTGTAAATAATTGCCGGC
tetur24g00630 comp5472_seq0 GCCTGTCTTTGTAATTGTCAGAATGCTGAA
tetur24g02973 comp4055_seq0 CTAAACATCTCCTTGTCCTTTCACTGATTC
tetur24g02973 comp4055_seq0 CTCCTAAACATCTCCTTGTCCTTTCACTGA
tetur24g02973 comp4055_seq0 GCATCAGCATGAACCTGGGCTAAGGTAGTT
tetur24g02973 comp4055_seq0 GCATGAACCTGGGCTAAGGTAGTTCCTAAA
tetur24g02973 comp4055_seq0 TTACTCCTAAACATCTCCTTGTCCTTTCAC
tetur24g02973 comp4055_seq0 ACTCCTAAACATCTCCTTGTCCTTTCACTG
tetur24g02973 comp4055_seq0 AGCATCAGCATGAACCTGGGCTAAGGTAGT
tetur24g02973 comp4055_seq0 ATCAGCATGAACCTGGGCTAAGGTAGTTCC
tetur24g02973 comp4055_seq0 CAGCATCAGCATGAACCTGGGCTAAGGTAG
tetur24g02973 comp4055_seq0 CAGCATGAACCTGGGCTAAGGTAGTTCCTA
tetur24g02973 comp4055_seq0 CATCAGCATGAACCTGGGCTAAGGTAGTTC
tetur24g02973 comp4055_seq0 CCTAAACATCTCCTTGTCCTTTCACTGATT
tetur25g00020 comp1833_seq0 CATCGGTTATTACGGCGATCAATCAGTAAC
tetur25g01630 comp3586_seq0 GGAAGAGCATCTATTACATCGTTTGAAAGC
tetur26g01140 comp3056_seq0 GCAGTCATAGCATACCAGTCTTTACGTAAA
tetur26g01140 comp3056_seq0 CAGCAGTCATAGCATACCAGTCTTTACGTA
tetur28g00130 comp3108_seq0 GATACTGAGTCCAATTAGAGTGGCCATGGA
tetur28g00130 comp3108_seq0 ACATCGCATCAGCTTAACCATGATACTGAG
tetur28g00130 comp3108_seq0 TCGCATCAGCTTAACCATGATACTGAGTCC
tetur28g00130 comp3108_seq0 TGATACTGAGTCCAATTAGAGTGGCCATGG
tetur28g00130 comp3108_seq0 ATCGCATCAGCTTAACCATGATACTGAGTC
tetur28g00130 comp3108_seq0 ATGATACTGAGTCCAATTAGAGTGGCCATG
tetur28g00130 comp3108_seq0 CATCGCATCAGCTTAACCATGATACTGAGT
tetur28g02490 comp506_seq1 CTTTCCTTGCTTTCGGACCTCAAACACCAT
tetur28g02490 comp506_seq1 CTTTCGGACCTCAAACACCATTCGGAGGTT
tetur28g02490 comp506_seq1 GCTTTCGGACCTCAAACACCATTCGGAGGT
tetur28g02490 comp506_seq1 TCCCACAGAAGAATGCTTAAGATACCTGTA
tetur28g02490 comp506_seq1 TCCTTGCTTTCGGACCTCAAACACCATTCG
tetur28g02490 comp506_seq1 TCGGACCTCAAACACCATTCGGAGGTTACA
tetur28g02490 comp506_seq1 TGCTTTCGGACCTCAAACACCATTCGGAGG
tetur28g02490 comp506_seq1 TTCCTTGCTTTCGGACCTCAAACACCATTC
tetur28g02490 comp506_seq1 TTCGGACCTCAAACACCATTCGGAGGTTAC
tetur28g02490 comp506_seq1 TTGCTTTCGGACCTCAAACACCATTCGGAG
tetur30g00070 comp2335_seq0 TTGCACTAACCGCTTATAAAGTACCACATG
tetur36g00470 comp5515_seq0 AATGACTGGCCGCATATCTGATCAATATCC
tetur36g00470 comp5515_seq0 GCATATTCGTGTTGCTTGTAGAATAATCGG
tetur36g00470 comp5515_seq0 ACTGGCCGCATATCTGATCAATATCCTTTC
tetur36g00470 comp5515_seq0 ATGACTGGCCGCATATCTGATCAATATCCT
tetur39g00490 comp3466_seq0 AATGCGATAACTTCTGCACCGATTTCAATC
tetur39g00490 comp3466_seq0 GTAAACAATGCGATAACTTCTGCACCGATT
tetur39g00490 comp3466_seq0 AGTAAACAATGCGATAACTTCTGCACCGAT
tetur39g00490 comp3466_seq0 CAATGCGATAACTTCTGCACCGATTTCAAT
tetur39g00490 comp3466_seq0 AAACAATGCGATAACTTCTGCACCGATTTC
tetur418g00010 comp2022_seq2 CTACAACAATAGCAACGCCAACATCGGCAT
tetur418g00010 comp2022_seq2 ACATCGGCATCAACATCGTCTACAGGAAAT
tetur418g00010 comp2022_seq2 CATCGGCATCAACATCGTCTACAGGAAATC
