# Supplementary material for: A PCR primer design method for identifying spider mite species using k-mer counting
Source: PLoS One. 2025 Jun 9;20(6):e0321199. doi: 10.1371/journal.pone.0321199 (PMC12148119; doi:10.1371/journal.pone.0321199)
Supplement: S2 File — (ZIP) [file pone.0321199.s004.zip › S2_file/T_urtR.txt]

tetur01g00100 comp5713_seq0 TTCTCCAATCCTTGAACGAGATCCTTCAGC
tetur01g00100 comp5713_seq0 TTTCTCCAATCCTTGAACGAGATCCTTCAG
tetur01g00100 comp5713_seq0 CATTTCTCCAATCCTTGAACGAGATCCTTC
tetur01g00100 comp5713_seq0 CGAGATGGATTGAGATTTATCCGATTTAGG
tetur01g02740 comp2557_seq1 CTCTTCCGGAGTTGTTCAAATCCTAGCTTT
tetur01g02740 comp2557_seq1 CTGCTTCAAGGTATCTAATGGGCGCATTAA
tetur01g02740 comp2557_seq1 CTTCAAGGTATCTAATGGGCGCATTAAACA
tetur01g02740 comp2557_seq1 CTTCCGGAGTTGTTCAAATCCTAGCTTTAC
tetur01g02740 comp2557_seq1 GAAACCAACATGAATCATCCGAAATGCAGC
tetur01g02740 comp2557_seq1 GATCCCATAGTTGATCTGCTTCAAGGTATC
tetur01g02740 comp2557_seq1 GATCTGCTTCAAGGTATCTAATGGGCGCAT
tetur01g02740 comp2557_seq1 GCTTCAAGGTATCTAATGGGCGCATTAAAC
tetur01g02740 comp2557_seq1 GGCGCATTAAACAGGGTGGTCATGGACAGT
tetur01g02740 comp2557_seq1 GTTGATCTGCTTCAAGGTATCTAATGGGCG
tetur01g02740 comp2557_seq1 TAGTTGATCTGCTTCAAGGTATCTAATGGG
tetur01g02740 comp2557_seq1 ACCAACATGAATCATCCGAAATGCAGCTTC
tetur01g02740 comp2557_seq1 TCCCATAGTTGATCTGCTTCAAGGTATCTA
tetur01g02740 comp2557_seq1 TCTGCTTCAAGGTATCTAATGGGCGCATTA
tetur01g02740 comp2557_seq1 TCTTCCGGAGTTGTTCAAATCCTAGCTTTA
tetur01g02740 comp2557_seq1 TGATCTGCTTCAAGGTATCTAATGGGCGCA
tetur01g02740 comp2557_seq1 TGCAGCTTCCAAATTCAACGACTAATTTCC
tetur01g02740 comp2557_seq1 TGCTTCAAGGTATCTAATGGGCGCATTAAA
tetur01g02740 comp2557_seq1 TGGGCGCATTAAACAGGGTGGTCATGGACA
tetur01g02740 comp2557_seq1 AAACCAACATGAATCATCCGAAATGCAGCT
tetur01g02740 comp2557_seq1 TTGATCTGCTTCAAGGTATCTAATGGGCGC
tetur01g02740 comp2557_seq1 AGTTGATCTGCTTCAAGGTATCTAATGGGC
tetur01g02740 comp2557_seq1 ATCCCATAGTTGATCTGCTTCAAGGTATCT
tetur01g02740 comp2557_seq1 ATCTGCTTCAAGGTATCTAATGGGCGCATT
tetur01g02740 comp2557_seq1 AACCAACATGAATCATCCGAAATGCAGCTT
tetur01g02740 comp2557_seq1 ATGGGCGCATTAAACAGGGTGGTCATGGAC
tetur01g03920 comp2990_seq0 ACGCAAATAGAATCAACAAACTGCAGTCAC
tetur01g03920 comp2990_seq0 CGCAAATAGAATCAACAAACTGCAGTCACT
tetur01g04530 comp631_seq1 GAGGGCTCATTTAAAGAGCTTGAACAAGCA
tetur01g04530 comp631_seq1 GGAGGGCTCATTTAAAGAGCTTGAACAAGC
tetur01g04530 comp631_seq1 TAGGAGGGCTCATTTAAAGAGCTTGAACAA
tetur01g04530 comp631_seq1 AGGAGGGCTCATTTAAAGAGCTTGAACAAG
tetur01g07070 comp1580_seq0 AAGGCTTACGTGTAGTATTGACACAGCTTC
tetur01g07070 comp1580_seq0 GCTTACGTGTAGTATTGACACAGCTTCATT
tetur01g07070 comp1580_seq0 GGCTTACGTGTAGTATTGACACAGCTTCAT
tetur01g07070 comp1580_seq0 ACGTGTAGTATTGACACAGCTTCATTTGAC
tetur01g07070 comp1580_seq0 CGTGTAGTATTGACACAGCTTCATTTGACA
tetur01g07420 comp7710_seq0 GTCCTATTGGGTCTTACCTTTGCCCAAAGT
tetur01g07420 comp7710_seq0 TGTCCTATTGGGTCTTACCTTTGCCCAAAG
tetur01g08460 comp4928_seq0 CTCTGAATTAACATGCAAGTTACTCTGTGC
tetur01g08460 comp4928_seq0 GCTCAACTGACTTGATGAAATCTCGAGATT
tetur01g08460 comp4928_seq0 GCTCTGAATTAACATGCAAGTTACTCTGTG
tetur01g08460 comp4928_seq0 TAGCTCAACTGACTTGATGAAATCTCGAGA
tetur01g08460 comp4928_seq0 ACATGCAAGTTACTCTGTGCTACTCTGTGT
tetur01g08460 comp4928_seq0 TGCCCTTCGAAGCATGACAGTTCTACCTTA
tetur01g08460 comp4928_seq0 TTAGCTCAACTGACTTGATGAAATCTCGAG
tetur01g08460 comp4928_seq0 AGCTCAACTGACTTGATGAAATCTCGAGAT
tetur01g08460 comp4928_seq0 ATACCAACTCGTCCCAATGGCGATGCCCTT
tetur01g08460 comp4928_seq0 ATGCCCTTCGAAGCATGACAGTTCTACCTT
tetur01g08460 comp4928_seq0 CAACTGACTTGATGAAATCTCGAGATTTCC
tetur01g08460 comp4928_seq0 AACTGACTTGATGAAATCTCGAGATTTCCC
tetur01g09250 comp7127_seq0 GATATTCCTGACTATTCCATGAGGTCAATG
tetur01g09250 comp7127_seq0 CGATATTCCTGACTATTCCATGAGGTCAAT
tetur01g09520 comp1025_seq0 CCAGCTTTGGACTTAAACTAAAGAAGGAAG
tetur01g12680 comp2417_seq0 CTTAACAATCCAACCGACTCACCAATTCAC
tetur01g12680 comp2417_seq0 CTTCCCTTAACAATCCAACCGACTCACCAA
tetur01g12680 comp2417_seq0 GAAACCAATCGCTTCCCTTAACAATCCAAC
tetur01g12680 comp2417_seq0 GACTCACCAATTCACGACTGACAAGATTAA
tetur01g12680 comp2417_seq0 AATCGCTTCCCTTAACAATCCAACCGACTC
tetur01g12680 comp2417_seq0 GCTTCCCTTAACAATCCAACCGACTCACCA
tetur01g12680 comp2417_seq0 ACAATCCAACCGACTCACCAATTCACGACT
tetur01g12680 comp2417_seq0 GTGATTTGAAACCAATCGCTTCCCTTAACA
tetur01g12680 comp2417_seq0 TAACAATCCAACCGACTCACCAATTCACGA
tetur01g12680 comp2417_seq0 TCCAACCGACTCACCAATTCACGACTGACA
tetur01g12680 comp2417_seq0 TCGCTTCCCTTAACAATCCAACCGACTCAC
tetur01g12680 comp2417_seq0 TGAAACCAATCGCTTCCCTTAACAATCCAA
tetur01g12680 comp2417_seq0 ACCGACTCACCAATTCACGACTGACAAGAT
tetur01g12680 comp2417_seq0 TTAACAATCCAACCGACTCACCAATTCACG
tetur01g12680 comp2417_seq0 TTGAAACCAATCGCTTCCCTTAACAATCCA
tetur01g12680 comp2417_seq0 TTTGAAACCAATCGCTTCCCTTAACAATCC
tetur01g12680 comp2417_seq0 AAACCAATCGCTTCCCTTAACAATCCAACC
tetur01g12680 comp2417_seq0 AACAATCCAACCGACTCACCAATTCACGAC
tetur01g12680 comp2417_seq0 AGTGATTTGAAACCAATCGCTTCCCTTAAC
tetur01g12680 comp2417_seq0 ATCCAACCGACTCACCAATTCACGACTGAC
tetur01g12680 comp2417_seq0 AACCAATCGCTTCCCTTAACAATCCAACCG
tetur01g12680 comp2417_seq0 CAACCGACTCACCAATTCACGACTGACAAG
tetur01g12680 comp2417_seq0 CAATCCAACCGACTCACCAATTCACGACTG
tetur01g12680 comp2417_seq0 CAATCGCTTCCCTTAACAATCCAACCGACT
tetur01g12680 comp2417_seq0 CCAACCGACTCACCAATTCACGACTGACAA
tetur01g12680 comp2417_seq0 CCAATCGCTTCCCTTAACAATCCAACCGAC
tetur01g12680 comp2417_seq0 CCCTTAACAATCCAACCGACTCACCAATTC
tetur01g12680 comp2417_seq0 CCTTAACAATCCAACCGACTCACCAATTCA
tetur01g12680 comp2417_seq0 CGACTCACCAATTCACGACTGACAAGATTA
tetur01g12680 comp2417_seq0 CGCTTCCCTTAACAATCCAACCGACTCACC
tetur01g15940 comp3866_seq2 CTTGGCCATTGGTACAACCTTCGATACATT
tetur01g15940 comp3866_seq2 GCTCTTCTACGACGATAATTAGACCATCCT
tetur01g15940 comp3866_seq2 TGCTCTTCTACGACGATAATTAGACCATCC
tetur01g15940 comp3866_seq2 TTCTACGACGATAATTAGACCATCCTTTCG
tetur01g15940 comp3866_seq2 TTGCTCTTCTACGACGATAATTAGACCATC
tetur01g15940 comp3866_seq2 ACTTGGCCATTGGTACAACCTTCGATACAT
tetur01g15940 comp3866_seq2 AAACTTGGCCATTGGTACAACCTTCGATAC
tetur01g16974 comp4526_seq0 GATTAAAGTTGGATCAGCGATGGGAATCAT
tetur01g16974 comp4526_seq0 GCGATTAAAGTTGGATCAGCGATGGGAATC
tetur01g16974 comp4526_seq0 AGCGATTAAAGTTGGATCAGCGATGGGAAT
tetur01g16974 comp4526_seq0 CGATTAAAGTTGGATCAGCGATGGGAATCA
tetur02g00140 comp6167_seq0 CTAGTGGTAGGTTTATCACCATTTGGACTG
tetur02g00140 comp6167_seq0 GGTGGAATGATAACGGAACTAGTGGTAGGT
tetur02g00140 comp6167_seq0 GTGGAATGATAACGGAACTAGTGGTAGGTT
tetur02g00140 comp6167_seq0 GTGGTAGGTTTATCACCATTTGGACTGTTT
tetur02g00140 comp6167_seq0 TGGTGGAATGATAACGGAACTAGTGGTAGG
tetur02g00140 comp6167_seq0 AGTGGTAGGTTTATCACCATTTGGACTGTT
tetur02g02210 comp4976_seq0 GACTCAACCATAAACCACTAAACAGCACAA
tetur02g02210 comp4976_seq0 ACCACTAAACAGCACAATAGATGGCCCTGC
tetur02g02210 comp4976_seq0 AAATAAACGAAGCCTCCATCTTACGGACTT
tetur02g02210 comp4976_seq0 AAACCACTAAACAGCACAATAGATGGCCCT
tetur02g02210 comp4976_seq0 AACCACTAAACAGCACAATAGATGGCCCTG
tetur02g02210 comp4976_seq0 CAAATAAACGAAGCCTCCATCTTACGGACT
tetur02g02210 comp4976_seq0 CATAAACCACTAAACAGCACAATAGATGGC
tetur02g02210 comp4976_seq0 CCATAAACCACTAAACAGCACAATAGATGG
tetur02g02210 comp4976_seq0 AAGACTCAACCATAAACCACTAAACAGCAC
tetur02g05670 comp3190_seq1 CTGCAGTTACAACAAGATTCTCCATTCCAC
tetur02g05670 comp3190_seq1 GACCAGATGCAAGACGCTTCTCAATATCTG
tetur02g05670 comp3190_seq1 GATTTAGCTGCAGTTACAACAAGATTCTCC
tetur02g05670 comp3190_seq1 GCAGTTACAACAAGATTCTCCATTCCACTC
tetur02g05670 comp3190_seq1 GCGACCAGATGCAAGACGCTTCTCAATATC
tetur02g05670 comp3190_seq1 GCTGCAGTTACAACAAGATTCTCCATTCCA
tetur02g05670 comp3190_seq1 GTTACAACAAGATTCTCCATTCCACTCCGT
tetur02g05670 comp3190_seq1 TAGCTGCAGTTACAACAAGATTCTCCATTC
tetur02g05670 comp3190_seq1 TCAAATCCGCGACCAGATGCAAGACGCTTC
tetur02g05670 comp3190_seq1 ACCAGATGCAAGACGCTTCTCAATATCTGC
tetur02g05670 comp3190_seq1 AAATCCGCGACCAGATGCAAGACGCTTCTC
tetur02g05670 comp3190_seq1 AGCTGCAGTTACAACAAGATTCTCCATTCC
tetur02g05670 comp3190_seq1 ATGCAAGACGCTTCTCAATATCTGCTAAAG
tetur02g05670 comp3190_seq1 CAAATCCGCGACCAGATGCAAGACGCTTCT
tetur02g05670 comp3190_seq1 CAAGACGCTTCTCAATATCTGCTAAAGTTG
tetur02g05670 comp3190_seq1 CAGATGCAAGACGCTTCTCAATATCTGCTA
tetur02g05670 comp3190_seq1 CAGTTACAACAAGATTCTCCATTCCACTCC
tetur02g05670 comp3190_seq1 CCAGATGCAAGACGCTTCTCAATATCTGCT
tetur02g05670 comp3190_seq1 AAGACGCTTCTCAATATCTGCTAAAGTTGC
tetur02g05670 comp3190_seq1 CGACCAGATGCAAGACGCTTCTCAATATCT
tetur02g08900 comp6887_seq0 GCAAACCATGATGATGAATTATTCACGCGG
tetur02g08900 comp6887_seq0 TCGCAAACCATGATGATGAATTATTCACGC
tetur02g08900 comp6887_seq0 AACCATGATGATGAATTATTCACGCGGATG
tetur02g08900 comp6887_seq0 CAAACCATGATGATGAATTATTCACGCGGA
tetur02g08900 comp6887_seq0 CCATGATGATGAATTATTCACGCGGATGAT
tetur02g10640 comp2699_seq0 TTGAAATAGTCCGTCATCACAAACTGGCCG
tetur02g13060 comp5499_seq0 ACGATCAAAGGGAGGAGAGTCGTACAGAGG
tetur02g13060 comp5499_seq0 CAAGATTTGGTTTCGTATCACGATCAAAGG
tetur02g13060 comp5499_seq0 AAGATTTGGTTTCGTATCACGATCAAAGGG
tetur03g06460 comp151_seq0 CTTATGCCAAGAGGCAAGCAAAGCACATGA
tetur03g06460 comp151_seq0 CTTGAGTTGTATGAGATCTTATGCCAAGAG
tetur03g06460 comp151_seq0 GATCTTATGCCAAGAGGCAAGCAAAGCACA
tetur03g06460 comp151_seq0 GCAAAGCACATGAACAGTTAATTGTCTTCG
tetur03g06460 comp151_seq0 GCCAAGAGGCAAGCAAAGCACATGAACAGT
tetur03g06460 comp151_seq0 GCTTGAGTTGTATGAGATCTTATGCCAAGA
tetur03g06460 comp151_seq0 TATGCCAAGAGGCAAGCAAAGCACATGAAC
tetur03g06460 comp151_seq0 TCTTATGCCAAGAGGCAAGCAAAGCACATG
tetur03g06460 comp151_seq0 TGCCAAGAGGCAAGCAAAGCACATGAACAG
tetur03g06460 comp151_seq0 TGCTTGAGTTGTATGAGATCTTATGCCAAG
tetur03g06460 comp151_seq0 TTATGCCAAGAGGCAAGCAAAGCACATGAA
tetur03g06460 comp151_seq0 TTGAGTTGTATGAGATCTTATGCCAAGAGG
tetur03g06460 comp151_seq0 ATCTTATGCCAAGAGGCAAGCAAAGCACAT
tetur03g06460 comp151_seq0 CAAGAGGCAAGCAAAGCACATGAACAGTTA
tetur03g06460 comp151_seq0 CCAAGAGGCAAGCAAAGCACATGAACAGTT
tetur03g08590 comp806_seq0 CTGTATCAGCACTCAAGCCAATTACTGATC
tetur03g08590 comp806_seq0 GAGCTGTATCAGCACTCAAGCCAATTACTG
tetur03g08590 comp806_seq0 AATTACTGATCTGGAAACAAACACCACTGG
tetur03g08590 comp806_seq0 GCTGTATCAGCACTCAAGCCAATTACTGAT
tetur03g08590 comp806_seq0 CAATTACTGATCTGGAAACAAACACCACTG
tetur03g08670 comp4550_seq0 CAACTGAATCTACTCCAGAATTAACCAGTG
tetur03g09410 comp761_seq0 CTATTAGCTCCAAAGAGGCTCCAATCGAAA
tetur03g09410 comp761_seq0 CACTATTAGCTCCAAAGAGGCTCCAATCGA
tetur03g09410 comp761_seq0 CCACTATTAGCTCCAAAGAGGCTCCAATCG
tetur03g09710 comp3162_seq0 CTAACATATGTGCGACCAACGGACTGGTTA
tetur03g09710 comp3162_seq0 GACCAACGGACTGGTTACTGTAACCAAGTA
tetur03g09710 comp3162_seq0 GACTGGTTACTGTAACCAAGTAACCCAAAT
tetur03g09710 comp3162_seq0 GCTAACATATGTGCGACCAACGGACTGGTT
tetur03g09710 comp3162_seq0 GGACTGGTTACTGTAACCAAGTAACCCAAA
tetur03g09710 comp3162_seq0 TAACATATGTGCGACCAACGGACTGGTTAC
tetur03g09710 comp3162_seq0 ACATATGTGCGACCAACGGACTGGTTACTG
tetur03g09710 comp3162_seq0 TGCGACCAACGGACTGGTTACTGTAACCAA
tetur03g09710 comp3162_seq0 TGTGCGACCAACGGACTGGTTACTGTAACC
tetur03g09710 comp3162_seq0 TTTCACGCTAACATATGTGCGACCAACGGA
tetur03g09710 comp3162_seq0 AACATATGTGCGACCAACGGACTGGTTACT
tetur03g09710 comp3162_seq0 ATGTGCGACCAACGGACTGGTTACTGTAAC
tetur03g09710 comp3162_seq0 CAACGGACTGGTTACTGTAACCAAGTAACC
tetur03g09710 comp3162_seq0 AACGGACTGGTTACTGTAACCAAGTAACCC
tetur03g09710 comp3162_seq0 CATATGTGCGACCAACGGACTGGTTACTGT
tetur03g09710 comp3162_seq0 CCAACGGACTGGTTACTGTAACCAAGTAAC
tetur03g09710 comp3162_seq0 CGCTAACATATGTGCGACCAACGGACTGGT
tetur03g09710 comp3162_seq0 CGGACTGGTTACTGTAACCAAGTAACCCAA
tetur04g02630 comp3023_seq0 ATGCGGTAACAACGAAAGTTCAACAATAGG
tetur04g04570 comp3670_seq0 AGCAACATTAACATCGTCCATCAGACGAAC
tetur04g04570 comp3670_seq0 CAGCAACATTAACATCGTCCATCAGACGAA
tetur04g05030 comp3441_seq0 GCATCTCATGATTCTCCTCAACTCGCAAGA
tetur04g05030 comp3441_seq0 TGCATCTCATGATTCTCCTCAACTCGCAAG
tetur04g05030 comp3441_seq0 ATCTCATGATTCTCCTCAACTCGCAAGAAT
tetur04g05030 comp3441_seq0 CATCTCATGATTCTCCTCAACTCGCAAGAA
tetur04g06950 comp4696_seq0 GAGGTAACAATGGTTTGTTGGTATACAAGG
tetur04g06950 comp4696_seq0 GCACTGAGGTAACAATGGTTTGTTGGTATA
tetur04g06950 comp4696_seq0 TTGCACTGAGGTAACAATGGTTTGTTGGTA
tetur04g06950 comp4696_seq0 ATTGCACTGAGGTAACAATGGTTTGTTGGT
tetur04g06950 comp4696_seq0 CACTGAGGTAACAATGGTTTGTTGGTATAC
tetur04g07640 comp2297_seq1 GACGCGTCACTTTGGGCAAGTGGATGAGAT
tetur04g07640 comp2297_seq1 GCGTCACTTTGGGCAAGTGGATGAGATGTT
tetur04g07640 comp2297_seq1 GTCACTTTGGGCAAGTGGATGAGATGTTCC
tetur04g07640 comp2297_seq1 TCACTTTGGGCAAGTGGATGAGATGTTCCA
tetur04g07640 comp2297_seq1 ACGCGTCACTTTGGGCAAGTGGATGAGATG
tetur04g07640 comp2297_seq1 ACTTTGGGCAAGTGGATGAGATGTTCCATC
tetur04g07640 comp2297_seq1 AGTTTCGACTCCATCGACGCGTCACTTTGG
tetur04g07640 comp2297_seq1 CACTTTGGGCAAGTGGATGAGATGTTCCAT
tetur04g07640 comp2297_seq1 CGTCACTTTGGGCAAGTGGATGAGATGTTC
tetur04g08620 comp639_seq0 CTCAATAATGCTCAATCATCAGACCTCAGA
tetur04g08620 comp639_seq0 GATGCTCAATAATGCTCAATCATCAGACCT
tetur04g08620 comp639_seq0 GCTCAATAATGCTCAATCATCAGACCTCAG
tetur04g08620 comp639_seq0 GCTCAATCATCAGACCTCAGATTAAAGATG
tetur04g08620 comp639_seq0 TGATGCTCAATAATGCTCAATCATCAGACC
tetur04g08620 comp639_seq0 TGCTCAATAATGCTCAATCATCAGACCTCA
tetur04g08620 comp639_seq0 ATGCTCAATAATGCTCAATCATCAGACCTC
tetur04g09210 comp5739_seq0 GACCGGTTCGTGATGAAGTTGAAAGCATAG
tetur04g09210 comp5739_seq0 GCATTTGGGTGCTTTCATATTGTTGCTGTT
tetur04g09210 comp5739_seq0 GGTTAAGACCGGTTCGTGATGAAGTTGAAA
tetur04g09210 comp5739_seq0 GTTAAGACCGGTTCGTGATGAAGTTGAAAG
tetur04g09210 comp5739_seq0 TAAGACCGGTTCGTGATGAAGTTGAAAGCA
tetur04g09210 comp5739_seq0 TAGGTTAAGACCGGTTCGTGATGAAGTTGA
tetur04g09210 comp5739_seq0 TTAAGACCGGTTCGTGATGAAGTTGAAAGC
tetur04g09210 comp5739_seq0 TTAGGTTAAGACCGGTTCGTGATGAAGTTG
tetur04g09210 comp5739_seq0 TTGCATTTGGGTGCTTTCATATTGTTGCTG
tetur04g09210 comp5739_seq0 AAGACCGGTTCGTGATGAAGTTGAAAGCAT
tetur05g03760 comp1033_seq0 GATTGAGCAGAGAAGGGAGCAATGGAAGAG
tetur05g03760 comp1033_seq0 TGAGCAGAGAAGGGAGCAATGGAAGAGATG
tetur05g07250 comp73_seq3 GAATGGATGTATGAGGAAATGATGGACAGT
tetur05g07250 comp73_seq3 GAGAGGTTAAGGGATAGATGAATGGATGTA
tetur05g07250 comp73_seq3 GAGGAAATGATGGACAGTTCACTTAAGCAC
tetur05g07250 comp73_seq3 GAGGTTAAGGGATAGATGAATGGATGTATG
tetur05g07250 comp73_seq3 GATGAATGGATGTATGAGGAAATGATGGAC
tetur05g07250 comp73_seq3 GATGGACAGTTCACTTAAGCACGTTCTCCT
tetur05g07250 comp73_seq3 GATGTATGAGGAAATGATGGACAGTTCACT
tetur05g07250 comp73_seq3 GGATGTATGAGGAAATGATGGACAGTTCAC
tetur05g07250 comp73_seq3 TGAATGGATGTATGAGGAAATGATGGACAG
tetur05g07250 comp73_seq3 TGAGGAAATGATGGACAGTTCACTTAAGCA
tetur05g07250 comp73_seq3 TGATGGACAGTTCACTTAAGCACGTTCTCC
tetur05g07250 comp73_seq3 TGGATGTATGAGGAAATGATGGACAGTTCA
tetur05g07250 comp73_seq3 ATGAGGAAATGATGGACAGTTCACTTAAGC
tetur05g07250 comp73_seq3 ATGGACAGTTCACTTAAGCACGTTCTCCTC
tetur05g07250 comp73_seq3 ATGGATGTATGAGGAAATGATGGACAGTTC
tetur05g07430 comp3320_seq0 GCAAAGGTGATCCTGCCATGATATACCAAG
tetur05g07430 comp3320_seq0 CAAAGGTGATCCTGCCATGATATACCAAGA
tetur05g07430 comp3320_seq0 CGCAAAGGTGATCCTGCCATGATATACCAA
tetur05g07710 comp4721_seq0 GATAGTTTGGTATTGTGCTCGGATTTACGT
tetur06g06090 comp4166_seq1 CTCAGCAGGAATTACAATCACAACAACTAC
tetur06g06090 comp4166_seq1 CCTCAGCAGGAATTACAATCACAACAACTA
tetur07g02730 comp736_seq0 CTCACCCTTGATTGAGTAGCGCGAAGTGCA
tetur07g02730 comp736_seq0 AAGTCTCACCCTTGATTGAGTAGCGCGAAG
tetur07g02730 comp736_seq0 CTTGATTGAGTAGCGCGAAGTGCAGCTGAT
tetur07g02730 comp736_seq0 AAGTGCAGCTGATGGCACAGAATCCGATAC
tetur07g02730 comp736_seq0 GAAGTCTCACCCTTGATTGAGTAGCGCGAA
tetur07g02730 comp736_seq0 GAAGTGCAGCTGATGGCACAGAATCCGATA
tetur07g02730 comp736_seq0 GTCTCACCCTTGATTGAGTAGCGCGAAGTG
tetur07g02730 comp736_seq0 TCACCCTTGATTGAGTAGCGCGAAGTGCAG
tetur07g02730 comp736_seq0 TCTCACCCTTGATTGAGTAGCGCGAAGTGC
tetur07g02730 comp736_seq0 TGATTGAGTAGCGCGAAGTGCAGCTGATGG
tetur07g02730 comp736_seq0 TTGATTGAGTAGCGCGAAGTGCAGCTGATG
tetur07g02730 comp736_seq0 AGTCTCACCCTTGATTGAGTAGCGCGAAGT
tetur07g02730 comp736_seq0 AGTGCAGCTGATGGCACAGAATCCGATACT
tetur07g02730 comp736_seq0 CCTTGATTGAGTAGCGCGAAGTGCAGCTGA
tetur07g02730 comp736_seq0 CGAAGTGCAGCTGATGGCACAGAATCCGAT
tetur08g00990 comp745_seq0 CTACTTCACTGCAATCATCGATTTAGGGTG
tetur08g00990 comp745_seq0 CTCTACTTCACTGCAATCATCGATTTAGGG
tetur08g00990 comp745_seq0 CTGCAATCATCGATTTAGGGTGGCAATGTA
tetur08g00990 comp745_seq0 CTTCACTGCAATCATCGATTTAGGGTGGCA
tetur08g00990 comp745_seq0 GCAATCATCGATTTAGGGTGGCAATGTATA
tetur08g00990 comp745_seq0 GCCTCTACTTCACTGCAATCATCGATTTAG
tetur08g00990 comp745_seq0 TACTTCACTGCAATCATCGATTTAGGGTGG
tetur08g00990 comp745_seq0 TTAAAGCCTCTACTTCACTGCAATCATCGA
tetur08g00990 comp745_seq0 TTCACTGCAATCATCGATTTAGGGTGGCAA
tetur08g00990 comp745_seq0 ACTGCAATCATCGATTTAGGGTGGCAATGT
tetur08g00990 comp745_seq0 ACTTCACTGCAATCATCGATTTAGGGTGGC
tetur08g00990 comp745_seq0 ATTAAAGCCTCTACTTCACTGCAATCATCG
tetur08g00990 comp745_seq0 CACTGCAATCATCGATTTAGGGTGGCAATG
tetur08g00990 comp745_seq0 CCTCTACTTCACTGCAATCATCGATTTAGG
tetur08g00990 comp745_seq0 AAGCCTCTACTTCACTGCAATCATCGATTT
tetur08g01600 comp5768_seq0 CTGTTAAACCAACTGTTCCAAGTGTGCCTG
tetur08g01600 comp5768_seq0 GCAAGTTCCAACTGTTAAACCAACTGTTCC
tetur08g01600 comp5768_seq0 GTTAAACCAACTGTTCCAAGTGTGCCTGTT
tetur08g01600 comp5768_seq0 TAAACCAACTGTTCCAAGTGTGCCTGTTCG
tetur08g01600 comp5768_seq0 ACCAACTGTTCCAAGTGTGCCTGTTCGTGT
tetur08g01600 comp5768_seq0 TTAAACCAACTGTTCCAAGTGTGCCTGTTC
tetur08g01600 comp5768_seq0 AAACCAACTGTTCCAAGTGTGCCTGTTCGT
tetur08g01600 comp5768_seq0 ACTGTTAAACCAACTGTTCCAAGTGTGCCT
tetur08g01600 comp5768_seq0 ACTGTTCCAAGTGTGCCTGTTCGTGTTGCC
tetur08g01600 comp5768_seq0 AACCAACTGTTCCAAGTGTGCCTGTTCGTG
tetur08g01600 comp5768_seq0 CAACTGTTAAACCAACTGTTCCAAGTGTGC
tetur08g01600 comp5768_seq0 CAACTGTTCCAAGTGTGCCTGTTCGTGTTG
tetur08g01600 comp5768_seq0 CAAGTTCCAACTGTTAAACCAACTGTTCCA
tetur08g01600 comp5768_seq0 AACTGTTAAACCAACTGTTCCAAGTGTGCC
tetur08g01600 comp5768_seq0 AACTGTTCCAAGTGTGCCTGTTCGTGTTGC
tetur08g01600 comp5768_seq0 CCAACTGTTCCAAGTGTGCCTGTTCGTGTT
tetur08g03220 comp381_seq0 GATCTGAAGCATAATGCCTATTTCAAGAGC
tetur08g06660 comp6487_seq0 GAAAGTGGAACTGCTGGTTCTATTGAATAC
tetur08g06660 comp6487_seq0 TATTCCGTCCATCACCTGATCATGAGAACA
tetur08g06660 comp6487_seq0 TCCGTCCATCACCTGATCATGAGAACAGAG
tetur08g06660 comp6487_seq0 AAAGTGGAACTGCTGGTTCTATTGAATACG
tetur08g06660 comp6487_seq0 TTCCGTCCATCACCTGATCATGAGAACAGA
tetur08g06660 comp6487_seq0 AGGAAAGTGGAACTGCTGGTTCTATTGAAT
tetur08g06660 comp6487_seq0 ATTCCGTCCATCACCTGATCATGAGAACAG
tetur09g00470 comp247_seq0 TGGCCGATCTATTGCTTATTCCTGATAGAG
tetur09g00470 comp247_seq0 TTGGCCGATCTATTGCTTATTCCTGATAGA
tetur09g00470 comp247_seq0 TTTGGCCGATCTATTGCTTATTCCTGATAG
tetur09g01250 comp2331_seq0 CTAACGCTTTGCTTCTATTGGCTGCATTGG
tetur09g01250 comp2331_seq0 AACGCTTTGCTTCTATTGGCTGCATTGGGC
tetur09g01250 comp2331_seq0 CCTAACGCTTTGCTTCTATTGGCTGCATTG
tetur09g02180 comp2287_seq0 GAGCAACTACAGGATAACTGTTGTGATGTT
tetur09g02180 comp2287_seq0 GCAACTACAGGATAACTGTTGTGATGTTGT
tetur09g02180 comp2287_seq0 AGAGCAACTACAGGATAACTGTTGTGATGT
tetur09g02180 comp2287_seq0 AGCAACTACAGGATAACTGTTGTGATGTTG
tetur09g02500 comp2924_seq0 GACAGTCCTTGGACTTTAGTCACTGATTGA
tetur09g02500 comp2924_seq0 AGACAGTCCTTGGACTTTAGTCACTGATTG
tetur09g02500 comp2924_seq0 AACTATCCTACTGTTGGTTCAATCACACTG
tetur09g02740 comp3048_seq3 CTCTTCCGATCTCGTTTGATAAGTTACCCT
tetur09g02740 comp3048_seq3 CTTCCGATCTCGTTTGATAAGTTACCCTCT
tetur09g02740 comp3048_seq3 GATCTCGTTTGATAAGTTACCCTCTGAATC
tetur09g02740 comp3048_seq3 GCTCTTCCGATCTCGTTTGATAAGTTACCC
tetur09g02740 comp3048_seq3 GTGCTCTTCCGATCTCGTTTGATAAGTTAC
tetur09g02740 comp3048_seq3 TCCGATCTCGTTTGATAAGTTACCCTCTGA
tetur09g02740 comp3048_seq3 TCTTCCGATCTCGTTTGATAAGTTACCCTC
tetur09g02740 comp3048_seq3 TGCTCTTCCGATCTCGTTTGATAAGTTACC
tetur09g02740 comp3048_seq3 TTCCGATCTCGTTTGATAAGTTACCCTCTG
tetur09g02740 comp3048_seq3 CCGATCTCGTTTGATAAGTTACCCTCTGAA
tetur09g02740 comp3048_seq3 CGATCTCGTTTGATAAGTTACCCTCTGAAT
tetur09g03140 comp1127_seq0 GACACGAGGGTATTCAAGGAACTTCGAGAC
tetur09g03140 comp1127_seq0 ACACGAGGGTATTCAAGGAACTTCGAGACC
tetur09g03140 comp1127_seq0 ACGAGGGTATTCAAGGAACTTCGAGACCTT
tetur09g03140 comp1127_seq0 CACGAGGGTATTCAAGGAACTTCGAGACCT
tetur09g06120 comp3442_seq0 GATTGCCAACTATAAATCGGGTGACAAAGT
tetur09g06120 comp3442_seq0 TGATTGCCAACTATAAATCGGGTGACAAAG
tetur10g03350 comp2035_seq0 GATTGGTTTGCGGTTGAGGACTCTGCTGAA
tetur10g04160 comp6082_seq0 ACGTGACTCTCATGTGTTCTCGTATCATTT
tetur10g04160 comp6082_seq0 CACGTGACTCTCATGTGTTCTCGTATCATT
tetur10g04160 comp6082_seq0 CCACGTGACTCTCATGTGTTCTCGTATCAT
tetur10g05130 comp3200_seq0 TCATCCAGCTTCCAATTTAAGTGGTGCAAG
tetur10g05130 comp3200_seq0 TCCAGCTTCCAATTTAAGTGGTGCAAGTGC
tetur10g05130 comp3200_seq0 ATCCAGCTTCCAATTTAAGTGGTGCAAGTG
tetur10g05130 comp3200_seq0 CATCCAGCTTCCAATTTAAGTGGTGCAAGT
tetur11g01560 comp1480_seq0 GCGAACTGTACTTCGGTTCTTATACCAATG
tetur11g01560 comp1480_seq0 TACCGCGAACTGTACTTCGGTTCTTATACC
tetur11g01560 comp1480_seq0 TTACCGCGAACTGTACTTCGGTTCTTATAC
tetur11g01560 comp1480_seq0 CCGCGAACTGTACTTCGGTTCTTATACCAA
tetur13g02210 comp1943_seq0 ACGAGTTACCTGTGAATGCGTCAAGCAGCC
tetur13g02210 comp1943_seq0 CGAGTTACCTGTGAATGCGTCAAGCAGCCA
tetur14g00280 comp3418_seq0 GATAGGCCTGAACCGCAACCAAGATCCAAA
tetur14g00280 comp3418_seq0 GGATAGGCCTGAACCGCAACCAAGATCCAA
tetur14g01630 comp1236_seq0 GATACAAACCACTGACGTAACAAGACATCG
tetur14g01630 comp1236_seq0 ACAAACCACTGACGTAACAAGACATCGTGG
tetur14g01630 comp1236_seq0 TACAAACCACTGACGTAACAAGACATCGTG
tetur14g01630 comp1236_seq0 AGATACAAACCACTGACGTAACAAGACATC
tetur14g01630 comp1236_seq0 ATACAAACCACTGACGTAACAAGACATCGT
tetur18g02930 comp3374_seq0 TTCATATGCCTGAGGAAGATCAGGACTTGC
tetur18g02930 comp3374_seq0 TTTCATATGCCTGAGGAAGATCAGGACTTG
tetur18g02930 comp3374_seq0 ATATGCCTGAGGAAGATCAGGACTTGCTAG
tetur18g02930 comp3374_seq0 ATTTCATATGCCTGAGGAAGATCAGGACTT
tetur18g02930 comp3374_seq0 CATATGCCTGAGGAAGATCAGGACTTGCTA
tetur20g02640 comp894_seq0 GATGCCAGTTTCAAGCCATTTGTTCAGTCT
tetur20g02640 comp894_seq0 GCCAGTTTCAAGCCATTTGTTCAGTCTGCT
tetur20g02640 comp894_seq0 TGCCAGTTTCAAGCCATTTGTTCAGTCTGC
tetur20g02640 comp894_seq0 AGTTTCAAGCCATTTGTTCAGTCTGCTTCT
tetur20g02640 comp894_seq0 ATGCCAGTTTCAAGCCATTTGTTCAGTCTG
tetur20g02640 comp894_seq0 CAGTTTCAAGCCATTTGTTCAGTCTGCTTC
tetur20g02640 comp894_seq0 CCAGTTTCAAGCCATTTGTTCAGTCTGCTT
tetur20g03040 comp2718_seq0 GAAACATCCTCGGCTTGAAATAAGCAGTGG
tetur20g03040 comp2718_seq0 GGAAACATCCTCGGCTTGAAATAAGCAGTG
tetur20g03040 comp2718_seq0 TAAGCAGTGGGTTGAATAATCGCAACACCA
tetur20g03040 comp2718_seq0 ATAAGCAGTGGGTTGAATAATCGCAACACC
tetur20g03040 comp2718_seq0 AACATCCTCGGCTTGAAATAAGCAGTGGGT
tetur21g00800 comp2941_seq1 CTCAAGAACGAACTCAGGCAGTCAGTAAAT
tetur21g00800 comp2941_seq1 GACTCAAGAACGAACTCAGGCAGTCAGTAA
tetur21g00800 comp2941_seq1 GCACGACTCGCTATATTAACTGGCATTTCA
tetur21g00800 comp2941_seq1 GTTCAACTGACTCATCGTATGCCCACTTTA
tetur21g00800 comp2941_seq1 TCAAATTGACTCAAGAACGAACTCAGGCAG
tetur21g00800 comp2941_seq1 TGACTCAAGAACGAACTCAGGCAGTCAGTA
tetur21g00800 comp2941_seq1 TGCACGACTCGCTATATTAACTGGCATTTC
tetur21g00800 comp2941_seq1 ACGACTCGCTATATTAACTGGCATTTCATC
tetur21g00800 comp2941_seq1 AGTTCAACTGACTCATCGTATGCCCACTTT
tetur21g00800 comp2941_seq1 ATTGACTCAAGAACGAACTCAGGCAGTCAG
tetur21g00800 comp2941_seq1 CAAATTGACTCAAGAACGAACTCAGGCAGT
tetur21g00800 comp2941_seq1 CAAGAACGAACTCAGGCAGTCAGTAAATTT
tetur21g00800 comp2941_seq1 CACGACTCGCTATATTAACTGGCATTTCAT
tetur21g00800 comp2941_seq1 CGACTCGCTATATTAACTGGCATTTCATCA
tetur21g02800 comp1680_seq0 GAATGGAGAAACAGAAGGCATATAGTGAAG
tetur21g02800 comp1680_seq0 GGTGAATGGAGAAACAGAAGGCATATAGTG
tetur21g02800 comp1680_seq0 GTGAATGGAGAAACAGAAGGCATATAGTGA
tetur24g01110 comp7037_seq0 CTGATCAACAAGCTAGTTCCACTTTATCTG
tetur25g00020 comp1476_seq0 CTCAACATAGCGGCGGTTTAATAGGGTTCG
tetur25g00020 comp1476_seq0 CTCTCAACATAGCGGCGGTTTAATAGGGTT
tetur25g00020 comp1476_seq0 ACAACTCTCAACATAGCGGCGGTTTAATAG
tetur25g00020 comp1476_seq0 GTCATCATACAACTCTCAACATAGCGGCGG
tetur25g00020 comp1476_seq0 GTTGTCATCATACAACTCTCAACATAGCGG
tetur25g00020 comp1476_seq0 TACAACTCTCAACATAGCGGCGGTTTAATA
tetur25g00020 comp1476_seq0 TCATACAACTCTCAACATAGCGGCGGTTTA
tetur25g00020 comp1476_seq0 TCTCAACATAGCGGCGGTTTAATAGGGTTC
tetur25g00020 comp1476_seq0 TGTCATCATACAACTCTCAACATAGCGGCG
tetur25g00020 comp1476_seq0 TTGCTGAGTTGTCATCATACAACTCTCAAC
tetur25g00020 comp1476_seq0 TTGTCATCATACAACTCTCAACATAGCGGC
tetur25g00020 comp1476_seq0 ACTCTCAACATAGCGGCGGTTTAATAGGGT
tetur25g00020 comp1476_seq0 AGTTGTCATCATACAACTCTCAACATAGCG
tetur25g00020 comp1476_seq0 AACATAGCGGCGGTTTAATAGGGTTCGTCT
tetur25g00020 comp1476_seq0 ATCATACAACTCTCAACATAGCGGCGGTTT
tetur25g00020 comp1476_seq0 CAACATAGCGGCGGTTTAATAGGGTTCGTC
tetur25g00020 comp1476_seq0 CAACTCTCAACATAGCGGCGGTTTAATAGG
tetur25g00020 comp1476_seq0 CAATTGCTGAGTTGTCATCATACAACTCTC
tetur25g00020 comp1476_seq0 AACTCTCAACATAGCGGCGGTTTAATAGGG
tetur25g00020 comp1476_seq0 CATACAACTCTCAACATAGCGGCGGTTTAA
tetur25g00020 comp1476_seq0 CATCATACAACTCTCAACATAGCGGCGGTT
tetur25g01150 comp747_seq0 GATTTATTGTGGCTTCCCATATGGGTAGCA
tetur25g01150 comp747_seq0 GCTTCCCATATGGGTAGCAAGGCGGAAATT
tetur25g01150 comp747_seq0 TGATTTATTGTGGCTTCCCATATGGGTAGC
tetur25g01150 comp747_seq0 TGGCTTCCCATATGGGTAGCAAGGCGGAAA
tetur25g01150 comp747_seq0 TTATTGTGGCTTCCCATATGGGTAGCAAGG
tetur25g01150 comp747_seq0 TTTATTGTGGCTTCCCATATGGGTAGCAAG
tetur25g01150 comp747_seq0 ATGATTTATTGTGGCTTCCCATATGGGTAG
tetur25g01630 comp3355_seq0 CTCCATCTGATGAGAACTCTTGGACTTCGC
tetur25g01630 comp3355_seq0 GATGTTCTCCATCTGATGAGAACTCTTGGA
tetur25g01630 comp3355_seq0 GTTCTCCATCTGATGAGAACTCTTGGACTT
tetur25g01630 comp3355_seq0 TCCATCTGATGAGAACTCTTGGACTTCGCC
tetur25g01630 comp3355_seq0 TCTCCATCTGATGAGAACTCTTGGACTTCG
tetur25g01630 comp3355_seq0 TTCTCCATCTGATGAGAACTCTTGGACTTC
tetur25g01630 comp3355_seq0 ATGTTCTCCATCTGATGAGAACTCTTGGAC
tetur25g01630 comp3355_seq0 CCATCTGATGAGAACTCTTGGACTTCGCCA
tetur25g01630 comp3355_seq0 CGATGTTCTCCATCTGATGAGAACTCTTGG
tetur26g01640 comp3799_seq0 TGGAGAACCAGCTGATGATGAGAGTGTTGA
tetur26g01640 comp3799_seq0 ATGGAGAACCAGCTGATGATGAGAGTGTTG
tetur26g01700 comp3367_seq0 CTCCGGTCTTAAACGTTTCTGTGCTCTTGC
tetur26g01700 comp3367_seq0 CTTAAACGTTTCTGTGCTCTTGCAACGAGA
tetur26g01700 comp3367_seq0 CTTGTAATACACTCCGGTCTTAAACGTTTC
tetur26g01700 comp3367_seq0 AATACACTCCGGTCTTAAACGTTTCTGTGC
tetur26g01700 comp3367_seq0 GACTTGTAATACACTCCGGTCTTAAACGTT
tetur26g01700 comp3367_seq0 GCTAAATTGTGACTTGTAATACACTCCGGT
tetur26g01700 comp3367_seq0 GGTCTTAAACGTTTCTGTGCTCTTGCAACG
tetur26g01700 comp3367_seq0 GTAATACACTCCGGTCTTAAACGTTTCTGT
tetur26g01700 comp3367_seq0 GTCTTAAACGTTTCTGTGCTCTTGCAACGA
tetur26g01700 comp3367_seq0 GTGACTTGTAATACACTCCGGTCTTAAACG
tetur26g01700 comp3367_seq0 ACACTCCGGTCTTAAACGTTTCTGTGCTCT
tetur26g01700 comp3367_seq0 TAAACGTTTCTGTGCTCTTGCAACGAGATG
tetur26g01700 comp3367_seq0 TAATACACTCCGGTCTTAAACGTTTCTGTG
tetur26g01700 comp3367_seq0 TACACTCCGGTCTTAAACGTTTCTGTGCTC
tetur26g01700 comp3367_seq0 TCCGGTCTTAAACGTTTCTGTGCTCTTGCA
tetur26g01700 comp3367_seq0 TCTTAAACGTTTCTGTGCTCTTGCAACGAG
tetur26g01700 comp3367_seq0 TGTAATACACTCCGGTCTTAAACGTTTCTG
tetur26g01700 comp3367_seq0 ACTCCGGTCTTAAACGTTTCTGTGCTCTTG
tetur26g01700 comp3367_seq0 AGCTAAATTGTGACTTGTAATACACTCCGG
tetur26g01700 comp3367_seq0 ATACACTCCGGTCTTAAACGTTTCTGTGCT
tetur26g01700 comp3367_seq0 AACGTTTCTGTGCTCTTGCAACGAGATGGC
tetur26g01700 comp3367_seq0 CACTCCGGTCTTAAACGTTTCTGTGCTCTT
tetur26g01700 comp3367_seq0 AAACGTTTCTGTGCTCTTGCAACGAGATGG
tetur26g01700 comp3367_seq0 CCGGTCTTAAACGTTTCTGTGCTCTTGCAA
tetur26g01700 comp3367_seq0 CGGTCTTAAACGTTTCTGTGCTCTTGCAAC
tetur27g01660 comp3013_seq0 AAGTTGGGTATCCAAGGCACCTGTTAGGTG
tetur27g01660 comp3013_seq0 GGGTATCCAAGGCACCTGTTAGGTGGAGAA
tetur27g01660 comp3013_seq0 GGTATCCAAGGCACCTGTTAGGTGGAGAAT
tetur27g01660 comp3013_seq0 GTATCCAAGGCACCTGTTAGGTGGAGAATT
tetur27g01660 comp3013_seq0 GTTGGGTATCCAAGGCACCTGTTAGGTGGA
tetur27g01660 comp3013_seq0 TGGGTATCCAAGGCACCTGTTAGGTGGAGA
tetur27g01660 comp3013_seq0 TTGGGTATCCAAGGCACCTGTTAGGTGGAG
tetur27g01660 comp3013_seq0 AGTTGGGTATCCAAGGCACCTGTTAGGTGG
tetur27g01660 comp3013_seq0 ATCCAAGGCACCTGTTAGGTGGAGAATTAT
tetur27g01660 comp3013_seq0 CCAAGGCACCTGTTAGGTGGAGAATTATTT
tetur28g00900 comp1444_seq0 GAGGTTGGATGTTCATGGTTGCTGTATATT
tetur28g00900 comp1444_seq0 GGTTGGATGTTCATGGTTGCTGTATATTGT
tetur28g00900 comp1444_seq0 GTTGGATGTTCATGGTTGCTGTATATTGTG
tetur28g00900 comp1444_seq0 TCGAGGTTGGATGTTCATGGTTGCTGTATA
tetur28g00900 comp1444_seq0 TTTCGAGGTTGGATGTTCATGGTTGCTGTA
tetur28g00900 comp1444_seq0 AGGTTGGATGTTCATGGTTGCTGTATATTG
tetur28g00900 comp1444_seq0 CGAGGTTGGATGTTCATGGTTGCTGTATAT
tetur28g02490 comp333_seq0 GAACTTGCATTGAAACGAGTTGTTGGCGAT
tetur28g02490 comp333_seq0 GCATTGAAACGAGTTGTTGGCGATCCCTTC
tetur28g02490 comp333_seq0 CAAAGAACTTGCATTGAAACGAGTTGTTGG
tetur28g02490 comp333_seq0 AACTTGCATTGAAACGAGTTGTTGGCGATC
tetur28g02490 comp333_seq0 CATTGAAACGAGTTGTTGGCGATCCCTTCG
tetur28g02490 comp333_seq0 AAGAACTTGCATTGAAACGAGTTGTTGGCG
tetur28g02490 comp333_seq0 CCAAAGAACTTGCATTGAAACGAGTTGTTG
tetur29g00120 comp1627_seq1 CTCTTCCGATCTCATTCACATTGACATGCC
tetur29g00120 comp1627_seq1 CTTCCGATCTCATTCACATTGACATGCCGA
tetur29g00120 comp1627_seq1 GCTCTTCCGATCTCATTCACATTGACATGC
tetur29g00120 comp1627_seq1 TCTTCCGATCTCATTCACATTGACATGCCG
tetur29g00120 comp1627_seq1 TTCCGATCTCATTCACATTGACATGCCGAA
tetur29g00120 comp1627_seq1 CGATCTCATTCACATTGACATGCCGAATTT
tetur35g00480 comp3804_seq0 CTGAAAGTCAAGCCGTATATCCAAGATGTG
tetur35g00480 comp3804_seq0 CTTAATGAATTGGCCTGAAAGTCAAGCCGT
tetur35g00480 comp3804_seq0 GAATTGGCCTGAAAGTCAAGCCGTATATCC
tetur35g00480 comp3804_seq0 GCCCTTAATGAATTGGCCTGAAAGTCAAGC
tetur35g00480 comp3804_seq0 GCCTGAAAGTCAAGCCGTATATCCAAGATG
tetur35g00480 comp3804_seq0 GGCCTGAAAGTCAAGCCGTATATCCAAGAT
tetur35g00480 comp3804_seq0 ACAAGCCCTTAATGAATTGGCCTGAAAGTC
tetur35g00480 comp3804_seq0 TGAATTGGCCTGAAAGTCAAGCCGTATATC
tetur35g00480 comp3804_seq0 TGGCCTGAAAGTCAAGCCGTATATCCAAGA
tetur35g00480 comp3804_seq0 TTAATGAATTGGCCTGAAAGTCAAGCCGTA
tetur35g00480 comp3804_seq0 TTGGCCTGAAAGTCAAGCCGTATATCCAAG
tetur35g00480 comp3804_seq0 AGCCCTTAATGAATTGGCCTGAAAGTCAAG
tetur35g00480 comp3804_seq0 ATGAATTGGCCTGAAAGTCAAGCCGTATAT
tetur35g00480 comp3804_seq0 CAAGCCCTTAATGAATTGGCCTGAAAGTCA
tetur35g00480 comp3804_seq0 CCTGAAAGTCAAGCCGTATATCCAAGATGT
tetur35g00480 comp3804_seq0 CCTTAATGAATTGGCCTGAAAGTCAAGCCG
tetur35g00520 comp8177_seq0 GTCAGATGACTTTAGCTGTCTTCTGATTCA
tetur35g00520 comp8177_seq0 GTTTCTTGTATTGTCTCAAGCATGCTGTTG
tetur35g00520 comp8177_seq0 CAGTTTCTTGTATTGTCTCAAGCATGCTGT
tetur418g00010 comp1905_seq0 GATGTTGATGATGAGACAAGACTATGTGGT
tetur418g00010 comp1905_seq0 GGAAGATTTCCTGTAGATGTTGTTGTTGGT
tetur418g00010 comp1905_seq0 ATGTTGATGATGAGACAAGACTATGTGGTG
tetur501g00010 comp1533_seq5 GAAAGCAAGTTCATAGACGAACCGTTTGTT
tetur501g00010 comp1533_seq5 CCGAAAGCAAGTTCATAGACGAACCGTTTG
tetur501g00010 comp1533_seq5 CGAAAGCAAGTTCATAGACGAACCGTTTGT
