# Supplementary material for: A PCR primer design method for identifying spider mite species using k-mer counting
Source: PLoS One. 2025 Jun 9;20(6):e0321199. doi: 10.1371/journal.pone.0321199 (PMC12148119; doi:10.1371/journal.pone.0321199)
Supplement: S2 File — (ZIP) [file pone.0321199.s004.zip › S2_file/T_par.txt]

tetur01g02740 comp3395_seq0 GTTCTTTCAGTGTCCAACGGACTACAATAT
tetur01g02740 comp3395_seq0 TGTTCTTTCAGTGTCCAACGGACTACAATA
tetur01g02740 comp3395_seq0 TTCTTTCAGTGTCCAACGGACTACAATATG
tetur01g02980 comp322_seq0 CTGTTCCCATCATTACGCCTAAACCACCTC
tetur01g02980 comp322_seq0 GCCTAAACCACCTCAAAGCAATACCATTTC
tetur01g02980 comp322_seq0 GTTCCCATCATTACGCCTAAACCACCTCAA
tetur01g02980 comp322_seq0 TCCTGTTCCCATCATTACGCCTAAACCACC
tetur01g02980 comp322_seq0 TGTTCCCATCATTACGCCTAAACCACCTCA
tetur01g02980 comp322_seq0 TTCCTGTTCCCATCATTACGCCTAAACCAC
tetur01g02980 comp322_seq0 TTTCCTGTTCCCATCATTACGCCTAAACCA
tetur01g02980 comp322_seq0 ACGCCTAAACCACCTCAAAGCAATACCATT
tetur01g02980 comp322_seq0 CCTAAACCACCTCAAAGCAATACCATTTCA
tetur01g02980 comp322_seq0 CCTGTTCCCATCATTACGCCTAAACCACCT
tetur01g09910 comp505_seq1 CTCGATTTATGTGCACAGCCATACATCGTT
tetur01g12260 comp2011_seq0 ACAATTCTAGTCCATCTAATATGCAGCCAG
tetur01g12260 comp2011_seq0 TCGCGCCCAATACAATTCTAGTCCATCTAA
tetur01g12260 comp2011_seq0 ATTCTAGTCCATCTAATATGCAGCCAGCAC
tetur01g12260 comp2011_seq0 CAATTCTAGTCCATCTAATATGCAGCCAGC
tetur02g00520 comp2600_seq0 GCATTGGCACTAGGATCGGGTAGACCATTT
tetur02g00520 comp2600_seq0 TTGGCATTGGCACTAGGATCGGGTAGACCA
tetur02g00520 comp2600_seq0 TTTGGCATTGGCACTAGGATCGGGTAGACC
tetur02g01580 comp3436_seq0 ATGCCAAAGAAGTGTAGCAAGCAGTAGAAG
tetur02g02210 comp4080_seq0 AAGTCCGTAAGATGGAGGCGACGTTGATTT
tetur02g02210 comp4080_seq0 TTTAAGTCCGTAAGATGGAGGCGACGTTGA
tetur02g02210 comp4080_seq0 AGTCCGTAAGATGGAGGCGACGTTGATTTG
tetur02g05060 comp3592_seq0 AAGGGTAGGTAACATTAACAGTGTCAAGGG
tetur02g05060 comp3592_seq0 GGGTAGGTAACATTAACAGTGTCAAGGGAT
tetur02g05060 comp3592_seq0 GGTAACATTAACAGTGTCAAGGGATGTTGA
tetur02g05060 comp3592_seq0 GGTAGGTAACATTAACAGTGTCAAGGGATG
tetur02g05060 comp3592_seq0 GGTTTACTGGCAAATCAACAGAATGAGTGA
tetur02g05060 comp3592_seq0 AAAGGGTAGGTAACATTAACAGTGTCAAGG
tetur02g05060 comp3592_seq0 AGGTAACATTAACAGTGTCAAGGGATGTTG
tetur02g05060 comp3592_seq0 AGGTTTACTGGCAAATCAACAGAATGAGTG
tetur02g05670 comp246_seq6 CTGCATAGCTGCATGTTACTTTCTACTCCG
tetur02g05670 comp246_seq6 GCATAGCTGCATGTTACTTTCTACTCCGTT
tetur02g05670 comp246_seq6 GCATATCACCACTGCATAGCTGCATGTTAC
tetur02g05670 comp246_seq6 ACCACTGCATAGCTGCATGTTACTTTCTAC
tetur02g05670 comp246_seq6 TTAGTGTATGAGGGTGGATCCGGTTAAGCA
tetur02g05670 comp246_seq6 ACTGCATAGCTGCATGTTACTTTCTACTCC
tetur02g05670 comp246_seq6 AGGCATATCACCACTGCATAGCTGCATGTT
tetur02g05670 comp246_seq6 ATATCACCACTGCATAGCTGCATGTTACTT
tetur02g05670 comp246_seq6 ATCACCACTGCATAGCTGCATGTTACTTTC
tetur02g05670 comp246_seq6 ATTAGTGTATGAGGGTGGATCCGGTTAAGC
tetur02g05670 comp246_seq6 CACCACTGCATAGCTGCATGTTACTTTCTA
tetur02g05670 comp246_seq6 CACTGCATAGCTGCATGTTACTTTCTACTC
tetur02g05670 comp246_seq6 CAGGCATATCACCACTGCATAGCTGCATGT
tetur02g05670 comp246_seq6 CATAGCTGCATGTTACTTTCTACTCCGTTT
tetur02g05670 comp246_seq6 CATATCACCACTGCATAGCTGCATGTTACT
tetur02g07450 comp1769_seq0 CTGTTGCTTCTCTTGCAACCTCATCGTTGA
tetur02g07450 comp1769_seq0 CTTCTCTTGCAACCTCATCGTTGATTTATC
tetur02g07450 comp1769_seq0 GCGAAGCAGTGAAATCACTGTTGAAGTCAA
tetur02g07450 comp1769_seq0 GCTGTTGCTTCTCTTGCAACCTCATCGTTG
tetur02g07450 comp1769_seq0 GTACGCTGTTGCTTCTCTTGCAACCTCATC
tetur02g07450 comp1769_seq0 GTCTTCATTGTCATTGATCCCGTACGATTT
tetur02g07450 comp1769_seq0 ACACTATTATCCCATCATTGTCAGCTACGG
tetur02g07450 comp1769_seq0 GTTGCTTCTCTTGCAACCTCATCGTTGATT
tetur02g07450 comp1769_seq0 TAACTGACTTGCGCCAGTCGAATCAGTGGA
tetur02g07450 comp1769_seq0 TACGCTGTTGCTTCTCTTGCAACCTCATCG
tetur02g07450 comp1769_seq0 TCACTAACTGACTTGCGCCAGTCGAATCAG
tetur02g07450 comp1769_seq0 TCATTGTCAGCTACGGAATCAGTCTCATTG
tetur02g07450 comp1769_seq0 TCTCTTGCAACCTCATCGTTGATTTATCGC
tetur02g07450 comp1769_seq0 AAAGTACGCTGTTGCTTCTCTTGCAACCTC
tetur02g07450 comp1769_seq0 TCTTGCAACCTCATCGTTGATTTATCGCTA
tetur02g07450 comp1769_seq0 TGACTTGCGCCAGTCGAATCAGTGGATCCA
tetur02g07450 comp1769_seq0 TGCGAAGCAGTGAAATCACTGTTGAAGTCA
tetur02g07450 comp1769_seq0 TGCTTCTCTTGCAACCTCATCGTTGATTTA
tetur02g07450 comp1769_seq0 TTATCCCATCATTGTCAGCTACGGAATCAG
tetur02g07450 comp1769_seq0 TTCCAACAATTTGTCCAATCGGTTGCAGAA
tetur02g07450 comp1769_seq0 TTCTCTTGCAACCTCATCGTTGATTTATCG
tetur02g07450 comp1769_seq0 TTGCGAAGCAGTGAAATCACTGTTGAAGTC
tetur02g07450 comp1769_seq0 TTGTCAGCTACGGAATCAGTCTCATTGTTA
tetur02g07450 comp1769_seq0 ACGCTGTTGCTTCTCTTGCAACCTCATCGT
tetur02g07450 comp1769_seq0 ACTAACTGACTTGCGCCAGTCGAATCAGTG
tetur02g07450 comp1769_seq0 ACTCACTAACTGACTTGCGCCAGTCGAATC
tetur02g07450 comp1769_seq0 ACTGACTTGCGCCAGTCGAATCAGTGGATC
tetur02g07450 comp1769_seq0 AGTACGCTGTTGCTTCTCTTGCAACCTCAT
tetur02g07450 comp1769_seq0 AACACTATTATCCCATCATTGTCAGCTACG
tetur02g07450 comp1769_seq0 ATCATTGTCAGCTACGGAATCAGTCTCATT
tetur02g07450 comp1769_seq0 ATCCCATCATTGTCAGCTACGGAATCAGTC
tetur02g07450 comp1769_seq0 ATTGTCAGCTACGGAATCAGTCTCATTGTT
tetur02g07450 comp1769_seq0 CAACACTATTATCCCATCATTGTCAGCTAC
tetur02g07450 comp1769_seq0 CACTAACTGACTTGCGCCAGTCGAATCAGT
tetur02g07450 comp1769_seq0 CACTATTATCCCATCATTGTCAGCTACGGA
tetur02g07450 comp1769_seq0 CACTCACTAACTGACTTGCGCCAGTCGAAT
tetur02g07450 comp1769_seq0 AACTGACTTGCGCCAGTCGAATCAGTGGAT
tetur02g07450 comp1769_seq0 CATCATTGTCAGCTACGGAATCAGTCTCAT
tetur02g07450 comp1769_seq0 CATTGTCAGCTACGGAATCAGTCTCATTGT
tetur02g07450 comp1769_seq0 CCAACAATTTGTCCAATCGGTTGCAGAATA
tetur02g07450 comp1769_seq0 CCAACACTATTATCCCATCATTGTCAGCTA
tetur02g07450 comp1769_seq0 CCATCATTGTCAGCTACGGAATCAGTCTCA
tetur02g07450 comp1769_seq0 CCCATCATTGTCAGCTACGGAATCAGTCTC
tetur02g07450 comp1769_seq0 CGAAGCAGTGAAATCACTGTTGAAGTCAAA
tetur02g07450 comp1769_seq0 CGCTGTTGCTTCTCTTGCAACCTCATCGTT
tetur02g07450 comp1769_seq0 CTAACTGACTTGCGCCAGTCGAATCAGTGG
tetur02g07450 comp1769_seq0 CTATTATCCCATCATTGTCAGCTACGGAAT
tetur02g07450 comp1769_seq0 CTCACTAACTGACTTGCGCCAGTCGAATCA
tetur02g07450 comp1769_seq0 CTCTTGCAACCTCATCGTTGATTTATCGCT
tetur02g11060 comp161_seq0 GTTAACATTCTGAGACGAAATGGCCCTCAA
tetur02g11060 comp161_seq0 CGTTAACATTCTGAGACGAAATGGCCCTCA
tetur02g13060 comp5268_seq0 GACATCAGTTCAGAGTCAAGTCAATTGGAA
tetur02g13060 comp5268_seq0 AAGACATCAGTTCAGAGTCAAGTCAATTGG
tetur03g00440 comp977_seq1 GGTGGTTCTCTATCTATTGACTTCTCGACC
tetur03g00440 comp977_seq1 GTGGTTCTCTATCTATTGACTTCTCGACCC
tetur03g00440 comp977_seq1 TGGTTCTCTATCTATTGACTTCTCGACCCG
tetur03g02420 comp4498_seq0 TGGGCAACTTAGCGATACCATCACCAGCCA
tetur03g02420 comp4498_seq0 TTGGGCAACTTAGCGATACCATCACCAGCC
tetur03g02420 comp4498_seq0 TTTGGGCAACTTAGCGATACCATCACCAGC
tetur03g06210 comp3140_seq0 AAATTAGTCCCTTGAGCTTGTGCTTTGTAG
tetur03g06210 comp3140_seq0 CAAATTAGTCCCTTGAGCTTGTGCTTTGTA
tetur03g08070 comp554_seq0 GAACTTTGGACTTGAGCTTGTGAACCTAAT
tetur03g08070 comp554_seq0 GACCCATGGTAGGATAACAAGGTGAAAGTT
tetur03g08070 comp554_seq0 GATGAACTTTGGACTTGAGCTTGTGAACCT
tetur03g08070 comp554_seq0 GGTGAAAGTTCAAATGGTTAGAAAGGGTCT
tetur03g08070 comp554_seq0 TGAACTTTGGACTTGAGCTTGTGAACCTAA
tetur03g08070 comp554_seq0 TGATGAACTTTGGACTTGAGCTTGTGAACC
tetur03g08070 comp554_seq0 ACCCATGGTAGGATAACAAGGTGAAAGTTC
tetur03g08070 comp554_seq0 AGGTGAAAGTTCAAATGGTTAGAAAGGGTC
tetur03g08070 comp554_seq0 CCATGGTAGGATAACAAGGTGAAAGTTCAA
tetur03g08070 comp554_seq0 CCCATGGTAGGATAACAAGGTGAAAGTTCA
tetur03g08670 comp3327_seq0 CAGTTATTGTCACGGAGCCGGGCTATCAAA
tetur03g08670 comp3327_seq0 CCAGTTATTGTCACGGAGCCGGGCTATCAA
tetur04g00190 comp647_seq0 GATGGGATTGCCATCTGTGGAATGAATAAC
tetur04g00190 comp647_seq0 TACTATGCGATGGGATTGCCATCTGTGGAA
tetur04g00190 comp647_seq0 TATGCGATGGGATTGCCATCTGTGGAATGA
tetur04g00190 comp647_seq0 TTACTATGCGATGGGATTGCCATCTGTGGA
tetur04g00190 comp647_seq0 TTTACTATGCGATGGGATTGCCATCTGTGG
tetur04g00190 comp647_seq0 ACTATGCGATGGGATTGCCATCTGTGGAAT
tetur04g00190 comp647_seq0 ATGGGATTGCCATCTGTGGAATGAATAACT
tetur04g00190 comp647_seq0 CGATGGGATTGCCATCTGTGGAATGAATAA
tetur04g00190 comp647_seq0 CTATGCGATGGGATTGCCATCTGTGGAATG
tetur04g04130 comp652_seq0 CTTTGACTACTCAAACAAAGATGGTCTTCC
tetur04g04130 comp652_seq0 GACAAACGCGAATCTTTGACTACTCAAACA
tetur04g04130 comp652_seq0 GACAGTGATTCCGTTCCGTATCTCAACTCA
tetur04g04130 comp652_seq0 GACTACTCAAACAAAGATGGTCTTCCAGAT
tetur04g04130 comp652_seq0 GAGACAAACGCGAATCTTTGACTACTCAAA
tetur04g04130 comp652_seq0 GATTCCGTTCCGTATCTCAACTCATTGTTG
tetur04g04130 comp652_seq0 GATTGTATGACAGTGATTCCGTTCCGTATC
tetur04g04130 comp652_seq0 GCGAATCTTTGACTACTCAAACAAAGATGG
tetur04g04130 comp652_seq0 GCGAGACAAACGCGAATCTTTGACTACTCA
tetur04g04130 comp652_seq0 ACAAAGATGGTCTTCCAGATGGTCTTTCTT
tetur04g04130 comp652_seq0 GGTTACTTTACAGTTGGCCCATGATTGTCA
tetur04g04130 comp652_seq0 GTACAATGACCGAGCTTTCGCCAATAGTGT
tetur04g04130 comp652_seq0 GTATGACAGTGATTCCGTTCCGTATCTCAA
tetur04g04130 comp652_seq0 GTCAAGATAATGCTCGCGATGATTTGGTTG
tetur04g04130 comp652_seq0 ACAATGACCGAGCTTTCGCCAATAGTGTTG
tetur04g04130 comp652_seq0 GTGATTCCGTTCCGTATCTCAACTCATTGT
tetur04g04130 comp652_seq0 GTGCGAGACAAACGCGAATCTTTGACTACT
tetur04g04130 comp652_seq0 GTTACTTTACAGTTGGCCCATGATTGTCAA
tetur04g04130 comp652_seq0 GTTCCGTATCTCAACTCATTGTTGGTTACT
tetur04g04130 comp652_seq0 GTTGGTTACTTTACAGTTGGCCCATGATTG
tetur04g04130 comp652_seq0 ACAGTGATTCCGTTCCGTATCTCAACTCAT
tetur04g04130 comp652_seq0 TATGACAGTGATTCCGTTCCGTATCTCAAC
tetur04g04130 comp652_seq0 TATTTGTGCGAGACAAACGCGAATCTTTGA
tetur04g04130 comp652_seq0 TGACAGTGATTCCGTTCCGTATCTCAACTC
tetur04g04130 comp652_seq0 TGACTACTCAAACAAAGATGGTCTTCCAGA
tetur04g04130 comp652_seq0 TGCGAGACAAACGCGAATCTTTGACTACTC
tetur04g04130 comp652_seq0 TGGTTACTTTACAGTTGGCCCATGATTGTC
tetur04g04130 comp652_seq0 TGTATGACAGTGATTCCGTTCCGTATCTCA
tetur04g04130 comp652_seq0 AAACAAAGATGGTCTTCCAGATGGTCTTTC
tetur04g04130 comp652_seq0 TGTGCGAGACAAACGCGAATCTTTGACTAC
tetur04g04130 comp652_seq0 TTGACTACTCAAACAAAGATGGTCTTCCAG
tetur04g04130 comp652_seq0 TTGTATGACAGTGATTCCGTTCCGTATCTC
tetur04g04130 comp652_seq0 TTGTGCGAGACAAACGCGAATCTTTGACTA
tetur04g04130 comp652_seq0 ACTACTCAAACAAAGATGGTCTTCCAGATG
tetur04g04130 comp652_seq0 ACTCAAACAAAGATGGTCTTCCAGATGGTC
tetur04g04130 comp652_seq0 AGACAAACGCGAATCTTTGACTACTCAAAC
tetur04g04130 comp652_seq0 AACAAAGATGGTCTTCCAGATGGTCTTTCT
tetur04g04130 comp652_seq0 AGTGATTCCGTTCCGTATCTCAACTCATTG
tetur04g04130 comp652_seq0 ATATTTGTGCGAGACAAACGCGAATCTTTG
tetur04g04130 comp652_seq0 ATGACAGTGATTCCGTTCCGTATCTCAACT
tetur04g04130 comp652_seq0 ATGTCAAGATAATGCTCGCGATGATTTGGT
tetur04g04130 comp652_seq0 ATTCCGTTCCGTATCTCAACTCATTGTTGG
tetur04g04130 comp652_seq0 ATTGTATGACAGTGATTCCGTTCCGTATCT
tetur04g04130 comp652_seq0 ATTTGTGCGAGACAAACGCGAATCTTTGAC
tetur04g04130 comp652_seq0 CAAACAAAGATGGTCTTCCAGATGGTCTTT
tetur04g04130 comp652_seq0 CAAAGATGGTCTTCCAGATGGTCTTTCTTT
tetur04g04130 comp652_seq0 CAAGATAATGCTCGCGATGATTTGGTTGTT
tetur04g04130 comp652_seq0 CAATGACCGAGCTTTCGCCAATAGTGTTGA
tetur04g04130 comp652_seq0 CAGTGATTCCGTTCCGTATCTCAACTCATT
tetur04g04130 comp652_seq0 CGAGACAAACGCGAATCTTTGACTACTCAA
tetur04g04130 comp652_seq0 CGCGAATCTTTGACTACTCAAACAAAGATG
tetur04g04130 comp652_seq0 CGTTCCGTATCTCAACTCATTGTTGGTTAC
tetur04g04130 comp652_seq0 CTACTCAAACAAAGATGGTCTTCCAGATGG
tetur04g04130 comp652_seq0 CTCAAACAAAGATGGTCTTCCAGATGGTCT
tetur04g07640 comp1982_seq0 GAAGTTTCTTTGCTCAGGACGGGAATTCGC
tetur04g07640 comp1982_seq0 GCTAGAAGTTTCTTTGCTCAGGACGGGAAT
tetur04g07640 comp1982_seq0 GTTATACACCGGGCTAGAAGTTTCTTTGCT
tetur04g07640 comp1982_seq0 GTTTCTTTGCTCAGGACGGGAATTCGCGAC
tetur04g07640 comp1982_seq0 TACACCGGGCTAGAAGTTTCTTTGCTCAGG
tetur04g07640 comp1982_seq0 TAGAAGTTTCTTTGCTCAGGACGGGAATTC
tetur04g07640 comp1982_seq0 TATACACCGGGCTAGAAGTTTCTTTGCTCA
tetur04g07640 comp1982_seq0 TCTTTGCTCAGGACGGGAATTCGCGACTAC
tetur04g07640 comp1982_seq0 TTATACACCGGGCTAGAAGTTTCTTTGCTC
tetur04g07640 comp1982_seq0 TTCTTTGCTCAGGACGGGAATTCGCGACTA
tetur04g07640 comp1982_seq0 ATACACCGGGCTAGAAGTTTCTTTGCTCAG
tetur04g07640 comp1982_seq0 CTAGAAGTTTCTTTGCTCAGGACGGGAATT
tetur04g07640 comp1982_seq0 CTCTGAGACGTCTAATTGTCTTCGTAAATG
tetur04g09210 comp5996_seq0 GGGTTGCACTTTATACAGGCTTGCTATTTG
tetur04g09210 comp5996_seq0 GGTTGCACTTTATACAGGCTTGCTATTTGA
tetur04g09210 comp5996_seq0 ATGGGTTGCACTTTATACAGGCTTGCTATT
tetur04g09527 comp2851_seq0 CTTGAGTTACTCCAGTCAAGTGCACCTACA
tetur04g09527 comp2851_seq0 GAGGTACTTGAGTTACTCCAGTCAAGTGCA
tetur04g09527 comp2851_seq0 GAGTTACTCCAGTCAAGTGCACCTACAATT
tetur04g09527 comp2851_seq0 GGAGGTACTTGAGTTACTCCAGTCAAGTGC
tetur04g09527 comp2851_seq0 GGATTTGAAAGCCAAGAAGTGTTAAGCAGA
tetur04g09527 comp2851_seq0 GGTACTTGAGTTACTCCAGTCAAGTGCACC
tetur04g09527 comp2851_seq0 GTACTTGAGTTACTCCAGTCAAGTGCACCT
tetur04g09527 comp2851_seq0 GTTACTCCAGTCAAGTGCACCTACAATTAA
tetur04g09527 comp2851_seq0 TACTTGAGTTACTCCAGTCAAGTGCACCTA
tetur04g09527 comp2851_seq0 TCAGGATTTGAAAGCCAAGAAGTGTTAAGC
tetur04g09527 comp2851_seq0 TTACTCCAGTCAAGTGCACCTACAATTAAG
tetur04g09527 comp2851_seq0 TTAGACTGAGTTCTCCTTTGGTGATTATGG
tetur04g09527 comp2851_seq0 TTGAGTTACTCCAGTCAAGTGCACCTACAA
tetur04g09527 comp2851_seq0 ACTTGAGTTACTCCAGTCAAGTGCACCTAC
tetur04g09527 comp2851_seq0 AGGAGGTACTTGAGTTACTCCAGTCAAGTG
tetur04g09527 comp2851_seq0 AGGATTTGAAAGCCAAGAAGTGTTAAGCAG
tetur04g09527 comp2851_seq0 AGGTACTTGAGTTACTCCAGTCAAGTGCAC
tetur04g09527 comp2851_seq0 CAGGATTTGAAAGCCAAGAAGTGTTAAGCA
tetur05g00120 comp981_seq1 GGTTGGTTTCAAGCTGTTACCTTGTTACTT
tetur05g00120 comp981_seq1 GTTGGTTTCAAGCTGTTACCTTGTTACTTG
tetur05g07220 comp69_seq1 CTTGCATTCTTGCATTCTTGCAGCAATTCT
tetur05g07220 comp69_seq1 CTTTCTTGCATTCTTGCATTCTTGCAGCAA
tetur05g07220 comp69_seq1 GCATTCTTGCATTCTTGCAGCAATTCTTTC
tetur05g07220 comp69_seq1 TATCTCTTTACCGATTCATGTCTCGATCTC
tetur05g07220 comp69_seq1 TCTATCTCTTTACCGATTCATGTCTCGATC
tetur05g07220 comp69_seq1 TCTCTATCTCTTTACCGATTCATGTCTCGA
tetur05g07220 comp69_seq1 TCTTGCATTCTTGCATTCTTGCAGCAATTC
tetur05g07220 comp69_seq1 CTATCTCTTTACCGATTCATGTCTCGATCT
tetur05g07220 comp69_seq1 CTCTATCTCTTTACCGATTCATGTCTCGAT
tetur05g07430 comp1520_seq0 GAAGATTGACGATGTGGAACCATTGTATCA
tetur05g07430 comp1520_seq0 GGTCTCTAGGATGAATGTTCAACCTTACCA
tetur05g07430 comp1520_seq0 GTCTCTAGGATGAATGTTCAACCTTACCAT
tetur05g07430 comp1520_seq0 GTGAAGATTGACGATGTGGAACCATTGTAT
tetur05g07430 comp1520_seq0 TGAAGATTGACGATGTGGAACCATTGTATC
tetur05g09313 comp2082_seq4 GGAGGTACATTATTGTAACCTGAGTTCCTG
tetur05g09313 comp2082_seq4 TTGGAGGTACATTATTGTAACCTGAGTTCC
tetur06g05730 comp4494_seq0 GCAACTCGAGGATATGGGTCAGATATTAAG
tetur06g05730 comp4494_seq0 TGGCAACTCGAGGATATGGGTCAGATATTA
tetur06g05730 comp4494_seq0 CAACTCGAGGATATGGGTCAGATATTAAGG
tetur06g06090 comp3417_seq0 GAATTACAACCACAATCTAAGCAGCAACCA
tetur06g06090 comp3417_seq0 GGAATTACAACCACAATCTAAGCAGCAACC
tetur06g06090 comp3417_seq0 AGGAATTACAACCACAATCTAAGCAGCAAC
tetur06g06090 comp3417_seq0 AACAGGAATTACAACCACAATCTAAGCAGC
tetur06g06090 comp3417_seq0 CAACAGGAATTACAACCACAATCTAAGCAG
tetur06g06090 comp3417_seq0 CAGGAATTACAACCACAATCTAAGCAGCAA
tetur07g01540 comp5834_seq0 GATCAACCTCGACCACAGTATCGGTAGAGG
tetur07g01540 comp5834_seq0 GGATCAACCTCGACCACAGTATCGGTAGAG
tetur07g01540 comp5834_seq0 GTATCGGTAGAGGGTTGTTGTGATGTTGAT
tetur07g01540 comp5834_seq0 TATCGGTAGAGGGTTGTTGTGATGTTGATG
tetur07g01540 comp5834_seq0 TGGATCAACCTCGACCACAGTATCGGTAGA
tetur07g01540 comp5834_seq0 ATCGGTAGAGGGTTGTTGTGATGTTGATGG
tetur07g01540 comp5834_seq0 ATGGATCAACCTCGACCACAGTATCGGTAG
tetur07g02570 comp1003_seq0 TACCCAAATGACTGACGCGTCTCCTCATAA
tetur07g02570 comp1003_seq0 ACCCAAATGACTGACGCGTCTCCTCATAAG
tetur07g03840 comp153_seq0 TTGAGAAGCTACTTTCATGGGCGACGCAAA
tetur08g03220 comp382_seq0 GATGGCGGATAAGGAAACATTGGTTGAGGG
tetur08g03220 comp382_seq0 GTGATGGCGGATAAGGAAACATTGGTTGAG
tetur08g03220 comp382_seq0 TGATGGCGGATAAGGAAACATTGGTTGAGG
tetur09g00470 comp172_seq0 TCACAATCAGCAGTGTAAACCAAATTACCC
tetur09g00470 comp172_seq0 CACAATCAGCAGTGTAAACCAAATTACCCA
tetur09g00470 comp172_seq0 CAGATTAAGTGTAGTGATGAACCATGCGAA
tetur09g02760 comp200_seq2 TCATCACTTACGTGTTCATGCCTTCTCGTC
tetur09g02760 comp200_seq2 TCATGCCTTCTCGTCCGTGCCACAACTCAA
tetur09g02760 comp200_seq2 TGCCTTCTCGTCCGTGCCACAACTCAAAGA
tetur09g02760 comp200_seq2 TTACGTGTTCATGCCTTCTCGTCCGTGCCA
tetur09g02760 comp200_seq2 TTCATGCCTTCTCGTCCGTGCCACAACTCA
tetur09g02760 comp200_seq2 TTTCATCACTTACGTGTTCATGCCTTCTCG
tetur09g02760 comp200_seq2 ATCACTTACGTGTTCATGCCTTCTCGTCCG
tetur09g02760 comp200_seq2 ATGCCTTCTCGTCCGTGCCACAACTCAAAG
tetur09g02760 comp200_seq2 CATCACTTACGTGTTCATGCCTTCTCGTCC
tetur09g02760 comp200_seq2 CATGCCTTCTCGTCCGTGCCACAACTCAAA
tetur09g04010 comp6395_seq0 GAGTTTGTCCAAGGATCAGGTAACAAAGGA
tetur09g04010 comp6395_seq0 AGTTTGTCCAAGGATCAGGTAACAAAGGAT
tetur09g06470 comp497_seq1 GACTAGGATCTCGTTTCATCCAAACTGCAT
tetur09g06470 comp497_seq1 GAGACTAGGATCTCGTTTCATCCAAACTGC
tetur09g06470 comp497_seq1 GATGATAACAGGGCACGAAACATGGTGGAT
tetur09g06470 comp497_seq1 TGAGACTAGGATCTCGTTTCATCCAAACTG
tetur09g06470 comp497_seq1 TGATAACAGGGCACGAAACATGGTGGATAA
tetur09g06470 comp497_seq1 TGATGATAACAGGGCACGAAACATGGTGGA
tetur09g06470 comp497_seq1 ACTAGGATCTCGTTTCATCCAAACTGCATT
tetur09g06470 comp497_seq1 ATGAGACTAGGATCTCGTTTCATCCAAACT
tetur11g01560 comp2916_seq1 GAACGAAGTGTTCGATGGTTTAAGAGTTGA
tetur11g01560 comp2916_seq1 ACAGGTCTTAAGAACGAAGTGTTCGATGGT
tetur11g01560 comp2916_seq1 AAACAGGTCTTAAGAACGAAGTGTTCGATG
tetur11g01560 comp2916_seq1 AGAACGAAGTGTTCGATGGTTTAAGAGTTG
tetur11g01560 comp2916_seq1 AACAGGTCTTAAGAACGAAGTGTTCGATGG
tetur11g01560 comp2916_seq1 AAGAACGACATCGTGTAATGGCACCATAGG
tetur11g06150 comp2610_seq0 GCTTACCTCGCAATAAACCATCTTATATGC
tetur12g00260 comp4154_seq0 AAGGTGAGTTAGATCACGGCGGTCAAATTC
tetur12g00260 comp4154_seq0 GGCGGTCAAATTCAATTTCTAGATGATCCA
tetur12g00260 comp4154_seq0 CGGCGGTCAAATTCAATTTCTAGATGATCC
tetur13g02210 comp2226_seq1 CTTCGCAAGCCTTGGTAAGATGGCAGTCTG
tetur13g02210 comp2226_seq1 GAGCTTCGCAAGCCTTGGTAAGATGGCAGT
tetur13g02210 comp2226_seq1 GCTTCGCAAGCCTTGGTAAGATGGCAGTCT
tetur13g02210 comp2226_seq1 TGGAGCTTCGCAAGCCTTGGTAAGATGGCA
tetur13g02210 comp2226_seq1 TTAACTGGAGCTTCGCAAGCCTTGGTAAGA
tetur13g02210 comp2226_seq1 ACTGGAGCTTCGCAAGCCTTGGTAAGATGG
tetur13g02210 comp2226_seq1 AGCTTCGCAAGCCTTGGTAAGATGGCAGTC
tetur13g02210 comp2226_seq1 AACTGGAGCTTCGCAAGCCTTGGTAAGATG
tetur14g01800 comp104_seq0 GTCGATACGCCACTAGTTTGGTTTATAGAC
tetur14g01910 comp4181_seq0 GAGTCACTTCCACGACTGTCCATAGTTTGT
tetur14g01910 comp4181_seq0 GTCACTTCCACGACTGTCCATAGTTTGTAC
tetur14g01910 comp4181_seq0 TGAGTCACTTCCACGACTGTCCATAGTTTG
tetur16g00870 comp1726_seq6 TCATTGGCGAACATTTCTTGCCAACGATCA
tetur16g00870 comp1726_seq6 ATTGGCGAACATTTCTTGCCAACGATCAAC
tetur16g00870 comp1726_seq6 CATTGGCGAACATTTCTTGCCAACGATCAA
tetur16g00870 comp1726_seq6 CTCATTGGCGAACATTTCTTGCCAACGATC
tetur16g00870 comp1726_seq6 CTCTCATTGGCGAACATTTCTTGCCAACGA
tetur17g02100 comp2315_seq0 ATTGTAGACCCTCTGTGCGATTTACTTTAG
tetur17g02100 comp2315_seq0 ATTTCATTGTAGACCCTCTGTGCGATTTAC
tetur17g02100 comp2315_seq0 CATTGTAGACCCTCTGTGCGATTTACTTTA
tetur17g02100 comp2315_seq0 CCCTCTGTGCGATTTACTTTAGTTGACTAC
tetur18g01060 comp315_seq0 AATCCGGTTAAATTCATCCGTTCCTGTTAC
tetur18g01060 comp315_seq0 GTAATCCGGTTAAATTCATCCGTTCCTGTT
tetur19g00330 comp2383_seq0 GAACAGCAGTCCCACTGCACCCATTTGAAA
tetur19g00330 comp2383_seq0 TTCTAATTGTGGCCCTGTGGATAGGGCCTC
tetur19g00330 comp2383_seq0 TTGTAGTTCGCGCATGAGCGAACAGCAGTC
tetur19g00330 comp2383_seq0 AACAGCAGTCCCACTGCACCCATTTGAAAT
tetur19g00330 comp2383_seq0 ATTCTAATTGTGGCCCTGTGGATAGGGCCT
tetur19g00330 comp2383_seq0 CGAACAGCAGTCCCACTGCACCCATTTGAA
tetur19g00720 comp5540_seq0 CTTCTCGTTACCCTAGTTACTCCAGCTTGC
tetur19g00720 comp5540_seq0 AATCTTCTCGTTACCCTAGTTACTCCAGCT
tetur19g00720 comp5540_seq0 GTTACCCTAGTTACTCCAGCTTGCAAATGT
tetur19g00720 comp5540_seq0 GTTACTCCAGCTTGCAAATGTAGTCACATG
tetur19g00720 comp5540_seq0 TACCCTAGTTACTCCAGCTTGCAAATGTAG
tetur19g00720 comp5540_seq0 TACTCCAGCTTGCAAATGTAGTCACATGAC
tetur19g00720 comp5540_seq0 TAGTTACTCCAGCTTGCAAATGTAGTCACA
tetur19g00720 comp5540_seq0 TCTCGTTACCCTAGTTACTCCAGCTTGCAA
tetur19g00720 comp5540_seq0 TCTTCTCGTTACCCTAGTTACTCCAGCTTG
tetur19g00720 comp5540_seq0 ACCCTAGTTACTCCAGCTTGCAAATGTAGT
tetur19g00720 comp5540_seq0 TTACCCTAGTTACTCCAGCTTGCAAATGTA
tetur19g00720 comp5540_seq0 TTACTCCAGCTTGCAAATGTAGTCACATGA
tetur19g00720 comp5540_seq0 TTCTCGTTACCCTAGTTACTCCAGCTTGCA
tetur19g00720 comp5540_seq0 AAATCTTCTCGTTACCCTAGTTACTCCAGC
tetur19g00720 comp5540_seq0 AGTTACTCCAGCTTGCAAATGTAGTCACAT
tetur19g00720 comp5540_seq0 ATCTTCTCGTTACCCTAGTTACTCCAGCTT
tetur19g00720 comp5540_seq0 CCCTAGTTACTCCAGCTTGCAAATGTAGTC
tetur19g00720 comp5540_seq0 CCTAGTTACTCCAGCTTGCAAATGTAGTCA
tetur19g00720 comp5540_seq0 CGTTACCCTAGTTACTCCAGCTTGCAAATG
tetur19g00720 comp5540_seq0 CTAGTTACTCCAGCTTGCAAATGTAGTCAC
tetur19g00720 comp5540_seq0 CTCGTTACCCTAGTTACTCCAGCTTGCAAA
tetur20g03150 comp5236_seq0 ACCAAACTGCTTCCCTTCAATCTATCATCC
tetur20g03150 comp5236_seq0 AACCAAACTGCTTCCCTTCAATCTATCATC
tetur20g03150 comp5236_seq0 CCAAACTGCTTCCCTTCAATCTATCATCCT
tetur21g02800 comp1031_seq1 CTTCTGTCTCTTGTGCTGATTAACCCAATT
tetur25g00020 comp1460_seq0 AGCCGCTTGTGTTAAGATTTGTATGATGAC
tetur26g01140 comp3503_seq0 CATGTAGAACGCAATAACTAGACACTGCTT
tetur26g01140 comp3503_seq0 CTCATGTAGAACGCAATAACTAGACACTGC
tetur26g01440 comp3992_seq0 GATCTTTCTATGTTGCTTTGCGTGAACAAG
tetur26g01440 comp3992_seq0 GTAGATCTTTCTATGTTGCTTTGCGTGAAC
tetur26g01440 comp3992_seq0 GTTGCTTTGCGTGAACAAGATAACCTACAA
tetur26g01440 comp3992_seq0 GTTGTAGATCTTTCTATGTTGCTTTGCGTG
tetur26g01440 comp3992_seq0 TCTATGTTGCTTTGCGTGAACAAGATAACC
tetur26g01440 comp3992_seq0 TGTTGCTTTGCGTGAACAAGATAACCTACA
tetur26g01440 comp3992_seq0 ATGTTGCTTTGCGTGAACAAGATAACCTAC
tetur26g01440 comp3992_seq0 CCTACAAATTCGTATTTATTTGCCATGCCG
tetur26g01440 comp3992_seq0 CGTATTTATTTGCCATGCCGTGGTTGACTA
tetur26g01440 comp3992_seq0 CTATGTTGCTTTGCGTGAACAAGATAACCT
tetur26g01670 comp1041_seq0 GAAACCATTGCCTTTCCACTATGTTTCTTC
tetur26g01670 comp1041_seq0 ACCATTGCCTTTCCACTATGTTTCTTCAGC
tetur26g01670 comp1041_seq0 TTGATTCTATAGCCAATGCGGACATGGACC
tetur26g01670 comp1041_seq0 TTTGATTCTATAGCCAATGCGGACATGGAC
tetur26g01670 comp1041_seq0 AACCATTGCCTTTCCACTATGTTTCTTCAG
tetur26g01670 comp1041_seq0 CATTGCCTTTCCACTATGTTTCTTCAGCTG
tetur26g01670 comp1041_seq0 CCATTGCCTTTCCACTATGTTTCTTCAGCT
tetur27g01660 comp2864_seq0 ACCGGCTGATTGTTCTACTTCTTCAGGCTT
tetur27g01660 comp2864_seq0 CAACCGGCTGATTGTTCTACTTCTTCAGGC
tetur27g01660 comp2864_seq0 AACCGGCTGATTGTTCTACTTCTTCAGGCT
tetur27g01660 comp2864_seq0 CCGGCTGATTGTTCTACTTCTTCAGGCTTG
tetur28g00130 comp3425_seq0 CACAGTTGGATCCGACGACTCGTCTACATT
tetur28g00130 comp3425_seq0 CAGTTGGATCCGACGACTCGTCTACATTAA
tetur28g01440 comp5003_seq0 TTTACAGCGAGGCTCAACAGTTTGCCGCTA
tetur28g02400 comp196_seq0 GGATGTACTTTCAAAGCAACACATTGCACA
tetur28g02400 comp196_seq0 GTGGATGTACTTTCAAAGCAACACATTGCA
tetur28g02400 comp196_seq0 TGGATGTACTTTCAAAGCAACACATTGCAC
tetur28g02400 comp196_seq0 TGTGGATGTACTTTCAAAGCAACACATTGC
tetur29g00120 comp1608_seq1 AAAGAAAGGAGCTGTAACTGCTCTTTCTGT
tetur29g00120 comp1608_seq1 GAAAGGAGCTGTAACTGCTCTTTCTGTCAC
tetur29g00120 comp1608_seq1 GAGCTGTAACTGCTCTTTCTGTCACTGTTT
tetur29g00120 comp1608_seq1 GGAGCTGTAACTGCTCTTTCTGTCACTGTT
tetur29g00120 comp1608_seq1 ACAAAGAAAGGAGCTGTAACTGCTCTTTCT
tetur29g00120 comp1608_seq1 AAAGGAGCTGTAACTGCTCTTTCTGTCACT
tetur29g00120 comp1608_seq1 AACAAAGAAAGGAGCTGTAACTGCTCTTTC
tetur29g00120 comp1608_seq1 AGGAGCTGTAACTGCTCTTTCTGTCACTGT
tetur29g00120 comp1608_seq1 CAAAGAAAGGAGCTGTAACTGCTCTTTCTG
tetur29g00120 comp1608_seq1 AAGAAAGGAGCTGTAACTGCTCTTTCTGTC
tetur29g00120 comp1608_seq1 AAGGAGCTGTAACTGCTCTTTCTGTCACTG
tetur35g01120 comp2202_seq0 TACATCTCGTCGACCAGAATCCATACCTGA
tetur35g01120 comp2202_seq0 ACATCTCGTCGACCAGAATCCATACCTGAT
tetur35g01120 comp2202_seq0 AAACCAAACAAGTTGCAGAACCTGTCCACG
tetur35g01120 comp2202_seq0 AACCAAACAAGTTGCAGAACCTGTCCACGC
tetur35g01120 comp2202_seq0 CATCTCGTCGACCAGAATCCATACCTGATA
tetur36g00470 comp4493_seq1 GATATTAAACAGGGCTCCAGGCAATGTAAA
tetur36g00470 comp4493_seq1 ACACCAATTTACAGGGTTGCAAACTAAAGG
tetur36g00470 comp4493_seq1 GTTTCACACCAATTTACAGGGTTGCAAACT
tetur36g00470 comp4493_seq1 TGTTTCACACCAATTTACAGGGTTGCAAAC
tetur36g00470 comp4493_seq1 ATATTAAACAGGGCTCCAGGCAATGTAAAC
tetur36g00470 comp4493_seq1 CACACCAATTTACAGGGTTGCAAACTAAAG
tetur36g00470 comp4493_seq1 CACCAATTTACAGGGTTGCAAACTAAAGGT
tetur418g00010 comp1775_seq1 CTATGGGTAATTCAAATGGTTCAGCTTCAG
