# Supplementary material for: A PCR primer design method for identifying spider mite species using k-mer counting
Source: PLoS One. 2025 Jun 9;20(6):e0321199. doi: 10.1371/journal.pone.0321199 (PMC12148119; doi:10.1371/journal.pone.0321199)
Supplement: S2 File — (ZIP) [file pone.0321199.s004.zip › S2_file/T_urtG.txt]

tetur01g00100 comp5596_seq0 GAATTCGGTTATTGATCATTTGGCCCTCTT
tetur01g00100 comp5596_seq0 ACAGAATTCGGTTATTGATCATTTGGCCCT
tetur01g00100 comp5596_seq0 AGAATTCGGTTATTGATCATTTGGCCCTCT
tetur01g00100 comp5596_seq0 CAGAATTCGGTTATTGATCATTTGGCCCTC
tetur01g02740 comp2968_seq1 GAATAGAGATCGGATGGCCTCAATTCACAT
tetur01g02740 comp2968_seq1 AATAGAGATCGGATGGCCTCAATTCACATG
tetur01g02740 comp2968_seq1 ACGAATAGAGATCGGATGGCCTCAATTCAC
tetur01g02740 comp2968_seq1 CATCAAGATACCAGCCGATCTTCTTGGACC
tetur01g02740 comp2968_seq1 CGAATAGAGATCGGATGGCCTCAATTCACA
tetur01g02740 comp2968_seq1 CGACCCTTCAATGTCCAGTATCAACGCAAA
tetur01g07340 comp4373_seq1 CTCATCCTTGCAGCTTTATCCGGAACATGC
tetur01g07340 comp4373_seq1 CTTACCTCATCCTTGCAGCTTTATCCGGAA
tetur01g07340 comp4373_seq1 CTTTCTATTGTACCTTACCTCATCCTTGCA
tetur01g07340 comp4373_seq1 GTACCTTACCTCATCCTTGCAGCTTTATCC
tetur01g07340 comp4373_seq1 TACCTCATCCTTGCAGCTTTATCCGGAACA
tetur01g07340 comp4373_seq1 TACCTTACCTCATCCTTGCAGCTTTATCCG
tetur01g07340 comp4373_seq1 TCATCCTTGCAGCTTTATCCGGAACATGCA
tetur01g07340 comp4373_seq1 TCTTTCTATTGTACCTTACCTCATCCTTGC
tetur01g07340 comp4373_seq1 TGTACCTTACCTCATCCTTGCAGCTTTATC
tetur01g07340 comp4373_seq1 ACCTCATCCTTGCAGCTTTATCCGGAACAT
tetur01g07340 comp4373_seq1 TTACCTCATCCTTGCAGCTTTATCCGGAAC
tetur01g07340 comp4373_seq1 ACCTTACCTCATCCTTGCAGCTTTATCCGG
tetur01g07340 comp4373_seq1 CCTCATCCTTGCAGCTTTATCCGGAACATG
tetur01g07340 comp4373_seq1 CCTTACCTCATCCTTGCAGCTTTATCCGGA
tetur01g07340 comp4373_seq1 CTATTGTACCTTACCTCATCCTTGCAGCTT
tetur01g07420 comp3269_seq0 TTCCCATCAGCTGAATCAGTCGCCACATCC
tetur01g07420 comp3269_seq0 TTTCCCATCAGCTGAATCAGTCGCCACATC
tetur01g09910 comp541_seq0 GACTAGTGAGTAACCAACACGCCTCTGTTA
tetur01g09910 comp541_seq0 GAGTAACCAACACGCCTCTGTTACTGCTTT
tetur01g09910 comp541_seq0 GTAACCAACACGCCTCTGTTACTGCTTTAC
tetur01g09910 comp541_seq0 GTGAGTAACCAACACGCCTCTGTTACTGCT
tetur01g09910 comp541_seq0 TAGTGAGTAACCAACACGCCTCTGTTACTG
tetur01g09910 comp541_seq0 ACCAGACTAGTGAGTAACCAACACGCCTCT
tetur01g09910 comp541_seq0 ACTAGTGAGTAACCAACACGCCTCTGTTAC
tetur01g09910 comp541_seq0 AGACTAGTGAGTAACCAACACGCCTCTGTT
tetur01g09910 comp541_seq0 AGTGAGTAACCAACACGCCTCTGTTACTGC
tetur01g09910 comp541_seq0 AACCAACACGCCTCTGTTACTGCTTTACTG
tetur01g09910 comp541_seq0 AACCAGACTAGTGAGTAACCAACACGCCTC
tetur01g09910 comp541_seq0 CAGACTAGTGAGTAACCAACACGCCTCTGT
tetur01g09910 comp541_seq0 CCAGACTAGTGAGTAACCAACACGCCTCTG
tetur01g09910 comp541_seq0 CTAGTGAGTAACCAACACGCCTCTGTTACT
tetur01g12680 comp3236_seq0 GTTAGTTAGCCGAAAGTTGAATTTCTGCCA
tetur01g12680 comp3236_seq0 AGTTAGTTAGCCGAAAGTTGAATTTCTGCC
tetur01g12680 comp3236_seq0 ATGAGCGAAGCGAAGCCGAATTTGTATTAG
tetur01g15940 comp4197_seq1 CTCCAATGGTATAACTTCGAAGTCGTCGAT
tetur01g15940 comp4197_seq1 CTCTTCTCCAATGGTATAACTTCGAAGTCG
tetur01g15940 comp4197_seq1 CTTCTCCAATGGTATAACTTCGAAGTCGTC
tetur01g15940 comp4197_seq1 GAAAGGATGGTCTAATTATCGTCGGTAAGA
tetur01g15940 comp4197_seq1 AATGCATTGAAGGTTGTACCAATGGCCAAG
tetur01g15940 comp4197_seq1 GCATTGAAGGTTGTACCAATGGCCAAGTTT
tetur01g15940 comp4197_seq1 GGTATAACTTCGAAGTCGTCGATCTTGCTT
tetur01g15940 comp4197_seq1 GTATAACTTCGAAGTCGTCGATCTTGCTTG
tetur01g15940 comp4197_seq1 TATAACTTCGAAGTCGTCGATCTTGCTTGA
tetur01g15940 comp4197_seq1 TCCAATGGTATAACTTCGAAGTCGTCGATC
tetur01g15940 comp4197_seq1 TCTCCAATGGTATAACTTCGAAGTCGTCGA
tetur01g15940 comp4197_seq1 TTCGAAGTCGTCGATCTTGCTTGAAATAAC
tetur01g15940 comp4197_seq1 TTCTCCAATGGTATAACTTCGAAGTCGTCG
tetur01g15940 comp4197_seq1 TTTGCCTTTGTTTGTTTGTAACCGCCAGTG
tetur01g15940 comp4197_seq1 ATGCATTGAAGGTTGTACCAATGGCCAAGT
tetur01g15940 comp4197_seq1 ATGGTATAACTTCGAAGTCGTCGATCTTGC
tetur01g15940 comp4197_seq1 CAACTCTTCTCCAATGGTATAACTTCGAAG
tetur01g15940 comp4197_seq1 CAATGGTATAACTTCGAAGTCGTCGATCTT
tetur01g15940 comp4197_seq1 AACTTCGAAGTCGTCGATCTTGCTTGAAAT
tetur01g15940 comp4197_seq1 CCAATGGTATAACTTCGAAGTCGTCGATCT
tetur01g15940 comp4197_seq1 CGAAAGGATGGTCTAATTATCGTCGGTAAG
tetur02g02390 comp5807_seq0 TTGAATGATCCATTGGTTGGTGCTTTGCAG
tetur02g05060 comp2876_seq1 GAGTCAACAAATAGCAGCAAAGTGAAGCAA
tetur02g05060 comp2876_seq1 GAGTGAGTCAACAAATAGCAGCAAAGTGAA
tetur02g05060 comp2876_seq1 GGTAACGTTGTCAAGAGATGTTGATGATGA
tetur02g05060 comp2876_seq1 GTAAGGAGTATTGGCAAATCAACATGAGTG
tetur02g05060 comp2876_seq1 GTCAACAAATAGCAGCAAAGTGAAGCAAAC
tetur02g05060 comp2876_seq1 GTGAGTCAACAAATAGCAGCAAAGTGAAGC
tetur02g05060 comp2876_seq1 TCAACATGAGTGAGTCAACAAATAGCAGCA
tetur02g05060 comp2876_seq1 ACATGAGTGAGTCAACAAATAGCAGCAAAG
tetur02g05060 comp2876_seq1 TGAGTCAACAAATAGCAGCAAAGTGAAGCA
tetur02g05060 comp2876_seq1 TGAGTGAGTCAACAAATAGCAGCAAAGTGA
tetur02g05060 comp2876_seq1 AGTGAGTCAACAAATAGCAGCAAAGTGAAG
tetur02g05060 comp2876_seq1 ATCAACATGAGTGAGTCAACAAATAGCAGC
tetur02g05060 comp2876_seq1 ATGAGTGAGTCAACAAATAGCAGCAAAGTG
tetur02g05060 comp2876_seq1 CAACATGAGTGAGTCAACAAATAGCAGCAA
tetur02g05060 comp2876_seq1 CATGAGTGAGTCAACAAATAGCAGCAAAGT
tetur02g05670 comp12014_seq0 CTCACTGAACCTGATCTTCTGAACTACAAG
tetur02g05670 comp12014_seq0 GATTGTGGAATGCCATCATTGATTGAGGAT
tetur02g05670 comp12014_seq0 GTGGAATGCCATCATTGATTGAGGATTCTA
tetur02g05670 comp12014_seq0 TCACTGAACCTGATCTTCTGAACTACAAGA
tetur02g05670 comp12014_seq0 TGATTGTGGAATGCCATCATTGATTGAGGA
tetur02g05670 comp12014_seq0 TTGTGGAATGCCATCATTGATTGAGGATTC
tetur02g05670 comp12014_seq0 CACTGAACCTGATCTTCTGAACTACAAGAA
tetur02g05670 comp12014_seq0 CGTCGAAGATCTGACGCGATCACTAGTAAA
tetur02g08140 comp728_seq1 CTCTTGCTACTCTTTGTTGCAAACGAAATC
tetur02g08140 comp728_seq1 AAGTCGCTTTAAGATTGATACAGCCGTAGC
tetur02g08140 comp728_seq1 GGTTGGTTCACGGATTTAAACAGTTCTGTG
tetur02g08140 comp728_seq1 GTTGGTTCACGGATTTAAACAGTTCTGTGT
tetur02g08140 comp728_seq1 AAAGTCGCTTTAAGATTGATACAGCCGTAG
tetur02g08140 comp728_seq1 CAAAGTCGCTTTAAGATTGATACAGCCGTA
tetur02g09590 comp5695_seq0 GAACATGGACTAGGCTGATCCATTTCATCA
tetur02g09590 comp5695_seq0 AACATGGACTAGGCTGATCCATTTCATCAT
tetur03g03270 comp3827_seq0 CGCTTATCTATCCACTTTCATTTAGACTGC
tetur03g08070 comp539_seq0 ATCATGACTGTGCCCAGACTGGTCAAACTG
tetur03g08070 comp539_seq0 ATGACTGTGCCCAGACTGGTCAAACTGTTG
tetur03g08070 comp539_seq0 CATGACTGTGCCCAGACTGGTCAAACTGTT
tetur03g08070 comp539_seq0 CGGAAATCAACAATACTCATCATGACTGTG
tetur03g08760 comp1375_seq0 CTTGTAAATGGTTGCCTAAGCCATTCATAG
tetur03g08760 comp1375_seq0 GCCATTCATAGATGTGTAACCAAGGAGCCT
tetur03g08760 comp1375_seq0 AATGGTTGCCTAAGCCATTCATAGATGTGT
tetur03g08760 comp1375_seq0 GGTTGCCTAAGCCATTCATAGATGTGTAAC
tetur03g08760 comp1375_seq0 GTAAATGGTTGCCTAAGCCATTCATAGATG
tetur03g08760 comp1375_seq0 GTGCTCCAACCTGATCAACTGTATCAGCCA
tetur03g08760 comp1375_seq0 GTTGCCTAAGCCATTCATAGATGTGTAACC
tetur03g08760 comp1375_seq0 TGCTCCAACCTGATCAACTGTATCAGCCAC
tetur03g08760 comp1375_seq0 AAATGGTTGCCTAAGCCATTCATAGATGTG
tetur03g08760 comp1375_seq0 AACGCTTATTCCAACTGGTAGTACAATGAC
tetur03g08760 comp1375_seq0 CATTCATAGATGTGTAACCAAGGAGCCTTT
tetur03g08760 comp1375_seq0 CCATTCATAGATGTGTAACCAAGGAGCCTT
tetur03g08760 comp1375_seq0 CGCTTATTCCAACTGGTAGTACAATGACAA
tetur04g00190 comp570_seq0 GAAGATGATCTTTCAACGATCCCTTCACAA
tetur04g00190 comp570_seq0 GATCTTTCAACGATCCCTTCACAATGCTGG
tetur04g00190 comp570_seq0 GATGATCTTTCAACGATCCCTTCACAATGC
tetur04g00190 comp570_seq0 GCGACTGTCAACTAAGATTTGCAATTCTTG
tetur04g00190 comp570_seq0 GGTATTAGGGCATACAGTGCCATCTGTCAA
tetur04g00190 comp570_seq0 GTATTAGGGCATACAGTGCCATCTGTCAAG
tetur04g00190 comp570_seq0 GTGGTATTAGGGCATACAGTGCCATCTGTC
tetur04g00190 comp570_seq0 TATTAGGGCATACAGTGCCATCTGTCAAGG
tetur04g00190 comp570_seq0 TATTGTGGTATTAGGGCATACAGTGCCATC
tetur04g00190 comp570_seq0 TGATCTTTCAACGATCCCTTCACAATGCTG
tetur04g00190 comp570_seq0 TGGTATTAGGGCATACAGTGCCATCTGTCA
tetur04g00190 comp570_seq0 TGTCAAGGCGACTGTCAACTAAGATTTGCA
tetur04g00190 comp570_seq0 TTGTGGTATTAGGGCATACAGTGCCATCTG
tetur04g00190 comp570_seq0 AGATGATCTTTCAACGATCCCTTCACAATG
tetur04g00190 comp570_seq0 ATCTTTCAACGATCCCTTCACAATGCTGGT
tetur04g00190 comp570_seq0 ATGATCTTTCAACGATCCCTTCACAATGCT
tetur04g00190 comp570_seq0 ATTGTGGTATTAGGGCATACAGTGCCATCT
tetur04g00190 comp570_seq0 CGACTGTCAACTAAGATTTGCAATTCTTGG
tetur04g02630 comp3610_seq0 CACCCGTTTGGCTTTCCTTTCATTCCTTAA
tetur04g04570 comp1533_seq0 GATTCAATGGATTCACTCTCAACCAAAGAG
tetur04g04570 comp1533_seq0 GATTTGGATTCAATGGATTCACTCTCAACC
tetur04g04570 comp1533_seq0 GGATTCAATGGATTCACTCTCAACCAAAGA
tetur04g04570 comp1533_seq0 GGTTGATTTGGATTCAATGGATTCACTCTC
tetur04g04570 comp1533_seq0 TCAATGGATTCACTCTCAACCAAAGAGTAG
tetur04g04570 comp1533_seq0 TGGATTCAATGGATTCACTCTCAACCAAAG
tetur04g04570 comp1533_seq0 TGGATTCACTCTCAACCAAAGAGTAGCAAG
tetur04g04570 comp1533_seq0 CAATGGATTCACTCTCAACCAAAGAGTAGC
tetur04g05040 comp4181_seq0 GTCGTCGTGACATCGTTATGTTTACTCGGA
tetur04g05040 comp4181_seq0 TATCCATTACTGGAAAGGTGGTATACATGG
tetur04g05040 comp4181_seq0 TCGTCGTGACATCGTTATGTTTACTCGGAC
tetur04g05040 comp4181_seq0 TGTCGTCGTGACATCGTTATGTTTACTCGG
tetur04g05040 comp4181_seq0 ATCCATTACTGGAAAGGTGGTATACATGGT
tetur04g05040 comp4181_seq0 ATGTCGTCGTGACATCGTTATGTTTACTCG
tetur04g05650 comp1118_seq0 CTGGGTTGAGATGGAGCTTCCAACATGGAA
tetur04g05650 comp1118_seq0 AAGTATTCGCAGGAACAGAGGAGATCATAG
tetur04g05650 comp1118_seq0 CTTCCAACATGGAAGTGGTTGCATCAATCA
tetur04g05650 comp1118_seq0 AAGTCTGGGTTGAGATGGAGCTTCCAACAT
tetur04g05650 comp1118_seq0 GACAAGTCTGGGTTGAGATGGAGCTTCCAA
tetur04g05650 comp1118_seq0 GAGATGGAGCTTCCAACATGGAAGTGGTTG
tetur04g05650 comp1118_seq0 GAGCTTCCAACATGGAAGTGGTTGCATCAA
tetur04g05650 comp1118_seq0 GATGGAGCTTCCAACATGGAAGTGGTTGCA
tetur04g05650 comp1118_seq0 GCTTCCAACATGGAAGTGGTTGCATCAATC
tetur04g05650 comp1118_seq0 GGAGCTTCCAACATGGAAGTGGTTGCATCA
tetur04g05650 comp1118_seq0 GGGTTGAGATGGAGCTTCCAACATGGAAGT
tetur04g05650 comp1118_seq0 GGTTGAGATGGAGCTTCCAACATGGAAGTG
tetur04g05650 comp1118_seq0 GTATTCGCAGGAACAGAGGAGATCATAGAT
tetur04g05650 comp1118_seq0 ACAAGTCTGGGTTGAGATGGAGCTTCCAAC
tetur04g05650 comp1118_seq0 GTCTGGGTTGAGATGGAGCTTCCAACATGG
tetur04g05650 comp1118_seq0 GTGGTTGCATCAATCAATGGGAATTAATCG
tetur04g05650 comp1118_seq0 GTTCAACATTATGCAACGAATCATTGCCCT
tetur04g05650 comp1118_seq0 GTTGAGATGGAGCTTCCAACATGGAAGTGG
tetur04g05650 comp1118_seq0 TCAACATTATGCAACGAATCATTGCCCTCA
tetur04g05650 comp1118_seq0 TCTGGGTTGAGATGGAGCTTCCAACATGGA
tetur04g05650 comp1118_seq0 TGGAGCTTCCAACATGGAAGTGGTTGCATC
tetur04g05650 comp1118_seq0 TGGGTTGAGATGGAGCTTCCAACATGGAAG
tetur04g05650 comp1118_seq0 TTCCAACATGGAAGTGGTTGCATCAATCAA
tetur04g05650 comp1118_seq0 AGATGGAGCTTCCAACATGGAAGTGGTTGC
tetur04g05650 comp1118_seq0 AGCTTCCAACATGGAAGTGGTTGCATCAAT
tetur04g05650 comp1118_seq0 AGTCTGGGTTGAGATGGAGCTTCCAACATG
tetur04g05650 comp1118_seq0 AGTTCAACATTATGCAACGAATCATTGCCC
tetur04g05650 comp1118_seq0 AACATGGAAGTGGTTGCATCAATCAATGGG
tetur04g05650 comp1118_seq0 ATGGAAGTGGTTGCATCAATCAATGGGAAT
tetur04g05650 comp1118_seq0 ATGGAGCTTCCAACATGGAAGTGGTTGCAT
tetur04g05650 comp1118_seq0 CAACATGGAAGTGGTTGCATCAATCAATGG
tetur04g05650 comp1118_seq0 CAACATTATGCAACGAATCATTGCCCTCAT
tetur04g05650 comp1118_seq0 CAAGTCTGGGTTGAGATGGAGCTTCCAACA
tetur04g05650 comp1118_seq0 CATGGAAGTGGTTGCATCAATCAATGGGAA
tetur04g05650 comp1118_seq0 CCAACATGGAAGTGGTTGCATCAATCAATG
tetur04g07240 comp1072_seq2 TCAACTCATCATGGTGAAGAAATAAGAGGG
tetur04g07240 comp1072_seq2 TGTACTTCAACTCAACTCATCATGGTGAAG
tetur04g07240 comp1072_seq2 CTCAACTCATCATGGTGAAGAAATAAGAGG
tetur04g07470 comp6428_seq0 CATCATTGATTTCCCTACATGTGAAGTAGG
tetur04g07470 comp6428_seq0 CGACACTCACACCTTATTTACCAACATCTG
tetur04g08620 comp850_seq0 GCTTAAACGTTCACTAGACAATTGCTGCTA
tetur04g09527 comp3215_seq0 GATAAAGAAGTAGTCATCACATTCGGCCTT
tetur05g06850 comp1817_seq1 GATCCAAGCCAAAGATGCACTTTATGTTGA
tetur05g06850 comp1817_seq1 GCATGTTCCATTGTTTCTTTGACCTTGAGA
tetur05g06850 comp1817_seq1 TGATCCAAGCCAAAGATGCACTTTATGTTG
tetur05g06850 comp1817_seq1 AGCATGTTCCATTGTTTCTTTGACCTTGAG
tetur05g06850 comp1817_seq1 CACTATTGATCCAAGCCAAAGATGCACTTT
tetur05g06850 comp1817_seq1 CATGTTCCATTGTTTCTTTGACCTTGAGAG
tetur05g06850 comp1817_seq1 CCGGTGTCCATTTAACTAACTTATGCTAAC
tetur05g09395 comp1_seq19 GTCAATCGAAGTGCCCGGTTCGCATCATCT
tetur05g09395 comp1_seq19 CAATCGAAGTGCCCGGTTCGCATCATCTTT
tetur06g05730 comp2665_seq0 CTGTTGTGTTGTTTATTGGGTTGGCTTTGG
tetur06g05730 comp2665_seq0 GGTTATTAGTGGGATAAGCTCTGGGTTAGT
tetur06g05730 comp2665_seq0 GTATTCTGTTGTGTTGTTTATTGGGTTGGC
tetur06g05730 comp2665_seq0 GTGGTTATTAGTGGGATAAGCTCTGGGTTA
tetur06g05730 comp2665_seq0 TCTGTTGTGTTGTTTATTGGGTTGGCTTTG
tetur06g05730 comp2665_seq0 TGGTTATTAGTGGGATAAGCTCTGGGTTAG
tetur06g06090 comp4449_seq0 CTGATTCTCAACAATCACAGTCACAGCCTC
tetur06g06090 comp4449_seq0 GATTCTCAACAATCACAGTCACAGCCTCCA
tetur06g06090 comp4449_seq0 GCAACAAGTGCAAGTAATGGAGACTGTCGC
tetur06g06090 comp4449_seq0 GTCTGATTCTCAACAATCACAGTCACAGCC
tetur06g06090 comp4449_seq0 TGATTCTCAACAATCACAGTCACAGCCTCC
tetur06g06090 comp4449_seq0 TGCAACAAGTGCAAGTAATGGAGACTGTCG
tetur06g06090 comp4449_seq0 TTCTCAACAATCACAGTCACAGCCTCCACA
tetur06g06090 comp4449_seq0 ATGCAACAAGTGCAAGTAATGGAGACTGTC
tetur06g06090 comp4449_seq0 ATTCTCAACAATCACAGTCACAGCCTCCAC
tetur06g06090 comp4449_seq0 CAACAACGTCTGATTCTCAACAATCACAGT
tetur06g06090 comp4449_seq0 CAACAAGTGCAAGTAATGGAGACTGTCGCT
tetur07g00620 comp2773_seq0 ACAATAAACGAGCCGATGGTATCACTTGAT
tetur07g00620 comp2773_seq0 CAAACACTTATAGCCCTGTTCACGAATTAC
tetur07g00620 comp2773_seq0 CAATAAACGAGCCGATGGTATCACTTGATA
tetur07g00620 comp2773_seq0 CCCTGTTCACGAATTACATATGATGTTGTG
tetur07g03570 comp2935_seq0 CCAAATTTGAGTTTCAAAGAGGAACGCTCC
tetur07g07270 comp3468_seq0 AACGGTTTATCGGTTTATCACAGATCGATG
tetur07g07270 comp3468_seq0 CGGTTTATCGGTTTATCACAGATCGATGAA
tetur08g01600 comp85_seq6 AAGTTCCAGTTAAACCAAGTGTGCCAGTTC
tetur08g01600 comp85_seq6 GAATAAACCTGTGCAAGTTCCAGTTAAACC
tetur08g01600 comp85_seq6 GCAAGTTCCAGTTAAACCAAGTGTGCCAGT
tetur08g01600 comp85_seq6 GTTCCAGTTAAACCAAGTGTGCCAGTTCGT
tetur08g01600 comp85_seq6 TAAACCTGTGCAAGTTCCAGTTAAACCAAG
tetur08g01600 comp85_seq6 TGCAAGTTCCAGTTAAACCAAGTGTGCCAG
tetur08g01600 comp85_seq6 TTCCAGTTAAACCAAGTGTGCCAGTTCGTG
tetur08g01600 comp85_seq6 AGTTCCAGTTAAACCAAGTGTGCCAGTTCG
tetur08g01600 comp85_seq6 CAAGTTCCAGTTAAACCAAGTGTGCCAGTT
tetur08g03220 comp368_seq0 TCGACCGGTGAAATTGGGTATTATTGAAAC
tetur08g04490 comp5558_seq0 GAGATCGAACATCGTGACTATGTAGGTGTA
tetur08g04490 comp5558_seq0 GTAGGTGTAATGTTGCTGATTGGACTCCTT
tetur08g04490 comp5558_seq0 TATGTAGGTGTAATGTTGCTGATTGGACTC
tetur08g04490 comp5558_seq0 AGAGATCGAACATCGTGACTATGTAGGTGT
tetur08g04490 comp5558_seq0 ATGTAGGTGTAATGTTGCTGATTGGACTCC
tetur08g04490 comp5558_seq0 CAAGAGATCGAACATCGTGACTATGTAGGT
tetur08g04490 comp5558_seq0 AAGAGATCGAACATCGTGACTATGTAGGTG
tetur08g05140 comp1628_seq2 ACATCCCATATTACCTGAGATCAACTTCCC
tetur08g05140 comp1628_seq2 AACATCCCATATTACCTGAGATCAACTTCC
tetur08g05630 comp148_seq2 CCCTATCAACATAGCTATCCAGAATGAAGG
tetur09g02500 comp2338_seq0 CTTCTTGGAAGATGTTGCTTCAGTGTACGC
tetur09g02500 comp2338_seq0 CTTGGAAGATGTTGCTTCAGTGTACGCAGT
tetur09g02500 comp2338_seq0 GAAGATGTTGCTTCAGTGTACGCAGTAATA
tetur09g02500 comp2338_seq0 GGAAGATGTTGCTTCAGTGTACGCAGTAAT
tetur09g02500 comp2338_seq0 TCTTCTTGGAAGATGTTGCTTCAGTGTACG
tetur09g02500 comp2338_seq0 TCTTGGAAGATGTTGCTTCAGTGTACGCAG
tetur09g02500 comp2338_seq0 TGGAAGATGTTGCTTCAGTGTACGCAGTAA
tetur09g02500 comp2338_seq0 TGTTGCTTCAGTGTACGCAGTAATACTACA
tetur09g02500 comp2338_seq0 TTCTTCTTGGAAGATGTTGCTTCAGTGTAC
tetur09g02500 comp2338_seq0 TTCTTGGAAGATGTTGCTTCAGTGTACGCA
tetur09g02500 comp2338_seq0 TTGCTTCAGTGTACGCAGTAATACTACATG
tetur09g02500 comp2338_seq0 TTGGAAGATGTTGCTTCAGTGTACGCAGTA
tetur09g02500 comp2338_seq0 AGATGTTGCTTCAGTGTACGCAGTAATACT
tetur09g02500 comp2338_seq0 AAGATGTTGCTTCAGTGTACGCAGTAATAC
tetur09g03140 comp876_seq0 GTGTTGATGGGAAAGCCCTTTAATAAATGC
tetur09g03140 comp876_seq0 AAACAGGGCAAGTTAGGATATCTGAGCGTC
tetur09g03140 comp876_seq0 TGACTTTCATTTCGCAATTCCGGTGGCCAG
tetur09g03140 comp876_seq0 TTGACTTTCATTTCGCAATTCCGGTGGCCA
tetur09g03140 comp876_seq0 AACAGGGCAAGTTAGGATATCTGAGCGTCT
tetur09g04010 comp7455_seq0 CCACAGAGATACAAGAATTCGGATCAAACA
tetur09g04090 comp988_seq1 CTTATCCCAGCATTAACACAAGATCGCATT
tetur09g04090 comp988_seq1 TATCCCAGCATTAACACAAGATCGCATTCG
tetur09g04090 comp988_seq1 TCCCAGCATTAACACAAGATCGCATTCGAC
tetur09g04090 comp988_seq1 TGCAACAACAGTCCGGTCAACAGATAAACA
tetur09g04090 comp988_seq1 TTATCCCAGCATTAACACAAGATCGCATTC
tetur09g04090 comp988_seq1 TTCTTATCCCAGCATTAACACAAGATCGCA
tetur09g04090 comp988_seq1 TTGCAACAACAGTCCGGTCAACAGATAAAC
tetur09g04090 comp988_seq1 CCCAGCATTAACACAAGATCGCATTCGACA
tetur09g06120 comp3224_seq1 GATCAACTCCCATTTACCTTTGAACATCAC
tetur09g06120 comp3224_seq1 TCAACTCCCATTTACCTTTGAACATCACAC
tetur09g06120 comp3224_seq1 TCGATCAACTCCCATTTACCTTTGAACATC
tetur09g06120 comp3224_seq1 CAACTCCCATTTACCTTTGAACATCACACT
tetur09g06120 comp3224_seq1 CGATCAACTCCCATTTACCTTTGAACATCA
tetur09g06120 comp3224_seq1 CGATCTTGTGAGTTTACCTTTCCCTACTAA
tetur09g06570 comp7573_seq0 CTGAAAGTAACCAGATTTGCAGTTTGTGCG
tetur09g06570 comp7573_seq0 GAAAGTAACCAGATTTGCAGTTTGTGCGAT
tetur09g06570 comp7573_seq0 GAATCACGTAAACGACTAGAAACTGGCCAA
tetur09g06570 comp7573_seq0 GAGAATCACGTAAACGACTAGAAACTGGCC
tetur09g06570 comp7573_seq0 GATTTGCAGTTTGTGCGATTTGTCAGTGCA
tetur09g06570 comp7573_seq0 GCAGTTTGTGCGATTTGTCAGTGCAAGTGA
tetur09g06570 comp7573_seq0 GTAACCAGATTTGCAGTTTGTGCGATTTGT
tetur09g06570 comp7573_seq0 GTGCGATTTGTCAGTGCAAGTGAATGATTA
tetur09g06570 comp7573_seq0 GTTTGTGCGATTTGTCAGTGCAAGTGAATG
tetur09g06570 comp7573_seq0 TAACCAGATTTGCAGTTTGTGCGATTTGTC
tetur09g06570 comp7573_seq0 ACCACTCGATCGCGAACTACTGGATGAGTC
tetur09g06570 comp7573_seq0 TCTGAAAGTAACCAGATTTGCAGTTTGTGC
tetur09g06570 comp7573_seq0 ACCAGATTTGCAGTTTGTGCGATTTGTCAG
tetur09g06570 comp7573_seq0 TGAAAGTAACCAGATTTGCAGTTTGTGCGA
tetur09g06570 comp7573_seq0 TGAGAATCACGTAAACGACTAGAAACTGGC
tetur09g06570 comp7573_seq0 TGCAGTTTGTGCGATTTGTCAGTGCAAGTG
tetur09g06570 comp7573_seq0 TTTGCAGTTTGTGCGATTTGTCAGTGCAAG
tetur09g06570 comp7573_seq0 TTTGTGCGATTTGTCAGTGCAAGTGAATGA
tetur09g06570 comp7573_seq0 AGATTTGCAGTTTGTGCGATTTGTCAGTGC
tetur09g06570 comp7573_seq0 AGTAACCAGATTTGCAGTTTGTGCGATTTG
tetur09g06570 comp7573_seq0 AGTTTGTGCGATTTGTCAGTGCAAGTGAAT
tetur09g06570 comp7573_seq0 CACGTAAACGACTAGAAACTGGCCAATATA
tetur09g06570 comp7573_seq0 CACTCGATCGCGAACTACTGGATGAGTCCA
tetur09g06570 comp7573_seq0 CAGATTTGCAGTTTGTGCGATTTGTCAGTG
tetur09g06570 comp7573_seq0 CAGTTTGTGCGATTTGTCAGTGCAAGTGAA
tetur09g06570 comp7573_seq0 CCAGATTTGCAGTTTGTGCGATTTGTCAGT
tetur10g01620 comp2095_seq0 CTTGAGTTTAGGGTGCAATGAGTAAATCAG
tetur10g03350 comp1790_seq0 GCACGGGAGTAAATAATTTAAGGGAAGACT
tetur10g03350 comp1790_seq0 TTAAGGGAAGACTGTGGATATTGTGAAGAG
tetur10g03350 comp1790_seq0 CACGGGAGTAAATAATTTAAGGGAAGACTG
tetur10g03350 comp1790_seq0 CGCACGGGAGTAAATAATTTAAGGGAAGAC
tetur10g03350 comp1790_seq0 CGGGAGTAAATAATTTAAGGGAAGACTGTG
tetur10g03710 comp323_seq0 ATTTGCATCCTTGACAACGTACTAGTAAGG
tetur10g04050 comp1556_seq0 GGATTCACCTAATAAACCAAAGCCACGGCA
tetur10g04050 comp1556_seq0 TAGGATTCACCTAATAAACCAAAGCCACGG
tetur10g04050 comp1556_seq0 AGGATTCACCTAATAAACCAAAGCCACGGC
tetur11g01560 comp1150_seq2 GATTGCGCTTCTGACGATATACTCATTCCA
tetur11g01560 comp1150_seq2 TACAATGATTGCGCTTCTGACGATATACTC
tetur11g01560 comp1150_seq2 TGATTGCGCTTCTGACGATATACTCATTCC
tetur11g01560 comp1150_seq2 TGCGCTTCTGACGATATACTCATTCCATTC
tetur11g01560 comp1150_seq2 ATGATTGCGCTTCTGACGATATACTCATTC
tetur11g01560 comp1150_seq2 CAATGATTGCGCTTCTGACGATATACTCAT
tetur11g02140 comp3144_seq0 GCCAACAAACTTTCAGAGCTGGTGATTGAT
tetur11g02140 comp3144_seq0 GGTATGCTCCACAGCATCTAATTGCCAACA
tetur11g02140 comp3144_seq0 GTATGCTCCACAGCATCTAATTGCCAACAA
tetur11g02140 comp3144_seq0 TGCCAACAAACTTTCAGAGCTGGTGATTGA
tetur11g02140 comp3144_seq0 TTGCCAACAAACTTTCAGAGCTGGTGATTG
tetur11g02140 comp3144_seq0 AGGTATGCTCCACAGCATCTAATTGCCAAC
tetur11g02140 comp3144_seq0 CAGGTATGCTCCACAGCATCTAATTGCCAA
tetur11g02140 comp3144_seq0 CCAACAAACTTTCAGAGCTGGTGATTGATG
tetur11g02270 comp4801_seq0 TTTGTTGACGTTCGGTAGCCTGCGAAGCTA
tetur11g03670 comp1513_seq0 AATCCGCTCCAAGTTTGAAAGAGTTACTGT
tetur11g03670 comp1513_seq0 GGAAATCCGCTCCAAGTTTGAAAGAGTTAC
tetur11g03670 comp1513_seq0 AAAGGAAATCCGCTCCAAGTTTGAAAGAGT
tetur11g03670 comp1513_seq0 AAATCCGCTCCAAGTTTGAAAGAGTTACTG
tetur11g03670 comp1513_seq0 CCGCTCCAAGTTTGAAAGAGTTACTGTATG
tetur11g03670 comp1513_seq0 CGCTCCAAGTTTGAAAGAGTTACTGTATGA
tetur11g03830 comp6163_seq0 TGATTGACCTGATTCTCATCCGCAAACTCA
tetur12g03790 comp1135_seq0 TTGCCTACGACGGTTTGGTCCAAGGTATTG
tetur13g02810 comp1549_seq3 GAAAGACAATGGTGTTAATGTAAAGCGCCA
tetur13g02810 comp1549_seq3 AAAGATGATGGTATGAAGTCCTTGTCATGC
tetur13g02810 comp1549_seq3 GACAATGGTGTTAATGTAAAGCGCCAGTAA
tetur13g02810 comp1549_seq3 GAGGTAAAGATGATGGTATGAAGTCCTTGT
tetur13g02810 comp1549_seq3 GATGATGGTATGAAGTCCTTGTCATGCTAT
tetur13g02810 comp1549_seq3 GGTAAAGATGATGGTATGAAGTCCTTGTCA
tetur13g02810 comp1549_seq3 TGAAAGACAATGGTGTTAATGTAAAGCGCC
tetur13g02810 comp1549_seq3 AGAGGTAAAGATGATGGTATGAAGTCCTTG
tetur13g02810 comp1549_seq3 AGGTAAAGATGATGGTATGAAGTCCTTGTC
tetur13g02810 comp1549_seq3 AAGACAATGGTGTTAATGTAAAGCGCCAGT
tetur13g02810 comp1549_seq3 AAGATGATGGTATGAAGTCCTTGTCATGCT
tetur13g02810 comp1549_seq3 CCGTCTAGAGGTAAAGATGATGGTATGAAG
tetur13g02810 comp1549_seq3 AAAGACAATGGTGTTAATGTAAAGCGCCAG
tetur14g01440 comp4685_seq0 TTCCTATCCCTTTCTCATATCTTGGTCTCG
tetur14g01440 comp4685_seq0 CCTATCCCTTTCTCATATCTTGGTCTCGTT
tetur14g01440 comp4685_seq0 CTATCCCTTTCTCATATCTTGGTCTCGTTG
tetur14g01800 comp98_seq0 CTACCTCGTAAAGGCAGTCATCGATTAGAT
tetur15g00460 comp2491_seq0 TCATTACCTGCGTGCTTAACGTGAAACCAG
tetur15g01600 comp1191_seq0 CTTGGAATGTAATTGTTCACTTGGATGCTG
tetur17g02700 comp3150_seq0 CTGGGAGCACCATCAGCCACATTGATAGTG
tetur17g02700 comp3150_seq0 GAATGTAGTCATCGTCAGGGTGTTCGTAAC
tetur17g02700 comp3150_seq0 AATGTAGTCATCGTCAGGGTGTTCGTAACC
tetur17g02700 comp3150_seq0 TGGGAGCACCATCAGCCACATTGATAGTGA
tetur17g02700 comp3150_seq0 ATGTAGTCATCGTCAGGGTGTTCGTAACCT
tetur18g01060 comp340_seq2 CTTGGACCATCGCTAAATCGCTCAAATCAG
tetur18g01060 comp340_seq2 GACCATCGCTAAATCGCTCAAATCAGCTAT
tetur18g01060 comp340_seq2 GGACCATCGCTAAATCGCTCAAATCAGCTA
tetur18g01060 comp340_seq2 AAAGGTAGCTCCATCTGCTGTTACATAATG
tetur18g01060 comp340_seq2 TCACCCGTTCATGATACAAATTCCTCAACA
tetur18g01060 comp340_seq2 TCTTGGACCATCGCTAAATCGCTCAAATCA
tetur18g01060 comp340_seq2 TTCTTGGACCATCGCTAAATCGCTCAAATC
tetur18g01060 comp340_seq2 TTGGACCATCGCTAAATCGCTCAAATCAGC
tetur18g01060 comp340_seq2 ATGTTATGAGTAACCCGGTTAAATTCACCC
tetur18g01060 comp340_seq2 CACCCGTTCATGATACAAATTCCTCAACAA
tetur19g01290 comp5191_seq0 AAGGCCGGACGAATATGATTAGATGAACCT
tetur19g01290 comp5191_seq0 GAACCTAGAAATGGCAACACCATGAGATTA
tetur19g01290 comp5191_seq0 GACGATATCAGCCATCAAAGGCCGGACGAA
tetur19g01290 comp5191_seq0 GCCGGACGAATATGATTAGATGAACCTAGA
tetur19g01290 comp5191_seq0 GGCCGGACGAATATGATTAGATGAACCTAG
tetur19g01290 comp5191_seq0 AAAGGCCGGACGAATATGATTAGATGAACC
tetur19g01290 comp5191_seq0 ATGGACGATATCAGCCATCAAAGGCCGGAC
tetur19g01290 comp5191_seq0 CCGGACGAATATGATTAGATGAACCTAGAA
tetur20g02640 comp657_seq1 GAGTTGAAGAAGGAAAGAAAGGAGTCCGGA
tetur20g02640 comp657_seq1 GTTGAAGAAGGAAAGAAAGGAGTCCGGATG
tetur20g02640 comp657_seq1 TGCGAGTTGAAGAAGGAAAGAAAGGAGTCC
tetur20g02640 comp657_seq1 TTGAAGAAGGAAAGAAAGGAGTCCGGATGG
tetur20g02640 comp657_seq1 AGTTGAAGAAGGAAAGAAAGGAGTCCGGAT
tetur20g02640 comp657_seq1 ATGCGAGTTGAAGAAGGAAAGAAAGGAGTC
tetur20g02640 comp657_seq1 CGAGTTGAAGAAGGAAAGAAAGGAGTCCGG
tetur21g00800 comp5927_seq0 GAAGATGACGGCGGTGAGTTTCCGAGTCAA
tetur21g00800 comp5927_seq0 TCATCGAAGATGACGGCGGTGAGTTTCCGA
tetur21g00800 comp5927_seq0 TCTTCATCGAAGATGACGGCGGTGAGTTTC
tetur21g00800 comp5927_seq0 AGATGACGGCGGTGAGTTTCCGAGTCAATG
tetur21g00800 comp5927_seq0 ATCGAAGATGACGGCGGTGAGTTTCCGAGT
tetur21g00800 comp5927_seq0 ATTCTTCATCGAAGATGACGGCGGTGAGTT
tetur21g00800 comp5927_seq0 CATTCTTCATCGAAGATGACGGCGGTGAGT
tetur21g00800 comp5927_seq0 AAGATGACGGCGGTGAGTTTCCGAGTCAAT
tetur24g01110 comp6762_seq0 GAATTGAATGATCGTGACGATTTACCCGAG
tetur24g01110 comp6762_seq0 TTGGTCATCTCCACAGACAGAATTGAATGA
tetur24g01110 comp6762_seq0 TTTGGTCATCTCCACAGACAGAATTGAATG
tetur26g00320 comp1376_seq0 CTCCTTCCTCTTTCAATTCCCTCTATTTGC
tetur26g00320 comp1376_seq0 CTTCCTCTTTCAATTCCCTCTATTTGCTCT
tetur26g00320 comp1376_seq0 CTTCTCCTTCCTCTTTCAATTCCCTCTATT
tetur26g00320 comp1376_seq0 AATCTTCTCCTTCCTCTTTCAATTCCCTCT
tetur26g00320 comp1376_seq0 GTTCAATCTTCTCCTTCCTCTTTCAATTCC
tetur26g00320 comp1376_seq0 TCTCCTTCCTCTTTCAATTCCCTCTATTTG
tetur26g00320 comp1376_seq0 TTCAATCTTCTCCTTCCTCTTTCAATTCCC
tetur26g00320 comp1376_seq0 TTCCTCTTTCAATTCCCTCTATTTGCTCTC
tetur26g00320 comp1376_seq0 CAATCTTCTCCTTCCTCTTTCAATTCCCTC
tetur26g00320 comp1376_seq0 CCTTCCTCTTTCAATTCCCTCTATTTGCTC
tetur26g01440 comp1851_seq0 CTTCTAGCCTGGCTTCAGACCTTGGATTAG
tetur26g01440 comp1851_seq0 GAACTTCTAGCCTGGCTTCAGACCTTGGAT
tetur26g01440 comp1851_seq0 GACAATTGCCAAGAAAGAGGAACTTCTAGC
tetur26g01440 comp1851_seq0 ACAATTGCCAAGAAAGAGGAACTTCTAGCC
tetur26g01440 comp1851_seq0 TGACAATTGCCAAGAAAGAGGAACTTCTAG
tetur26g01440 comp1851_seq0 TTGCCAAGAAAGAGGAACTTCTAGCCTGGC
tetur26g01440 comp1851_seq0 ATTGCCAAGAAAGAGGAACTTCTAGCCTGG
tetur26g01440 comp1851_seq0 AACTTCTAGCCTGGCTTCAGACCTTGGATT
tetur26g01810 comp6220_seq0 GCATCAAATTCACGAGACATGGAAACAGTC
tetur26g01810 comp6220_seq0 AGCATCAAATTCACGAGACATGGAAACAGT
tetur26g01810 comp6220_seq0 ATTCCAGCCATGACCAGATTAAGTCACAAG
tetur26g01810 comp6220_seq0 CCAGCCATGACCAGATTAAGTCACAAGTTC
tetur26g01810 comp6220_seq0 AAGCATCAAATTCACGAGACATGGAAACAG
tetur34g01040 comp4272_seq0 GATATTTCCAACATGCGGCAAGATTGTTCA
tetur34g01040 comp4272_seq0 GCAAGATTGTTCAGTTCGTTCCTTGTGATT
tetur34g01040 comp4272_seq0 GCGGCAAGATTGTTCAGTTCGTTCCTTGTG
tetur34g01040 comp4272_seq0 GGCAAGATTGTTCAGTTCGTTCCTTGTGAT
tetur34g01040 comp4272_seq0 ACATGCGGCAAGATTGTTCAGTTCGTTCCT
tetur34g01040 comp4272_seq0 TTCCAACATGCGGCAAGATTGTTCAGTTCG
tetur34g01040 comp4272_seq0 TTTCCAACATGCGGCAAGATTGTTCAGTTC
tetur34g01040 comp4272_seq0 ATATTTCCAACATGCGGCAAGATTGTTCAG
tetur34g01040 comp4272_seq0 AACATGCGGCAAGATTGTTCAGTTCGTTCC
tetur34g01040 comp4272_seq0 ATGCGGCAAGATTGTTCAGTTCGTTCCTTG
tetur34g01040 comp4272_seq0 ATTTCCAACATGCGGCAAGATTGTTCAGTT
tetur34g01040 comp4272_seq0 CAACATGCGGCAAGATTGTTCAGTTCGTTC
tetur34g01040 comp4272_seq0 CATGCGGCAAGATTGTTCAGTTCGTTCCTT
tetur34g01040 comp4272_seq0 CCAACATGCGGCAAGATTGTTCAGTTCGTT
tetur34g01040 comp4272_seq0 CGGCAAGATTGTTCAGTTCGTTCCTTGTGA
tetur35g01130 comp5426_seq0 CTCACTCAAGAATAAGATCGAAATCCTACG
tetur35g01130 comp5426_seq0 CCGGACTCAATAAAGGTTGTACAACCATTC
tetur35g01130 comp5426_seq0 CGGACTCAATAAAGGTTGTACAACCATTCT
