# Supplementary material for: A PCR primer design method for identifying spider mite species using k-mer counting
Source: PLoS One. 2025 Jun 9;20(6):e0321199. doi: 10.1371/journal.pone.0321199 (PMC12148119; doi:10.1371/journal.pone.0321199)
Supplement: S2 File — (ZIP) [file pone.0321199.s004.zip › S2_file/P_osm.txt]

tetur01g04530 comp567_seq0 CAAGCAGTTTAGTCAGATTCCAATACCAAC
tetur01g09910 comp520_seq0 ATGATTACAGGTGATGAATTGGCGTAACAC
tetur01g09910 comp520_seq0 CAGGTGATGAATTGGCGTAACACAAACGTA
tetur01g09910 comp520_seq0 GAATTGGCGTAACACAAACGTAACAAATCG
tetur01g09910 comp520_seq0 GATTACAGGTGATGAATTGGCGTAACACAA
tetur01g09910 comp520_seq0 GGTGATGAATTGGCGTAACACAAACGTAAC
tetur01g09910 comp520_seq0 GTCTTCATGTTAACCATTGACGTTGATCGA
tetur01g09910 comp520_seq0 GTGATGAATTGGCGTAACACAAACGTAACA
tetur01g09910 comp520_seq0 ACAGGTGATGAATTGGCGTAACACAAACGT
tetur01g09910 comp520_seq0 TACAGGTGATGAATTGGCGTAACACAAACG
tetur01g09910 comp520_seq0 TGATTACAGGTGATGAATTGGCGTAACACA
tetur01g09910 comp520_seq0 TTACAGGTGATGAATTGGCGTAACACAAAC
tetur01g09910 comp520_seq0 AGTCTTCATGTTAACCATTGACGTTGATCG
tetur02g02210 comp5408_seq0 CGTAAATGGTTGGGTGAGGTTCTAGCTACC
tetur02g02210 comp5408_seq0 GTAAATGGTTGGGTGAGGTTCTAGCTACCA
tetur02g02210 comp5408_seq0 TCGTAAATGGTTGGGTGAGGTTCTAGCTAC
tetur02g02210 comp5408_seq0 TCTAGCTACCACCGAATCAACTACAAGTGG
tetur02g02210 comp5408_seq0 TTCTAGCTACCACCGAATCAACTACAAGTG
tetur02g06100 comp1832_seq8 CTGCTCTTGTGACTACTACTGGATGATTGT
tetur02g06100 comp1832_seq8 GCTCTTGTGACTACTACTGGATGATTGTTG
tetur02g06100 comp1832_seq8 GCTGCTCTTGTGACTACTACTGGATGATTG
tetur02g06100 comp1832_seq8 GTTGTTGTTGATTTCTTGCTGCTCTTGTGA
tetur02g08140 comp1595_seq1 ATGGCTTAGTCAAGCTCTCAGCCTATGAAG
tetur02g08140 comp1595_seq1 GCTTAGTCAAGCTCTCAGCCTATGAAGAAA
tetur02g08140 comp1595_seq1 GGCTTAGTCAAGCTCTCAGCCTATGAAGAA
tetur02g08140 comp1595_seq1 TGGCTTAGTCAAGCTCTCAGCCTATGAAGA
tetur02g08900 comp3027_seq0 CGTTCAAGTCGAACGTTGATTTAGCCACTG
tetur02g08900 comp3027_seq0 CGTTTGCCGATCCACCGAATGAGGTTGAAC
tetur02g08900 comp3027_seq0 CTTCGTTCAAGTCGAACGTTGATTTAGCCA
tetur02g08900 comp3027_seq0 CTTCGTTTGCCGATCCACCGAATGAGGTTG
tetur02g08900 comp3027_seq0 TCGTTTGCCGATCCACCGAATGAGGTTGAA
tetur02g08900 comp3027_seq0 TTCGTTCAAGTCGAACGTTGATTTAGCCAC
tetur02g08900 comp3027_seq0 TTCGTTTGCCGATCCACCGAATGAGGTTGA
tetur02g09590 comp4620_seq0 GTTACTGCTGCTGCTGCTGCTGTTTGAATA
tetur02g09590 comp4620_seq0 TACTGCTGCTGCTGCTGCTGTTTGAATAAG
tetur02g09590 comp4620_seq0 ACTGCTGCTGCTGCTGCTGTTTGAATAAGT
tetur02g11150 comp4119_seq0 ATTTGCCTTCATGAGTCATCCGTGATCCTT
tetur02g11150 comp4119_seq0 CATTTGCCTTCATGAGTCATCCGTGATCCT
tetur02g11150 comp4119_seq0 CCATTTGCCTTCATGAGTCATCCGTGATCC
tetur02g11150 comp4119_seq0 CCTTCATGAGTCATCCGTGATCCTTAAATT
tetur02g11150 comp4119_seq0 CTCCATTTGCCTTCATGAGTCATCCGTGAT
tetur02g11150 comp4119_seq0 CTTGATCTCCATTTGCCTTCATGAGTCATC
tetur02g11150 comp4119_seq0 GATCTCCATTTGCCTTCATGAGTCATCCGT
tetur02g11150 comp4119_seq0 TATCTTGATCTCCATTTGCCTTCATGAGTC
tetur02g11150 comp4119_seq0 TCCATTTGCCTTCATGAGTCATCCGTGATC
tetur02g11150 comp4119_seq0 TCTCCATTTGCCTTCATGAGTCATCCGTGA
tetur02g11150 comp4119_seq0 TGATCTCCATTTGCCTTCATGAGTCATCCG
tetur02g11150 comp4119_seq0 TGCCTTCATGAGTCATCCGTGATCCTTAAA
tetur02g11150 comp4119_seq0 TTGATCTCCATTTGCCTTCATGAGTCATCC
tetur02g11150 comp4119_seq0 TTGCCTTCATGAGTCATCCGTGATCCTTAA
tetur02g11150 comp4119_seq0 ATCTCCATTTGCCTTCATGAGTCATCCGTG
tetur03g00440 comp1099_seq1 TTGAGGTATTACCTGGATTCTTTGGAAACC
tetur03g03990 comp3318_seq0 CTTCCTTCTTCTTCAGGTTCTTCCATGTCC
tetur03g06920 comp2545_seq0 CCTTAAATGCTGCCGTAATCGTCTCATTCA
tetur03g06920 comp2545_seq0 CTTAAATGCTGCCGTAATCGTCTCATTCAA
tetur03g06920 comp2545_seq0 AATCGCCTTAAATGCTGCCGTAATCGTCTC
tetur03g06920 comp2545_seq0 GATATTTGTAATCGCCTTAAATGCTGCCGT
tetur03g06920 comp2545_seq0 GCCTTAAATGCTGCCGTAATCGTCTCATTC
tetur03g06920 comp2545_seq0 GTAATCGCCTTAAATGCTGCCGTAATCGTC
tetur03g06920 comp2545_seq0 TTGTAATCGCCTTAAATGCTGCCGTAATCG
tetur03g06920 comp2545_seq0 TTTGTAATCGCCTTAAATGCTGCCGTAATC
tetur03g08670 comp729_seq2 CCCAATTATCTAGGGATATCACTGATCGAA
tetur03g08670 comp729_seq2 GCCCAATTATCTAGGGATATCACTGATCGA
tetur03g08670 comp729_seq2 TGCCCAATTATCTAGGGATATCACTGATCG
tetur03g08670 comp729_seq2 TTGCCCAATTATCTAGGGATATCACTGATC
tetur04g00660 comp2287_seq4 CATGGCGGAATTTGATTCCAATCAACCTTT
tetur04g00660 comp2287_seq4 GAGAGTGTCCCGGATCGGATTATATTAACG
tetur04g00660 comp2287_seq4 GTCATGGCGGAATTTGATTCCAATCAACCT
tetur04g00660 comp2287_seq4 TGTCATGGCGGAATTTGATTCCAATCAACC
tetur04g01050 comp3253_seq0 TTTGATGACCATCATGATCAGTTTCGATCG
tetur04g01850 comp1449_seq0 CCACCATCGTTAATCCAATATGGATTATCC
tetur04g01850 comp1449_seq0 CGTTAATCCACCATCGTTAATCCAATATGG
tetur04g06950 comp4147_seq0 CGACCGATCAATATACGATATTGTCTCGTT
tetur04g06950 comp4147_seq0 TTCGACCGATCAATATACGATATTGTCTCG
tetur04g08620 comp626_seq0 CTGGCAAAGTCACCAGTGGTCACTAGGATT
tetur04g09210 comp5667_seq0 CTCTTCCGATCTCACCATCAAGGTCTACTT
tetur04g09210 comp5667_seq0 GCTCTTCCGATCTCACCATCAAGGTCTACT
tetur05g00120 comp2531_seq0 CGATCAGGTTCAAAGAAACCAAGTTGACTG
tetur05g00120 comp2531_seq0 CGTGGTGACGATCAGGTTCAAAGAAACCAA
tetur05g00120 comp2531_seq0 GACGATCAGGTTCAAAGAAACCAAGTTGAC
tetur05g00120 comp2531_seq0 GATCAGGTTCAAAGAAACCAAGTTGACTGA
tetur05g00120 comp2531_seq0 GATGAGGTCGTGGTGACGATCAGGTTCAAA
tetur05g00120 comp2531_seq0 GGTCGTGGTGACGATCAGGTTCAAAGAAAC
tetur05g00120 comp2531_seq0 GGTGACGATCAGGTTCAAAGAAACCAAGTT
tetur05g00120 comp2531_seq0 GTCGTGGTGACGATCAGGTTCAAAGAAACC
tetur05g00120 comp2531_seq0 GTGACGATCAGGTTCAAAGAAACCAAGTTG
tetur05g00120 comp2531_seq0 GTGGTGACGATCAGGTTCAAAGAAACCAAG
tetur05g00120 comp2531_seq0 TCAGGTTCAAAGAAACCAAGTTGACTGAGA
tetur05g00120 comp2531_seq0 TCGTGGTGACGATCAGGTTCAAAGAAACCA
tetur05g00120 comp2531_seq0 TGACGATCAGGTTCAAAGAAACCAAGTTGA
tetur05g00120 comp2531_seq0 TGAGGTCGTGGTGACGATCAGGTTCAAAGA
tetur05g00120 comp2531_seq0 ACGATCAGGTTCAAAGAAACCAAGTTGACT
tetur05g00120 comp2531_seq0 ATCAGGTTCAAAGAAACCAAGTTGACTGAG
tetur05g00120 comp2531_seq0 ATGAGGTCGTGGTGACGATCAGGTTCAAAG
tetur05g06120 comp1292_seq0 CTTGGCCAAGCAGATGACGTAATCGGGAGA
tetur05g06120 comp1292_seq0 GAGAAGAAGCCAACACATGAATACGTCGAC
tetur05g06120 comp1292_seq0 TGAGAAGAAGCCAACACATGAATACGTCGA
tetur05g06120 comp1292_seq0 TGGCCAAGCAGATGACGTAATCGGGAGAAG
tetur05g06120 comp1292_seq0 TTGGCCAAGCAGATGACGTAATCGGGAGAA
tetur05g06120 comp1292_seq0 ATGAGAAGAAGCCAACACATGAATACGTCG
tetur07g01710 comp1952_seq1 ATGGCGAAGACGAATCTTCATCTTTACCAT
tetur07g01710 comp1952_seq1 AAGACGAATCTTCATCTTTACCATCCGAAC
tetur07g01710 comp1952_seq1 CGAAGACGAATCTTCATCTTTACCATCCGA
tetur07g01710 comp1952_seq1 CGAATCTTCATCTTTACCATCCGAACGCTC
tetur07g01710 comp1952_seq1 GAAGACGAATCTTCATCTTTACCATCCGAA
tetur07g01710 comp1952_seq1 GACGAATCTTCATCTTTACCATCCGAACGC
tetur07g01710 comp1952_seq1 GATGGCGAAGACGAATCTTCATCTTTACCA
tetur07g01710 comp1952_seq1 GGCGAAGACGAATCTTCATCTTTACCATCC
tetur07g01710 comp1952_seq1 TCTTCATCTTTACCATCCGAACGCTCTGTC
tetur07g01710 comp1952_seq1 TGATGGCGAAGACGAATCTTCATCTTTACC
tetur07g01710 comp1952_seq1 TGGCGAAGACGAATCTTCATCTTTACCATC
tetur07g01710 comp1952_seq1 ACGAATCTTCATCTTTACCATCCGAACGCT
tetur07g01710 comp1952_seq1 AGACGAATCTTCATCTTTACCATCCGAACG
tetur07g01710 comp1952_seq1 ATCTTCATCTTTACCATCCGAACGCTCTGT
tetur08g00080 comp1457_seq2 CAAATCGATCGGAAATCGACCAGTTCGCCA
tetur08g00080 comp1457_seq2 CAACCAAATCGATCGGAAATCGACCAGTTC
tetur08g00080 comp1457_seq2 CCAAATCGATCGGAAATCGACCAGTTCGCC
tetur08g00080 comp1457_seq2 CCAACCAAATCGATCGGAAATCGACCAGTT
tetur08g00080 comp1457_seq2 CCCAACCAAATCGATCGGAAATCGACCAGT
tetur08g00080 comp1457_seq2 CGATCGGAAATCGACCAGTTCGCCATCTAT
tetur08g00080 comp1457_seq2 CGGAAATCGACCAGTTCGCCATCTATTGGA
tetur08g00080 comp1457_seq2 GAAATCGACCAGTTCGCCATCTATTGGATA
tetur08g00080 comp1457_seq2 AATCGATCGGAAATCGACCAGTTCGCCATC
tetur08g00080 comp1457_seq2 GATCGGAAATCGACCAGTTCGCCATCTATT
tetur08g00080 comp1457_seq2 GCCCAACCAAATCGATCGGAAATCGACCAG
tetur08g00080 comp1457_seq2 GGAAATCGACCAGTTCGCCATCTATTGGAT
tetur08g00080 comp1457_seq2 ACCAAATCGATCGGAAATCGACCAGTTCGC
tetur08g00080 comp1457_seq2 TCGATCGGAAATCGACCAGTTCGCCATCTA
tetur08g00080 comp1457_seq2 TCGGAAATCGACCAGTTCGCCATCTATTGG
tetur08g00080 comp1457_seq2 AAATCGACCAGTTCGCCATCTATTGGATAG
tetur08g00080 comp1457_seq2 AAATCGATCGGAAATCGACCAGTTCGCCAT
tetur08g00080 comp1457_seq2 AAATCGCCCAACCAAATCGATCGGAAATCG
tetur08g00080 comp1457_seq2 ATCGATCGGAAATCGACCAGTTCGCCATCT
tetur08g00080 comp1457_seq2 ATCGCCCAACCAAATCGATCGGAAATCGAC
tetur08g00080 comp1457_seq2 ATCGGAAATCGACCAGTTCGCCATCTATTG
tetur08g00080 comp1457_seq2 AACCAAATCGATCGGAAATCGACCAGTTCG
tetur08g07550 comp3576_seq0 CACTCCTATTGAGATATAAATCGGTGACCC
tetur08g08339 comp3053_seq0 CATGGATTTCCATTGATTTCCCTCGAAAGA
tetur08g08339 comp3053_seq0 TCATGGATTTCCATTGATTTCCCTCGAAAG
tetur09g04010 comp1810_seq1 GAATATAGCGAATGGATGAGTAAACCGAGT
tetur09g04010 comp1810_seq1 GATGAATATAGCGAATGGATGAGTAAACCG
tetur09g04010 comp1810_seq1 TATAGCGAATGGATGAGTAAACCGAGTTGA
tetur09g04010 comp1810_seq1 TGAATATAGCGAATGGATGAGTAAACCGAG
tetur09g04010 comp1810_seq1 ATAGCGAATGGATGAGTAAACCGAGTTGAT
tetur09g04010 comp1810_seq1 ATATAGCGAATGGATGAGTAAACCGAGTTG
tetur10g04160 comp5973_seq0 CAAACCTTTCAAACTCGATGCCATCACATA
tetur10g04160 comp5973_seq0 CCAAACCTTTCAAACTCGATGCCATCACAT
tetur10g04170 comp1516_seq0 TGGCCCTCTATCTCCATCACAAGCTATCCC
tetur10g04170 comp1516_seq0 TTGGCCCTCTATCTCCATCACAAGCTATCC
tetur10g04170 comp1516_seq0 TTTGGCCCTCTATCTCCATCACAAGCTATC
tetur11g05640 comp1914_seq2 CATCAACAACACAAAGCTTTGCAACTCCAG
tetur11g05640 comp1914_seq2 TCAACAACACAAAGCTTTGCAACTCCAGGA
tetur11g05640 comp1914_seq2 TCATCAACAACACAAAGCTTTGCAACTCCA
tetur11g05640 comp1914_seq2 ATCAACAACACAAAGCTTTGCAACTCCAGG
tetur12g01420 comp1564_seq1 CAGACCAAGTTACATCTCTATGGCAAACCA
tetur12g01420 comp1564_seq1 CAGTTTGCTGAACAACCACATTATAGCGGA
tetur12g01420 comp1564_seq1 AACTGTCTTAAACCACCCGATTAACTGGCT
tetur12g01420 comp1564_seq1 CATCTCTATGGCAAACCAGTTTGCTGAACA
tetur12g01420 comp1564_seq1 CTGTCTTAAACCACCCGATTAACTGGCTAA
tetur12g01420 comp1564_seq1 GACCGAAGGTAATAAGAAAGACCTTCGTGA
tetur12g01420 comp1564_seq1 GCGTTATTAGTGTGACCGAAGGTAATAAGA
tetur12g01420 comp1564_seq1 GGCGTTATTAGTGTGACCGAAGGTAATAAG
tetur12g01420 comp1564_seq1 GTGACCGAAGGTAATAAGAAAGACCTTCGT
tetur12g01420 comp1564_seq1 GTGTGACCGAAGGTAATAAGAAAGACCTTC
tetur12g01420 comp1564_seq1 ACAGACCAAGTTACATCTCTATGGCAAACC
tetur12g01420 comp1564_seq1 GTTTGCTGAACAACCACATTATAGCGGAAA
tetur12g01420 comp1564_seq1 TACATCTCTATGGCAAACCAGTTTGCTGAA
tetur12g01420 comp1564_seq1 ACATCTCTATGGCAAACCAGTTTGCTGAAC
tetur12g01420 comp1564_seq1 TATTCGGCGTTATTAGTGTGACCGAAGGTA
tetur12g01420 comp1564_seq1 TCGGCGTTATTAGTGTGACCGAAGGTAATA
tetur12g01420 comp1564_seq1 TGACCGAAGGTAATAAGAAAGACCTTCGTG
tetur12g01420 comp1564_seq1 ACCGAAGGTAATAAGAAAGACCTTCGTGAT
tetur12g01420 comp1564_seq1 TGTCTTAAACCACCCGATTAACTGGCTAAG
tetur12g01420 comp1564_seq1 TGTGACCGAAGGTAATAAGAAAGACCTTCG
tetur12g01420 comp1564_seq1 TTACATCTCTATGGCAAACCAGTTTGCTGA
tetur12g01420 comp1564_seq1 TTAGTGTGACCGAAGGTAATAAGAAAGACC
tetur12g01420 comp1564_seq1 TTTGCTGAACAACCACATTATAGCGGAAAG
tetur12g01420 comp1564_seq1 AACAGACCAAGTTACATCTCTATGGCAAAC
tetur13g00870 comp2635_seq0 CTGTTCACCAGTTGATACTGGTGGTGAAAT
tetur13g00870 comp2635_seq0 GATACTGGTGGTGAAATTGGTACACGATCT
tetur13g00870 comp2635_seq0 GCTGTTCACCAGTTGATACTGGTGGTGAAA
tetur13g00870 comp2635_seq0 GTTCACCAGTTGATACTGGTGGTGAAATTG
tetur13g00870 comp2635_seq0 TGATACTGGTGGTGAAATTGGTACACGATC
tetur13g00870 comp2635_seq0 TTCACCAGTTGATACTGGTGGTGAAATTGG
tetur13g00870 comp2635_seq0 ATACTGGTGGTGAAATTGGTACACGATCTT
tetur14g03140 comp333_seq0 ATGTGAGTCTACCACATCATCATCACCGGC
tetur14g03140 comp333_seq0 TGTGAGTCTACCACATCATCATCACCGGCG
tetur14g03140 comp333_seq0 TTAATGTGAGTCTACCACATCATCATCACC
tetur15g02050 comp384_seq0 ATGGAAACGCACCTTCTTCACTCTAAGCGG
tetur15g02050 comp384_seq0 AACGCACCTTCTTCACTCTAAGCGGTAAAG
tetur15g02050 comp384_seq0 CACTTGGTAACCATGGAAACGCACCTTCTT
tetur15g02050 comp384_seq0 CATGGAAACGCACCTTCTTCACTCTAAGCG
tetur15g02050 comp384_seq0 CCAATGATTTCCGACCCAATTACGAGTAAT
tetur15g02050 comp384_seq0 CCATGGAAACGCACCTTCTTCACTCTAAGC
tetur15g02050 comp384_seq0 CGCACCTTCTTCACTCTAAGCGGTAAAGAC
tetur15g02050 comp384_seq0 AATCCCAATGATTTCCGACCCAATTACGAG
tetur15g02050 comp384_seq0 GCACCTTCTTCACTCTAAGCGGTAAAGACA
tetur15g02050 comp384_seq0 TCCCAATGATTTCCGACCCAATTACGAGTA
tetur15g02050 comp384_seq0 ACCATGGAAACGCACCTTCTTCACTCTAAG
tetur15g02050 comp384_seq0 TTCACTTGGTAACCATGGAAACGCACCTTC
tetur15g02050 comp384_seq0 ACTTGGTAACCATGGAAACGCACCTTCTTC
tetur15g02050 comp384_seq0 ATCCCAATGATTTCCGACCCAATTACGAGT
tetur16g01540 comp70_seq8 CAAGTGCAACTAAATCAACAACCACTGGTT
tetur16g01540 comp70_seq8 CCAAGTGCAACTAAATCAACAACCACTGGT
tetur16g01540 comp70_seq8 CCCAAGTGCAACTAAATCAACAACCACTGG
tetur16g01540 comp70_seq8 CTCCCAAGTGCAACTAAATCAACAACCACT
tetur16g01540 comp70_seq8 AATCTCCCAAGTGCAACTAAATCAACAACC
tetur16g01540 comp70_seq8 TCCCAAGTGCAACTAAATCAACAACCACTG
tetur16g01540 comp70_seq8 TCTCCCAAGTGCAACTAAATCAACAACCAC
tetur16g01540 comp70_seq8 AGTGCAACTAAATCAACAACCACTGGTTAC
tetur18g02930 comp2426_seq0 ATTCTGGCTGAAGATGAAGCTCGTGCGTAC
tetur18g02930 comp2426_seq0 GAATTCTGGCTGAAGATGAAGCTCGTGCGT
tetur18g02930 comp2426_seq0 TTCTGGCTGAAGATGAAGCTCGTGCGTACA
tetur20g02310 comp1706_seq0 CAACAGCCTGATGATTGTCTGATTGTTAGT
tetur20g02310 comp1706_seq0 CAGCCTGATGATTGTCTGATTGTTAGTCAC
tetur20g02310 comp1706_seq0 AAGCAACAGCCTGATGATTGTCTGATTGTT
tetur20g02310 comp1706_seq0 CCTGATGATTGTCTGATTGTTAGTCACCTT
tetur20g02310 comp1706_seq0 CTGATGATTGTCTGATTGTTAGTCACCTTC
tetur20g02310 comp1706_seq0 AAAGCAACAGCCTGATGATTGTCTGATTGT
tetur20g02310 comp1706_seq0 GATGATTGTCTGATTGTTAGTCACCTTCTC
tetur20g02310 comp1706_seq0 GATTGTCTGATTGTTAGTCACCTTCTCTTG
tetur20g02310 comp1706_seq0 GCAACAGCCTGATGATTGTCTGATTGTTAG
tetur20g02310 comp1706_seq0 GCCTGATGATTGTCTGATTGTTAGTCACCT
tetur20g02310 comp1706_seq0 AGCCTGATGATTGTCTGATTGTTAGTCACC
tetur20g02310 comp1706_seq0 AACAGCCTGATGATTGTCTGATTGTTAGTC
tetur21g01080 comp1469_seq0 CTCCGGTTAATTCTAAACCAACAGGGTGTT
tetur21g01080 comp1469_seq0 TTCTCCGGTTAATTCTAAACCAACAGGGTG
tetur24g01810 comp4350_seq0 ATTGAGAATAGACCCGAAGATAGCCAATTG
tetur24g01810 comp4350_seq0 CATTGAGAATAGACCCGAAGATAGCCAATT
tetur24g01810 comp4350_seq0 CCATTGAGAATAGACCCGAAGATAGCCAAT
tetur24g01810 comp4350_seq0 TTGAGAATAGACCCGAAGATAGCCAATTGA
tetur26g01130 comp1119_seq0 CCATAAGCCTAAATTACTAGGGACACCATG
tetur26g01130 comp1119_seq0 CCCATAAGCCTAAATTACTAGGGACACCAT
tetur26g01130 comp1119_seq0 GAAGAGCCAATAGCTGATCCCATAAGCCTA
tetur28g01440 comp4091_seq0 CTTTATTATGCTGGGCGGTTTCTACTGGTG
tetur28g01440 comp4091_seq0 TATTATGCTGGGCGGTTTCTACTGGTGATC
tetur28g01440 comp4091_seq0 TTTATTATGCTGGGCGGTTTCTACTGGTGA
tetur28g01440 comp4091_seq0 ACTTTATTATGCTGGGCGGTTTCTACTGGT
tetur31g00350 comp249_seq0 AAGCAATCCCGTGGTTAACAATTTCCACTC
tetur31g00350 comp249_seq0 GCAATCCCGTGGTTAACAATTTCCACTCAA
tetur418g00010 comp146_seq2 AACCACCAAATGAAGAAACCAAGCCCTCAT
tetur418g00010 comp146_seq2 AACCCGCTTCCAGTCCTCATTTGAAGAAAC
tetur418g00010 comp146_seq2 CAAACCACCAAATGAAGAAACCAAGCCCTC
tetur418g00010 comp146_seq2 GATACAAATCAAAGGTTCATGGGTTCCGAG
tetur418g00010 comp146_seq2 ACCACCAAATGAAGAAACCAAGCCCTCATT
tetur418g00010 comp146_seq2 TTTCGACCGTCTTCAATCCATATTATCGTG
tetur668g00020 comp48_seq0 CAATGAGCTAAATGAACATGAGGAGAACGA
tetur668g00020 comp48_seq0 CAATTCGCGACGAGATACCAAACTTGATTG
tetur668g00020 comp48_seq0 CATGAGGAGAACGATGATCCCTTGCTAGAA
tetur668g00020 comp48_seq0 GAGCTAAATGAACATGAGGAGAACGATGAT
tetur668g00020 comp48_seq0 GCTAAATGAACATGAGGAGAACGATGATCC
tetur668g00020 comp48_seq0 TAAACTTGCAACCTTACCTTGATCCATCTC
tetur668g00020 comp48_seq0 TGAGCTAAATGAACATGAGGAGAACGATGA
tetur668g00020 comp48_seq0 AGCTAAATGAACATGAGGAGAACGATGATC
tetur668g00020 comp48_seq0 AACATGAGGAGAACGATGATCCCTTGCTAG
tetur668g00020 comp48_seq0 ATGAGCTAAATGAACATGAGGAGAACGATG
tetur668g00020 comp48_seq0 ATGAGGAGAACGATGATCCCTTGCTAGAAT
