# Supplementary material for: A PCR primer design method for identifying spider mite species using k-mer counting
Source: PLoS One. 2025 Jun 9;20(6):e0321199. doi: 10.1371/journal.pone.0321199 (PMC12148119; doi:10.1371/journal.pone.0321199)
Supplement: S2 File — (ZIP) [file pone.0321199.s004.zip › S2_file/E_cel.txt]

tetur01g00100 comp2884_seq0 TCACTGCAACACTTATTACTTACCCGTGAC
tetur01g00100 comp2884_seq0 TCAGATATTCAAGCGGGTTGTTTGGGAATC
tetur01g00100 comp2884_seq0 TCATCGAGTGTCCAGTCTATTAGAGCTTGA
tetur01g00100 comp2884_seq0 ACCATCGTGTTTACTCGATTGGGTTAGACC
tetur01g00100 comp2884_seq0 TCCAACGAGCCAATTTGGCTACATCAATAA
tetur01g00100 comp2884_seq0 TCCAATTCTCGGATTAATCCACGTATACCA
tetur01g00100 comp2884_seq0 TCCAGGGCCTATCCTGTTCGATTTAAGGAA
tetur01g00100 comp2884_seq0 TCCAGGTCACTGCAACACTTATTACTTACC
tetur01g00100 comp2884_seq0 TCCATCACAATGGCACTGCGTTGAGTTTCA
tetur01g00100 comp2884_seq0 TCCATTCAAGGTCACAATTAAAGTTCCGTC
tetur01g00100 comp2884_seq0 TCCGTTTCGATTGATCCCGAGATTGGACAG
tetur01g00100 comp2884_seq0 TCGAATGGATGTCACGACACCGACACCATC
tetur01g00100 comp2884_seq0 TCGATTGATCCCGAGATTGGACAGGGAGAG
tetur01g00100 comp2884_seq0 TCGATTGGGTTAGACCAAATTTATTGGCCA
tetur01g00100 comp2884_seq0 TCGCGTGATTGGTATAGAAATAGGCTATTC
tetur01g00100 comp2884_seq0 TCTATTAGAGCTTGATGTAGTTGGGCAAGC
tetur01g00100 comp2884_seq0 TCTCCAACTCCCTGGCCCATGGATTATCTC
tetur01g00100 comp2884_seq0 ACCGAAATTGTGAGAAAGTAAGGGCATCGT
tetur01g00100 comp2884_seq0 TCTCGGATTAATCCACGTATACCACGTTTC
tetur01g00100 comp2884_seq0 ACCGACACCATCGTGTTTACTCGATTGGGT
tetur01g00100 comp2884_seq0 TCTTAATGCTGGTCCAACGAGCCAATTTGG
tetur01g00100 comp2884_seq0 TGAATAGACTGCAACAATAGCTAGAGCGGA
tetur01g00100 comp2884_seq0 TGCAACACTTATTACTTACCCGTGACTGAA
tetur01g00100 comp2884_seq0 TGGACAGGGAGAGGAGGAAGAAATCAAATG
tetur01g00100 comp2884_seq0 TGGATAACTCACGAAATTAGGAACACAGAG
tetur01g00100 comp2884_seq0 TGGCATCAATCTCCATCACAATGGCACTGC
tetur01g00100 comp2884_seq0 TGGCCCATGGATTATCTCTATTAGGACCCA
tetur01g00100 comp2884_seq0 TGGCTACATCAATAATTTGTTCACGAGGTG
tetur01g00100 comp2884_seq0 TGGGATTTACATCAAGACTAGTGGGTAATG
tetur01g00100 comp2884_seq0 TGGTAAGATAGGCTGTGGCAAGATAGGCAG
tetur01g00100 comp2884_seq0 TGGTCCAACGAGCCAATTTGGCTACATCAA
tetur01g00100 comp2884_seq0 ACGAAATTAGGAACACAGAGAAATTCCAGG
tetur01g00100 comp2884_seq0 TGTGAGAAAGTAAGGGCATCGTAGCTCTTA
tetur01g00100 comp2884_seq0 ACGAAGTACTGGCGGTATGATTATGACACC
tetur01g00100 comp2884_seq0 TGTTAAGATTAGCCTCCAGGAATGAACCAA
tetur01g00100 comp2884_seq0 TGTTCACGAGGTGAAAGAGACAACTTAGTG
tetur01g00100 comp2884_seq0 TGTTCTCGCGTGATTGGTATAGAAATAGGC
tetur01g00100 comp2884_seq0 TGTTTGGGAATCCGTTTCGATTGATCCCGA
tetur01g00100 comp2884_seq0 TTAGAGCTTGATGTAGTTGGGCAAGCTCAG
tetur01g00100 comp2884_seq0 TTCAAGCGGGTTGTTTGGGAATCCGTTTCG
tetur01g00100 comp2884_seq0 TTCAATATAGGCATGGTAAGATAGGCTGTG
tetur01g00100 comp2884_seq0 TTCAATCTATACCCGATTCGAGGAACAACC
tetur01g00100 comp2884_seq0 TTCACGAGGTGAAAGAGACAACTTAGTGTA
tetur01g00100 comp2884_seq0 TTCATCGAGTGTCCAGTCTATTAGAGCTTG
tetur01g00100 comp2884_seq0 ACGATGGGTATTCAATGACCTGTCTCTTTC
tetur01g00100 comp2884_seq0 TTCCAGGGCCTATCCTGTTCGATTTAAGGA
tetur01g00100 comp2884_seq0 TTCGAGGAACAACCAACATGATGGAATGAG
tetur01g00100 comp2884_seq0 TTCGATTGATCCCGAGATTGGACAGGGAGA
tetur01g00100 comp2884_seq0 TTCGTTGGTCTCATAATTTGGTTCTACCAC
tetur01g00100 comp2884_seq0 TTGAAACAACGATGGGTATTCAATGACCTG
tetur01g00100 comp2884_seq0 TTGATCACAATCAGATATTCAAGCGGGTTG
tetur01g00100 comp2884_seq0 ACGGGACTCGATAAATTCCAGTTTCACTTT
tetur01g00100 comp2884_seq0 TTGTTAAGATTAGCCTCCAGGAATGAACCA
tetur01g00100 comp2884_seq0 TTGTTCTCCAACTCCCTGGCCCATGGATTA
tetur01g00100 comp2884_seq0 TTGTTTGGGAATCCGTTTCGATTGATCCCG
tetur01g00100 comp2884_seq0 TTTCAATCTATACCCGATTCGAGGAACAAC
tetur01g00100 comp2884_seq0 TTTCCAGGGCCTATCCTGTTCGATTTAAGG
tetur01g00100 comp2884_seq0 TTTCGATTGATCCCGAGATTGGACAGGGAG
tetur01g00100 comp2884_seq0 TTTGGGAATCCGTTTCGATTGATCCCGAGA
tetur01g00100 comp2884_seq0 TTTGGGTAAATCTTCCTCATTGAACGTCTC
tetur01g00100 comp2884_seq0 TTTGTTCACGAGGTGAAAGAGACAACTTAG
tetur01g00100 comp2884_seq0 ACTCGATTGGGTTAGACCAAATTTATTGGC
tetur01g00100 comp2884_seq0 ACTGCAACACTTATTACTTACCCGTGACTG
tetur01g00100 comp2884_seq0 AGAAAGTAAGGGCATCGTAGCTCTTAATGC
tetur01g00100 comp2884_seq0 AGAAATAGTGTTCTCGCGTGATTGGTATAG
tetur01g00100 comp2884_seq0 AAATTTGCGGGTTGCTGTTAGTCCCAATTC
tetur01g00100 comp2884_seq0 AAACAACGATGGGTATTCAATGACCTGTCT
tetur01g00100 comp2884_seq0 AGACTAGTGGGTAATGACGACGATTGATTG
tetur01g00100 comp2884_seq0 AGAGAAATTCCAGGTCACTGCAACACTTAT
tetur01g00100 comp2884_seq0 AGAGCATCTCAGAACTTTCCTCTTCTCTTG
tetur01g00100 comp2884_seq0 AACAACGATGGGTATTCAATGACCTGTCTC
tetur01g00100 comp2884_seq0 AGATAGGCTGTGGCAAGATAGGCAGTAAAC
tetur01g00100 comp2884_seq0 AGATATTCAAGCGGGTTGTTTGGGAATCCG
tetur01g00100 comp2884_seq0 AGCCTCCAGGAATGAACCAATTTCATCTTC
tetur01g00100 comp2884_seq0 AGCGGGTTGTTTGGGAATCCGTTTCGATTG
tetur01g00100 comp2884_seq0 AGCTCTTAATGCTGGTCCAACGAGCCAATT
tetur01g00100 comp2884_seq0 AGGCTGTGGCAAGATAGGCAGTAAACAGGG
tetur01g00100 comp2884_seq0 AGGGCCTATCCTGTTCGATTTAAGGAAACT
tetur01g00100 comp2884_seq0 AGGGTCCAAATAATATCTACGGTCAACATG
tetur01g00100 comp2884_seq0 AGGTCACTGCAACACTTATTACTTACCCGT
tetur01g00100 comp2884_seq0 AGTAAGGGCATCGTAGCTCTTAATGCTGGT
tetur01g00100 comp2884_seq0 AGTACTGGCGGTATGATTATGACACCGTCT
tetur01g00100 comp2884_seq0 ATACGGGACTCGATAAATTCCAGTTTCACT
tetur01g00100 comp2884_seq0 ATAGGCTGTGGCAAGATAGGCAGTAAACAG
tetur01g00100 comp2884_seq0 ATAGGGATCAACTAGACGTGGATAACTCAC
tetur01g00100 comp2884_seq0 ATATGGCATCAATCTCCATCACAATGGCAC
tetur01g00100 comp2884_seq0 ATATTCAAGCGGGTTGTTTGGGAATCCGTT
tetur01g00100 comp2884_seq0 ATCAAGACTAGTGGGTAATGACGACGATTG
tetur01g00100 comp2884_seq0 ATCAATCTCCATCACAATGGCACTGCGTTG
tetur01g00100 comp2884_seq0 ATCAGATATTCAAGCGGGTTGTTTGGGAAT
tetur01g00100 comp2884_seq0 ATCCATGTAATTACGAAGTACTGGCGGTAT
tetur01g00100 comp2884_seq0 AACCGAAATTGTGAGAAAGTAAGGGCATCG
tetur01g00100 comp2884_seq0 ATCTCCATCACAATGGCACTGCGTTGAGTT
tetur01g00100 comp2884_seq0 ATGAATAGACTGCAACAATAGCTAGAGCGG
tetur01g00100 comp2884_seq0 ATGGCATCAATCTCCATCACAATGGCACTG
tetur01g00100 comp2884_seq0 ATTAGCCTCCAGGAATGAACCAATTTCATC
tetur01g00100 comp2884_seq0 ATTAGGAACACAGAGAAATTCCAGGTCACT
tetur01g00100 comp2884_seq0 ATTCAAGCGGGTTGTTTGGGAATCCGTTTC
tetur01g00100 comp2884_seq0 ATTCATCGAGTGTCCAGTCTATTAGAGCTT
tetur01g00100 comp2884_seq0 AACGATGGGTATTCAATGACCTGTCTCTTT
tetur01g00100 comp2884_seq0 ATTCTCGGATTAATCCACGTATACCACGTT
tetur01g00100 comp2884_seq0 ATTTGCGGGTTGCTGTTAGTCCCAATTCTT
tetur01g00100 comp2884_seq0 CAAAGAGCATCTCAGAACTTTCCTCTTCTC
tetur01g00100 comp2884_seq0 CAAATTTGCGGGTTGCTGTTAGTCCCAATT
tetur01g00100 comp2884_seq0 CAACCAACATGATGGAATGAGATTGGATGA
tetur01g00100 comp2884_seq0 CAACGATCTCCCTTTGATTAACAGGGTCCA
tetur01g00100 comp2884_seq0 CAACGATGGGTATTCAATGACCTGTCTCTT
tetur01g00100 comp2884_seq0 CAAGACTAGTGGGTAATGACGACGATTGAT
tetur01g00100 comp2884_seq0 CAAGCGGGTTGTTTGGGAATCCGTTTCGAT
tetur01g00100 comp2884_seq0 AACTAGACGTGGATAACTCACGAAATTAGG
tetur01g00100 comp2884_seq0 CAATATAGGCATGGTAAGATAGGCTGTGGC
tetur01g00100 comp2884_seq0 CAATCTATACCCGATTCGAGGAACAACCAA
tetur01g00100 comp2884_seq0 CAATCTCCATCACAATGGCACTGCGTTGAG
tetur01g00100 comp2884_seq0 CAATGAATAGACTGCAACAATAGCTAGAGC
tetur01g00100 comp2884_seq0 CAATGACCTGTCTCTTTCCAATTCATTCAC
tetur01g00100 comp2884_seq0 CAATGGCACTGCGTTGAGTTTCACCAAGGG
tetur01g00100 comp2884_seq0 CAATTCTCGGATTAATCCACGTATACCACG
tetur01g00100 comp2884_seq0 CACAATCAGATATTCAAGCGGGTTGTTTGG
tetur01g00100 comp2884_seq0 CACAATGGCACTGCGTTGAGTTTCACCAAG
tetur01g00100 comp2884_seq0 CACAGAGAAATTCCAGGTCACTGCAACACT
tetur01g00100 comp2884_seq0 CACCATCGTGTTTACTCGATTGGGTTAGAC
tetur01g00100 comp2884_seq0 CACCGACACCATCGTGTTTACTCGATTGGG
tetur01g00100 comp2884_seq0 CACGAAATTAGGAACACAGAGAAATTCCAG
tetur01g00100 comp2884_seq0 CACTGCAACACTTATTACTTACCCGTGACT
tetur01g00100 comp2884_seq0 AACTTCGAATGGATGTCACGACACCGACAC
tetur01g00100 comp2884_seq0 CAGAGAAATTCCAGGTCACTGCAACACTTA
tetur01g00100 comp2884_seq0 CAGATATTCAAGCGGGTTGTTTGGGAATCC
tetur01g00100 comp2884_seq0 CAGGCGGTCGCATTAACTGTATGAACGAAT
tetur01g00100 comp2884_seq0 CAGGGCCTATCCTGTTCGATTTAAGGAAAC
tetur01g00100 comp2884_seq0 CAGGTCACTGCAACACTTATTACTTACCCG
tetur01g00100 comp2884_seq0 CATCAATCTCCATCACAATGGCACTGCGTT
tetur01g00100 comp2884_seq0 CATCACAATGGCACTGCGTTGAGTTTCACC
tetur01g00100 comp2884_seq0 CATCCATGTAATTACGAAGTACTGGCGGTA
tetur01g00100 comp2884_seq0 CATCGTAGCTCTTAATGCTGGTCCAACGAG
tetur01g00100 comp2884_seq0 CATCGTGTTTACTCGATTGGGTTAGACCAA
tetur01g00100 comp2884_seq0 CATGGTAAGATAGGCTGTGGCAAGATAGGC
tetur01g00100 comp2884_seq0 AAGACTAGTGGGTAATGACGACGATTGATT
tetur01g00100 comp2884_seq0 CATTGAAACAACGATGGGTATTCAATGACC
tetur01g00100 comp2884_seq0 AAGAGCATCTCAGAACTTTCCTCTTCTCTT
tetur01g00100 comp2884_seq0 CCAAATTTATTGGCCACCGTTAGACCCTTT
tetur01g00100 comp2884_seq0 CCAACGAGCCAATTTGGCTACATCAATAAT
tetur01g00100 comp2884_seq0 CCAATTCTCGGATTAATCCACGTATACCAC
tetur01g00100 comp2884_seq0 CCAGGAATGAACCAATTTCATCTTCGTTTG
tetur01g00100 comp2884_seq0 CCAGGTCACTGCAACACTTATTACTTACCC
tetur01g00100 comp2884_seq0 CCATCACAATGGCACTGCGTTGAGTTTCAC
tetur01g00100 comp2884_seq0 CCATCGTGTTTACTCGATTGGGTTAGACCA
tetur01g00100 comp2884_seq0 CCATTCAAGGTCACAATTAAAGTTCCGTCA
tetur01g00100 comp2884_seq0 AAGATTAGCCTCCAGGAATGAACCAATTTC
tetur01g00100 comp2884_seq0 CCGAAATTGTGAGAAAGTAAGGGCATCGTA
tetur01g00100 comp2884_seq0 CCGACACCATCGTGTTTACTCGATTGGGTT
tetur01g00100 comp2884_seq0 CCGTCAAATTCATTGAAACAACGATGGGTA
tetur01g00100 comp2884_seq0 CCGTTTCGATTGATCCCGAGATTGGACAGG
tetur01g00100 comp2884_seq0 AAGCGGGTTGTTTGGGAATCCGTTTCGATT
tetur01g00100 comp2884_seq0 CCTCCAGGAATGAACCAATTTCATCTTCGT
tetur01g00100 comp2884_seq0 CCTGGCCCATGGATTATCTCTATTAGGACC
tetur01g00100 comp2884_seq0 CGAAATTAGGAACACAGAGAAATTCCAGGT
tetur01g00100 comp2884_seq0 CGAAATTGTGAGAAAGTAAGGGCATCGTAG
tetur01g00100 comp2884_seq0 CGAAGTACTGGCGGTATGATTATGACACCG
tetur01g00100 comp2884_seq0 CGACACCATCGTGTTTACTCGATTGGGTTA
tetur01g00100 comp2884_seq0 CGACACCGACACCATCGTGTTTACTCGATT
tetur01g00100 comp2884_seq0 CGAGATTGGACAGGGAGAGGAGGAAGAAAT
tetur01g00100 comp2884_seq0 CGATCTCCCTTTGATTAACAGGGTCCAAAT
tetur01g00100 comp2884_seq0 CGATGGGTATTCAATGACCTGTCTCTTTCC
tetur01g00100 comp2884_seq0 CGATTCGAGGAACAACCAACATGATGGAAT
tetur01g00100 comp2884_seq0 CGATTGGGTTAGACCAAATTTATTGGCCAC
tetur01g00100 comp2884_seq0 CGCGTGATTGGTATAGAAATAGGCTATTCA
tetur01g00100 comp2884_seq0 CGGATTAATCCACGTATACCACGTTTCTTG
tetur01g00100 comp2884_seq0 CGGGTTGTTTGGGAATCCGTTTCGATTGAT
tetur01g00100 comp2884_seq0 CGTAACTTCGAATGGATGTCACGACACCGA
tetur01g00100 comp2884_seq0 CGTAGCTCTTAATGCTGGTCCAACGAGCCA
tetur01g00100 comp2884_seq0 CGTATACCACGTTTCTTGATATTGTCAACG
tetur01g00100 comp2884_seq0 CGTGGATAACTCACGAAATTAGGAACACAG
tetur01g00100 comp2884_seq0 CGTGTTTACTCGATTGGGTTAGACCAAATT
tetur01g00100 comp2884_seq0 CGTTGGTCTCATAATTTGGTTCTACCACTC
tetur01g00100 comp2884_seq0 CGTTTCGATTGATCCCGAGATTGGACAGGG
tetur01g00100 comp2884_seq0 CTAATATGGCATCAATCTCCATCACAATGG
tetur01g00100 comp2884_seq0 CTAGACGTGGATAACTCACGAAATTAGGAA
tetur01g00100 comp2884_seq0 AAGTAAGGGCATCGTAGCTCTTAATGCTGG
tetur01g00100 comp2884_seq0 CTAGTGGGTAATGACGACGATTGATTGAAA
tetur01g00100 comp2884_seq0 AAAGAGCATCTCAGAACTTTCCTCTTCTCT
tetur01g00100 comp2884_seq0 CTATACCCGATTCGAGGAACAACCAACATG
tetur01g00100 comp2884_seq0 CTATTAGAGCTTGATGTAGTTGGGCAAGCT
tetur01g00100 comp2884_seq0 AAGTACTGGCGGTATGATTATGACACCGTC
tetur01g00100 comp2884_seq0 CTCACGAAATTAGGAACACAGAGAAATTCC
tetur01g00100 comp2884_seq0 CTCCATCACAATGGCACTGCGTTGAGTTTC
tetur01g00100 comp2884_seq0 CTCGATTGGGTTAGACCAAATTTATTGGCC
tetur01g00100 comp2884_seq0 CTCGGATTAATCCACGTATACCACGTTTCT
tetur01g00100 comp2884_seq0 CTCTTAATGCTGGTCCAACGAGCCAATTTG
tetur01g00100 comp2884_seq0 CTGCAACACTTATTACTTACCCGTGACTGA
tetur01g00100 comp2884_seq0 CTGGCCCATGGATTATCTCTATTAGGACCC
tetur01g00100 comp2884_seq0 CTGTGGCAAGATAGGCAGTAAACAGGGAAA
tetur01g00100 comp2884_seq0 CTTAATGCTGGTCCAACGAGCCAATTTGGC
tetur01g00100 comp2884_seq0 CTTAGTGTATATCGTAGCGAACTGATGGAG
tetur01g00100 comp2884_seq0 CTTCGAATGGATGTCACGACACCGACACCA
tetur01g00100 comp2884_seq0 AATACGGGACTCGATAAATTCCAGTTTCAC
tetur01g00100 comp2884_seq0 GAAACAACGATGGGTATTCAATGACCTGTC
tetur01g00100 comp2884_seq0 AATCAACGAACCATCGACTTAATGATCACG
tetur01g00100 comp2884_seq0 GAAAGTAAGGGCATCGTAGCTCTTAATGCT
tetur01g00100 comp2884_seq0 GAAATAGTGTTCTCGCGTGATTGGTATAGA
tetur01g00100 comp2884_seq0 GAAATTAGGAACACAGAGAAATTCCAGGTC
tetur01g00100 comp2884_seq0 GAAATTCCAGGTCACTGCAACACTTATTAC
tetur01g00100 comp2884_seq0 GAAATTGGGATTTACATCAAGACTAGTGGG
tetur01g00100 comp2884_seq0 GAAATTGTGAGAAAGTAAGGGCATCGTAGC
tetur01g00100 comp2884_seq0 GAAGACCAACTTGAATATCAAATTTGCGGG
tetur01g00100 comp2884_seq0 GAAGTACTGGCGGTATGATTATGACACCGT
tetur01g00100 comp2884_seq0 GAATAGACTGCAACAATAGCTAGAGCGGAA
tetur01g00100 comp2884_seq0 GAATCCGTTTCGATTGATCCCGAGATTGGA
tetur01g00100 comp2884_seq0 AATCCGTTTCGATTGATCCCGAGATTGGAC
tetur01g00100 comp2884_seq0 GAATGGATGTCACGACACCGACACCATCGT
tetur01g00100 comp2884_seq0 GACACCATCGTGTTTACTCGATTGGGTTAG
tetur01g00100 comp2884_seq0 GACACCGACACCATCGTGTTTACTCGATTG
tetur01g00100 comp2884_seq0 GACCAAATTTATTGGCCACCGTTAGACCCT
tetur01g00100 comp2884_seq0 GACCAACTTGAATATCAAATTTGCGGGTTG
tetur01g00100 comp2884_seq0 GACGTGGATAACTCACGAAATTAGGAACAC
tetur01g00100 comp2884_seq0 AATCTATACCCGATTCGAGGAACAACCAAC
tetur01g00100 comp2884_seq0 GACTAGTGGGTAATGACGACGATTGATTGA
tetur01g00100 comp2884_seq0 AATCTCCATCACAATGGCACTGCGTTGAGT
tetur01g00100 comp2884_seq0 GAGAAAGTAAGGGCATCGTAGCTCTTAATG
tetur01g00100 comp2884_seq0 GAGAAATTCCAGGTCACTGCAACACTTATT
tetur01g00100 comp2884_seq0 GAGATTGGACAGGGAGAGGAGGAAGAAATC
tetur01g00100 comp2884_seq0 GAGCATCTCAGAACTTTCCTCTTCTCTTGT
tetur01g00100 comp2884_seq0 GATAGGCTGTGGCAAGATAGGCAGTAAACA
tetur01g00100 comp2884_seq0 AATGCTGGTCCAACGAGCCAATTTGGCTAC
tetur01g00100 comp2884_seq0 GATATTCAAGCGGGTTGTTTGGGAATCCGT
tetur01g00100 comp2884_seq0 GATCAACTAGACGTGGATAACTCACGAAAT
tetur01g00100 comp2884_seq0 GATCACAATCAGATATTCAAGCGGGTTGTT
tetur01g00100 comp2884_seq0 GATCTCCCTTTGATTAACAGGGTCCAAATA
tetur01g00100 comp2884_seq0 GATGGGTATTCAATGACCTGTCTCTTTCCA
tetur01g00100 comp2884_seq0 GATTCGAGGAACAACCAACATGATGGAATG
tetur01g00100 comp2884_seq0 GATTGATCCCGAGATTGGACAGGGAGAGGA
tetur01g00100 comp2884_seq0 GATTGGACAGGGAGAGGAGGAAGAAATCAA
tetur01g00100 comp2884_seq0 GATTGGGTTAGACCAAATTTATTGGCCACC
tetur01g00100 comp2884_seq0 GCAACACTTATTACTTACCCGTGACTGAAA
tetur01g00100 comp2884_seq0 AATTAGGAACACAGAGAAATTCCAGGTCAC
tetur01g00100 comp2884_seq0 GCATCAATCTCCATCACAATGGCACTGCGT
tetur01g00100 comp2884_seq0 GCATCGTAGCTCTTAATGCTGGTCCAACGA
tetur01g00100 comp2884_seq0 AATTCATCGAGTGTCCAGTCTATTAGAGCT
tetur01g00100 comp2884_seq0 GCATGGTAAGATAGGCTGTGGCAAGATAGG
tetur01g00100 comp2884_seq0 GCCTCCAGGAATGAACCAATTTCATCTTCG
tetur01g00100 comp2884_seq0 GCGGGTTGTTTGGGAATCCGTTTCGATTGA
tetur01g00100 comp2884_seq0 GCTCTTAATGCTGGTCCAACGAGCCAATTT
tetur01g00100 comp2884_seq0 GCTGTGGCAAGATAGGCAGTAAACAGGGAA
tetur01g00100 comp2884_seq0 GGAAATTGGGATTTACATCAAGACTAGTGG
tetur01g00100 comp2884_seq0 AATTTGCGGGTTGCTGTTAGTCCCAATTCT
tetur01g00100 comp2884_seq0 GGAATCCGTTTCGATTGATCCCGAGATTGG
tetur01g00100 comp2884_seq0 GGATAACTCACGAAATTAGGAACACAGAGA
tetur01g00100 comp2884_seq0 ACAACCAACATGATGGAATGAGATTGGATG
tetur01g00100 comp2884_seq0 GGATCAACTAGACGTGGATAACTCACGAAA
tetur01g00100 comp2884_seq0 ACAACGATGGGTATTCAATGACCTGTCTCT
tetur01g00100 comp2884_seq0 GGATTAATCCACGTATACCACGTTTCTTGA
tetur01g00100 comp2884_seq0 GGCATCGTAGCTCTTAATGCTGGTCCAACG
tetur01g00100 comp2884_seq0 GGCATGGTAAGATAGGCTGTGGCAAGATAG
tetur01g00100 comp2884_seq0 GGCCCATGGATTATCTCTATTAGGACCCAA
tetur01g00100 comp2884_seq0 GGCTACATCAATAATTTGTTCACGAGGTGA
tetur01g00100 comp2884_seq0 GGCTGTGGCAAGATAGGCAGTAAACAGGGA
tetur01g00100 comp2884_seq0 GGGAATCCGTTTCGATTGATCCCGAGATTG
tetur01g00100 comp2884_seq0 GGGATCAACTAGACGTGGATAACTCACGAA
tetur01g00100 comp2884_seq0 GGGATTTACATCAAGACTAGTGGGTAATGA
tetur01g00100 comp2884_seq0 GGGCATCGTAGCTCTTAATGCTGGTCCAAC
tetur01g00100 comp2884_seq0 GGGCCTATCCTGTTCGATTTAAGGAAACTG
tetur01g00100 comp2884_seq0 GGGTAAATTGTTAAGATTAGCCTCCAGGAA
tetur01g00100 comp2884_seq0 GGGTCAACAAATGCATTGAAATCCTGAAGA
tetur01g00100 comp2884_seq0 GGGTCCAAATAATATCTACGGTCAACATGA
tetur01g00100 comp2884_seq0 GGGTTGTTTGGGAATCCGTTTCGATTGATC
tetur01g00100 comp2884_seq0 GGTAACCGAAATTGTGAGAAAGTAAGGGCA
tetur01g00100 comp2884_seq0 GGTAAGATAGGCTGTGGCAAGATAGGCAGT
tetur01g00100 comp2884_seq0 ACAATGGCACTGCGTTGAGTTTCACCAAGG
tetur01g00100 comp2884_seq0 GGTATTCAATGACCTGTCTCTTTCCAATTC
tetur01g00100 comp2884_seq0 GGTCAACAAATGCATTGAAATCCTGAAGAG
tetur01g00100 comp2884_seq0 GGTCACTGCAACACTTATTACTTACCCGTG
tetur01g00100 comp2884_seq0 GGTCCAACGAGCCAATTTGGCTACATCAAT
tetur01g00100 comp2884_seq0 ACACAGAGAAATTCCAGGTCACTGCAACAC
tetur01g00100 comp2884_seq0 ACACCGACACCATCGTGTTTACTCGATTGG
tetur01g00100 comp2884_seq0 GGTTGTTTGGGAATCCGTTTCGATTGATCC
tetur01g00100 comp2884_seq0 AAAGTAAGGGCATCGTAGCTCTTAATGCTG
tetur01g00100 comp2884_seq0 GTAACCGAAATTGTGAGAAAGTAAGGGCAT
tetur01g00100 comp2884_seq0 GTAACTTCGAATGGATGTCACGACACCGAC
tetur01g00100 comp2884_seq0 GTAAGATAGGCTGTGGCAAGATAGGCAGTA
tetur01g00100 comp2884_seq0 GTAAGGGCATCGTAGCTCTTAATGCTGGTC
tetur01g00100 comp2884_seq0 GTACTGGCGGTATGATTATGACACCGTCTT
tetur01g00100 comp2884_seq0 GTAGCTCTTAATGCTGGTCCAACGAGCCAA
tetur01g00100 comp2884_seq0 ACAGAGAAATTCCAGGTCACTGCAACACTT
tetur01g00100 comp2884_seq0 GTCACTGCAACACTTATTACTTACCCGTGA
tetur01g00100 comp2884_seq0 GTCCAACGAGCCAATTTGGCTACATCAATA
tetur01g00100 comp2884_seq0 GTCTATTAGAGCTTGATGTAGTTGGGCAAG
tetur01g00100 comp2884_seq0 GTGAGAAAGTAAGGGCATCGTAGCTCTTAA
tetur01g00100 comp2884_seq0 GTGGATAACTCACGAAATTAGGAACACAGA
tetur01g00100 comp2884_seq0 GTGTTCTCGCGTGATTGGTATAGAAATAGG
tetur01g00100 comp2884_seq0 GTTAAGATTAGCCTCCAGGAATGAACCAAT
tetur01g00100 comp2884_seq0 GTTCACGAGGTGAAAGAGACAACTTAGTGT
tetur01g00100 comp2884_seq0 GTTCTCCAACTCCCTGGCCCATGGATTATC
tetur01g00100 comp2884_seq0 GTTCTCGCGTGATTGGTATAGAAATAGGCT
tetur01g00100 comp2884_seq0 GTTGGTCTCATAATTTGGTTCTACCACTCT
tetur01g00100 comp2884_seq0 GTTGTTTGGGAATCCGTTTCGATTGATCCC
tetur01g00100 comp2884_seq0 GTTTCAATCTATACCCGATTCGAGGAACAA
tetur01g00100 comp2884_seq0 GTTTCGATTGATCCCGAGATTGGACAGGGA
tetur01g00100 comp2884_seq0 GTTTGGGAATCCGTTTCGATTGATCCCGAG
tetur01g00100 comp2884_seq0 TAACCGAAATTGTGAGAAAGTAAGGGCATC
tetur01g00100 comp2884_seq0 TAACTTCGAATGGATGTCACGACACCGACA
tetur01g00100 comp2884_seq0 TAAGGGCATCGTAGCTCTTAATGCTGGTCC
tetur01g00100 comp2884_seq0 TAATGCTGGTCCAACGAGCCAATTTGGCTA
tetur01g00100 comp2884_seq0 ACCAAATTTATTGGCCACCGTTAGACCCTT
tetur01g00100 comp2884_seq0 TACTGGCGGTATGATTATGACACCGTCTTG
tetur01g00100 comp2884_seq0 TAGACGTGGATAACTCACGAAATTAGGAAC
tetur01g00100 comp2884_seq0 TAGAGCTTGATGTAGTTGGGCAAGCTCAGC
tetur01g00100 comp2884_seq0 TAGGCTGTGGCAAGATAGGCAGTAAACAGG
tetur01g00100 comp2884_seq0 TAGGGATCAACTAGACGTGGATAACTCACG
tetur01g00100 comp2884_seq0 TAGTGTATATCGTAGCGAACTGATGGAGAA
tetur01g00100 comp2884_seq0 TATACCCGATTCGAGGAACAACCAACATGA
tetur01g00100 comp2884_seq0 TATAGGCATGGTAAGATAGGCTGTGGCAAG
tetur01g00100 comp2884_seq0 TATTAGAGCTTGATGTAGTTGGGCAAGCTC
tetur01g00100 comp2884_seq0 TCAACGATCTCCCTTTGATTAACAGGGTCC
tetur01g00100 comp2884_seq0 TCAAGACTAGTGGGTAATGACGACGATTGA
tetur01g00100 comp2884_seq0 TCAAGCGGGTTGTTTGGGAATCCGTTTCGA
tetur01g00100 comp2884_seq0 TCAATATAGGCATGGTAAGATAGGCTGTGG
tetur01g00100 comp2884_seq0 TCAATCTATACCCGATTCGAGGAACAACCA
tetur01g00100 comp2884_seq0 TCAATCTCCATCACAATGGCACTGCGTTGA
tetur01g00100 comp2884_seq0 TCACAATGGCACTGCGTTGAGTTTCACCAA
tetur01g02740 comp4626_seq0 TCATTGGCAGGAGTTAATATGGACATTGCA
tetur01g02740 comp4626_seq0 TCTCCTTGATCATAACAGCATCAAATTGGG
tetur01g02740 comp4626_seq0 TCTGAGTTGATGTTTCCTTTCCTGAATCCG
tetur01g02740 comp4626_seq0 TTGGCAGGAGTTAATATGGACATTGCAGCA
tetur01g02740 comp4626_seq0 ATACATCGGGATCTTCTTCAACAATCTCAC
tetur01g02740 comp4626_seq0 ATCATTGGCAGGAGTTAATATGGACATTGC
tetur01g02740 comp4626_seq0 ATCTGAGTTGATGTTTCCTTTCCTGAATCC
tetur01g02740 comp4626_seq0 ATTGGCAGGAGTTAATATGGACATTGCAGC
tetur01g02740 comp4626_seq0 CAGGAGTTAATATGGACATTGCAGCATCAT
tetur01g02740 comp4626_seq0 CATGGTTCAGAAGAGCTTCAAGAACTTCTT
tetur01g02740 comp4626_seq0 CATTGGCAGGAGTTAATATGGACATTGCAG
tetur01g02740 comp4626_seq0 CTCATGGTTCAGAAGAGCTTCAAGAACTTC
tetur01g02740 comp4626_seq0 CTCCTTGATCATAACAGCATCAAATTGGGA
tetur01g02740 comp4626_seq0 CTGAGTTGATGTTTCCTTTCCTGAATCCGT
tetur01g02740 comp4626_seq0 GAGTTGATGTTTCCTTTCCTGAATCCGTTA
tetur01g02740 comp4626_seq0 GCAGGAGTTAATATGGACATTGCAGCATCA
tetur01g02740 comp4626_seq0 GGCAGGAGTTAATATGGACATTGCAGCATC
tetur01g02740 comp4626_seq0 GTCTCCTTGATCATAACAGCATCAAATTGG
tetur01g02980 comp345_seq1 TCATGTAAAGTTCCACTTCCGGATGATGAA
tetur01g02980 comp345_seq1 TCATTGAATCTCCATTTGGGTTAACCATCC
tetur01g02980 comp345_seq1 TCATTTCCTCCATGGTCGTTATTGGATATG
tetur01g02980 comp345_seq1 TCCATTTGGGTTAACCATCCAGGGAACGAG
tetur01g02980 comp345_seq1 TCCTCCATGGTCGTTATTGGATATGGGAAC
tetur01g02980 comp345_seq1 TCTCCATTTGGGTTAACCATCCAGGGAACG
tetur01g02980 comp345_seq1 TGAAGTTGCCTTGACAGTTCCAAGTATTTG
tetur01g02980 comp345_seq1 TGAATCTCCATTTGGGTTAACCATCCAGGG
tetur01g02980 comp345_seq1 TGACAGTTCCAAGTATTTGGCAAACGAGTC
tetur01g02980 comp345_seq1 TGGTCGTTATTGGATATGGGAACACTTGGA
tetur01g02980 comp345_seq1 TGTTGGTGTTACAGTCACGGTTATACCGGG
tetur01g02980 comp345_seq1 ACGAGACTGATGATGATGATGATGGCGGTG
tetur01g02980 comp345_seq1 TTCCAAGTATTTGGCAAACGAGTCGAAGTG
tetur01g02980 comp345_seq1 TTCCGGATGATGAATTACCCAATGATGAAG
tetur01g02980 comp345_seq1 TTCCTCATTTCCTCCATGGTCGTTATTGGA
tetur01g02980 comp345_seq1 TTCCTCCATGGTCGTTATTGGATATGGGAA
tetur01g02980 comp345_seq1 TTGAATCTCCATTTGGGTTAACCATCCAGG
tetur01g02980 comp345_seq1 TTGGTGTTACAGTCACGGTTATACCGGGAC
tetur01g02980 comp345_seq1 TTTCCTCATTTCCTCCATGGTCGTTATTGG
tetur01g02980 comp345_seq1 TTTCCTCCATGGTCGTTATTGGATATGGGA
tetur01g02980 comp345_seq1 AGGTGTTGGTGTTACAGTCACGGTTATACC
tetur01g02980 comp345_seq1 AGTAAATGAAGTTGCCTTGACAGTTCCAAG
tetur01g02980 comp345_seq1 AGTTCCAAGTATTTGGCAAACGAGTCGAAG
tetur01g02980 comp345_seq1 ATCTCCATTTGGGTTAACCATCCAGGGAAC
tetur01g02980 comp345_seq1 ATGGTCGTTATTGGATATGGGAACACTTGG
tetur01g02980 comp345_seq1 CAAAGATTCAGGAATTCGACGGGATCGAAA
tetur01g02980 comp345_seq1 CAGTAAATGAAGTTGCCTTGACAGTTCCAA
tetur01g02980 comp345_seq1 CAGTTCCAAGTATTTGGCAAACGAGTCGAA
tetur01g02980 comp345_seq1 CATGGTCGTTATTGGATATGGGAACACTTG
tetur01g02980 comp345_seq1 CATGTAAAGTTCCACTTCCGGATGATGAAT
tetur01g02980 comp345_seq1 CATTGAATCTCCATTTGGGTTAACCATCCA
tetur01g02980 comp345_seq1 CATTTCCTCCATGGTCGTTATTGGATATGG
tetur01g02980 comp345_seq1 CCAAGTATTTGGCAAACGAGTCGAAGTGTG
tetur01g02980 comp345_seq1 CCATGGTCGTTATTGGATATGGGAACACTT
tetur01g02980 comp345_seq1 CCATTTGGGTTAACCATCCAGGGAACGAGG
tetur01g02980 comp345_seq1 CCGGATGATGAATTACCCAATGATGAAGTT
tetur01g02980 comp345_seq1 CCTCATTTCCTCCATGGTCGTTATTGGATA
tetur01g02980 comp345_seq1 CCTCCATGGTCGTTATTGGATATGGGAACA
tetur01g02980 comp345_seq1 CGGATGATGAATTACCCAATGATGAAGTTG
tetur01g02980 comp345_seq1 CGTTATTGGATATGGGAACACTTGGAATTG
tetur01g02980 comp345_seq1 CTCATTTCCTCCATGGTCGTTATTGGATAT
tetur01g02980 comp345_seq1 CTCCATGGTCGTTATTGGATATGGGAACAC
tetur01g02980 comp345_seq1 CTCCATTTGGGTTAACCATCCAGGGAACGA
tetur01g02980 comp345_seq1 AATCAAAGATTCAGGAATTCGACGGGATCG
tetur01g02980 comp345_seq1 GAATCAAAGATTCAGGAATTCGACGGGATC
tetur01g02980 comp345_seq1 GAATCTCCATTTGGGTTAACCATCCAGGGA
tetur01g02980 comp345_seq1 GACAGTTCCAAGTATTTGGCAAACGAGTCG
tetur01g02980 comp345_seq1 GAGGTGTTGGTGTTACAGTCACGGTTATAC
tetur01g02980 comp345_seq1 GATTCAGGAATTCGACGGGATCGAAACAAA
tetur01g02980 comp345_seq1 GGGTGGTAGAGGTGTTGGTGTTACAGTCAC
tetur01g02980 comp345_seq1 GGTAGAGGTGTTGGTGTTACAGTCACGGTT
tetur01g02980 comp345_seq1 GGTCGTTATTGGATATGGGAACACTTGGAA
tetur01g02980 comp345_seq1 GGTGGTAGAGGTGTTGGTGTTACAGTCACG
tetur01g02980 comp345_seq1 GGTGTTACAGTCACGGTTATACCGGGACTT
tetur01g02980 comp345_seq1 GGTGTTGGTGTTACAGTCACGGTTATACCG
tetur01g02980 comp345_seq1 GTAAAGTTCCACTTCCGGATGATGAATTAC
tetur01g02980 comp345_seq1 GTAAATGAAGTTGCCTTGACAGTTCCAAGT
tetur01g02980 comp345_seq1 GTAGAGGTGTTGGTGTTACAGTCACGGTTA
tetur01g02980 comp345_seq1 GTCGTTATTGGATATGGGAACACTTGGAAT
tetur01g02980 comp345_seq1 GTGAATCAAAGATTCAGGAATTCGACGGGA
tetur01g02980 comp345_seq1 GTGGTAGAGGTGTTGGTGTTACAGTCACGG
tetur01g02980 comp345_seq1 GTGTTACAGTCACGGTTATACCGGGACTTT
tetur01g02980 comp345_seq1 GTGTTGGTGTTACAGTCACGGTTATACCGG
tetur01g02980 comp345_seq1 GTTCCAAGTATTTGGCAAACGAGTCGAAGT
tetur01g02980 comp345_seq1 GTTGGTGTTACAGTCACGGTTATACCGGGA
tetur01g02980 comp345_seq1 TAAAGTTCCACTTCCGGATGATGAATTACC
tetur01g02980 comp345_seq1 TCAAAGATTCAGGAATTCGACGGGATCGAA
tetur01g03170 comp1439_seq1 TCACCACAAGAAGATGCATTCGTCAAAGTG
tetur01g03170 comp1439_seq1 TCACCATCTACATGATCCTCGAATTGGTGG
tetur01g03170 comp1439_seq1 TCACCTGGTTATCCACAACATCCCGAAACA
tetur01g03170 comp1439_seq1 TCAGCTCGTCTGGTTAAACGTTATTCCACA
tetur01g03170 comp1439_seq1 ACCATCACTCTAGATCCCAATGAGAACAAT
tetur01g03170 comp1439_seq1 TCATCACCACAAGAAGATGCATTCGTCAAA
tetur01g03170 comp1439_seq1 TCATGGATCATGTTCAGCTCGTCTGGTTAA
tetur01g03170 comp1439_seq1 ACCATCTACATGATCCTCGAATTGGTGGGT
tetur01g03170 comp1439_seq1 TCATTGGGATCGGTAGTCAAGAAGGAACCG
tetur01g03170 comp1439_seq1 TCCACAACGAGAGGCATCACATTCTTGTCG
tetur01g03170 comp1439_seq1 TCCACCTTCAATCAACTCACTTAATCATGG
tetur01g03170 comp1439_seq1 TCCATAATCCTGCCTCTCGCCATAAACCGC
tetur01g03170 comp1439_seq1 TCCATATAAACGGTAATGCAGGTGGTGTAA
tetur01g03170 comp1439_seq1 TCCATCGTATATCTGCAAATGGGATACGGA
tetur01g03170 comp1439_seq1 TCCTGCAGGAAGAAGAAGTAGAACCAATTC
tetur01g03170 comp1439_seq1 TCGAGTTGGTGCTGATAATGGTGCTGCAGA
tetur01g03170 comp1439_seq1 ACCCGCTCATAAGGATGAGATTGATGATCT
tetur01g03170 comp1439_seq1 TCGCTTTGGAATGGTCATTGACTCTAATCC
tetur01g03170 comp1439_seq1 TCGTCCAGAGACTGTCCATATAAACGGTAA
tetur01g03170 comp1439_seq1 TCGTCTGGTTAAACGTTATTCCACAGATTC
tetur01g03170 comp1439_seq1 TCTATGAGATGATTGGAGAGGGACTAATTG
tetur01g03170 comp1439_seq1 TCTGAAGTCGTGCCGGAGAGTGAATTGGGA
tetur01g03170 comp1439_seq1 TCTGGTCCTGCAGGAAGAAGAAGTAGAACC
tetur01g03170 comp1439_seq1 TCTTCACCATCTACATGATCCTCGAATTGG
tetur01g03170 comp1439_seq1 ACCGCCTTATCCATCGTATATCTGCAAATG
tetur01g03170 comp1439_seq1 ACCGGAGTAAAGAATTTCCTTGAGATCCAT
tetur01g03170 comp1439_seq1 TGAAGTCGTGCCGGAGAGTGAATTGGGATA
tetur01g03170 comp1439_seq1 TGACAATGTCCGTCGTCGAGTTGGTGCTGA
tetur01g03170 comp1439_seq1 TGACCGTCACCTGGTTATCCACAACATCCC
tetur01g03170 comp1439_seq1 TGACGGGTAATAAAGACGCTTCTCTGGTCA
tetur01g03170 comp1439_seq1 TGATAATGGTGCTGCAGAGGCCAATGAAGG
tetur01g03170 comp1439_seq1 TGATCCTCGAATTGGTGGGTCTATGAGATG
tetur01g03170 comp1439_seq1 TGATGAGGAGCTGTCGCTTTGGAATGGTCA
tetur01g03170 comp1439_seq1 TGATTGATATACCCGCTCATAAGGATGAGA
tetur01g03170 comp1439_seq1 TGCAGGAAGAAGAAGTAGAACCAATTCTGA
tetur01g03170 comp1439_seq1 TGCAGGTGGTGTAAGGCCCAACAATTCAAA
tetur01g03170 comp1439_seq1 ACCTCGTCCAGAGACTGTCCATATAAACGG
tetur01g03170 comp1439_seq1 TGCCGGAGAGTGAATTGGGATATTCATTTG
tetur01g03170 comp1439_seq1 TGCCTCTCGCCATAAACCGCCTTATCCATC
tetur01g03170 comp1439_seq1 TGCTGATAATGGTGCTGCAGAGGCCAATGA
tetur01g03170 comp1439_seq1 TGGAATGGTCATTGACTCTAATCCAACGAG
tetur01g03170 comp1439_seq1 TGGATCATGTTCAGCTCGTCTGGTTAAACG
tetur01g03170 comp1439_seq1 TGGCAAGGGTTGATATACCCTTATACATGG
tetur01g03170 comp1439_seq1 TGGCAGATTCATTGGGATCGGTAGTCAAGA
tetur01g03170 comp1439_seq1 TGGGATCGGTAGTCAAGAAGGAACCGTCGA
tetur01g03170 comp1439_seq1 TGGGTCTATGAGATGATTGGAGAGGGACTA
tetur01g03170 comp1439_seq1 TGGTCATTGACTCTAATCCAACGAGTTACA
tetur01g03170 comp1439_seq1 TGGTCCTGCAGGAAGAAGAAGTAGAACCAA
tetur01g03170 comp1439_seq1 TGGTGCTGATAATGGTGCTGCAGAGGCCAA
tetur01g03170 comp1439_seq1 TGGTGGGTCTATGAGATGATTGGAGAGGGA
tetur01g03170 comp1439_seq1 TGTCCGTCGTCGAGTTGGTGCTGATAATGG
tetur01g03170 comp1439_seq1 TGTGTTTACCATCACTCTAGATCCCAATGA
tetur01g03170 comp1439_seq1 TGTTCAGCTCGTCTGGTTAAACGTTATTCC
tetur01g03170 comp1439_seq1 TGTTTACCATCACTCTAGATCCCAATGAGA
tetur01g03170 comp1439_seq1 TGTTTCGCCGTCGTCCTCTTCACCATCTAC
tetur01g03170 comp1439_seq1 ACGAGAGGCATCACATTCTTGTCGGAGGTG
tetur01g03170 comp1439_seq1 TTACCATCACTCTAGATCCCAATGAGAACA
tetur01g03170 comp1439_seq1 TTACCCAAGCGCCCACAACATCTTCATAAC
tetur01g03170 comp1439_seq1 TTATGGTCTCGTCGATGGCGATATCGGACG
tetur01g03170 comp1439_seq1 TTCACCATCTACATGATCCTCGAATTGGTG
tetur01g03170 comp1439_seq1 TTCAGCTCGTCTGGTTAAACGTTATTCCAC
tetur01g03170 comp1439_seq1 TTCATCACCACAAGAAGATGCATTCGTCAA
tetur01g03170 comp1439_seq1 ACGATGGCAGATTCATTGGGATCGGTAGTC
tetur01g03170 comp1439_seq1 TTCCACAACGAGAGGCATCACATTCTTGTC
tetur01g03170 comp1439_seq1 AAATGACAATGTCCGTCGTCGAGTTGGTGC
tetur01g03170 comp1439_seq1 TTCTGAAGTCGTGCCGGAGAGTGAATTGGG
tetur01g03170 comp1439_seq1 TTGACCGTCACCTGGTTATCCACAACATCC
tetur01g03170 comp1439_seq1 TTGACGGGTAATAAAGACGCTTCTCTGGTC
tetur01g03170 comp1439_seq1 TTGAGATCCATGAGTTACTTCCACCTTCAA
tetur01g03170 comp1439_seq1 TTGATTGATATACCCGCTCATAAGGATGAG
tetur01g03170 comp1439_seq1 TTGGAATGGTCATTGACTCTAATCCAACGA
tetur01g03170 comp1439_seq1 TTGGAGAGGGACTAATTGTATAGAGCATGG
tetur01g03170 comp1439_seq1 TTGGCAAGGGTTGATATACCCTTATACATG
tetur01g03170 comp1439_seq1 TTGGGATCGGTAGTCAAGAAGGAACCGTCG
tetur01g03170 comp1439_seq1 TTGGTGGGTCTATGAGATGATTGGAGAGGG
tetur01g03170 comp1439_seq1 TTGTACAGTTACCCAAGCGCCCACAACATC
tetur01g03170 comp1439_seq1 TTGTGTTTACCATCACTCTAGATCCCAATG
tetur01g03170 comp1439_seq1 TTTACCATCACTCTAGATCCCAATGAGAAC
tetur01g03170 comp1439_seq1 TTTCATCACCACAAGAAGATGCATTCGTCA
tetur01g03170 comp1439_seq1 TTTCCTTGAGATCCATGAGTTACTTCCACC
tetur01g03170 comp1439_seq1 TTTGGAATGGTCATTGACTCTAATCCAACG
tetur01g03170 comp1439_seq1 ACGTGATGAGGAGCTGTCGCTTTGGAATGG
tetur01g03170 comp1439_seq1 ACTCACTTAATCATGGATCATGTTCAGCTC
tetur01g03170 comp1439_seq1 ACTGTCCATATAAACGGTAATGCAGGTGGT
tetur01g03170 comp1439_seq1 ACTTAATCATGGATCATGTTCAGCTCGTCT
tetur01g03170 comp1439_seq1 AGAAGTAGAACCAATTCTGAAGTCGTGCCG
tetur01g03170 comp1439_seq1 AGACTGTCCATATAAACGGTAATGCAGGTG
tetur01g03170 comp1439_seq1 AGAGACACATTCTGGTTGCTGGTGGAGGTG
tetur01g03170 comp1439_seq1 AGAGATTGACCTCCATTGGGCCCGTTATGG
tetur01g03170 comp1439_seq1 AGATTGATGATCTGGACATCCATCCGTTGG
tetur01g03170 comp1439_seq1 AGCGCCCACAACATCTTCATAACGGGATTG
tetur01g03170 comp1439_seq1 AGGAACCGTCGAAATATTCATCTCATTCAG
tetur01g03170 comp1439_seq1 AGTCAAATACGTGATGAGGAGCTGTCGCTT
tetur01g03170 comp1439_seq1 AGTCAAGAAGGAACCGTCGAAATATTCATC
tetur01g03170 comp1439_seq1 ATAAGGATGAGATTGATGATCTGGACATCC
tetur01g03170 comp1439_seq1 ATAATCCTGCCTCTCGCCATAAACCGCCTT
tetur01g03170 comp1439_seq1 ATACCCGCTCATAAGGATGAGATTGATGAT
tetur01g03170 comp1439_seq1 ATACCGGAGTAAAGAATTTCCTTGAGATCC
tetur01g03170 comp1439_seq1 ATATACCCGCTCATAAGGATGAGATTGATG
tetur01g03170 comp1439_seq1 ATCACCACAAGAAGATGCATTCGTCAAAGT
tetur01g03170 comp1439_seq1 ATCCATCGTATATCTGCAAATGGGATACGG
tetur01g03170 comp1439_seq1 ATCCTCGAATTGGTGGGTCTATGAGATGAT
tetur01g03170 comp1439_seq1 ATCGGACGATGGCAGATTCATTGGGATCGG
tetur01g03170 comp1439_seq1 AACCGCCTTATCCATCGTATATCTGCAAAT
tetur01g03170 comp1439_seq1 ATGACAATGTCCGTCGTCGAGTTGGTGCTG
tetur01g03170 comp1439_seq1 ATGAGTTACTTCCACCTTCAATCAACTCAC
tetur01g03170 comp1439_seq1 ATGATCCTCGAATTGGTGGGTCTATGAGAT
tetur01g03170 comp1439_seq1 AACCTCGTCCAGAGACTGTCCATATAAACG
tetur01g03170 comp1439_seq1 ATGGATCATGTTCAGCTCGTCTGGTTAAAC
tetur01g03170 comp1439_seq1 ATGGCAGATTCATTGGGATCGGTAGTCAAG
tetur01g03170 comp1439_seq1 ATGGTCATTGACTCTAATCCAACGAGTTAC
tetur01g03170 comp1439_seq1 ATGGTCTCGTCGATGGCGATATCGGACGAT
tetur01g03170 comp1439_seq1 ATGTCCGTCGTCGAGTTGGTGCTGATAATG
tetur01g03170 comp1439_seq1 ATGTTCAGCTCGTCTGGTTAAACGTTATTC
tetur01g03170 comp1439_seq1 AACGAGAGGCATCACATTCTTGTCGGAGGT
tetur01g03170 comp1439_seq1 ATTCTGAAGTCGTGCCGGAGAGTGAATTGG
tetur01g03170 comp1439_seq1 ATTGACCTCCATTGGGCCCGTTATGGTCTC
tetur01g03170 comp1439_seq1 ATTGGAGAGGGACTAATTGTATAGAGCATG
tetur01g03170 comp1439_seq1 ATTGGGATCGGTAGTCAAGAAGGAACCGTC
tetur01g03170 comp1439_seq1 ATTGGTGGGTCTATGAGATGATTGGAGAGG
tetur01g03170 comp1439_seq1 ATTGTACAGTTACCCAAGCGCCCACAACAT
tetur01g03170 comp1439_seq1 ATTTCCTTGAGATCCATGAGTTACTTCCAC
tetur01g03170 comp1439_seq1 AACGGTAATGCAGGTGGTGTAAGGCCCAAC
tetur01g03170 comp1439_seq1 CAAATGACAATGTCCGTCGTCGAGTTGGTG
tetur01g03170 comp1439_seq1 CAACGAGAGGCATCACATTCTTGTCGGAGG
tetur01g03170 comp1439_seq1 CAACTCACTTAATCATGGATCATGTTCAGC
tetur01g03170 comp1439_seq1 CAAGCGCCCACAACATCTTCATAACGGGAT
tetur01g03170 comp1439_seq1 CAAGGGTTGATATACCCTTATACATGGTGA
tetur01g03170 comp1439_seq1 CAATGTCCGTCGTCGAGTTGGTGCTGATAA
tetur01g03170 comp1439_seq1 AAACGTTATTCCACAGATTCAAGGGCCATC
tetur01g03170 comp1439_seq1 CACAACGAGAGGCATCACATTCTTGTCGGA
tetur01g03170 comp1439_seq1 CACATTCTGGTTGCTGGTGGAGGTGGTCAA
tetur01g03170 comp1439_seq1 CACCACAAGAAGATGCATTCGTCAAAGTGA
tetur01g03170 comp1439_seq1 CACCATCTACATGATCCTCGAATTGGTGGG
tetur01g03170 comp1439_seq1 CACCTGGTTATCCACAACATCCCGAAACAA
tetur01g03170 comp1439_seq1 CACTTAATCATGGATCATGTTCAGCTCGTC
tetur01g03170 comp1439_seq1 CAGATTCATTGGGATCGGTAGTCAAGAAGG
tetur01g03170 comp1439_seq1 CAGCTCGTCTGGTTAAACGTTATTCCACAG
tetur01g03170 comp1439_seq1 CAGGTGGTGTAAGGCCCAACAATTCAAATG
tetur01g03170 comp1439_seq1 CAGTTACCCAAGCGCCCACAACATCTTCAT
tetur01g03170 comp1439_seq1 CATAAACCGCCTTATCCATCGTATATCTGC
tetur01g03170 comp1439_seq1 CATAATCCTGCCTCTCGCCATAAACCGCCT
tetur01g03170 comp1439_seq1 CATCACCACAAGAAGATGCATTCGTCAAAG
tetur01g03170 comp1439_seq1 AAGAAGTAGAACCAATTCTGAAGTCGTGCC
tetur01g03170 comp1439_seq1 CATCGTATATCTGCAAATGGGATACGGAAA
tetur01g03170 comp1439_seq1 CATCTACATGATCCTCGAATTGGTGGGTCT
tetur01g03170 comp1439_seq1 CATGAGTTACTTCCACCTTCAATCAACTCA
tetur01g03170 comp1439_seq1 CATGATCCTCGAATTGGTGGGTCTATGAGA
tetur01g03170 comp1439_seq1 CATGGATCATGTTCAGCTCGTCTGGTTAAA
tetur01g03170 comp1439_seq1 CATTGGGATCGGTAGTCAAGAAGGAACCGT
tetur01g03170 comp1439_seq1 CCAATACCGGAGTAAAGAATTTCCTTGAGA
tetur01g03170 comp1439_seq1 CCACAACATCTTCATAACGGGATTGGAATT
tetur01g03170 comp1439_seq1 CCACAACGAGAGGCATCACATTCTTGTCGG
tetur01g03170 comp1439_seq1 CCACCTTCAATCAACTCACTTAATCATGGA
tetur01g03170 comp1439_seq1 CCATAAACCGCCTTATCCATCGTATATCTG
tetur01g03170 comp1439_seq1 CCATATAAACGGTAATGCAGGTGGTGTAAG
tetur01g03170 comp1439_seq1 CCATCACTCTAGATCCCAATGAGAACAATT
tetur01g03170 comp1439_seq1 CCATCGTATATCTGCAAATGGGATACGGAA
tetur01g03170 comp1439_seq1 CCATCTACATGATCCTCGAATTGGTGGGTC
tetur01g03170 comp1439_seq1 CCATGAGTTACTTCCACCTTCAATCAACTC
tetur01g03170 comp1439_seq1 CCCGCTCATAAGGATGAGATTGATGATCTG
tetur01g03170 comp1439_seq1 CCCTTATACATGGTGAAGGTGATAAACGAG
tetur01g03170 comp1439_seq1 CCGCCTTATCCATCGTATATCTGCAAATGG
tetur01g03170 comp1439_seq1 CCGCTCATAAGGATGAGATTGATGATCTGG
tetur01g03170 comp1439_seq1 CCGGAGTAAAGAATTTCCTTGAGATCCATG
tetur01g03170 comp1439_seq1 CCGTCACCTGGTTATCCACAACATCCCGAA
tetur01g03170 comp1439_seq1 AAGCGCCCACAACATCTTCATAACGGGATT
tetur01g03170 comp1439_seq1 CCTCGAATTGGTGGGTCTATGAGATGATTG
tetur01g03170 comp1439_seq1 CCTCGTCCAGAGACTGTCCATATAAACGGT
tetur01g03170 comp1439_seq1 CCTCTCGCCATAAACCGCCTTATCCATCGT
tetur01g03170 comp1439_seq1 CCTCTTCACCATCTACATGATCCTCGAATT
tetur01g03170 comp1439_seq1 CCTGCAGGAAGAAGAAGTAGAACCAATTCT
tetur01g03170 comp1439_seq1 CCTTATACATGGTGAAGGTGATAAACGAGA
tetur01g03170 comp1439_seq1 CCTTATCCATCGTATATCTGCAAATGGGAT
tetur01g03170 comp1439_seq1 CCTTGAGATCCATGAGTTACTTCCACCTTC
tetur01g03170 comp1439_seq1 CGAGTTGGTGCTGATAATGGTGCTGCAGAG
tetur01g03170 comp1439_seq1 CGATGGCAGATTCATTGGGATCGGTAGTCA
tetur01g03170 comp1439_seq1 AAGGCCCAACAATTCAAATGACAATGTCCG
tetur01g03170 comp1439_seq1 CGCCATAAACCGCCTTATCCATCGTATATC
tetur01g03170 comp1439_seq1 CGCCCACAACATCTTCATAACGGGATTGGA
tetur01g03170 comp1439_seq1 CGCTCATAAGGATGAGATTGATGATCTGGA
tetur01g03170 comp1439_seq1 CGCTTTGGAATGGTCATTGACTCTAATCCA
tetur01g03170 comp1439_seq1 CGGACGATGGCAGATTCATTGGGATCGGTA
tetur01g03170 comp1439_seq1 CGGAGTAAAGAATTTCCTTGAGATCCATGA
tetur01g03170 comp1439_seq1 CGGTAATGCAGGTGGTGTAAGGCCCAACAA
tetur01g03170 comp1439_seq1 CGTCACCTGGTTATCCACAACATCCCGAAA
tetur01g03170 comp1439_seq1 CGTGATGAGGAGCTGTCGCTTTGGAATGGT
tetur01g03170 comp1439_seq1 CGTTATGGTCTCGTCGATGGCGATATCGGA
tetur01g03170 comp1439_seq1 CTACATGATCCTCGAATTGGTGGGTCTATG
tetur01g03170 comp1439_seq1 CTATGGTCTGTTTCGCCGTCGTCCTCTTCA
tetur01g03170 comp1439_seq1 CTCACTTAATCATGGATCATGTTCAGCTCG
tetur01g03170 comp1439_seq1 CTCATAAGGATGAGATTGATGATCTGGACA
tetur01g03170 comp1439_seq1 AAGTCGTGCCGGAGAGTGAATTGGGATATT
tetur01g03170 comp1439_seq1 CTCGAATTGGTGGGTCTATGAGATGATTGG
tetur01g03170 comp1439_seq1 CTCGCCATAAACCGCCTTATCCATCGTATA
tetur01g03170 comp1439_seq1 CTCGTCCAGAGACTGTCCATATAAACGGTA
tetur01g03170 comp1439_seq1 CTCGTCTGGTTAAACGTTATTCCACAGATT
tetur01g03170 comp1439_seq1 CTCTCGCCATAAACCGCCTTATCCATCGTA
tetur01g03170 comp1439_seq1 CTCTTCACCATCTACATGATCCTCGAATTG
tetur01g03170 comp1439_seq1 CTGATAATGGTGCTGCAGAGGCCAATGAAG
tetur01g03170 comp1439_seq1 CTGCAGGAAGAAGAAGTAGAACCAATTCTG
tetur01g03170 comp1439_seq1 CTGCCTCTCGCCATAAACCGCCTTATCCAT
tetur01g03170 comp1439_seq1 CTGGTCCTGCAGGAAGAAGAAGTAGAACCA
tetur01g03170 comp1439_seq1 CTGTCCATATAAACGGTAATGCAGGTGGTG
tetur01g03170 comp1439_seq1 CTGTTTCGCCGTCGTCCTCTTCACCATCTA
tetur01g03170 comp1439_seq1 CTTAATCATGGATCATGTTCAGCTCGTCTG
tetur01g03170 comp1439_seq1 CTTCACCATCTACATGATCCTCGAATTGGT
tetur01g03170 comp1439_seq1 CTTGAGATCCATGAGTTACTTCCACCTTCA
tetur01g03170 comp1439_seq1 CTTTGGAATGGTCATTGACTCTAATCCAAC
tetur01g03170 comp1439_seq1 GAAGAAGTAGAACCAATTCTGAAGTCGTGC
tetur01g03170 comp1439_seq1 AATCATGGATCATGTTCAGCTCGTCTGGTT
tetur01g03170 comp1439_seq1 GAATGGTCATTGACTCTAATCCAACGAGTT
tetur01g03170 comp1439_seq1 GAATTGGTGGGTCTATGAGATGATTGGAGA
tetur01g03170 comp1439_seq1 GAATTTCCTTGAGATCCATGAGTTACTTCC
tetur01g03170 comp1439_seq1 GACAATGTCCGTCGTCGAGTTGGTGCTGAT
tetur01g03170 comp1439_seq1 GACGATGGCAGATTCATTGGGATCGGTAGT
tetur01g03170 comp1439_seq1 GACTGTCCATATAAACGGTAATGCAGGTGG
tetur01g03170 comp1439_seq1 GAGATTGACCTCCATTGGGCCCGTTATGGT
tetur01g03170 comp1439_seq1 GAGATTGATGATCTGGACATCCATCCGTTG
tetur01g03170 comp1439_seq1 AATGACAATGTCCGTCGTCGAGTTGGTGCT
tetur01g03170 comp1439_seq1 GAGTTACTTCCACCTTCAATCAACTCACTT
tetur01g03170 comp1439_seq1 GAGTTGGTGCTGATAATGGTGCTGCAGAGG
tetur01g03170 comp1439_seq1 GATAATGGTGCTGCAGAGGCCAATGAAGGT
tetur01g03170 comp1439_seq1 GATCATGTTCAGCTCGTCTGGTTAAACGTT
tetur01g03170 comp1439_seq1 GATCCTCGAATTGGTGGGTCTATGAGATGA
tetur01g03170 comp1439_seq1 GATCGGTAGTCAAGAAGGAACCGTCGAAAT
tetur01g03170 comp1439_seq1 GATGCATTCGTCAAAGTGATACGTTTCAAC
tetur01g03170 comp1439_seq1 GATGGCAGATTCATTGGGATCGGTAGTCAA
tetur01g03170 comp1439_seq1 AATGGTGCTGCAGAGGCCAATGAAGGTAAC
tetur01g03170 comp1439_seq1 GATTGACCTCCATTGGGCCCGTTATGGTCT
tetur01g03170 comp1439_seq1 GATTGATATACCCGCTCATAAGGATGAGAT
tetur01g03170 comp1439_seq1 GCAGATTCATTGGGATCGGTAGTCAAGAAG
tetur01g03170 comp1439_seq1 GCAGGAAGAAGAAGTAGAACCAATTCTGAA
tetur01g03170 comp1439_seq1 GCAGGTGGTGTAAGGCCCAACAATTCAAAT
tetur01g03170 comp1439_seq1 GCATTCGTCAAAGTGATACGTTTCAACAAC
tetur01g03170 comp1439_seq1 GCCAATACCGGAGTAAAGAATTTCCTTGAG
tetur01g03170 comp1439_seq1 GCCATAAACCGCCTTATCCATCGTATATCT
tetur01g03170 comp1439_seq1 GCCCACAACATCTTCATAACGGGATTGGAA
tetur01g03170 comp1439_seq1 GCCGGAGAGTGAATTGGGATATTCATTTGA
tetur01g03170 comp1439_seq1 GCCTTATCCATCGTATATCTGCAAATGGGA
tetur01g03170 comp1439_seq1 GCGCCCACAACATCTTCATAACGGGATTGG
tetur01g03170 comp1439_seq1 GCTCATAAGGATGAGATTGATGATCTGGAC
tetur01g03170 comp1439_seq1 GCTCGTCTGGTTAAACGTTATTCCACAGAT
tetur01g03170 comp1439_seq1 AATTGGTGGGTCTATGAGATGATTGGAGAG
tetur01g03170 comp1439_seq1 GCTGATAATGGTGCTGCAGAGGCCAATGAA
tetur01g03170 comp1439_seq1 GCTTTGGAATGGTCATTGACTCTAATCCAA
tetur01g03170 comp1439_seq1 GGAACCGTCGAAATATTCATCTCATTCAGT
tetur01g03170 comp1439_seq1 GGAATGGTCATTGACTCTAATCCAACGAGT
tetur01g03170 comp1439_seq1 GGACGATGGCAGATTCATTGGGATCGGTAG
tetur01g03170 comp1439_seq1 GGAGAGGGACTAATTGTATAGAGCATGGTA
tetur01g03170 comp1439_seq1 GGAGTAAAGAATTTCCTTGAGATCCATGAG
tetur01g03170 comp1439_seq1 GGATCATGTTCAGCTCGTCTGGTTAAACGT
tetur01g03170 comp1439_seq1 GGATCGGTAGTCAAGAAGGAACCGTCGAAA
tetur01g03170 comp1439_seq1 ACAACGAGAGGCATCACATTCTTGTCGGAG
tetur01g03170 comp1439_seq1 GGCAGATTCATTGGGATCGGTAGTCAAGAA
tetur01g03170 comp1439_seq1 GGGATCGGTAGTCAAGAAGGAACCGTCGAA
tetur01g03170 comp1439_seq1 GGGTTGATATACCCTTATACATGGTGAAGG
tetur01g03170 comp1439_seq1 GGTAATGCAGGTGGTGTAAGGCCCAACAAT
tetur01g03170 comp1439_seq1 GGTAGTCAAGAAGGAACCGTCGAAATATTC
tetur01g03170 comp1439_seq1 GGTCATTGACTCTAATCCAACGAGTTACAA
tetur01g03170 comp1439_seq1 GGTCCTGCAGGAAGAAGAAGTAGAACCAAT
tetur01g03170 comp1439_seq1 GGTCTATGAGATGATTGGAGAGGGACTAAT
tetur01g03170 comp1439_seq1 GGTGCTGATAATGGTGCTGCAGAGGCCAAT
tetur01g03170 comp1439_seq1 GGTGGGTCTATGAGATGATTGGAGAGGGAC
tetur01g03170 comp1439_seq1 GTAAGGCCCAACAATTCAAATGACAATGTC
tetur01g03170 comp1439_seq1 GTACAGTTACCCAAGCGCCCACAACATCTT
tetur01g03170 comp1439_seq1 GTAGAACCAATTCTGAAGTCGTGCCGGAGA
tetur01g03170 comp1439_seq1 GTAGTCAAGAAGGAACCGTCGAAATATTCA
tetur01g03170 comp1439_seq1 GTCAAATACGTGATGAGGAGCTGTCGCTTT
tetur01g03170 comp1439_seq1 GTCACCTGGTTATCCACAACATCCCGAAAC
tetur01g03170 comp1439_seq1 GTCCATATAAACGGTAATGCAGGTGGTGTA
tetur01g03170 comp1439_seq1 GTCCGTCGTCGAGTTGGTGCTGATAATGGT
tetur01g03170 comp1439_seq1 GTCCTCTTCACCATCTACATGATCCTCGAA
tetur01g03170 comp1439_seq1 GTCCTGCAGGAAGAAGAAGTAGAACCAATT
tetur01g03170 comp1439_seq1 GTCGCTTTGGAATGGTCATTGACTCTAATC
tetur01g03170 comp1439_seq1 GTGATGAGGAGCTGTCGCTTTGGAATGGTC
tetur01g03170 comp1439_seq1 GTGCTGATAATGGTGCTGCAGAGGCCAATG
tetur01g03170 comp1439_seq1 GTGGGTCTATGAGATGATTGGAGAGGGACT
tetur01g03170 comp1439_seq1 GTGTTTACCATCACTCTAGATCCCAATGAG
tetur01g03170 comp1439_seq1 GTTATGGTCTCGTCGATGGCGATATCGGAC
tetur01g03170 comp1439_seq1 ACATGATCCTCGAATTGGTGGGTCTATGAG
tetur01g03170 comp1439_seq1 GTTTACCATCACTCTAGATCCCAATGAGAA
tetur01g03170 comp1439_seq1 TAAACCGCCTTATCCATCGTATATCTGCAA
tetur01g03170 comp1439_seq1 ACATTCTGGTTGCTGGTGGAGGTGGTCAAG
tetur01g03170 comp1439_seq1 TAAGGCCCAACAATTCAAATGACAATGTCC
tetur01g03170 comp1439_seq1 TACAGTTACCCAAGCGCCCACAACATCTTC
tetur01g03170 comp1439_seq1 TACATGATCCTCGAATTGGTGGGTCTATGA
tetur01g03170 comp1439_seq1 TACCATCACTCTAGATCCCAATGAGAACAA
tetur01g03170 comp1439_seq1 TACCCGCTCATAAGGATGAGATTGATGATC
tetur01g03170 comp1439_seq1 TACCCTTATACATGGTGAAGGTGATAAACG
tetur01g03170 comp1439_seq1 TACCGGAGTAAAGAATTTCCTTGAGATCCA
tetur01g03170 comp1439_seq1 TACGTGATGAGGAGCTGTCGCTTTGGAATG
tetur01g03170 comp1439_seq1 ACCACAAGAAGATGCATTCGTCAAAGTGAT
tetur01g03170 comp1439_seq1 TATACCCGCTCATAAGGATGAGATTGATGA
tetur01g03170 comp1439_seq1 TATCCATCGTATATCTGCAAATGGGATACG
tetur01g03170 comp1439_seq1 TATCGGACGATGGCAGATTCATTGGGATCG
tetur01g03170 comp1439_seq1 TATGGTCTCGTCGATGGCGATATCGGACGA
tetur01g03170 comp1439_seq1 TATGGTCTGTTTCGCCGTCGTCCTCTTCAC
tetur01g03170 comp1439_seq1 TCAAATACGTGATGAGGAGCTGTCGCTTTG
tetur01g03170 comp1439_seq1 TCAAGAAGGAACCGTCGAAATATTCATCTC
tetur01g03290 comp4019_seq0 TCCTCTTTGCATGGTACCGGGAAGGCTTAC
tetur01g03290 comp4019_seq0 TCGATTCAATACTTCGGCCATTAGTGGAGG
tetur01g03290 comp4019_seq0 TCGTTTCGAAGAGGAGGAGGAGGAGGATGA
tetur01g03290 comp4019_seq0 TCTCAAAGATCCTCTTTGCATGGTACCGGG
tetur01g03290 comp4019_seq0 TCTTTGCATGGTACCGGGAAGGCTTACCGA
tetur01g03290 comp4019_seq0 TGAAATACATTCTCGTTTCGAAGAGGAGGA
tetur01g03290 comp4019_seq0 TGAAGAGGGAGGTAGAGTTAGTTGGGAGTG
tetur01g03290 comp4019_seq0 TGATACCCGTTCCAATATTCGTCCAATTCC
tetur01g03290 comp4019_seq0 TGGAGGACGGTTAAATGATCGTCGATTCAA
tetur01g03290 comp4019_seq0 TGGGAGTGGGTGAAGTTGGACTGTTGCTTG
tetur01g03290 comp4019_seq0 TGGGATCCTTAATTGGGTTATACTTTCAGC
tetur01g03290 comp4019_seq0 TGTCCACGAATATTCTTGGTCTTGTAGGAA
tetur01g03290 comp4019_seq0 TTGATGATACCCGTTCCAATATTCGTCCAA
tetur01g03290 comp4019_seq0 TTTGATGATACCCGTTCCAATATTCGTCCA
tetur01g03290 comp4019_seq0 AGAATCTCAAAGATCCTCTTTGCATGGTAC
tetur01g03290 comp4019_seq0 AGAGGGAGGTAGAGTTAGTTGGGAGTGGGT
tetur01g03290 comp4019_seq0 AGAGTTAGTTGGGAGTGGGTGAAGTTGGAC
tetur01g03290 comp4019_seq0 AGGACGGTTAAATGATCGTCGATTCAATAC
tetur01g03290 comp4019_seq0 AGGAGGATGAAGAGGGAGGTAGAGTTAGTT
tetur01g03290 comp4019_seq0 AGGATGAAGAGGGAGGTAGAGTTAGTTGGG
tetur01g03290 comp4019_seq0 AGGTAGAGTTAGTTGGGAGTGGGTGAAGTT
tetur01g03290 comp4019_seq0 AGTGGGTGAAGTTGGACTGTTGCTTGTTCC
tetur01g03290 comp4019_seq0 AACATGGAGGACGGTTAAATGATCGTCGAT
tetur01g03290 comp4019_seq0 ATAACATGGAGGACGGTTAAATGATCGTCG
tetur01g03290 comp4019_seq0 ATACATTCTCGTTTCGAAGAGGAGGAGGAG
tetur01g03290 comp4019_seq0 ATCTCAAAGATCCTCTTTGCATGGTACCGG
tetur01g03290 comp4019_seq0 ATGAAGAGGGAGGTAGAGTTAGTTGGGAGT
tetur01g03290 comp4019_seq0 ATGATACCCGTTCCAATATTCGTCCAATTC
tetur01g03290 comp4019_seq0 ATGGTACCGGGAAGGCTTACCGATATACAC
tetur01g03290 comp4019_seq0 ATTCAATACTTCGGCCATTAGTGGAGGTAC
tetur01g03290 comp4019_seq0 ATTTGATGATACCCGTTCCAATATTCGTCC
tetur01g03290 comp4019_seq0 CAAAGATCCTCTTTGCATGGTACCGGGAAG
tetur01g03290 comp4019_seq0 CAATCCTTTGATGTAATAACATGGAGGACG
tetur01g03290 comp4019_seq0 CATGGAGGACGGTTAAATGATCGTCGATTC
tetur01g03290 comp4019_seq0 CATTGGTATTGGTATGGGATCCTTAATTGG
tetur01g03290 comp4019_seq0 CATTTGATGATACCCGTTCCAATATTCGTC
tetur01g03290 comp4019_seq0 AAGAGGGAGGTAGAGTTAGTTGGGAGTGGG
tetur01g03290 comp4019_seq0 CCATTGGTATTGGTATGGGATCCTTAATTG
tetur01g03290 comp4019_seq0 CGATTCAATACTTCGGCCATTAGTGGAGGT
tetur01g03290 comp4019_seq0 CGGTTAAATGATCGTCGATTCAATACTTCG
tetur01g03290 comp4019_seq0 CGTCGATTCAATACTTCGGCCATTAGTGGA
tetur01g03290 comp4019_seq0 CGTTTCGAAGAGGAGGAGGAGGAGGATGAA
tetur01g03290 comp4019_seq0 CTCAAAGATCCTCTTTGCATGGTACCGGGA
tetur01g03290 comp4019_seq0 CTGAAATACATTCTCGTTTCGAAGAGGAGG
tetur01g03290 comp4019_seq0 CTGTCCACGAATATTCTTGGTCTTGTAGGA
tetur01g03290 comp4019_seq0 AAAGATCCTCTTTGCATGGTACCGGGAAGG
tetur01g03290 comp4019_seq0 AATAACATGGAGGACGGTTAAATGATCGTC
tetur01g03290 comp4019_seq0 CTTTGCATGGTACCGGGAAGGCTTACCGAT
tetur01g03290 comp4019_seq0 GAAATACATTCTCGTTTCGAAGAGGAGGAG
tetur01g03290 comp4019_seq0 GAAGAGGGAGGTAGAGTTAGTTGGGAGTGG
tetur01g03290 comp4019_seq0 GAATCTCAAAGATCCTCTTTGCATGGTACC
tetur01g03290 comp4019_seq0 GACATAATTATCAGGGTATATTGACCACGG
tetur01g03290 comp4019_seq0 GAGGACGGTTAAATGATCGTCGATTCAATA
tetur01g03290 comp4019_seq0 GAGGATGAAGAGGGAGGTAGAGTTAGTTGG
tetur01g03290 comp4019_seq0 GAGGTAGAGTTAGTTGGGAGTGGGTGAAGT
tetur01g03290 comp4019_seq0 GAGTGGGTGAAGTTGGACTGTTGCTTGTTC
tetur01g03290 comp4019_seq0 GAGTTAGTTGGGAGTGGGTGAAGTTGGACT
tetur01g03290 comp4019_seq0 GATACCCGTTCCAATATTCGTCCAATTCCA
tetur01g03290 comp4019_seq0 GATCCTCTTTGCATGGTACCGGGAAGGCTT
tetur01g03290 comp4019_seq0 GATGAAGAGGGAGGTAGAGTTAGTTGGGAG
tetur01g03290 comp4019_seq0 GATTCAATACTTCGGCCATTAGTGGAGGTA
tetur01g03290 comp4019_seq0 GCTCCTCTGAAATATTGTTCCGTATAAACC
tetur01g03290 comp4019_seq0 GGACGGTTAAATGATCGTCGATTCAATACT
tetur01g03290 comp4019_seq0 GGAGGACGGTTAAATGATCGTCGATTCAAT
tetur01g03290 comp4019_seq0 GGAGGATGAAGAGGGAGGTAGAGTTAGTTG
tetur01g03290 comp4019_seq0 GGAGGTAGAGTTAGTTGGGAGTGGGTGAAG
tetur01g03290 comp4019_seq0 GGAGTGGGTGAAGTTGGACTGTTGCTTGTT
tetur01g03290 comp4019_seq0 GGATGAAGAGGGAGGTAGAGTTAGTTGGGA
tetur01g03290 comp4019_seq0 GGGAGGTAGAGTTAGTTGGGAGTGGGTGAA
tetur01g03290 comp4019_seq0 GGGAGTGGGTGAAGTTGGACTGTTGCTTGT
tetur01g03290 comp4019_seq0 GGGATCCTTAATTGGGTTATACTTTCAGCA
tetur01g03290 comp4019_seq0 GGTAGAGTTAGTTGGGAGTGGGTGAAGTTG
tetur01g03290 comp4019_seq0 GGTATTGGTATGGGATCCTTAATTGGGTTA
tetur01g03290 comp4019_seq0 GGTCAATCCTTTGATGTAATAACATGGAGG
tetur01g03290 comp4019_seq0 GGTTAAATGATCGTCGATTCAATACTTCGG
tetur01g03290 comp4019_seq0 GTAATAACATGGAGGACGGTTAAATGATCG
tetur01g03290 comp4019_seq0 GTAGAGTTAGTTGGGAGTGGGTGAAGTTGG
tetur01g03290 comp4019_seq0 GTCCACGAATATTCTTGGTCTTGTAGGAAT
tetur01g03290 comp4019_seq0 GTCGATTCAATACTTCGGCCATTAGTGGAG
tetur01g03290 comp4019_seq0 GTGGGTGAAGTTGGACTGTTGCTTGTTCCT
tetur01g03290 comp4019_seq0 GTTAGACCAGGAATTCTAGCTCCTCTGAAA
tetur01g03290 comp4019_seq0 ACATGGAGGACGGTTAAATGATCGTCGATT
tetur01g03290 comp4019_seq0 GTTGGGAGTGGGTGAAGTTGGACTGTTGCT
tetur01g03290 comp4019_seq0 GTTTCGAAGAGGAGGAGGAGGAGGATGAAG
tetur01g03290 comp4019_seq0 TAACATGGAGGACGGTTAAATGATCGTCGA
tetur01g03290 comp4019_seq0 TACATTCTCGTTTCGAAGAGGAGGAGGAGG
tetur01g03290 comp4019_seq0 TACCCGTTCCAATATTCGTCCAATTCCAAA
tetur01g03290 comp4019_seq0 TAGAGTTAGTTGGGAGTGGGTGAAGTTGGA
tetur01g03290 comp4019_seq0 TCAAAGATCCTCTTTGCATGGTACCGGGAA
tetur01g03920 comp2535_seq0 TCATTGAGGTATCCGCCATCCTATTCAATA
tetur01g03920 comp2535_seq0 TCCTGATTCGAAGAGAAACTGTTATCCTCA
tetur01g03920 comp2535_seq0 TCTGTTCACCGAACGGGTTGAATTATCGAG
tetur01g03920 comp2535_seq0 TGATGAAACCAAATGGTACATCCGTCTTCC
tetur01g03920 comp2535_seq0 TGTCATTGAGGTATCCGCCATCCTATTCAA
tetur01g03920 comp2535_seq0 TTCCTGATTCGAAGAGAAACTGTTATCCTC
tetur01g03920 comp2535_seq0 TTCTGTTCACCGAACGGGTTGAATTATCGA
tetur01g03920 comp2535_seq0 ACTGTTATCCTCATCGGAGGTGACATGATT
tetur01g03920 comp2535_seq0 AGAAACTGTTATCCTCATCGGAGGTGACAT
tetur01g03920 comp2535_seq0 AGAGAAACTGTTATCCTCATCGGAGGTGAC
tetur01g03920 comp2535_seq0 ATGGTACATCCGTCTTCCAACCGGCAGATT
tetur01g03920 comp2535_seq0 ATTCTGTTCACCGAACGGGTTGAATTATCG
tetur01g03920 comp2535_seq0 AACTGTTATCCTCATCGGAGGTGACATGAT
tetur01g03920 comp2535_seq0 CCAGAACCATTAAATTCTGTTCACCGAACG
tetur01g03920 comp2535_seq0 CCTGATTCGAAGAGAAACTGTTATCCTCAT
tetur01g03920 comp2535_seq0 CCTTCTGTTCCAATTGTTCCATCACCGTAT
tetur01g03920 comp2535_seq0 CGTTACCAGAACCATTAAATTCTGTTCACC
tetur01g03920 comp2535_seq0 CTGTTATCCTCATCGGAGGTGACATGATTT
tetur01g03920 comp2535_seq0 CTGTTCACCGAACGGGTTGAATTATCGAGT
tetur01g03920 comp2535_seq0 CTGTTCCAATTGTTCCATCACCGTATTAAG
tetur01g03920 comp2535_seq0 CTTCTGTTCCAATTGTTCCATCACCGTATT
tetur01g03920 comp2535_seq0 GAAACTGTTATCCTCATCGGAGGTGACATG
tetur01g03920 comp2535_seq0 GAGAAACTGTTATCCTCATCGGAGGTGACA
tetur01g03920 comp2535_seq0 GATGAAACCAAATGGTACATCCGTCTTCCA
tetur01g03920 comp2535_seq0 AATGGTACATCCGTCTTCCAACCGGCAGAT
tetur01g03920 comp2535_seq0 GATTCGAAGAGAAACTGTTATCCTCATCGG
tetur01g03920 comp2535_seq0 AATTCTGTTCACCGAACGGGTTGAATTATC
tetur01g03920 comp2535_seq0 GTCATTGAGGTATCCGCCATCCTATTCAAT
tetur01g03920 comp2535_seq0 GTTACCAGAACCATTAAATTCTGTTCACCG
tetur01g03920 comp2535_seq0 GTTCCTGATTCGAAGAGAAACTGTTATCCT
tetur01g03920 comp2535_seq0 ACCAGAACCATTAAATTCTGTTCACCGAAC
tetur01g03930 comp1982_seq0 TCAGATGGAACAAAGAACGATCAGAGGCTG
tetur01g03930 comp1982_seq0 ACCCGTAATCAGATGGAACAAAGAACGATC
tetur01g03930 comp1982_seq0 TGAATAACAGGGAATGGATCAACGGAATTC
tetur01g03930 comp1982_seq0 TGAGGTTGCCGATGATTGTGACATTACTTG
tetur01g03930 comp1982_seq0 TGGAACAAAGAACGATCAGAGGCTGTGAGG
tetur01g03930 comp1982_seq0 TTTAACCGTTGGATCACCGGATGTTTGTGG
tetur01g03930 comp1982_seq0 ACTGCAAGAATGAAACATCAATCCAAGGGT
tetur01g03930 comp1982_seq0 AGATGGAACAAAGAACGATCAGAGGCTGTG
tetur01g03930 comp1982_seq0 AGGGAATGGATCAACGGAATTCCAGGTAAT
tetur01g03930 comp1982_seq0 AACAGGGAATGGATCAACGGAATTCCAGGT
tetur01g03930 comp1982_seq0 ATAACAGGGAATGGATCAACGGAATTCCAG
tetur01g03930 comp1982_seq0 ATCAACATCGATTGAACCACACTGACACTG
tetur01g03930 comp1982_seq0 ATCAGATGGAACAAAGAACGATCAGAGGCT
tetur01g03930 comp1982_seq0 ATGGAACAAAGAACGATCAGAGGCTGTGAG
tetur01g03930 comp1982_seq0 CAACATCGATTGAACCACACTGACACTGAA
tetur01g03930 comp1982_seq0 AACTGCAAGAATGAAACATCAATCCAAGGG
tetur01g03930 comp1982_seq0 CAGATGGAACAAAGAACGATCAGAGGCTGT
tetur01g03930 comp1982_seq0 CAGGGAATGGATCAACGGAATTCCAGGTAA
tetur01g03930 comp1982_seq0 CCCGTAATCAGATGGAACAAAGAACGATCA
tetur01g03930 comp1982_seq0 CCGGTGGATACGTTGTTCTTAGCCATTATG
tetur01g03930 comp1982_seq0 CCGTAATCAGATGGAACAAAGAACGATCAG
tetur01g03930 comp1982_seq0 CGTAATCAGATGGAACAAAGAACGATCAGA
tetur01g03930 comp1982_seq0 AAGTATCAACATCGATTGAACCACACTGAC
tetur01g03930 comp1982_seq0 CTCTAACAATCGCTCCGTGACCACTTCTAC
tetur01g03930 comp1982_seq0 CTGCAAGAATGAAACATCAATCCAAGGGTG
tetur01g03930 comp1982_seq0 AATACCCGTAATCAGATGGAACAAAGAACG
tetur01g03930 comp1982_seq0 CTTTAACCGTTGGATCACCGGATGTTTGTG
tetur01g03930 comp1982_seq0 GAAAGTATCAACATCGATTGAACCACACTG
tetur01g03930 comp1982_seq0 GAACAAAGAACGATCAGAGGCTGTGAGGTA
tetur01g03930 comp1982_seq0 GAACTGCAAGAATGAAACATCAATCCAAGG
tetur01g03930 comp1982_seq0 GAATAACAGGGAATGGATCAACGGAATTCC
tetur01g03930 comp1982_seq0 GAATGGATCAACGGAATTCCAGGTAATTAC
tetur01g03930 comp1982_seq0 AATGAGGTTGCCGATGATTGTGACATTACT
tetur01g03930 comp1982_seq0 GAGGTTGCCGATGATTGTGACATTACTTGA
tetur01g03930 comp1982_seq0 GATGGAACAAAGAACGATCAGAGGCTGTGA
tetur01g03930 comp1982_seq0 GCAAGAATGAAACATCAATCCAAGGGTGTA
tetur01g03930 comp1982_seq0 GGAACAAAGAACGATCAGAGGCTGTGAGGT
tetur01g03930 comp1982_seq0 GGAACTGCAAGAATGAAACATCAATCCAAG
tetur01g03930 comp1982_seq0 GGATCAACGGAATTCCAGGTAATTACAATG
tetur01g03930 comp1982_seq0 GGGAACTGCAAGAATGAAACATCAATCCAA
tetur01g03930 comp1982_seq0 GTAATCAGATGGAACAAAGAACGATCAGAG
tetur01g03930 comp1982_seq0 GTATCAACATCGATTGAACCACACTGACAC
tetur01g03930 comp1982_seq0 TAACAGGGAATGGATCAACGGAATTCCAGG
tetur01g03930 comp1982_seq0 TAATCAGATGGAACAAAGAACGATCAGAGG
tetur01g03930 comp1982_seq0 TCAACATCGATTGAACCACACTGACACTGA
tetur01g04530 comp497_seq0 TCATTTAAGTACCGCAGTCGGTGGATCGGA
tetur01g04530 comp497_seq0 TCCATCAACAACCGTGACATCAACCGTCAA
tetur01g04530 comp497_seq0 TCCATTCAGGCCTTCCATCAACAACCGTGA
tetur01g04530 comp497_seq0 TCCGATCAGTACGTCATTTAAGTACCGCAG
tetur01g04530 comp497_seq0 TCGCCTCTGGTCTATTGTCGTTGAAACAGG
tetur01g04530 comp497_seq0 TCTTCCACCGTCCGATCAGTACGTCATTTA
tetur01g04530 comp497_seq0 ACCGTCCGATCAGTACGTCATTTAAGTACC
tetur01g04530 comp497_seq0 ACCGTGACATCAACCGTCAATAAACTCTGT
tetur01g04530 comp497_seq0 TGATCAGTCAATCGGGTGTTAAATCTGAAC
tetur01g04530 comp497_seq0 TGATTCCTAGAATGGCCTTTAGATCTTCCA
tetur01g04530 comp497_seq0 TGGCCACTCAAGTGATTAAGGCCTTGATCA
tetur01g04530 comp497_seq0 TGTACACGTGGAATACAACGATCAACATGA
tetur01g04530 comp497_seq0 TTAGATCTTCCACCGTCCGATCAGTACGTC
tetur01g04530 comp497_seq0 TTCCACCGTCCGATCAGTACGTCATTTAAG
tetur01g04530 comp497_seq0 TTCCTAGAATGGCCTTTAGATCTTCCACCG
tetur01g04530 comp497_seq0 TTGTACACGTGGAATACAACGATCAACATG
tetur01g04530 comp497_seq0 AACAACCGTGACATCAACCGTCAATAAACT
tetur01g04530 comp497_seq0 AGATCTTCCACCGTCCGATCAGTACGTCAT
tetur01g04530 comp497_seq0 AGCGGTAATCCATTCAGGCCTTCCATCAAC
tetur01g04530 comp497_seq0 AGGAGGAAACAAGGATCGCCCATTCATATG
tetur01g04530 comp497_seq0 AGGCCTTGATCAGTCAATCGGGTGTTAAAT
tetur01g04530 comp497_seq0 AGTACGTTGAGACCTTTCGATTGATACCTT
tetur01g04530 comp497_seq0 AGTGATTAAGGCCTTGATCAGTCAATCGGG
tetur01g04530 comp497_seq0 ATCAGTACGTCATTTAAGTACCGCAGTCGG
tetur01g04530 comp497_seq0 ATCCATTCAGGCCTTCCATCAACAACCGTG
tetur01g04530 comp497_seq0 ATCTTCCACCGTCCGATCAGTACGTCATTT
tetur01g04530 comp497_seq0 AACCGTGACATCAACCGTCAATAAACTCTG
tetur01g04530 comp497_seq0 ATGATTCCTAGAATGGCCTTTAGATCTTCC
tetur01g04530 comp497_seq0 ATGGCCACTCAAGTGATTAAGGCCTTGATC
tetur01g04530 comp497_seq0 ATTAAGGCCTTGATCAGTCAATCGGGTGTT
tetur01g04530 comp497_seq0 ATTCCTAGAATGGCCTTTAGATCTTCCACC
tetur01g04530 comp497_seq0 ATTTAAGTACCGCAGTCGGTGGATCGGATG
tetur01g04530 comp497_seq0 CAACAACCGTGACATCAACCGTCAATAAAC
tetur01g04530 comp497_seq0 CAACCGTGACATCAACCGTCAATAAACTCT
tetur01g04530 comp497_seq0 CACCGTCCGATCAGTACGTCATTTAAGTAC
tetur01g04530 comp497_seq0 CATCAACAACCGTGACATCAACCGTCAATA
tetur01g04530 comp497_seq0 CATCGGGTATGAAATCAATTATGCTCGCCT
tetur01g04530 comp497_seq0 CATTCAGGCCTTCCATCAACAACCGTGACA
tetur01g04530 comp497_seq0 CATTTAAGTACCGCAGTCGGTGGATCGGAT
tetur01g04530 comp497_seq0 CCATCAACAACCGTGACATCAACCGTCAAT
tetur01g04530 comp497_seq0 CCATTCAGGCCTTCCATCAACAACCGTGAC
tetur01g04530 comp497_seq0 CCGATCAGTACGTCATTTAAGTACCGCAGT
tetur01g04530 comp497_seq0 CCGTGACATCAACCGTCAATAAACTCTGTG
tetur01g04530 comp497_seq0 CCTAGAATGGCCTTTAGATCTTCCACCGTC
tetur01g04530 comp497_seq0 CCTTGATCAGTCAATCGGGTGTTAAATCTG
tetur01g04530 comp497_seq0 CCTTTAGATCTTCCACCGTCCGATCAGTAC
tetur01g04530 comp497_seq0 AAGGAGGAAACAAGGATCGCCCATTCATAT
tetur01g04530 comp497_seq0 CGATCAGTACGTCATTTAAGTACCGCAGTC
tetur01g04530 comp497_seq0 CGGTAATCCATTCAGGCCTTCCATCAACAA
tetur01g04530 comp497_seq0 CGTCCGATCAGTACGTCATTTAAGTACCGC
tetur01g04530 comp497_seq0 CTAGAATGGCCTTTAGATCTTCCACCGTCC
tetur01g04530 comp497_seq0 CTCGCCTCTGGTCTATTGTCGTTGAAACAG
tetur01g04530 comp497_seq0 CTTCCACCGTCCGATCAGTACGTCATTTAA
tetur01g04530 comp497_seq0 CTTGATCAGTCAATCGGGTGTTAAATCTGA
tetur01g04530 comp497_seq0 CTTTAGATCTTCCACCGTCCGATCAGTACG
tetur01g04530 comp497_seq0 AATCCATTCAGGCCTTCCATCAACAACCGT
tetur01g04530 comp497_seq0 GAATGGCCTTTAGATCTTCCACCGTCCGAT
tetur01g04530 comp497_seq0 GAGCTTCAGCAATTCTAATCCAAGGGAACT
tetur01g04530 comp497_seq0 GAGGAAACAAGGATCGCCCATTCATATGTA
tetur01g04530 comp497_seq0 GAGGTGGAGGAGCTTCAGCAATTCTAATCC
tetur01g04530 comp497_seq0 GATCAGTACGTCATTTAAGTACCGCAGTCG
tetur01g04530 comp497_seq0 AATGGCCACTCAAGTGATTAAGGCCTTGAT
tetur01g04530 comp497_seq0 GATCTTCCACCGTCCGATCAGTACGTCATT
tetur01g04530 comp497_seq0 AATGGCCTTTAGATCTTCCACCGTCCGATC
tetur01g04530 comp497_seq0 GATTAAGGCCTTGATCAGTCAATCGGGTGT
tetur01g04530 comp497_seq0 GATTCCTAGAATGGCCTTTAGATCTTCCAC
tetur01g04530 comp497_seq0 GCCTTGATCAGTCAATCGGGTGTTAAATCT
tetur01g04530 comp497_seq0 GCCTTTAGATCTTCCACCGTCCGATCAGTA
tetur01g04530 comp497_seq0 GCGGTAATCCATTCAGGCCTTCCATCAACA
tetur01g04530 comp497_seq0 GCTTCAGCAATTCTAATCCAAGGGAACTAA
tetur01g04530 comp497_seq0 GGAGGAAACAAGGATCGCCCATTCATATGT
tetur01g04530 comp497_seq0 ACAACCGTGACATCAACCGTCAATAAACTC
tetur01g04530 comp497_seq0 GGCCTTGATCAGTCAATCGGGTGTTAAATC
tetur01g04530 comp497_seq0 GGCCTTTAGATCTTCCACCGTCCGATCAGT
tetur01g04530 comp497_seq0 GGGAAACCAATTGATACAATCGACGAATTC
tetur01g04530 comp497_seq0 GGTAATCCATTCAGGCCTTCCATCAACAAC
tetur01g04530 comp497_seq0 GGTGGAGGAGCTTCAGCAATTCTAATCCAA
tetur01g04530 comp497_seq0 GTAATCCATTCAGGCCTTCCATCAACAACC
tetur01g04530 comp497_seq0 GTACACGTGGAATACAACGATCAACATGAT
tetur01g04530 comp497_seq0 GTACGTTGAGACCTTTCGATTGATACCTTT
tetur01g04530 comp497_seq0 GTCAAGCGGTAATCCATTCAGGCCTTCCAT
tetur01g04530 comp497_seq0 GTCCGATCAGTACGTCATTTAAGTACCGCA
tetur01g04530 comp497_seq0 GTCTAATGTCCCGTATGTCCTGAAACGAGG
tetur01g04530 comp497_seq0 GTGGAGGAGCTTCAGCAATTCTAATCCAAG
tetur01g04530 comp497_seq0 TACACGTGGAATACAACGATCAACATGATC
tetur01g04530 comp497_seq0 TAGAATGGCCTTTAGATCTTCCACCGTCCG
tetur01g04530 comp497_seq0 TAGATCTTCCACCGTCCGATCAGTACGTCA
tetur01g04530 comp497_seq0 TCAACAACCGTGACATCAACCGTCAATAAA
tetur01g06150 comp2477_seq0 TCACCAACCAAGAGACAATCAACTGAATCA
tetur01g06150 comp2477_seq0 TCACCTGAATAAGGTACTGAATGGGTTATG
tetur01g06150 comp2477_seq0 TCACTTTACAGGTTAAGCACGTGTAAGTTG
tetur01g06150 comp2477_seq0 TCAGCTGAGAGTCAATCGGGAATATCAACG
tetur01g06150 comp2477_seq0 TCATCGTCAACTTGGAGAGTGTCTATCTTG
tetur01g06150 comp2477_seq0 TCCTTCAAGATCCGTGAGATAGTCCACATC
tetur01g06150 comp2477_seq0 TCGGGAATATCAACGTGGGAACAGGAAAGA
tetur01g06150 comp2477_seq0 TCGTCAACTTGGAGAGTGTCTATCTTGACC
tetur01g06150 comp2477_seq0 TCTATCTTGACCTCATCATCTCCATGGGCA
tetur01g06150 comp2477_seq0 TCTTATAGTGTTGCTTCTGCCACTCGTTGG
tetur01g06150 comp2477_seq0 TGAGAGTCAATCGGGAATATCAACGTGGGA
tetur01g06150 comp2477_seq0 TGCCAAGAGTCATCGTCAACTTGGAGAGTG
tetur01g06150 comp2477_seq0 TGGAGGGCTAATTGTTACAATCACCAACCA
tetur01g06150 comp2477_seq0 TGGCCGCAACTGAATCCCGAATCTCTTTCC
tetur01g06150 comp2477_seq0 TTAAGCACGTGTAAGTTGCCATGATGTATC
tetur01g06150 comp2477_seq0 TTCAAGATCCGTGAGATAGTCCACATCAGG
tetur01g06150 comp2477_seq0 TTGGAGGGCTAATTGTTACAATCACCAACC
tetur01g06150 comp2477_seq0 TTGGCCGCAACTGAATCCCGAATCTCTTTC
tetur01g06150 comp2477_seq0 ACGTGTAAGTTGCCATGATGTATCAAGGTG
tetur01g06150 comp2477_seq0 ACTCTTATAGTGTTGCTTCTGCCACTCGTT
tetur01g06150 comp2477_seq0 ACTGAATCCCGAATCTCTTTCCGCTCAACC
tetur01g06150 comp2477_seq0 ACTTCACATTCAAACTCCTCCTCCTTCTTC
tetur01g06150 comp2477_seq0 AGAACAAGTTGCCAAGAGTCATCGTCAACT
tetur01g06150 comp2477_seq0 AGAGCGAGTAAACAGCCACTCAGCTGAGAG
tetur01g06150 comp2477_seq0 AGAGTCAATCGGGAATATCAACGTGGGAAC
tetur01g06150 comp2477_seq0 AGAGTCATCGTCAACTTGGAGAGTGTCTAT
tetur01g06150 comp2477_seq0 AGATCCGTGAGATAGTCCACATCAGGAATG
tetur01g06150 comp2477_seq0 AACAAGTTGCCAAGAGTCATCGTCAACTTG
tetur01g06150 comp2477_seq0 AGCACGTGTAAGTTGCCATGATGTATCAAG
tetur01g06150 comp2477_seq0 AGCATTCCGTCCCTCCTCATAATCATCATC
tetur01g06150 comp2477_seq0 AGCGAGTAAACAGCCACTCAGCTGAGAGTC
tetur01g06150 comp2477_seq0 AGCTGAGAGTCAATCGGGAATATCAACGTG
tetur01g06150 comp2477_seq0 AGGTTAAGCACGTGTAAGTTGCCATGATGT
tetur01g06150 comp2477_seq0 AGTAAACAGCCACTCAGCTGAGAGTCAATC
tetur01g06150 comp2477_seq0 AGTCAATCGGGAATATCAACGTGGGAACAG
tetur01g06150 comp2477_seq0 AGTCATCGTCAACTTGGAGAGTGTCTATCT
tetur01g06150 comp2477_seq0 AACATTGATCTGGCCTTAGAGCATTCCGTC
tetur01g06150 comp2477_seq0 ATAGAGCGAGTAAACAGCCACTCAGCTGAG
tetur01g06150 comp2477_seq0 ATCACCAACCAAGAGACAATCAACTGAATC
tetur01g06150 comp2477_seq0 ATCACTTCACATTCAAACTCCTCCTCCTTC
tetur01g06150 comp2477_seq0 ATCGGGAATATCAACGTGGGAACAGGAAAG
tetur01g06150 comp2477_seq0 ATCGTCAACTTGGAGAGTGTCTATCTTGAC
tetur01g06150 comp2477_seq0 ATGAATAGAGCGAGTAAACAGCCACTCAGC
tetur01g06150 comp2477_seq0 ATGAATCACCTGAATAAGGTACTGAATGGG
tetur01g06150 comp2477_seq0 ATGTACCATGTCCAAGTTTCTCTACAATGG
tetur01g06150 comp2477_seq0 ATTGGAGGGCTAATTGTTACAATCACCAAC
tetur01g06150 comp2477_seq0 CAAAGAGGATGAATCACCTGAATAAGGTAC
tetur01g06150 comp2477_seq0 CAACTGAATCCCGAATCTCTTTCCGCTCAA
tetur01g06150 comp2477_seq0 CAACTTGGAGAGTGTCTATCTTGACCTCAT
tetur01g06150 comp2477_seq0 CAAGAGTCATCGTCAACTTGGAGAGTGTCT
tetur01g06150 comp2477_seq0 CAAGATCCGTGAGATAGTCCACATCAGGAA
tetur01g06150 comp2477_seq0 CAAGTTGCCAAGAGTCATCGTCAACTTGGA
tetur01g06150 comp2477_seq0 CAATCGGGAATATCAACGTGGGAACAGGAA
tetur01g06150 comp2477_seq0 CAATTGGAGGGCTAATTGTTACAATCACCA
tetur01g06150 comp2477_seq0 AACTGAATCCCGAATCTCTTTCCGCTCAAC
tetur01g06150 comp2477_seq0 CACCAACCAAGAGACAATCAACTGAATCAC
tetur01g06150 comp2477_seq0 CACCATCAGCATCTGGATATGATTGGGAAT
tetur01g06150 comp2477_seq0 CACCTGAATAAGGTACTGAATGGGTTATGA
tetur01g06150 comp2477_seq0 CACGTGTAAGTTGCCATGATGTATCAAGGT
tetur01g06150 comp2477_seq0 CACTCAGCTGAGAGTCAATCGGGAATATCA
tetur01g06150 comp2477_seq0 CACTCTTATAGTGTTGCTTCTGCCACTCGT
tetur01g06150 comp2477_seq0 CACTTCACATTCAAACTCCTCCTCCTTCTT
tetur01g06150 comp2477_seq0 CACTTTACAGGTTAAGCACGTGTAAGTTGC
tetur01g06150 comp2477_seq0 CAGCCACTCAGCTGAGAGTCAATCGGGAAT
tetur01g06150 comp2477_seq0 AACTTGGAGAGTGTCTATCTTGACCTCATC
tetur01g06150 comp2477_seq0 CAGCTGAGAGTCAATCGGGAATATCAACGT
tetur01g06150 comp2477_seq0 AAGAACAAGTTGCCAAGAGTCATCGTCAAC
tetur01g06150 comp2477_seq0 CATCGTCAACTTGGAGAGTGTCTATCTTGA
tetur01g06150 comp2477_seq0 CCAAGAGTCATCGTCAACTTGGAGAGTGTC
tetur01g06150 comp2477_seq0 AAGAGGATGAATCACCTGAATAAGGTACTG
tetur01g06150 comp2477_seq0 CCACTCAGCTGAGAGTCAATCGGGAATATC
tetur01g06150 comp2477_seq0 AAGATCCGTGAGATAGTCCACATCAGGAAT
tetur01g06150 comp2477_seq0 CCATAAGAACATCGGCCTGTTCGAAGTTAA
tetur01g06150 comp2477_seq0 AAGATTTACCGCCGTATGAACACCATAGGC
tetur01g06150 comp2477_seq0 CCGCAACTGAATCCCGAATCTCTTTCCGCT
tetur01g06150 comp2477_seq0 CCTAGGGCCTTGTAATTGTTCATCACCTTG
tetur01g06150 comp2477_seq0 CCTTAGAGCATTCCGTCCCTCCTCATAATC
tetur01g06150 comp2477_seq0 CCTTCAAGATCCGTGAGATAGTCCACATCA
tetur01g06150 comp2477_seq0 CGAAGGTCCCTCTACTGGTGGCTTCAGATT
tetur01g06150 comp2477_seq0 CGAGTAAACAGCCACTCAGCTGAGAGTCAA
tetur01g06150 comp2477_seq0 CGCAACTGAATCCCGAATCTCTTTCCGCTC
tetur01g06150 comp2477_seq0 CGGGAATATCAACGTGGGAACAGGAAAGAA
tetur01g06150 comp2477_seq0 CGTCAACTTGGAGAGTGTCTATCTTGACCT
tetur01g06150 comp2477_seq0 CGTGTAAGTTGCCATGATGTATCAAGGTGA
tetur01g06150 comp2477_seq0 CTATCTTGACCTCATCATCTCCATGGGCAC
tetur01g06150 comp2477_seq0 CTCAGCTGAGAGTCAATCGGGAATATCAAC
tetur01g06150 comp2477_seq0 AAGTCCTTCAAGATCCGTGAGATAGTCCAC
tetur01g06150 comp2477_seq0 CTCCATGGGCACCATCAGCATCTGGATATG
tetur01g06150 comp2477_seq0 CTCTTATAGTGTTGCTTCTGCCACTCGTTG
tetur01g06150 comp2477_seq0 CTGAATCCCGAATCTCTTTCCGCTCAACCA
tetur01g06150 comp2477_seq0 CTGAGAGTCAATCGGGAATATCAACGTGGG
tetur01g06150 comp2477_seq0 AAGTTGCCAAGAGTCATCGTCAACTTGGAG
tetur01g06150 comp2477_seq0 CTTAGAGCATTCCGTCCCTCCTCATAATCA
tetur01g06150 comp2477_seq0 CTTCAAGATCCGTGAGATAGTCCACATCAG
tetur01g06150 comp2477_seq0 CTTCACATTCAAACTCCTCCTCCTTCTTCT
tetur01g06150 comp2477_seq0 CTTCTGCCACTCGTTGGTCGCGAAATTCAC
tetur01g06150 comp2477_seq0 CTTGGAGAGTGTCTATCTTGACCTCATCAT
tetur01g06150 comp2477_seq0 AAAGATTTACCGCCGTATGAACACCATAGG
tetur01g06150 comp2477_seq0 GAAAGATTTACCGCCGTATGAACACCATAG
tetur01g06150 comp2477_seq0 GAAATGAATAGAGCGAGTAAACAGCCACTC
tetur01g06150 comp2477_seq0 GAACAAGTTGCCAAGAGTCATCGTCAACTT
tetur01g06150 comp2477_seq0 AATCACTTCACATTCAAACTCCTCCTCCTT
tetur01g06150 comp2477_seq0 GAAGGTCCCTCTACTGGTGGCTTCAGATTT
tetur01g06150 comp2477_seq0 GAATAGAGCGAGTAAACAGCCACTCAGCTG
tetur01g06150 comp2477_seq0 GAATATCAACGTGGGAACAGGAAAGAACCA
tetur01g06150 comp2477_seq0 GAATCACCTGAATAAGGTACTGAATGGGTT
tetur01g06150 comp2477_seq0 GAATCACTTCACATTCAAACTCCTCCTCCT
tetur01g06150 comp2477_seq0 GAATCTCTTTCCGCTCAACCATCTCCCGAT
tetur01g06150 comp2477_seq0 GAGAGTCAATCGGGAATATCAACGTGGGAA
tetur01g06150 comp2477_seq0 AATGAATAGAGCGAGTAAACAGCCACTCAG
tetur01g06150 comp2477_seq0 GAGCGAGTAAACAGCCACTCAGCTGAGAGT
tetur01g06150 comp2477_seq0 GAGGATGAATCACCTGAATAAGGTACTGAA
tetur01g06150 comp2477_seq0 GAGGGCTAATTGTTACAATCACCAACCAAG
tetur01g06150 comp2477_seq0 GAGTAAACAGCCACTCAGCTGAGAGTCAAT
tetur01g06150 comp2477_seq0 GAGTCAATCGGGAATATCAACGTGGGAACA
tetur01g06150 comp2477_seq0 GAGTCATCGTCAACTTGGAGAGTGTCTATC
tetur01g06150 comp2477_seq0 GATCCGTGAGATAGTCCACATCAGGAATGA
tetur01g06150 comp2477_seq0 GATGAATCACCTGAATAAGGTACTGAATGG
tetur01g06150 comp2477_seq0 GATGTACCATGTCCAAGTTTCTCTACAATG
tetur01g06150 comp2477_seq0 GATTTACCGCCGTATGAACACCATAGGCAA
tetur01g06150 comp2477_seq0 GCAACTGAATCCCGAATCTCTTTCCGCTCA
tetur01g06150 comp2477_seq0 GCACCATCAGCATCTGGATATGATTGGGAA
tetur01g06150 comp2477_seq0 GCACGTGTAAGTTGCCATGATGTATCAAGG
tetur01g06150 comp2477_seq0 GCCAAGAGTCATCGTCAACTTGGAGAGTGT
tetur01g06150 comp2477_seq0 GCGAGTAAACAGCCACTCAGCTGAGAGTCA
tetur01g06150 comp2477_seq0 GCTGAGAGTCAATCGGGAATATCAACGTGG
tetur01g06150 comp2477_seq0 GGAAATGAATAGAGCGAGTAAACAGCCACT
tetur01g06150 comp2477_seq0 GGAATATCAACGTGGGAACAGGAAAGAACC
tetur01g06150 comp2477_seq0 GGAGGGCTAATTGTTACAATCACCAACCAA
tetur01g06150 comp2477_seq0 GGATGAATCACCTGAATAAGGTACTGAATG
tetur01g06150 comp2477_seq0 GGCTAATTGTTACAATCACCAACCAAGAGA
tetur01g06150 comp2477_seq0 GGGAAATGAATAGAGCGAGTAAACAGCCAC
tetur01g06150 comp2477_seq0 ACAAGTTGCCAAGAGTCATCGTCAACTTGG
tetur01g06150 comp2477_seq0 GGGAATATCAACGTGGGAACAGGAAAGAAC
tetur01g06150 comp2477_seq0 GGGCTAATTGTTACAATCACCAACCAAGAG
tetur01g06150 comp2477_seq0 GGTTAAGCACGTGTAAGTTGCCATGATGTA
tetur01g06150 comp2477_seq0 GTAAACAGCCACTCAGCTGAGAGTCAATCG
tetur01g06150 comp2477_seq0 GTCAACTTGGAGAGTGTCTATCTTGACCTC
tetur01g06150 comp2477_seq0 GTCAATCGGGAATATCAACGTGGGAACAGG
tetur01g06150 comp2477_seq0 GTCATCGTCAACTTGGAGAGTGTCTATCTT
tetur01g06150 comp2477_seq0 GTCCTTCAAGATCCGTGAGATAGTCCACAT
tetur01g06150 comp2477_seq0 GTGTAAGTTGCCATGATGTATCAAGGTGAA
tetur01g06150 comp2477_seq0 GTTAAGCACGTGTAAGTTGCCATGATGTAT
tetur01g06150 comp2477_seq0 GTTACAATCACCAACCAAGAGACAATCAAC
tetur01g06150 comp2477_seq0 GTTGATGTACCATGTCCAAGTTTCTCTACA
tetur01g06150 comp2477_seq0 GTTGCCAAGAGTCATCGTCAACTTGGAGAG
tetur01g06150 comp2477_seq0 ACATTGATCTGGCCTTAGAGCATTCCGTCC
tetur01g06150 comp2477_seq0 TAAGCACGTGTAAGTTGCCATGATGTATCA
tetur01g06150 comp2477_seq0 TACAATCACCAACCAAGAGACAATCAACTG
tetur01g06150 comp2477_seq0 TAGAGCGAGTAAACAGCCACTCAGCTGAGA
tetur01g06150 comp2477_seq0 TCAACTTGGAGAGTGTCTATCTTGACCTCA
tetur01g06150 comp2477_seq0 TCAAGATCCGTGAGATAGTCCACATCAGGA
tetur01g06150 comp2477_seq0 TCAATCGGGAATATCAACGTGGGAACAGGA
tetur01g06150 comp2477_seq0 TCAATTGGAGGGCTAATTGTTACAATCACC
tetur01g07070 comp1453_seq0 TCATGGTGACAAGATGATGGGATGAACAAC
tetur01g07070 comp1453_seq0 TGGGTATAGGCAGAAGGGAATGAGAATGTA
tetur01g07070 comp1453_seq0 TGGTTCCTTAGAGATAGTTTAGCATTGGGA
tetur01g07070 comp1453_seq0 TGTTCATAAGACCATGTCCATCATCCCAGA
tetur01g07070 comp1453_seq0 TTAATGGGTATAGGCAGAAGGGAATGAGAA
tetur01g07070 comp1453_seq0 TTCATGGTGACAAGATGATGGGATGAACAA
tetur01g07070 comp1453_seq0 TTGCACATAGAAATGTGAGAGCAGCCAATA
tetur01g07070 comp1453_seq0 TTGGAAGATTACGAACAGATTCACGGGCAG
tetur01g07070 comp1453_seq0 TTGGTTCCTTAGAGATAGTTTAGCATTGGG
tetur01g07070 comp1453_seq0 TTGTTCATAAGACCATGTCCATCATCCCAG
tetur01g07070 comp1453_seq0 TTTGGAAGATTACGAACAGATTCACGGGCA
tetur01g07070 comp1453_seq0 AGAAGGGAATGAGAATGTATGTGTTGTTGG
tetur01g07070 comp1453_seq0 AGAGATAGTTTAGCATTGGGAGAACGGAGT
tetur01g07070 comp1453_seq0 AGGCAGAAGGGAATGAGAATGTATGTGTTG
tetur01g07070 comp1453_seq0 AGGTATTCATGGTGACAAGATGATGGGATG
tetur01g07070 comp1453_seq0 ATAGGCAGAAGGGAATGAGAATGTATGTGT
tetur01g07070 comp1453_seq0 ATGGGTATAGGCAGAAGGGAATGAGAATGT
tetur01g07070 comp1453_seq0 CACATAGAAATGTGAGAGCAGCCAATATAC
tetur01g07070 comp1453_seq0 CAGAAGGGAATGAGAATGTATGTGTTGTTG
tetur01g07070 comp1453_seq0 CATAGAAATGTGAGAGCAGCCAATATACTC
tetur01g07070 comp1453_seq0 CATGGTGACAAGATGATGGGATGAACAACA
tetur01g07070 comp1453_seq0 CATTGCACATAGAAATGTGAGAGCAGCCAA
tetur01g07070 comp1453_seq0 CCTTAGAGATAGTTTAGCATTGGGAGAACG
tetur01g07070 comp1453_seq0 AAGGTATTCATGGTGACAAGATGATGGGAT
tetur01g07070 comp1453_seq0 GAAGGGAATGAGAATGTATGTGTTGTTGGT
tetur01g07070 comp1453_seq0 GAGATAGTTTAGCATTGGGAGAACGGAGTA
tetur01g07070 comp1453_seq0 GATAGTTTAGCATTGGGAGAACGGAGTAAA
tetur01g07070 comp1453_seq0 AATGGGTATAGGCAGAAGGGAATGAGAATG
tetur01g07070 comp1453_seq0 GCACATAGAAATGTGAGAGCAGCCAATATA
tetur01g07070 comp1453_seq0 GGAAGATTACGAACAGATTCACGGGCAGTT
tetur01g07070 comp1453_seq0 GGCAGAAGGGAATGAGAATGTATGTGTTGT
tetur01g07070 comp1453_seq0 GGTATAGGCAGAAGGGAATGAGAATGTATG
tetur01g07070 comp1453_seq0 GGTATTCATGGTGACAAGATGATGGGATGA
tetur01g07070 comp1453_seq0 GGTGACAAGATGATGGGATGAACAACAATT
tetur01g07070 comp1453_seq0 GGTTCCTTAGAGATAGTTTAGCATTGGGAG
tetur01g07070 comp1453_seq0 GTATTCATGGTGACAAGATGATGGGATGAA
tetur01g07070 comp1453_seq0 GTTCATAAGACCATGTCCATCATCCCAGAA
tetur01g07070 comp1453_seq0 TAGAGATAGTTTAGCATTGGGAGAACGGAG
tetur01g07070 comp1453_seq0 TATAGGCAGAAGGGAATGAGAATGTATGTG
tetur01g07070 comp1453_seq0 TATTCATGGTGACAAGATGATGGGATGAAC
tetur01g07340 comp5776_seq0 TCACAGTCCAATAGCCATCGTTAACTCCGA
tetur01g07340 comp5776_seq0 TCACCTTCACTGGTTATTGGTTATCACTTG
tetur01g07340 comp5776_seq0 TCATCAACCTCAACACCTTCTCTTGAATGG
tetur01g07340 comp5776_seq0 TCATCGGATTCGATATTATCACCTTCACTG
tetur01g07340 comp5776_seq0 TCATGCGGTTATGACACTCTTATCCGTTTA
tetur01g07340 comp5776_seq0 TCCAATAGCCATCGTTAACTCCGACAAATG
tetur01g07340 comp5776_seq0 TCGACAATCAACAAGAGAATCAGCACGAGA
tetur01g07340 comp5776_seq0 TCGATATAAGGCCCATGCTTCAGTCATTAA
tetur01g07340 comp5776_seq0 TCGGTGATCGGGTTCTATCAGTGGCCTGTA
tetur01g07340 comp5776_seq0 TCTATCATGCGGTTATGACACTCTTATCCG
tetur01g07340 comp5776_seq0 TGACACTCTTATCCGTTTATGGGATCTACG
tetur01g07340 comp5776_seq0 TGGAGAGTGAAGGCTAACCATGCATTGGCC
tetur01g07340 comp5776_seq0 TGGTTATTGGTTATCACTTGAAATGGCTCC
tetur01g07340 comp5776_seq0 TTCGACAATCAACAAGAGAATCAGCACGAG
tetur01g07340 comp5776_seq0 TTCTATCATGCGGTTATGACACTCTTATCC
tetur01g07340 comp5776_seq0 TTGGAGAGTGAAGGCTAACCATGCATTGGC
tetur01g07340 comp5776_seq0 TTGGCCACTAATTGCAGATCCTCGAAATTC
tetur01g07340 comp5776_seq0 TTGGTTATCACTTGAAATGGCTCCAATGGA
tetur01g07340 comp5776_seq0 ACTCGATATAAGGCCCATGCTTCAGTCATT
tetur01g07340 comp5776_seq0 ACTGGTAACTGGGTCAAAGGATCTTTATGC
tetur01g07340 comp5776_seq0 AGAGAATCAGCACGAGAATACATCATCATC
tetur01g07340 comp5776_seq0 AGCCATCGTTAACTCCGACAAATGCTCATC
tetur01g07340 comp5776_seq0 AGCTACTGGGAGTCTCGATGGAACTTTAGC
tetur01g07340 comp5776_seq0 AACACTCTTCTATCATGCGGTTATGACACT
tetur01g07340 comp5776_seq0 AGGGTCACTATTATCCACTCGATATAAGGC
tetur01g07340 comp5776_seq0 ATCAACCTCAACACCTTCTCTTGAATGGTT
tetur01g07340 comp5776_seq0 ATCACAGTCCAATAGCCATCGTTAACTCCG
tetur01g07340 comp5776_seq0 ATCATCAACCTCAACACCTTCTCTTGAATG
tetur01g07340 comp5776_seq0 ATCATGCGGTTATGACACTCTTATCCGTTT
tetur01g07340 comp5776_seq0 ATCGGATTCGATATTATCACCTTCACTGGT
tetur01g07340 comp5776_seq0 AACCCTCCATGAAGTTAAAGTGTCATCAAG
tetur01g07340 comp5776_seq0 ATCGGTGATCGGGTTCTATCAGTGGCCTGT
tetur01g07340 comp5776_seq0 AACCTCAACACCTTCTCTTGAATGGTTACC
tetur01g07340 comp5776_seq0 ATTGGTTATCACTTGAAATGGCTCCAATGG
tetur01g07340 comp5776_seq0 CAAATTCAGGGTCACTATTATCCACTCGAT
tetur01g07340 comp5776_seq0 CAACAAGAGAATCAGCACGAGAATACATCA
tetur01g07340 comp5776_seq0 CAACACCTTCTCTTGAATGGTTACCAGTTG
tetur01g07340 comp5776_seq0 CAACCTCAACACCTTCTCTTGAATGGTTAC
tetur01g07340 comp5776_seq0 CAAGAGAATCAGCACGAGAATACATCATCA
tetur01g07340 comp5776_seq0 CAAGTTCCAACGATTCAAGGATGGCCGTAT
tetur01g07340 comp5776_seq0 CAATAGCCATCGTTAACTCCGACAAATGCT
tetur01g07340 comp5776_seq0 CAATCAACAAGAGAATCAGCACGAGAATAC
tetur01g07340 comp5776_seq0 CACAGTCCAATAGCCATCGTTAACTCCGAC
tetur01g07340 comp5776_seq0 CACCTTCACTGGTTATTGGTTATCACTTGA
tetur01g07340 comp5776_seq0 CACTCGATATAAGGCCCATGCTTCAGTCAT
tetur01g07340 comp5776_seq0 CACTGGTTATTGGTTATCACTTGAAATGGC
tetur01g07340 comp5776_seq0 CAGGGTCACTATTATCCACTCGATATAAGG
tetur01g07340 comp5776_seq0 CAGTCCAATAGCCATCGTTAACTCCGACAA
tetur01g07340 comp5776_seq0 CATCAACCTCAACACCTTCTCTTGAATGGT
tetur01g07340 comp5776_seq0 CATCGGATTCGATATTATCACCTTCACTGG
tetur01g07340 comp5776_seq0 CATCGTTAACTCCGACAAATGCTCATCAAA
tetur01g07340 comp5776_seq0 CATGCGGTTATGACACTCTTATCCGTTTAT
tetur01g07340 comp5776_seq0 CATTCGACAATCAACAAGAGAATCAGCACG
tetur01g07340 comp5776_seq0 CATTGGCCACTAATTGCAGATCCTCGAAAT
tetur01g07340 comp5776_seq0 CCAATAGCCATCGTTAACTCCGACAAATGC
tetur01g07340 comp5776_seq0 CCACTCGATATAAGGCCCATGCTTCAGTCA
tetur01g07340 comp5776_seq0 CCATCGTTAACTCCGACAAATGCTCATCAA
tetur01g07340 comp5776_seq0 CCCTCCATGAAGTTAAAGTGTCATCAAGAG
tetur01g07340 comp5776_seq0 CCTCAACACCTTCTCTTGAATGGTTACCAG
tetur01g07340 comp5776_seq0 CCTCCATGAAGTTAAAGTGTCATCAAGAGG
tetur01g07340 comp5776_seq0 CGACAATCAACAAGAGAATCAGCACGAGAA
tetur01g07340 comp5776_seq0 CGATATAAGGCCCATGCTTCAGTCATTAAT
tetur01g07340 comp5776_seq0 CGATCACAGTCCAATAGCCATCGTTAACTC
tetur01g07340 comp5776_seq0 CGCGATCACAGTCCAATAGCCATCGTTAAC
tetur01g07340 comp5776_seq0 CTACTGGGAGTCTCGATGGAACTTTAGCCG
tetur01g07340 comp5776_seq0 CTATCATGCGGTTATGACACTCTTATCCGT
tetur01g07340 comp5776_seq0 CTCAACACCTTCTCTTGAATGGTTACCAGT
tetur01g07340 comp5776_seq0 CTCCATGAAGTTAAAGTGTCATCAAGAGGA
tetur01g07340 comp5776_seq0 CTCGATATAAGGCCCATGCTTCAGTCATTA
tetur01g07340 comp5776_seq0 AAGTTCCAACGATTCAAGGATGGCCGTATC
tetur01g07340 comp5776_seq0 CTGGTTATTGGTTATCACTTGAAATGGCTC
tetur01g07340 comp5776_seq0 AATAGCCATCGTTAACTCCGACAAATGCTC
tetur01g07340 comp5776_seq0 CTTTATAGCTACTGGGAGTCTCGATGGAAC
tetur01g07340 comp5776_seq0 GACAATCAACAAGAGAATCAGCACGAGAAT
tetur01g07340 comp5776_seq0 GACACTCTTATCCGTTTATGGGATCTACGA
tetur01g07340 comp5776_seq0 GAGAGTGAAGGCTAACCATGCATTGGCCAC
tetur01g07340 comp5776_seq0 GATAAATCGGTTAACGTTATGGATTTCCGC
tetur01g07340 comp5776_seq0 GATCACAGTCCAATAGCCATCGTTAACTCC
tetur01g07340 comp5776_seq0 GCAAGTTCCAACGATTCAAGGATGGCCGTA
tetur01g07340 comp5776_seq0 GCATTGGCCACTAATTGCAGATCCTCGAAA
tetur01g07340 comp5776_seq0 GCCATCGTTAACTCCGACAAATGCTCATCA
tetur01g07340 comp5776_seq0 GCGATCACAGTCCAATAGCCATCGTTAACT
tetur01g07340 comp5776_seq0 GCTACTGGGAGTCTCGATGGAACTTTAGCC
tetur01g07340 comp5776_seq0 GGAAGACTATAACACTCTTCTATCATGCGG
tetur01g07340 comp5776_seq0 GGAGAGTGAAGGCTAACCATGCATTGGCCA
tetur01g07340 comp5776_seq0 ACAAGAGAATCAGCACGAGAATACATCATC
tetur01g07340 comp5776_seq0 GGCCACTAATTGCAGATCCTCGAAATTCTC
tetur01g07340 comp5776_seq0 GGTAATACTTTGTGCAAGTTCCAACGATTC
tetur01g07340 comp5776_seq0 GGTCACTATTATCCACTCGATATAAGGCCC
tetur01g07340 comp5776_seq0 GGTTATCACTTGAAATGGCTCCAATGGATC
tetur01g07340 comp5776_seq0 GGTTATTGGTTATCACTTGAAATGGCTCCA
tetur01g07340 comp5776_seq0 GTATTGCCACTGACCATTGGACGACAATAG
tetur01g07340 comp5776_seq0 GTCACTATTATCCACTCGATATAAGGCCCA
tetur01g07340 comp5776_seq0 GTCATCAAGAGGATATCCTTAAGTTCAAGG
tetur01g07340 comp5776_seq0 GTCCAATAGCCATCGTTAACTCCGACAAAT
tetur01g07340 comp5776_seq0 ACATTCGACAATCAACAAGAGAATCAGCAC
tetur01g07340 comp5776_seq0 TAACACTCTTCTATCATGCGGTTATGACAC
tetur01g07340 comp5776_seq0 TACTGGTAACTGGGTCAAAGGATCTTTATG
tetur01g07340 comp5776_seq0 TAGCTACTGGGAGTCTCGATGGAACTTTAG
tetur01g07340 comp5776_seq0 TATCGGTGATCGGGTTCTATCAGTGGCCTG
tetur01g07340 comp5776_seq0 TCAACAAGAGAATCAGCACGAGAATACATC
tetur01g07340 comp5776_seq0 TCAACCTCAACACCTTCTCTTGAATGGTTA
tetur01g07370 comp3716_seq0 TCAGAAGTTACAGAAGTTGATTTGGCAGGA
tetur01g07370 comp3716_seq0 TCAGATGAAGGATATCGTTGGGTATTTGAC
tetur01g07370 comp3716_seq0 TCAGTATCAGATGAAGGATATCGTTGGGTA
tetur01g07370 comp3716_seq0 TCGAAGCTGCCATTTGGTGTGGTAATAGTA
tetur01g07370 comp3716_seq0 TCTCAGAAGTTACAGAAGTTGATTTGGCAG
tetur01g07370 comp3716_seq0 TGGTAACGAACGATGGGCTTAATGATTACG
tetur01g07370 comp3716_seq0 TGGTTGTAGTGGTAGATGAATTGGCACCAC
tetur01g07370 comp3716_seq0 TGTAGGTGGTAACGAACGATGGGCTTAATG
tetur01g07370 comp3716_seq0 TGTAGTGGTAGATGAATTGGCACCACCACC
tetur01g07370 comp3716_seq0 TGTGGTAAGTTGGTTGTAGTGGTAGATGAA
tetur01g07370 comp3716_seq0 TTGACATCTCCAACGCTTTCATGAAACTGA
tetur01g07370 comp3716_seq0 TTGGTTGTAGTGGTAGATGAATTGGCACCA
tetur01g07370 comp3716_seq0 TTGTAGTGGTAGATGAATTGGCACCACCAC
tetur01g07370 comp3716_seq0 TTTGACATCTCCAACGCTTTCATGAAACTG
tetur01g07370 comp3716_seq0 AGATGAAGGATATCGTTGGGTATTTGACTC
tetur01g07370 comp3716_seq0 AGATGAATTGGCACCACCACCACTATTGCT
tetur01g07370 comp3716_seq0 AGGATATCGTTGGGTATTTGACTCAGTATC
tetur01g07370 comp3716_seq0 AGGTGGTAACGAACGATGGGCTTAATGATT
tetur01g07370 comp3716_seq0 AGTTGATTTGGCAGGAGATTTGGCGTATAG
tetur01g07370 comp3716_seq0 ATCGAAGCTGCCATTTGGTGTGGTAATAGT
tetur01g07370 comp3716_seq0 ATGAAGGATATCGTTGGGTATTTGACTCAG
tetur01g07370 comp3716_seq0 ATTACGACGGGAAGGTTTGGATCATCTTGG
tetur01g07370 comp3716_seq0 CAGAAGTTACAGAAGTTGATTTGGCAGGAG
tetur01g07370 comp3716_seq0 CAGAAGTTGATTTGGCAGGAGATTTGGCGT
tetur01g07370 comp3716_seq0 CAGATGAAGGATATCGTTGGGTATTTGACT
tetur01g07370 comp3716_seq0 CAGTATCAGATGAAGGATATCGTTGGGTAT
tetur01g07370 comp3716_seq0 CATCGAAGCTGCCATTTGGTGTGGTAATAG
tetur01g07370 comp3716_seq0 CCTGCTCTTTCAAGTTTATTTGACATCTCC
tetur01g07370 comp3716_seq0 CGAAGCTGCCATTTGGTGTGGTAATAGTAG
tetur01g07370 comp3716_seq0 CGACGGGAAGGTTTGGATCATCTTGGTGAG
tetur01g07370 comp3716_seq0 CTCAGAAGTTACAGAAGTTGATTTGGCAGG
tetur01g07370 comp3716_seq0 GAAGGATATCGTTGGGTATTTGACTCAGTA
tetur01g07370 comp3716_seq0 GAAGTTACAGAAGTTGATTTGGCAGGAGAT
tetur01g07370 comp3716_seq0 GAAGTTGATTTGGCAGGAGATTTGGCGTAT
tetur01g07370 comp3716_seq0 GACGGGAAGGTTTGGATCATCTTGGTGAGT
tetur01g07370 comp3716_seq0 GATATCGTTGGGTATTTGACTCAGTATCCA
tetur01g07370 comp3716_seq0 GATGAAGGATATCGTTGGGTATTTGACTCA
tetur01g07370 comp3716_seq0 GATGAATTGGCACCACCACCACTATTGCTA
tetur01g07370 comp3716_seq0 GATTACGACGGGAAGGTTTGGATCATCTTG
tetur01g07370 comp3716_seq0 AATGTGGTAAGTTGGTTGTAGTGGTAGATG
tetur01g07370 comp3716_seq0 GGATATCGTTGGGTATTTGACTCAGTATCC
tetur01g07370 comp3716_seq0 GGGTTGTTCTCGGTAACGAGTATGAACAGG
tetur01g07370 comp3716_seq0 GGTAGATGAATTGGCACCACCACCACTATT
tetur01g07370 comp3716_seq0 GGTGGTAACGAACGATGGGCTTAATGATTA
tetur01g07370 comp3716_seq0 GGTTGTAGTGGTAGATGAATTGGCACCACC
tetur01g07370 comp3716_seq0 GGTTGTTCTCGGTAACGAGTATGAACAGGT
tetur01g07370 comp3716_seq0 GGTTTGGATCATCTTGGTGAGTGTAGGATT
tetur01g07370 comp3716_seq0 GTAGATGAATTGGCACCACCACCACTATTG
tetur01g07370 comp3716_seq0 GTAGGTGGTAACGAACGATGGGCTTAATGA
tetur01g07370 comp3716_seq0 GTAGTGGTAGATGAATTGGCACCACCACCA
tetur01g07370 comp3716_seq0 ACAGAAGTTGATTTGGCAGGAGATTTGGCG
tetur01g07370 comp3716_seq0 GTGGTAACGAACGATGGGCTTAATGATTAC
tetur01g07370 comp3716_seq0 GTGGTAGATGAATTGGCACCACCACCACTA
tetur01g07370 comp3716_seq0 GTGTAGGTGGTAACGAACGATGGGCTTAAT
tetur01g07370 comp3716_seq0 GTTACAGAAGTTGATTTGGCAGGAGATTTG
tetur01g07370 comp3716_seq0 GTTGATTTGGCAGGAGATTTGGCGTATAGT
tetur01g07370 comp3716_seq0 GTTGTAGTGGTAGATGAATTGGCACCACCA
tetur01g07370 comp3716_seq0 GTTGTTCTCGGTAACGAGTATGAACAGGTC
tetur01g07370 comp3716_seq0 GTTTGGATCATCTTGGTGAGTGTAGGATTT
tetur01g07370 comp3716_seq0 TACGACGGGAAGGTTTGGATCATCTTGGTG
tetur01g07370 comp3716_seq0 TAGATGAATTGGCACCACCACCACTATTGC
tetur01g07370 comp3716_seq0 ACCACCACCACTATTGCTACTTGTATTTGT
tetur01g07420 comp1611_seq2 TCACCAGCATCTGGAATAACCTCTGGAATA
tetur01g07420 comp1611_seq2 ACCATCACCGGAGGTACTGATATTACTTCC
tetur01g07420 comp1611_seq2 ACCATGGTTAAACAGGGAGAGGTATCAAGG
tetur01g07420 comp1611_seq2 TCCAGTCAACCTGCTCAACCCGTTCAACCA
tetur01g07420 comp1611_seq2 TCCATAATCATGAAGCTCTTCCCAATCCTC
tetur01g07420 comp1611_seq2 TCCCAACTGCGACATCAGTTGCCAATTCCA
tetur01g07420 comp1611_seq2 TCCCTGATCCATCAACCATCACCGGAGGTA
tetur01g07420 comp1611_seq2 TCGAATTGCCCGTAACACTACCACTTCACC
tetur01g07420 comp1611_seq2 TCGAGAGGAAACCGCTTCATCTGAATCCAG
tetur01g07420 comp1611_seq2 TCTCAAAGTATCCCTGATCCATCAACCATC
tetur01g07420 comp1611_seq2 TCTCTGCCCTTACACCCTTAGTTAAGGGTC
tetur01g07420 comp1611_seq2 TCTGGAATAACCTCTGGAATACCGTTCCCA
tetur01g07420 comp1611_seq2 TCTGGAATACCGTTCCCATTCCCATCTCAA
tetur01g07420 comp1611_seq2 ACCGCTTCATCTGAATCCAGTCAACCTGCT
tetur01g07420 comp1611_seq2 TGCCCGTAACACTACCACTTCACCAGCATC
tetur01g07420 comp1611_seq2 TGCGACATCAGTTGCCAATTCCATTTCCAA
tetur01g07420 comp1611_seq2 ACCTCTGGAATACCGTTCCCATTCCCATCT
tetur01g07420 comp1611_seq2 TGCTCAACCCGTTCAACCAACAGTAGCTGA
tetur01g07420 comp1611_seq2 TGCTGTTACCACCATGGTTAAACAGGGAGA
tetur01g07420 comp1611_seq2 TGGAATACCGTTCCCATTCCCATCTCAATA
tetur01g07420 comp1611_seq2 ACCTGCTCAACCCGTTCAACCAACAGTAGC
tetur01g07420 comp1611_seq2 TGGATTGTTCAGTCGAGAGGAAACCGCTTC
tetur01g07420 comp1611_seq2 TGGTTAAACAGGGAGAGGTATCAAGGAATC
tetur01g07420 comp1611_seq2 TGTTCAGTCGAGAGGAAACCGCTTCATCTG
tetur01g07420 comp1611_seq2 TTAAACAGGGAGAGGTATCAAGGAATCAAG
tetur01g07420 comp1611_seq2 TTATAACACCATCAGAACCGCCATGACTTC
tetur01g07420 comp1611_seq2 TTCAAATCTTCCTGGTCTTCCGAGTCTCCC
tetur01g07420 comp1611_seq2 TTCAAGACAATTTCCCAACTGCGACATCAG
tetur01g07420 comp1611_seq2 TTCAGTCGAGAGGAAACCGCTTCATCTGAA
tetur01g07420 comp1611_seq2 TTCATCCGCACTTAACCAGAATGTTACCAA
tetur01g07420 comp1611_seq2 TTCCCAACTGCGACATCAGTTGCCAATTCC
tetur01g07420 comp1611_seq2 TTCCCATTCCCATCTCAATATGGATTGTTC
tetur01g07420 comp1611_seq2 TTGCTGGTTATAACACCATCAGAACCGCCA
tetur01g07420 comp1611_seq2 TTTCAAATCTTCCTGGTCTTCCGAGTCTCC
tetur01g07420 comp1611_seq2 TTTCATCCGCACTTAACCAGAATGTTACCA
tetur01g07420 comp1611_seq2 TTTCCCAACTGCGACATCAGTTGCCAATTC
tetur01g07420 comp1611_seq2 TTTCTCAAAGTATCCCTGATCCATCAACCA
tetur01g07420 comp1611_seq2 ACTACCACTTCACCAGCATCTGGAATAACC
tetur01g07420 comp1611_seq2 ACTGCGACATCAGTTGCCAATTCCATTTCC
tetur01g07420 comp1611_seq2 AGACAATTTCCCAACTGCGACATCAGTTGC
tetur01g07420 comp1611_seq2 AGCATCTGGAATAACCTCTGGAATACCGTT
tetur01g07420 comp1611_seq2 AGGAAACCGCTTCATCTGAATCCAGTCAAC
tetur01g07420 comp1611_seq2 AGGAATCAAGTCGTTGCTGGTTATAACACC
tetur01g07420 comp1611_seq2 AGGGAGAGGTATCAAGGAATCAAGTCGTTG
tetur01g07420 comp1611_seq2 AGGTATCAAGGAATCAAGTCGTTGCTGGTT
tetur01g07420 comp1611_seq2 AAACCGCTTCATCTGAATCCAGTCAACCTG
tetur01g07420 comp1611_seq2 AACAGGGAGAGGTATCAAGGAATCAAGTCG
tetur01g07420 comp1611_seq2 AGTCGAGAGGAAACCGCTTCATCTGAATCC
tetur01g07420 comp1611_seq2 ATCAACCATCACCGGAGGTACTGATATTAC
tetur01g07420 comp1611_seq2 ATCATGAAGCTCTTCCCAATCCTCGCCATT
tetur01g07420 comp1611_seq2 ATCCAGTCAACCTGCTCAACCCGTTCAACC
tetur01g07420 comp1611_seq2 ATCCCTGATCCATCAACCATCACCGGAGGT
tetur01g07420 comp1611_seq2 ATCTGGAATAACCTCTGGAATACCGTTCCC
tetur01g07420 comp1611_seq2 AACCGCTTCATCTGAATCCAGTCAACCTGC
tetur01g07420 comp1611_seq2 ATGAAGCTCTTCCCAATCCTCGCCATTTCT
tetur01g07420 comp1611_seq2 AACCTCTGGAATACCGTTCCCATTCCCATC
tetur01g07420 comp1611_seq2 AACCTGCTCAACCCGTTCAACCAACAGTAG
tetur01g07420 comp1611_seq2 ATGCTGTTACCACCATGGTTAAACAGGGAG
tetur01g07420 comp1611_seq2 ATTCCCATCTCAATATGGATTGTTCAGTCG
tetur01g07420 comp1611_seq2 ATTGTTCAGTCGAGAGGAAACCGCTTCATC
tetur01g07420 comp1611_seq2 ATTTCATCCGCACTTAACCAGAATGTTACC
tetur01g07420 comp1611_seq2 CAAAGTATCCCTGATCCATCAACCATCACC
tetur01g07420 comp1611_seq2 CAAATCTTCCTGGTCTTCCGAGTCTCCCAA
tetur01g07420 comp1611_seq2 CAACCTGCTCAACCCGTTCAACCAACAGTA
tetur01g07420 comp1611_seq2 CAACTGCGACATCAGTTGCCAATTCCATTT
tetur01g07420 comp1611_seq2 CAAGACAATTTCCCAACTGCGACATCAGTT
tetur01g07420 comp1611_seq2 CAAGGAATCAAGTCGTTGCTGGTTATAACA
tetur01g07420 comp1611_seq2 CAATCCATAATCATGAAGCTCTTCCCAATC
tetur01g07420 comp1611_seq2 CAATTTCCCAACTGCGACATCAGTTGCCAA
tetur01g07420 comp1611_seq2 CACAATCCATAATCATGAAGCTCTTCCCAA
tetur01g07420 comp1611_seq2 CACCAGCATCTGGAATAACCTCTGGAATAC
tetur01g07420 comp1611_seq2 CACCATGGTTAAACAGGGAGAGGTATCAAG
tetur01g07420 comp1611_seq2 AACTGCGACATCAGTTGCCAATTCCATTTC
tetur01g07420 comp1611_seq2 CACTACCACTTCACCAGCATCTGGAATAAC
tetur01g07420 comp1611_seq2 CACTTCACCAGCATCTGGAATAACCTCTGG
tetur01g07420 comp1611_seq2 CAGCATCTGGAATAACCTCTGGAATACCGT
tetur01g07420 comp1611_seq2 CAGGGAGAGGTATCAAGGAATCAAGTCGTT
tetur01g07420 comp1611_seq2 CAGTCAACCTGCTCAACCCGTTCAACCAAC
tetur01g07420 comp1611_seq2 CAGTCGAGAGGAAACCGCTTCATCTGAATC
tetur01g07420 comp1611_seq2 CATAATCATGAAGCTCTTCCCAATCCTCGC
tetur01g07420 comp1611_seq2 CATCAACCATCACCGGAGGTACTGATATTA
tetur01g07420 comp1611_seq2 CATCTGGAATAACCTCTGGAATACCGTTCC
tetur01g07420 comp1611_seq2 AAGACAATTTCCCAACTGCGACATCAGTTG
tetur01g07420 comp1611_seq2 CATGAAGCTCTTCCCAATCCTCGCCATTTC
tetur01g07420 comp1611_seq2 CATTCCCATCTCAATATGGATTGTTCAGTC
tetur01g07420 comp1611_seq2 CATTTCATCCGCACTTAACCAGAATGTTAC
tetur01g07420 comp1611_seq2 CCAACTGCGACATCAGTTGCCAATTCCATT
tetur01g07420 comp1611_seq2 CCACCATGGTTAAACAGGGAGAGGTATCAA
tetur01g07420 comp1611_seq2 CCACTTCACCAGCATCTGGAATAACCTCTG
tetur01g07420 comp1611_seq2 CCAGCATCTGGAATAACCTCTGGAATACCG
tetur01g07420 comp1611_seq2 CCAGTCAACCTGCTCAACCCGTTCAACCAA
tetur01g07420 comp1611_seq2 CCATAATCATGAAGCTCTTCCCAATCCTCG
tetur01g07420 comp1611_seq2 CCATCAACCATCACCGGAGGTACTGATATT
tetur01g07420 comp1611_seq2 CCATCACCGGAGGTACTGATATTACTTCCG
tetur01g07420 comp1611_seq2 CCATGGTTAAACAGGGAGAGGTATCAAGGA
tetur01g07420 comp1611_seq2 CCATTCCCATCTCAATATGGATTGTTCAGT
tetur01g07420 comp1611_seq2 CCCAACTGCGACATCAGTTGCCAATTCCAT
tetur01g07420 comp1611_seq2 CCCATTCCCATCTCAATATGGATTGTTCAG
tetur01g07420 comp1611_seq2 CCCGTAACACTACCACTTCACCAGCATCTG
tetur01g07420 comp1611_seq2 CCGCTTCATCTGAATCCAGTCAACCTGCTC
tetur01g07420 comp1611_seq2 CCGGGTTACCAAGTATTTCAAATCTTCCTG
tetur01g07420 comp1611_seq2 CCGTAACACTACCACTTCACCAGCATCTGG
tetur01g07420 comp1611_seq2 CCGTTCCCATTCCCATCTCAATATGGATTG
tetur01g07420 comp1611_seq2 CCTCTGGAATACCGTTCCCATTCCCATCTC
tetur01g07420 comp1611_seq2 CCTGATCCATCAACCATCACCGGAGGTACT
tetur01g07420 comp1611_seq2 CCTGCTCAACCCGTTCAACCAACAGTAGCT
tetur01g07420 comp1611_seq2 AAGGAATCAAGTCGTTGCTGGTTATAACAC
tetur01g07420 comp1611_seq2 CGAATTGCCCGTAACACTACCACTTCACCA
tetur01g07420 comp1611_seq2 CGACATCAGTTGCCAATTCCATTTCCAACA
tetur01g07420 comp1611_seq2 CGAGAGGAAACCGCTTCATCTGAATCCAGT
tetur01g07420 comp1611_seq2 CGGGTTACCAAGTATTTCAAATCTTCCTGG
tetur01g07420 comp1611_seq2 CGTAACACTACCACTTCACCAGCATCTGGA
tetur01g07420 comp1611_seq2 CGTTCCCATTCCCATCTCAATATGGATTGT
tetur01g07420 comp1611_seq2 CTACCACTTCACCAGCATCTGGAATAACCT
tetur01g07420 comp1611_seq2 CTCAAAGTATCCCTGATCCATCAACCATCA
tetur01g07420 comp1611_seq2 CTCAACCCGTTCAACCAACAGTAGCTGAAA
tetur01g07420 comp1611_seq2 AAGTATCCCTGATCCATCAACCATCACCGG
tetur01g07420 comp1611_seq2 CTCTGCCCTTACACCCTTAGTTAAGGGTCT
tetur01g07420 comp1611_seq2 CTCTGGAATACCGTTCCCATTCCCATCTCA
tetur01g07420 comp1611_seq2 CTGATCCATCAACCATCACCGGAGGTACTG
tetur01g07420 comp1611_seq2 CTGCCCTTACACCCTTAGTTAAGGGTCTTA
tetur01g07420 comp1611_seq2 CTGCGACATCAGTTGCCAATTCCATTTCCA
tetur01g07420 comp1611_seq2 CTGCTCAACCCGTTCAACCAACAGTAGCTG
tetur01g07420 comp1611_seq2 CTGGAATAACCTCTGGAATACCGTTCCCAT
tetur01g07420 comp1611_seq2 CTGGAATACCGTTCCCATTCCCATCTCAAT
tetur01g07420 comp1611_seq2 CTGTTACCACCATGGTTAAACAGGGAGAGG
tetur01g07420 comp1611_seq2 CTTCACCAGCATCTGGAATAACCTCTGGAA
tetur01g07420 comp1611_seq2 GAAACCGCTTCATCTGAATCCAGTCAACCT
tetur01g07420 comp1611_seq2 AATCATGAAGCTCTTCCCAATCCTCGCCAT
tetur01g07420 comp1611_seq2 GAATTGCCCGTAACACTACCACTTCACCAG
tetur01g07420 comp1611_seq2 GACAATTTCCCAACTGCGACATCAGTTGCC
tetur01g07420 comp1611_seq2 GACATCAGTTGCCAATTCCATTTCCAACAT
tetur01g07420 comp1611_seq2 GAGAGGAAACCGCTTCATCTGAATCCAGTC
tetur01g07420 comp1611_seq2 GAGGAAACCGCTTCATCTGAATCCAGTCAA
tetur01g07420 comp1611_seq2 GATTGTTCAGTCGAGAGGAAACCGCTTCAT
tetur01g07420 comp1611_seq2 GCATCTGGAATAACCTCTGGAATACCGTTC
tetur01g07420 comp1611_seq2 GCCCGTAACACTACCACTTCACCAGCATCT
tetur01g07420 comp1611_seq2 GCGACATCAGTTGCCAATTCCATTTCCAAC
tetur01g07420 comp1611_seq2 AATTGCCCGTAACACTACCACTTCACCAGC
tetur01g07420 comp1611_seq2 GCTCAACCCGTTCAACCAACAGTAGCTGAA
tetur01g07420 comp1611_seq2 GCTGTTACCACCATGGTTAAACAGGGAGAG
tetur01g07420 comp1611_seq2 GGAAACCGCTTCATCTGAATCCAGTCAACC
tetur01g07420 comp1611_seq2 GGAATCAAGTCGTTGCTGGTTATAACACCA
tetur01g07420 comp1611_seq2 GGATTGTTCAGTCGAGAGGAAACCGCTTCA
tetur01g07420 comp1611_seq2 AAACAGGGAGAGGTATCAAGGAATCAAGTC
tetur01g07420 comp1611_seq2 GGGTTACCAAGTATTTCAAATCTTCCTGGT
tetur01g07420 comp1611_seq2 GGTATCAAGGAATCAAGTCGTTGCTGGTTA
tetur01g07420 comp1611_seq2 GGTCGAATTGCCCGTAACACTACCACTTCA
tetur01g07420 comp1611_seq2 GGTTAAACAGGGAGAGGTATCAAGGAATCA
tetur01g07420 comp1611_seq2 GGTTACCAAGTATTTCAAATCTTCCTGGTC
tetur01g07420 comp1611_seq2 GTAACACTACCACTTCACCAGCATCTGGAA
tetur01g07420 comp1611_seq2 GTATCAAGGAATCAAGTCGTTGCTGGTTAT
tetur01g07420 comp1611_seq2 GTATCCCTGATCCATCAACCATCACCGGAG
tetur01g07420 comp1611_seq2 GTCAACCTGCTCAACCCGTTCAACCAACAG
tetur01g07420 comp1611_seq2 GTCGAATTGCCCGTAACACTACCACTTCAC
tetur01g07420 comp1611_seq2 GTCGAGAGGAAACCGCTTCATCTGAATCCA
tetur01g07420 comp1611_seq2 ACAGGGAGAGGTATCAAGGAATCAAGTCGT
tetur01g07420 comp1611_seq2 GTTAAACAGGGAGAGGTATCAAGGAATCAA
tetur01g07420 comp1611_seq2 GTTACCACCATGGTTAAACAGGGAGAGGTA
tetur01g07420 comp1611_seq2 GTTATAACACCATCAGAACCGCCATGACTT
tetur01g07420 comp1611_seq2 GTTCAGTCGAGAGGAAACCGCTTCATCTGA
tetur01g07420 comp1611_seq2 GTTGCTGGTTATAACACCATCAGAACCGCC
tetur01g07420 comp1611_seq2 GTTTACCTACCGGTTTACCCACCGGGTTAC
tetur01g07420 comp1611_seq2 TAATCATGAAGCTCTTCCCAATCCTCGCCA
tetur01g07420 comp1611_seq2 TACCACCATGGTTAAACAGGGAGAGGTATC
tetur01g07420 comp1611_seq2 TACCACTTCACCAGCATCTGGAATAACCTC
tetur01g07420 comp1611_seq2 TACCTACCGGTTTACCCACCGGGTTACCAA
tetur01g07420 comp1611_seq2 TATAACACCATCAGAACCGCCATGACTTCA
tetur01g07420 comp1611_seq2 TATCCCTGATCCATCAACCATCACCGGAGG
tetur01g07420 comp1611_seq2 TATTACTTCCGAAGGATACGATTTCTCTGC
tetur01g07420 comp1611_seq2 ACCACTTCACCAGCATCTGGAATAACCTCT
tetur01g07420 comp1611_seq2 TCAAAGTATCCCTGATCCATCAACCATCAC
tetur01g07420 comp1611_seq2 TCAAATCTTCCTGGTCTTCCGAGTCTCCCA
tetur01g07420 comp1611_seq2 TCAAGGAATCAAGTCGTTGCTGGTTATAAC
tetur01g07420 comp1611_seq2 ACCAGCATCTGGAATAACCTCTGGAATACC
tetur01g07420 comp1611_seq2 TCACAATCCATAATCATGAAGCTCTTCCCA
tetur01g08460 comp843_seq0 ACCAGGTATAATAACAGGTGGACAATCTTG
tetur01g08460 comp843_seq0 TCTGATTCCAACATGCCATAAATCAGGGAG
tetur01g08460 comp843_seq0 TCTGGATCTGATTCCAACATGCCATAAATC
tetur01g08460 comp843_seq0 TGAATCATCTAAGTCACTTGGAATGGCGAA
tetur01g08460 comp843_seq0 TGGATCTGATTCCAACATGCCATAAATCAG
tetur01g08460 comp843_seq0 TTCACGTAAATGAGCGGCCATAGTTTAGGG
tetur01g08460 comp843_seq0 TTCCAACATGCCATAAATCAGGGAGGTTAA
tetur01g08460 comp843_seq0 AAATGAGCGGCCATAGTTTAGGGTAATGAT
tetur01g08460 comp843_seq0 TTGGACGACCAGGTATAATAACAGGTGGAC
tetur01g08460 comp843_seq0 AGAGGCTCGTTTGATTCATCATCTATTAGG
tetur01g08460 comp843_seq0 AGCGGATTCACGTAAATGAGCGGCCATAGT
tetur01g08460 comp843_seq0 AGGAAAGCGGATTCACGTAAATGAGCGGCC
tetur01g08460 comp843_seq0 ATTCACGTAAATGAGCGGCCATAGTTTAGG
tetur01g08460 comp843_seq0 CAACATGCCATAAATCAGGGAGGTTAATGA
tetur01g08460 comp843_seq0 CACCTTCAAATGGATATGAACCGGTTGTTA
tetur01g08460 comp843_seq0 CACGTAAATGAGCGGCCATAGTTTAGGGTA
tetur01g08460 comp843_seq0 CATCATCTATTAGGAAAGCGGATTCACGTA
tetur01g08460 comp843_seq0 CATGCCATAAATCAGGGAGGTTAATGAATC
tetur01g08460 comp843_seq0 CCAACATGCCATAAATCAGGGAGGTTAATG
tetur01g08460 comp843_seq0 CCAGGTATAATAACAGGTGGACAATCTTGA
tetur01g08460 comp843_seq0 AAGCGGATTCACGTAAATGAGCGGCCATAG
tetur01g08460 comp843_seq0 CGACCAGGTATAATAACAGGTGGACAATCT
tetur01g08460 comp843_seq0 CTATTAGGAAAGCGGATTCACGTAAATGAG
tetur01g08460 comp843_seq0 CTGATTCCAACATGCCATAAATCAGGGAGG
tetur01g08460 comp843_seq0 CTGGATCTGATTCCAACATGCCATAAATCA
tetur01g08460 comp843_seq0 GAAAGCGGATTCACGTAAATGAGCGGCCAT
tetur01g08460 comp843_seq0 GACCAGGTATAATAACAGGTGGACAATCTT
tetur01g08460 comp843_seq0 GATCTGATTCCAACATGCCATAAATCAGGG
tetur01g08460 comp843_seq0 GATTCACGTAAATGAGCGGCCATAGTTTAG
tetur01g08460 comp843_seq0 GATTCCAACATGCCATAAATCAGGGAGGTT
tetur01g08460 comp843_seq0 GCGGATTCACGTAAATGAGCGGCCATAGTT
tetur01g08460 comp843_seq0 GGAAAGCGGATTCACGTAAATGAGCGGCCA
tetur01g08460 comp843_seq0 GGAGGTTAATGAATCATCTAAGTCACTTGG
tetur01g08460 comp843_seq0 GGATCTGATTCCAACATGCCATAAATCAGG
tetur01g08460 comp843_seq0 GGATTCACGTAAATGAGCGGCCATAGTTTA
tetur01g08460 comp843_seq0 GGGAGGTTAATGAATCATCTAAGTCACTTG
tetur01g08460 comp843_seq0 GTAAATGAGCGGCCATAGTTTAGGGTAATG
tetur01g08460 comp843_seq0 TAAATGAGCGGCCATAGTTTAGGGTAATGA
tetur01g08460 comp843_seq0 TAGGAAAGCGGATTCACGTAAATGAGCGGC
tetur01g08460 comp843_seq0 TATTAGGAAAGCGGATTCACGTAAATGAGC
tetur01g08940 comp5008_seq0 TCACTCATCATCGTTTCCAAAGAATCTGGA
tetur01g08940 comp5008_seq0 TCATCATCGTTTCCAAAGAATCTGGATTCG
tetur01g08940 comp5008_seq0 ACCATGGATAGTAGTACCACTTGATTGTGC
tetur01g08940 comp5008_seq0 TCCATCACCTTGATCAGCCCATTTAAGATC
tetur01g08940 comp5008_seq0 TCGCTTGACTTCCTTTATCACGTATATTGG
tetur01g08940 comp5008_seq0 TCTGGATTCGCCTTCTCTTCTTGCTTATTG
tetur01g08940 comp5008_seq0 TGGATAGTAGTACCACTTGATTGTGCTGAA
tetur01g08940 comp5008_seq0 TGTCCATCACCTTGATCAGCCCATTTAAGA
tetur01g08940 comp5008_seq0 TTCCAAAGAATCTGGATTCGCCTTCTCTTC
tetur01g08940 comp5008_seq0 TTGATTCATCGCTTGACTTCCTTTATCACG
tetur01g08940 comp5008_seq0 TTGTCCATCACCTTGATCAGCCCATTTAAG
tetur01g08940 comp5008_seq0 AGAATCTGGATTCGCCTTCTCTTCTTGCTT
tetur01g08940 comp5008_seq0 ATCACTCATCATCGTTTCCAAAGAATCTGG
tetur01g08940 comp5008_seq0 ATCATCGTTTCCAAAGAATCTGGATTCGCC
tetur01g08940 comp5008_seq0 ATCGTTTCCAAAGAATCTGGATTCGCCTTC
tetur01g08940 comp5008_seq0 ATCTGGATTCGCCTTCTCTTCTTGCTTATT
tetur01g08940 comp5008_seq0 CAAAGAATCTGGATTCGCCTTCTCTTCTTG
tetur01g08940 comp5008_seq0 CACTCATCATCGTTTCCAAAGAATCTGGAT
tetur01g08940 comp5008_seq0 CATCACCTTGATCAGCCCATTTAAGATCAG
tetur01g08940 comp5008_seq0 CATCATCGTTTCCAAAGAATCTGGATTCGC
tetur01g08940 comp5008_seq0 AAGAATCTGGATTCGCCTTCTCTTCTTGCT
tetur01g08940 comp5008_seq0 CATCGTTTCCAAAGAATCTGGATTCGCCTT
tetur01g08940 comp5008_seq0 CATGGATAGTAGTACCACTTGATTGTGCTG
tetur01g08940 comp5008_seq0 CCAAAGAATCTGGATTCGCCTTCTCTTCTT
tetur01g08940 comp5008_seq0 CCACCATATTCACCTTCAATATGCACCATT
tetur01g08940 comp5008_seq0 CCATCACCTTGATCAGCCCATTTAAGATCA
tetur01g08940 comp5008_seq0 CCATGGATAGTAGTACCACTTGATTGTGCT
tetur01g08940 comp5008_seq0 AAAGAATCTGGATTCGCCTTCTCTTCTTGC
tetur01g08940 comp5008_seq0 CGCTTGACTTCCTTTATCACGTATATTGGT
tetur01g08940 comp5008_seq0 CGTTTCCAAAGAATCTGGATTCGCCTTCTC
tetur01g08940 comp5008_seq0 CTCATCATCGTTTCCAAAGAATCTGGATTC
tetur01g08940 comp5008_seq0 CTGGATTCGCCTTCTCTTCTTGCTTATTGA
tetur01g08940 comp5008_seq0 CTTCGGGTGATTCTTGTATCATACAGAAAC
tetur01g08940 comp5008_seq0 GAATCTGGATTCGCCTTCTCTTCTTGCTTA
tetur01g08940 comp5008_seq0 GATTCATCGCTTGACTTCCTTTATCACGTA
tetur01g08940 comp5008_seq0 GGATAGTAGTACCACTTGATTGTGCTGAAG
tetur01g08940 comp5008_seq0 GTCCATCACCTTGATCAGCCCATTTAAGAT
tetur01g08940 comp5008_seq0 GTTTCCAAAGAATCTGGATTCGCCTTCTCT
tetur01g09250 comp4042_seq1 TCACTGTAATGACTCATGGCAAGTGCATCA
tetur01g09250 comp4042_seq1 TCAGATTGGCGATATCAGAGTCGGATGTTA
tetur01g09250 comp4042_seq1 TCATGAGACGAGGTAGAACAAACTTTCGAA
tetur01g09250 comp4042_seq1 AAACATCCTGATCTGTAGAGGTCACCAACT
tetur01g09250 comp4042_seq1 TCCAATTGATTGAACCACTCACTTGTTGAG
tetur01g09250 comp4042_seq1 TCCATTGCGTTCCCATTCGAGATTAATTCG
tetur01g09250 comp4042_seq1 AAACATCTCGAATGAATGATGAGCCGTAGG
tetur01g09250 comp4042_seq1 TCGGAGGATCAGATTGGCGATATCAGAGTC
tetur01g09250 comp4042_seq1 TCGGATGTTAACCATTCAATGAAGACTCCA
tetur01g09250 comp4042_seq1 TCGTGTGATCATCATGAGACGAGGTAGAAC
tetur01g09250 comp4042_seq1 TCGTTATGGGTTCAGATGATCTGATGTTGC
tetur01g09250 comp4042_seq1 TGAGACGAGGTAGAACAAACTTTCGAAGAA
tetur01g09250 comp4042_seq1 TGAGATCAGCTCGTGTGATCATCATGAGAC
tetur01g09250 comp4042_seq1 TGAGATGGGCAATTATCGGCAGTAAGATTG
tetur01g09250 comp4042_seq1 TGAGTAAACTGCATATACAGTGAGATGGGC
tetur01g09250 comp4042_seq1 TGATCTGTAGAGGTCACCAACTTTGGTCAA
tetur01g09250 comp4042_seq1 TGATGTTGCTGTTTGGGAGTTTAAAGTACG
tetur01g09250 comp4042_seq1 TGCATATACAGTGAGATGGGCAATTATCGG
tetur01g09250 comp4042_seq1 TGCGAGTAATATTTCAATCCATTGCGTTCC
tetur01g09250 comp4042_seq1 TGGAATCCGTCTTTCTCCTGAATCAATAAG
tetur01g09250 comp4042_seq1 TGGGAGTTTAAAGTACGTTAACAGCAATCG
tetur01g09250 comp4042_seq1 TGGGATCCCAATAAACACCTTTACCGATTA
tetur01g09250 comp4042_seq1 TGGGATTCTCAAGATTGATATAATCACCCG
tetur01g09250 comp4042_seq1 TGGGCAATTATCGGCAGTAAGATTGTTGGA
tetur01g09250 comp4042_seq1 TGGGTTCAGATGATCTGATGTTGCTGTTTG
tetur01g09250 comp4042_seq1 TGTACCAAGTTCTAAATCATCAACGAGAGG
tetur01g09250 comp4042_seq1 TGTGATCATCATGAGACGAGGTAGAACAAA
tetur01g09250 comp4042_seq1 TTAACAGCAATCGGAGGATCAGATTGGCGA
tetur01g09250 comp4042_seq1 TTAGGATGATGCTTCAATAAGGCACTGGGA
tetur01g09250 comp4042_seq1 ACGAGGTAGAACAAACTTTCGAAGAAGAAG
tetur01g09250 comp4042_seq1 TTATACGGGAAACATCCTGATCTGTAGAGG
tetur01g09250 comp4042_seq1 TTATTGAGATCAGCTCGTGTGATCATCATG
tetur01g09250 comp4042_seq1 TTCAATCCATTGCGTTCCCATTCGAGATTA
tetur01g09250 comp4042_seq1 TTCACTGTAATGACTCATGGCAAGTGCATC
tetur01g09250 comp4042_seq1 TTCAGATGATCTGATGTTGCTGTTTGGGAG
tetur01g09250 comp4042_seq1 TTCGTTTCAGCCGATCCATTGATTTGATTG
tetur01g09250 comp4042_seq1 TTGAGATCAGCTCGTGTGATCATCATGAGA
tetur01g09250 comp4042_seq1 TTGAGTAAACTGCATATACAGTGAGATGGG
tetur01g09250 comp4042_seq1 TTGATCGCAGAACATCGTTATGGGTTCAGA
tetur01g09250 comp4042_seq1 ACGGGAAACATCCTGATCTGTAGAGGTCAC
tetur01g09250 comp4042_seq1 ACGTTAACAGCAATCGGAGGATCAGATTGG
tetur01g09250 comp4042_seq1 ACTGCATATACAGTGAGATGGGCAATTATC
tetur01g09250 comp4042_seq1 ACTGGGATTATACGGGAAACATCCTGATCT
tetur01g09250 comp4042_seq1 AGATCGCATCTTTCATAGACACAGTCAGTT
tetur01g09250 comp4042_seq1 AGATGATCTGATGTTGCTGTTTGGGAGTTT
tetur01g09250 comp4042_seq1 AGATGGGCAATTATCGGCAGTAAGATTGTT
tetur01g09250 comp4042_seq1 AGATTGATCCTTCAACTGGTTCATGATTGG
tetur01g09250 comp4042_seq1 AGATTGGCGATATCAGAGTCGGATGTTAAC
tetur01g09250 comp4042_seq1 AGCTCGTGTGATCATCATGAGACGAGGTAG
tetur01g09250 comp4042_seq1 AACAGAAGCTCCAATCAGGTCAAGATAAAG
tetur01g09250 comp4042_seq1 AGGATCAGATTGGCGATATCAGAGTCGGAT
tetur01g09250 comp4042_seq1 AGGCACTGGGATTATACGGGAAACATCCTG
tetur01g09250 comp4042_seq1 AGGTCACCAACTTTGGTCAATAATTGATCG
tetur01g09250 comp4042_seq1 AGTAACAGATCGCATCTTTCATAGACACAG
tetur01g09250 comp4042_seq1 AGTACGTTAACAGCAATCGGAGGATCAGAT
tetur01g09250 comp4042_seq1 AGTGAGATGGGCAATTATCGGCAGTAAGAT
tetur01g09250 comp4042_seq1 AACATCCTGATCTGTAGAGGTCACCAACTT
tetur01g09250 comp4042_seq1 AACATCGTTATGGGTTCAGATGATCTGATG
tetur01g09250 comp4042_seq1 AACATCTCGAATGAATGATGAGCCGTAGGC
tetur01g09250 comp4042_seq1 ATAAGGCACTGGGATTATACGGGAAACATC
tetur01g09250 comp4042_seq1 ATACGGGAAACATCCTGATCTGTAGAGGTC
tetur01g09250 comp4042_seq1 ATATACAGTGAGATGGGCAATTATCGGCAG
tetur01g09250 comp4042_seq1 ATCAGATTGGCGATATCAGAGTCGGATGTT
tetur01g09250 comp4042_seq1 ATCAGCTCGTGTGATCATCATGAGACGAGG
tetur01g09250 comp4042_seq1 ATCCTGATCTGTAGAGGTCACCAACTTTGG
tetur01g09250 comp4042_seq1 ATCGGAGGATCAGATTGGCGATATCAGAGT
tetur01g09250 comp4042_seq1 ATCGGGAGTAAATTTATTGAGATCAGCTCG
tetur01g09250 comp4042_seq1 ATCGTTATGGGTTCAGATGATCTGATGTTG
tetur01g09250 comp4042_seq1 ATGGGCAATTATCGGCAGTAAGATTGTTGG
tetur01g09250 comp4042_seq1 ATGGGTTCAGATGATCTGATGTTGCTGTTT
tetur01g09250 comp4042_seq1 ATTATACGGGAAACATCCTGATCTGTAGAG
tetur01g09250 comp4042_seq1 ATTGAGATCAGCTCGTGTGATCATCATGAG
tetur01g09250 comp4042_seq1 ATTGATCGCAGAACATCGTTATGGGTTCAG
tetur01g09250 comp4042_seq1 ATTTCAATCCATTGCGTTCCCATTCGAGAT
tetur01g09250 comp4042_seq1 CAACAGAAGCTCCAATCAGGTCAAGATAAA
tetur01g09250 comp4042_seq1 CAAGAAACATCTCGAATGAATGATGAGCCG
tetur01g09250 comp4042_seq1 CAATAATTGATCGCAGAACATCGTTATGGG
tetur01g09250 comp4042_seq1 CAATCCATTGCGTTCCCATTCGAGATTAAT
tetur01g09250 comp4042_seq1 CAATCGGAGGATCAGATTGGCGATATCAGA
tetur01g09250 comp4042_seq1 CAATGAAGACTCCAGTGTCGTGGTGAATCG
tetur01g09250 comp4042_seq1 CACTGGGATTATACGGGAAACATCCTGATC
tetur01g09250 comp4042_seq1 CACTGTAATGACTCATGGCAAGTGCATCAA
tetur01g09250 comp4042_seq1 CAGAACATCGTTATGGGTTCAGATGATCTG
tetur01g09250 comp4042_seq1 CAGAAGCTCCAATCAGGTCAAGATAAAGAT
tetur01g09250 comp4042_seq1 CAGATATCCCATTGAACATTATCTCTGGCT
tetur01g09250 comp4042_seq1 CAGATCGCATCTTTCATAGACACAGTCAGT
tetur01g09250 comp4042_seq1 CAGATGATCTGATGTTGCTGTTTGGGAGTT
tetur01g09250 comp4042_seq1 CAGATTGGCGATATCAGAGTCGGATGTTAA
tetur01g09250 comp4042_seq1 CAGCAATCGGAGGATCAGATTGGCGATATC
tetur01g09250 comp4042_seq1 CAGCTCGTGTGATCATCATGAGACGAGGTA
tetur01g09250 comp4042_seq1 AAGAAACATCTCGAATGAATGATGAGCCGT
tetur01g09250 comp4042_seq1 CAGTGAGATGGGCAATTATCGGCAGTAAGA
tetur01g09250 comp4042_seq1 CAGTGTCGTGGTGAATCGAATCAAGAAACA
tetur01g09250 comp4042_seq1 CATATACAGTGAGATGGGCAATTATCGGCA
tetur01g09250 comp4042_seq1 CATCCTGATCTGTAGAGGTCACCAACTTTG
tetur01g09250 comp4042_seq1 CATCGGGAGTAAATTTATTGAGATCAGCTC
tetur01g09250 comp4042_seq1 CATCGTTATGGGTTCAGATGATCTGATGTT
tetur01g09250 comp4042_seq1 CATCTCGAATGAATGATGAGCCGTAGGCAC
tetur01g09250 comp4042_seq1 CATGAGACGAGGTAGAACAAACTTTCGAAG
tetur01g09250 comp4042_seq1 CATTGCGTTCCCATTCGAGATTAATTCGTT
tetur01g09250 comp4042_seq1 CCAAGTTCTAAATCATCAACGAGAGGGATA
tetur01g09250 comp4042_seq1 CCAATTGATTGAACCACTCACTTGTTGAGA
tetur01g09250 comp4042_seq1 CCATTGCGTTCCCATTCGAGATTAATTCGT
tetur01g09250 comp4042_seq1 CCTGATCTGTAGAGGTCACCAACTTTGGTC
tetur01g09250 comp4042_seq1 CGAAGAAGAAGACAATCAGATATCCCATTG
tetur01g09250 comp4042_seq1 CGAATGAATGATGAGCCGTAGGCACATCTT
tetur01g09250 comp4042_seq1 CGAGATTAATTCGTTTCAGCCGATCCATTG
tetur01g09250 comp4042_seq1 CGAGGTAGAACAAACTTTCGAAGAAGAAGA
tetur01g09250 comp4042_seq1 AAGGCACTGGGATTATACGGGAAACATCCT
tetur01g09250 comp4042_seq1 CGCAGAACATCGTTATGGGTTCAGATGATC
tetur01g09250 comp4042_seq1 CGGAGGATCAGATTGGCGATATCAGAGTCG
tetur01g09250 comp4042_seq1 CGGATGTTAACCATTCAATGAAGACTCCAG
tetur01g09250 comp4042_seq1 CGGGAAACATCCTGATCTGTAGAGGTCACC
tetur01g09250 comp4042_seq1 CGGGAGTAAATTTATTGAGATCAGCTCGTG
tetur01g09250 comp4042_seq1 CGTGTGATCATCATGAGACGAGGTAGAACA
tetur01g09250 comp4042_seq1 CGTTAACAGCAATCGGAGGATCAGATTGGC
tetur01g09250 comp4042_seq1 CGTTATGGGTTCAGATGATCTGATGTTGCT
tetur01g09250 comp4042_seq1 CTCGAATGAATGATGAGCCGTAGGCACATC
tetur01g09250 comp4042_seq1 CTCTGGCTTATCATTAATGGGATTCTCAAG
tetur01g09250 comp4042_seq1 CTGATCTGTAGAGGTCACCAACTTTGGTCA
tetur01g09250 comp4042_seq1 CTGATGTTGCTGTTTGGGAGTTTAAAGTAC
tetur01g09250 comp4042_seq1 CTGCATATACAGTGAGATGGGCAATTATCG
tetur01g09250 comp4042_seq1 CTGGGATTATACGGGAAACATCCTGATCTG
tetur01g09250 comp4042_seq1 CTGTAATGACTCATGGCAAGTGCATCAAAT
tetur01g09250 comp4042_seq1 CTGTTTGGGAGTTTAAAGTACGTTAACAGC
tetur01g09250 comp4042_seq1 GAAACATCCTGATCTGTAGAGGTCACCAAC
tetur01g09250 comp4042_seq1 GAAACATCTCGAATGAATGATGAGCCGTAG
tetur01g09250 comp4042_seq1 GAACATCGTTATGGGTTCAGATGATCTGAT
tetur01g09250 comp4042_seq1 GAAGACTCCAGTGTCGTGGTGAATCGAATC
tetur01g09250 comp4042_seq1 GAATGAATGATGAGCCGTAGGCACATCTTT
tetur01g09250 comp4042_seq1 AATCGGAGGATCAGATTGGCGATATCAGAG
tetur01g09250 comp4042_seq1 GACGAGGTAGAACAAACTTTCGAAGAAGAA
tetur01g09250 comp4042_seq1 GAGACGAGGTAGAACAAACTTTCGAAGAAG
tetur01g09250 comp4042_seq1 GAGATCAGCTCGTGTGATCATCATGAGACG
tetur01g09250 comp4042_seq1 GAGATGGGCAATTATCGGCAGTAAGATTGT
tetur01g09250 comp4042_seq1 GAGGATCAGATTGGCGATATCAGAGTCGGA
tetur01g09250 comp4042_seq1 GAGGTCACCAACTTTGGTCAATAATTGATC
tetur01g09250 comp4042_seq1 GAGTAAACTGCATATACAGTGAGATGGGCA
tetur01g09250 comp4042_seq1 GAGTTTAAAGTACGTTAACAGCAATCGGAG
tetur01g09250 comp4042_seq1 GATCAGATTGGCGATATCAGAGTCGGATGT
tetur01g09250 comp4042_seq1 GATCAGCTCGTGTGATCATCATGAGACGAG
tetur01g09250 comp4042_seq1 GATCATCATGAGACGAGGTAGAACAAACTT
tetur01g09250 comp4042_seq1 GATCGCAGAACATCGTTATGGGTTCAGATG
tetur01g09250 comp4042_seq1 GATCGCATCTTTCATAGACACAGTCAGTTT
tetur01g09250 comp4042_seq1 GATCTGATGTTGCTGTTTGGGAGTTTAAAG
tetur01g09250 comp4042_seq1 GATCTGTAGAGGTCACCAACTTTGGTCAAT
tetur01g09250 comp4042_seq1 GATGATCTGATGTTGCTGTTTGGGAGTTTA
tetur01g09250 comp4042_seq1 GATGGGCAATTATCGGCAGTAAGATTGTTG
tetur01g09250 comp4042_seq1 GATGTTAACCATTCAATGAAGACTCCAGTG
tetur01g09250 comp4042_seq1 GATGTTGCTGTTTGGGAGTTTAAAGTACGT
tetur01g09250 comp4042_seq1 GATTATACGGGAAACATCCTGATCTGTAGA
tetur01g09250 comp4042_seq1 GATTGATCCTTCAACTGGTTCATGATTGGT
tetur01g09250 comp4042_seq1 GATTGGCGATATCAGAGTCGGATGTTAACC
tetur01g09250 comp4042_seq1 GCAATCGGAGGATCAGATTGGCGATATCAG
tetur01g09250 comp4042_seq1 GCAATTATCGGCAGTAAGATTGTTGGAAGT
tetur01g09250 comp4042_seq1 GCACTGGGATTATACGGGAAACATCCTGAT
tetur01g09250 comp4042_seq1 GCAGAACATCGTTATGGGTTCAGATGATCT
tetur01g09250 comp4042_seq1 GCATATACAGTGAGATGGGCAATTATCGGC
tetur01g09250 comp4042_seq1 GCTCGTGTGATCATCATGAGACGAGGTAGA
tetur01g09250 comp4042_seq1 GCTGTTTGGGAGTTTAAAGTACGTTAACAG
tetur01g09250 comp4042_seq1 GGAAACATCCTGATCTGTAGAGGTCACCAA
tetur01g09250 comp4042_seq1 GGAATCCGTCTTTCTCCTGAATCAATAAGA
tetur01g09250 comp4042_seq1 GGAGGATCAGATTGGCGATATCAGAGTCGG
tetur01g09250 comp4042_seq1 GGAGTTTAAAGTACGTTAACAGCAATCGGA
tetur01g09250 comp4042_seq1 GGATCAGATTGGCGATATCAGAGTCGGATG
tetur01g09250 comp4042_seq1 GGATCGTTAATCCAATTGATTGAACCACTC
tetur01g09250 comp4042_seq1 GGATGTTAACCATTCAATGAAGACTCCAGT
tetur01g09250 comp4042_seq1 GGATTATACGGGAAACATCCTGATCTGTAG
tetur01g09250 comp4042_seq1 GGATTCTCAAGATTGATATAATCACCCGGA
tetur01g09250 comp4042_seq1 GGCAATTATCGGCAGTAAGATTGTTGGAAG
tetur01g09250 comp4042_seq1 GGCACTGGGATTATACGGGAAACATCCTGA
tetur01g09250 comp4042_seq1 GGGAAACATCCTGATCTGTAGAGGTCACCA
tetur01g09250 comp4042_seq1 GGGATTATACGGGAAACATCCTGATCTGTA
tetur01g09250 comp4042_seq1 GGGCAATTATCGGCAGTAAGATTGTTGGAA
tetur01g09250 comp4042_seq1 GGGTTAACTAATTGTTGTGGTCTTGGTCTT
tetur01g09250 comp4042_seq1 GGGTTCAGATGATCTGATGTTGCTGTTTGG
tetur01g09250 comp4042_seq1 GGTCACCAACTTTGGTCAATAATTGATCGC
tetur01g09250 comp4042_seq1 GTAAACTGCATATACAGTGAGATGGGCAAT
tetur01g09250 comp4042_seq1 GTAACAGATCGCATCTTTCATAGACACAGT
tetur01g09250 comp4042_seq1 GTACCAAGTTCTAAATCATCAACGAGAGGG
tetur01g09250 comp4042_seq1 AAAGTACGTTAACAGCAATCGGAGGATCAG
tetur01g09250 comp4042_seq1 GTACGTTAACAGCAATCGGAGGATCAGATT
tetur01g09250 comp4042_seq1 ACAGATCGCATCTTTCATAGACACAGTCAG
tetur01g09250 comp4042_seq1 ACAGCAATCGGAGGATCAGATTGGCGATAT
tetur01g09250 comp4042_seq1 GTCGGATGTTAACCATTCAATGAAGACTCC
tetur01g09250 comp4042_seq1 GTGAGATGGGCAATTATCGGCAGTAAGATT
tetur01g09250 comp4042_seq1 ACAGTGAGATGGGCAATTATCGGCAGTAAG
tetur01g09250 comp4042_seq1 GTGATCATCATGAGACGAGGTAGAACAAAC
tetur01g09250 comp4042_seq1 GTGTGATCATCATGAGACGAGGTAGAACAA
tetur01g09250 comp4042_seq1 GTTAACAGCAATCGGAGGATCAGATTGGCG
tetur01g09250 comp4042_seq1 ACATCCTGATCTGTAGAGGTCACCAACTTT
tetur01g09250 comp4042_seq1 GTTATGGGTTCAGATGATCTGATGTTGCTG
tetur01g09250 comp4042_seq1 ACATCGTTATGGGTTCAGATGATCTGATGT
tetur01g09250 comp4042_seq1 GTTTACAGCAGGAGTGACCGTGAAATGATA
tetur01g09250 comp4042_seq1 TAACAGATCGCATCTTTCATAGACACAGTC
tetur01g09250 comp4042_seq1 TAAGGCACTGGGATTATACGGGAAACATCC
tetur01g09250 comp4042_seq1 TAATTGATCGCAGAACATCGTTATGGGTTC
tetur01g09250 comp4042_seq1 TACAGTGAGATGGGCAATTATCGGCAGTAA
tetur01g09250 comp4042_seq1 TACGGGAAACATCCTGATCTGTAGAGGTCA
tetur01g09250 comp4042_seq1 TACGTTAACAGCAATCGGAGGATCAGATTG
tetur01g09250 comp4042_seq1 ACCAAGTTCTAAATCATCAACGAGAGGGAT
tetur01g09250 comp4042_seq1 TATTGAGATCAGCTCGTGTGATCATCATGA
tetur01g09250 comp4042_seq1 TCAACGAGAGGGATACATTTCATTAGAAGG
tetur01g09250 comp4042_seq1 TCAAGAAACATCTCGAATGAATGATGAGCC
tetur01g09250 comp4042_seq1 TCAATCCATTGCGTTCCCATTCGAGATTAA
tetur01g09250 comp4042_seq1 TCAATGAAGACTCCAGTGTCGTGGTGAATC
tetur01g09520 comp4086_seq0 TCAGATTTCATGGTTCACTGATACTGACTC
tetur01g09520 comp4086_seq0 TCATGGTCTGTATGCACTCCATTCATCATG
tetur01g09520 comp4086_seq0 TCATGGTTCACTGATACTGACTCCAAATCA
tetur01g09520 comp4086_seq0 TCATTCCAGTTCCATTGTCAATATGACCCA
tetur01g09520 comp4086_seq0 TCCAGTTCCATTGTCAATATGACCCACTGA
tetur01g09520 comp4086_seq0 TCCATAATCGGGCATTACTATCGGAAGATG
tetur01g09520 comp4086_seq0 ACCATTTCATGGTCTGTATGCACTCCATTC
tetur01g09520 comp4086_seq0 TCCATCTTCCGTTTCCGTTTGGAGTGCAAG
tetur01g09520 comp4086_seq0 TCCCATACCCAACGTTGATTGGGTGCTGTA
tetur01g09520 comp4086_seq0 TCCCTTTATTGTCAACGGCTGCAAGAGAAG
tetur01g09520 comp4086_seq0 TCCGCCAGAATACATCCATTTGGTATTCTC
tetur01g09520 comp4086_seq0 TCCGTTTCCGTTTGGAGTGCAAGAGGGAAA
tetur01g09520 comp4086_seq0 TCCTCTGAACTTGAAGATTTCGTGCCCTGA
tetur01g09520 comp4086_seq0 TCCTTCTTAACCTCTCCCGTATTGATACTC
tetur01g09520 comp4086_seq0 TCGGAAGATGCGGTGATGATGTACTGAGAG
tetur01g09520 comp4086_seq0 TCTTCCGTTTCCGTTTGGAGTGCAAGAGGG
tetur01g09520 comp4086_seq0 TCTTGATATCATGGCACCCATAAGTTGCTA
tetur01g09520 comp4086_seq0 TCTTTAAAGTGTTGGCACCGTTGGTAGTGA
tetur01g09520 comp4086_seq0 TGAATAGGCTACCATTTCATGGTCTGTATG
tetur01g09520 comp4086_seq0 TGACTCCAAATCAACTTCATTCCAGTTCCA
tetur01g09520 comp4086_seq0 TGATATCATGGCACCCATAAGTTGCTATTC
tetur01g09520 comp4086_seq0 TGATTGGGTGCTGTAAGTTCAACTACAGGG
tetur01g09520 comp4086_seq0 AAATCCCATACCCAACGTTGATTGGGTGCT
tetur01g09520 comp4086_seq0 TGCAGGTTCCATCTTCCGTTTCCGTTTGGA
tetur01g09520 comp4086_seq0 TGCCAAATCGAATTATTGGAACGGTTGCAG
tetur01g09520 comp4086_seq0 TGGGTCCTCTGAACTTGAAGATTTCGTGCC
tetur01g09520 comp4086_seq0 TGGTCTGTATGCACTCCATTCATCATGGGA
tetur01g09520 comp4086_seq0 TGGTTCTTTAAAGTGTTGGCACCGTTGGTA
tetur01g09520 comp4086_seq0 TGTATGCACTCCATTCATCATGGGATATGA
tetur01g09520 comp4086_seq0 TGTCAACGGCTGCAAGAGAAGTCCCTTCTG
tetur01g09520 comp4086_seq0 TGTCAATGAAGTCCATTGAATAGGCTACCA
tetur01g09520 comp4086_seq0 TGTGTTGAATGGAAACATCATCATCGACGG
tetur01g09520 comp4086_seq0 TTACCAACTTGGTGGGTCCTCTGAACTTGA
tetur01g09520 comp4086_seq0 TTACTATCGGAAGATGCGGTGATGATGTAC
tetur01g09520 comp4086_seq0 TTATTGGAACGGTTGCAGGTTCCATCTTCC
tetur01g09520 comp4086_seq0 TTCATGGTTCACTGATACTGACTCCAAATC
tetur01g09520 comp4086_seq0 TTCATTCCAGTTCCATTGTCAATATGACCC
tetur01g09520 comp4086_seq0 TTCCAGTTCCATTGTCAATATGACCCACTG
tetur01g09520 comp4086_seq0 TTCCATCTTCCGTTTCCGTTTGGAGTGCAA
tetur01g09520 comp4086_seq0 TTCCCTTTATTGTCAACGGCTGCAAGAGAA
tetur01g09520 comp4086_seq0 TTCCGTTTCCGTTTGGAGTGCAAGAGGGAA
tetur01g09520 comp4086_seq0 TTCTTCTTCTTCTTGATATCATGGCACCCA
tetur01g09520 comp4086_seq0 TTGCAGGTTCCATCTTCCGTTTCCGTTTGG
tetur01g09520 comp4086_seq0 TTGCCAAATCGAATTATTGGAACGGTTGCA
tetur01g09520 comp4086_seq0 AAATGCGACAGAATCCATCTTCTCCGCCAG
tetur01g09520 comp4086_seq0 TTGTCAATGAAGTCCATTGAATAGGCTACC
tetur01g09520 comp4086_seq0 TTTCATGGTCTGTATGCACTCCATTCATCA
tetur01g09520 comp4086_seq0 ACGGTTGCAGGTTCCATCTTCCGTTTCCGT
tetur01g09520 comp4086_seq0 TTTGCCAAATCGAATTATTGGAACGGTTGC
tetur01g09520 comp4086_seq0 ACTATCGGAAGATGCGGTGATGATGTACTG
tetur01g09520 comp4086_seq0 ACTGACTCCAAATCAACTTCATTCCAGTTC
tetur01g09520 comp4086_seq0 AGATCGGCTGTTCTCCAGACCCTACATGTT
tetur01g09520 comp4086_seq0 AGGCTACCATTTCATGGTCTGTATGCACTC
tetur01g09520 comp4086_seq0 AGGTTCCATCTTCCGTTTCCGTTTGGAGTG
tetur01g09520 comp4086_seq0 AGTGTTGGCACCGTTGGTAGTGAATTGATT
tetur01g09520 comp4086_seq0 AGTTCCATTGTCAATATGACCCACTGATTG
tetur01g09520 comp4086_seq0 ATAGGCTACCATTTCATGGTCTGTATGCAC
tetur01g09520 comp4086_seq0 ATCCCATACCCAACGTTGATTGGGTGCTGT
tetur01g09520 comp4086_seq0 ATCTTCCGTTTCCGTTTGGAGTGCAAGAGG
tetur01g09520 comp4086_seq0 ATGGTCTGTATGCACTCCATTCATCATGGG
tetur01g09520 comp4086_seq0 ATGGTTCACTGATACTGACTCCAAATCAAC
tetur01g09520 comp4086_seq0 ATTATTGGAACGGTTGCAGGTTCCATCTTC
tetur01g09520 comp4086_seq0 ATTCCAGTTCCATTGTCAATATGACCCACT
tetur01g09520 comp4086_seq0 ATTCCTTCTTAACCTCTCCCGTATTGATAC
tetur01g09520 comp4086_seq0 ATTGGAACGGTTGCAGGTTCCATCTTCCGT
tetur01g09520 comp4086_seq0 ATTGTCAACGGCTGCAAGAGAAGTCCCTTC
tetur01g09520 comp4086_seq0 ATTTCATGGTCTGTATGCACTCCATTCATC
tetur01g09520 comp4086_seq0 AACGGTTGCAGGTTCCATCTTCCGTTTCCG
tetur01g09520 comp4086_seq0 CAACTTGGTGGGTCCTCTGAACTTGAAGAT
tetur01g09520 comp4086_seq0 CAGATTTCATGGTTCACTGATACTGACTCC
tetur01g09520 comp4086_seq0 AACTTGGTGGGTCCTCTGAACTTGAAGATT
tetur01g09520 comp4086_seq0 CAGGTTCCATCTTCCGTTTCCGTTTGGAGT
tetur01g09520 comp4086_seq0 CAGTTCCATTGTCAATATGACCCACTGATT
tetur01g09520 comp4086_seq0 CATAATCGGGCATTACTATCGGAAGATGCG
tetur01g09520 comp4086_seq0 CATCTTCCGTTTCCGTTTGGAGTGCAAGAG
tetur01g09520 comp4086_seq0 CATGGTCTGTATGCACTCCATTCATCATGG
tetur01g09520 comp4086_seq0 CATGGTTCACTGATACTGACTCCAAATCAA
tetur01g09520 comp4086_seq0 CATTCCAGTTCCATTGTCAATATGACCCAC
tetur01g09520 comp4086_seq0 CATTTCATGGTCTGTATGCACTCCATTCAT
tetur01g09520 comp4086_seq0 CCAAATCAACTTCATTCCAGTTCCATTGTC
tetur01g09520 comp4086_seq0 CCAACTTGGTGGGTCCTCTGAACTTGAAGA
tetur01g09520 comp4086_seq0 CCAGTTCCATTGTCAATATGACCCACTGAT
tetur01g09520 comp4086_seq0 AAGATCGGCTGTTCTCCAGACCCTACATGT
tetur01g09520 comp4086_seq0 CCATAATCGGGCATTACTATCGGAAGATGC
tetur01g09520 comp4086_seq0 CCATACCCAACGTTGATTGGGTGCTGTAAG
tetur01g09520 comp4086_seq0 CCATCTTCCGTTTCCGTTTGGAGTGCAAGA
tetur01g09520 comp4086_seq0 CCATTTCATGGTCTGTATGCACTCCATTCA
tetur01g09520 comp4086_seq0 CCCTACATGTTGTATCGGCACTTGTTGTAG
tetur01g09520 comp4086_seq0 CCGCCAGAATACATCCATTTGGTATTCTCT
tetur01g09520 comp4086_seq0 CCGTATTGATACTCCATAATCGGGCATTAC
tetur01g09520 comp4086_seq0 CCTACATGTTGTATCGGCACTTGTTGTAGC
tetur01g09520 comp4086_seq0 CCTCTGAACTTGAAGATTTCGTGCCCTGAA
tetur01g09520 comp4086_seq0 CCTTCTTAACCTCTCCCGTATTGATACTCC
tetur01g09520 comp4086_seq0 CGAATTATTGGAACGGTTGCAGGTTCCATC
tetur01g09520 comp4086_seq0 CGACGGTTATTGTTTGTTTGATTGAACCTC
tetur01g09520 comp4086_seq0 CGGAAGATGCGGTGATGATGTACTGAGAGT
tetur01g09520 comp4086_seq0 CGGTTGCAGGTTCCATCTTCCGTTTCCGTT
tetur01g09520 comp4086_seq0 CGTATTGATACTCCATAATCGGGCATTACT
tetur01g09520 comp4086_seq0 CGTTGCGACTGTTATTTAGCAGTTTAAGTG
tetur01g09520 comp4086_seq0 CTACATGTTGTATCGGCACTTGTTGTAGCT
tetur01g09520 comp4086_seq0 CTACCATTTCATGGTCTGTATGCACTCCAT
tetur01g09520 comp4086_seq0 CTATCGGAAGATGCGGTGATGATGTACTGA
tetur01g09520 comp4086_seq0 CTCCAAATCAACTTCATTCCAGTTCCATTG
tetur01g09520 comp4086_seq0 AAGTCCATTGAATAGGCTACCATTTCATGG
tetur01g09520 comp4086_seq0 CTCCATGTCATTAACTTGAGAATCGGAATG
tetur01g09520 comp4086_seq0 CTCTGAACTTGAAGATTTCGTGCCCTGAAA
tetur01g09520 comp4086_seq0 AAGTGTTGGCACCGTTGGTAGTGAATTGAT
tetur01g09520 comp4086_seq0 CTGACTCCAAATCAACTTCATTCCAGTTCC
tetur01g09520 comp4086_seq0 CTGATACTGACTCCAAATCAACTTCATTCC
tetur01g09520 comp4086_seq0 CTGCAAGAGAAGTCCCTTCTGGGTCAATGT
tetur01g09520 comp4086_seq0 CTGTATGCACTCCATTCATCATGGGATATG
tetur01g09520 comp4086_seq0 AAAGATCGGCTGTTCTCCAGACCCTACATG
tetur01g09520 comp4086_seq0 CTTCATTCCAGTTCCATTGTCAATATGACC
tetur01g09520 comp4086_seq0 CTTCCGTTTCCGTTTGGAGTGCAAGAGGGA
tetur01g09520 comp4086_seq0 CTTCTTCTTCTTGATATCATGGCACCCATA
tetur01g09520 comp4086_seq0 CTTCTTCTTGATATCATGGCACCCATAAGT
tetur01g09520 comp4086_seq0 CTTCTTGATATCATGGCACCCATAAGTTGC
tetur01g09520 comp4086_seq0 CTTGATATCATGGCACCCATAAGTTGCTAT
tetur01g09520 comp4086_seq0 CTTTAAAGTGTTGGCACCGTTGGTAGTGAA
tetur01g09520 comp4086_seq0 GAACGGTTGCAGGTTCCATCTTCCGTTTCC
tetur01g09520 comp4086_seq0 GAAGTCCATTGAATAGGCTACCATTTCATG
tetur01g09520 comp4086_seq0 AATCCCATACCCAACGTTGATTGGGTGCTG
tetur01g09520 comp4086_seq0 GAATAGGCTACCATTTCATGGTCTGTATGC
tetur01g09520 comp4086_seq0 GAATCGGAATGTTGAACAACCCGTAAACAC
tetur01g09520 comp4086_seq0 GAATTATTGGAACGGTTGCAGGTTCCATCT
tetur01g09520 comp4086_seq0 AATCGGAATGTTGAACAACCCGTAAACACT
tetur01g09520 comp4086_seq0 GACGGTTATTGTTTGTTTGATTGAACCTCG
tetur01g09520 comp4086_seq0 GACTCCAAATCAACTTCATTCCAGTTCCAT
tetur01g09520 comp4086_seq0 GAGAATCGGAATGTTGAACAACCCGTAAAC
tetur01g09520 comp4086_seq0 GATACTGACTCCAAATCAACTTCATTCCAG
tetur01g09520 comp4086_seq0 GATCGGCTGTTCTCCAGACCCTACATGTTG
tetur01g09520 comp4086_seq0 GATTTCATGGTTCACTGATACTGACTCCAA
tetur01g09520 comp4086_seq0 AATTATTGGAACGGTTGCAGGTTCCATCTT
tetur01g09520 comp4086_seq0 GCAGGTTCCATCTTCCGTTTCCGTTTGGAG
tetur01g09520 comp4086_seq0 GCCAAATCGAATTATTGGAACGGTTGCAGG
tetur01g09520 comp4086_seq0 GCTACCATTTCATGGTCTGTATGCACTCCA
tetur01g09520 comp4086_seq0 GCTGCAAGAGAAGTCCCTTCTGGGTCAATG
tetur01g09520 comp4086_seq0 GGAACGGTTGCAGGTTCCATCTTCCGTTTC
tetur01g09520 comp4086_seq0 GGCTACCATTTCATGGTCTGTATGCACTCC
tetur01g09520 comp4086_seq0 GGGTTACCAACTTGGTGGGTCCTCTGAACT
tetur01g09520 comp4086_seq0 GGTATTCTCTTGAAACCCAATTGCTGTAAC
tetur01g09520 comp4086_seq0 GGTCCTCTGAACTTGAAGATTTCGTGCCCT
tetur01g09520 comp4086_seq0 GGTCTGTATGCACTCCATTCATCATGGGAT
tetur01g09520 comp4086_seq0 GGTGGGTCCTCTGAACTTGAAGATTTCGTG
tetur01g09520 comp4086_seq0 GGTTACCAACTTGGTGGGTCCTCTGAACTT
tetur01g09520 comp4086_seq0 GGTTCACTGATACTGACTCCAAATCAACTT
tetur01g09520 comp4086_seq0 GGTTCCATCTTCCGTTTCCGTTTGGAGTGC
tetur01g09520 comp4086_seq0 GGTTCTTTAAAGTGTTGGCACCGTTGGTAG
tetur01g09520 comp4086_seq0 GGTTGCAGGTTCCATCTTCCGTTTCCGTTT
tetur01g09520 comp4086_seq0 GTATGCACTCCATTCATCATGGGATATGAA
tetur01g09520 comp4086_seq0 GTCAATGAAGTCCATTGAATAGGCTACCAT
tetur01g09520 comp4086_seq0 GTCCTCTGAACTTGAAGATTTCGTGCCCTG
tetur01g09520 comp4086_seq0 GTCTGTATGCACTCCATTCATCATGGGATA
tetur01g09520 comp4086_seq0 GTGGGTCCTCTGAACTTGAAGATTTCGTGC
tetur01g09520 comp4086_seq0 GTTACCAACTTGGTGGGTCCTCTGAACTTG
tetur01g09520 comp4086_seq0 GTTCACTGATACTGACTCCAAATCAACTTC
tetur01g09520 comp4086_seq0 GTTCCATCTTCCGTTTCCGTTTGGAGTGCA
tetur01g09520 comp4086_seq0 GTTCCATTGTCAATATGACCCACTGATTGT
tetur01g09520 comp4086_seq0 GTTCCCTTTATTGTCAACGGCTGCAAGAGA
tetur01g09520 comp4086_seq0 GTTGCAGGTTCCATCTTCCGTTTCCGTTTG
tetur01g09520 comp4086_seq0 GTTTGCCAAATCGAATTATTGGAACGGTTG
tetur01g09520 comp4086_seq0 TAAAGTGTTGGCACCGTTGGTAGTGAATTG
tetur01g09520 comp4086_seq0 TACATGTTGTATCGGCACTTGTTGTAGCTA
tetur01g09520 comp4086_seq0 TACCAACTTGGTGGGTCCTCTGAACTTGAA
tetur01g09520 comp4086_seq0 ACCAACTTGGTGGGTCCTCTGAACTTGAAG
tetur01g09520 comp4086_seq0 TATCGGAAGATGCGGTGATGATGTACTGAG
tetur01g09910 comp393_seq0 TCAGGTCTATATTGTCAACACCAACACCAG
tetur01g09910 comp393_seq0 TCCAGAGTAATTCCTAGAAATCGATACCCA
tetur01g09910 comp393_seq0 TCGTTAACTGTACCTCCTCTGGAACAATTA
tetur01g09910 comp393_seq0 TGACAGAGTGATTGTATTGATTAGACCACG
tetur01g09910 comp393_seq0 TGAGCAAACGACTTTAGGATGGGCAAGTAA
tetur01g09910 comp393_seq0 TGAGGTGAGCAAACGACTTTAGGATGGGCA
tetur01g09910 comp393_seq0 TGCTGATGAGTTCGGGTTGCGTCAGTTTAG
tetur01g09910 comp393_seq0 TGGCCGCATTCAGGTCTATATTGTCAACAC
tetur01g09910 comp393_seq0 TGTGGCCGCATTCAGGTCTATATTGTCAAC
tetur01g09910 comp393_seq0 ACGACTTTAGGATGGGCAAGTAATTCAGTG
tetur01g09910 comp393_seq0 TTCAGGTCTATATTGTCAACACCAACACCA
tetur01g09910 comp393_seq0 TTCGCCGGGCAACTTCTCTACCAATTCGTC
tetur01g09910 comp393_seq0 AGAAACCTCCAAATAACCTTCGTAGAACAG
tetur01g09910 comp393_seq0 AGATATTGACGATCGATCGGTATTCACACG
tetur01g09910 comp393_seq0 AGCAAACGACTTTAGGATGGGCAAGTAATT
tetur01g09910 comp393_seq0 AGCCGAACGAACAATTAAGGCATCATATTC
tetur01g09910 comp393_seq0 AGCTGAATTATCAACAGCATCAGAGATGAG
tetur01g09910 comp393_seq0 AGGTGAGCAAACGACTTTAGGATGGGCAAG
tetur01g09910 comp393_seq0 AACAGTAGTAGCCGAACGAACAATTAAGGC
tetur01g09910 comp393_seq0 AACATGTTAACTCAGCAGCAGCGATTGTGT
tetur01g09910 comp393_seq0 ATATTGACGATCGATCGGTATTCACACGAG
tetur01g09910 comp393_seq0 ATCCAGAGTAATTCCTAGAAATCGATACCC
tetur01g09910 comp393_seq0 AAACGACTTTAGGATGGGCAAGTAATTCAG
tetur01g09910 comp393_seq0 ATGAGTTCGGGTTGCGTCAGTTTAGTCTTT
tetur01g09910 comp393_seq0 ATGATGCTGATGAGTTCGGGTTGCGTCAGT
tetur01g09910 comp393_seq0 ATGGGCAAGTAATTCAGTGAATTTACAGGG
tetur01g09910 comp393_seq0 AACGACTTTAGGATGGGCAAGTAATTCAGT
tetur01g09910 comp393_seq0 CAAACGACTTTAGGATGGGCAAGTAATTCA
tetur01g09910 comp393_seq0 CAGAATCACCAGAACAATGAAGAAACCTCC
tetur01g09910 comp393_seq0 CAGCGATTGTGTTACCACCGGGAGCATTGA
tetur01g09910 comp393_seq0 CAGCTGAATTATCAACAGCATCAGAGATGA
tetur01g09910 comp393_seq0 CAGGTCTATATTGTCAACACCAACACCAGC
tetur01g09910 comp393_seq0 CAGTAGTAGCCGAACGAACAATTAAGGCAT
tetur01g09910 comp393_seq0 CATGTAACGTAATGTAATCAGCTTGAGGCC
tetur01g09910 comp393_seq0 CATGTTAACTCAGCAGCAGCGATTGTGTTA
tetur01g09910 comp393_seq0 AAGATATTGACGATCGATCGGTATTCACAC
tetur01g09910 comp393_seq0 CCAGAGTAATTCCTAGAAATCGATACCCAT
tetur01g09910 comp393_seq0 CCATTAGCTCACTACCTTTAAAGGATTCCT
tetur01g09910 comp393_seq0 CCGCATTCAGGTCTATATTGTCAACACCAA
tetur01g09910 comp393_seq0 CGACTTTAGGATGGGCAAGTAATTCAGTGA
tetur01g09910 comp393_seq0 CGATGATGCTGATGAGTTCGGGTTGCGTCA
tetur01g09910 comp393_seq0 CGCATTCAGGTCTATATTGTCAACACCAAC
tetur01g09910 comp393_seq0 CGTTGACAGAGTGATTGTATTGATTAGACC
tetur01g09910 comp393_seq0 AAGTGAAACCATCATGTAAATGGCGTCCTC
tetur01g09910 comp393_seq0 CTGATGAGTTCGGGTTGCGTCAGTTTAGTC
tetur01g09910 comp393_seq0 GAAACCTCCAAATAACCTTCGTAGAACAGA
tetur01g09910 comp393_seq0 GAAATCGATACCCATCGAGAATAATCGATC
tetur01g09910 comp393_seq0 GAAGAAACCTCCAAATAACCTTCGTAGAAC
tetur01g09910 comp393_seq0 GACAGAATCACCAGAACAATGAAGAAACCT
tetur01g09910 comp393_seq0 GAGAGGGACAGAATCACCAGAACAATGAAG
tetur01g09910 comp393_seq0 GAGCAAACGACTTTAGGATGGGCAAGTAAT
tetur01g09910 comp393_seq0 GAGGGACAGAATCACCAGAACAATGAAGAA
tetur01g09910 comp393_seq0 GAGGTGAGCAAACGACTTTAGGATGGGCAA
tetur01g09910 comp393_seq0 GAGTTCGGGTTGCGTCAGTTTAGTCTTTAC
tetur01g09910 comp393_seq0 GATATTGACGATCGATCGGTATTCACACGA
tetur01g09910 comp393_seq0 GATGAGTTCGGGTTGCGTCAGTTTAGTCTT
tetur01g09910 comp393_seq0 GATGATGCTGATGAGTTCGGGTTGCGTCAG
tetur01g09910 comp393_seq0 GATGCTGATGAGTTCGGGTTGCGTCAGTTT
tetur01g09910 comp393_seq0 GATGGGCAAGTAATTCAGTGAATTTACAGG
tetur01g09910 comp393_seq0 GCAAACGACTTTAGGATGGGCAAGTAATTC
tetur01g09910 comp393_seq0 GCCGAACGAACAATTAAGGCATCATATTCC
tetur01g09910 comp393_seq0 GCCGCATTCAGGTCTATATTGTCAACACCA
tetur01g09910 comp393_seq0 GCTGAATTATCAACAGCATCAGAGATGAGA
tetur01g09910 comp393_seq0 GCTGATGAGTTCGGGTTGCGTCAGTTTAGT
tetur01g09910 comp393_seq0 GGACAGAATCACCAGAACAATGAAGAAACC
tetur01g09910 comp393_seq0 GGAGGCTTATCTCTTCAGCCACTTTGATTT
tetur01g09910 comp393_seq0 GGATGGGCAAGTAATTCAGTGAATTTACAG
tetur01g09910 comp393_seq0 GGGACAGAATCACCAGAACAATGAAGAAAC
tetur01g09910 comp393_seq0 GGGCAAGTAATTCAGTGAATTTACAGGGTT
tetur01g09910 comp393_seq0 GGGTACATGTAACGTAATGTAATCAGCTTG
tetur01g09910 comp393_seq0 GGGTTGCGTCAGTTTAGTCTTTACATCAAC
tetur01g09910 comp393_seq0 GGTCTATATTGTCAACACCAACACCAGCAC
tetur01g09910 comp393_seq0 GGTGAGCAAACGACTTTAGGATGGGCAAGT
tetur01g09910 comp393_seq0 GGTTGCGTCAGTTTAGTCTTTACATCAACT
tetur01g09910 comp393_seq0 ACAGAATCACCAGAACAATGAAGAAACCTC
tetur01g09910 comp393_seq0 ACAGCTGAATTATCAACAGCATCAGAGATG
tetur01g09910 comp393_seq0 GTGAGCAAACGACTTTAGGATGGGCAAGTA
tetur01g09910 comp393_seq0 GTGTGGCCGCATTCAGGTCTATATTGTCAA
tetur01g09910 comp393_seq0 ACATGTAACGTAATGTAATCAGCTTGAGGC
tetur01g09910 comp393_seq0 ACATGTTAACTCAGCAGCAGCGATTGTGTT
tetur01g09910 comp393_seq0 TAACAGTAGTAGCCGAACGAACAATTAAGG
tetur01g09910 comp393_seq0 TATTGACGATCGATCGGTATTCACACGAGG
tetur01g10630 comp3816_seq0 TCATGGATACGCTGATTCTGAGGCAAGCAA
tetur01g10630 comp3816_seq0 TCATTACTTCTCCATCTGTCATGGATACGC
tetur01g10630 comp3816_seq0 TCCAAGATTCGGAGGAGATTACGAGCATCG
tetur01g10630 comp3816_seq0 TCCATCTGTCATGGATACGCTGATTCTGAG
tetur01g10630 comp3816_seq0 ACCCAACAATCGGAGTTTACGTGATTGACC
tetur01g10630 comp3816_seq0 TCTAGGAATCGGAAGTTCAAAGATCGGAGA
tetur01g10630 comp3816_seq0 TCTCCATCTGTCATGGATACGCTGATTCTG
tetur01g10630 comp3816_seq0 TCTGAGGCAAGCAAATTCCTTACGGGTAGA
tetur01g10630 comp3816_seq0 TCTGTCATGGATACGCTGATTCTGAGGCAA
tetur01g10630 comp3816_seq0 ACCGATTTCTTTGGATCCGTACCTAAGGTT
tetur01g10630 comp3816_seq0 TGACCCAACAATCGGAGTTTACGTGATTGA
tetur01g10630 comp3816_seq0 TGAGGCAAGCAAATTCCTTACGGGTAGAGA
tetur01g10630 comp3816_seq0 ACCTAAGGTTAAACTGATGCCCACTCCATC
tetur01g10630 comp3816_seq0 TGATGCCCACTCCATCGGAATCCGATTTAG
tetur01g10630 comp3816_seq0 TGATTCTGAGGCAAGCAAATTCCTTACGGG
tetur01g10630 comp3816_seq0 TGATTGACCGGTACACGTACTTTGCCCTTG
tetur01g10630 comp3816_seq0 TGTCATGGATACGCTGATTCTGAGGCAAGC
tetur01g10630 comp3816_seq0 ACGAGCATCGAATTGGCTGATGCATTTGAG
tetur01g10630 comp3816_seq0 TTACGAGCATCGAATTGGCTGATGCATTTG
tetur01g10630 comp3816_seq0 TTACGTGATTGACCGGTACACGTACTTTGC
tetur01g10630 comp3816_seq0 TTACTTCTCCATCTGTCATGGATACGCTGA
tetur01g10630 comp3816_seq0 TTCAAACGTGATCCTGTCAACGTTCCCTTA
tetur01g10630 comp3816_seq0 TTCATTACTTCTCCATCTGTCATGGATACG
tetur01g10630 comp3816_seq0 TTCCAAGATTCGGAGGAGATTACGAGCATC
tetur01g10630 comp3816_seq0 TTCGGAGGAGATTACGAGCATCGAATTGGC
tetur01g10630 comp3816_seq0 TTCTAGGAATCGGAAGTTCAAAGATCGGAG
tetur01g10630 comp3816_seq0 TTCTGAGGCAAGCAAATTCCTTACGGGTAG
tetur01g10630 comp3816_seq0 ACGGGTAGAGAACATTCCAATAATTGGGCT
tetur01g10630 comp3816_seq0 TTTACGTGATTGACCGGTACACGTACTTTG
tetur01g10630 comp3816_seq0 ACGTGATTGACCGGTACACGTACTTTGCCC
tetur01g10630 comp3816_seq0 ACTGATGCCCACTCCATCGGAATCCGATTT
tetur01g10630 comp3816_seq0 ACTTCTCCATCTGTCATGGATACGCTGATT
tetur01g10630 comp3816_seq0 AGAGAACATTCCAATAATTGGGCTGTTCTG
tetur01g10630 comp3816_seq0 AGATACTGGTTCAACTACCGTCATGTAGCC
tetur01g10630 comp3816_seq0 AGATTACGAGCATCGAATTGGCTGATGCAT
tetur01g10630 comp3816_seq0 AGATTCGGAGGAGATTACGAGCATCGAATT
tetur01g10630 comp3816_seq0 AGCAAATTCCTTACGGGTAGAGAACATTCC
tetur01g10630 comp3816_seq0 AGCTTCTAACCGATGAATCCAGTAACATCC
tetur01g10630 comp3816_seq0 AGGCAAGCAAATTCCTTACGGGTAGAGAAC
tetur01g10630 comp3816_seq0 ATACGCTGATTCTGAGGCAAGCAAATTCCT
tetur01g10630 comp3816_seq0 ATCCACGCAATACCCGACCAGGTACTGTGT
tetur01g10630 comp3816_seq0 ATCCGTACCTAAGGTTAAACTGATGCCCAC
tetur01g10630 comp3816_seq0 ATCCTGTCAACGTTCCCTTAACCGATTTCT
tetur01g10630 comp3816_seq0 AACCGATTTCTTTGGATCCGTACCTAAGGT
tetur01g10630 comp3816_seq0 ATGCCCACTCCATCGGAATCCGATTTAGTC
tetur01g10630 comp3816_seq0 ATGGATACGCTGATTCTGAGGCAAGCAAAT
tetur01g10630 comp3816_seq0 ATTACTTCTCCATCTGTCATGGATACGCTG
tetur01g10630 comp3816_seq0 ATTCCAAGATTCGGAGGAGATTACGAGCAT
tetur01g10630 comp3816_seq0 ATTCGGAGGAGATTACGAGCATCGAATTGG
tetur01g10630 comp3816_seq0 CAAACGTGATCCTGTCAACGTTCCCTTAAC
tetur01g10630 comp3816_seq0 CAAATTCCTTACGGGTAGAGAACATTCCAA
tetur01g10630 comp3816_seq0 AACGTGATCCTGTCAACGTTCCCTTAACCG
tetur01g10630 comp3816_seq0 CAAGATACTGGTTCAACTACCGTCATGTAG
tetur01g10630 comp3816_seq0 CAAGATTCGGAGGAGATTACGAGCATCGAA
tetur01g10630 comp3816_seq0 CAAGCAAATTCCTTACGGGTAGAGAACATT
tetur01g10630 comp3816_seq0 AAACGTGATCCTGTCAACGTTCCCTTAACC
tetur01g10630 comp3816_seq0 AACTGATGCCCACTCCATCGGAATCCGATT
tetur01g10630 comp3816_seq0 CACCGAACATTCTAGGAATCGGAAGTTCAA
tetur01g10630 comp3816_seq0 CACGCAATACCCGACCAGGTACTGTGTTCA
tetur01g10630 comp3816_seq0 CACTCCATCGGAATCCGATTTAGTCTCTTT
tetur01g10630 comp3816_seq0 CAGCTTCTAACCGATGAATCCAGTAACATC
tetur01g10630 comp3816_seq0 CAGGTACTGTGTTCAATAACGCTCAATATC
tetur01g10630 comp3816_seq0 CATCTGTCATGGATACGCTGATTCTGAGGC
tetur01g10630 comp3816_seq0 CATGGATACGCTGATTCTGAGGCAAGCAAA
tetur01g10630 comp3816_seq0 AAACTGATGCCCACTCCATCGGAATCCGAT
tetur01g10630 comp3816_seq0 CATTACTTCTCCATCTGTCATGGATACGCT
tetur01g10630 comp3816_seq0 CATTCTAGGAATCGGAAGTTCAAAGATCGG
tetur01g10630 comp3816_seq0 CCAAGATTCGGAGGAGATTACGAGCATCGA
tetur01g10630 comp3816_seq0 CCACTCCATCGGAATCCGATTTAGTCTCTT
tetur01g10630 comp3816_seq0 AAGATACTGGTTCAACTACCGTCATGTAGC
tetur01g10630 comp3816_seq0 CCATCTGTCATGGATACGCTGATTCTGAGG
tetur01g10630 comp3816_seq0 AAGATTCGGAGGAGATTACGAGCATCGAAT
tetur01g10630 comp3816_seq0 CCCACTCCATCGGAATCCGATTTAGTCTCT
tetur01g10630 comp3816_seq0 AAGCAAATTCCTTACGGGTAGAGAACATTC
tetur01g10630 comp3816_seq0 CCGAACATTCTAGGAATCGGAAGTTCAAAG
tetur01g10630 comp3816_seq0 CCGTACCTAAGGTTAAACTGATGCCCACTC
tetur01g10630 comp3816_seq0 CCTAAGGTTAAACTGATGCCCACTCCATCG
tetur01g10630 comp3816_seq0 CGAACATTCTAGGAATCGGAAGTTCAAAGA
tetur01g10630 comp3816_seq0 CGAGCATCGAATTGGCTGATGCATTTGAGC
tetur01g10630 comp3816_seq0 CGCTGATTCTGAGGCAAGCAAATTCCTTAC
tetur01g10630 comp3816_seq0 CGGAGGAGATTACGAGCATCGAATTGGCTG
tetur01g10630 comp3816_seq0 CGGAGTTTACGTGATTGACCGGTACACGTA
tetur01g10630 comp3816_seq0 CGGGTAGAGAACATTCCAATAATTGGGCTG
tetur01g10630 comp3816_seq0 CGTGATTGACCGGTACACGTACTTTGCCCT
tetur01g10630 comp3816_seq0 CTAGGAATCGGAAGTTCAAAGATCGGAGAA
tetur01g10630 comp3816_seq0 CTCCATCTGTCATGGATACGCTGATTCTGA
tetur01g10630 comp3816_seq0 CTGAGGCAAGCAAATTCCTTACGGGTAGAG
tetur01g10630 comp3816_seq0 CTGATGCCCACTCCATCGGAATCCGATTTA
tetur01g10630 comp3816_seq0 CTGATTCTGAGGCAAGCAAATTCCTTACGG
tetur01g10630 comp3816_seq0 CTGTCAACGTTCCCTTAACCGATTTCTTTG
tetur01g10630 comp3816_seq0 CTGTCATGGATACGCTGATTCTGAGGCAAG
tetur01g10630 comp3816_seq0 CTTACGGGTAGAGAACATTCCAATAATTGG
tetur01g10630 comp3816_seq0 CTTCTCCATCTGTCATGGATACGCTGATTC
tetur01g10630 comp3816_seq0 GACCAGGTACTGTGTTCAATAACGCTCAAT
tetur01g10630 comp3816_seq0 GACCCAACAATCGGAGTTTACGTGATTGAC
tetur01g10630 comp3816_seq0 GAGAGTGGAAGAAGGAACACCTCGGTCAAA
tetur01g10630 comp3816_seq0 GAGATTACGAGCATCGAATTGGCTGATGCA
tetur01g10630 comp3816_seq0 GAGCATCGAATTGGCTGATGCATTTGAGCA
tetur01g10630 comp3816_seq0 GAGGCAAGCAAATTCCTTACGGGTAGAGAA
tetur01g10630 comp3816_seq0 GAGTTTACGTGATTGACCGGTACACGTACT
tetur01g10630 comp3816_seq0 GATACGCTGATTCTGAGGCAAGCAAATTCC
tetur01g10630 comp3816_seq0 GATACTGGTTCAACTACCGTCATGTAGCCA
tetur01g10630 comp3816_seq0 GATCCGTACCTAAGGTTAAACTGATGCCCA
tetur01g10630 comp3816_seq0 GATGCCCACTCCATCGGAATCCGATTTAGT
tetur01g10630 comp3816_seq0 GATTACGAGCATCGAATTGGCTGATGCATT
tetur01g10630 comp3816_seq0 GATTCGGAGGAGATTACGAGCATCGAATTG
tetur01g10630 comp3816_seq0 GATTCTGAGGCAAGCAAATTCCTTACGGGT
tetur01g10630 comp3816_seq0 GATTGACCGGTACACGTACTTTGCCCTTGA
tetur01g10630 comp3816_seq0 GCAAATTCCTTACGGGTAGAGAACATTCCA
tetur01g10630 comp3816_seq0 GCAAGCAAATTCCTTACGGGTAGAGAACAT
tetur01g10630 comp3816_seq0 GCAATACCCGACCAGGTACTGTGTTCAATA
tetur01g10630 comp3816_seq0 GCTGATTCTGAGGCAAGCAAATTCCTTACG
tetur01g10630 comp3816_seq0 GCTTCTAACCGATGAATCCAGTAACATCCT
tetur01g10630 comp3816_seq0 GGAGAGTGGAAGAAGGAACACCTCGGTCAA
tetur01g10630 comp3816_seq0 GGAGATTACGAGCATCGAATTGGCTGATGC
tetur01g10630 comp3816_seq0 GGAGTTTACGTGATTGACCGGTACACGTAC
tetur01g10630 comp3816_seq0 GGATACGCTGATTCTGAGGCAAGCAAATTC
tetur01g10630 comp3816_seq0 GGATTCTTGAAATTCCAAGATTCGGAGGAG
tetur01g10630 comp3816_seq0 GGCAAGCAAATTCCTTACGGGTAGAGAACA
tetur01g10630 comp3816_seq0 GGGTAGAGAACATTCCAATAATTGGGCTGT
tetur01g10630 comp3816_seq0 GGTACACGTACTTTGCCCTTGAATTCCTTG
tetur01g10630 comp3816_seq0 GGTAGAGAACATTCCAATAATTGGGCTGTT
tetur01g10630 comp3816_seq0 GGTTAAACTGATGCCCACTCCATCGGAATC
tetur01g10630 comp3816_seq0 GTACACGTACTTTGCCCTTGAATTCCTTGA
tetur01g10630 comp3816_seq0 GTAGAGAACATTCCAATAATTGGGCTGTTC
tetur01g10630 comp3816_seq0 GTCATGGATACGCTGATTCTGAGGCAAGCA
tetur01g10630 comp3816_seq0 ACAGCTTCTAACCGATGAATCCAGTAACAT
tetur01g10630 comp3816_seq0 GTGACCCAACAATCGGAGTTTACGTGATTG
tetur01g10630 comp3816_seq0 GTGATTGACCGGTACACGTACTTTGCCCTT
tetur01g10630 comp3816_seq0 GTTAAACTGATGCCCACTCCATCGGAATCC
tetur01g10630 comp3816_seq0 TAAACTGATGCCCACTCCATCGGAATCCGA
tetur01g10630 comp3816_seq0 ACATTCTAGGAATCGGAAGTTCAAAGATCG
tetur01g10630 comp3816_seq0 TAACCGATTTCTTTGGATCCGTACCTAAGG
tetur01g10630 comp3816_seq0 TACACGTACTTTGCCCTTGAATTCCTTGAA
tetur01g10630 comp3816_seq0 TACGAGCATCGAATTGGCTGATGCATTTGA
tetur01g10630 comp3816_seq0 TACGGGTAGAGAACATTCCAATAATTGGGC
tetur01g10630 comp3816_seq0 TACGTGATTGACCGGTACACGTACTTTGCC
tetur01g10630 comp3816_seq0 TCAAACGTGATCCTGTCAACGTTCCCTTAA
tetur01g12260 comp1816_seq0 TCACGAATTGCTATAATGACAGCCGAGGAA
tetur01g12260 comp1816_seq0 TCCACGTATGACAACAACCAAGATGCTTCC
tetur01g12260 comp1816_seq0 TCGATTCTCATCCACGTATGACAACAACCA
tetur01g12260 comp1816_seq0 TCGGCATCACGAATTGCTATAATGACAGCC
tetur01g12260 comp1816_seq0 TCTCATCCACGTATGACAACAACCAAGATG
tetur01g12260 comp1816_seq0 TGCTATAATGACAGCCGAGGAAATGGCTAG
tetur01g12260 comp1816_seq0 TGCTCGATTCTCATCCACGTATGACAACAA
tetur01g12260 comp1816_seq0 TTACTTGCTGAAGCCCTTAAACAAGGAATG
tetur01g12260 comp1816_seq0 TTCGACTTAAGGGTCGCCAATTACTTGCTG
tetur01g12260 comp1816_seq0 TTCTGCTATTGCAACGAGTGTGGCTACAGA
tetur01g12260 comp1816_seq0 TTGCTATAATGACAGCCGAGGAAATGGCTA
tetur01g12260 comp1816_seq0 TTGCTCGATTCTCATCCACGTATGACAACA
tetur01g12260 comp1816_seq0 TTTGCTCGATTCTCATCCACGTATGACAAC
tetur01g12260 comp1816_seq0 AAATGGTGGAAGTACCGGTAGTAGTGGAGG
tetur01g12260 comp1816_seq0 AAATTCGACTTAAGGGTCGCCAATTACTTG
tetur01g12260 comp1816_seq0 AACAAGCTCAGGAAATGGTGGAAGTACCGG
tetur01g12260 comp1816_seq0 AGGAAATGGTGGAAGTACCGGTAGTAGTGG
tetur01g12260 comp1816_seq0 ATCAACAAGCTCAGGAAATGGTGGAAGTAC
tetur01g12260 comp1816_seq0 ATCCACGTATGACAACAACCAAGATGCTTC
tetur01g12260 comp1816_seq0 ATCGGCATCACGAATTGCTATAATGACAGC
tetur01g12260 comp1816_seq0 ATTCGACTTAAGGGTCGCCAATTACTTGCT
tetur01g12260 comp1816_seq0 ATTGCAACGAGTGTGGCTACAGATGGAAGT
tetur01g12260 comp1816_seq0 CAACAAGCTCAGGAAATGGTGGAAGTACCG
tetur01g12260 comp1816_seq0 CAAGCTCAGGAAATGGTGGAAGTACCGGTA
tetur01g12260 comp1816_seq0 CACGAATTGCTATAATGACAGCCGAGGAAA
tetur01g12260 comp1816_seq0 CATCACGAATTGCTATAATGACAGCCGAGG
tetur01g12260 comp1816_seq0 CATCCACGTATGACAACAACCAAGATGCTT
tetur01g12260 comp1816_seq0 CCTTCTGCTATTGCAACGAGTGTGGCTACA
tetur01g12260 comp1816_seq0 CGAATTGCTATAATGACAGCCGAGGAAATG
tetur01g12260 comp1816_seq0 CGATTCTCATCCACGTATGACAACAACCAA
tetur01g12260 comp1816_seq0 CTAGTTGTTTGTTACCATCGATGGGTCATG
tetur01g12260 comp1816_seq0 CTATAATGACAGCCGAGGAAATGGCTAGTA
tetur01g12260 comp1816_seq0 CTCATCCACGTATGACAACAACCAAGATGC
tetur01g12260 comp1816_seq0 CTCGATTCTCATCCACGTATGACAACAACC
tetur01g12260 comp1816_seq0 CTTCTGCTATTGCAACGAGTGTGGCTACAG
tetur01g12260 comp1816_seq0 GAAATGGTGGAAGTACCGGTAGTAGTGGAG
tetur01g12260 comp1816_seq0 GATTCTCATCCACGTATGACAACAACCAAG
tetur01g12260 comp1816_seq0 GCATCACGAATTGCTATAATGACAGCCGAG
tetur01g12260 comp1816_seq0 AATTCGACTTAAGGGTCGCCAATTACTTGC
tetur01g12260 comp1816_seq0 GCTATAATGACAGCCGAGGAAATGGCTAGT
tetur01g12260 comp1816_seq0 GCTCGATTCTCATCCACGTATGACAACAAC
tetur01g12260 comp1816_seq0 GGAAATGGTGGAAGTACCGGTAGTAGTGGA
tetur01g12260 comp1816_seq0 GGCATCACGAATTGCTATAATGACAGCCGA
tetur01g12260 comp1816_seq0 ACAAGCTCAGGAAATGGTGGAAGTACCGGT
tetur01g12260 comp1816_seq0 GGCTAGTAATGAGATGAAAGAATTACGGCA
tetur01g12260 comp1816_seq0 GTTGTTTGTTACCATCGATGGGTCATGAAG
tetur01g12260 comp1816_seq0 TACTTGCTGAAGCCCTTAAACAAGGAATGG
tetur01g12260 comp1816_seq0 TAGTTGTTTGTTACCATCGATGGGTCATGA
tetur01g12260 comp1816_seq0 TATCGGCATCACGAATTGCTATAATGACAG
tetur01g12260 comp1816_seq0 TCAACAAGCTCAGGAAATGGTGGAAGTACC
tetur01g12680 comp2126_seq0 TCACGGACTTTCGGTGGAGTGAAGGTTCTA
tetur01g12680 comp2126_seq0 TCATCAAGGGCATAAATTCCTTTGGAACTG
tetur01g12680 comp2126_seq0 TCATCCGTTCGTCCATCTTTCTCATCCAGA
tetur01g12680 comp2126_seq0 TCATCTCCCAAATTGTAGCCATGATCAAAG
tetur01g12680 comp2126_seq0 TCATTCATCTCCCAAATTGTAGCCATGATC
tetur01g12680 comp2126_seq0 TCATTGTTAAACGCATCACGGATCGTCTTC
tetur01g12680 comp2126_seq0 TCATTTCCAGGCCAAAGATACAGAGACGGG
tetur01g12680 comp2126_seq0 TCCGCATAATAGGGTACATCACATGAACCC
tetur01g12680 comp2126_seq0 TCCGTTCGTCCATCTTTCTCATCCAGATAC
tetur01g12680 comp2126_seq0 TCCTCTTCATTCATCTCCCAAATTGTAGCC
tetur01g12680 comp2126_seq0 TCGCAAGTTCATCTGCTTCAGTTCGTTCCC
tetur01g12680 comp2126_seq0 TCGTGCCCTTTGGTATTCATCCAGATACTG
tetur01g12680 comp2126_seq0 TCTCATTGATCGAACCAGCATCTTGGTGGC
tetur01g12680 comp2126_seq0 TCTCCCAAATTGTAGCCATGATCAAAGTTG
tetur01g12680 comp2126_seq0 TCTCGTGCCCTTTGGTATTCATCCAGATAC
tetur01g12680 comp2126_seq0 TCTGGCATAATCTTCCTTCTCGTATGCATC
tetur01g12680 comp2126_seq0 TCTTCATTCATCTCCCAAATTGTAGCCATG
tetur01g12680 comp2126_seq0 TGCAATTCGGTCAATCATTTCCAGGCCAAA
tetur01g12680 comp2126_seq0 TGCTTCAGTTCGTTCCCTTTCATCTCGTGC
tetur01g12680 comp2126_seq0 TGGCATAATCTTCCTTCTCGTATGCATCAC
tetur01g12680 comp2126_seq0 TGTAGCCATGATCAAAGTTGATTACACGTC
tetur01g12680 comp2126_seq0 TGTTCAATGTTAGAGGAACACCCGTAGAAG
tetur01g12680 comp2126_seq0 TGTTCATCATGTTGGACTGTAATTGGACTC
tetur01g12680 comp2126_seq0 TTAAACGCATCACGGATCGTCTTCACCTTC
tetur01g12680 comp2126_seq0 TTACTCGAGATTCTCCTTGAACTTATCCCA
tetur01g12680 comp2126_seq0 TTCAATGTTAGAGGAACACCCGTAGAAGTC
tetur01g12680 comp2126_seq0 TTCATCATGTTGGACTGTAATTGGACTCTC
tetur01g12680 comp2126_seq0 TTCGCAAGTTCATCTGCTTCAGTTCGTTCC
tetur01g12680 comp2126_seq0 ACGGACTTTCGGTGGAGTGAAGGTTCTAAC
tetur01g12680 comp2126_seq0 TTGTTAAACGCATCACGGATCGTCTTCACC
tetur01g12680 comp2126_seq0 ACTCGAGATTCTCCTTGAACTTATCCCATT
tetur01g12680 comp2126_seq0 AGATTCGCAAGTTCATCTGCTTCAGTTCGT
tetur01g12680 comp2126_seq0 AGATTGAAGATTCGCAAGTTCATCTGCTTC
tetur01g12680 comp2126_seq0 AGCCATGATCAAAGTTGATTACACGTCGAT
tetur01g12680 comp2126_seq0 AGTTCGTTCCCTTTCATCTCGTGCCCTTTG
tetur01g12680 comp2126_seq0 ATAACCAATTCACGGACTTTCGGTGGAGTG
tetur01g12680 comp2126_seq0 ATCAAGGGCATAAATTCCTTTGGAACTGGT
tetur01g12680 comp2126_seq0 ATCATTTCCAGGCCAAAGATACAGAGACGG
tetur01g12680 comp2126_seq0 ATCCGCATAATAGGGTACATCACATGAACC
tetur01g12680 comp2126_seq0 ATCCTCTTCATTCATCTCCCAAATTGTAGC
tetur01g12680 comp2126_seq0 ATCTTGGTGGCCTCATCCGTTCGTCCATCT
tetur01g12680 comp2126_seq0 AAACGCATCACGGATCGTCTTCACCTTCAT
tetur01g12680 comp2126_seq0 ATGTTAGAGGAACACCCGTAGAAGTCTCGT
tetur01g12680 comp2126_seq0 ATTCACGGACTTTCGGTGGAGTGAAGGTTC
tetur01g12680 comp2126_seq0 ATTCCTTTGGAACTGGTGGAACACATAAAC
tetur01g12680 comp2126_seq0 ATTCGCAAGTTCATCTGCTTCAGTTCGTTC
tetur01g12680 comp2126_seq0 ATTGAAGATTCGCAAGTTCATCTGCTTCAG
tetur01g12680 comp2126_seq0 ATTGTTAAACGCATCACGGATCGTCTTCAC
tetur01g12680 comp2126_seq0 CAAGTTCATCTGCTTCAGTTCGTTCCCTTT
tetur01g12680 comp2126_seq0 CAATGTTAGAGGAACACCCGTAGAAGTCTC
tetur01g12680 comp2126_seq0 CAATTCACGGACTTTCGGTGGAGTGAAGGT
tetur01g12680 comp2126_seq0 CACGGACTTTCGGTGGAGTGAAGGTTCTAA
tetur01g12680 comp2126_seq0 CAGATATGTTGAGACAGATTGAAGATTCGC
tetur01g12680 comp2126_seq0 CAGTTCGTTCCCTTTCATCTCGTGCCCTTT
tetur01g12680 comp2126_seq0 CATCAAGGGCATAAATTCCTTTGGAACTGG
tetur01g12680 comp2126_seq0 CATCCGTTCGTCCATCTTTCTCATCCAGAT
tetur01g12680 comp2126_seq0 CATCTCCCAAATTGTAGCCATGATCAAAGT
tetur01g12680 comp2126_seq0 CATTCATCTCCCAAATTGTAGCCATGATCA
tetur01g12680 comp2126_seq0 CATTGATCGAACCAGCATCTTGGTGGCCTC
tetur01g12680 comp2126_seq0 CATTGTTAAACGCATCACGGATCGTCTTCA
tetur01g12680 comp2126_seq0 CCAATTCACGGACTTTCGGTGGAGTGAAGG
tetur01g12680 comp2126_seq0 AAGATTCGCAAGTTCATCTGCTTCAGTTCG
tetur01g12680 comp2126_seq0 CCGTTCGTCCATCTTTCTCATCCAGATACC
tetur01g12680 comp2126_seq0 CCTCTTCATTCATCTCCCAAATTGTAGCCA
tetur01g12680 comp2126_seq0 CGCAAGTTCATCTGCTTCAGTTCGTTCCCT
tetur01g12680 comp2126_seq0 CGGACTTTCGGTGGAGTGAAGGTTCTAACC
tetur01g12680 comp2126_seq0 CGTGCCCTTTGGTATTCATCCAGATACTGA
tetur01g12680 comp2126_seq0 CGTTCGTCCATCTTTCTCATCCAGATACCT
tetur01g12680 comp2126_seq0 CTCATTGATCGAACCAGCATCTTGGTGGCC
tetur01g12680 comp2126_seq0 CTCCCAAATTGTAGCCATGATCAAAGTTGA
tetur01g12680 comp2126_seq0 CTCGAGATTCTCCTTGAACTTATCCCATTT
tetur01g12680 comp2126_seq0 CTCGTGCCCTTTGGTATTCATCCAGATACT
tetur01g12680 comp2126_seq0 CTCTGGCATAATCTTCCTTCTCGTATGCAT
tetur01g12680 comp2126_seq0 CTCTTCATTCATCTCCCAAATTGTAGCCAT
tetur01g12680 comp2126_seq0 CTGCTTCAGTTCGTTCCCTTTCATCTCGTG
tetur01g12680 comp2126_seq0 CTGGCATAATCTTCCTTCTCGTATGCATCA
tetur01g12680 comp2126_seq0 AATAACCAATTCACGGACTTTCGGTGGAGT
tetur01g12680 comp2126_seq0 CTTCAGTTCGTTCCCTTTCATCTCGTGCCC
tetur01g12680 comp2126_seq0 CTTCATTCATCTCCCAAATTGTAGCCATGA
tetur01g12680 comp2126_seq0 CTTGGTGGCCTCATCCGTTCGTCCATCTTT
tetur01g12680 comp2126_seq0 GAAGATTCGCAAGTTCATCTGCTTCAGTTC
tetur01g12680 comp2126_seq0 GATTCGCAAGTTCATCTGCTTCAGTTCGTT
tetur01g12680 comp2126_seq0 GATTGAAGATTCGCAAGTTCATCTGCTTCA
tetur01g12680 comp2126_seq0 AATGTTAGAGGAACACCCGTAGAAGTCTCG
tetur01g12680 comp2126_seq0 GCAAGTTCATCTGCTTCAGTTCGTTCCCTT
tetur01g12680 comp2126_seq0 GCAATTCGGTCAATCATTTCCAGGCCAAAG
tetur01g12680 comp2126_seq0 GCATAATCTTCCTTCTCGTATGCATCACAA
tetur01g12680 comp2126_seq0 AATTCACGGACTTTCGGTGGAGTGAAGGTT
tetur01g12680 comp2126_seq0 GCTTCAGTTCGTTCCCTTTCATCTCGTGCC
tetur01g12680 comp2126_seq0 GGACTTTCGGTGGAGTGAAGGTTCTAACCA
tetur01g12680 comp2126_seq0 GGCATAATCTTCCTTCTCGTATGCATCACA
tetur01g12680 comp2126_seq0 GTAGCCATGATCAAAGTTGATTACACGTCG
tetur01g12680 comp2126_seq0 GTTAAACGCATCACGGATCGTCTTCACCTT
tetur01g12680 comp2126_seq0 GTTAGAGGAACACCCGTAGAAGTCTCGTTT
tetur01g12680 comp2126_seq0 GTTCAATGTTAGAGGAACACCCGTAGAAGT
tetur01g12680 comp2126_seq0 GTTCATCATGTTGGACTGTAATTGGACTCT
tetur01g12680 comp2126_seq0 GTTCGTCCATCTTTCTCATCCAGATACCTC
tetur01g12680 comp2126_seq0 TAAACGCATCACGGATCGTCTTCACCTTCA
tetur01g12680 comp2126_seq0 TAACCAATTCACGGACTTTCGGTGGAGTGA
tetur01g12680 comp2126_seq0 TAGCCATGATCAAAGTTGATTACACGTCGA
tetur01g12680 comp2126_seq0 ACCAATTCACGGACTTTCGGTGGAGTGAAG
tetur01g13250 comp1081_seq0 ACCATCATTGCCACTAGACAGTCCAGGCAT
tetur01g13250 comp1081_seq0 TCATGAACAACCTCCATTAAGTGCTTGGTA
tetur01g13250 comp1081_seq0 TCATTAACGCTGGTTACCCGACCAATAAAC
tetur01g13250 comp1081_seq0 TCATTGCCACTAGACAGTCCAGGCATAAGG
tetur01g13250 comp1081_seq0 TCCATGGGTGTAACACCATCATTGCCACTA
tetur01g13250 comp1081_seq0 TCCCTGTAGAGTAGCTTGATCAAGAGATGG
tetur01g13250 comp1081_seq0 TCCTTACTCATTCCTTCTTCCTGTTGACAC
tetur01g13250 comp1081_seq0 TCGAGACTTCCCTGTAGAGTAGCTTGATCA
tetur01g13250 comp1081_seq0 TCGAGAGCCAATCGAGACTTCCCTGTAGAG
tetur01g13250 comp1081_seq0 TCGCTACTCTGTTGTCTGAGCTGCCCATGA
tetur01g13250 comp1081_seq0 TCGTTTAAGCTCATCCTTACTCATTCCTTC
tetur01g13250 comp1081_seq0 TCTCACCGGATTTATCATCATACGACATGG
tetur01g13250 comp1081_seq0 TCTGTTGTCTGAGCTGCCCATGACACTGAA
tetur01g13250 comp1081_seq0 TCTTCTCACCGGATTTATCATCATACGACA
tetur01g13250 comp1081_seq0 TGAACGGGTTAGAGTCCAGAATCGAGACGC
tetur01g13250 comp1081_seq0 ACCGGTTGGAAAGTTTGAACCAATGTCACT
tetur01g13250 comp1081_seq0 TGACGGATGGGAATAAGGATTATTTGGGTG
tetur01g13250 comp1081_seq0 TGAGAAGACATGACCTTCATTCGAGAGCCA
tetur01g13250 comp1081_seq0 TGATCAAGAGATGGTAGACATCGTTTAAGC
tetur01g13250 comp1081_seq0 TGGACAACGACTCCATGAGTAGTGGTCCAA
tetur01g13250 comp1081_seq0 TGGGAATAAGGATTATTTGGGTGGTAAAGG
tetur01g13250 comp1081_seq0 TGGGTAAATTCTTTGTGGGTAGAGTAAAGC
tetur01g13250 comp1081_seq0 TGGGTGTAACACCATCATTGCCACTAGACA
tetur01g13250 comp1081_seq0 TGGTACTAGCATCATTAACGCTGGTTACCC
tetur01g13250 comp1081_seq0 TGTAACACCATCATTGCCACTAGACAGTCC
tetur01g13250 comp1081_seq0 TGTCATGAACAACCTCCATTAAGTGCTTGG
tetur01g13250 comp1081_seq0 TGTGGGTAGAGTAAAGCTGAACGGGTTAGA
tetur01g13250 comp1081_seq0 TGTTGAGAAGACATGACCTTCATTCGAGAG
tetur01g13250 comp1081_seq0 TGTTGTCTGAGCTGCCCATGACACTGAACA
tetur01g13250 comp1081_seq0 TTAAGCTCATCCTTACTCATTCCTTCTTCC
tetur01g13250 comp1081_seq0 TTAAGGTCGCTACTCTGTTGTCTGAGCTGC
tetur01g13250 comp1081_seq0 TTACATCCATGGGTGTAACACCATCATTGC
tetur01g13250 comp1081_seq0 TTCCCTGTAGAGTAGCTTGATCAAGAGATG
tetur01g13250 comp1081_seq0 TTCGAGAGCCAATCGAGACTTCCCTGTAGA
tetur01g13250 comp1081_seq0 TTCTCACCGGATTTATCATCATACGACATG
tetur01g13250 comp1081_seq0 TTCTTCTCACCGGATTTATCATCATACGAC
tetur01g13250 comp1081_seq0 TTCTTTGTGGGTAGAGTAAAGCTGAACGGG
tetur01g13250 comp1081_seq0 ACGCTGGTTACCCGACCAATAAACGTTAGG
tetur01g13250 comp1081_seq0 TTGAGAAGACATGACCTTCATTCGAGAGCC
tetur01g13250 comp1081_seq0 TTGCCACTAGACAGTCCAGGCATAAGGCCA
tetur01g13250 comp1081_seq0 ACGGATGGGAATAAGGATTATTTGGGTGGT
tetur01g13250 comp1081_seq0 TTGGTACTAGCATCATTAACGCTGGTTACC
tetur01g13250 comp1081_seq0 TTGTCTGAGCTGCCCATGACACTGAACAAA
tetur01g13250 comp1081_seq0 TTGTGGGTAGAGTAAAGCTGAACGGGTTAG
tetur01g13250 comp1081_seq0 TTGTTGAGAAGACATGACCTTCATTCGAGA
tetur01g13250 comp1081_seq0 ACGGGTTAGAGTCCAGAATCGAGACGCTTG
tetur01g13250 comp1081_seq0 TTTCAAGGTCTCGAGTATCATGGTTTGAGC
tetur01g13250 comp1081_seq0 TTTGGTACTAGCATCATTAACGCTGGTTAC
tetur01g13250 comp1081_seq0 ACTAGACAGTCCAGGCATAAGGCCATTACC
tetur01g13250 comp1081_seq0 ACTCTGTTGTCTGAGCTGCCCATGACACTG
tetur01g13250 comp1081_seq0 AAATTAAGGTCGCTACTCTGTTGTCTGAGC
tetur01g13250 comp1081_seq0 AGAAGACATGACCTTCATTCGAGAGCCAAT
tetur01g13250 comp1081_seq0 AGACAGTCCAGGCATAAGGCCATTACCGGT
tetur01g13250 comp1081_seq0 AGAGAATGTTATGTCAATATGACGGATGGG
tetur01g13250 comp1081_seq0 AGAGATGGTAGACATCGTTTAAGCTCATCC
tetur01g13250 comp1081_seq0 AACAACCTCCATTAAGTGCTTGGTAACTTC
tetur01g13250 comp1081_seq0 AGAGTCCAGAATCGAGACGCTTGATGATTC
tetur01g13250 comp1081_seq0 AGATGGTAGACATCGTTTAAGCTCATCCTT
tetur01g13250 comp1081_seq0 AGCATCATTAACGCTGGTTACCCGACCAAT
tetur01g13250 comp1081_seq0 AACACCATCATTGCCACTAGACAGTCCAGG
tetur01g13250 comp1081_seq0 AGCTCATCCTTACTCATTCCTTCTTCCTGT
tetur01g13250 comp1081_seq0 AGCTTGATCAAGAGATGGTAGACATCGTTT
tetur01g13250 comp1081_seq0 AGGTCTCGAGTATCATGGTTTGAGCTCTGT
tetur01g13250 comp1081_seq0 AGTAAAGCTGAACGGGTTAGAGTCCAGAAT
tetur01g13250 comp1081_seq0 AGTACCAACCGCAATAGCCTCCGAAAGCGT
tetur01g13250 comp1081_seq0 AGTAGCTTGATCAAGAGATGGTAGACATCG
tetur01g13250 comp1081_seq0 AGTCCAGAATCGAGACGCTTGATGATTCTG
tetur01g13250 comp1081_seq0 ATCAAGAGATGGTAGACATCGTTTAAGCTC
tetur01g13250 comp1081_seq0 ATCATTGCCACTAGACAGTCCAGGCATAAG
tetur01g13250 comp1081_seq0 ATCCATGGGTGTAACACCATCATTGCCACT
tetur01g13250 comp1081_seq0 ATCGAGACTTCCCTGTAGAGTAGCTTGATC
tetur01g13250 comp1081_seq0 ATGAACAACCTCCATTAAGTGCTTGGTAAC
tetur01g13250 comp1081_seq0 ATGACGGATGGGAATAAGGATTATTTGGGT
tetur01g13250 comp1081_seq0 ATGGGTGTAACACCATCATTGCCACTAGAC
tetur01g13250 comp1081_seq0 ATGGTAGACATCGTTTAAGCTCATCCTTAC
tetur01g13250 comp1081_seq0 ATTAACGCTGGTTACCCGACCAATAAACGT
tetur01g13250 comp1081_seq0 ATTAAGGTCGCTACTCTGTTGTCTGAGCTG
tetur01g13250 comp1081_seq0 ATTCGAGAGCCAATCGAGACTTCCCTGTAG
tetur01g13250 comp1081_seq0 AACGCTGGTTACCCGACCAATAAACGTTAG
tetur01g13250 comp1081_seq0 ATTGTTGAGAAGACATGACCTTCATTCGAG
tetur01g13250 comp1081_seq0 AACGGGTTAGAGTCCAGAATCGAGACGCTT
tetur01g13250 comp1081_seq0 CAACCTCCATTAAGTGCTTGGTAACTTCAT
tetur01g13250 comp1081_seq0 CAAGAGATGGTAGACATCGTTTAAGCTCAT
tetur01g13250 comp1081_seq0 CAAGGTCTCGAGTATCATGGTTTGAGCTCT
tetur01g13250 comp1081_seq0 CAATCGAGACTTCCCTGTAGAGTAGCTTGA
tetur01g13250 comp1081_seq0 CACATTTGGTACTAGCATCATTAACGCTGG
tetur01g13250 comp1081_seq0 CACCACCTTTCCATTGAAGTACGTTAATAC
tetur01g13250 comp1081_seq0 CACCATCATTGCCACTAGACAGTCCAGGCA
tetur01g13250 comp1081_seq0 CACCGGATTTATCATCATACGACATGGTTA
tetur01g13250 comp1081_seq0 CACTAGACAGTCCAGGCATAAGGCCATTAC
tetur01g13250 comp1081_seq0 CATACCGGTTGGAAAGTTTGAACCAATGTC
tetur01g13250 comp1081_seq0 CATCATTAACGCTGGTTACCCGACCAATAA
tetur01g13250 comp1081_seq0 CATCATTGCCACTAGACAGTCCAGGCATAA
tetur01g13250 comp1081_seq0 CATCCATGGGTGTAACACCATCATTGCCAC
tetur01g13250 comp1081_seq0 CATCGTTTAAGCTCATCCTTACTCATTCCT
tetur01g13250 comp1081_seq0 CATGAACAACCTCCATTAAGTGCTTGGTAA
tetur01g13250 comp1081_seq0 AAGACATGACCTTCATTCGAGAGCCAATCG
tetur01g13250 comp1081_seq0 CATGGGTGTAACACCATCATTGCCACTAGA
tetur01g13250 comp1081_seq0 CATTAACGCTGGTTACCCGACCAATAAACG
tetur01g13250 comp1081_seq0 CATTGCCACTAGACAGTCCAGGCATAAGGC
tetur01g13250 comp1081_seq0 AAGAGATGGTAGACATCGTTTAAGCTCATC
tetur01g13250 comp1081_seq0 CATTTGGTACTAGCATCATTAACGCTGGTT
tetur01g13250 comp1081_seq0 CCAATCGAGACTTCCCTGTAGAGTAGCTTG
tetur01g13250 comp1081_seq0 CCACCTTTCCATTGAAGTACGTTAATACCA
tetur01g13250 comp1081_seq0 CCACTAGACAGTCCAGGCATAAGGCCATTA
tetur01g13250 comp1081_seq0 CCATCATTGCCACTAGACAGTCCAGGCATA
tetur01g13250 comp1081_seq0 CCATGGGTGTAACACCATCATTGCCACTAG
tetur01g13250 comp1081_seq0 CCCTGTAGAGTAGCTTGATCAAGAGATGGT
tetur01g13250 comp1081_seq0 CCGGTTGGAAAGTTTGAACCAATGTCACTT
tetur01g13250 comp1081_seq0 AAGCTCATCCTTACTCATTCCTTCTTCCTG
tetur01g13250 comp1081_seq0 CCTGTAGAGTAGCTTGATCAAGAGATGGTA
tetur01g13250 comp1081_seq0 AAGCTGAACGGGTTAGAGTCCAGAATCGAG
tetur01g13250 comp1081_seq0 CCTTACTCATTCCTTCTTCCTGTTGACACT
tetur01g13250 comp1081_seq0 CGAATGAGAAATGGGTAAATTCTTTGTGGG
tetur01g13250 comp1081_seq0 CGAGACTTCCCTGTAGAGTAGCTTGATCAA
tetur01g13250 comp1081_seq0 CGAGAGCCAATCGAGACTTCCCTGTAGAGT
tetur01g13250 comp1081_seq0 CGGATGGGAATAAGGATTATTTGGGTGGTA
tetur01g13250 comp1081_seq0 CGGGTTAGAGTCCAGAATCGAGACGCTTGA
tetur01g13250 comp1081_seq0 AAGGTCTCGAGTATCATGGTTTGAGCTCTG
tetur01g13250 comp1081_seq0 CGTTTAAGCTCATCCTTACTCATTCCTTCT
tetur01g13250 comp1081_seq0 CTACTCTGTTGTCTGAGCTGCCCATGACAC
tetur01g13250 comp1081_seq0 CTAGACAGTCCAGGCATAAGGCCATTACCG
tetur01g13250 comp1081_seq0 CTAGCATCATTAACGCTGGTTACCCGACCA
tetur01g13250 comp1081_seq0 AAGTACCAACCGCAATAGCCTCCGAAAGCG
tetur01g13250 comp1081_seq0 CTCACCGGATTTATCATCATACGACATGGT
tetur01g13250 comp1081_seq0 CTCTGTTCATACCGGTTGGAAAGTTTGAAC
tetur01g13250 comp1081_seq0 CTCTGTTGTCTGAGCTGCCCATGACACTGA
tetur01g13250 comp1081_seq0 CTGAACGGGTTAGAGTCCAGAATCGAGACG
tetur01g13250 comp1081_seq0 CTGTTGTCTGAGCTGCCCATGACACTGAAC
tetur01g13250 comp1081_seq0 CTTACTCATTCCTTCTTCCTGTTGACACTT
tetur01g13250 comp1081_seq0 CTTCCCTGTAGAGTAGCTTGATCAAGAGAT
tetur01g13250 comp1081_seq0 CTTCTCACCGGATTTATCATCATACGACAT
tetur01g13250 comp1081_seq0 CTTTGTGGGTAGAGTAAAGCTGAACGGGTT
tetur01g13250 comp1081_seq0 GAACAACCTCCATTAAGTGCTTGGTAACTT
tetur01g13250 comp1081_seq0 GAACGGGTTAGAGTCCAGAATCGAGACGCT
tetur01g13250 comp1081_seq0 GAAGACATGACCTTCATTCGAGAGCCAATC
tetur01g13250 comp1081_seq0 AATCGAGACTTCCCTGTAGAGTAGCTTGAT
tetur01g13250 comp1081_seq0 GACATCGTTTAAGCTCATCCTTACTCATTC
tetur01g13250 comp1081_seq0 GACATGACCTTCATTCGAGAGCCAATCGAG
tetur01g13250 comp1081_seq0 GACGGATGGGAATAAGGATTATTTGGGTGG
tetur01g13250 comp1081_seq0 GACTTCCCTGTAGAGTAGCTTGATCAAGAG
tetur01g13250 comp1081_seq0 GAGAAATGGGTAAATTCTTTGTGGGTAGAG
tetur01g13250 comp1081_seq0 GAGAAGACATGACCTTCATTCGAGAGCCAA
tetur01g13250 comp1081_seq0 GAGAATGTTATGTCAATATGACGGATGGGA
tetur01g13250 comp1081_seq0 GAGACTTCCCTGTAGAGTAGCTTGATCAAG
tetur01g13250 comp1081_seq0 GAGATGGTAGACATCGTTTAAGCTCATCCT
tetur01g13250 comp1081_seq0 GAGCTCTGTTCATACCGGTTGGAAAGTTTG
tetur01g13250 comp1081_seq0 GAGTAAAGCTGAACGGGTTAGAGTCCAGAA
tetur01g13250 comp1081_seq0 GAGTCCAGAATCGAGACGCTTGATGATTCT
tetur01g13250 comp1081_seq0 GATCAAGAGATGGTAGACATCGTTTAAGCT
tetur01g13250 comp1081_seq0 GATGGTAGACATCGTTTAAGCTCATCCTTA
tetur01g13250 comp1081_seq0 AATTAAGGTCGCTACTCTGTTGTCTGAGCT
tetur01g13250 comp1081_seq0 GCATCATTAACGCTGGTTACCCGACCAATA
tetur01g13250 comp1081_seq0 GCCAACGAATAAGACACGAAATAGAGAAAG
tetur01g13250 comp1081_seq0 AATTCTTTGTGGGTAGAGTAAAGCTGAACG
tetur01g13250 comp1081_seq0 GCTACTCTGTTGTCTGAGCTGCCCATGACA
tetur01g13250 comp1081_seq0 GCTCTGTTCATACCGGTTGGAAAGTTTGAA
tetur01g13250 comp1081_seq0 GCTGAACGGGTTAGAGTCCAGAATCGAGAC
tetur01g13250 comp1081_seq0 GCTTGATCAAGAGATGGTAGACATCGTTTA
tetur01g13250 comp1081_seq0 GGACAACGACTCCATGAGTAGTGGTCCAAA
tetur01g13250 comp1081_seq0 GGATATGCCAACGAATAAGACACGAAATAG
tetur01g13250 comp1081_seq0 GGATGGGAATAAGGATTATTTGGGTGGTAA
tetur01g13250 comp1081_seq0 GGGAATAAGGATTATTTGGGTGGTAAAGGT
tetur01g13250 comp1081_seq0 GGGTAAATTCTTTGTGGGTAGAGTAAAGCT
tetur01g13250 comp1081_seq0 GGGTAGAGTAAAGCTGAACGGGTTAGAGTC
tetur01g13250 comp1081_seq0 GGGTGTAACACCATCATTGCCACTAGACAG
tetur01g13250 comp1081_seq0 GGGTTAGAGTCCAGAATCGAGACGCTTGAT
tetur01g13250 comp1081_seq0 GGTACTAGCATCATTAACGCTGGTTACCCG
tetur01g13250 comp1081_seq0 GGTAGAGTAAAGCTGAACGGGTTAGAGTCC
tetur01g13250 comp1081_seq0 ACACATTTGGTACTAGCATCATTAACGCTG
tetur01g13250 comp1081_seq0 ACACCATCATTGCCACTAGACAGTCCAGGC
tetur01g13250 comp1081_seq0 GGTGTAACACCATCATTGCCACTAGACAGT
tetur01g13250 comp1081_seq0 GGTTACCCGACCAATAAACGTTAGGATATC
tetur01g13250 comp1081_seq0 GGTTAGAGTCCAGAATCGAGACGCTTGATG
tetur01g13250 comp1081_seq0 GTAAAGCTGAACGGGTTAGAGTCCAGAATC
tetur01g13250 comp1081_seq0 GTAACACCATCATTGCCACTAGACAGTCCA
tetur01g13250 comp1081_seq0 AAAGTACCAACCGCAATAGCCTCCGAAAGC
tetur01g13250 comp1081_seq0 GTACCAACCGCAATAGCCTCCGAAAGCGTT
tetur01g13250 comp1081_seq0 GTACTAGCATCATTAACGCTGGTTACCCGA
tetur01g13250 comp1081_seq0 GTAGAGTAAAGCTGAACGGGTTAGAGTCCA
tetur01g13250 comp1081_seq0 GTAGCTTGATCAAGAGATGGTAGACATCGT
tetur01g13250 comp1081_seq0 GTCATGAACAACCTCCATTAAGTGCTTGGT
tetur01g13250 comp1081_seq0 GTCCAGAATCGAGACGCTTGATGATTCTGA
tetur01g13250 comp1081_seq0 GTGGGTAGAGTAAAGCTGAACGGGTTAGAG
tetur01g13250 comp1081_seq0 GTGTAACACCATCATTGCCACTAGACAGTC
tetur01g13250 comp1081_seq0 GTTACCCGACCAATAAACGTTAGGATATCA
tetur01g13250 comp1081_seq0 GTTAGAGTCCAGAATCGAGACGCTTGATGA
tetur01g13250 comp1081_seq0 ACATCGTTTAAGCTCATCCTTACTCATTCC
tetur01g13250 comp1081_seq0 GTTGAGAAGACATGACCTTCATTCGAGAGC
tetur01g13250 comp1081_seq0 GTTGTCTGAGCTGCCCATGACACTGAACAA
tetur01g13250 comp1081_seq0 TAAAGCTGAACGGGTTAGAGTCCAGAATCG
tetur01g13250 comp1081_seq0 TAACACCATCATTGCCACTAGACAGTCCAG
tetur01g13250 comp1081_seq0 ACATTTGGTACTAGCATCATTAACGCTGGT
tetur01g13250 comp1081_seq0 TACATCCATGGGTGTAACACCATCATTGCC
tetur01g13250 comp1081_seq0 TACCGGTTGGAAAGTTTGAACCAATGTCAC
tetur01g13250 comp1081_seq0 TAGACAGTCCAGGCATAAGGCCATTACCGG
tetur01g13250 comp1081_seq0 TAGAGTAAAGCTGAACGGGTTAGAGTCCAG
tetur01g13250 comp1081_seq0 TAGCATCATTAACGCTGGTTACCCGACCAA
tetur01g13250 comp1081_seq0 TATGGACAACGACTCCATGAGTAGTGGTCC
tetur01g13250 comp1081_seq0 ACCACCTTTCCATTGAAGTACGTTAATACC
tetur01g13250 comp1081_seq0 TCAAGAGATGGTAGACATCGTTTAAGCTCA
tetur01g13250 comp1081_seq0 TCAAGGTCTCGAGTATCATGGTTTGAGCTC
tetur01g13850 comp2895_seq0 ACCCACATCTCTAGTTGGTTCGGTTAATCT
tetur01g13850 comp2895_seq0 TCGGGATATGTTAACTCTTCGGTGTCCCGA
tetur01g13850 comp2895_seq0 TCGTAGTTTCAAGTACATCGAGTGATGCAA
tetur01g13850 comp2895_seq0 TCGTCTCTTCTTCAACAACCCACATCTCTA
tetur01g13850 comp2895_seq0 TCTACGATGCTCGATCATTGCCTTACGGTC
tetur01g13850 comp2895_seq0 TCTTCAACAACCCACATCTCTAGTTGGTTC
tetur01g13850 comp2895_seq0 TCTTCTTCAACAACCCACATCTCTAGTTGG
tetur01g13850 comp2895_seq0 ACCGGATATACTCGTATACTGCCTGGAACG
tetur01g13850 comp2895_seq0 TGATGCAAGCTCTACGATGCTCGATCATTG
tetur01g13850 comp2895_seq0 TGCCCAACTTACCCACGACATAAACAAGTC
tetur01g13850 comp2895_seq0 TGCTCGATCATTGCCTTACGGTCAAATTTG
tetur01g13850 comp2895_seq0 TGGAACGACCAATACCGATAGGAAATGAAA
tetur01g13850 comp2895_seq0 TGGATAGTAACACATAGGACAAGAAGAGGG
tetur01g13850 comp2895_seq0 TGGTTCGGTTAATCTTCAACAAATTCGAGG
tetur01g13850 comp2895_seq0 TGTTACCGGATATACTCGTATACTGCCTGG
tetur01g13850 comp2895_seq0 TTACCGGATATACTCGTATACTGCCTGGAA
tetur01g13850 comp2895_seq0 TTCAACAAATTCGAGGATTAAAGCATCGGG
tetur01g13850 comp2895_seq0 TTCAACAACCCACATCTCTAGTTGGTTCGG
tetur01g13850 comp2895_seq0 TTCAAGTACATCGAGTGATGCAAGCTCTAC
tetur01g13850 comp2895_seq0 TTCACCCTACCATGATACCAGAGATTAAAG
tetur01g13850 comp2895_seq0 TTGTTACCGGATATACTCGTATACTGCCTG
tetur01g13850 comp2895_seq0 TTTCAAGTACATCGAGTGATGCAAGCTCTA
tetur01g13850 comp2895_seq0 AGCATCGGGATATGTTAACTCTTCGGTGTC
tetur01g13850 comp2895_seq0 AGCTCTACGATGCTCGATCATTGCCTTACG
tetur01g13850 comp2895_seq0 AGTAACACATAGGACAAGAAGAGGGAAACC
tetur01g13850 comp2895_seq0 AGTACATCGAGTGATGCAAGCTCTACGATG
tetur01g13850 comp2895_seq0 AGTGATGCAAGCTCTACGATGCTCGATCAT
tetur01g13850 comp2895_seq0 AGTTTCAAGTACATCGAGTGATGCAAGCTC
tetur01g13850 comp2895_seq0 ATACTGCCTGGAACGACCAATACCGATAGG
tetur01g13850 comp2895_seq0 ATCCAATCCGGTGTCAAGTCAATAATGGCC
tetur01g13850 comp2895_seq0 ATCCGGTGTCAAGTCAATAATGGCCTCGTC
tetur01g13850 comp2895_seq0 AACCCACATCTCTAGTTGGTTCGGTTAATC
tetur01g13850 comp2895_seq0 ATGCAAGCTCTACGATGCTCGATCATTGCC
tetur01g13850 comp2895_seq0 ATGCTCGATCATTGCCTTACGGTCAAATTT
tetur01g13850 comp2895_seq0 CAACAAATTCGAGGATTAAAGCATCGGGAT
tetur01g13850 comp2895_seq0 CAACAACCCACATCTCTAGTTGGTTCGGTT
tetur01g13850 comp2895_seq0 CAACCCACATCTCTAGTTGGTTCGGTTAAT
tetur01g13850 comp2895_seq0 CAAGCTCTACGATGCTCGATCATTGCCTTA
tetur01g13850 comp2895_seq0 CAAGTACATCGAGTGATGCAAGCTCTACGA
tetur01g13850 comp2895_seq0 CAAGTCGAACGGATAGATGATATTAGAAGC
tetur01g13850 comp2895_seq0 CAATAATGGCCTCGTCTCTTCTTCAACAAC
tetur01g13850 comp2895_seq0 CAATCCGGTGTCAAGTCAATAATGGCCTCG
tetur01g13850 comp2895_seq0 CACATCTCTAGTTGGTTCGGTTAATCTTCA
tetur01g13850 comp2895_seq0 CACCCTACCATGATACCAGAGATTAAAGTT
tetur01g13850 comp2895_seq0 CACGACATAAACAAGTCGAACGGATAGATG
tetur01g13850 comp2895_seq0 CATCGAGTGATGCAAGCTCTACGATGCTCG
tetur01g13850 comp2895_seq0 CATCGGGATATGTTAACTCTTCGGTGTCCC
tetur01g13850 comp2895_seq0 CATCTCTAGTTGGTTCGGTTAATCTTCAAC
tetur01g13850 comp2895_seq0 CCAATCCGGTGTCAAGTCAATAATGGCCTC
tetur01g13850 comp2895_seq0 CCACATCTCTAGTTGGTTCGGTTAATCTTC
tetur01g13850 comp2895_seq0 CCACGACATAAACAAGTCGAACGGATAGAT
tetur01g13850 comp2895_seq0 CCCACATCTCTAGTTGGTTCGGTTAATCTT
tetur01g13850 comp2895_seq0 CCCACGACATAAACAAGTCGAACGGATAGA
tetur01g13850 comp2895_seq0 CCGGATATACTCGTATACTGCCTGGAACGA
tetur01g13850 comp2895_seq0 CCGGTGTCAAGTCAATAATGGCCTCGTCTC
tetur01g13850 comp2895_seq0 CCTGGAACGACCAATACCGATAGGAAATGA
tetur01g13850 comp2895_seq0 AAGCTCTACGATGCTCGATCATTGCCTTAC
tetur01g13850 comp2895_seq0 CCTTCACCCTACCATGATACCAGAGATTAA
tetur01g13850 comp2895_seq0 CGACATAAACAAGTCGAACGGATAGATGAT
tetur01g13850 comp2895_seq0 CGAGTGATGCAAGCTCTACGATGCTCGATC
tetur01g13850 comp2895_seq0 CGATGCTCGATCATTGCCTTACGGTCAAAT
tetur01g13850 comp2895_seq0 CGGATATACTCGTATACTGCCTGGAACGAC
tetur01g13850 comp2895_seq0 CGGGATATGTTAACTCTTCGGTGTCCCGAT
tetur01g13850 comp2895_seq0 CGGTGTCAAGTCAATAATGGCCTCGTCTCT
tetur01g13850 comp2895_seq0 CGTAGTTTCAAGTACATCGAGTGATGCAAG
tetur01g13850 comp2895_seq0 CGTCTCTTCTTCAACAACCCACATCTCTAG
tetur01g13850 comp2895_seq0 CTACGATGCTCGATCATTGCCTTACGGTCA
tetur01g13850 comp2895_seq0 AAGTACATCGAGTGATGCAAGCTCTACGAT
tetur01g13850 comp2895_seq0 CTCGATCATTGCCTTACGGTCAAATTTGTT
tetur01g13850 comp2895_seq0 CTCGTCTCTTCTTCAACAACCCACATCTCT
tetur01g13850 comp2895_seq0 CTCTACGATGCTCGATCATTGCCTTACGGT
tetur01g13850 comp2895_seq0 CTCTTCTTCAACAACCCACATCTCTAGTTG
tetur01g13850 comp2895_seq0 CTGGAACGACCAATACCGATAGGAAATGAA
tetur01g13850 comp2895_seq0 CTTCAACAAATTCGAGGATTAAAGCATCGG
tetur01g13850 comp2895_seq0 CTTCAACAACCCACATCTCTAGTTGGTTCG
tetur01g13850 comp2895_seq0 AATAATGGCCTCGTCTCTTCTTCAACAACC
tetur01g13850 comp2895_seq0 CTTCTTCAACAACCCACATCTCTAGTTGGT
tetur01g13850 comp2895_seq0 AATCCGGTGTCAAGTCAATAATGGCCTCGT
tetur01g13850 comp2895_seq0 AATCGTAGTTTCAAGTACATCGAGTGATGC
tetur01g13850 comp2895_seq0 GAGTGATGCAAGCTCTACGATGCTCGATCA
tetur01g13850 comp2895_seq0 GATATACTCGTATACTGCCTGGAACGACCA
tetur01g13850 comp2895_seq0 GATGCAAGCTCTACGATGCTCGATCATTGC
tetur01g13850 comp2895_seq0 GATGCTCGATCATTGCCTTACGGTCAAATT
tetur01g13850 comp2895_seq0 GCAAGCTCTACGATGCTCGATCATTGCCTT
tetur01g13850 comp2895_seq0 GCATCGGGATATGTTAACTCTTCGGTGTCC
tetur01g13850 comp2895_seq0 GCCCAACTTACCCACGACATAAACAAGTCG
tetur01g13850 comp2895_seq0 GCCTGGAACGACCAATACCGATAGGAAATG
tetur01g13850 comp2895_seq0 GCTCGATCATTGCCTTACGGTCAAATTTGT
tetur01g13850 comp2895_seq0 GCTCTACGATGCTCGATCATTGCCTTACGG
tetur01g13850 comp2895_seq0 GGATAGTAACACATAGGACAAGAAGAGGGA
tetur01g13850 comp2895_seq0 GGTGTCAAGTCAATAATGGCCTCGTCTCTT
tetur01g13850 comp2895_seq0 GGTTCGGTTAATCTTCAACAAATTCGAGGA
tetur01g13850 comp2895_seq0 GTAACACATAGGACAAGAAGAGGGAAACCT
tetur01g13850 comp2895_seq0 GTACATCGAGTGATGCAAGCTCTACGATGC
tetur01g13850 comp2895_seq0 GTAGTTTCAAGTACATCGAGTGATGCAAGC
tetur01g13850 comp2895_seq0 GTCAAGTCAATAATGGCCTCGTCTCTTCTT
tetur01g13850 comp2895_seq0 GTCAATAATGGCCTCGTCTCTTCTTCAACA
tetur01g13850 comp2895_seq0 GTCTCTTCTTCAACAACCCACATCTCTAGT
tetur01g13850 comp2895_seq0 GTGATGCAAGCTCTACGATGCTCGATCATT
tetur01g13850 comp2895_seq0 GTGTCAAGTCAATAATGGCCTCGTCTCTTC
tetur01g13850 comp2895_seq0 GTTACCGGATATACTCGTATACTGCCTGGA
tetur01g13850 comp2895_seq0 ACATCGAGTGATGCAAGCTCTACGATGCTC
tetur01g13850 comp2895_seq0 GTTTCAAGTACATCGAGTGATGCAAGCTCT
tetur01g13850 comp2895_seq0 TACCGGATATACTCGTATACTGCCTGGAAC
tetur01g13850 comp2895_seq0 TACGATGCTCGATCATTGCCTTACGGTCAA
tetur01g13850 comp2895_seq0 TACTGCCTGGAACGACCAATACCGATAGGA
tetur01g13850 comp2895_seq0 TATACTGCCTGGAACGACCAATACCGATAG
tetur01g13850 comp2895_seq0 TCAACAAATTCGAGGATTAAAGCATCGGGA
tetur01g13850 comp2895_seq0 TCAAGTACATCGAGTGATGCAAGCTCTACG
tetur01g13850 comp2895_seq0 TCAATAATGGCCTCGTCTCTTCTTCAACAA
tetur01g15260 comp4043_seq0 TCACCATCACCCATGTTCAATCCAACAACA
tetur01g15260 comp4043_seq0 TCACGTTCGGTATCATTATGGGATGTATTC
tetur01g15260 comp4043_seq0 ACCATCACCCATGTTCAATCCAACAACATC
tetur01g15260 comp4043_seq0 TCATTACACCGAATGCTGGGACAGTTCAAA
tetur01g15260 comp4043_seq0 TCATTACTCGCACAATCACATCCACCATCA
tetur01g15260 comp4043_seq0 ACCATGACAACAATCCTAAGAGTTCAGAGG
tetur01g15260 comp4043_seq0 TCCCTTGAACCTGAATCATTTCAACGTTTC
tetur01g15260 comp4043_seq0 TCCTAAGAGTTCAGAGGGATCGGATCATTA
tetur01g15260 comp4043_seq0 TCCTCTTGTACTCAAGTTGGTCTGTATTGA
tetur01g15260 comp4043_seq0 ACCCATGTTCAATCCAACAACATCAATTGG
tetur01g15260 comp4043_seq0 TCTACCCTTTCATCCCTTGAACCTGAATCA
tetur01g15260 comp4043_seq0 TCTCAAGTCGCCTTGATAAACAACGACGTG
tetur01g15260 comp4043_seq0 ACCCTTTCATCCCTTGAACCTGAATCATTT
tetur01g15260 comp4043_seq0 TCTCATTACACCGAATGCTGGGACAGTTCA
tetur01g15260 comp4043_seq0 TCTTAAACCTGGTAAACTCTCAGAATCGGA
tetur01g15260 comp4043_seq0 TGACAACAATCCTAAGAGTTCAGAGGGATC
tetur01g15260 comp4043_seq0 TGATTCTACCCTTTCATCCCTTGAACCTGA
tetur01g15260 comp4043_seq0 TGGAAAGGGTATCTGAAGACCATGACAACA
tetur01g15260 comp4043_seq0 TGGACCTTCTAATTGGCTCCCATTAATAAC
tetur01g15260 comp4043_seq0 TGGGTAGAGGTTGGATCAAATAAGATCACG
tetur01g15260 comp4043_seq0 TGGTAAACTCTCAGAATCGGAGTTACTTTG
tetur01g15260 comp4043_seq0 TGGTCAATATTCTCATTACACCGAATGCTG
tetur01g15260 comp4043_seq0 TGTACCCATTGATGATCAGCTATTGACTGC
tetur01g15260 comp4043_seq0 TGTCTCGAATTACGTAAAGAAGATGTACCC
tetur01g15260 comp4043_seq0 TTACGATTCCAATCGATGTCACCATTCAAC
tetur01g15260 comp4043_seq0 TTCAACGTTTCATGCTGTTTACCGCTACAG
tetur01g15260 comp4043_seq0 TTCAGAGGGATCGGATCATTACCGTCTCTG
tetur01g15260 comp4043_seq0 TTCATCCCTTGAACCTGAATCATTTCAACG
tetur01g15260 comp4043_seq0 TTCCTCTGTTCTCTTGGATGACTTACGGTG
tetur01g15260 comp4043_seq0 TTCCTCTTGTACTCAAGTTGGTCTGTATTG
tetur01g15260 comp4043_seq0 TTCTACCCTTTCATCCCTTGAACCTGAATC
tetur01g15260 comp4043_seq0 TTCTCATTACACCGAATGCTGGGACAGTTC
tetur01g15260 comp4043_seq0 TTTCAACGTTTCATGCTGTTTACCGCTACA
tetur01g15260 comp4043_seq0 ACTCTCAAGTCGCCTTGATAAACAACGACG
tetur01g15260 comp4043_seq0 ACTGGTCAATATTCTCATTACACCGAATGC
tetur01g15260 comp4043_seq0 AGAGGGATCGGATCATTACCGTCTCTGTTT
tetur01g15260 comp4043_seq0 AGAGGTTGGATCAAATAAGATCACGTTCGG
tetur01g15260 comp4043_seq0 AGAGTCATTACTCGCACAATCACATCCACC
tetur01g15260 comp4043_seq0 AGAGTTCAGAGGGATCGGATCATTACCGTC
tetur01g15260 comp4043_seq0 AGATGTACCCATTGATGATCAGCTATTGAC
tetur01g15260 comp4043_seq0 AACAATCCTAAGAGTTCAGAGGGATCGGAT
tetur01g15260 comp4043_seq0 AGCATTCTGTGATTCTACCCTTTCATCCCT
tetur01g15260 comp4043_seq0 AGGGCCATATTAAGCTATGACATCCAGACC
tetur01g15260 comp4043_seq0 AGGGTATCTGAAGACCATGACAACAATCCT
tetur01g15260 comp4043_seq0 AGTCATTACTCGCACAATCACATCCACCAT
tetur01g15260 comp4043_seq0 AACATCAATTGGACCTTCTAATTGGCTCCC
tetur01g15260 comp4043_seq0 AGTTCAGAGGGATCGGATCATTACCGTCTC
tetur01g15260 comp4043_seq0 ATCAACCTCACCATCACCCATGTTCAATCC
tetur01g15260 comp4043_seq0 ATCAAGAGTCATTACTCGCACAATCACATC
tetur01g15260 comp4043_seq0 ATCAATTGGACCTTCTAATTGGCTCCCATT
tetur01g15260 comp4043_seq0 ATCCAACGGATATTTCATCAACGTGTATGC
tetur01g15260 comp4043_seq0 ATCCCGATAGACACATATTATCCGTTCTCC
tetur01g15260 comp4043_seq0 ATCCTAAGAGTTCAGAGGGATCGGATCATT
tetur01g15260 comp4043_seq0 ATCTTAAACCTGGTAAACTCTCAGAATCGG
tetur01g15260 comp4043_seq0 ATGACAACAATCCTAAGAGTTCAGAGGGAT
tetur01g15260 comp4043_seq0 AACCTCACCATCACCCATGTTCAATCCAAC
tetur01g15260 comp4043_seq0 ATGGAAAGGGTATCTGAAGACCATGACAAC
tetur01g15260 comp4043_seq0 ATGTACCCATTGATGATCAGCTATTGACTG
tetur01g15260 comp4043_seq0 ATTACACCGAATGCTGGGACAGTTCAAATC
tetur01g15260 comp4043_seq0 ATTACTCGCACAATCACATCCACCATCAAC
tetur01g15260 comp4043_seq0 ATTCTCATTACACCGAATGCTGGGACAGTT
tetur01g15260 comp4043_seq0 CAACAACATCAATTGGACCTTCTAATTGGC
tetur01g15260 comp4043_seq0 CAACAATCCTAAGAGTTCAGAGGGATCGGA
tetur01g15260 comp4043_seq0 CAACATCAATTGGACCTTCTAATTGGCTCC
tetur01g15260 comp4043_seq0 CAACCTCACCATCACCCATGTTCAATCCAA
tetur01g15260 comp4043_seq0 CAACGTTTCATGCTGTTTACCGCTACAGAA
tetur01g15260 comp4043_seq0 AACGTTTCATGCTGTTTACCGCTACAGAAT
tetur01g15260 comp4043_seq0 CAAGAGTCATTACTCGCACAATCACATCCA
tetur01g15260 comp4043_seq0 CAATCCTAAGAGTTCAGAGGGATCGGATCA
tetur01g15260 comp4043_seq0 CAATGGAAAGGGTATCTGAAGACCATGACA
tetur01g15260 comp4043_seq0 CAATTGGACCTTCTAATTGGCTCCCATTAA
tetur01g15260 comp4043_seq0 CACAATGGAAAGGGTATCTGAAGACCATGA
tetur01g15260 comp4043_seq0 CACCATCACCCATGTTCAATCCAACAACAT
tetur01g15260 comp4043_seq0 CACCCATGTTCAATCCAACAACATCAATTG
tetur01g15260 comp4043_seq0 CACCGAATGCTGGGACAGTTCAAATCTACA
tetur01g15260 comp4043_seq0 CACGTTCGGTATCATTATGGGATGTATTCG
tetur01g15260 comp4043_seq0 CACTGGTCAATATTCTCATTACACCGAATG
tetur01g15260 comp4043_seq0 CAGAATCGGAGTTACTTTGTCTATTTGACC
tetur01g15260 comp4043_seq0 CAGAGGGATCGGATCATTACCGTCTCTGTT
tetur01g15260 comp4043_seq0 CATCAACCTCACCATCACCCATGTTCAATC
tetur01g15260 comp4043_seq0 CATCAATTGGACCTTCTAATTGGCTCCCAT
tetur01g15260 comp4043_seq0 CATCACCCATGTTCAATCCAACAACATCAA
tetur01g15260 comp4043_seq0 CATGACAACAATCCTAAGAGTTCAGAGGGA
tetur01g15260 comp4043_seq0 AAGACCATGACAACAATCCTAAGAGTTCAG
tetur01g15260 comp4043_seq0 CATGTTCAATCCAACAACATCAATTGGACC
tetur01g15260 comp4043_seq0 CATTACACCGAATGCTGGGACAGTTCAAAT
tetur01g15260 comp4043_seq0 CATTACTCGCACAATCACATCCACCATCAA
tetur01g15260 comp4043_seq0 CATTCTGTGATTCTACCCTTTCATCCCTTG
tetur01g15260 comp4043_seq0 CATTTCAACGTTTCATGCTGTTTACCGCTA
tetur01g15260 comp4043_seq0 CATTTCCTCTGTTCTCTTGGATGACTTACG
tetur01g15260 comp4043_seq0 CCAACAACATCAATTGGACCTTCTAATTGG
tetur01g15260 comp4043_seq0 AAGAGTCATTACTCGCACAATCACATCCAC
tetur01g15260 comp4043_seq0 AAGAGTTCAGAGGGATCGGATCATTACCGT
tetur01g15260 comp4043_seq0 AAGATCACGTTCGGTATCATTATGGGATGT
tetur01g15260 comp4043_seq0 CCAGGATCACTTGAAATTACCCTGAAATTG
tetur01g15260 comp4043_seq0 CCATATTAAGCTATGACATCCAGACCAATG
tetur01g15260 comp4043_seq0 CCATCACCCATGTTCAATCCAACAACATCA
tetur01g15260 comp4043_seq0 CCATGACAACAATCCTAAGAGTTCAGAGGG
tetur01g15260 comp4043_seq0 CCATGTTCAATCCAACAACATCAATTGGAC
tetur01g15260 comp4043_seq0 CCCAATTGGGTAGAGGTTGGATCAAATAAG
tetur01g15260 comp4043_seq0 CCCATGTTCAATCCAACAACATCAATTGGA
tetur01g15260 comp4043_seq0 CCCGATAGACACATATTATCCGTTCTCCTT
tetur01g15260 comp4043_seq0 CCCTTGAACCTGAATCATTTCAACGTTTCA
tetur01g15260 comp4043_seq0 CCCTTTCATCCCTTGAACCTGAATCATTTC
tetur01g15260 comp4043_seq0 CCGAATGCTGGGACAGTTCAAATCTACATG
tetur01g15260 comp4043_seq0 AAGCATTCTGTGATTCTACCCTTTCATCCC
tetur01g15260 comp4043_seq0 CCGATCACTGGTCAATATTCTCATTACACC
tetur01g15260 comp4043_seq0 CCTAAGAGTTCAGAGGGATCGGATCATTAC
tetur01g15260 comp4043_seq0 CCTCACCATCACCCATGTTCAATCCAACAA
tetur01g15260 comp4043_seq0 CCTCTGTTCTCTTGGATGACTTACGGTGTT
tetur01g15260 comp4043_seq0 CCTCTTGTACTCAAGTTGGTCTGTATTGAA
tetur01g15260 comp4043_seq0 CCTTTCATCCCTTGAACCTGAATCATTTCA
tetur01g15260 comp4043_seq0 CGATCACTGGTCAATATTCTCATTACACCG
tetur01g15260 comp4043_seq0 CGATTCCAATCGATGTCACCATTCAACGAT
tetur01g15260 comp4043_seq0 CGGAGTTACTTTGTCTATTTGACCACATTG
tetur01g15260 comp4043_seq0 AAGGGCCATATTAAGCTATGACATCCAGAC
tetur01g15260 comp4043_seq0 AAGGGTATCTGAAGACCATGACAACAATCC
tetur01g15260 comp4043_seq0 CGTAAAGAAGATGTACCCATTGATGATCAG
tetur01g15260 comp4043_seq0 CGTTCGGTATCATTATGGGATGTATTCGAA
tetur01g15260 comp4043_seq0 CTAAGAGTTCAGAGGGATCGGATCATTACC
tetur01g15260 comp4043_seq0 CTACCCTTTCATCCCTTGAACCTGAATCAT
tetur01g15260 comp4043_seq0 CTCACCATCACCCATGTTCAATCCAACAAC
tetur01g15260 comp4043_seq0 CTCATTACACCGAATGCTGGGACAGTTCAA
tetur01g15260 comp4043_seq0 CTCTCAAGTCGCCTTGATAAACAACGACGT
tetur01g15260 comp4043_seq0 CTCTGTTCTCTTGGATGACTTACGGTGTTG
tetur01g15260 comp4043_seq0 CTGGGACAGTTCAAATCTACATGATACTGT
tetur01g15260 comp4043_seq0 CTGGTCAATATTCTCATTACACCGAATGCT
tetur01g15260 comp4043_seq0 CTTAAACCTGGTAAACTCTCAGAATCGGAG
tetur01g15260 comp4043_seq0 GAAAGGGTATCTGAAGACCATGACAACAAT
tetur01g15260 comp4043_seq0 GAACCTGAATCATTTCAACGTTTCATGCTG
tetur01g15260 comp4043_seq0 GAAGACCATGACAACAATCCTAAGAGTTCA
tetur01g15260 comp4043_seq0 GAAGATGTACCCATTGATGATCAGCTATTG
tetur01g15260 comp4043_seq0 AAAGCATTCTGTGATTCTACCCTTTCATCC
tetur01g15260 comp4043_seq0 GAATCGGAGTTACTTTGTCTATTTGACCAC
tetur01g15260 comp4043_seq0 AATCCTAAGAGTTCAGAGGGATCGGATCAT
tetur01g15260 comp4043_seq0 GACAACAATCCTAAGAGTTCAGAGGGATCG
tetur01g15260 comp4043_seq0 GACCATGACAACAATCCTAAGAGTTCAGAG
tetur01g15260 comp4043_seq0 GACCTTCTAATTGGCTCCCATTAATAACTG
tetur01g15260 comp4043_seq0 GAGGGATCGGATCATTACCGTCTCTGTTTA
tetur01g15260 comp4043_seq0 GAGGTTGGATCAAATAAGATCACGTTCGGT
tetur01g15260 comp4043_seq0 GAGTCATTACTCGCACAATCACATCCACCA
tetur01g15260 comp4043_seq0 GAGTTACTTTGTCTATTTGACCACATTGGG
tetur01g15260 comp4043_seq0 GAGTTCAGAGGGATCGGATCATTACCGTCT
tetur01g15260 comp4043_seq0 GATCACGTTCGGTATCATTATGGGATGTAT
tetur01g15260 comp4043_seq0 GATCACTGGTCAATATTCTCATTACACCGA
tetur01g15260 comp4043_seq0 GATGTACCCATTGATGATCAGCTATTGACT
tetur01g15260 comp4043_seq0 GATTCCAATCGATGTCACCATTCAACGATC
tetur01g15260 comp4043_seq0 GATTCTACCCTTTCATCCCTTGAACCTGAA
tetur01g15260 comp4043_seq0 GCATTCTGTGATTCTACCCTTTCATCCCTT
tetur01g15260 comp4043_seq0 GCTCCCATTAATAACTGAGGGTCTATTTGA
tetur01g15260 comp4043_seq0 GCTGGGACAGTTCAAATCTACATGATACTG
tetur01g15260 comp4043_seq0 GGAAAGGGTATCTGAAGACCATGACAACAA
tetur01g15260 comp4043_seq0 GGACCTTCTAATTGGCTCCCATTAATAACT
tetur01g15260 comp4043_seq0 ACAACAATCCTAAGAGTTCAGAGGGATCGG
tetur01g15260 comp4043_seq0 AAAGGGTATCTGAAGACCATGACAACAATC
tetur01g15260 comp4043_seq0 GGAGTTACTTTGTCTATTTGACCACATTGG
tetur01g15260 comp4043_seq0 ACAACATCAATTGGACCTTCTAATTGGCTC
tetur01g15260 comp4043_seq0 GGCCATATTAAGCTATGACATCCAGACCAA
tetur01g15260 comp4043_seq0 GGCTATCCGATCACTGGTCAATATTCTCAT
tetur01g15260 comp4043_seq0 GGCTCCCATTAATAACTGAGGGTCTATTTG
tetur01g15260 comp4043_seq0 GGGCCATATTAAGCTATGACATCCAGACCA
tetur01g15260 comp4043_seq0 GGGCTATCCGATCACTGGTCAATATTCTCA
tetur01g15260 comp4043_seq0 GGGTAGAGGTTGGATCAAATAAGATCACGT
tetur01g15260 comp4043_seq0 ACAATCCTAAGAGTTCAGAGGGATCGGATC
tetur01g15260 comp4043_seq0 GGGTATCTGAAGACCATGACAACAATCCTA
tetur01g15260 comp4043_seq0 ACAATGGAAAGGGTATCTGAAGACCATGAC
tetur01g15260 comp4043_seq0 GGTATCTGAAGACCATGACAACAATCCTAA
tetur01g15260 comp4043_seq0 GGTCAATATTCTCATTACACCGAATGCTGG
tetur01g15260 comp4043_seq0 ACACAATGGAAAGGGTATCTGAAGACCATG
tetur01g15260 comp4043_seq0 ACACCGAATGCTGGGACAGTTCAAATCTAC
tetur01g15260 comp4043_seq0 GGTTGGATCAAATAAGATCACGTTCGGTAT
tetur01g15260 comp4043_seq0 GTAAAGAAGATGTACCCATTGATGATCAGC
tetur01g15260 comp4043_seq0 GTAATCAAGAGTCATTACTCGCACAATCAC
tetur01g15260 comp4043_seq0 GTAGAGGTTGGATCAAATAAGATCACGTTC
tetur01g15260 comp4043_seq0 GTCATTACTCGCACAATCACATCCACCATC
tetur01g15260 comp4043_seq0 GTCTCGAATTACGTAAAGAAGATGTACCCA
tetur01g15260 comp4043_seq0 ACATCAACCTCACCATCACCCATGTTCAAT
tetur01g15260 comp4043_seq0 GTTCAATCCAACAACATCAATTGGACCTTC
tetur01g15260 comp4043_seq0 GTTCAGAGGGATCGGATCATTACCGTCTCT
tetur01g15260 comp4043_seq0 GTTGGATCAAATAAGATCACGTTCGGTATC
tetur01g15260 comp4043_seq0 TAAGATCACGTTCGGTATCATTATGGGATG
tetur01g15260 comp4043_seq0 TACACCGAATGCTGGGACAGTTCAAATCTA
tetur01g15260 comp4043_seq0 TACGATTCCAATCGATGTCACCATTCAACG
tetur01g15260 comp4043_seq0 TACTCTCAAGTCGCCTTGATAAACAACGAC
tetur01g15260 comp4043_seq0 TAGAGGTTGGATCAAATAAGATCACGTTCG
tetur01g15260 comp4043_seq0 TATCCCGATAGACACATATTATCCGTTCTC
tetur01g15260 comp4043_seq0 TCAACCTCACCATCACCCATGTTCAATCCA
tetur01g15260 comp4043_seq0 TCAACGTTTCATGCTGTTTACCGCTACAGA
tetur01g15260 comp4043_seq0 TCAAGAGTCATTACTCGCACAATCACATCC
tetur01g15260 comp4043_seq0 TCAATTGGACCTTCTAATTGGCTCCCATTA
tetur01g15410 comp1733_seq0 TCAGCCACCTGGAGACACTTAATCGAGTCG
tetur01g15410 comp1733_seq0 TCATCATCTCCGTCTTTGTTGACATTACCA
tetur01g15410 comp1733_seq0 TCCATTGAAGTGCTCAGCCACCTGGAGACA
tetur01g15410 comp1733_seq0 ACCCACTACCCAATAGAATAAGTCCCAATC
tetur01g15410 comp1733_seq0 TCTTACCCACTACCCAATAGAATAAGTCCC
tetur01g15410 comp1733_seq0 TGAAGATACCGATGAGCAAAGGTACTCAGA
tetur01g15410 comp1733_seq0 TGAAGGCCGATGGTGTCTCTTTCTTACCCA
tetur01g15410 comp1733_seq0 TGAAGTGCTCAGCCACCTGGAGACACTTAA
tetur01g15410 comp1733_seq0 TGAATGGTTTCTGGCATGTTCTTTCAACAG
tetur01g15410 comp1733_seq0 TGACATTACCATCCATTGAAGTGCTCAGCC
tetur01g15410 comp1733_seq0 ACCTGGAGACACTTAATCGAGTCGATTGTT
tetur01g15410 comp1733_seq0 TGGAGACACTTAATCGAGTCGATTGTTGAA
tetur01g15410 comp1733_seq0 TGGTTTCTGGCATGTTCTTTCAACAGGTCC
tetur01g15410 comp1733_seq0 TGTTGACATTACCATCCATTGAAGTGCTCA
tetur01g15410 comp1733_seq0 TTACCCACTACCCAATAGAATAAGTCCCAA
tetur01g15410 comp1733_seq0 TTCATCATCTCCGTCTTTGTTGACATTACC
tetur01g15410 comp1733_seq0 TTCTGGCATGTTCTTTCAACAGGTCCATTA
tetur01g15410 comp1733_seq0 TTGAAGGCCGATGGTGTCTCTTTCTTACCC
tetur01g15410 comp1733_seq0 TTGAAGTGCTCAGCCACCTGGAGACACTTA
tetur01g15410 comp1733_seq0 TTGACATTACCATCCATTGAAGTGCTCAGC
tetur01g15410 comp1733_seq0 TTGACGGACTGTTGATTAGACTATCGTAAG
tetur01g15410 comp1733_seq0 TTGTTGACATTACCATCCATTGAAGTGCTC
tetur01g15410 comp1733_seq0 ACGTCAATCATTTCATCATCTCCGTCTTTG
tetur01g15410 comp1733_seq0 ACTATCGTAAGTGTCCAGTTGATGTGCATC
tetur01g15410 comp1733_seq0 ACTTAATCGAGTCGATTGTTGAACCAAACG
tetur01g15410 comp1733_seq0 AGAATAAGTCCCAATCATTTGACGGACTGT
tetur01g15410 comp1733_seq0 AGCCACCTGGAGACACTTAATCGAGTCGAT
tetur01g15410 comp1733_seq0 AACACCGTGATTAACAGTCAAATTGGACAC
tetur01g15410 comp1733_seq0 AGGTCCATTATTTGGTGGTTGAAGGCCGAT
tetur01g15410 comp1733_seq0 AACAGGTCCATTATTTGGTGGTTGAAGGCC
tetur01g15410 comp1733_seq0 AGTATGAAGATACCGATGAGCAAAGGTACT
tetur01g15410 comp1733_seq0 AGTGCTCAGCCACCTGGAGACACTTAATCG
tetur01g15410 comp1733_seq0 ATGAAGATACCGATGAGCAAAGGTACTCAG
tetur01g15410 comp1733_seq0 ATGGTTTCTGGCATGTTCTTTCAACAGGTC
tetur01g15410 comp1733_seq0 ATTACCATCCATTGAAGTGCTCAGCCACCT
tetur01g15410 comp1733_seq0 ATTATTTGGTGGTTGAAGGCCGATGGTGTC
tetur01g15410 comp1733_seq0 ATTGAAGTGCTCAGCCACCTGGAGACACTT
tetur01g15410 comp1733_seq0 CAACAGGTCCATTATTTGGTGGTTGAAGGC
tetur01g15410 comp1733_seq0 CAACGTCAATCATTTCATCATCTCCGTCTT
tetur01g15410 comp1733_seq0 CACCGTGATTAACAGTCAAATTGGACACTA
tetur01g15410 comp1733_seq0 CACCTGGAGACACTTAATCGAGTCGATTGT
tetur01g15410 comp1733_seq0 CACTTAATCGAGTCGATTGTTGAACCAAAC
tetur01g15410 comp1733_seq0 CAGGTCCATTATTTGGTGGTTGAAGGCCGA
tetur01g15410 comp1733_seq0 CATCATCTCCGTCTTTGTTGACATTACCAT
tetur01g15410 comp1733_seq0 CATCCATTGAAGTGCTCAGCCACCTGGAGA
tetur01g15410 comp1733_seq0 CATTACCATCCATTGAAGTGCTCAGCCACC
tetur01g15410 comp1733_seq0 CATTATTTGGTGGTTGAAGGCCGATGGTGT
tetur01g15410 comp1733_seq0 CATTGAAGTGCTCAGCCACCTGGAGACACT
tetur01g15410 comp1733_seq0 CCACCTGGAGACACTTAATCGAGTCGATTG
tetur01g15410 comp1733_seq0 CCATTATTTGGTGGTTGAAGGCCGATGGTG
tetur01g15410 comp1733_seq0 CCTGGAGACACTTAATCGAGTCGATTGTTG
tetur01g15410 comp1733_seq0 AAGGCCGATGGTGTCTCTTTCTTACCCACT
tetur01g15410 comp1733_seq0 CGTCAATCATTTCATCATCTCCGTCTTTGT
tetur01g15410 comp1733_seq0 CTATCGTAAGTGTCCAGTTGATGTGCATCA
tetur01g15410 comp1733_seq0 AAGTATGAAGATACCGATGAGCAAAGGTAC
tetur01g15410 comp1733_seq0 CTCCGTCTTTGTTGACATTACCATCCATTG
tetur01g15410 comp1733_seq0 AAGTGCTCAGCCACCTGGAGACACTTAATC
tetur01g15410 comp1733_seq0 CTGGAGACACTTAATCGAGTCGATTGTTGA
tetur01g15410 comp1733_seq0 CTGGCATGTTCTTTCAACAGGTCCATTATT
tetur01g15410 comp1733_seq0 CTTAATCGAGTCGATTGTTGAACCAAACGA
tetur01g15410 comp1733_seq0 CTTACCCACTACCCAATAGAATAAGTCCCA
tetur01g15410 comp1733_seq0 CTTAGTAAAGGGTGGGCTGTCGAGTTCTAT
tetur01g15410 comp1733_seq0 AATAAGTCCCAATCATTTGACGGACTGTTG
tetur01g15410 comp1733_seq0 CTTTGTTGACATTACCATCCATTGAAGTGC
tetur01g15410 comp1733_seq0 GAAGGCCGATGGTGTCTCTTTCTTACCCAC
tetur01g15410 comp1733_seq0 GAAGTGCTCAGCCACCTGGAGACACTTAAT
tetur01g15410 comp1733_seq0 GAATAAGTCCCAATCATTTGACGGACTGTT
tetur01g15410 comp1733_seq0 GAATGGTTTCTGGCATGTTCTTTCAACAGG
tetur01g15410 comp1733_seq0 GACACTTAATCGAGTCGATTGTTGAACCAA
tetur01g15410 comp1733_seq0 GACATTACCATCCATTGAAGTGCTCAGCCA
tetur01g15410 comp1733_seq0 GACTATCGTAAGTGTCCAGTTGATGTGCAT
tetur01g15410 comp1733_seq0 GACTTTGAGTTAATGTACAGGTTCAACTGG
tetur01g15410 comp1733_seq0 GAGACACTTAATCGAGTCGATTGTTGAACC
tetur01g15410 comp1733_seq0 AATGGTTTCTGGCATGTTCTTTCAACAGGT
tetur01g15410 comp1733_seq0 GCCGATGGTGTCTCTTTCTTACCCACTACC
tetur01g15410 comp1733_seq0 GGAGACACTTAATCGAGTCGATTGTTGAAC
tetur01g15410 comp1733_seq0 GGTCCATTATTTGGTGGTTGAAGGCCGATG
tetur01g15410 comp1733_seq0 ACACCGTGATTAACAGTCAAATTGGACACT
tetur01g15410 comp1733_seq0 GTATGAAGATACCGATGAGCAAAGGTACTC
tetur01g15410 comp1733_seq0 GTTGAAGGCCGATGGTGTCTCTTTCTTACC
tetur01g15410 comp1733_seq0 GTTGACATTACCATCCATTGAAGTGCTCAG
tetur01g15410 comp1733_seq0 ACATTACCATCCATTGAAGTGCTCAGCCAC
tetur01g15410 comp1733_seq0 TAGAATAAGTCCCAATCATTTGACGGACTG
tetur01g15410 comp1733_seq0 TAGACTATCGTAAGTGTCCAGTTGATGTGC
tetur01g15410 comp1733_seq0 TAGTAAAGGGTGGGCTGTCGAGTTCTATTC
tetur01g15410 comp1733_seq0 TATCGTAAGTGTCCAGTTGATGTGCATCAA
tetur01g15410 comp1733_seq0 TATGAAGATACCGATGAGCAAAGGTACTCA
tetur01g15410 comp1733_seq0 TCAACAGGTCCATTATTTGGTGGTTGAAGG
tetur01g15420 comp4140_seq0 TCTCGAAATGCATTTAAATCAAGGGCCATG
tetur01g15420 comp4140_seq0 AAATCAAGGGCCATGGACTTACCTGCTGTG
tetur01g15420 comp4140_seq0 TGAAGCAGAGGTATCTTGATGGAGACAACG
tetur01g15420 comp4140_seq0 TGGAGAAGCAATTATCATACTGATCAGACC
tetur01g15420 comp4140_seq0 TGGATCCCGCACTATTAAAGTCTCGAAATG
tetur01g15420 comp4140_seq0 TGGCCAAGATTGTCAAGTACATGAAGCAGA
tetur01g15420 comp4140_seq0 TTAAATCAAGGGCCATGGACTTACCTGCTG
tetur01g15420 comp4140_seq0 AGAACAATCCTAAAGTGGACATCACTGAAG
tetur01g15420 comp4140_seq0 AGCAGAGGTATCTTGATGGAGACAACGAAC
tetur01g15420 comp4140_seq0 ATCAATTGGATTTGGCTCCAAGACAACGTC
tetur01g15420 comp4140_seq0 ATCCCGCACTATTAAAGTCTCGAAATGCAT
tetur01g15420 comp4140_seq0 ATTTAAATCAAGGGCCATGGACTTACCTGC
tetur01g15420 comp4140_seq0 CAACGTCAATGGCTTGCAACTGAAGCTTTA
tetur01g15420 comp4140_seq0 CAAGATTGTCAAGTACATGAAGCAGAGGTA
tetur01g15420 comp4140_seq0 CAATTATGGATCCCGCACTATTAAAGTCTC
tetur01g15420 comp4140_seq0 CAATTGGATTTGGCTCCAAGACAACGTCAA
tetur01g15420 comp4140_seq0 CAGCGGCATCATCACAAGATGGTAATAAGG
tetur01g15420 comp4140_seq0 CATTTAAATCAAGGGCCATGGACTTACCTG
tetur01g15420 comp4140_seq0 CCAAGATTGTCAAGTACATGAAGCAGAGGT
tetur01g15420 comp4140_seq0 CCACTTAATTTAGTCAATTATGGATCCCGC
tetur01g15420 comp4140_seq0 CCAGCGGCATCATCACAAGATGGTAATAAG
tetur01g15420 comp4140_seq0 CGCTTCTCCGTCTCTTGGATAAATATGACC
tetur01g15420 comp4140_seq0 CGGCATCATCACAAGATGGTAATAAGGAAC
tetur01g15420 comp4140_seq0 AAGGGCCATGGACTTACCTGCTGTGGAAGT
tetur01g15420 comp4140_seq0 CTCGAAATGCATTTAAATCAAGGGCCATGG
tetur01g15420 comp4140_seq0 AAGTCTCGAAATGCATTTAAATCAAGGGCC
tetur01g15420 comp4140_seq0 AATCAAGGGCCATGGACTTACCTGCTGTGG
tetur01g15420 comp4140_seq0 GAAGCAGAGGTATCTTGATGGAGACAACGA
tetur01g15420 comp4140_seq0 GACAACGTCAATGGCTTGCAACTGAAGCTT
tetur01g15420 comp4140_seq0 GATCCCGCACTATTAAAGTCTCGAAATGCA
tetur01g15420 comp4140_seq0 AATTATGGATCCCGCACTATTAAAGTCTCG
tetur01g15420 comp4140_seq0 GCATCATCACAAGATGGTAATAAGGAACCA
tetur01g15420 comp4140_seq0 GCATTTAAATCAAGGGCCATGGACTTACCT
tetur01g15420 comp4140_seq0 GCCAAGATTGTCAAGTACATGAAGCAGAGG
tetur01g15420 comp4140_seq0 GCGGCATCATCACAAGATGGTAATAAGGAA
tetur01g15420 comp4140_seq0 GGAGAAGCAATTATCATACTGATCAGACCA
tetur01g15420 comp4140_seq0 GGATCCCGCACTATTAAAGTCTCGAAATGC
tetur01g15420 comp4140_seq0 ACAACGTCAATGGCTTGCAACTGAAGCTTT
tetur01g15420 comp4140_seq0 GGCATCATCACAAGATGGTAATAAGGAACC
tetur01g15420 comp4140_seq0 GGCCAAGATTGTCAAGTACATGAAGCAGAG
tetur01g15420 comp4140_seq0 GGCCATGGACTTACCTGCTGTGGAAGTGAA
tetur01g15420 comp4140_seq0 GTCAATTATGGATCCCGCACTATTAAAGTC
tetur01g15420 comp4140_seq0 GTCTCGAAATGCATTTAAATCAAGGGCCAT
tetur01g15420 comp4140_seq0 TCAAGGGCCATGGACTTACCTGCTGTGGAA
tetur01g15420 comp4140_seq0 TCAATTGGATTTGGCTCCAAGACAACGTCA
tetur01g15710 comp681_seq0 TCAGTGTATATCGATGTCACACCATCATGA
tetur01g15710 comp681_seq0 TCCTCCGTCTATTGGTAAACAATATGAGCC
tetur01g15710 comp681_seq0 ACCCATGGTACTTGATGCTCTCATTAAGAT
tetur01g15710 comp681_seq0 TCTGATTTCGGTAAGAAGCAGAACCTTCAA
tetur01g15710 comp681_seq0 TGATTTCGGTAAGAAGCAGAACCTTCAAAG
tetur01g15710 comp681_seq0 TGGCTTCAGAAGAAGGATGAATCTGATTTC
tetur01g15710 comp681_seq0 TTCAGTGTATATCGATGTCACACCATCATG
tetur01g15710 comp681_seq0 TTCCTCCGTCTATTGGTAAACAATATGAGC
tetur01g15710 comp681_seq0 ACGCATCTCTTCATCCATTAGGGATAAATC
tetur01g15710 comp681_seq0 ATCACTCACATCATCTTCTCATCTACCGTG
tetur01g15710 comp681_seq0 ATCCATTAGGGATAAATCCTTTGATGGTGG
tetur01g15710 comp681_seq0 CACTCACATCATCTTCTCATCTACCGTGTC
tetur01g15710 comp681_seq0 CAGTGTATATCGATGTCACACCATCATGAA
tetur01g15710 comp681_seq0 CATCCATTAGGGATAAATCCTTTGATGGTG
tetur01g15710 comp681_seq0 CATGGCTTCAGAAGAAGGATGAATCTGATT
tetur01g15710 comp681_seq0 CATTCAGTGTATATCGATGTCACACCATCA
tetur01g15710 comp681_seq0 CATTTAAACGCATCTCTTCATCCATTAGGG
tetur01g15710 comp681_seq0 CCATGGCTTCAGAAGAAGGATGAATCTGAT
tetur01g15710 comp681_seq0 CCATTAGGGATAAATCCTTTGATGGTGGTA
tetur01g15710 comp681_seq0 CCATTCAGTGTATATCGATGTCACACCATC
tetur01g15710 comp681_seq0 CCGTCTATTGGTAAACAATATGAGCCTAAC
tetur01g15710 comp681_seq0 CCTCCGTCTATTGGTAAACAATATGAGCCT
tetur01g15710 comp681_seq0 CGCATCTCTTCATCCATTAGGGATAAATCC
tetur01g15710 comp681_seq0 CTATCACTCACATCATCTTCTCATCTACCG
tetur01g15710 comp681_seq0 CTCCGTCTATTGGTAAACAATATGAGCCTA
tetur01g15710 comp681_seq0 CTGATTTCGGTAAGAAGCAGAACCTTCAAA
tetur01g15710 comp681_seq0 CTGCTGTAAAGGAATCTGTTGAAGACTCTA
tetur01g15710 comp681_seq0 GAATCTGATTTCGGTAAGAAGCAGAACCTT
tetur01g15710 comp681_seq0 AATCTGATTTCGGTAAGAAGCAGAACCTTC
tetur01g15710 comp681_seq0 GATTTCGGTAAGAAGCAGAACCTTCAAAGT
tetur01g15710 comp681_seq0 GCATCTCTTCATCCATTAGGGATAAATCCT
tetur01g15710 comp681_seq0 GCCATGGCTTCAGAAGAAGGATGAATCTGA
tetur01g15710 comp681_seq0 GGCTTCAGAAGAAGGATGAATCTGATTTCG
tetur01g15710 comp681_seq0 GGGATAAATCCTTTGATGGTGGTATCATTC
tetur01g15710 comp681_seq0 GGTAAACAATATGAGCCTAACAATGAACCG
tetur01g15710 comp681_seq0 GGTATCATTCAATACCTTTACAGACAACCC
tetur01g15710 comp681_seq0 GTTCCTCCGTCTATTGGTAAACAATATGAG
tetur01g15940 comp767_seq0 CTTAATCATTCCGTAGGTTCAACCTTTACG
tetur01g16974 comp2754_seq0 TCACTGGAGCAACAGTATTAACAACGTGTC
tetur01g16974 comp2754_seq0 TCATTAGGTTTGACCAATGACCTTATTGGG
tetur01g16974 comp2754_seq0 ACCCAAAGATGCACCCAAATTCCGGATCCT
tetur01g16974 comp2754_seq0 ACCCAAATTCCGGATCCTGATTATTGCCAT
tetur01g16974 comp2754_seq0 TCCGTCACCATCACCATCACGCCTTCATAA
tetur01g16974 comp2754_seq0 TCCGTTGATGAGACATCCGAAGTCAATACC
tetur01g16974 comp2754_seq0 TCCTTGTCTTCCTCATCCATTATGAGGTTC
tetur01g16974 comp2754_seq0 TCGAGCTCTCGGTAAGCAAATACTCTACTC
tetur01g16974 comp2754_seq0 TCTACCGACTCTATGGGATCTTTATTGTCG
tetur01g16974 comp2754_seq0 TCTCTGGAAGATTCAAGCATCGGACCCAAA
tetur01g16974 comp2754_seq0 TCTCTTGGGATCGATCGGAGTCCTTGTCAG
tetur01g16974 comp2754_seq0 TCTCTTGGTATTCTTTATATGGGTACCCGA
tetur01g16974 comp2754_seq0 TCTGATCAAACCACTACCCTCCCATAAGAA
tetur01g16974 comp2754_seq0 TCTGGAAGATTCAAGCATCGGACCCAAAGA
tetur01g16974 comp2754_seq0 TCTTGGTCAAGAGGGTCATCACTGGAGCAA
tetur01g16974 comp2754_seq0 TGAGACATCCGAAGTCAATACCCATAACAA
tetur01g16974 comp2754_seq0 TGATCAAACCACTACCCTCCCATAAGAATC
tetur01g16974 comp2754_seq0 TGATGAGACATCCGAAGTCAATACCCATAA
tetur01g16974 comp2754_seq0 TGATTATCTTGGTCAAGAGGGTCATCACTG
tetur01g16974 comp2754_seq0 TGCACCCAAATTCCGGATCCTGATTATTGC
tetur01g16974 comp2754_seq0 TGGAGCAACAGTATTAACAACGTGTCTCTG
tetur01g16974 comp2754_seq0 TGGCCACTAAGTATCTCGATCGAGCTCTCG
tetur01g16974 comp2754_seq0 ACCTTATTGGGCATAACACATCATCTGGAG
tetur01g16974 comp2754_seq0 TGGGATCTTTATTGTCGTGATCTTACTCGG
tetur01g16974 comp2754_seq0 TGGTCAAGAGGGTCATCACTGGAGCAACAG
tetur01g16974 comp2754_seq0 TGTCTCTGGAAGATTCAAGCATCGGACCCA
tetur01g16974 comp2754_seq0 TTAACAACGTGTCTCTGGAAGATTCAAGCA
tetur01g16974 comp2754_seq0 TTATCTTGGTCAAGAGGGTCATCACTGGAG
tetur01g16974 comp2754_seq0 TTATTGTCGTGATCTTACTCGGATTCTCTG
tetur01g16974 comp2754_seq0 TTCAAGCATCGGACCCAAAGATGCACCCAA
tetur01g16974 comp2754_seq0 TTCCATTGTGACAATTCACCCGTCGTAACG
tetur01g16974 comp2754_seq0 TTCCGTTGATGAGACATCCGAAGTCAATAC
tetur01g16974 comp2754_seq0 TTCTACCGACTCTATGGGATCTTTATTGTC
tetur01g16974 comp2754_seq0 TTCTCTTGGTATTCTTTATATGGGTACCCG
tetur01g16974 comp2754_seq0 TTCTGATCAAACCACTACCCTCCCATAAGA
tetur01g16974 comp2754_seq0 TTGATGAGACATCCGAAGTCAATACCCATA
tetur01g16974 comp2754_seq0 TTGGCCACTAAGTATCTCGATCGAGCTCTC
tetur01g16974 comp2754_seq0 TTGGTCAAGAGGGTCATCACTGGAGCAACA
tetur01g16974 comp2754_seq0 TTGTATGTGGTGGATCTACGATGATCGCAC
tetur01g16974 comp2754_seq0 TTTGTATGTGGTGGATCTACGATGATCGCA
tetur01g16974 comp2754_seq0 ACGTGTCTCTGGAAGATTCAAGCATCGGAC
tetur01g16974 comp2754_seq0 ACTACCCTCCCATAAGAATCAAGGGAATAG
tetur01g16974 comp2754_seq0 ACTGGAGCAACAGTATTAACAACGTGTCTC
tetur01g16974 comp2754_seq0 AAATTCCGGATCCTGATTATTGCCATTCTC
tetur01g16974 comp2754_seq0 AACAACGTGTCTCTGGAAGATTCAAGCATC
tetur01g16974 comp2754_seq0 AGATGCACCCAAATTCCGGATCCTGATTAT
tetur01g16974 comp2754_seq0 AGCCGTGATGTTGGTCATCTCATTAGGTTT
tetur01g16974 comp2754_seq0 AGTCAAGAGGGACCAATAACACCAACAATC
tetur01g16974 comp2754_seq0 ATCACTGGAGCAACAGTATTAACAACGTGT
tetur01g16974 comp2754_seq0 ATCCTTGTCTTCCTCATCCATTATGAGGTT
tetur01g16974 comp2754_seq0 ATCGAGCTCTCGGTAAGCAAATACTCTACT
tetur01g16974 comp2754_seq0 ATCTCGATCGAGCTCTCGGTAAGCAAATAC
tetur01g16974 comp2754_seq0 ATCTTACTCGGATTCTCTGGAGCCGTGATG
tetur01g16974 comp2754_seq0 ATGCACCCAAATTCCGGATCCTGATTATTG
tetur01g16974 comp2754_seq0 ATGGGATCTTTATTGTCGTGATCTTACTCG
tetur01g16974 comp2754_seq0 ATTAACAACGTGTCTCTGGAAGATTCAAGC
tetur01g16974 comp2754_seq0 ATTCCATTGTGACAATTCACCCGTCGTAAC
tetur01g16974 comp2754_seq0 ATTCTGATCAAACCACTACCCTCCCATAAG
tetur01g16974 comp2754_seq0 CAAACCACTACCCTCCCATAAGAATCAAGG
tetur01g16974 comp2754_seq0 CAAAGATGCACCCAAATTCCGGATCCTGAT
tetur01g16974 comp2754_seq0 CAAATTCCGGATCCTGATTATTGCCATTCT
tetur01g16974 comp2754_seq0 CAACGTGTCTCTGGAAGATTCAAGCATCGG
tetur01g16974 comp2754_seq0 CAAGAGGGTCATCACTGGAGCAACAGTATT
tetur01g16974 comp2754_seq0 CAAGCATCGGACCCAAAGATGCACCCAAAT
tetur01g16974 comp2754_seq0 CAATAGGAGGCATCATGTCGGCAGCGACTT
tetur01g16974 comp2754_seq0 CACCCAAATTCCGGATCCTGATTATTGCCA
tetur01g16974 comp2754_seq0 CACGATAACTCATCAAGATACTTGAGTGTG
tetur01g16974 comp2754_seq0 CACTACCCTCCCATAAGAATCAAGGGAATA
tetur01g16974 comp2754_seq0 CACTGGAGCAACAGTATTAACAACGTGTCT
tetur01g16974 comp2754_seq0 CATCACTGGAGCAACAGTATTAACAACGTG
tetur01g16974 comp2754_seq0 AAGAATCAAGGGAATAGCGACAATGATCGT
tetur01g16974 comp2754_seq0 CATCTCTTGGGATCGATCGGAGTCCTTGTC
tetur01g16974 comp2754_seq0 CATTAGGTTTGACCAATGACCTTATTGGGC
tetur01g16974 comp2754_seq0 CATTAGTGATCAACCTTATTCCCAATTGCC
tetur01g16974 comp2754_seq0 CATTGATTATCTTGGTCAAGAGGGTCATCA
tetur01g16974 comp2754_seq0 CCAAAGATGCACCCAAATTCCGGATCCTGA
tetur01g16974 comp2754_seq0 CCAAATTCCGGATCCTGATTATTGCCATTC
tetur01g16974 comp2754_seq0 CCACTACCCTCCCATAAGAATCAAGGGAAT
tetur01g16974 comp2754_seq0 CCATAAGAATCAAGGGAATAGCGACAATGA
tetur01g16974 comp2754_seq0 CCATTAGTGATCAACCTTATTCCCAATTGC
tetur01g16974 comp2754_seq0 CCCAAAGATGCACCCAAATTCCGGATCCTG
tetur01g16974 comp2754_seq0 CCCATAAGAATCAAGGGAATAGCGACAATG
tetur01g16974 comp2754_seq0 CCCTCCCATAAGAATCAAGGGAATAGCGAC
tetur01g16974 comp2754_seq0 CCGACTCTATGGGATCTTTATTGTCGTGAT
tetur01g16974 comp2754_seq0 CCGTGATGTTGGTCATCTCATTAGGTTTGA
tetur01g16974 comp2754_seq0 CCTCCCATAAGAATCAAGGGAATAGCGACA
tetur01g16974 comp2754_seq0 CCTTGTCTTCCTCATCCATTATGAGGTTCT
tetur01g16974 comp2754_seq0 CGACTCTATGGGATCTTTATTGTCGTGATC
tetur01g16974 comp2754_seq0 CGAGCTCTCGGTAAGCAAATACTCTACTCA
tetur01g16974 comp2754_seq0 CGGTAAGCAAATACTCTACTCAATAGGAGG
tetur01g16974 comp2754_seq0 CGTAAGCAAAGTATCGCCTACATCCCACTC
tetur01g16974 comp2754_seq0 CGTCACCATCACCATCACGCCTTCATAAAC
tetur01g16974 comp2754_seq0 CGTGTCTCTGGAAGATTCAAGCATCGGACC
tetur01g16974 comp2754_seq0 CGTTGATGAGACATCCGAAGTCAATACCCA
tetur01g16974 comp2754_seq0 CTACCCTCCCATAAGAATCAAGGGAATAGC
tetur01g16974 comp2754_seq0 CTACCGACTCTATGGGATCTTTATTGTCGT
tetur01g16974 comp2754_seq0 CTCATTAGGTTTGACCAATGACCTTATTGG
tetur01g16974 comp2754_seq0 CTCCCATAAGAATCAAGGGAATAGCGACAA
tetur01g16974 comp2754_seq0 CTCCGTCACCATCACCATCACGCCTTCATA
tetur01g16974 comp2754_seq0 CTCTATCCATCTCTATTCTACCTCCCGGTT
tetur01g16974 comp2754_seq0 CTCTCATTGATTATCTTGGTCAAGAGGGTC
tetur01g16974 comp2754_seq0 CTCTGGAAGATTCAAGCATCGGACCCAAAG
tetur01g16974 comp2754_seq0 CTCTTGGGATCGATCGGAGTCCTTGTCAGT
tetur01g16974 comp2754_seq0 CTCTTGGTATTCTTTATATGGGTACCCGAT
tetur01g16974 comp2754_seq0 CTGATCAAACCACTACCCTCCCATAAGAAT
tetur01g16974 comp2754_seq0 CTGGAGCAACAGTATTAACAACGTGTCTCT
tetur01g16974 comp2754_seq0 CTTACTCGGATTCTCTGGAGCCGTGATGTT
tetur01g16974 comp2754_seq0 CTTGGGATCGATCGGAGTCCTTGTCAGTTT
tetur01g16974 comp2754_seq0 CTTGGTCAAGAGGGTCATCACTGGAGCAAC
tetur01g16974 comp2754_seq0 CTTGTCTTCCTCATCCATTATGAGGTTCTA
tetur01g16974 comp2754_seq0 CTTTATTGTCGTGATCTTACTCGGATTCTC
tetur01g16974 comp2754_seq0 CTTTGGCCACTAAGTATCTCGATCGAGCTC
tetur01g16974 comp2754_seq0 AATCCTTGTCTTCCTCATCCATTATGAGGT
tetur01g16974 comp2754_seq0 GACCCAAAGATGCACCCAAATTCCGGATCC
tetur01g16974 comp2754_seq0 GACTCTATGGGATCTTTATTGTCGTGATCT
tetur01g16974 comp2754_seq0 GAGCAACAGTATTAACAACGTGTCTCTGGA
tetur01g16974 comp2754_seq0 GAGCCGTGATGTTGGTCATCTCATTAGGTT
tetur01g16974 comp2754_seq0 GAGGGTCATCACTGGAGCAACAGTATTAAC
tetur01g16974 comp2754_seq0 GATCAAACCACTACCCTCCCATAAGAATCA
tetur01g16974 comp2754_seq0 GATCGAGCTCTCGGTAAGCAAATACTCTAC
tetur01g16974 comp2754_seq0 GATCTTACTCGGATTCTCTGGAGCCGTGAT
tetur01g16974 comp2754_seq0 GATGAGACATCCGAAGTCAATACCCATAAC
tetur01g16974 comp2754_seq0 GATGCACCCAAATTCCGGATCCTGATTATT
tetur01g16974 comp2754_seq0 GATTATCTTGGTCAAGAGGGTCATCACTGG
tetur01g16974 comp2754_seq0 GCAAATACTCTACTCAATAGGAGGCATCAT
tetur01g16974 comp2754_seq0 GCAACAGTATTAACAACGTGTCTCTGGAAG
tetur01g16974 comp2754_seq0 GCACCCAAATTCCGGATCCTGATTATTGCC
tetur01g16974 comp2754_seq0 GCATCTCTTGGGATCGATCGGAGTCCTTGT
tetur01g16974 comp2754_seq0 AATTCCGGATCCTGATTATTGCCATTCTCT
tetur01g16974 comp2754_seq0 GCCACTAAGTATCTCGATCGAGCTCTCGGT
tetur01g16974 comp2754_seq0 GCCGTGATGTTGGTCATCTCATTAGGTTTG
tetur01g16974 comp2754_seq0 GCGATGATATCCTCACCCTCATCTCCGTCA
tetur01g16974 comp2754_seq0 GGAGCAACAGTATTAACAACGTGTCTCTGG
tetur01g16974 comp2754_seq0 GGATCTTTATTGTCGTGATCTTACTCGGAT
tetur01g16974 comp2754_seq0 ACAACGTGTCTCTGGAAGATTCAAGCATCG
tetur01g16974 comp2754_seq0 GGGATCTTTATTGTCGTGATCTTACTCGGA
tetur01g16974 comp2754_seq0 GGTCAAGAGGGTCATCACTGGAGCAACAGT
tetur01g16974 comp2754_seq0 GTACCCGATTGGTTATAAACTTGACTCAAG
tetur01g16974 comp2754_seq0 GTATCTCGATCGAGCTCTCGGTAAGCAAAT
tetur01g16974 comp2754_seq0 GTATGTGGTGGATCTACGATGATCGCACTT
tetur01g16974 comp2754_seq0 GTCAAGAGGGACCAATAACACCAACAATCA
tetur01g16974 comp2754_seq0 GTCAAGAGGGTCATCACTGGAGCAACAGTA
tetur01g16974 comp2754_seq0 GTCACCATCACCATCACGCCTTCATAAACC
tetur01g16974 comp2754_seq0 GTCATCACTGGAGCAACAGTATTAACAACG
tetur01g16974 comp2754_seq0 GTCTCTGGAAGATTCAAGCATCGGACCCAA
tetur01g16974 comp2754_seq0 GTGTCTCTGGAAGATTCAAGCATCGGACCC
tetur01g16974 comp2754_seq0 GTTGATGAGACATCCGAAGTCAATACCCAT
tetur01g16974 comp2754_seq0 TAAGAATCAAGGGAATAGCGACAATGATCG
tetur01g16974 comp2754_seq0 TAAGTATCTCGATCGAGCTCTCGGTAAGCA
tetur01g16974 comp2754_seq0 TAATCCTTGTCTTCCTCATCCATTATGAGG
tetur01g16974 comp2754_seq0 TACCCTCCCATAAGAATCAAGGGAATAGCG
tetur01g16974 comp2754_seq0 TACCGACTCTATGGGATCTTTATTGTCGTG
tetur01g16974 comp2754_seq0 TAGTGATCAACCTTATTCCCAATTGCCAAC
tetur01g16974 comp2754_seq0 TATCTTGGTCAAGAGGGTCATCACTGGAGC
tetur01g16974 comp2754_seq0 TATGGGTACCCGATTGGTTATAAACTTGAC
tetur01g16974 comp2754_seq0 TATTCCCAATTGCCAACATCTTCACCACAA
tetur01g16974 comp2754_seq0 TCAAACCACTACCCTCCCATAAGAATCAAG
tetur01g16974 comp2754_seq0 TCAAGAGGGACCAATAACACCAACAATCAA
tetur01g16974 comp2754_seq0 TCAAGCATCGGACCCAAAGATGCACCCAAA
tetur02g00140 comp4049_seq0 ACCAGTTAAATCTGAACCAATGTCACCAAG
tetur02g00140 comp4049_seq0 TCATGTTCCAACAGGTACTACATCAACTTC
tetur02g00140 comp4049_seq0 TCCAACAGGTACTACATCAACTTCAGATCC
tetur02g00140 comp4049_seq0 ACCATTATATCGAGCTCTATGCATCAACAC
tetur02g00140 comp4049_seq0 TCCCAACGGGTGAACGTTTACTTTCTCTAG
tetur02g00140 comp4049_seq0 TCCCGGTCATCTGAATTAATTTGGAGCGAA
tetur02g00140 comp4049_seq0 TCGAATTCATCTTGTACAAACAGACGAACG
tetur02g00140 comp4049_seq0 TCGAGCTCTATGCATCAACACCTCAGCATA
tetur02g00140 comp4049_seq0 TCGATGCTTCGTGATCTTCATGTTCCAACA
tetur02g00140 comp4049_seq0 TCGTCAATGGCCTGGAAAGAGCTTGATGCA
tetur02g00140 comp4049_seq0 TCGTGATCTTCATGTTCCAACAGGTACTAC
tetur02g00140 comp4049_seq0 ACCCTCGGGTATCATTCCATTGGCACCTTT
tetur02g00140 comp4049_seq0 TCTCGATGCTTCGTGATCTTCATGTTCCAA
tetur02g00140 comp4049_seq0 TCTGGTATGAAAGATGAATCGTCAATGGCC
tetur02g00140 comp4049_seq0 TCTTCATGTTCCAACAGGTACTACATCAAC
tetur02g00140 comp4049_seq0 TCTTTACTGGCCAATTGTCCTCGGCCATTC
tetur02g00140 comp4049_seq0 TGAAGTCTGTCCACCCAATCAGATCAGAGA
tetur02g00140 comp4049_seq0 TGAATCGTCAATGGCCTGGAAAGAGCTTGA
tetur02g00140 comp4049_seq0 ACCTACAATGACTCAAACAACAATGAGAGG
tetur02g00140 comp4049_seq0 TGATCTTCATGTTCCAACAGGTACTACATC
tetur02g00140 comp4049_seq0 TGCCAACCTTTAACGTTTCTGGTATGAAAG
tetur02g00140 comp4049_seq0 TGCCCTTAAACTATTATCTTTGGTCCAGAG
tetur02g00140 comp4049_seq0 TGCTTCGTGATCTTCATGTTCCAACAGGTA
tetur02g00140 comp4049_seq0 TGCTTGCCCTTAAACTATTATCTTTGGTCC
tetur02g00140 comp4049_seq0 TGGACCATTATATCGAGCTCTATGCATCAA
tetur02g00140 comp4049_seq0 TGGTATGAAAGATGAATCGTCAATGGCCTG
tetur02g00140 comp4049_seq0 ACCTTTATCCTGTACTTGAAGTCTGTCCAC
tetur02g00140 comp4049_seq0 TGTCGTGATACGAATTGTGGTCGAGTCATG
tetur02g00140 comp4049_seq0 TGTCTTGGACAATAGTCGTCGGTTCTTATC
tetur02g00140 comp4049_seq0 TGTTAGTACTCGAGGTAAAGGTCCAAAGAA
tetur02g00140 comp4049_seq0 TGTTCCAACAGGTACTACATCAACTTCAGA
tetur02g00140 comp4049_seq0 TTAAGATGAAAGGAGGTACACCCTCGGGTA
tetur02g00140 comp4049_seq0 TTATATCGAGCTCTATGCATCAACACCTCA
tetur02g00140 comp4049_seq0 TTATCCTGTACTTGAAGTCTGTCCACCCAA
tetur02g00140 comp4049_seq0 TTCATCTGCTTCTGTAGTTGATAATCGTGC
tetur02g00140 comp4049_seq0 TTCCAACAGGTACTACATCAACTTCAGATC
tetur02g00140 comp4049_seq0 TTCCCAACGGGTGAACGTTTACTTTCTCTA
tetur02g00140 comp4049_seq0 TTCCCGGTCATCTGAATTAATTTGGAGCGA
tetur02g00140 comp4049_seq0 TTCGTGATCTTCATGTTCCAACAGGTACTA
tetur02g00140 comp4049_seq0 TTCTGGTATGAAAGATGAATCGTCAATGGC
tetur02g00140 comp4049_seq0 TTGAAGTCTGTCCACCCAATCAGATCAGAG
tetur02g00140 comp4049_seq0 TTGGACCATTATATCGAGCTCTATGCATCA
tetur02g00140 comp4049_seq0 TTGGAGCGAAGATTCAACCCTATTTAATGG
tetur02g00140 comp4049_seq0 TTGTCAAGATGGAAAGTAAAGGGACTTCCC
tetur02g00140 comp4049_seq0 TTTATCCTGTACTTGAAGTCTGTCCACCCA
tetur02g00140 comp4049_seq0 ACTTCCCTTGTGTTACCCTGTGTTAGTACT
tetur02g00140 comp4049_seq0 AAATTGTCGTGATACGAATTGTGGTCGAGT
tetur02g00140 comp4049_seq0 AGAGTTGGACCATTATATCGAGCTCTATGC
tetur02g00140 comp4049_seq0 AGCTCTATGCATCAACACCTCAGCATAAAG
tetur02g00140 comp4049_seq0 AGGAGGTACACCCTCGGGTATCATTCCATT
tetur02g00140 comp4049_seq0 AGGTGCAATTGAAGCTCTTGGTACACCTAC
tetur02g00140 comp4049_seq0 AGTTGGACCATTATATCGAGCTCTATGCAT
tetur02g00140 comp4049_seq0 ATACATTCATCAACCGGTAGCTCTATGCTT
tetur02g00140 comp4049_seq0 ATATCGAGCTCTATGCATCAACACCTCAGC
tetur02g00140 comp4049_seq0 ATCCTGTACTTGAAGTCTGTCCACCCAATC
tetur02g00140 comp4049_seq0 ATCGAGCTCTATGCATCAACACCTCAGCAT
tetur02g00140 comp4049_seq0 ATCGTCAATGGCCTGGAAAGAGCTTGATGC
tetur02g00140 comp4049_seq0 AACCGGTAGCTCTATGCTTGCCCTTAAACT
tetur02g00140 comp4049_seq0 ATGAATCGTCAATGGCCTGGAAAGAGCTTG
tetur02g00140 comp4049_seq0 ATGCATCAACACCTCAGCATAAAGAGATTC
tetur02g00140 comp4049_seq0 ATGCTTCGTGATCTTCATGTTCCAACAGGT
tetur02g00140 comp4049_seq0 ATGTTCCAACAGGTACTACATCAACTTCAG
tetur02g00140 comp4049_seq0 ATTATATCGAGCTCTATGCATCAACACCTC
tetur02g00140 comp4049_seq0 CAACCGGTAGCTCTATGCTTGCCCTTAAAC
tetur02g00140 comp4049_seq0 CAATGCCAACCTTTAACGTTTCTGGTATGA
tetur02g00140 comp4049_seq0 CACCCTCGGGTATCATTCCATTGGCACCTT
tetur02g00140 comp4049_seq0 CACCTACAATGACTCAAACAACAATGAGAG
tetur02g00140 comp4049_seq0 CAGTTAAATCTGAACCAATGTCACCAAGTC
tetur02g00140 comp4049_seq0 CATCAACCGGTAGCTCTATGCTTGCCCTTA
tetur02g00140 comp4049_seq0 CATCTGCTTCTGTAGTTGATAATCGTGCTA
tetur02g00140 comp4049_seq0 CATGTTCCAACAGGTACTACATCAACTTCA
tetur02g00140 comp4049_seq0 CATTAATTAGCTCCGTGATCATTCCTCCTA
tetur02g00140 comp4049_seq0 CATTATATCGAGCTCTATGCATCAACACCT
tetur02g00140 comp4049_seq0 CATTCATCAACCGGTAGCTCTATGCTTGCC
tetur02g00140 comp4049_seq0 CATTCCTCCTAATCAATCAACACTCTCATC
tetur02g00140 comp4049_seq0 CCAACAGGTACTACATCAACTTCAGATCCT
tetur02g00140 comp4049_seq0 CCAATCGAATTCATCTTGTACAAACAGACG
tetur02g00140 comp4049_seq0 CCAGTTAAATCTGAACCAATGTCACCAAGT
tetur02g00140 comp4049_seq0 AAGATGAAAGGAGGTACACCCTCGGGTATC
tetur02g00140 comp4049_seq0 CCATCGTTAACCTTTATCCTGTACTTGAAG
tetur02g00140 comp4049_seq0 AAACTTGCAACTGGAGCTGGAGGTGGTGAT
tetur02g00140 comp4049_seq0 CCATTAATTAGCTCCGTGATCATTCCTCCT
tetur02g00140 comp4049_seq0 CCATTATATCGAGCTCTATGCATCAACACC
tetur02g00140 comp4049_seq0 CCCATCAGTCATAAGACGGTGATTGTCTTG
tetur02g00140 comp4049_seq0 CCCGGTCATCTGAATTAATTTGGAGCGAAG
tetur02g00140 comp4049_seq0 CCGGTCATCTGAATTAATTTGGAGCGAAGA
tetur02g00140 comp4049_seq0 CCTACAATGACTCAAACAACAATGAGAGGT
tetur02g00140 comp4049_seq0 CCTCGGGTATCATTCCATTGGCACCTTTAT
tetur02g00140 comp4049_seq0 CCTTTCATGTGAAATACATTCATCAACCGG
tetur02g00140 comp4049_seq0 CGAATTCATCTTGTACAAACAGACGAACGA
tetur02g00140 comp4049_seq0 CGACAAACTCTTTACTGGCCAATTGTCCTC
tetur02g00140 comp4049_seq0 CGAGCTCTATGCATCAACACCTCAGCATAA
tetur02g00140 comp4049_seq0 AAGGAGGTACACCCTCGGGTATCATTCCAT
tetur02g00140 comp4049_seq0 CGATGCTTCGTGATCTTCATGTTCCAACAG
tetur02g00140 comp4049_seq0 CGGATTCTAATTCATCTGCTTCTGTAGTTG
tetur02g00140 comp4049_seq0 CGTCAATGGCCTGGAAAGAGCTTGATGCAT
tetur02g00140 comp4049_seq0 CGTGATACGAATTGTGGTCGAGTCATGTTA
tetur02g00140 comp4049_seq0 CGTGATCTTCATGTTCCAACAGGTACTACA
tetur02g00140 comp4049_seq0 CTCGATGCTTCGTGATCTTCATGTTCCAAC
tetur02g00140 comp4049_seq0 CTCTCGATGCTTCGTGATCTTCATGTTCCA
tetur02g00140 comp4049_seq0 CTCTTTACTGGCCAATTGTCCTCGGCCATT
tetur02g00140 comp4049_seq0 CTGGTATGAAAGATGAATCGTCAATGGCCT
tetur02g00140 comp4049_seq0 CTGTAGTTGATAATCGTGCTAATGGAGCAA
tetur02g00140 comp4049_seq0 CTTCATGTTCCAACAGGTACTACATCAACT
tetur02g00140 comp4049_seq0 CTTCCCTTGTGTTACCCTGTGTTAGTACTC
tetur02g00140 comp4049_seq0 CTTCGTGATCTTCATGTTCCAACAGGTACT
tetur02g00140 comp4049_seq0 CTTGCCCTTAAACTATTATCTTTGGTCCAG
tetur02g00140 comp4049_seq0 GAAGTCTGTCCACCCAATCAGATCAGAGAA
tetur02g00140 comp4049_seq0 GAATCGTCAATGGCCTGGAAAGAGCTTGAT
tetur02g00140 comp4049_seq0 GAATTGTGGTCGAGTCATGTTAATTGCATG
tetur02g00140 comp4049_seq0 GACAAACTCTTTACTGGCCAATTGTCCTCG
tetur02g00140 comp4049_seq0 GACCATTATATCGAGCTCTATGCATCAACA
tetur02g00140 comp4049_seq0 AATCGTCAATGGCCTGGAAAGAGCTTGATG
tetur02g00140 comp4049_seq0 AATCGTGCTAATGGAGCAAATACTGATGTG
tetur02g00140 comp4049_seq0 GACTTCCCTTGTGTTACCCTGTGTTAGTAC
tetur02g00140 comp4049_seq0 GAGAGTTGGACCATTATATCGAGCTCTATG
tetur02g00140 comp4049_seq0 GAGCTCTATGCATCAACACCTCAGCATAAA
tetur02g00140 comp4049_seq0 GAGGCTATTCAAGAATATTCAAGGATCGTG
tetur02g00140 comp4049_seq0 GAGTTGGACCATTATATCGAGCTCTATGCA
tetur02g00140 comp4049_seq0 GATCATTCCTCCTAATCAATCAACACTCTC
tetur02g00140 comp4049_seq0 GATCTTCATGTTCCAACAGGTACTACATCA
tetur02g00140 comp4049_seq0 GATGCTTCGTGATCTTCATGTTCCAACAGG
tetur02g00140 comp4049_seq0 GCATCAACACCTCAGCATAAAGAGATTCTC
tetur02g00140 comp4049_seq0 GCCCTTAAACTATTATCTTTGGTCCAGAGT
tetur02g00140 comp4049_seq0 AATTGTCGTGATACGAATTGTGGTCGAGTC
tetur02g00140 comp4049_seq0 GCTTCGTGATCTTCATGTTCCAACAGGTAC
tetur02g00140 comp4049_seq0 GCTTGCCCTTAAACTATTATCTTTGGTCCA
tetur02g00140 comp4049_seq0 GGACCATTATATCGAGCTCTATGCATCAAC
tetur02g00140 comp4049_seq0 GGACTTCCCTTGTGTTACCCTGTGTTAGTA
tetur02g00140 comp4049_seq0 GGAGCGAAGATTCAACCCTATTTAATGGTG
tetur02g00140 comp4049_seq0 GGTACACCTACAATGACTCAAACAACAATG
tetur02g00140 comp4049_seq0 GGTATGAAAGATGAATCGTCAATGGCCTGG
tetur02g00140 comp4049_seq0 GGTGCAATTGAAGCTCTTGGTACACCTACA
tetur02g00140 comp4049_seq0 ACACCCTCGGGTATCATTCCATTGGCACCT
tetur02g00140 comp4049_seq0 GTACACCCTCGGGTATCATTCCATTGGCAC
tetur02g00140 comp4049_seq0 GTCAAGATGGAAAGTAAAGGGACTTCCCTT
tetur02g00140 comp4049_seq0 GTCATCTTACCATCGTTAACCTTTATCCTG
tetur02g00140 comp4049_seq0 GTCGTGATACGAATTGTGGTCGAGTCATGT
tetur02g00140 comp4049_seq0 GTCTTGGACAATAGTCGTCGGTTCTTATCT
tetur02g00140 comp4049_seq0 GTGATACGAATTGTGGTCGAGTCATGTTAA
tetur02g00140 comp4049_seq0 GTGATCATTCCTCCTAATCAATCAACACTC
tetur02g00140 comp4049_seq0 GTGATCTTCATGTTCCAACAGGTACTACAT
tetur02g00140 comp4049_seq0 GTGCAATTGAAGCTCTTGGTACACCTACAA
tetur02g00140 comp4049_seq0 GTTGGACCATTATATCGAGCTCTATGCATC
tetur02g00140 comp4049_seq0 ACATTCATCAACCGGTAGCTCTATGCTTGC
tetur02g00140 comp4049_seq0 GTTTGTCTTAAGATGAAAGGAGGTACACCC
tetur02g00140 comp4049_seq0 TACACCCTCGGGTATCATTCCATTGGCACC
tetur02g00140 comp4049_seq0 TACATTCATCAACCGGTAGCTCTATGCTTG
tetur02g00140 comp4049_seq0 TACGAATTGTGGTCGAGTCATGTTAATTGC
tetur02g00140 comp4049_seq0 TATATCGAGCTCTATGCATCAACACCTCAG
tetur02g00140 comp4049_seq0 TATCGAGCTCTATGCATCAACACCTCAGCA
tetur02g00140 comp4049_seq0 TCAACCGGTAGCTCTATGCTTGCCCTTAAA
tetur02g00140 comp4049_seq0 TCAAGATGGAAAGTAAAGGGACTTCCCTTG
tetur02g00140 comp4049_seq0 TCAATGCCAACCTTTAACGTTTCTGGTATG
tetur02g00490 comp2680_seq0 TCCTTCGTTGTGTATTTGGTGATCTGTGCG
tetur02g00490 comp2680_seq0 TCTATCTGTTCCTTCGTTGTGTATTTGGTG
tetur02g00490 comp2680_seq0 TCTGTATCTTCTTCTAGTCTCCTGCGCCAA
tetur02g00490 comp2680_seq0 TGGGAGTGTTTCTTTCACTCCATCTATCTG
tetur02g00490 comp2680_seq0 TGTGGGAGTGTTTCTTTCACTCCATCTATC
tetur02g00490 comp2680_seq0 TGTGTATTTGGTGATCTGTGCGGTTTATCG
tetur02g00490 comp2680_seq0 TTATCTCTTCCGACGTCGGATATTCTATCG
tetur02g00490 comp2680_seq0 TTCACTCCATCTATCTGTTCCTTCGTTGTG
tetur02g00490 comp2680_seq0 TTCCTTCGTTGTGTATTTGGTGATCTGTGC
tetur02g00490 comp2680_seq0 TTCGGTTCCATTATCTCTTCCGACGTCGGA
tetur02g00490 comp2680_seq0 TTGTGTATTTGGTGATCTGTGCGGTTTATC
tetur02g00490 comp2680_seq0 TTTCTTTCACTCCATCTATCTGTTCCTTCG
tetur02g00490 comp2680_seq0 AGAATTCGGTTCCATTATCTCTTCCGACGT
tetur02g00490 comp2680_seq0 AGAGGTAGAGAATTCGGTTCCATTATCTCT
tetur02g00490 comp2680_seq0 AGGTAGAGAATTCGGTTCCATTATCTCTTC
tetur02g00490 comp2680_seq0 AGTGTTTCTTTCACTCCATCTATCTGTTCC
tetur02g00490 comp2680_seq0 ATCTCTTCCGACGTCGGATATTCTATCGTT
tetur02g00490 comp2680_seq0 ATCTGTTCCTTCGTTGTGTATTTGGTGATC
tetur02g00490 comp2680_seq0 ATTATCTCTTCCGACGTCGGATATTCTATC
tetur02g00490 comp2680_seq0 CATCATCACTCACATAAATTCCACACCAAC
tetur02g00490 comp2680_seq0 CATCTATCTGTTCCTTCGTTGTGTATTTGG
tetur02g00490 comp2680_seq0 CATTATCTCTTCCGACGTCGGATATTCTAT
tetur02g00490 comp2680_seq0 CCATCTATCTGTTCCTTCGTTGTGTATTTG
tetur02g00490 comp2680_seq0 CCATTATCTCTTCCGACGTCGGATATTCTA
tetur02g00490 comp2680_seq0 CCTTCGTTGTGTATTTGGTGATCTGTGCGG
tetur02g00490 comp2680_seq0 CGTTGTGTATTTGGTGATCTGTGCGGTTTA
tetur02g00490 comp2680_seq0 CTATCTGTTCCTTCGTTGTGTATTTGGTGA
tetur02g00490 comp2680_seq0 CTCTGTATCTTCTTCTAGTCTCCTGCGCCA
tetur02g00490 comp2680_seq0 CTGTATCTTCTTCTAGTCTCCTGCGCCAAA
tetur02g00490 comp2680_seq0 CTGTTCCTTCGTTGTGTATTTGGTGATCTG
tetur02g00490 comp2680_seq0 CTTCGTTGTGTATTTGGTGATCTGTGCGGT
tetur02g00490 comp2680_seq0 CTTTCACTCCATCTATCTGTTCCTTCGTTG
tetur02g00490 comp2680_seq0 GAATTCGGTTCCATTATCTCTTCCGACGTC
tetur02g00490 comp2680_seq0 GAGAATTCGGTTCCATTATCTCTTCCGACG
tetur02g00490 comp2680_seq0 GAGAGGTAGAGAATTCGGTTCCATTATCTC
tetur02g00490 comp2680_seq0 GAGGTAGAGAATTCGGTTCCATTATCTCTT
tetur02g00490 comp2680_seq0 AATTCGGTTCCATTATCTCTTCCGACGTCG
tetur02g00490 comp2680_seq0 GGAGTGTTTCTTTCACTCCATCTATCTGTT
tetur02g00490 comp2680_seq0 GGGAGTGTTTCTTTCACTCCATCTATCTGT
tetur02g00490 comp2680_seq0 GGTAGAGAATTCGGTTCCATTATCTCTTCC
tetur02g00490 comp2680_seq0 GTGGGAGTGTTTCTTTCACTCCATCTATCT
tetur02g00490 comp2680_seq0 GTGTATTTGGTGATCTGTGCGGTTTATCGA
tetur02g00490 comp2680_seq0 GTGTGGGAGTGTTTCTTTCACTCCATCTAT
tetur02g00490 comp2680_seq0 GTGTTTCTTTCACTCCATCTATCTGTTCCT
tetur02g00490 comp2680_seq0 GTTCCTTCGTTGTGTATTTGGTGATCTGTG
tetur02g00490 comp2680_seq0 GTTGTGTATTTGGTGATCTGTGCGGTTTAT
tetur02g00490 comp2680_seq0 GTTTCTTTCACTCCATCTATCTGTTCCTTC
tetur02g00520 comp1955_seq0 TCACTTTCAGCTTGACTAGGGCAGTTGGTA
tetur02g00520 comp1955_seq0 TCAGCAGCCACTATATGAGTCATTATGGGA
tetur02g00520 comp1955_seq0 TCAGCTTGACTAGGGCAGTTGGTATTATGG
tetur02g00520 comp1955_seq0 ACCATCAACATCCATCGGCTGTTTGTCAGT
tetur02g00520 comp1955_seq0 TCATCAACAGGTTGGAAGCGAAGTTGAAAC
tetur02g00520 comp1955_seq0 TCATCCTTGGTTGTACCTGAGATCTCAGTC
tetur02g00520 comp1955_seq0 TCATGTTCATTAGGCTGAATATCCAACCCG
tetur02g00520 comp1955_seq0 TCATTAGGCTGAATATCCAACCCGATGGTC
tetur02g00520 comp1955_seq0 TCCCAATTATCGGATCAAGAAGATCCTGTA
tetur02g00520 comp1955_seq0 TCCGCTGAATTGGACTTCTGAGGTTCGAAG
tetur02g00520 comp1955_seq0 TCCTGAATGGCTTCGGGTCAGTTTAACGAA
tetur02g00520 comp1955_seq0 TCGAAGTTTCACTTTCAGCTTGACTAGGGC
tetur02g00520 comp1955_seq0 TCGAATCAATGGTTTGAGCTTCAGAAGAGG
tetur02g00520 comp1955_seq0 TCGATATCAGGGTAGCTGGTGTGAGATAAC
tetur02g00520 comp1955_seq0 TCGCAGAGCATCGCTGCTTTCCAAGAGATG
tetur02g00520 comp1955_seq0 TCGCTGCTTTCCAAGAGATGGTTGAGTCAC
tetur02g00520 comp1955_seq0 TCGGTCGGTTGTTGAGTTGAAAGTTGATTC
tetur02g00520 comp1955_seq0 TCGGTTGAATGTTTATGCAGTCCCAATGTG
tetur02g00520 comp1955_seq0 TCGTTAATCGGTCGGTTGTTGAGTTGAAAG
tetur02g00520 comp1955_seq0 TCGTTCTCGTATCACTTTGCAGCTTGCGTC
tetur02g00520 comp1955_seq0 ACCGAACCTCGACAAATGATCCCAATTGAT
tetur02g00520 comp1955_seq0 TCTCGTTCTCGTATCACTTTGCAGCTTGCG
tetur02g00520 comp1955_seq0 TCTCTGATTGACTGGCCTCCAATTCAACCG
tetur02g00520 comp1955_seq0 TCTCTTTGTGGTACTCTCGTTCTCGTATCA
tetur02g00520 comp1955_seq0 TCTGAGGTTCGAAGTTTCACTTTCAGCTTG
tetur02g00520 comp1955_seq0 TCTGATTGACTGGCCTCCAATTCAACCGCA
tetur02g00520 comp1955_seq0 TCTTCGTCCATTGCGGCATCTGCTCTCCTA
tetur02g00520 comp1955_seq0 TGAACCATCAACATCCATCGGCTGTTTGTC
tetur02g00520 comp1955_seq0 TGAATGTTTATGCAGTCCCAATGTGGTTTC
tetur02g00520 comp1955_seq0 TGAATTGGACTTCTGAGGTTCGAAGTTTCA
tetur02g00520 comp1955_seq0 TGACCTTTGCTATCATGTTCATTAGGCTGA
tetur02g00520 comp1955_seq0 TGACTAGGGCAGTTGGTATTATGGATCTCC
tetur02g00520 comp1955_seq0 TGAGACGGGAAAGTACCACATCGCAGAGCA
tetur02g00520 comp1955_seq0 TGAGAGGGAGAGGTTATAATGAGGACGCGG
tetur02g00520 comp1955_seq0 TGAGATCATTACCGACCAGGGTTTCACAAA
tetur02g00520 comp1955_seq0 TGAGCTAACATAATGGTCATCAGGTTAGTC
tetur02g00520 comp1955_seq0 TGAGGTTCGAAGTTTCACTTTCAGCTTGAC
tetur02g00520 comp1955_seq0 TGAGTATGAGAGGGAGAGGTTATAATGAGG
tetur02g00520 comp1955_seq0 TGATTGACTGGCCTCCAATTCAACCGCAAA
tetur02g00520 comp1955_seq0 TGCATCCGCTGAATTGGACTTCTGAGGTTC
tetur02g00520 comp1955_seq0 TGCGGCATCTGCTCTCCTATTTCCTTTAGA
tetur02g00520 comp1955_seq0 TGGACTTCTGAGGTTCGAAGTTTCACTTTC
tetur02g00520 comp1955_seq0 TGGCCCAAAGGAAATTCTGCATCCGCTGAA
tetur02g00520 comp1955_seq0 TGGTACTCTCGTTCTCGTATCACTTTGCAG
tetur02g00520 comp1955_seq0 TGGTTGAGTCACTCCAGGTAAGGCATTGGA
tetur02g00520 comp1955_seq0 TGTCATCAACAGGTTGGAAGCGAAGTTGAA
tetur02g00520 comp1955_seq0 TGTGGTACTCTCGTTCTCGTATCACTTTGC
tetur02g00520 comp1955_seq0 TGTTCATTAGGCTGAATATCCAACCCGATG
tetur02g00520 comp1955_seq0 TGTTTATGCAGTCCCAATGTGGTTTCTGCA
tetur02g00520 comp1955_seq0 TTAATCGGTCGGTTGTTGAGTTGAAAGTTG
tetur02g00520 comp1955_seq0 TTAATGTGCAACTGTTCACGATCACGTGTA
tetur02g00520 comp1955_seq0 TTAATTGGCCAAGAGTGAGTATGAGAGGGA
tetur02g00520 comp1955_seq0 TTACAAACCGCTTCCATGACATGAGAAGTG
tetur02g00520 comp1955_seq0 TTAGTCCAATTACCAGGCCATTCTCGTTTC
tetur02g00520 comp1955_seq0 TTAGTTATAGCTGGCACAGAAGACGATGGA
tetur02g00520 comp1955_seq0 TTATAGCTGGCACAGAAGACGATGGATACA
tetur02g00520 comp1955_seq0 TTATCCGTTTGAGCAAACCATTCAAGGTTG
tetur02g00520 comp1955_seq0 TTCAGCTTGACTAGGGCAGTTGGTATTATG
tetur02g00520 comp1955_seq0 ACGATGGATACAACGTGATTAGTCGTAATG
tetur02g00520 comp1955_seq0 TTCCCATTTGGCATTGGCACTAGAAACGGG
tetur02g00520 comp1955_seq0 TTCCTGAATGGCTTCGGGTCAGTTTAACGA
tetur02g00520 comp1955_seq0 TTCGAAGTTTCACTTTCAGCTTGACTAGGG
tetur02g00520 comp1955_seq0 TTCTCTTTGTGGTACTCTCGTTCTCGTATC
tetur02g00520 comp1955_seq0 TTCTGATTTGAGTTGTCATCAACAGGTTGG
tetur02g00520 comp1955_seq0 TTCTGCATCCGCTGAATTGGACTTCTGAGG
tetur02g00520 comp1955_seq0 TTCTTGATGACAAGTCATCATCACCTCCTC
tetur02g00520 comp1955_seq0 TTGACCTTTGCTATCATGTTCATTAGGCTG
tetur02g00520 comp1955_seq0 TTGACTAGGGCAGTTGGTATTATGGATCTC
tetur02g00520 comp1955_seq0 TTGAGATCATTACCGACCAGGGTTTCACAA
tetur02g00520 comp1955_seq0 TTGAGGTTGGATAGTAGATTGCAAAGAGGA
tetur02g00520 comp1955_seq0 TTGCGGCATCTGCTCTCCTATTTCCTTTAG
tetur02g00520 comp1955_seq0 TTGGCCAAGAGTGAGTATGAGAGGGAGAGG
tetur02g00520 comp1955_seq0 TTGTCATCAACAGGTTGGAAGCGAAGTTGA
tetur02g00520 comp1955_seq0 TTGTGGTACTCTCGTTCTCGTATCACTTTG
tetur02g00520 comp1955_seq0 TTTATGCAGTCCCAATGTGGTTTCTGCAGG
tetur02g00520 comp1955_seq0 TTTCACTTTCAGCTTGACTAGGGCAGTTGG
tetur02g00520 comp1955_seq0 TTTCCCAATTATCGGATCAAGAAGATCCTG
tetur02g00520 comp1955_seq0 TTTGAGATCATTACCGACCAGGGTTTCACA
tetur02g00520 comp1955_seq0 ACGTTGGTTAAACGGTTACAAACCGCTTCC
tetur02g00520 comp1955_seq0 ACTAAAGAATAGGCACAACCAATTGCTGAG
tetur02g00520 comp1955_seq0 ACTAGGGCAGTTGGTATTATGGATCTCCAG
tetur02g00520 comp1955_seq0 ACTCTCGTTCTCGTATCACTTTGCAGCTTG
tetur02g00520 comp1955_seq0 ACTGGGCACGAGCTTGACCTTTGCTATCAT
tetur02g00520 comp1955_seq0 ACTTAGTTATAGCTGGCACAGAAGACGATG
tetur02g00520 comp1955_seq0 ACTTCTGAGGTTCGAAGTTTCACTTTCAGC
tetur02g00520 comp1955_seq0 ACTTTCAGCTTGACTAGGGCAGTTGGTATT
tetur02g00520 comp1955_seq0 AGAAGACGATGGATACAACGTGATTAGTCG
tetur02g00520 comp1955_seq0 AGAAGGAAGAAAGAGCAGGAAATGGAACAC
tetur02g00520 comp1955_seq0 AGACGGGAAAGTACCACATCGCAGAGCATC
tetur02g00520 comp1955_seq0 AGAGCATCGCTGCTTTCCAAGAGATGGTTG
tetur02g00520 comp1955_seq0 AGAGGAAAGTGAGAAGATTCTCATCGAAGG
tetur02g00520 comp1955_seq0 AGAGGGAGAGGTTATAATGAGGACGCGGGT
tetur02g00520 comp1955_seq0 AGATAAGATGAACCATCAACATCCATCGGC
tetur02g00520 comp1955_seq0 AGATCATTACCGACCAGGGTTTCACAAACC
tetur02g00520 comp1955_seq0 AGATGGTTGAGTCACTCCAGGTAAGGCATT
tetur02g00520 comp1955_seq0 AGCAAACCATTCAAGGTTGATATGGCGTAC
tetur02g00520 comp1955_seq0 AGCAGCCACTATATGAGTCATTATGGGATG
tetur02g00520 comp1955_seq0 AGCATCGCTGCTTTCCAAGAGATGGTTGAG
tetur02g00520 comp1955_seq0 AGCTGGCACAGAAGACGATGGATACAACGT
tetur02g00520 comp1955_seq0 AGCTTGACCTTTGCTATCATGTTCATTAGG
tetur02g00520 comp1955_seq0 AGCTTGACTAGGGCAGTTGGTATTATGGAT
tetur02g00520 comp1955_seq0 AGGAACAAATAGATCGAGAACGGGTAGACG
tetur02g00520 comp1955_seq0 AGGAACCACCGAACCTCGACAAATGATCCC
tetur02g00520 comp1955_seq0 AGGAATAAACTCGTTAATCGGTCGGTTGTT
tetur02g00520 comp1955_seq0 AGGGTAGCTGGTGTGAGATAACATTCAAGG
tetur02g00520 comp1955_seq0 AGGTTAGTCCAATTACCAGGCCATTCTCGT
tetur02g00520 comp1955_seq0 AGGTTATAATGAGGACGCGGGTTGACGTTT
tetur02g00520 comp1955_seq0 AACAGTATTCCTGAATGGCTTCGGGTCAGT
tetur02g00520 comp1955_seq0 AGTACCACATCGCAGAGCATCGCTGCTTTC
tetur02g00520 comp1955_seq0 AGTTTCACTTTCAGCTTGACTAGGGCAGTT
tetur02g00520 comp1955_seq0 ATAAGATGAACCATCAACATCCATCGGCTG
tetur02g00520 comp1955_seq0 ATAGCTGGCACAGAAGACGATGGATACAAC
tetur02g00520 comp1955_seq0 ATAGGAATGGATGGGTCACCGAAAGGCCTT
tetur02g00520 comp1955_seq0 ATATCGACATCGATATCAGTTCCCTCTGAT
tetur02g00520 comp1955_seq0 ATCAACATCCATCGGCTGTTTGTCAGTTTG
tetur02g00520 comp1955_seq0 AACCACCGAACCTCGACAAATGATCCCAAT
tetur02g00520 comp1955_seq0 ATCAGCAGCCACTATATGAGTCATTATGGG
tetur02g00520 comp1955_seq0 ATCCAACCCGATGGTCGATATCAGGGTAGC
tetur02g00520 comp1955_seq0 AACCATCAACATCCATCGGCTGTTTGTCAG
tetur02g00520 comp1955_seq0 ATCCGTTTGAGCAAACCATTCAAGGTTGAT
tetur02g00520 comp1955_seq0 ATCCTCTTCGTCCATTGCGGCATCTGCTCT
tetur02g00520 comp1955_seq0 ATCCTTGTTGACAGAAAGCTTGAACGTTGG
tetur02g00520 comp1955_seq0 ATCGAATCAATGGTTTGAGCTTCAGAAGAG
tetur02g00520 comp1955_seq0 ATCGACATCGATATCAGTTCCCTCTGATTT
tetur02g00520 comp1955_seq0 ATCGCAGAGCATCGCTGCTTTCCAAGAGAT
tetur02g00520 comp1955_seq0 AACCCGATGGTCGATATCAGGGTAGCTGGT
tetur02g00520 comp1955_seq0 ATCGGTTGAATGTTTATGCAGTCCCAATGT
tetur02g00520 comp1955_seq0 ATCTCTGATTGACTGGCCTCCAATTCAACC
tetur02g00520 comp1955_seq0 ATGAACCATCAACATCCATCGGCTGTTTGT
tetur02g00520 comp1955_seq0 ATGAGAGGGAGAGGTTATAATGAGGACGCG
tetur02g00520 comp1955_seq0 AACCTCGACAAATGATCCCAATTGATTCGG
tetur02g00520 comp1955_seq0 ATGGCTTCGGGTCAGTTTAACGAATAAGGC
tetur02g00520 comp1955_seq0 ATGGTTGAGTCACTCCAGGTAAGGCATTGG
tetur02g00520 comp1955_seq0 ATGTGTCGTACTGTCGATTATGTTCTTTCC
tetur02g00520 comp1955_seq0 ATGTTCATTAGGCTGAATATCCAACCCGAT
tetur02g00520 comp1955_seq0 ATGTTTATGCAGTCCCAATGTGGTTTCTGC
tetur02g00520 comp1955_seq0 ATTCCTGAATGGCTTCGGGTCAGTTTAACG
tetur02g00520 comp1955_seq0 ATTCTGCATCCGCTGAATTGGACTTCTGAG
tetur02g00520 comp1955_seq0 ATTCTTGATGACAAGTCATCATCACCTCCT
tetur02g00520 comp1955_seq0 ATTGGACTTCTGAGGTTCGAAGTTTCACTT
tetur02g00520 comp1955_seq0 ATTGGCCAAGAGTGAGTATGAGAGGGAGAG
tetur02g00520 comp1955_seq0 ATTTGGCATTGGCACTAGAAACGGGTTCAT
tetur02g00520 comp1955_seq0 CAAACCGCTTCCATGACATGAGAAGTGATT
tetur02g00520 comp1955_seq0 CAAAGGAAATTCTGCATCCGCTGAATTGGA
tetur02g00520 comp1955_seq0 CAAATCTCTGATTGACTGGCCTCCAATTCA
tetur02g00520 comp1955_seq0 AACGGTTACAAACCGCTTCCATGACATGAG
tetur02g00520 comp1955_seq0 CAACAGACCGATATTCTTGATGACAAGTCA
tetur02g00520 comp1955_seq0 CAACATCCATCGGCTGTTTGTCAGTTTGTT
tetur02g00520 comp1955_seq0 AACGTTGGTTAAACGGTTACAAACCGCTTC
tetur02g00520 comp1955_seq0 CAAGAGATGGTTGAGTCACTCCAGGTAAGG
tetur02g00520 comp1955_seq0 CAATAAAGTCTATCGCTATGGCCCGATAAA
tetur02g00520 comp1955_seq0 CAATCCTCTTCGTCCATTGCGGCATCTGCT
tetur02g00520 comp1955_seq0 CAATTATCGGATCAAGAAGATCCTGTAACG
tetur02g00520 comp1955_seq0 CACAAACAATCAGGCCCAATGGATCTGTAA
tetur02g00520 comp1955_seq0 CACAGAAGACGATGGATACAACGTGATTAG
tetur02g00520 comp1955_seq0 CACAGAGGAAAGTGAGAAGATTCTCATCGA
tetur02g00520 comp1955_seq0 CACATCGCAGAGCATCGCTGCTTTCCAAGA
tetur02g00520 comp1955_seq0 CACCGAACCTCGACAAATGATCCCAATTGA
tetur02g00520 comp1955_seq0 CACTTTCAGCTTGACTAGGGCAGTTGGTAT
tetur02g00520 comp1955_seq0 CAGAAGACGATGGATACAACGTGATTAGTC
tetur02g00520 comp1955_seq0 CAGACCGATATTCTTGATGACAAGTCATCA
tetur02g00520 comp1955_seq0 CAGAGCATCGCTGCTTTCCAAGAGATGGTT
tetur02g00520 comp1955_seq0 CAGAGGAAAGTGAGAAGATTCTCATCGAAG
tetur02g00520 comp1955_seq0 CAGATAAGATGAACCATCAACATCCATCGG
tetur02g00520 comp1955_seq0 CAGCAGCCACTATATGAGTCATTATGGGAT
tetur02g00520 comp1955_seq0 CAGCCACTATATGAGTCATTATGGGATGTA
tetur02g00520 comp1955_seq0 CAGCTTGACTAGGGCAGTTGGTATTATGGA
tetur02g00520 comp1955_seq0 CAGGAACCACCGAACCTCGACAAATGATCC
tetur02g00520 comp1955_seq0 CAGGGTAGCTGGTGTGAGATAACATTCAAG
tetur02g00520 comp1955_seq0 CAGGTAAGGCATTGGAAACAAATTTGGGTG
tetur02g00520 comp1955_seq0 CAGTATTCCTGAATGGCTTCGGGTCAGTTT
tetur02g00520 comp1955_seq0 CATAATGGTCATCAGGTTAGTCCAATTACC
tetur02g00520 comp1955_seq0 CATAGGAATGGATGGGTCACCGAAAGGCCT
tetur02g00520 comp1955_seq0 CATCAACAGGTTGGAAGCGAAGTTGAAACA
tetur02g00520 comp1955_seq0 CATCAACATCCATCGGCTGTTTGTCAGTTT
tetur02g00520 comp1955_seq0 AAACTCGTTAATCGGTCGGTTGTTGAGTTG
tetur02g00520 comp1955_seq0 CATCCGCTGAATTGGACTTCTGAGGTTCGA
tetur02g00520 comp1955_seq0 CATCCTTGGTTGTACCTGAGATCTCAGTCC
tetur02g00520 comp1955_seq0 CATCGCAGAGCATCGCTGCTTTCCAAGAGA
tetur02g00520 comp1955_seq0 CATCGCTGCTTTCCAAGAGATGGTTGAGTC
tetur02g00520 comp1955_seq0 CATGACATGAGAAGTGATTTCCCATTTGGC
tetur02g00520 comp1955_seq0 CATGAGAAGTGATTTCCCATTTGGCATTGG
tetur02g00520 comp1955_seq0 CATGTTCATTAGGCTGAATATCCAACCCGA
tetur02g00520 comp1955_seq0 CATTGCGGCATCTGCTCTCCTATTTCCTTT
tetur02g00520 comp1955_seq0 AAGAGATGGTTGAGTCACTCCAGGTAAGGC
tetur02g00520 comp1955_seq0 CATTTGGCATTGGCACTAGAAACGGGTTCA
tetur02g00520 comp1955_seq0 CCAAAGGAAATTCTGCATCCGCTGAATTGG
tetur02g00520 comp1955_seq0 CCAATTATCGGATCAAGAAGATCCTGTAAC
tetur02g00520 comp1955_seq0 CCATCAACATCCATCGGCTGTTTGTCAGTT
tetur02g00520 comp1955_seq0 CCATGACATGAGAAGTGATTTCCCATTTGG
tetur02g00520 comp1955_seq0 CCATTGCGGCATCTGCTCTCCTATTTCCTT
tetur02g00520 comp1955_seq0 CCATTTGGCATTGGCACTAGAAACGGGTTC
tetur02g00520 comp1955_seq0 CCCAAAGGAAATTCTGCATCCGCTGAATTG
tetur02g00520 comp1955_seq0 CCCATTTGGCATTGGCACTAGAAACGGGTT
tetur02g00520 comp1955_seq0 CCCTCAGATAATTGGACAAGATAATTCCGT
tetur02g00520 comp1955_seq0 CCGATATTCTTGATGACAAGTCATCATCAC
tetur02g00520 comp1955_seq0 CCGCTGAATTGGACTTCTGAGGTTCGAAGT
tetur02g00520 comp1955_seq0 CCGTTATGATACTTTGCAGCTCCTTACTCT
tetur02g00520 comp1955_seq0 CCTGAATGGCTTCGGGTCAGTTTAACGAAT
tetur02g00520 comp1955_seq0 CCTTGTTGACAGAAAGCTTGAACGTTGGTT
tetur02g00520 comp1955_seq0 CGAACCTCGACAAATGATCCCAATTGATTC
tetur02g00520 comp1955_seq0 AAGGAATAAACTCGTTAATCGGTCGGTTGT
tetur02g00520 comp1955_seq0 CGAAGTTTCACTTTCAGCTTGACTAGGGCA
tetur02g00520 comp1955_seq0 CGAATCAATGGTTTGAGCTTCAGAAGAGGG
tetur02g00520 comp1955_seq0 CGATATCAGGGTAGCTGGTGTGAGATAACA
tetur02g00520 comp1955_seq0 CGATATTCTTGATGACAAGTCATCATCACC
tetur02g00520 comp1955_seq0 AAGGATTAATTGGCCAAGAGTGAGTATGAG
tetur02g00520 comp1955_seq0 CGATGGATACAACGTGATTAGTCGTAATGT
tetur02g00520 comp1955_seq0 CGATGGTCGATATCAGGGTAGCTGGTGTGA
tetur02g00520 comp1955_seq0 CGCTGAATTGGACTTCTGAGGTTCGAAGTT
tetur02g00520 comp1955_seq0 CGGGTCAGTTTAACGAATAAGGCACATGCA
tetur02g00520 comp1955_seq0 CGGTTACAAACCGCTTCCATGACATGAGAA
tetur02g00520 comp1955_seq0 CGGTTGAATGTTTATGCAGTCCCAATGTGG
tetur02g00520 comp1955_seq0 CGTATCACTTTGCAGCTTGCGTCTATTCTA
tetur02g00520 comp1955_seq0 CGTCCATTGCGGCATCTGCTCTCCTATTTC
tetur02g00520 comp1955_seq0 CGTTAATCGGTCGGTTGTTGAGTTGAAAGT
tetur02g00520 comp1955_seq0 CGTTATGATACTTTGCAGCTCCTTACTCTT
tetur02g00520 comp1955_seq0 CGTTCTCGTATCACTTTGCAGCTTGCGTCT
tetur02g00520 comp1955_seq0 CGTTGGTTAAACGGTTACAAACCGCTTCCA
tetur02g00520 comp1955_seq0 CTAAAGAATAGGCACAACCAATTGCTGAGT
tetur02g00520 comp1955_seq0 CTAGGGCAGTTGGTATTATGGATCTCCAGA
tetur02g00520 comp1955_seq0 AAGTACCACATCGCAGAGCATCGCTGCTTT
tetur02g00520 comp1955_seq0 CTCGTATCACTTTGCAGCTTGCGTCTATTC
tetur02g00520 comp1955_seq0 CTCGTTAATCGGTCGGTTGTTGAGTTGAAA
tetur02g00520 comp1955_seq0 CTCGTTCTCGTATCACTTTGCAGCTTGCGT
tetur02g00520 comp1955_seq0 CTCTCATTTGATCAGGAACCACCGAACCTC
tetur02g00520 comp1955_seq0 CTCTCGTTCTCGTATCACTTTGCAGCTTGC
tetur02g00520 comp1955_seq0 CTCTGATTGACTGGCCTCCAATTCAACCGC
tetur02g00520 comp1955_seq0 CTCTTTGTGGTACTCTCGTTCTCGTATCAC
tetur02g00520 comp1955_seq0 CTGAATTGGACTTCTGAGGTTCGAAGTTTC
tetur02g00520 comp1955_seq0 CTGAGGTTCGAAGTTTCACTTTCAGCTTGA
tetur02g00520 comp1955_seq0 CTGATTGACTGGCCTCCAATTCAACCGCAA
tetur02g00520 comp1955_seq0 CTGCATCCGCTGAATTGGACTTCTGAGGTT
tetur02g00520 comp1955_seq0 CTGGCACAGAAGACGATGGATACAACGTGA
tetur02g00520 comp1955_seq0 AAGTTTCACTTTCAGCTTGACTAGGGCAGT
tetur02g00520 comp1955_seq0 CTTAGTTATAGCTGGCACAGAAGACGATGG
tetur02g00520 comp1955_seq0 CTTCGTCCATTGCGGCATCTGCTCTCCTAT
tetur02g00520 comp1955_seq0 CTTCTGAGGTTCGAAGTTTCACTTTCAGCT
tetur02g00520 comp1955_seq0 CTTGACCTTTGCTATCATGTTCATTAGGCT
tetur02g00520 comp1955_seq0 CTTGACTAGGGCAGTTGGTATTATGGATCT
tetur02g00520 comp1955_seq0 CTTGATGACAAGTCATCATCACCTCCTCTC
tetur02g00520 comp1955_seq0 CTTGTTGACAGAAAGCTTGAACGTTGGTTA
tetur02g00520 comp1955_seq0 AATATCCAACCCGATGGTCGATATCAGGGT
tetur02g00520 comp1955_seq0 CTTTCAGCTTGACTAGGGCAGTTGGTATTA
tetur02g00520 comp1955_seq0 CTTTGTGGTACTCTCGTTCTCGTATCACTT
tetur02g00520 comp1955_seq0 GAAAGGAATAAACTCGTTAATCGGTCGGTT
tetur02g00520 comp1955_seq0 GAAAGTACCACATCGCAGAGCATCGCTGCT
tetur02g00520 comp1955_seq0 AATCAATGGTTTGAGCTTCAGAAGAGGGAG
tetur02g00520 comp1955_seq0 GAACAAATAGATCGAGAACGGGTAGACGAT
tetur02g00520 comp1955_seq0 GAACAGTATTCCTGAATGGCTTCGGGTCAG
tetur02g00520 comp1955_seq0 GAACCACCGAACCTCGACAAATGATCCCAA
tetur02g00520 comp1955_seq0 GAACCATCAACATCCATCGGCTGTTTGTCA
tetur02g00520 comp1955_seq0 GAACCTCGACAAATGATCCCAATTGATTCG
tetur02g00520 comp1955_seq0 GAACGTTGGTTAAACGGTTACAAACCGCTT
tetur02g00520 comp1955_seq0 GAAGACGATGGATACAACGTGATTAGTCGT
tetur02g00520 comp1955_seq0 GAAGGAAGAAAGAGCAGGAAATGGAACACA
tetur02g00520 comp1955_seq0 GAAGTTTCACTTTCAGCTTGACTAGGGCAG
tetur02g00520 comp1955_seq0 GAATATCCAACCCGATGGTCGATATCAGGG
tetur02g00520 comp1955_seq0 GAATCAATGGTTTGAGCTTCAGAAGAGGGA
tetur02g00520 comp1955_seq0 AATCCTCTTCGTCCATTGCGGCATCTGCTC
tetur02g00520 comp1955_seq0 GAATGGCCCAAAGGAAATTCTGCATCCGCT
tetur02g00520 comp1955_seq0 GAATGTTTATGCAGTCCCAATGTGGTTTCT
tetur02g00520 comp1955_seq0 GAATTGGACTTCTGAGGTTCGAAGTTTCAC
tetur02g00520 comp1955_seq0 GACATGAGAAGTGATTTCCCATTTGGCATT
tetur02g00520 comp1955_seq0 AATCGGTCGGTTGTTGAGTTGAAAGTTGAT
tetur02g00520 comp1955_seq0 AATCGGTTGAATGTTTATGCAGTCCCAATG
tetur02g00520 comp1955_seq0 GACCGATATTCTTGATGACAAGTCATCATC
tetur02g00520 comp1955_seq0 GACCTTTGCTATCATGTTCATTAGGCTGAA
tetur02g00520 comp1955_seq0 GACGATGGATACAACGTGATTAGTCGTAAT
tetur02g00520 comp1955_seq0 GACTAGGGCAGTTGGTATTATGGATCTCCA
tetur02g00520 comp1955_seq0 GACTTCTGAGGTTCGAAGTTTCACTTTCAG
tetur02g00520 comp1955_seq0 AATCTCTGATTGACTGGCCTCCAATTCAAC
tetur02g00520 comp1955_seq0 GAGACGGGAAAGTACCACATCGCAGAGCAT
tetur02g00520 comp1955_seq0 GAGATCATTACCGACCAGGGTTTCACAAAC
tetur02g00520 comp1955_seq0 GAGATGGTTGAGTCACTCCAGGTAAGGCAT
tetur02g00520 comp1955_seq0 GAGCAAACCATTCAAGGTTGATATGGCGTA
tetur02g00520 comp1955_seq0 GAGCATCGCTGCTTTCCAAGAGATGGTTGA
tetur02g00520 comp1955_seq0 GAGCTAACATAATGGTCATCAGGTTAGTCC
tetur02g00520 comp1955_seq0 GAGGGAGAGGTTATAATGAGGACGCGGGTT
tetur02g00520 comp1955_seq0 GAGGTTATAATGAGGACGCGGGTTGACGTT
tetur02g00520 comp1955_seq0 GAGGTTCGAAGTTTCACTTTCAGCTTGACT
tetur02g00520 comp1955_seq0 GATAAGATGAACCATCAACATCCATCGGCT
tetur02g00520 comp1955_seq0 GATATCAGGGTAGCTGGTGTGAGATAACAT
tetur02g00520 comp1955_seq0 AAAGGAATAAACTCGTTAATCGGTCGGTTG
tetur02g00520 comp1955_seq0 GATCATTACCGACCAGGGTTTCACAAACCA
tetur02g00520 comp1955_seq0 GATCGAATCAATGGTTTGAGCTTCAGAAGA
tetur02g00520 comp1955_seq0 AATGGCCCAAAGGAAATTCTGCATCCGCTG
tetur02g00520 comp1955_seq0 GATGAACCATCAACATCCATCGGCTGTTTG
tetur02g00520 comp1955_seq0 AATGGCTTCGGGTCAGTTTAACGAATAAGG
tetur02g00520 comp1955_seq0 GATGGTTGAGTCACTCCAGGTAAGGCATTG
tetur02g00520 comp1955_seq0 GATTAATTGGCCAAGAGTGAGTATGAGAGG
tetur02g00520 comp1955_seq0 AATGTTTATGCAGTCCCAATGTGGTTTCTG
tetur02g00520 comp1955_seq0 GCAAATTGAGTAAAGGAGATCCTTGTTGAC
tetur02g00520 comp1955_seq0 GCACAGAAGACGATGGATACAACGTGATTA
tetur02g00520 comp1955_seq0 GCAGCCACTATATGAGTCATTATGGGATGT
tetur02g00520 comp1955_seq0 GCATCCGCTGAATTGGACTTCTGAGGTTCG
tetur02g00520 comp1955_seq0 GCATCGCTGCTTTCCAAGAGATGGTTGAGT
tetur02g00520 comp1955_seq0 AATTGGACTTCTGAGGTTCGAAGTTTCACT
tetur02g00520 comp1955_seq0 GCTGAATTGGACTTCTGAGGTTCGAAGTTT
tetur02g00520 comp1955_seq0 GCTGGCACAGAAGACGATGGATACAACGTG
tetur02g00520 comp1955_seq0 GCTTGACCTTTGCTATCATGTTCATTAGGC
tetur02g00520 comp1955_seq0 GCTTGACTAGGGCAGTTGGTATTATGGATC
tetur02g00520 comp1955_seq0 GGAACAAATAGATCGAGAACGGGTAGACGA
tetur02g00520 comp1955_seq0 GGAACAGTATTCCTGAATGGCTTCGGGTCA
tetur02g00520 comp1955_seq0 GGAACCACCGAACCTCGACAAATGATCCCA
tetur02g00520 comp1955_seq0 ACAAACAATCAGGCCCAATGGATCTGTAAT
tetur02g00520 comp1955_seq0 GGAATAAACTCGTTAATCGGTCGGTTGTTG
tetur02g00520 comp1955_seq0 ACAAACCGCTTCCATGACATGAGAAGTGAT
tetur02g00520 comp1955_seq0 ACAAATCTCTGATTGACTGGCCTCCAATTC
tetur02g00520 comp1955_seq0 GGACTTCTGAGGTTCGAAGTTTCACTTTCA
tetur02g00520 comp1955_seq0 ACAACAGACCGATATTCTTGATGACAAGTC
tetur02g00520 comp1955_seq0 GGATTAATTGGCCAAGAGTGAGTATGAGAG
tetur02g00520 comp1955_seq0 GGCAGTTGGTATTATGGATCTCCAGAAAGG
tetur02g00520 comp1955_seq0 GGCCAAGAGTGAGTATGAGAGGGAGAGGTT
tetur02g00520 comp1955_seq0 GGGAACAGTATTCCTGAATGGCTTCGGGTC
tetur02g00520 comp1955_seq0 GGGATTGTTACTTAGTTATAGCTGGCACAG
tetur02g00520 comp1955_seq0 GGGCAGTTGGTATTATGGATCTCCAGAAAG
tetur02g00520 comp1955_seq0 GGGTAGCTGGTGTGAGATAACATTCAAGGA
tetur02g00520 comp1955_seq0 GGTAAGGCATTGGAAACAAATTTGGGTGAT
tetur02g00520 comp1955_seq0 GGTACTCTCGTTCTCGTATCACTTTGCAGC
tetur02g00520 comp1955_seq0 GGTCGATATCAGGGTAGCTGGTGTGAGATA
tetur02g00520 comp1955_seq0 GGTTACAAACCGCTTCCATGACATGAGAAG
tetur02g00520 comp1955_seq0 GGTTAGTCCAATTACCAGGCCATTCTCGTT
tetur02g00520 comp1955_seq0 GGTTCGAAGTTTCACTTTCAGCTTGACTAG
tetur02g00520 comp1955_seq0 GGTTGAATGTTTATGCAGTCCCAATGTGGT
tetur02g00520 comp1955_seq0 GGTTGATATGGCGTACATCAACTGGGCACG
tetur02g00520 comp1955_seq0 AAAGTACCACATCGCAGAGCATCGCTGCTT
tetur02g00520 comp1955_seq0 GTACAAATCTCTGATTGACTGGCCTCCAAT
tetur02g00520 comp1955_seq0 GTACTCTCGTTCTCGTATCACTTTGCAGCT
tetur02g00520 comp1955_seq0 ACAGAAGACGATGGATACAACGTGATTAGT
tetur02g00520 comp1955_seq0 GTATCACTTTGCAGCTTGCGTCTATTCTAT
tetur02g00520 comp1955_seq0 GTATGAGAGGGAGAGGTTATAATGAGGACG
tetur02g00520 comp1955_seq0 GTATTCCTGAATGGCTTCGGGTCAGTTTAA
tetur02g00520 comp1955_seq0 ACAGACCGATATTCTTGATGACAAGTCATC
tetur02g00520 comp1955_seq0 ACAGATAAGATGAACCATCAACATCCATCG
tetur02g00520 comp1955_seq0 GTCATCAACAGGTTGGAAGCGAAGTTGAAA
tetur02g00520 comp1955_seq0 GTCCATTGCGGCATCTGCTCTCCTATTTCC
tetur02g00520 comp1955_seq0 GTCGATATCAGGGTAGCTGGTGTGAGATAA
tetur02g00520 comp1955_seq0 GTCGGTTGTTTGTATCTTAATGTGCAACTG
tetur02g00520 comp1955_seq0 GTCGTACTGTCGATTATGTTCTTTCCTTTG
tetur02g00520 comp1955_seq0 ACAGTATTCCTGAATGGCTTCGGGTCAGTT
tetur02g00520 comp1955_seq0 GTGGTACTCTCGTTCTCGTATCACTTTGCA
tetur02g00520 comp1955_seq0 GTTAATCGGTCGGTTGTTGAGTTGAAAGTT
tetur02g00520 comp1955_seq0 GTTACAAACCGCTTCCATGACATGAGAAGT
tetur02g00520 comp1955_seq0 GTTAGTCCAATTACCAGGCCATTCTCGTTT
tetur02g00520 comp1955_seq0 GTTATAGCTGGCACAGAAGACGATGGATAC
tetur02g00520 comp1955_seq0 ACATCGCAGAGCATCGCTGCTTTCCAAGAG
tetur02g00520 comp1955_seq0 GTTCATTAGGCTGAATATCCAACCCGATGG
tetur02g00520 comp1955_seq0 GTTCGAAGTTTCACTTTCAGCTTGACTAGG
tetur02g00520 comp1955_seq0 GTTCTCGTATCACTTTGCAGCTTGCGTCTA
tetur02g00520 comp1955_seq0 ACATGAGAAGTGATTTCCCATTTGGCATTG
tetur02g00520 comp1955_seq0 GTTGAATGTTTATGCAGTCCCAATGTGGTT
tetur02g00520 comp1955_seq0 GTTTAACTGATTGGGTTACCGTTTCTTCTC
tetur02g00520 comp1955_seq0 GTTTATGCAGTCCCAATGTGGTTTCTGCAG
tetur02g00520 comp1955_seq0 GTTTCACTTTCAGCTTGACTAGGGCAGTTG
tetur02g00520 comp1955_seq0 TAATCGGTCGGTTGTTGAGTTGAAAGTTGA
tetur02g00520 comp1955_seq0 TAATGGTCATCAGGTTAGTCCAATTACCAG
tetur02g00520 comp1955_seq0 TAATTGGCCAAGAGTGAGTATGAGAGGGAG
tetur02g00520 comp1955_seq0 TACAAACCGCTTCCATGACATGAGAAGTGA
tetur02g00520 comp1955_seq0 TACCACATCGCAGAGCATCGCTGCTTTCCA
tetur02g00520 comp1955_seq0 TAGCTGGCACAGAAGACGATGGATACAACG
tetur02g00520 comp1955_seq0 TAGGGCAGTTGGTATTATGGATCTCCAGAA
tetur02g00520 comp1955_seq0 TATAGCTGGCACAGAAGACGATGGATACAA
tetur02g00520 comp1955_seq0 TATATCGACATCGATATCAGTTCCCTCTGA
tetur02g00520 comp1955_seq0 TATCAGCAGCCACTATATGAGTCATTATGG
tetur02g00520 comp1955_seq0 TATCAGGGTAGCTGGTGTGAGATAACATTC
tetur02g00520 comp1955_seq0 TATCCAACCCGATGGTCGATATCAGGGTAG
tetur02g00520 comp1955_seq0 TATCCGTTTGAGCAAACCATTCAAGGTTGA
tetur02g00520 comp1955_seq0 ACCACCGAACCTCGACAAATGATCCCAATT
tetur02g00520 comp1955_seq0 TATTCCTGAATGGCTTCGGGTCAGTTTAAC
tetur02g00520 comp1955_seq0 TCAACAGGTTGGAAGCGAAGTTGAAACAAA
tetur02g01190 comp3354_seq1 TCACGGGAATGGATAAAGGATCTTGCGATG
tetur02g01190 comp3354_seq1 TCGCCTGAAGTGTCTTCCTAAAGGCCTGAA
tetur02g01190 comp3354_seq1 TCTATTGAGACGAGTACAACGATCAAGATC
tetur02g01190 comp3354_seq1 TGACGGGAAGGCGATCAATTAACAGGCAGA
tetur02g01190 comp3354_seq1 TGAGACGAGTACAACGATCAAGATCAACTG
tetur02g01190 comp3354_seq1 TGAGATTGGCTTCATCAAATTGTGGTCATG
tetur02g01190 comp3354_seq1 TGCACGAGAACTGCATTGGTGGTAGTGGTA
tetur02g01190 comp3354_seq1 TGCCATTCCAAGTAGGAAGTTGATGATGAC
tetur02g01190 comp3354_seq1 TGGGAGAAACTGGTGGTTAAACGTTAAGAG
tetur02g01190 comp3354_seq1 TGGTGGTTGTAAAGGCTGTTCGGGCTCTAA
tetur02g01190 comp3354_seq1 TGGTTGTAAAGGCTGTTCGGGCTCTAATTG
tetur02g01190 comp3354_seq1 TGTAAAGGCTGTTCGGGCTCTAATTGTGGC
tetur02g01190 comp3354_seq1 TGTGATTACCGATTGGATTGTGTCTATGGA
tetur02g01190 comp3354_seq1 TGTTGACGGAGTAATTCTTCCTCTGGTATA
tetur02g01190 comp3354_seq1 TGTTGACGGGAAGGCGATCAATTAACAGGC
tetur02g01190 comp3354_seq1 TTAATCACGGGAATGGATAAAGGATCTTGC
tetur02g01190 comp3354_seq1 ACGAGTACAACGATCAAGATCAACTGGTCG
tetur02g01190 comp3354_seq1 ACGATCAAGATCAACTGGTCGAAAGAAGGG
tetur02g01190 comp3354_seq1 TTCGGGCTCTAATTGTGGCTCTGTTTGTGC
tetur02g01190 comp3354_seq1 TTGACGGGAAGGCGATCAATTAACAGGCAG
tetur02g01190 comp3354_seq1 TTGATTCAGTTTGCACGAGAACTGCATTGG
tetur02g01190 comp3354_seq1 ACGGGAAGGCGATCAATTAACAGGCAGATG
tetur02g01190 comp3354_seq1 ACGGGAATGGATAAAGGATCTTGCGATGGT
tetur02g01190 comp3354_seq1 TTGTAAAGGCTGTTCGGGCTCTAATTGTGG
tetur02g01190 comp3354_seq1 TTGTGATTACCGATTGGATTGTGTCTATGG
tetur02g01190 comp3354_seq1 TTTGCACGAGAACTGCATTGGTGGTAGTGG
tetur02g01190 comp3354_seq1 ACTGCATTGGTGGTAGTGGTATTAAACTCC
tetur02g01190 comp3354_seq1 ACTGGTGGTTAAACGTTAAGAGATTGTCAG
tetur02g01190 comp3354_seq1 AGAACTGCATTGGTGGTAGTGGTATTAAAC
tetur02g01190 comp3354_seq1 AGACGAGTACAACGATCAAGATCAACTGGT
tetur02g01190 comp3354_seq1 AGTTCTTGTTGTTGACGGAGTAATTCTTCC
tetur02g01190 comp3354_seq1 AGTTGATTCAGTTTGCACGAGAACTGCATT
tetur02g01190 comp3354_seq1 AGTTTGCACGAGAACTGCATTGGTGGTAGT
tetur02g01190 comp3354_seq1 ATCAACGATCGCGATGGGAGAAACTGGTGG
tetur02g01190 comp3354_seq1 ATCACGGGAATGGATAAAGGATCTTGCGAT
tetur02g01190 comp3354_seq1 ATCGCGATGGGAGAAACTGGTGGTTAAACG
tetur02g01190 comp3354_seq1 ATGATCAACGATCGCGATGGGAGAAACTGG
tetur02g01190 comp3354_seq1 ATGATGATCAACGATCGCGATGGGAGAAAC
tetur02g01190 comp3354_seq1 ATGGATAAAGGATCTTGCGATGGTTGATCC
tetur02g01190 comp3354_seq1 ATGTTGACGGGAAGGCGATCAATTAACAGG
tetur02g01190 comp3354_seq1 AACGATCAAGATCAACTGGTCGAAAGAAGG
tetur02g01190 comp3354_seq1 ATTGAGACGAGTACAACGATCAAGATCAAC
tetur02g01190 comp3354_seq1 CAACGATCAAGATCAACTGGTCGAAAGAAG
tetur02g01190 comp3354_seq1 CAACGATCGCGATGGGAGAAACTGGTGGTT
tetur02g01190 comp3354_seq1 CAATCGAAGATCTATTGAGACGAGTACAAC
tetur02g01190 comp3354_seq1 CAATGCCATTCCAAGTAGGAAGTTGATGAT
tetur02g01190 comp3354_seq1 CACACCGTCTCTTGTCTATTTGGCGAATAA
tetur02g01190 comp3354_seq1 AACTGCATTGGTGGTAGTGGTATTAAACTC
tetur02g01190 comp3354_seq1 CACGAGAACTGCATTGGTGGTAGTGGTATT
tetur02g01190 comp3354_seq1 CACGGGAATGGATAAAGGATCTTGCGATGG
tetur02g01190 comp3354_seq1 CAGGCAGATGAAGATAATCATCTAACATGC
tetur02g01190 comp3354_seq1 CATTCCAAGTAGGAAGTTGATGATGACATG
tetur02g01190 comp3354_seq1 CCAAGTAGGAAGTTGATGATGACATGATAG
tetur02g01190 comp3354_seq1 CCAATGCCATTCCAAGTAGGAAGTTGATGA
tetur02g01190 comp3354_seq1 CCATTCCAAGTAGGAAGTTGATGATGACAT
tetur02g01190 comp3354_seq1 CCCAATGCCATTCCAAGTAGGAAGTTGATG
tetur02g01190 comp3354_seq1 CCTGAGTTTCGAAGACAATTCCAAGTGATG
tetur02g01190 comp3354_seq1 CGAGAACTGCATTGGTGGTAGTGGTATTAA
tetur02g01190 comp3354_seq1 CGAGTACAACGATCAAGATCAACTGGTCGA
tetur02g01190 comp3354_seq1 CGATGGGAGAAACTGGTGGTTAAACGTTAA
tetur02g01190 comp3354_seq1 CGCGATGGGAGAAACTGGTGGTTAAACGTT
tetur02g01190 comp3354_seq1 AAGGCTGTTCGGGCTCTAATTGTGGCTCTG
tetur02g01190 comp3354_seq1 CGGGAAGGCGATCAATTAACAGGCAGATGA
tetur02g01190 comp3354_seq1 CGGGAATGGATAAAGGATCTTGCGATGGTT
tetur02g01190 comp3354_seq1 CGGGCTCTAATTGTGGCTCTGTTTGTGCTG
tetur02g01190 comp3354_seq1 CTATTGAGACGAGTACAACGATCAAGATCA
tetur02g01190 comp3354_seq1 CTGAGTTTCGAAGACAATTCCAAGTGATGT
tetur02g01190 comp3354_seq1 CTGCATTGGTGGTAGTGGTATTAAACTCCA
tetur02g01190 comp3354_seq1 CTGGTGGTTAAACGTTAAGAGATTGTCAGT
tetur02g01190 comp3354_seq1 CTGTTCGGGCTCTAATTGTGGCTCTGTTTG
tetur02g01190 comp3354_seq1 GAAGGCGATCAATTAACAGGCAGATGAAGA
tetur02g01190 comp3354_seq1 GAATGGATAAAGGATCTTGCGATGGTTGAT
tetur02g01190 comp3354_seq1 GACGAGTACAACGATCAAGATCAACTGGTC
tetur02g01190 comp3354_seq1 GAGAACTGCATTGGTGGTAGTGGTATTAAA
tetur02g01190 comp3354_seq1 GAGACGAGTACAACGATCAAGATCAACTGG
tetur02g01190 comp3354_seq1 GAGATTGGCTTCATCAAATTGTGGTCATGT
tetur02g01190 comp3354_seq1 GAGTACAACGATCAAGATCAACTGGTCGAA
tetur02g01190 comp3354_seq1 GATAAAGGATCTTGCGATGGTTGATCCTTT
tetur02g01190 comp3354_seq1 AATGCCATTCCAAGTAGGAAGTTGATGATG
tetur02g01190 comp3354_seq1 GATCAACGATCGCGATGGGAGAAACTGGTG
tetur02g01190 comp3354_seq1 AATGGATAAAGGATCTTGCGATGGTTGATC
tetur02g01190 comp3354_seq1 GATCGCGATGGGAGAAACTGGTGGTTAAAC
tetur02g01190 comp3354_seq1 GATGATCAACGATCGCGATGGGAGAAACTG
tetur02g01190 comp3354_seq1 GATGGGAGAAACTGGTGGTTAAACGTTAAG
tetur02g01190 comp3354_seq1 GATTACCGATTGGATTGTGTCTATGGAATC
tetur02g01190 comp3354_seq1 GATTGGCTTCATCAAATTGTGGTCATGTTG
tetur02g01190 comp3354_seq1 AATGTTGACGGGAAGGCGATCAATTAACAG
tetur02g01190 comp3354_seq1 GCACGAGAACTGCATTGGTGGTAGTGGTAT
tetur02g01190 comp3354_seq1 GCATTCAAGGCCCATTTAGAGAAATTTGCC
tetur02g01190 comp3354_seq1 GCATTGGTGGTAGTGGTATTAAACTCCATG
tetur02g01190 comp3354_seq1 GCCATTCCAAGTAGGAAGTTGATGATGACA
tetur02g01190 comp3354_seq1 AAAGGCTGTTCGGGCTCTAATTGTGGCTCT
tetur02g01190 comp3354_seq1 GCTGTTCGGGCTCTAATTGTGGCTCTGTTT
tetur02g01190 comp3354_seq1 GGAAGGCGATCAATTAACAGGCAGATGAAG
tetur02g01190 comp3354_seq1 GGAATGGATAAAGGATCTTGCGATGGTTGA
tetur02g01190 comp3354_seq1 GGATAAAGGATCTTGCGATGGTTGATCCTT
tetur02g01190 comp3354_seq1 GGGAAGGCGATCAATTAACAGGCAGATGAA
tetur02g01190 comp3354_seq1 GGGAATGGATAAAGGATCTTGCGATGGTTG
tetur02g01190 comp3354_seq1 GGGCTCTAATTGTGGCTCTGTTTGTGCTGA
tetur02g01190 comp3354_seq1 GGTGGTTGTAAAGGCTGTTCGGGCTCTAAT
tetur02g01190 comp3354_seq1 GGTTGTAAAGGCTGTTCGGGCTCTAATTGT
tetur02g01190 comp3354_seq1 GTAAAGGCTGTTCGGGCTCTAATTGTGGCT
tetur02g01190 comp3354_seq1 GTACAACGATCAAGATCAACTGGTCGAAAG
tetur02g01190 comp3354_seq1 GTGATTACCGATTGGATTGTGTCTATGGAA
tetur02g01190 comp3354_seq1 GTGGTGGTTGTAAAGGCTGTTCGGGCTCTA
tetur02g01190 comp3354_seq1 GTGGTTGTAAAGGCTGTTCGGGCTCTAATT
tetur02g01190 comp3354_seq1 GTTCGGGCTCTAATTGTGGCTCTGTTTGTG
tetur02g01190 comp3354_seq1 GTTGATTCAGTTTGCACGAGAACTGCATTG
tetur02g01190 comp3354_seq1 GTTGTAAAGGCTGTTCGGGCTCTAATTGTG
tetur02g01190 comp3354_seq1 GTTGTTGACGGAGTAATTCTTCCTCTGGTA
tetur02g01190 comp3354_seq1 GTTTGCACGAGAACTGCATTGGTGGTAGTG
tetur02g01190 comp3354_seq1 TAAAGGCTGTTCGGGCTCTAATTGTGGCTC
tetur02g01190 comp3354_seq1 TACAACGATCAAGATCAACTGGTCGAAAGA
tetur02g01580 comp567_seq0 TCAGGGAGGAAAGATCACGGATGATGAATC
tetur02g01580 comp567_seq0 TCATCATCGATGATTGTGGACAGTTAAGAG
tetur02g01580 comp567_seq0 TCATGATTCAGGGAGGAAAGATCACGGATG
tetur02g01580 comp567_seq0 TCCATTTCCACCTTTCTCATCATCTGGTGA
tetur02g01580 comp567_seq0 TCCTTGATGTTACTGCTAATGGAGTGCCAA
tetur02g01580 comp567_seq0 TCGATGATTGTGGACAGTTAAGAGGATCTA
tetur02g01580 comp567_seq0 TCGATTTACCAACTTCATCAACTTGTCAGC
tetur02g01580 comp567_seq0 TCGGAACTGAGTCTGGTTCAACATCAAAGG
tetur02g01580 comp567_seq0 TCGGATGTTGTCCCTAGAACTGTCGATAAC
tetur02g01580 comp567_seq0 TCGTGTTATTCCGGGATTCATGATTCAGGG
tetur02g01580 comp567_seq0 TCGTTGTTGGAATGGAGGTTGTTAAAGCCA
tetur02g01580 comp567_seq0 TCGTTTGGGTTATGGTTATAAGGGTACTCG
tetur02g01580 comp567_seq0 TCTGGTGACCTTCTCTTCATCTTCCATCAC
tetur02g01580 comp567_seq0 TCTGGTTCAACATCAAAGGAGATCATCATC
tetur02g01580 comp567_seq0 TCTTCATAACAACCTCAATAACCGATTGGC
tetur02g01580 comp567_seq0 TGATGTTACTGCTAATGGAGTGCCAATGGG
tetur02g01580 comp567_seq0 TGATTCAGGGAGGAAAGATCACGGATGATG
tetur02g01580 comp567_seq0 TGGTGACCTTCTCTTCATCTTCCATCACCA
tetur02g01580 comp567_seq0 TGGTTCAACATCAAAGGAGATCATCATCGA
tetur02g01580 comp567_seq0 ACCTTTCTCATCATCTGGTGACCTTCTCTT
tetur02g01580 comp567_seq0 TGTTACTGCTAATGGAGTGCCAATGGGACG
tetur02g01580 comp567_seq0 TGTTTCCTTGATGTTACTGCTAATGGAGTG
tetur02g01580 comp567_seq0 TTAAGATCGGATGTTGTCCCTAGAACTGTC
tetur02g01580 comp567_seq0 TTACAGTTGACTTCTTGGTCTCCTTCCCTC
tetur02g01580 comp567_seq0 TTACTGCTAATGGAGTGCCAATGGGACGGA
tetur02g01580 comp567_seq0 TTCCACCTTTCTCATCATCTGGTGACCTTC
tetur02g01580 comp567_seq0 TTCCATTTCCACCTTTCTCATCATCTGGTG
tetur02g01580 comp567_seq0 TTCCTTGATGTTACTGCTAATGGAGTGCCA
tetur02g01580 comp567_seq0 TTCTCCATACTGCTCCTGGAATCCTTTCAA
tetur02g01580 comp567_seq0 TTGATCTTCTCCATACTGCTCCTGGAATCC
tetur02g01580 comp567_seq0 TTGATGTTACTGCTAATGGAGTGCCAATGG
tetur02g01580 comp567_seq0 ACGGATTGTGGTTGAATTAAGATCGGATGT
tetur02g01580 comp567_seq0 TTGTTACCCTTTCCTTGTTACTTTCGTCTC
tetur02g01580 comp567_seq0 TTTGATCTTCTCCATACTGCTCCTGGAATC
tetur02g01580 comp567_seq0 ACTGAGTCTGGTTCAACATCAAAGGAGATC
tetur02g01580 comp567_seq0 ACTGCTAATGGAGTGCCAATGGGACGGATT
tetur02g01580 comp567_seq0 ACTTCATTGGATTGTGTACACATCGTTTGG
tetur02g01580 comp567_seq0 AACAACCTCAATAACCGATTGGCTTGATGG
tetur02g01580 comp567_seq0 AGATCGGATGTTGTCCCTAGAACTGTCGAT
tetur02g01580 comp567_seq0 AGCACTCGGAACTGAGTCTGGTTCAACATC
tetur02g01580 comp567_seq0 AGTCGTTGTTGGAATGGAGGTTGTTAAAGC
tetur02g01580 comp567_seq0 AGTGCCAATGGGACGGATTGTGGTTGAATT
tetur02g01580 comp567_seq0 ATCAAAGGAGATCATCATCGATGATTGTGG
tetur02g01580 comp567_seq0 ATCGATGATTGTGGACAGTTAAGAGGATCT
tetur02g01580 comp567_seq0 ATCGTGTTATTCCGGGATTCATGATTCAGG
tetur02g01580 comp567_seq0 ATCGTTTGGGTTATGGTTATAAGGGTACTC
tetur02g01580 comp567_seq0 ATGATTCAGGGAGGAAAGATCACGGATGAT
tetur02g01580 comp567_seq0 ATGGAGTGCCAATGGGACGGATTGTGGTTG
tetur02g01580 comp567_seq0 ATGTTACTGCTAATGGAGTGCCAATGGGAC
tetur02g01580 comp567_seq0 ATTAAGATCGGATGTTGTCCCTAGAACTGT
tetur02g01580 comp567_seq0 ATTACAGTTGACTTCTTGGTCTCCTTCCCT
tetur02g01580 comp567_seq0 ATTTCCACCTTTCTCATCATCTGGTGACCT
tetur02g01580 comp567_seq0 CAACCTCAATAACCGATTGGCTTGATGGTA
tetur02g01580 comp567_seq0 CAACTTCATCAACTTGTCAGCCCATTCGTT
tetur02g01580 comp567_seq0 CAATCCCTTTAACCATGTCTACATTACCTC
tetur02g01580 comp567_seq0 AACTGAGTCTGGTTCAACATCAAAGGAGAT
tetur02g01580 comp567_seq0 CACATCGTTTGGGTTATGGTTATAAGGGTA
tetur02g01580 comp567_seq0 CACCTTTCTCATCATCTGGTGACCTTCTCT
tetur02g01580 comp567_seq0 CACTCGGAACTGAGTCTGGTTCAACATCAA
tetur02g01580 comp567_seq0 CAGGGAGGAAAGATCACGGATGATGAATCA
tetur02g01580 comp567_seq0 CATCAAAGGAGATCATCATCGATGATTGTG
tetur02g01580 comp567_seq0 CATCATCGATGATTGTGGACAGTTAAGAGG
tetur02g01580 comp567_seq0 CATCGATGATTGTGGACAGTTAAGAGGATC
tetur02g01580 comp567_seq0 CATCGTTTGGGTTATGGTTATAAGGGTACT
tetur02g01580 comp567_seq0 CATCTGGTGACCTTCTCTTCATCTTCCATC
tetur02g01580 comp567_seq0 CATGATTCAGGGAGGAAAGATCACGGATGA
tetur02g01580 comp567_seq0 CATTGGATTGTGTACACATCGTTTGGGTTA
tetur02g01580 comp567_seq0 CATTTCCACCTTTCTCATCATCTGGTGACC
tetur02g01580 comp567_seq0 CCAACTTCATCAACTTGTCAGCCCATTCGT
tetur02g01580 comp567_seq0 CCACCTTTCTCATCATCTGGTGACCTTCTC
tetur02g01580 comp567_seq0 CCATACCAATGGATCTTCGTTCTTCATAAC
tetur02g01580 comp567_seq0 CCATTTCCACCTTTCTCATCATCTGGTGAC
tetur02g01580 comp567_seq0 CCCTTTAACCATGTCTACATTACCTCATTG
tetur02g01580 comp567_seq0 CCTTGATGTTACTGCTAATGGAGTGCCAAT
tetur02g01580 comp567_seq0 CCTTTCTCATCATCTGGTGACCTTCTCTTC
tetur02g01580 comp567_seq0 CGATAACTTCATTGGATTGTGTACACATCG
tetur02g01580 comp567_seq0 CGATGATTGTGGACAGTTAAGAGGATCTAA
tetur02g01580 comp567_seq0 CGATTTACCAACTTCATCAACTTGTCAGCC
tetur02g01580 comp567_seq0 CGGAACTGAGTCTGGTTCAACATCAAAGGA
tetur02g01580 comp567_seq0 CGGATGTTGTCCCTAGAACTGTCGATAACT
tetur02g01580 comp567_seq0 CGGATTGTGGTTGAATTAAGATCGGATGTT
tetur02g01580 comp567_seq0 CGTCAATCCCTTTAACCATGTCTACATTAC
tetur02g01580 comp567_seq0 CGTCTCTTTAATTGTTCTTCCATTTCCACC
tetur02g01580 comp567_seq0 CGTGTTATTCCGGGATTCATGATTCAGGGA
tetur02g01580 comp567_seq0 CGTTGTTGGAATGGAGGTTGTTAAAGCCAT
tetur02g01580 comp567_seq0 CGTTTGGGTTATGGTTATAAGGGTACTCGA
tetur02g01580 comp567_seq0 CTAATGGAGTGCCAATGGGACGGATTGTGG
tetur02g01580 comp567_seq0 CTATACCCATAATACCCACGAAACACTGAA
tetur02g01580 comp567_seq0 CTATTACAGTTGACTTCTTGGTCTCCTTCC
tetur02g01580 comp567_seq0 CTCCATACTGCTCCTGGAATCCTTTCAATG
tetur02g01580 comp567_seq0 AAGTCGTTGTTGGAATGGAGGTTGTTAAAG
tetur02g01580 comp567_seq0 CTCGGAACTGAGTCTGGTTCAACATCAAAG
tetur02g01580 comp567_seq0 CTCTATACCCATAATACCCACGAAACACTG
tetur02g01580 comp567_seq0 CTGAGTCTGGTTCAACATCAAAGGAGATCA
tetur02g01580 comp567_seq0 CTGCTAATGGAGTGCCAATGGGACGGATTG
tetur02g01580 comp567_seq0 CTGGTGACCTTCTCTTCATCTTCCATCACC
tetur02g01580 comp567_seq0 CTGGTTCAACATCAAAGGAGATCATCATCG
tetur02g01580 comp567_seq0 CTGTCGATAACTTCATTGGATTGTGTACAC
tetur02g01580 comp567_seq0 CTTCATAACAACCTCAATAACCGATTGGCT
tetur02g01580 comp567_seq0 CTTCATCAACTTGTCAGCCCATTCGTTAAT
tetur02g01580 comp567_seq0 CTTCATTGGATTGTGTACACATCGTTTGGG
tetur02g01580 comp567_seq0 CTTCCATTTCCACCTTTCTCATCATCTGGT
tetur02g01580 comp567_seq0 CTTCGTTCTTCATAACAACCTCAATAACCG
tetur02g01580 comp567_seq0 CTTCTTGTTACCCTTTCCTTGTTACTTTCG
tetur02g01580 comp567_seq0 CTTGATGTTACTGCTAATGGAGTGCCAATG
tetur02g01580 comp567_seq0 CTTGTTACCCTTTCCTTGTTACTTTCGTCT
tetur02g01580 comp567_seq0 CTTTCTCATCATCTGGTGACCTTCTCTTCA
tetur02g01580 comp567_seq0 CTTTGATCTTCTCCATACTGCTCCTGGAAT
tetur02g01580 comp567_seq0 GAACTGAGTCTGGTTCAACATCAAAGGAGA
tetur02g01580 comp567_seq0 GAATTAAGATCGGATGTTGTCCCTAGAACT
tetur02g01580 comp567_seq0 GACGGATTGTGGTTGAATTAAGATCGGATG
tetur02g01580 comp567_seq0 GAGGAAAGATCACGGATGATGAATCAAGAC
tetur02g01580 comp567_seq0 GAGTCTGGTTCAACATCAAAGGAGATCATC
tetur02g01580 comp567_seq0 GAGTGCCAATGGGACGGATTGTGGTTGAAT
tetur02g01580 comp567_seq0 GATCATCATCGATGATTGTGGACAGTTAAG
tetur02g01580 comp567_seq0 AATGGAGTGCCAATGGGACGGATTGTGGTT
tetur02g01580 comp567_seq0 GATCGGATGTTGTCCCTAGAACTGTCGATA
tetur02g01580 comp567_seq0 GATGTTACTGCTAATGGAGTGCCAATGGGA
tetur02g01580 comp567_seq0 GATGTTGTCCCTAGAACTGTCGATAACTTC
tetur02g01580 comp567_seq0 GATTTACCAACTTCATCAACTTGTCAGCCC
tetur02g01580 comp567_seq0 AATTAAGATCGGATGTTGTCCCTAGAACTG
tetur02g01580 comp567_seq0 GCACTCGGAACTGAGTCTGGTTCAACATCA
tetur02g01580 comp567_seq0 GCTAATGGAGTGCCAATGGGACGGATTGTG
tetur02g01580 comp567_seq0 GGAACTGAGTCTGGTTCAACATCAAAGGAG
tetur02g01580 comp567_seq0 GGAGGAAAGATCACGGATGATGAATCAAGA
tetur02g01580 comp567_seq0 GGAGTGCCAATGGGACGGATTGTGGTTGAA
tetur02g01580 comp567_seq0 ACAACCTCAATAACCGATTGGCTTGATGGT
tetur02g01580 comp567_seq0 GGATGTTGTCCCTAGAACTGTCGATAACTT
tetur02g01580 comp567_seq0 GGATTGTGGTTGAATTAAGATCGGATGTTG
tetur02g01580 comp567_seq0 GGGAGGAAAGATCACGGATGATGAATCAAG
tetur02g01580 comp567_seq0 GGTGACCTTCTCTTCATCTTCCATCACCAT
tetur02g01580 comp567_seq0 ACACATCGTTTGGGTTATGGTTATAAGGGT
tetur02g01580 comp567_seq0 GGTTCAACATCAAAGGAGATCATCATCGAT
tetur02g01580 comp567_seq0 GTACACATCGTTTGGGTTATGGTTATAAGG
tetur02g01580 comp567_seq0 GTCAATCCCTTTAACCATGTCTACATTACC
tetur02g01580 comp567_seq0 GTCGTTGTTGGAATGGAGGTTGTTAAAGCC
tetur02g01580 comp567_seq0 GTCTGGTTCAACATCAAAGGAGATCATCAT
tetur02g01580 comp567_seq0 GTGACCTTCTCTTCATCTTCCATCACCATT
tetur02g01580 comp567_seq0 ACAGTTGACTTCTTGGTCTCCTTCCCTCTC
tetur02g01580 comp567_seq0 GTGTTATTCCGGGATTCATGATTCAGGGAG
tetur02g01580 comp567_seq0 GTTACCCTTTCCTTGTTACTTTCGTCTCTT
tetur02g01580 comp567_seq0 GTTCAACATCAAAGGAGATCATCATCGATG
tetur02g01580 comp567_seq0 ACATCGTTTGGGTTATGGTTATAAGGGTAC
tetur02g01580 comp567_seq0 GTTGTCCCTAGAACTGTCGATAACTTCATT
tetur02g01580 comp567_seq0 GTTGTTGGAATGGAGGTTGTTAAAGCCATT
tetur02g01580 comp567_seq0 GTTTCCTTGATGTTACTGCTAATGGAGTGC
tetur02g01580 comp567_seq0 GTTTGGGTTATGGTTATAAGGGTACTCGAT
tetur02g01580 comp567_seq0 TAAGATCGGATGTTGTCCCTAGAACTGTCG
tetur02g01580 comp567_seq0 TACACATCGTTTGGGTTATGGTTATAAGGG
tetur02g01580 comp567_seq0 TACCAACTTCATCAACTTGTCAGCCCATTC
tetur02g01580 comp567_seq0 ACCAACTTCATCAACTTGTCAGCCCATTCG
tetur02g02210 comp3645_seq0 TCACCTTTACTCACAACACCTGATGAATTC
tetur02g02210 comp3645_seq0 TCACGGAAAGCCCGTTTGGACAATTGGATG
tetur02g02210 comp3645_seq0 TCATCATCCGTGTCTTCACCTTTACTCACA
tetur02g02210 comp3645_seq0 TCATGTCTGTTCGTGATACATTCAGAGACC
tetur02g02210 comp3645_seq0 TCATTCTAGTGTCTCAGCAACATACTCGCC
tetur02g02210 comp3645_seq0 TCATTTGGACCTAGTTCACCTCTAAACACC
tetur02g02210 comp3645_seq0 TCCACCTCATTTGGACCTAGTTCACCTCTA
tetur02g02210 comp3645_seq0 TCCACCTCCTTCAATTCCACCTCATTTGGA
tetur02g02210 comp3645_seq0 TCCCAACACCGACGAGCAATCAAAGTGATA
tetur02g02210 comp3645_seq0 ACCCATTCATCTGCTCGTAGTTTGTTCTAT
tetur02g02210 comp3645_seq0 TCGTAAATGGTTGGCTGAAGTTCTATGCTC
tetur02g02210 comp3645_seq0 TCGTGATCATTCTAGTGTCTCAGCAACATA
tetur02g02210 comp3645_seq0 TCTATGCTCCTCAGAGTCCAATGGATCATC
tetur02g02210 comp3645_seq0 TCTCAGCAACATACTCGCCAGGTCAACAAC
tetur02g02210 comp3645_seq0 TCTGGTCAACTCAAGTGGGTACAACATATC
tetur02g02210 comp3645_seq0 TCTTCACCTTTACTCACAACACCTGATGAA
tetur02g02210 comp3645_seq0 TCTTCACGGAAAGCCCGTTTGGACAATTGG
tetur02g02210 comp3645_seq0 TCTTCTTGGCGGAGAAATTCATCGAGCACC
tetur02g02210 comp3645_seq0 TGAATTCGACATCGAGTTATTCGTGGGTAA
tetur02g02210 comp3645_seq0 TGATCATTCTAGTGTCTCAGCAACATACTC
tetur02g02210 comp3645_seq0 TGATGAATTCGACATCGAGTTATTCGTGGG
tetur02g02210 comp3645_seq0 ACCTCATTTGGACCTAGTTCACCTCTAAAC
tetur02g02210 comp3645_seq0 AAATCCCAACACCGACGAGCAATCAAAGTG
tetur02g02210 comp3645_seq0 ACCTCCTTCAATTCCACCTCATTTGGACCT
tetur02g02210 comp3645_seq0 TGCTCCTCAGAGTCCAATGGATCATCTTCA
tetur02g02210 comp3645_seq0 ACCTGATGAATTCGACATCGAGTTATTCGT
tetur02g02210 comp3645_seq0 TGGACCTAGTTCACCTCTAAACACCACAAA
tetur02g02210 comp3645_seq0 TGGCTGAAGTTCTATGCTCCTCAGAGTCCA
tetur02g02210 comp3645_seq0 TGGGTACAACATATCCACCTCCTTCAATTC
tetur02g02210 comp3645_seq0 TGGTCAACTCAAGTGGGTACAACATATCCA
tetur02g02210 comp3645_seq0 TGTCTCAGCAACATACTCGCCAGGTCAACA
tetur02g02210 comp3645_seq0 TGTCTGTTCGTGATACATTCAGAGACCAAA
tetur02g02210 comp3645_seq0 TGTCTTCACCTTTACTCACAACACCTGATG
tetur02g02210 comp3645_seq0 TTACTCACAACACCTGATGAATTCGACATC
tetur02g02210 comp3645_seq0 TTCAATTCCACCTCATTTGGACCTAGTTCA
tetur02g02210 comp3645_seq0 TTCTAGTGTCTCAGCAACATACTCGCCAGG
tetur02g02210 comp3645_seq0 TTGGACCTAGTTCACCTCTAAACACCACAA
tetur02g02210 comp3645_seq0 TTGGCTGAAGTTCTATGCTCCTCAGAGTCC
tetur02g02210 comp3645_seq0 TTTGGACCTAGTTCACCTCTAAACACCACA
tetur02g02210 comp3645_seq0 ACTCCTCTGGTCAACTCAAGTGGGTACAAC
tetur02g02210 comp3645_seq0 ACTTTGACCGAAGAATGTGGTGCATACGAG
tetur02g02210 comp3645_seq0 AGATCGCCTCAAGTCCAACAGTTTGTTGTT
tetur02g02210 comp3645_seq0 AAACCCATTCATCTGCTCGTAGTTTGTTCT
tetur02g02210 comp3645_seq0 AGCCCGTTTGGACAATTGGATGTTCTATTG
tetur02g02210 comp3645_seq0 AGGATCTTCTTGGCGGAGAAATTCATCGAG
tetur02g02210 comp3645_seq0 AGGTCAACAACTTTCATCATCCGTGTCTTC
tetur02g02210 comp3645_seq0 AGTGGGTACAACATATCCACCTCCTTCAAT
tetur02g02210 comp3645_seq0 AGTTCTATGCTCCTCAGAGTCCAATGGATC
tetur02g02210 comp3645_seq0 ATCATGTCTGTTCGTGATACATTCAGAGAC
tetur02g02210 comp3645_seq0 ATCATTCTAGTGTCTCAGCAACATACTCGC
tetur02g02210 comp3645_seq0 ATCCACCTCCTTCAATTCCACCTCATTTGG
tetur02g02210 comp3645_seq0 ATCCCAACACCGACGAGCAATCAAAGTGAT
tetur02g02210 comp3645_seq0 ATCCGTGTCTTCACCTTTACTCACAACACC
tetur02g02210 comp3645_seq0 ATCGTGATCATTCTAGTGTCTCAGCAACAT
tetur02g02210 comp3645_seq0 ATCTTCACGGAAAGCCCGTTTGGACAATTG
tetur02g02210 comp3645_seq0 ATCTTCTTGGCGGAGAAATTCATCGAGCAC
tetur02g02210 comp3645_seq0 ATGCTCCTCAGAGTCCAATGGATCATCTTC
tetur02g02210 comp3645_seq0 ATTCCACCTCATTTGGACCTAGTTCACCTC
tetur02g02210 comp3645_seq0 ATTCTAGTGTCTCAGCAACATACTCGCCAG
tetur02g02210 comp3645_seq0 ATTTGGACCTAGTTCACCTCTAAACACCAC
tetur02g02210 comp3645_seq0 CAACAACTTTCATCATCCGTGTCTTCACCT
tetur02g02210 comp3645_seq0 CAACACCTGATGAATTCGACATCGAGTTAT
tetur02g02210 comp3645_seq0 CAACATATCCACCTCCTTCAATTCCACCTC
tetur02g02210 comp3645_seq0 CAACTTTGACCGAAGAATGTGGTGCATACG
tetur02g02210 comp3645_seq0 CAAGTGGGTACAACATATCCACCTCCTTCA
tetur02g02210 comp3645_seq0 CAATCATGTCTGTTCGTGATACATTCAGAG
tetur02g02210 comp3645_seq0 CAATTCCACCTCATTTGGACCTAGTTCACC
tetur02g02210 comp3645_seq0 CACAACACCTGATGAATTCGACATCGAGTT
tetur02g02210 comp3645_seq0 CACCACAAACTATCGTGATCATTCTAGTGT
tetur02g02210 comp3645_seq0 CACCCGGACTAACTAATTGCGCTGAATTGA
tetur02g02210 comp3645_seq0 CACCTCATTTGGACCTAGTTCACCTCTAAA
tetur02g02210 comp3645_seq0 CACCTCCTTCAATTCCACCTCATTTGGACC
tetur02g02210 comp3645_seq0 CACCTGATGAATTCGACATCGAGTTATTCG
tetur02g02210 comp3645_seq0 CACCTTTACTCACAACACCTGATGAATTCG
tetur02g02210 comp3645_seq0 CACGGAAAGCCCGTTTGGACAATTGGATGT
tetur02g02210 comp3645_seq0 CACTCCTCTGGTCAACTCAAGTGGGTACAA
tetur02g02210 comp3645_seq0 AAACTATCGTGATCATTCTAGTGTCTCAGC
tetur02g02210 comp3645_seq0 CAGGTCAACAACTTTCATCATCCGTGTCTT
tetur02g02210 comp3645_seq0 CATAAACCTTCGTAAATGGTTGGCTGAAGT
tetur02g02210 comp3645_seq0 CATATCCACCTCCTTCAATTCCACCTCATT
tetur02g02210 comp3645_seq0 CATCATCACCCACTCCTCTGGTCAACTCAA
tetur02g02210 comp3645_seq0 CATCATCCGTGTCTTCACCTTTACTCACAA
tetur02g02210 comp3645_seq0 CATCCGTGTCTTCACCTTTACTCACAACAC
tetur02g02210 comp3645_seq0 CATGTCTGTTCGTGATACATTCAGAGACCA
tetur02g02210 comp3645_seq0 CATTCTAGTGTCTCAGCAACATACTCGCCA
tetur02g02210 comp3645_seq0 CATTTGGACCTAGTTCACCTCTAAACACCA
tetur02g02210 comp3645_seq0 CCACAAACTATCGTGATCATTCTAGTGTCT
tetur02g02210 comp3645_seq0 CCACCTCATTTGGACCTAGTTCACCTCTAA
tetur02g02210 comp3645_seq0 CCACCTCCTTCAATTCCACCTCATTTGGAC
tetur02g02210 comp3645_seq0 CCACTCCTCTGGTCAACTCAAGTGGGTACA
tetur02g02210 comp3645_seq0 CCATCATCACCCACTCCTCTGGTCAACTCA
tetur02g02210 comp3645_seq0 CCCGTTTGGACAATTGGATGTTCTATTGAA
tetur02g02210 comp3645_seq0 CCGTGTCTTCACCTTTACTCACAACACCTG
tetur02g02210 comp3645_seq0 CCTCATTTGGACCTAGTTCACCTCTAAACA
tetur02g02210 comp3645_seq0 CCTCCTTCAATTCCACCTCATTTGGACCTA
tetur02g02210 comp3645_seq0 CCTCTGGTCAACTCAAGTGGGTACAACATA
tetur02g02210 comp3645_seq0 CCTGATGAATTCGACATCGAGTTATTCGTG
tetur02g02210 comp3645_seq0 CCTGGTTCATGATCTTACAAATTCCAAGTC
tetur02g02210 comp3645_seq0 CCTTCAATTCCACCTCATTTGGACCTAGTT
tetur02g02210 comp3645_seq0 CCTTTACTCACAACACCTGATGAATTCGAC
tetur02g02210 comp3645_seq0 AAAGAATCTTCACGGAAAGCCCGTTTGGAC
tetur02g02210 comp3645_seq0 CGTAAATGGTTGGCTGAAGTTCTATGCTCC
tetur02g02210 comp3645_seq0 CGTGATCATTCTAGTGTCTCAGCAACATAC
tetur02g02210 comp3645_seq0 CGTGTCTTCACCTTTACTCACAACACCTGA
tetur02g02210 comp3645_seq0 CTAGTGTCTCAGCAACATACTCGCCAGGTC
tetur02g02210 comp3645_seq0 CTATCGTGATCATTCTAGTGTCTCAGCAAC
tetur02g02210 comp3645_seq0 CTATGCTCCTCAGAGTCCAATGGATCATCT
tetur02g02210 comp3645_seq0 CTCAAGTGGGTACAACATATCCACCTCCTT
tetur02g02210 comp3645_seq0 CTCACAACACCTGATGAATTCGACATCGAG
tetur02g02210 comp3645_seq0 CTCATTTGGACCTAGTTCACCTCTAAACAC
tetur02g02210 comp3645_seq0 CTCCTCTGGTCAACTCAAGTGGGTACAACA
tetur02g02210 comp3645_seq0 CTCCTTCAATTCCACCTCATTTGGACCTAG
tetur02g02210 comp3645_seq0 CTCTGGTCAACTCAAGTGGGTACAACATAT
tetur02g02210 comp3645_seq0 CTGATGAATTCGACATCGAGTTATTCGTGG
tetur02g02210 comp3645_seq0 AAGTTCTATGCTCCTCAGAGTCCAATGGAT
tetur02g02210 comp3645_seq0 CTGGTCAACTCAAGTGGGTACAACATATCC
tetur02g02210 comp3645_seq0 CTGGTTCATGATCTTACAAATTCCAAGTCC
tetur02g02210 comp3645_seq0 CTGTTCGTGATACATTCAGAGACCAAATTC
tetur02g02210 comp3645_seq0 CTTCAATTCCACCTCATTTGGACCTAGTTC
tetur02g02210 comp3645_seq0 CTTCACCTTTACTCACAACACCTGATGAAT
tetur02g02210 comp3645_seq0 CTTCACGGAAAGCCCGTTTGGACAATTGGA
tetur02g02210 comp3645_seq0 CTTCTTGGCGGAGAAATTCATCGAGCACCC
tetur02g02210 comp3645_seq0 CTTTACTCACAACACCTGATGAATTCGACA
tetur02g02210 comp3645_seq0 CTTTGACCGAAGAATGTGGTGCATACGAGA
tetur02g02210 comp3645_seq0 GAATCTTCACGGAAAGCCCGTTTGGACAAT
tetur02g02210 comp3645_seq0 GAATTCGACATCGAGTTATTCGTGGGTAAA
tetur02g02210 comp3645_seq0 GACCTAGTTCACCTCTAAACACCACAAACT
tetur02g02210 comp3645_seq0 GATCATTCTAGTGTCTCAGCAACATACTCG
tetur02g02210 comp3645_seq0 GATCTTCTTGGCGGAGAAATTCATCGAGCA
tetur02g02210 comp3645_seq0 GATGAATTCGACATCGAGTTATTCGTGGGT
tetur02g02210 comp3645_seq0 AAAGGATCTTCTTGGCGGAGAAATTCATCG
tetur02g02210 comp3645_seq0 GCACCCGGACTAACTAATTGCGCTGAATTG
tetur02g02210 comp3645_seq0 AATTCCACCTCATTTGGACCTAGTTCACCT
tetur02g02210 comp3645_seq0 GCCCGTTTGGACAATTGGATGTTCTATTGA
tetur02g02210 comp3645_seq0 GGACCTAGTTCACCTCTAAACACCACAAAC
tetur02g02210 comp3645_seq0 ACAACATATCCACCTCCTTCAATTCCACCT
tetur02g02210 comp3645_seq0 GGATCTTCTTGGCGGAGAAATTCATCGAGC
tetur02g02210 comp3645_seq0 ACAACTTTCATCATCCGTGTCTTCACCTTT
tetur02g02210 comp3645_seq0 GGGTACAACATATCCACCTCCTTCAATTCC
tetur02g02210 comp3645_seq0 GGTACAACATATCCACCTCCTTCAATTCCA
tetur02g02210 comp3645_seq0 GGTCAACAACTTTCATCATCCGTGTCTTCA
tetur02g02210 comp3645_seq0 GGTCAACTCAAGTGGGTACAACATATCCAC
tetur02g02210 comp3645_seq0 ACACCACAAACTATCGTGATCATTCTAGTG
tetur02g02210 comp3645_seq0 ACACCTGATGAATTCGACATCGAGTTATTC
tetur02g02210 comp3645_seq0 GGTTGGCTGAAGTTCTATGCTCCTCAGAGT
tetur02g02210 comp3645_seq0 GTAAATGGTTGGCTGAAGTTCTATGCTCCT
tetur02g02210 comp3645_seq0 GTACAACATATCCACCTCCTTCAATTCCAC
tetur02g02210 comp3645_seq0 GTCAACAACTTTCATCATCCGTGTCTTCAC
tetur02g02210 comp3645_seq0 GTCTCAGCAACATACTCGCCAGGTCAACAA
tetur02g02210 comp3645_seq0 GTCTGTTCGTGATACATTCAGAGACCAAAT
tetur02g02210 comp3645_seq0 GTCTTCACCTTTACTCACAACACCTGATGA
tetur02g02210 comp3645_seq0 GTGCATACGAGATAGAAATCAATTGCCTTG
tetur02g02210 comp3645_seq0 ACATAAACCTTCGTAAATGGTTGGCTGAAG
tetur02g02210 comp3645_seq0 GTGGGTACAACATATCCACCTCCTTCAATT
tetur02g02210 comp3645_seq0 ACATATCCACCTCCTTCAATTCCACCTCAT
tetur02g02210 comp3645_seq0 GTGTCTCAGCAACATACTCGCCAGGTCAAC
tetur02g02210 comp3645_seq0 GTGTCTTCACCTTTACTCACAACACCTGAT
tetur02g02210 comp3645_seq0 GTTCTATGCTCCTCAGAGTCCAATGGATCA
tetur02g02210 comp3645_seq0 GTTGGCTGAAGTTCTATGCTCCTCAGAGTC
tetur02g02210 comp3645_seq0 TACAACATATCCACCTCCTTCAATTCCACC
tetur02g02210 comp3645_seq0 TACTCACAACACCTGATGAATTCGACATCG
tetur02g02210 comp3645_seq0 TAGTGTCTCAGCAACATACTCGCCAGGTCA
tetur02g02210 comp3645_seq0 ACCACAAACTATCGTGATCATTCTAGTGTC
tetur02g02210 comp3645_seq0 TATCCACCTCCTTCAATTCCACCTCATTTG
tetur02g02210 comp3645_seq0 TATCGTGATCATTCTAGTGTCTCAGCAACA
tetur02g02210 comp3645_seq0 TCAACAACTTTCATCATCCGTGTCTTCACC
tetur02g02210 comp3645_seq0 TCAAGTGGGTACAACATATCCACCTCCTTC
tetur02g02210 comp3645_seq0 TCAATTCCACCTCATTTGGACCTAGTTCAC
tetur02g02390 comp4378_seq0 TCAGATTCTGATGATGAGGATATCCCTGAC
tetur02g02390 comp4378_seq0 TCAGCTAAAGGCCCAATGAAAGCACCTTCC
tetur02g02390 comp4378_seq0 TCCCTGACGATGGTGGTAAATCATCGATTC
tetur02g02390 comp4378_seq0 TCGGCCAATAAGGAAAGTGCCCGTGAAGGA
tetur02g02390 comp4378_seq0 TGAGGATATCCCTGACGATGGTGGTAAATC
tetur02g02390 comp4378_seq0 TGGTGAAGAAGAGAATGAACGTGAAATCAG
tetur02g02390 comp4378_seq0 TGTCTGTTCATCTAGTTACATCTCGACTGA
tetur02g02390 comp4378_seq0 TGTTTCCTCGCCAATTACCGAAAGAGTGTC
tetur02g02390 comp4378_seq0 TTCAAATGTCTGATCTGTCGACAAGGATTC
tetur02g02390 comp4378_seq0 TTCAGATTCTGATGATGAGGATATCCCTGA
tetur02g02390 comp4378_seq0 TTCAGCTAAAGGCCCAATGAAAGCACCTTC
tetur02g02390 comp4378_seq0 TTCCTCGCCAATTACCGAAAGAGTGTCAAA
tetur02g02390 comp4378_seq0 TTCGGCCAATAAGGAAAGTGCCCGTGAAGG
tetur02g02390 comp4378_seq0 TTGTCTGTTCATCTAGTTACATCTCGACTG
tetur02g02390 comp4378_seq0 TTTCCTCGCCAATTACCGAAAGAGTGTCAA
tetur02g02390 comp4378_seq0 AAATGTTTCCTCGCCAATTACCGAAAGAGT
tetur02g02390 comp4378_seq0 AGGATATCCCTGACGATGGTGGTAAATCAT
tetur02g02390 comp4378_seq0 AGTATACCCACTAAAGGAATCTTCAAACCC
tetur02g02390 comp4378_seq0 AGTATCGTATTCGGCCAATAAGGAAAGTGC
tetur02g02390 comp4378_seq0 ATAAGGAAAGTGCCCGTGAAGGACCAAAGG
tetur02g02390 comp4378_seq0 ATCCCTGACGATGGTGGTAAATCATCGATT
tetur02g02390 comp4378_seq0 ATGAGGATATCCCTGACGATGGTGGTAAAT
tetur02g02390 comp4378_seq0 ATGTTTCCTCGCCAATTACCGAAAGAGTGT
tetur02g02390 comp4378_seq0 ATTCGGCCAATAAGGAAAGTGCCCGTGAAG
tetur02g02390 comp4378_seq0 AACGTGAAATCAGTGAATTCAGTGGAATGG
tetur02g02390 comp4378_seq0 CAAGTATCGTATTCGGCCAATAAGGAAAGT
tetur02g02390 comp4378_seq0 CAATAAGGAAAGTGCCCGTGAAGGACCAAA
tetur02g02390 comp4378_seq0 CAGATTCTGATGATGAGGATATCCCTGACG
tetur02g02390 comp4378_seq0 AAACTCGTAAAGGAACTTATGGAGAGGATG
tetur02g02390 comp4378_seq0 CCAATAAGGAAAGTGCCCGTGAAGGACCAA
tetur02g02390 comp4378_seq0 CCAATTACCGAAAGAGTGTCAAATGCTTTG
tetur02g02390 comp4378_seq0 CCCACTAAAGGAATCTTCAAACCCGCGGAT
tetur02g02390 comp4378_seq0 CCGAAACTCGTAAAGGAACTTATGGAGAGG
tetur02g02390 comp4378_seq0 CCGAAAGAGTGTCAAATGCTTTGTATGTAG
tetur02g02390 comp4378_seq0 CCTCGCCAATTACCGAAAGAGTGTCAAATG
tetur02g02390 comp4378_seq0 CGAAACTCGTAAAGGAACTTATGGAGAGGA
tetur02g02390 comp4378_seq0 AAGGAAAGTGCCCGTGAAGGACCAAAGGAC
tetur02g02390 comp4378_seq0 CGCCAATTACCGAAAGAGTGTCAAATGCTT
tetur02g02390 comp4378_seq0 CGTGAAATCAGTGAATTCAGTGGAATGGAG
tetur02g02390 comp4378_seq0 AAGTATCGTATTCGGCCAATAAGGAAAGTG
tetur02g02390 comp4378_seq0 CTCGCCAATTACCGAAAGAGTGTCAAATGC
tetur02g02390 comp4378_seq0 CTGACGATGGTGGTAAATCATCGATTCAAG
tetur02g02390 comp4378_seq0 AATAAGGAAAGTGCCCGTGAAGGACCAAAG
tetur02g02390 comp4378_seq0 GAAACTCGTAAAGGAACTTATGGAGAGGAT
tetur02g02390 comp4378_seq0 GAAAGTGCCCGTGAAGGACCAAAGGACATG
tetur02g02390 comp4378_seq0 GAACGTGAAATCAGTGAATTCAGTGGAATG
tetur02g02390 comp4378_seq0 GAATGAACGTGAAATCAGTGAATTCAGTGG
tetur02g02390 comp4378_seq0 GAGGATATCCCTGACGATGGTGGTAAATCA
tetur02g02390 comp4378_seq0 GATATCCCTGACGATGGTGGTAAATCATCG
tetur02g02390 comp4378_seq0 GATGAGGATATCCCTGACGATGGTGGTAAA
tetur02g02390 comp4378_seq0 GATTCTGATGATGAGGATATCCCTGACGAT
tetur02g02390 comp4378_seq0 AATGTTTCCTCGCCAATTACCGAAAGAGTG
tetur02g02390 comp4378_seq0 GCCGAAACTCGTAAAGGAACTTATGGAGAG
tetur02g02390 comp4378_seq0 GGAAAGTGCCCGTGAAGGACCAAAGGACAT
tetur02g02390 comp4378_seq0 GGATATCCCTGACGATGGTGGTAAATCATC
tetur02g02390 comp4378_seq0 GTATACCCACTAAAGGAATCTTCAAACCCG
tetur02g02390 comp4378_seq0 GTCTGATCTGTCGACAAGGATTCACTAATC
tetur02g02390 comp4378_seq0 GTGAAATCAGTGAATTCAGTGGAATGGAGA
tetur02g02390 comp4378_seq0 AAAGTGCCCGTGAAGGACCAAAGGACATGG
tetur02g02390 comp4378_seq0 GTTTCCTCGCCAATTACCGAAAGAGTGTCA
tetur02g02390 comp4378_seq0 TAAGGAAAGTGCCCGTGAAGGACCAAAGGA
tetur02g02390 comp4378_seq0 TACCCACTAAAGGAATCTTCAAACCCGCGG
tetur02g02390 comp4378_seq0 TCAAGTATCGTATTCGGCCAATAAGGAAAG
tetur02g03640 comp3322_seq0 TCCCACGGAACTTCGTCGAGGTGCTATTCA
tetur02g03640 comp3322_seq0 TCTCCCATTTGGTCCAACCGCTTACTTCCA
tetur02g03640 comp3322_seq0 TCTGGAGACAAATGAACCCATTCCCACGGA
tetur02g03640 comp3322_seq0 TCTTCACAGGAAAGCGGTTGAAGATCAGAA
tetur02g03640 comp3322_seq0 ACCTCGGTTTGAGATGAGACTGTATCAAAT
tetur02g03640 comp3322_seq0 TGGAGACAAATGAACCCATTCCCACGGAAC
tetur02g03640 comp3322_seq0 TGGTCTTATCATTTCTCATCTCCCATTTGG
tetur02g03640 comp3322_seq0 TGTCAGAAGCATATCCTCATCTGATCTTCC
tetur02g03640 comp3322_seq0 TGTCATCACAACATCTAGAGATCCAAGTTC
tetur02g03640 comp3322_seq0 TTAGAGAACGAGGATATTGCCCAAACTGAA
tetur02g03640 comp3322_seq0 TTCCCACGGAACTTCGTCGAGGTGCTATTC
tetur02g03640 comp3322_seq0 TTCTTAAGTACCTGTTCCCAGTACCCAAAG
tetur02g03640 comp3322_seq0 TTTAGAGAACGAGGATATTGCCCAAACTGA
tetur02g03640 comp3322_seq0 TTTCGAGGCTTGTCGTGGTAATGATGTTAC
tetur02g03640 comp3322_seq0 ACTTTAGAGAACGAGGATATTGCCCAAACT
tetur02g03640 comp3322_seq0 AGAAGATCAAGGAAGCTCTGGAGACAAATG
tetur02g03640 comp3322_seq0 AGAGAACGAGGATATTGCCCAAACTGAATG
tetur02g03640 comp3322_seq0 AGAGCCGTTGTCGAGAAGAAGAAGAAGATC
tetur02g03640 comp3322_seq0 AGGAGGGAATATCTTCACAGGAAAGCGGTT
tetur02g03640 comp3322_seq0 AGTACCCAAAGAAGACAGTAAACGAGTGAT
tetur02g03640 comp3322_seq0 ATCTCCCATTTGGTCCAACCGCTTACTTCC
tetur02g03640 comp3322_seq0 ATTAAGGAGGGAATATCTTCACAGGAAAGC
tetur02g03640 comp3322_seq0 ATTAGGGACTTTAGAGAACGAGGATATTGC
tetur02g03640 comp3322_seq0 ATTGCCCAAACTGAATGGACACTCAGACCT
tetur02g03640 comp3322_seq0 CAACAGAGATTAAGGAGGGAATATCTTCAC
tetur02g03640 comp3322_seq0 CAAGGAAGCTCTGGAGACAAATGAACCCAT
tetur02g03640 comp3322_seq0 CAATGCGTCATCATACATACAAGAAAGTGG
tetur02g03640 comp3322_seq0 CACGGAACTTCGTCGAGGTGCTATTCAATT
tetur02g03640 comp3322_seq0 CAGAGATTAAGGAGGGAATATCTTCACAGG
tetur02g03640 comp3322_seq0 CAGTACCCAAAGAAGACAGTAAACGAGTGA
tetur02g03640 comp3322_seq0 AAGAAGATCAAGGAAGCTCTGGAGACAAAT
tetur02g03640 comp3322_seq0 AAGAGCCGTTGTCGAGAAGAAGAAGAAGAT
tetur02g03640 comp3322_seq0 CCACGGAACTTCGTCGAGGTGCTATTCAAT
tetur02g03640 comp3322_seq0 CCCACGGAACTTCGTCGAGGTGCTATTCAA
tetur02g03640 comp3322_seq0 AAGGAAGCTCTGGAGACAAATGAACCCATT
tetur02g03640 comp3322_seq0 CGAGGTCGACCTGATGGTCTTATCATTTCT
tetur02g03640 comp3322_seq0 AAGGAGGGAATATCTTCACAGGAAAGCGGT
tetur02g03640 comp3322_seq0 CTCCCATTTGGTCCAACCGCTTACTTCCAA
tetur02g03640 comp3322_seq0 CTCTGGAGACAAATGAACCCATTCCCACGG
tetur02g03640 comp3322_seq0 CTGATGGTCTTATCATTTCTCATCTCCCAT
tetur02g03640 comp3322_seq0 CTGGAGACAAATGAACCCATTCCCACGGAA
tetur02g03640 comp3322_seq0 CTTCACAGGAAAGCGGTTGAAGATCAGAAA
tetur02g03640 comp3322_seq0 CTTTAGAGAACGAGGATATTGCCCAAACTG
tetur02g03640 comp3322_seq0 AATATCTTCACAGGAAAGCGGTTGAAGATC
tetur02g03640 comp3322_seq0 GAAGAAGAAGATCAAGGAAGCTCTGGAGAC
tetur02g03640 comp3322_seq0 GAAGAAGATCAAGGAAGCTCTGGAGACAAA
tetur02g03640 comp3322_seq0 GAATATCTTCACAGGAAAGCGGTTGAAGAT
tetur02g03640 comp3322_seq0 GACCTCGGTTTGAGATGAGACTGTATCAAA
tetur02g03640 comp3322_seq0 GACTTTAGAGAACGAGGATATTGCCCAAAC
tetur02g03640 comp3322_seq0 GAGAACGAGGATATTGCCCAAACTGAATGG
tetur02g03640 comp3322_seq0 GAGATTAAGGAGGGAATATCTTCACAGGAA
tetur02g03640 comp3322_seq0 GAGCCGTTGTCGAGAAGAAGAAGAAGATCA
tetur02g03640 comp3322_seq0 GAGGGAATATCTTCACAGGAAAGCGGTTGA
tetur02g03640 comp3322_seq0 GAGGTCGACCTGATGGTCTTATCATTTCTC
tetur02g03640 comp3322_seq0 GATTAAGGAGGGAATATCTTCACAGGAAAG
tetur02g03640 comp3322_seq0 GGAATATCTTCACAGGAAAGCGGTTGAAGA
tetur02g03640 comp3322_seq0 GGACTTTAGAGAACGAGGATATTGCCCAAA
tetur02g03640 comp3322_seq0 GGAGGGAATATCTTCACAGGAAAGCGGTTG
tetur02g03640 comp3322_seq0 GGGAATATCTTCACAGGAAAGCGGTTGAAG
tetur02g03640 comp3322_seq0 GGGACTTTAGAGAACGAGGATATTGCCCAA
tetur02g03640 comp3322_seq0 GGTCTTATCATTTCTCATCTCCCATTTGGT
tetur02g03640 comp3322_seq0 GTACCCAAAGAAGACAGTAAACGAGTGATC
tetur02g03640 comp3322_seq0 GTCATCACAACATCTAGAGATCCAAGTTCT
tetur02g03640 comp3322_seq0 GTCGCTGATTTAGATGATGATGGTGGAGAG
tetur02g03640 comp3322_seq0 GTCTTATCATTTCTCATCTCCCATTTGGTC
tetur02g03640 comp3322_seq0 TACCCAAAGAAGACAGTAAACGAGTGATCA
tetur02g03640 comp3322_seq0 TAGGGACTTTAGAGAACGAGGATATTGCCC
tetur02g03640 comp3322_seq0 TATCTTCACAGGAAAGCGGTTGAAGATCAG
tetur02g04070 comp4939_seq0 TCCACTTCGGAGTGAACGGGAAAGACTATC
tetur02g04070 comp4939_seq0 TCCGCTCTTATTAATCTAAGGCCAAGAAGG
tetur02g04070 comp4939_seq0 TCCTTAACAGAGCCGGCATCACATCGTATC
tetur02g04070 comp4939_seq0 TCGAGATTCCAATCCTCCTGAGATACTTGA
tetur02g04070 comp4939_seq0 TCGGAGTGAACGGGAAAGACTATCCTCAGC
tetur02g04070 comp4939_seq0 TCGGGTACAAAGTTTATCCTTAACAGAGCC
tetur02g04070 comp4939_seq0 TGAATGATGAGATTCGAGATTCCAATCCTC
tetur02g04070 comp4939_seq0 TGACACAGTATATGTATCAGGAGTGAGGGA
tetur02g04070 comp4939_seq0 TGATCTGATAGACCAAACAACTAACTTCCC
tetur02g04070 comp4939_seq0 TGATGAGATTCGAGATTCCAATCCTCCTGA
tetur02g04070 comp4939_seq0 TGGTTGTGAACAAACTGGGCAATAATTTGG
tetur02g04070 comp4939_seq0 TGTATCAGGAGTGAGGGACATATTGCACAA
tetur02g04070 comp4939_seq0 TTAACAGAGCCGGCATCACATCGTATCCTC
tetur02g04070 comp4939_seq0 TTATTCCACTTCGGAGTGAACGGGAAAGAC
tetur02g04070 comp4939_seq0 TTCCAATCCTCCTGAGATACTTGAATCCGC
tetur02g04070 comp4939_seq0 TTCGAGATTCCAATCCTCCTGAGATACTTG
tetur02g04070 comp4939_seq0 TTCGGAGTGAACGGGAAAGACTATCCTCAG
tetur02g04070 comp4939_seq0 TTGACACAGTATATGTATCAGGAGTGAGGG
tetur02g04070 comp4939_seq0 TTTATTCCACTTCGGAGTGAACGGGAAAGA
tetur02g04070 comp4939_seq0 ACGTGTTATTGCACCTTCAAAGAGTATCCT
tetur02g04070 comp4939_seq0 ACTTCGGAGTGAACGGGAAAGACTATCCTC
tetur02g04070 comp4939_seq0 ACTTGAATCCGCTCTTATTAATCTAAGGCC
tetur02g04070 comp4939_seq0 AGACCAAACAACTAACTTCCCATAGGGCCT
tetur02g04070 comp4939_seq0 AGATAAGAGAATGAGGCCATAACAAGGAGG
tetur02g04070 comp4939_seq0 AGATTCCAATCCTCCTGAGATACTTGAATC
tetur02g04070 comp4939_seq0 AGATTCGAGATTCCAATCCTCCTGAGATAC
tetur02g04070 comp4939_seq0 AGCCGGCATCACATCGTATCCTCCGTAAAT
tetur02g04070 comp4939_seq0 ATCCGCTCTTATTAATCTAAGGCCAAGAAG
tetur02g04070 comp4939_seq0 ATCCTGGCTAATTCATCGTGAATCTTGTCC
tetur02g04070 comp4939_seq0 ATCCTTAACAGAGCCGGCATCACATCGTAT
tetur02g04070 comp4939_seq0 ATCTAAGGCCAAGAAGGTGATACAATGGAT
tetur02g04070 comp4939_seq0 ATGATGAGATTCGAGATTCCAATCCTCCTG
tetur02g04070 comp4939_seq0 ATTCGAGATTCCAATCCTCCTGAGATACTT
tetur02g04070 comp4939_seq0 CAATCCTCCTGAGATACTTGAATCCGCTCT
tetur02g04070 comp4939_seq0 CACAGTATATGTATCAGGAGTGAGGGACAT
tetur02g04070 comp4939_seq0 CACGTGTTATTGCACCTTCAAAGAGTATCC
tetur02g04070 comp4939_seq0 CACTTCGGAGTGAACGGGAAAGACTATCCT
tetur02g04070 comp4939_seq0 CATAGGGCCTTGATATAGGGATAATTGTGA
tetur02g04070 comp4939_seq0 CCAAACAACTAACTTCCCATAGGGCCTTGA
tetur02g04070 comp4939_seq0 CCAATCCTCCTGAGATACTTGAATCCGCTC
tetur02g04070 comp4939_seq0 CCACTTCGGAGTGAACGGGAAAGACTATCC
tetur02g04070 comp4939_seq0 CCATAGGGCCTTGATATAGGGATAATTGTG
tetur02g04070 comp4939_seq0 CCGCTCTTATTAATCTAAGGCCAAGAAGGT
tetur02g04070 comp4939_seq0 CCGGCATCACATCGTATCCTCCGTAAATGA
tetur02g04070 comp4939_seq0 CCTCCTGAGATACTTGAATCCGCTCTTATT
tetur02g04070 comp4939_seq0 CCTCGTTATTTACAGTGAGTTGATCAAGAG
tetur02g04070 comp4939_seq0 CCTTAACAGAGCCGGCATCACATCGTATCC
tetur02g04070 comp4939_seq0 CGAGATTCCAATCCTCCTGAGATACTTGAA
tetur02g04070 comp4939_seq0 CGGAGTGAACGGGAAAGACTATCCTCAGCA
tetur02g04070 comp4939_seq0 CGGCATCACATCGTATCCTCCGTAAATGAT
tetur02g04070 comp4939_seq0 CGTCGTGGTTGTGAACAAACTGGGCAATAA
tetur02g04070 comp4939_seq0 CGTGGTTGTGAACAAACTGGGCAATAATTT
tetur02g04070 comp4939_seq0 CGTGTTATTGCACCTTCAAAGAGTATCCTG
tetur02g04070 comp4939_seq0 CTAAGGCCAAGAAGGTGATACAATGGATTG
tetur02g04070 comp4939_seq0 CTCCTGAGATACTTGAATCCGCTCTTATTA
tetur02g04070 comp4939_seq0 CTCGGGTACAAAGTTTATCCTTAACAGAGC
tetur02g04070 comp4939_seq0 CTTAACAGAGCCGGCATCACATCGTATCCT
tetur02g04070 comp4939_seq0 CTTCGGAGTGAACGGGAAAGACTATCCTCA
tetur02g04070 comp4939_seq0 CTTGAATCCGCTCTTATTAATCTAAGGCCA
tetur02g04070 comp4939_seq0 CTTTATTCCACTTCGGAGTGAACGGGAAAG
tetur02g04070 comp4939_seq0 GAAGAACTTCATTACGTCGTGGTTGTGAAC
tetur02g04070 comp4939_seq0 AATCCTCCTGAGATACTTGAATCCGCTCTT
tetur02g04070 comp4939_seq0 GAATGATGAGATTCGAGATTCCAATCCTCC
tetur02g04070 comp4939_seq0 GACACAGTATATGTATCAGGAGTGAGGGAC
tetur02g04070 comp4939_seq0 GACCAAACAACTAACTTCCCATAGGGCCTT
tetur02g04070 comp4939_seq0 GAGATTCCAATCCTCCTGAGATACTTGAAT
tetur02g04070 comp4939_seq0 GAGATTCGAGATTCCAATCCTCCTGAGATA
tetur02g04070 comp4939_seq0 GAGCCGGCATCACATCGTATCCTCCGTAAA
tetur02g04070 comp4939_seq0 AATGATGAGATTCGAGATTCCAATCCTCCT
tetur02g04070 comp4939_seq0 GATAAGCAAATGGATCACCATCACGTGTTA
tetur02g04070 comp4939_seq0 GATACTTTATTCCACTTCGGAGTGAACGGG
tetur02g04070 comp4939_seq0 GATGAATGATGAGATTCGAGATTCCAATCC
tetur02g04070 comp4939_seq0 GATGAGATTCGAGATTCCAATCCTCCTGAG
tetur02g04070 comp4939_seq0 GATTCCAATCCTCCTGAGATACTTGAATCC
tetur02g04070 comp4939_seq0 GATTCGAGATTCCAATCCTCCTGAGATACT
tetur02g04070 comp4939_seq0 GCATCACATCGTATCCTCCGTAAATGATAA
tetur02g04070 comp4939_seq0 GGAGTGAACGGGAAAGACTATCCTCAGCAA
tetur02g04070 comp4939_seq0 GGTACAAAGTTTATCCTTAACAGAGCCGGC
tetur02g04070 comp4939_seq0 GGTTGTGAACAAACTGGGCAATAATTTGGA
tetur02g04070 comp4939_seq0 GTACAAAGTTTATCCTTAACAGAGCCGGCA
tetur02g04070 comp4939_seq0 GTATCAGGAGTGAGGGACATATTGCACAAG
tetur02g04070 comp4939_seq0 GTCGTGGTTGTGAACAAACTGGGCAATAAT
tetur02g04070 comp4939_seq0 GTGGTTGTGAACAAACTGGGCAATAATTTG
tetur02g04070 comp4939_seq0 GTGTTATTGCACCTTCAAAGAGTATCCTGG
tetur02g04070 comp4939_seq0 GTTTATCCTTAACAGAGCCGGCATCACATC
tetur02g04070 comp4939_seq0 TAACAGAGCCGGCATCACATCGTATCCTCC
tetur02g04070 comp4939_seq0 ACCAAACAACTAACTTCCCATAGGGCCTTG
tetur02g04070 comp4939_seq0 TAATCTAAGGCCAAGAAGGTGATACAATGG
tetur02g04070 comp4939_seq0 TAGACCAAACAACTAACTTCCCATAGGGCC
tetur02g04070 comp4939_seq0 TAGGGCCTTGATATAGGGATAATTGTGAAC
tetur02g04070 comp4939_seq0 TATATGTATCAGGAGTGAGGGACATATTGC
tetur02g04070 comp4939_seq0 TATCAGGAGTGAGGGACATATTGCACAAGA
tetur02g04070 comp4939_seq0 TATCCTGGCTAATTCATCGTGAATCTTGTC
tetur02g04070 comp4939_seq0 TATCCTTAACAGAGCCGGCATCACATCGTA
tetur02g04070 comp4939_seq0 TATGTATCAGGAGTGAGGGACATATTGCAC
tetur02g05060 comp1978_seq0 ACCCACTCAAAGATTGAGTGAGAGTCTTAT
tetur02g05060 comp1978_seq0 TCCTCTACCCATTGGACTATTGTCTCAACC
tetur02g05060 comp1978_seq0 ACCCATTGGACTATTGTCTCAACCTTTCCC
tetur02g05060 comp1978_seq0 TCTCAACAGAAACCTATCAGGAACTGACCA
tetur02g05060 comp1978_seq0 TCTTCTCAACAGAAACCTATCAGGAACTGA
tetur02g05060 comp1978_seq0 TGATCAAGAGGCCAGTTGCTCTCGAGATGG
tetur02g05060 comp1978_seq0 TTCCTCTACCCATTGGACTATTGTCTCAAC
tetur02g05060 comp1978_seq0 TTCTCAACAGAAACCTATCAGGAACTGACC
tetur02g05060 comp1978_seq0 TTGATCAAGAGGCCAGTTGCTCTCGAGATG
tetur02g05060 comp1978_seq0 TTTAGATTCATCGGACGCTTCAGGTTCGGA
tetur02g05060 comp1978_seq0 TTTCCTCTACCCATTGGACTATTGTCTCAA
tetur02g05060 comp1978_seq0 ACTCAAAGATTGAGTGAGAGTCTTATTGCG
tetur02g05060 comp1978_seq0 AGAACCAGTTGATCAAGAGGCCAGTTGCTC
tetur02g05060 comp1978_seq0 AGGGAAGAACCAGTTGATCAAGAGGCCAGT
tetur02g05060 comp1978_seq0 AGTTGCTCTCGAGATGGTTATTCATCTGAT
tetur02g05060 comp1978_seq0 AACCAGTTGATCAAGAGGCCAGTTGCTCTC
tetur02g05060 comp1978_seq0 ATTGACCCACTCAAAGATTGAGTGAGAGTC
tetur02g05060 comp1978_seq0 ATTGGACTATTGTCTCAACCTTTCCCTCTG
tetur02g05060 comp1978_seq0 CAACCGTTCAATTGACCCACTCAAAGATTG
tetur02g05060 comp1978_seq0 CAATTGACCCACTCAAAGATTGAGTGAGAG
tetur02g05060 comp1978_seq0 CACTCAAAGATTGAGTGAGAGTCTTATTGC
tetur02g05060 comp1978_seq0 CAGTTGATCAAGAGGCCAGTTGCTCTCGAG
tetur02g05060 comp1978_seq0 CAGTTGCTCTCGAGATGGTTATTCATCTGA
tetur02g05060 comp1978_seq0 AAGAACCAGTTGATCAAGAGGCCAGTTGCT
tetur02g05060 comp1978_seq0 CATTCAACCGTTCAATTGACCCACTCAAAG
tetur02g05060 comp1978_seq0 CATTGGACTATTGTCTCAACCTTTCCCTCT
tetur02g05060 comp1978_seq0 CCACTCAAAGATTGAGTGAGAGTCTTATTG
tetur02g05060 comp1978_seq0 CCAGTTGATCAAGAGGCCAGTTGCTCTCGA
tetur02g05060 comp1978_seq0 CCAGTTGCTCTCGAGATGGTTATTCATCTG
tetur02g05060 comp1978_seq0 CCATTGGACTATTGTCTCAACCTTTCCCTC
tetur02g05060 comp1978_seq0 CCCATTGGACTATTGTCTCAACCTTTCCCT
tetur02g05060 comp1978_seq0 CCTCGGTGGTTGTTTCTTGCCTGTTAATTG
tetur02g05060 comp1978_seq0 CCTCTACCCATTGGACTATTGTCTCAACCT
tetur02g05060 comp1978_seq0 AAGGGAAGAACCAGTTGATCAAGAGGCCAG
tetur02g05060 comp1978_seq0 CGGTGGTTGTTTCTTGCCTGTTAATTGTTC
tetur02g05060 comp1978_seq0 CTACCCATTGGACTATTGTCTCAACCTTTC
tetur02g05060 comp1978_seq0 CTCAAAGATTGAGTGAGAGTCTTATTGCGG
tetur02g05060 comp1978_seq0 CTCAACAGAAACCTATCAGGAACTGACCAG
tetur02g05060 comp1978_seq0 CTCGGTGGTTGTTTCTTGCCTGTTAATTGT
tetur02g05060 comp1978_seq0 CTCTACCCATTGGACTATTGTCTCAACCTT
tetur02g05060 comp1978_seq0 CTGATTCTCTTACTTGTTACCCTCTTTCCC
tetur02g05060 comp1978_seq0 CTTCTCAACAGAAACCTATCAGGAACTGAC
tetur02g05060 comp1978_seq0 GAACCAGTTGATCAAGAGGCCAGTTGCTCT
tetur02g05060 comp1978_seq0 GAAGAACCAGTTGATCAAGAGGCCAGTTGC
tetur02g05060 comp1978_seq0 GACCCACTCAAAGATTGAGTGAGAGTCTTA
tetur02g05060 comp1978_seq0 GCCAGTTGCTCTCGAGATGGTTATTCATCT
tetur02g05060 comp1978_seq0 AATTGACCCACTCAAAGATTGAGTGAGAGT
tetur02g05060 comp1978_seq0 GGAAGAACCAGTTGATCAAGAGGCCAGTTG
tetur02g05060 comp1978_seq0 GGACTATTGTCTCAACCTTTCCCTCTGTTT
tetur02g05060 comp1978_seq0 GGGAAGAACCAGTTGATCAAGAGGCCAGTT
tetur02g05060 comp1978_seq0 GGTGGTTGTTTCTTGCCTGTTAATTGTTCA
tetur02g05060 comp1978_seq0 ACAGTGAACTGAAGGAATTCTTCTCAACAG
tetur02g05060 comp1978_seq0 GTTGATCAAGAGGCCAGTTGCTCTCGAGAT
tetur02g05060 comp1978_seq0 TACCCATTGGACTATTGTCTCAACCTTTCC
tetur02g05060 comp1978_seq0 TCAATTGACCCACTCAAAGATTGAGTGAGA
tetur02g05530 comp1582_seq0 TCACCTTGATTGTGATGATTGTCCTGATAG
tetur02g05530 comp1582_seq0 TCCGTCGCTTGTTTCACCAATTCTTGACTC
tetur02g05530 comp1582_seq0 TCTCGACCAAGTCCTTTAATATGTCCCTTC
tetur02g05530 comp1582_seq0 TCTCTGAGGTAATCAGTAACGTCAAATGGG
tetur02g05530 comp1582_seq0 TCTGAGGTAATCAGTAACGTCAAATGGGAA
tetur02g05530 comp1582_seq0 TCTGATAAGGTCAGTTCCTTCTTCTGTTCA
tetur02g05530 comp1582_seq0 TCTTAACATTGACCGATGGGACAAGTTTAG
tetur02g05530 comp1582_seq0 TGAAGGTAAAGTCGAAGACATAAGTCGGGA
tetur02g05530 comp1582_seq0 ACCGTAATTGGGTTTGGGTAAGGTTGAGAG
tetur02g05530 comp1582_seq0 TGACTCTGATAAGGTCAGTTCCTTCTTCTG
tetur02g05530 comp1582_seq0 TGATAAGGTCAGTTCCTTCTTCTGTTCAAC
tetur02g05530 comp1582_seq0 TGCAAATCCAGATCCGTAACATCTTTAAGC
tetur02g05530 comp1582_seq0 TGCCGAATCTAAAGCAGAATTAAGCAACGA
tetur02g05530 comp1582_seq0 TGGACACCTCTACACATCTCGACCAAGTCC
tetur02g05530 comp1582_seq0 TGGAGTCAGTGGCATCTTGGAAACACTTTC
tetur02g05530 comp1582_seq0 TGGCTGGAGTCAGTGGCATCTTGGAAACAC
tetur02g05530 comp1582_seq0 TGGTGCCAACAAGGAGCCTCAATTCTAATC
tetur02g05530 comp1582_seq0 ACCTTTCGATGTCAATACTTTCAAGGTGGG
tetur02g05530 comp1582_seq0 TGTAACCGTAATTGGGTTTGGGTAAGGTTG
tetur02g05530 comp1582_seq0 TGTTTAAGAGCTTCCATCAATTTGCCCTTG
tetur02g05530 comp1582_seq0 TTAACATTGACCGATGGGACAAGTTTAGCA
tetur02g05530 comp1582_seq0 TTAAGAGCTTCCATCAATTTGCCCTTGTCC
tetur02g05530 comp1582_seq0 TTATCGTTTATCTCCGTCGCTTGTTTCACC
tetur02g05530 comp1582_seq0 TTCAACGATCTTATCGTTTATCTCCGTCGC
tetur02g05530 comp1582_seq0 ACGATCTTATCGTTTATCTCCGTCGCTTGT
tetur02g05530 comp1582_seq0 TTGACCGATGGGACAAGTTTAGCACATGAA
tetur02g05530 comp1582_seq0 TTGCCGAATCTAAAGCAGAATTAAGCAACG
tetur02g05530 comp1582_seq0 TTGGACACCTCTACACATCTCGACCAAGTC
tetur02g05530 comp1582_seq0 ACGGCATTTAGTGCAGCTTGAAGGTAAAGT
tetur02g05530 comp1582_seq0 TTTAAGAGCTTCCATCAATTTGCCCTTGTC
tetur02g05530 comp1582_seq0 TTTAGATGAGGCCAAACGATCAATCAATGC
tetur02g05530 comp1582_seq0 TTTAGTGCAGCTTGAAGGTAAAGTCGAAGA
tetur02g05530 comp1582_seq0 TTTCAAGGTGGGATAATCTCACCAAATTGG
tetur02g05530 comp1582_seq0 TTTGGATCTGCTTCGGAATCTCGTTTAGAG
tetur02g05530 comp1582_seq0 ACTTGATCCGGTTTCTTGACCAACTTCGAG
tetur02g05530 comp1582_seq0 ACTTGGAGTAGTGGCTGGAGTCAGTGGCAT
tetur02g05530 comp1582_seq0 AGGCCAACTGTGATGAGAAGATACAATCGG
tetur02g05530 comp1582_seq0 AGGTAAAGTCGAAGACATAAGTCGGGACAG
tetur02g05530 comp1582_seq0 AGGTCAGTTCCTTCTTCTGTTCAACGATCT
tetur02g05530 comp1582_seq0 AGTCAGTGGCATCTTGGAAACACTTTCACC
tetur02g05530 comp1582_seq0 AGTGGCTGGAGTCAGTGGCATCTTGGAAAC
tetur02g05530 comp1582_seq0 ATCGTTGATCAGAAGATCCAAGGGATAAAC
tetur02g05530 comp1582_seq0 AACGATCTTATCGTTTATCTCCGTCGCTTG
tetur02g05530 comp1582_seq0 ATTTAGTGCAGCTTGAAGGTAAAGTCGAAG
tetur02g05530 comp1582_seq0 AACGGCATTTAGTGCAGCTTGAAGGTAAAG
tetur02g05530 comp1582_seq0 ATTTGAGAAGCTCTTTCCCGATGTTGGTTC
tetur02g05530 comp1582_seq0 CAAATGACTCTGATAAGGTCAGTTCCTTCT
tetur02g05530 comp1582_seq0 CAACAAGGAGCCTCAATTCTAATCGTTCCT
tetur02g05530 comp1582_seq0 CAACGATCTTATCGTTTATCTCCGTCGCTT
tetur02g05530 comp1582_seq0 CAAGGTGGGATAATCTCACCAAATTGGTGC
tetur02g05530 comp1582_seq0 CAATACTTTCAAGGTGGGATAATCTCACCA
tetur02g05530 comp1582_seq0 CAATTATTCTGCAGGGAGATGCTTTGGCTT
tetur02g05530 comp1582_seq0 CACATCTCGACCAAGTCCTTTAATATGTCC
tetur02g05530 comp1582_seq0 CACCTTGATTGTGATGATTGTCCTGATAGT
tetur02g05530 comp1582_seq0 CAGGCCAACTGTGATGAGAAGATACAATCG
tetur02g05530 comp1582_seq0 CAGTGGCATCTTGGAAACACTTTCACCTTG
tetur02g05530 comp1582_seq0 CAGTTAATCGTTGATCAGAAGATCCAAGGG
tetur02g05530 comp1582_seq0 CATCTCGACCAAGTCCTTTAATATGTCCCT
tetur02g05530 comp1582_seq0 CATCTTGGAAACACTTTCACCTTGATTGTG
tetur02g05530 comp1582_seq0 CATTGACCGATGGGACAAGTTTAGCACATG
tetur02g05530 comp1582_seq0 CATTTAGTGCAGCTTGAAGGTAAAGTCGAA
tetur02g05530 comp1582_seq0 CCAACAAGGAGCCTCAATTCTAATCGTTCC
tetur02g05530 comp1582_seq0 CCAAGTCCTTTAATATGTCCCTTCGACTTC
tetur02g05530 comp1582_seq0 CCAGGCCAACTGTGATGAGAAGATACAATC
tetur02g05530 comp1582_seq0 CCGTCGCTTGTTTCACCAATTCTTGACTCT
tetur02g05530 comp1582_seq0 CCTTTCGATGTCAATACTTTCAAGGTGGGA
tetur02g05530 comp1582_seq0 CGAAGGAACAAACCTCTCAGAGGATGTTGG
tetur02g05530 comp1582_seq0 CGACCAAGTCCTTTAATATGTCCCTTCGAC
tetur02g05530 comp1582_seq0 CGATCTTATCGTTTATCTCCGTCGCTTGTT
tetur02g05530 comp1582_seq0 CGATGTCAATACTTTCAAGGTGGGATAATC
tetur02g05530 comp1582_seq0 CGATGTTGGTTCGATATTGAATTCGGGCCT
tetur02g05530 comp1582_seq0 CGGCATTTAGTGCAGCTTGAAGGTAAAGTC
tetur02g05530 comp1582_seq0 CGGTTTCTTGACCAACTTCGAGGCGAATAG
tetur02g05530 comp1582_seq0 CGTCGCTTGTTTCACCAATTCTTGACTCTC
tetur02g05530 comp1582_seq0 AAGGTCAGTTCCTTCTTCTGTTCAACGATC
tetur02g05530 comp1582_seq0 CGTTGATCAGAAGATCCAAGGGATAAACTA
tetur02g05530 comp1582_seq0 CGTTTATCTCCGTCGCTTGTTTCACCAATT
tetur02g05530 comp1582_seq0 AAGGTGGGATAATCTCACCAAATTGGTGCC
tetur02g05530 comp1582_seq0 CTCAAATGACTCTGATAAGGTCAGTTCCTT
tetur02g05530 comp1582_seq0 CTCCGTCGCTTGTTTCACCAATTCTTGACT
tetur02g05530 comp1582_seq0 CTCTCAAATGACTCTGATAAGGTCAGTTCC
tetur02g05530 comp1582_seq0 CTCTGAGGTAATCAGTAACGTCAAATGGGA
tetur02g05530 comp1582_seq0 CTCTGATAAGGTCAGTTCCTTCTTCTGTTC
tetur02g05530 comp1582_seq0 CTGAGGTAATCAGTAACGTCAAATGGGAAA
tetur02g05530 comp1582_seq0 CTGATAAGGTCAGTTCCTTCTTCTGTTCAA
tetur02g05530 comp1582_seq0 CTGCAAATCCAGATCCGTAACATCTTTAAG
tetur02g05530 comp1582_seq0 CTGGAGTCAGTGGCATCTTGGAAACACTTT
tetur02g05530 comp1582_seq0 CTTAACATTGACCGATGGGACAAGTTTAGC
tetur02g05530 comp1582_seq0 CTTATCGTTTATCTCCGTCGCTTGTTTCAC
tetur02g05530 comp1582_seq0 CTTGATACCAACTTTAACGGCATTTAGTGC
tetur02g05530 comp1582_seq0 CTTGATCCGGTTTCTTGACCAACTTCGAGG
tetur02g05530 comp1582_seq0 CTTTAGATGAGGCCAAACGATCAATCAATG
tetur02g05530 comp1582_seq0 CTTTCAAGGTGGGATAATCTCACCAAATTG
tetur02g05530 comp1582_seq0 CTTTCGATGTCAATACTTTCAAGGTGGGAT
tetur02g05530 comp1582_seq0 GAACTTGATCCGGTTTCTTGACCAACTTCG
tetur02g05530 comp1582_seq0 GAAGGAACAAACCTCTCAGAGGATGTTGGA
tetur02g05530 comp1582_seq0 GAAGGTAAAGTCGAAGACATAAGTCGGGAC
tetur02g05530 comp1582_seq0 AATCCGATCTCTTTAATGGCACCGATAATC
tetur02g05530 comp1582_seq0 GAATCCGATCTCTTTAATGGCACCGATAAT
tetur02g05530 comp1582_seq0 GACAGTTAATCGTTGATCAGAAGATCCAAG
tetur02g05530 comp1582_seq0 GACCAAGTCCTTTAATATGTCCCTTCGACT
tetur02g05530 comp1582_seq0 GACTCTGATAAGGTCAGTTCCTTCTTCTGT
tetur02g05530 comp1582_seq0 AATGACTCTGATAAGGTCAGTTCCTTCTTC
tetur02g05530 comp1582_seq0 AATGAGTGACCCTTCCATAAGGATAATGTC
tetur02g05530 comp1582_seq0 GAGTCAGTGGCATCTTGGAAACACTTTCAC
tetur02g05530 comp1582_seq0 GATAAGGTCAGTTCCTTCTTCTGTTCAACG
tetur02g05530 comp1582_seq0 GATGTTGGTTCGATATTGAATTCGGGCCTT
tetur02g05530 comp1582_seq0 GCATCTTGGAAACACTTTCACCTTGATTGT
tetur02g05530 comp1582_seq0 GCATTTAGTGCAGCTTGAAGGTAAAGTCGA
tetur02g05530 comp1582_seq0 GCATTTGATGGCATCTGATGATGTCGAATT
tetur02g05530 comp1582_seq0 GCCAACAAGGAGCCTCAATTCTAATCGTTC
tetur02g05530 comp1582_seq0 GCCGAATCTAAAGCAGAATTAAGCAACGAT
tetur02g05530 comp1582_seq0 GGACACCTCTACACATCTCGACCAAGTCCT
tetur02g05530 comp1582_seq0 GGAGTCAGTGGCATCTTGGAAACACTTTCA
tetur02g05530 comp1582_seq0 GGCATCTTGGAAACACTTTCACCTTGATTG
tetur02g05530 comp1582_seq0 GGCATTTAGTGCAGCTTGAAGGTAAAGTCG
tetur02g05530 comp1582_seq0 GGGTATGATGTTACCAGCATATTGAACGAG
tetur02g05530 comp1582_seq0 GGTAAAGTCGAAGACATAAGTCGGGACAGT
tetur02g05530 comp1582_seq0 GGTATGATGTTACCAGCATATTGAACGAGT
tetur02g05530 comp1582_seq0 GGTCAGTTCCTTCTTCTGTTCAACGATCTT
tetur02g05530 comp1582_seq0 ACACATCTCGACCAAGTCCTTTAATATGTC
tetur02g05530 comp1582_seq0 GGTGCCAACAAGGAGCCTCAATTCTAATCG
tetur02g05530 comp1582_seq0 GGTGGGATAATCTCACCAAATTGGTGCCAA
tetur02g05530 comp1582_seq0 GGTTTCTTGACCAACTTCGAGGCGAATAGG
tetur02g05530 comp1582_seq0 GTAAAGTCGAAGACATAAGTCGGGACAGTT
tetur02g05530 comp1582_seq0 GTAACCGTAATTGGGTTTGGGTAAGGTTGA
tetur02g05530 comp1582_seq0 GTCAATACTTTCAAGGTGGGATAATCTCAC
tetur02g05530 comp1582_seq0 GTCAGTGGCATCTTGGAAACACTTTCACCT
tetur02g05530 comp1582_seq0 GTCAGTTCCTTCTTCTGTTCAACGATCTTA
tetur02g05530 comp1582_seq0 AAAGTCGAAGACATAAGTCGGGACAGTTAC
tetur02g05530 comp1582_seq0 GTCTTCAAGTATCATATCGGATCGTGATTG
tetur02g05530 comp1582_seq0 ACAGTTAATCGTTGATCAGAAGATCCAAGG
tetur02g05530 comp1582_seq0 GTGCCAACAAGGAGCCTCAATTCTAATCGT
tetur02g05530 comp1582_seq0 GTGGCATCTTGGAAACACTTTCACCTTGAT
tetur02g05530 comp1582_seq0 GTGGCTGGAGTCAGTGGCATCTTGGAAACA
tetur02g05530 comp1582_seq0 GTTAATCGTTGATCAGAAGATCCAAGGGAT
tetur02g05530 comp1582_seq0 ACATCTCGACCAAGTCCTTTAATATGTCCC
tetur02g05530 comp1582_seq0 GTTCTTAACATTGACCGATGGGACAAGTTT
tetur02g05530 comp1582_seq0 GTTTAAGAGCTTCCATCAATTTGCCCTTGT
tetur02g05530 comp1582_seq0 GTTTATCTCCGTCGCTTGTTTCACCAATTC
tetur02g05530 comp1582_seq0 GTTTCTTGACCAACTTCGAGGCGAATAGGG
tetur02g05530 comp1582_seq0 TAACATTGACCGATGGGACAAGTTTAGCAC
tetur02g05530 comp1582_seq0 TAACCGTAATTGGGTTTGGGTAAGGTTGAG
tetur02g05530 comp1582_seq0 TACCTTTCGATGTCAATACTTTCAAGGTGG
tetur02g05530 comp1582_seq0 ACCAAGTCCTTTAATATGTCCCTTCGACTT
tetur02g05530 comp1582_seq0 TAGATGAGGCCAAACGATCAATCAATGCGA
tetur02g05530 comp1582_seq0 TATCGTTTATCTCCGTCGCTTGTTTCACCA
tetur02g05530 comp1582_seq0 TCAAATGACTCTGATAAGGTCAGTTCCTTC
tetur02g05530 comp1582_seq0 TCAAGGTGGGATAATCTCACCAAATTGGTG
tetur02g05530 comp1582_seq0 TCAATACTTTCAAGGTGGGATAATCTCACC
tetur02g05670 comp1990_seq1 TCGGTTTAACTGGAACAGTTTGAACGGGCA
tetur02g05670 comp1990_seq1 TCTGGATTCCAGAAGGATTCATGACGGAGA
tetur02g05670 comp1990_seq1 TGACAAGGGATCACAATTTACGACAATGGA
tetur02g05670 comp1990_seq1 TGAGAAGGGCCTGAACGAATGGACTGTCGA
tetur02g05670 comp1990_seq1 TGATAACGGGAATCCCATATTAGAAGCCTC
tetur02g05670 comp1990_seq1 TGATAGGAAAGAGGCACTGGCTATATCCAA
tetur02g05670 comp1990_seq1 TGATTAACATCCATGGTATAGGCCAAGTTC
tetur02g05670 comp1990_seq1 TGCACTGAGAATCAGTTTCACCTTTACTCA
tetur02g05670 comp1990_seq1 TGCTACCATCAATCTCAGTCCATTCACCTA
tetur02g05670 comp1990_seq1 TGGAACAGTTTGAACGGGCAAACACTCAGA
tetur02g05670 comp1990_seq1 TGGAATCGGTTTAACTGGAACAGTTTGAAC
tetur02g05670 comp1990_seq1 TGTCAATTCAAGCAAGGATCGGGTTAGATC
tetur02g05670 comp1990_seq1 TGTGAGAAGGGCCTGAACGAATGGACTGTC
tetur02g05670 comp1990_seq1 TTAACATCCATGGTATAGGCCAAGTTCCGA
tetur02g05670 comp1990_seq1 TTAACTGGAACAGTTTGAACGGGCAAACAC
tetur02g05670 comp1990_seq1 TTAGTCCTTGCATCGATGAATCCTCAATCA
tetur02g05670 comp1990_seq1 TTGAACGGGCAAACACTCAGATAGAGATGG
tetur02g05670 comp1990_seq1 TTGATAGGAAAGAGGCACTGGCTATATCCA
tetur02g05670 comp1990_seq1 TTGCACTGAGAATCAGTTTCACCTTTACTC
tetur02g05670 comp1990_seq1 TTTAACTGGAACAGTTTGAACGGGCAAACA
tetur02g05670 comp1990_seq1 TTTAGTCCTTGCATCGATGAATCCTCAATC
tetur02g05670 comp1990_seq1 TTTGAACGGGCAAACACTCAGATAGAGATG
tetur02g05670 comp1990_seq1 TTTGATAGGAAAGAGGCACTGGCTATATCC
tetur02g05670 comp1990_seq1 TTTGTCAATTCAAGCAAGGATCGGGTTAGA
tetur02g05670 comp1990_seq1 ACTGGCTATATCCAATCCTTTGAATTCCGT
tetur02g05670 comp1990_seq1 AGACACTCGGGATGGAATCGGTTTAACTGG
tetur02g05670 comp1990_seq1 AGAGACACTCGGGATGGAATCGGTTTAACT
tetur02g05670 comp1990_seq1 AGAGTTTGACAGTGACAAGGGATCACAATT
tetur02g05670 comp1990_seq1 AGATCCTCGATGTAATCATTTAGTCCTTGC
tetur02g05670 comp1990_seq1 AGATGGTTTAATGGCAATTGGATGAGTTGG
tetur02g05670 comp1990_seq1 AGGAAAGAGGCACTGGCTATATCCAATCCT
tetur02g05670 comp1990_seq1 AGGATCGGGTTAGATCCTCGATGTAATCAT
tetur02g05670 comp1990_seq1 AGGCACTGGCTATATCCAATCCTTTGAATT
tetur02g05670 comp1990_seq1 AGGGATCACAATTTACGACAATGGATTCAG
tetur02g05670 comp1990_seq1 AACAGTTTGAACGGGCAAACACTCAGATAG
tetur02g05670 comp1990_seq1 AGTGACAAGGGATCACAATTTACGACAATG
tetur02g05670 comp1990_seq1 ATAACGGGAATCCCATATTAGAAGCCTCTG
tetur02g05670 comp1990_seq1 ATAGGAAAGAGGCACTGGCTATATCCAATC
tetur02g05670 comp1990_seq1 ATCGGTTTAACTGGAACAGTTTGAACGGGC
tetur02g05670 comp1990_seq1 ATCTGGATTCCAGAAGGATTCATGACGGAG
tetur02g05670 comp1990_seq1 CAAACACTCAGATAGAGATGGTTTAATGGC
tetur02g05670 comp1990_seq1 AACGGGCAAACACTCAGATAGAGATGGTTT
tetur02g05670 comp1990_seq1 CAAGCAAGGATCGGGTTAGATCCTCGATGT
tetur02g05670 comp1990_seq1 CAAGGATCGGGTTAGATCCTCGATGTAATC
tetur02g05670 comp1990_seq1 CAAGGGATCACAATTTACGACAATGGATTC
tetur02g05670 comp1990_seq1 CAATTCAAGCAAGGATCGGGTTAGATCCTC
tetur02g05670 comp1990_seq1 AACTGGAACAGTTTGAACGGGCAAACACTC
tetur02g05670 comp1990_seq1 CACTCGGGATGGAATCGGTTTAACTGGAAC
tetur02g05670 comp1990_seq1 CACTGAGAATCAGTTTCACCTTTACTCAGG
tetur02g05670 comp1990_seq1 CACTGGCTATATCCAATCCTTTGAATTCCG
tetur02g05670 comp1990_seq1 CAGTTTGAACGGGCAAACACTCAGATAGAG
tetur02g05670 comp1990_seq1 CATTGTAAGTGTGACGTCGTGTGAGAAGGG
tetur02g05670 comp1990_seq1 CATTTAGTCCTTGCATCGATGAATCCTCAA
tetur02g05670 comp1990_seq1 CCTATTGATACATTGTAAGTGTGACGTCGT
tetur02g05670 comp1990_seq1 CGATCTGGATTCCAGAAGGATTCATGACGG
tetur02g05670 comp1990_seq1 CGGTTTAACTGGAACAGTTTGAACGGGCAA
tetur02g05670 comp1990_seq1 CTACCATCAATCTCAGTCCATTCACCTATT
tetur02g05670 comp1990_seq1 CTCAGATAGAGATGGTTTAATGGCAATTGG
tetur02g05670 comp1990_seq1 AAAGAGGCACTGGCTATATCCAATCCTTTG
tetur02g05670 comp1990_seq1 CTCGGGATGGAATCGGTTTAACTGGAACAG
tetur02g05670 comp1990_seq1 CTGGAACAGTTTGAACGGGCAAACACTCAG
tetur02g05670 comp1990_seq1 CTGGATTCCAGAAGGATTCATGACGGAGAG
tetur02g05670 comp1990_seq1 CTGGCTATATCCAATCCTTTGAATTCCGTT
tetur02g05670 comp1990_seq1 GAACAGTTTGAACGGGCAAACACTCAGATA
tetur02g05670 comp1990_seq1 GAACGGGCAAACACTCAGATAGAGATGGTT
tetur02g05670 comp1990_seq1 GAAGGGCCTGAACGAATGGACTGTCGAGAA
tetur02g05670 comp1990_seq1 GAATCGGTTTAACTGGAACAGTTTGAACGG
tetur02g05670 comp1990_seq1 GACAAGGGATCACAATTTACGACAATGGAT
tetur02g05670 comp1990_seq1 GACACTCGGGATGGAATCGGTTTAACTGGA
tetur02g05670 comp1990_seq1 GACAGTGACAAGGGATCACAATTTACGACA
tetur02g05670 comp1990_seq1 GAGACACTCGGGATGGAATCGGTTTAACTG
tetur02g05670 comp1990_seq1 GAGAGTTTGACAGTGACAAGGGATCACAAT
tetur02g05670 comp1990_seq1 GAGATGGTTTAATGGCAATTGGATGAGTTG
tetur02g05670 comp1990_seq1 GAGGCACTGGCTATATCCAATCCTTTGAAT
tetur02g05670 comp1990_seq1 GAGTTTGACAGTGACAAGGGATCACAATTT
tetur02g05670 comp1990_seq1 GATAACGGGAATCCCATATTAGAAGCCTCT
tetur02g05670 comp1990_seq1 GATACATTGTAAGTGTGACGTCGTGTGAGA
tetur02g05670 comp1990_seq1 GATAGGAAAGAGGCACTGGCTATATCCAAT
tetur02g05670 comp1990_seq1 GATCCTCGATGTAATCATTTAGTCCTTGCA
tetur02g05670 comp1990_seq1 GATCTGGATTCCAGAAGGATTCATGACGGA
tetur02g05670 comp1990_seq1 GATGGAATCGGTTTAACTGGAACAGTTTGA
tetur02g05670 comp1990_seq1 GATGGTTTAATGGCAATTGGATGAGTTGGA
tetur02g05670 comp1990_seq1 GATTAACATCCATGGTATAGGCCAAGTTCC
tetur02g05670 comp1990_seq1 GCAAACACTCAGATAGAGATGGTTTAATGG
tetur02g05670 comp1990_seq1 GCAAGGATCGGGTTAGATCCTCGATGTAAT
tetur02g05670 comp1990_seq1 GCACTGAGAATCAGTTTCACCTTTACTCAG
tetur02g05670 comp1990_seq1 GCACTGGCTATATCCAATCCTTTGAATTCC
tetur02g05670 comp1990_seq1 AATTCAAGCAAGGATCGGGTTAGATCCTCG
tetur02g05670 comp1990_seq1 GCTACCATCAATCTCAGTCCATTCACCTAT
tetur02g05670 comp1990_seq1 GGAAAGAGGCACTGGCTATATCCAATCCTT
tetur02g05670 comp1990_seq1 GGAACAGTTTGAACGGGCAAACACTCAGAT
tetur02g05670 comp1990_seq1 GGAATCGGTTTAACTGGAACAGTTTGAACG
tetur02g05670 comp1990_seq1 GGATCACAATTTACGACAATGGATTCAGCT
tetur02g05670 comp1990_seq1 GGATCGGGTTAGATCCTCGATGTAATCATT
tetur02g05670 comp1990_seq1 GGATGGAATCGGTTTAACTGGAACAGTTTG
tetur02g05670 comp1990_seq1 GGCAAACACTCAGATAGAGATGGTTTAATG
tetur02g05670 comp1990_seq1 GGCACTGGCTATATCCAATCCTTTGAATTC
tetur02g05670 comp1990_seq1 GGGATCACAATTTACGACAATGGATTCAGC
tetur02g05670 comp1990_seq1 GGTATAGGCCAAGTTCCGATATTGTTTGAA
tetur02g05670 comp1990_seq1 GGTTTAACTGGAACAGTTTGAACGGGCAAA
tetur02g05670 comp1990_seq1 GTCAATTCAAGCAAGGATCGGGTTAGATCC
tetur02g05670 comp1990_seq1 GTGACAAGGGATCACAATTTACGACAATGG
tetur02g05670 comp1990_seq1 GTGTGAGAAGGGCCTGAACGAATGGACTGT
tetur02g05670 comp1990_seq1 GTTTAACTGGAACAGTTTGAACGGGCAAAC
tetur02g05670 comp1990_seq1 GTTTGAACGGGCAAACACTCAGATAGAGAT
tetur02g05670 comp1990_seq1 ACATTGTAAGTGTGACGTCGTGTGAGAAGG
tetur02g05670 comp1990_seq1 TAAGTGTGACGTCGTGTGAGAAGGGCCTGA
tetur02g05670 comp1990_seq1 TACATTGTAAGTGTGACGTCGTGTGAGAAG
tetur02g05670 comp1990_seq1 TAGGAAAGAGGCACTGGCTATATCCAATCC
tetur02g05670 comp1990_seq1 TCAAGCAAGGATCGGGTTAGATCCTCGATG
tetur02g05740 comp4272_seq0 TCACATTTACGGGTGATCGTCATTATCGTG
tetur02g05740 comp4272_seq0 TCAGAGGAGGAACAAATTGTGTACCTGGAA
tetur02g05740 comp4272_seq0 TCATTATCGTGATGGATCAATCGAGATCGA
tetur02g05740 comp4272_seq0 TCCTATGATAGAAAGAAAGTCCTTGTCACC
tetur02g05740 comp4272_seq0 TCGGTGGCATCACATTTACGGGTGATCGTC
tetur02g05740 comp4272_seq0 TCGTGATGGATCAATCGAGATCGAGATTGA
tetur02g05740 comp4272_seq0 TCGTTGACTGTAATTTGGACCGATTACCAC
tetur02g05740 comp4272_seq0 TCTCATTGATCTGCCTTTCGGTGGCATCAC
tetur02g05740 comp4272_seq0 ACCGACCTAAAGACATTTCAACTCGAGCTT
tetur02g05740 comp4272_seq0 TCTGCCTTTCGGTGGCATCACATTTACGGG
tetur02g05740 comp4272_seq0 TGACTGTAATTTGGACCGATTACCACTTAG
tetur02g05740 comp4272_seq0 TGAGGGTATTGAGAAACAGCATCGTCATAA
tetur02g05740 comp4272_seq0 ACCTAAAGACATTTCAACTCGAGCTTCTTC
tetur02g05740 comp4272_seq0 TGATCGTCATTATCGTGATGGATCAATCGA
tetur02g05740 comp4272_seq0 TGATCTGCCTTTCGGTGGCATCACATTTAC
tetur02g05740 comp4272_seq0 TGATGGATCAATCGAGATCGAGATTGAATG
tetur02g05740 comp4272_seq0 TGCCTTTCGGTGGCATCACATTTACGGGTG
tetur02g05740 comp4272_seq0 TGGAAAGAGATGAGGGTATTGAGAAACAGC
tetur02g05740 comp4272_seq0 ACCTGGAAAGAGATGAGGGTATTGAGAAAC
tetur02g05740 comp4272_seq0 TGGACCGATTACCACTTAGGAGTAGAGACA
tetur02g05740 comp4272_seq0 TGGACTCTTTATACTGTACAAGCATCAACC
tetur02g05740 comp4272_seq0 TGGCATCACATTTACGGGTGATCGTCATTA
tetur02g05740 comp4272_seq0 TGGTCCCACCACTTAAATTGGATGAAGATG
tetur02g05740 comp4272_seq0 TGTACAAGCATCAACCAGACTCTAAAGTGC
tetur02g05740 comp4272_seq0 TGTACCTGGAAAGAGATGAGGGTATTGAGA
tetur02g05740 comp4272_seq0 TGTAGAATTCCGCTGGTCCCACCACTTAAA
tetur02g05740 comp4272_seq0 TGTGTACCTGGAAAGAGATGAGGGTATTGA
tetur02g05740 comp4272_seq0 TTGGACCGATTACCACTTAGGAGTAGAGAC
tetur02g05740 comp4272_seq0 TTGGCCATTCCGATTCGTAATTTGGTTTCC
tetur02g05740 comp4272_seq0 TTGTAGAATTCCGCTGGTCCCACCACTTAA
tetur02g05740 comp4272_seq0 TTGTGTACCTGGAAAGAGATGAGGGTATTG
tetur02g05740 comp4272_seq0 TTTACGGGTGATCGTCATTATCGTGATGGA
tetur02g05740 comp4272_seq0 TTTGACTTCGAAGAGCAGCGTTAATGAACA
tetur02g05740 comp4272_seq0 TTTGGACCGATTACCACTTAGGAGTAGAGA
tetur02g05740 comp4272_seq0 TTTGGCCATTCCGATTCGTAATTTGGTTTC
tetur02g05740 comp4272_seq0 ACTTAGGAGTAGAGACAATTCCCGTGTCAT
tetur02g05740 comp4272_seq0 AGAATTCCGCTGGTCCCACCACTTAAATTG
tetur02g05740 comp4272_seq0 AGACATTTCAACTCGAGCTTCTTCATCTTC
tetur02g05740 comp4272_seq0 AACAAATTGTGTACCTGGAAAGAGATGAGG
tetur02g05740 comp4272_seq0 AGAGATGAGGGTATTGAGAAACAGCATCGT
tetur02g05740 comp4272_seq0 AGAGGAGGAACAAATTGTGTACCTGGAAAG
tetur02g05740 comp4272_seq0 AGGAACAAATTGTGTACCTGGAAAGAGATG
tetur02g05740 comp4272_seq0 AGGAAGAGATTGAGGCCCGTGAAGTTGCTG
tetur02g05740 comp4272_seq0 AGGAGGAACAAATTGTGTACCTGGAAAGAG
tetur02g05740 comp4272_seq0 AGGAGTAGAGACAATTCCCGTGTCATTAAT
tetur02g05740 comp4272_seq0 AGTAGAGACAATTCCCGTGTCATTAATGGT
tetur02g05740 comp4272_seq0 ATACCGACCTAAAGACATTTCAACTCGAGC
tetur02g05740 comp4272_seq0 ATCACATTTACGGGTGATCGTCATTATCGT
tetur02g05740 comp4272_seq0 ATCGTGATGGATCAATCGAGATCGAGATTG
tetur02g05740 comp4272_seq0 ATCTGCCTTTCGGTGGCATCACATTTACGG
tetur02g05740 comp4272_seq0 ATGTATCAGAGGAGGAACAAATTGTGTACC
tetur02g05740 comp4272_seq0 ATTCCGCTGGTCCCACCACTTAAATTGGAT
tetur02g05740 comp4272_seq0 ATTTACGGGTGATCGTCATTATCGTGATGG
tetur02g05740 comp4272_seq0 ATTTGACTTCGAAGAGCAGCGTTAATGAAC
tetur02g05740 comp4272_seq0 ATTTGGACCGATTACCACTTAGGAGTAGAG
tetur02g05740 comp4272_seq0 CAAATTGTGTACCTGGAAAGAGATGAGGGT
tetur02g05740 comp4272_seq0 CAATTTGACTTCGAAGAGCAGCGTTAATGA
tetur02g05740 comp4272_seq0 CACATTTACGGGTGATCGTCATTATCGTGA
tetur02g05740 comp4272_seq0 CACTTAGGAGTAGAGACAATTCCCGTGTCA
tetur02g05740 comp4272_seq0 CAGAGGAGGAACAAATTGTGTACCTGGAAA
tetur02g05740 comp4272_seq0 CATCACATTTACGGGTGATCGTCATTATCG
tetur02g05740 comp4272_seq0 CATCTCATTGATCTGCCTTTCGGTGGCATC
tetur02g05740 comp4272_seq0 CATGTATCAGAGGAGGAACAAATTGTGTAC
tetur02g05740 comp4272_seq0 CATTATCGTGATGGATCAATCGAGATCGAG
tetur02g05740 comp4272_seq0 CATTGATCTGCCTTTCGGTGGCATCACATT
tetur02g05740 comp4272_seq0 CATTTACGGGTGATCGTCATTATCGTGATG
tetur02g05740 comp4272_seq0 AAGAGATGAGGGTATTGAGAAACAGCATCG
tetur02g05740 comp4272_seq0 AAGAGGAAGAGATTGAGGCCCGTGAAGTTG
tetur02g05740 comp4272_seq0 CCACTTAGGAGTAGAGACAATTCCCGTGTC
tetur02g05740 comp4272_seq0 CCATTCCGATTCGTAATTTGGTTTCCTCAA
tetur02g05740 comp4272_seq0 CCGACCTAAAGACATTTCAACTCGAGCTTC
tetur02g05740 comp4272_seq0 CCGATTACCACTTAGGAGTAGAGACAATTC
tetur02g05740 comp4272_seq0 CCTAAAGACATTTCAACTCGAGCTTCTTCA
tetur02g05740 comp4272_seq0 CCTATGATAGAAAGAAAGTCCTTGTCACCA
tetur02g05740 comp4272_seq0 CCTGGAAAGAGATGAGGGTATTGAGAAACA
tetur02g05740 comp4272_seq0 CGACCTAAAGACATTTCAACTCGAGCTTCT
tetur02g05740 comp4272_seq0 CGATTACCACTTAGGAGTAGAGACAATTCC
tetur02g05740 comp4272_seq0 CGGGTGATCGTCATTATCGTGATGGATCAA
tetur02g05740 comp4272_seq0 CGGTGGCATCACATTTACGGGTGATCGTCA
tetur02g05740 comp4272_seq0 CGTCATTATCGTGATGGATCAATCGAGATC
tetur02g05740 comp4272_seq0 CGTGATGGATCAATCGAGATCGAGATTGAA
tetur02g05740 comp4272_seq0 CGTTAATGAACATCATCTCATTGATCTGCC
tetur02g05740 comp4272_seq0 CGTTGACTGTAATTTGGACCGATTACCACT
tetur02g05740 comp4272_seq0 AAAGAGATGAGGGTATTGAGAAACAGCATC
tetur02g05740 comp4272_seq0 CTCATTGATCTGCCTTTCGGTGGCATCACA
tetur02g05740 comp4272_seq0 CTGGAAAGAGATGAGGGTATTGAGAAACAG
tetur02g05740 comp4272_seq0 CTGTAATTTGGACCGATTACCACTTAGGAG
tetur02g05740 comp4272_seq0 CTGTACAAGCATCAACCAGACTCTAAAGTG
tetur02g05740 comp4272_seq0 CTTAGGAGTAGAGACAATTCCCGTGTCATT
tetur02g05740 comp4272_seq0 CTTCATGTATCAGAGGAGGAACAAATTGTG
tetur02g05740 comp4272_seq0 GAAAGAGATGAGGGTATTGAGAAACAGCAT
tetur02g05740 comp4272_seq0 GAACAAATTGTGTACCTGGAAAGAGATGAG
tetur02g05740 comp4272_seq0 GAATTCCGCTGGTCCCACCACTTAAATTGG
tetur02g05740 comp4272_seq0 GACATTTCAACTCGAGCTTCTTCATCTTCT
tetur02g05740 comp4272_seq0 GACCTAAAGACATTTCAACTCGAGCTTCTT
tetur02g05740 comp4272_seq0 AATCGTTGACTGTAATTTGGACCGATTACC
tetur02g05740 comp4272_seq0 GACTGTAATTTGGACCGATTACCACTTAGG
tetur02g05740 comp4272_seq0 GAGATGAGGGTATTGAGAAACAGCATCGTC
tetur02g05740 comp4272_seq0 GAGCAGCGTTAATGAACATCATCTCATTGA
tetur02g05740 comp4272_seq0 GAGGAACAAATTGTGTACCTGGAAAGAGAT
tetur02g05740 comp4272_seq0 GAGGAAGAGATTGAGGCCCGTGAAGTTGCT
tetur02g05740 comp4272_seq0 GAGGAGGAACAAATTGTGTACCTGGAAAGA
tetur02g05740 comp4272_seq0 GAGGGTATTGAGAAACAGCATCGTCATAAT
tetur02g05740 comp4272_seq0 GAGTAGAGACAATTCCCGTGTCATTAATGG
tetur02g05740 comp4272_seq0 GATAGAAAGAAAGTCCTTGTCACCAAGAAG
tetur02g05740 comp4272_seq0 GATCGTCATTATCGTGATGGATCAATCGAG
tetur02g05740 comp4272_seq0 GATCTGCCTTTCGGTGGCATCACATTTACG
tetur02g05740 comp4272_seq0 GATGAGGGTATTGAGAAACAGCATCGTCAT
tetur02g05740 comp4272_seq0 GATGATACATTATCGGGAACATCATTCGTG
tetur02g05740 comp4272_seq0 GATGGATCAATCGAGATCGAGATTGAATGT
tetur02g05740 comp4272_seq0 GCAGCGTTAATGAACATCATCTCATTGATC
tetur02g05740 comp4272_seq0 GCATCACATTTACGGGTGATCGTCATTATC
tetur02g05740 comp4272_seq0 GCCATTCCGATTCGTAATTTGGTTTCCTCA
tetur02g05740 comp4272_seq0 GCGTTAATGAACATCATCTCATTGATCTGC
tetur02g05740 comp4272_seq0 GGAAAGAGATGAGGGTATTGAGAAACAGCA
tetur02g05740 comp4272_seq0 GGAACAAATTGTGTACCTGGAAAGAGATGA
tetur02g05740 comp4272_seq0 GGACCGATTACCACTTAGGAGTAGAGACAA
tetur02g05740 comp4272_seq0 GGACTCTTTATACTGTACAAGCATCAACCA
tetur02g05740 comp4272_seq0 ACAAATTGTGTACCTGGAAAGAGATGAGGG
tetur02g05740 comp4272_seq0 GGAGGAACAAATTGTGTACCTGGAAAGAGA
tetur02g05740 comp4272_seq0 GGAGTAGAGACAATTCCCGTGTCATTAATG
tetur02g05740 comp4272_seq0 GGCCATTCCGATTCGTAATTTGGTTTCCTC
tetur02g05740 comp4272_seq0 ACAAGCATCAACCAGACTCTAAAGTGCTTT
tetur02g05740 comp4272_seq0 GGGTATTGAGAAACAGCATCGTCATAATTG
tetur02g05740 comp4272_seq0 GGTCCCACCACTTAAATTGGATGAAGATGA
tetur02g05740 comp4272_seq0 GGTGATCGTCATTATCGTGATGGATCAATC
tetur02g05740 comp4272_seq0 GGTGGCATCACATTTACGGGTGATCGTCAT
tetur02g05740 comp4272_seq0 GTAATTTGGACCGATTACCACTTAGGAGTA
tetur02g05740 comp4272_seq0 GTACAAGCATCAACCAGACTCTAAAGTGCT
tetur02g05740 comp4272_seq0 GTACCTGGAAAGAGATGAGGGTATTGAGAA
tetur02g05740 comp4272_seq0 GTAGAATTCCGCTGGTCCCACCACTTAAAT
tetur02g05740 comp4272_seq0 GTAGAGACAATTCCCGTGTCATTAATGGTA
tetur02g05740 comp4272_seq0 GTATCAGAGGAGGAACAAATTGTGTACCTG
tetur02g05740 comp4272_seq0 GTCATTATCGTGATGGATCAATCGAGATCG
tetur02g05740 comp4272_seq0 AAAGTCCTTGTCACCAAGAAGACTCGTGAT
tetur02g05740 comp4272_seq0 GTGATCGTCATTATCGTGATGGATCAATCG
tetur02g05740 comp4272_seq0 GTGATGGATCAATCGAGATCGAGATTGAAT
tetur02g05740 comp4272_seq0 GTGGCATCACATTTACGGGTGATCGTCATT
tetur02g05740 comp4272_seq0 GTGTACCTGGAAAGAGATGAGGGTATTGAG
tetur02g05740 comp4272_seq0 ACATCATCTCATTGATCTGCCTTTCGGTGG
tetur02g05740 comp4272_seq0 GTTGACTGTAATTTGGACCGATTACCACTT
tetur02g05740 comp4272_seq0 GTTGTAGAATTCCGCTGGTCCCACCACTTA
tetur02g05740 comp4272_seq0 ACATTTACGGGTGATCGTCATTATCGTGAT
tetur02g05740 comp4272_seq0 TAATTTGGACCGATTACCACTTAGGAGTAG
tetur02g05740 comp4272_seq0 TACCACTTAGGAGTAGAGACAATTCCCGTG
tetur02g05740 comp4272_seq0 TACCTGGAAAGAGATGAGGGTATTGAGAAA
tetur02g05740 comp4272_seq0 TACGGGTGATCGTCATTATCGTGATGGATC
tetur02g05740 comp4272_seq0 TAGGAGTAGAGACAATTCCCGTGTCATTAA
tetur02g05740 comp4272_seq0 TATCAGAGGAGGAACAAATTGTGTACCTGG
tetur02g05740 comp4272_seq0 ACCACTTAGGAGTAGAGACAATTCCCGTGT
tetur02g05740 comp4272_seq0 TCAAAGAACGAGGAGGAATATGATGCTGAA
tetur02g05770 comp172_seq15 TCACTTTGGTTCTGATTCTCCATGTTCCAA
tetur02g05770 comp172_seq15 TCAGTTGCAGATCTTGTATCCTTTCAACGG
tetur02g05770 comp172_seq15 TCATCAGAATCACTTTGGTTCTGATTCTCC
tetur02g05770 comp172_seq15 TCATTGAAAGGTGGTGATGCCACATTAAGA
tetur02g05770 comp172_seq15 TCATTGTCCAGAATCTCAATAATCCTGTCC
tetur02g05770 comp172_seq15 TCCAGAATCTCAATAATCCTGTCCACCTTC
tetur02g05770 comp172_seq15 TCCGGGTTAAACGTTTCTCACTAAATGCTG
tetur02g05770 comp172_seq15 TCCTCGGAACTTTCTTGAGATTCATTGTCC
tetur02g05770 comp172_seq15 TCCTCTATCCGGTAATCTCACTAATCAATC
tetur02g05770 comp172_seq15 TCGGAACTTTCTTGAGATTCATTGTCCAGA
tetur02g05770 comp172_seq15 TCGGGCATAGATCGACTTAAACTTGGTTTC
tetur02g05770 comp172_seq15 TCTACGAGTGAATTCAGGTTCAAGGTCCCA
tetur02g05770 comp172_seq15 TCTCAATAATCCTGTCCACCTTCTCTGAAA
tetur02g05770 comp172_seq15 TCTCACTAAATGCTGGTGAGTCTAATCTCG
tetur02g05770 comp172_seq15 TCTCTACGAGTGAATTCAGGTTCAAGGTCC
tetur02g05770 comp172_seq15 TCTTGTATCCTTTCAACGGGTATCTCCCAA
tetur02g05770 comp172_seq15 TGAATTCAGGTTCAAGGTCCCATGTGAATG
tetur02g05770 comp172_seq15 TGCAGATCTTGTATCCTTTCAACGGGTATC
tetur02g05770 comp172_seq15 TGCCACATTAAGACGCTCAAATACCATGGG
tetur02g05770 comp172_seq15 TGCTGGTGAGTCTAATCTCGGTTTCAAGTA
tetur02g05770 comp172_seq15 TGGTGAGTCTAATCTCGGTTTCAAGTATTC
tetur02g05770 comp172_seq15 TGGTGATGCCACATTAAGACGCTCAAATAC
tetur02g05770 comp172_seq15 TGGTTTCCGGGTTAAACGTTTCTCACTAAA
tetur02g05770 comp172_seq15 ACGAGTGAATTCAGGTTCAAGGTCCCATGT
tetur02g05770 comp172_seq15 TTCAGGTAATTGTGTTCCCATCATGGGTTG
tetur02g05770 comp172_seq15 TTCAGGTTCAAGGTCCCATGTGAATGTTCA
tetur02g05770 comp172_seq15 TTCATTGAAAGGTGGTGATGCCACATTAAG
tetur02g05770 comp172_seq15 TTCTCACTAAATGCTGGTGAGTCTAATCTC
tetur02g05770 comp172_seq15 TTGAAAGGTGGTGATGCCACATTAAGACGC
tetur02g05770 comp172_seq15 TTGACATCCTCGGAACTTTCTTGAGATTCA
tetur02g05770 comp172_seq15 TTGGTTCTGATTCTCCATGTTCCAATCGTA
tetur02g05770 comp172_seq15 TTGTCCAGAATCTCAATAATCCTGTCCACC
tetur02g05770 comp172_seq15 ACGGGCTGATTGTCAAGTCTCCCAAAGAAT
tetur02g05770 comp172_seq15 TTTCCGGGTTAAACGTTTCTCACTAAATGC
tetur02g05770 comp172_seq15 TTTGTTGACATCCTCGGAACTTTCTTGAGA
tetur02g05770 comp172_seq15 ACTAAATGCTGGTGAGTCTAATCTCGGTTT
tetur02g05770 comp172_seq15 ACTTGGTTTCCGGGTTAAACGTTTCTCACT
tetur02g05770 comp172_seq15 ACTTTGGTTCTGATTCTCCATGTTCCAATC
tetur02g05770 comp172_seq15 AGATAAACGGCTTGAAGTTCAAGGTACAGG
tetur02g05770 comp172_seq15 AGATCTTGTATCCTTTCAACGGGTATCTCC
tetur02g05770 comp172_seq15 AGGCAACGATGTTCGGGTGGTCCAATTTAC
tetur02g05770 comp172_seq15 AGGCAAGTGCAGACTCGTATTCCCAACACC
tetur02g05770 comp172_seq15 AGTCTCTACGAGTGAATTCAGGTTCAAGGT
tetur02g05770 comp172_seq15 AGTTGCAGATCTTGTATCCTTTCAACGGGT
tetur02g05770 comp172_seq15 ATAAACGGCTTGAAGTTCAAGGTACAGGTT
tetur02g05770 comp172_seq15 ATAAACGTTTCTCGTCCAGAGCTGCTTGAG
tetur02g05770 comp172_seq15 ATAATCCTGTCCACCTTCTCTGAAATGCAC
tetur02g05770 comp172_seq15 ATATCGGGCATAGATCGACTTAAACTTGGT
tetur02g05770 comp172_seq15 ATCCTCGGAACTTTCTTGAGATTCATTGTC
tetur02g05770 comp172_seq15 ATCCTGTCCACCTTCTCTGAAATGCACTGC
tetur02g05770 comp172_seq15 ATGACCAAGTCTCTACGAGTGAATTCAGGT
tetur02g05770 comp172_seq15 ATGCCACATTAAGACGCTCAAATACCATGG
tetur02g05770 comp172_seq15 ATGCTGGTGAGTCTAATCTCGGTTTCAAGT
tetur02g05770 comp172_seq15 ATTCAGGTTCAAGGTCCCATGTGAATGTTC
tetur02g05770 comp172_seq15 AACGATGTTCGGGTGGTCCAATTTACGAAG
tetur02g05770 comp172_seq15 ATTGAAAGGTGGTGATGCCACATTAAGACG
tetur02g05770 comp172_seq15 ATTGTCCAGAATCTCAATAATCCTGTCCAC
tetur02g05770 comp172_seq15 ATTTGTTGACATCCTCGGAACTTTCTTGAG
tetur02g05770 comp172_seq15 CAACGATGTTCGGGTGGTCCAATTTACGAA
tetur02g05770 comp172_seq15 AACGTTTCTCGTCCAGAGCTGCTTGAGTTT
tetur02g05770 comp172_seq15 CAAGTCTCTACGAGTGAATTCAGGTTCAAG
tetur02g05770 comp172_seq15 CAATAATCCTGTCCACCTTCTCTGAAATGC
tetur02g05770 comp172_seq15 CAATGGCACTGATTAAACATCCTAATACCC
tetur02g05770 comp172_seq15 CACAGGCAAGTGCAGACTCGTATTCCCAAC
tetur02g05770 comp172_seq15 AAACGTTTCTCACTAAATGCTGGTGAGTCT
tetur02g05770 comp172_seq15 CACGGGCTGATTGTCAAGTCTCCCAAAGAA
tetur02g05770 comp172_seq15 CACTAAATGCTGGTGAGTCTAATCTCGGTT
tetur02g05770 comp172_seq15 CACTTTGGTTCTGATTCTCCATGTTCCAAT
tetur02g05770 comp172_seq15 CAGAAGTTCATTTCAGGTAATTGTGTTCCC
tetur02g05770 comp172_seq15 CAGATAAACGGCTTGAAGTTCAAGGTACAG
tetur02g05770 comp172_seq15 CAGATCTTGTATCCTTTCAACGGGTATCTC
tetur02g05770 comp172_seq15 AACTTGGTTTCCGGGTTAAACGTTTCTCAC
tetur02g05770 comp172_seq15 CAGGCAAGTGCAGACTCGTATTCCCAACAC
tetur02g05770 comp172_seq15 CAGGTAATTGTGTTCCCATCATGGGTTGTC
tetur02g05770 comp172_seq15 CAGTTGCAGATCTTGTATCCTTTCAACGGG
tetur02g05770 comp172_seq15 CATCAGAATCACTTTGGTTCTGATTCTCCA
tetur02g05770 comp172_seq15 CATCCTCGGAACTTTCTTGAGATTCATTGT
tetur02g05770 comp172_seq15 CATTGAAAGGTGGTGATGCCACATTAAGAC
tetur02g05770 comp172_seq15 CATTGTCCAGAATCTCAATAATCCTGTCCA
tetur02g05770 comp172_seq15 CATTGTTAGAACTCATCAGAACATTCGGTG
tetur02g05770 comp172_seq15 CATTTCAGGTAATTGTGTTCCCATCATGGG
tetur02g05770 comp172_seq15 CCAAGTCTCTACGAGTGAATTCAGGTTCAA
tetur02g05770 comp172_seq15 CCAATGGCACTGATTAAACATCCTAATACC
tetur02g05770 comp172_seq15 CCACATTAAGACGCTCAAATACCATGGGCA
tetur02g05770 comp172_seq15 CCACGGGCTGATTGTCAAGTCTCCCAAAGA
tetur02g05770 comp172_seq15 CCAGAATCTCAATAATCCTGTCCACCTTCT
tetur02g05770 comp172_seq15 CCATTTCAAGCAGGTCTTTAAGCTTATCAC
tetur02g05770 comp172_seq15 CCGGGTTAAACGTTTCTCACTAAATGCTGG
tetur02g05770 comp172_seq15 CCTCGGAACTTTCTTGAGATTCATTGTCCA
tetur02g05770 comp172_seq15 CCTTTCAACGGGTATCTCCCAATCATCAAC
tetur02g05770 comp172_seq15 CGAGTGAATTCAGGTTCAAGGTCCCATGTG
tetur02g05770 comp172_seq15 CGATCAGTTGCAGATCTTGTATCCTTTCAA
tetur02g05770 comp172_seq15 CGATGTTCGGGTGGTCCAATTTACGAAGAT
tetur02g05770 comp172_seq15 CGGAACTTTCTTGAGATTCATTGTCCAGAA
tetur02g05770 comp172_seq15 CGGGTTAAACGTTTCTCACTAAATGCTGGT
tetur02g05770 comp172_seq15 CGTTTCTCACTAAATGCTGGTGAGTCTAAT
tetur02g05770 comp172_seq15 CTAAATGCTGGTGAGTCTAATCTCGGTTTC
tetur02g05770 comp172_seq15 CTACGAGTGAATTCAGGTTCAAGGTCCCAT
tetur02g05770 comp172_seq15 CTCAATAATCCTGTCCACCTTCTCTGAAAT
tetur02g05770 comp172_seq15 CTCACTAAATGCTGGTGAGTCTAATCTCGG
tetur02g05770 comp172_seq15 AAGTCTCTACGAGTGAATTCAGGTTCAAGG
tetur02g05770 comp172_seq15 CTCGGAACTTTCTTGAGATTCATTGTCCAG
tetur02g05770 comp172_seq15 CTCGTGTCAATATCTCCCAAATTACAACAC
tetur02g05770 comp172_seq15 CTCTACGAGTGAATTCAGGTTCAAGGTCCC
tetur02g05770 comp172_seq15 CTCTCGTGTCAATATCTCCCAAATTACAAC
tetur02g05770 comp172_seq15 CTGGTGAGTCTAATCTCGGTTTCAAGTATT
tetur02g05770 comp172_seq15 CTTCATTGAAAGGTGGTGATGCCACATTAA
tetur02g05770 comp172_seq15 CTTGTATCCTTTCAACGGGTATCTCCCAAT
tetur02g05770 comp172_seq15 CTTTCAACGGGTATCTCCCAATCATCAACT
tetur02g05770 comp172_seq15 CTTTGGTTCTGATTCTCCATGTTCCAATCG
tetur02g05770 comp172_seq15 GAAAGGTGGTGATGCCACATTAAGACGCTC
tetur02g05770 comp172_seq15 GAATCTCAATAATCCTGTCCACCTTCTCTG
tetur02g05770 comp172_seq15 AATCCTGTCCACCTTCTCTGAAATGCACTG
tetur02g05770 comp172_seq15 GAATTCAGGTTCAAGGTCCCATGTGAATGT
tetur02g05770 comp172_seq15 GACCAAGTCTCTACGAGTGAATTCAGGTTC
tetur02g05770 comp172_seq15 GACTTAAACTTGGTTTCCGGGTTAAACGTT
tetur02g05770 comp172_seq15 AATGACCAAGTCTCTACGAGTGAATTCAGG
tetur02g05770 comp172_seq15 GAGTGAATTCAGGTTCAAGGTCCCATGTGA
tetur02g05770 comp172_seq15 GATAAACGGCTTGAAGTTCAAGGTACAGGT
tetur02g05770 comp172_seq15 AATGCTGGTGAGTCTAATCTCGGTTTCAAG
tetur02g05770 comp172_seq15 GATCTTGTATCCTTTCAACGGGTATCTCCC
tetur02g05770 comp172_seq15 GATGCCACATTAAGACGCTCAAATACCATG
tetur02g05770 comp172_seq15 GCACAGGCAAGTGCAGACTCGTATTCCCAA
tetur02g05770 comp172_seq15 GCAGAAGTTCATTTCAGGTAATTGTGTTCC
tetur02g05770 comp172_seq15 GCAGATCTTGTATCCTTTCAACGGGTATCT
tetur02g05770 comp172_seq15 AATTCAGGTTCAAGGTCCCATGTGAATGTT
tetur02g05770 comp172_seq15 GCTGGTGAGTCTAATCTCGGTTTCAAGTAT
tetur02g05770 comp172_seq15 GGGTGATCTCCTCTATCCGGTAATCTCACT
tetur02g05770 comp172_seq15 GGGTTAAACGTTTCTCACTAAATGCTGGTG
tetur02g05770 comp172_seq15 GGTGAGTCTAATCTCGGTTTCAAGTATTCA
tetur02g05770 comp172_seq15 GGTGATCTCCTCTATCCGGTAATCTCACTA
tetur02g05770 comp172_seq15 GGTGATGCCACATTAAGACGCTCAAATACC
tetur02g05770 comp172_seq15 GGTGGTGATGCCACATTAAGACGCTCAAAT
tetur02g05770 comp172_seq15 GGTTAAACGTTTCTCACTAAATGCTGGTGA
tetur02g05770 comp172_seq15 GGTTCTGATTCTCCATGTTCCAATCGTATT
tetur02g05770 comp172_seq15 GGTTTCCGGGTTAAACGTTTCTCACTAAAT
tetur02g05770 comp172_seq15 GTCCAGAATCTCAATAATCCTGTCCACCTT
tetur02g05770 comp172_seq15 GTCTCCCAAAGAATACAGCTCCTTGAGCAC
tetur02g05770 comp172_seq15 GTCTCTACGAGTGAATTCAGGTTCAAGGTC
tetur02g05770 comp172_seq15 GTGAATTCAGGTTCAAGGTCCCATGTGAAT
tetur02g05770 comp172_seq15 GTGATCTCCTCTATCCGGTAATCTCACTAA
tetur02g05770 comp172_seq15 GTGATGCCACATTAAGACGCTCAAATACCA
tetur02g05770 comp172_seq15 GTGGTGATGCCACATTAAGACGCTCAAATA
tetur02g05770 comp172_seq15 GTTAAACGTTTCTCACTAAATGCTGGTGAG
tetur02g05770 comp172_seq15 GTTGACATCCTCGGAACTTTCTTGAGATTC
tetur02g05770 comp172_seq15 GTTGCAGATCTTGTATCCTTTCAACGGGTA
tetur02g05770 comp172_seq15 GTTTCCGGGTTAAACGTTTCTCACTAAATG
tetur02g05770 comp172_seq15 TAAACGTTTCTCACTAAATGCTGGTGAGTC
tetur02g05770 comp172_seq15 TAAACTTGGTTTCCGGGTTAAACGTTTCTC
tetur02g05770 comp172_seq15 TAAATGCTGGTGAGTCTAATCTCGGTTTCA
tetur02g05770 comp172_seq15 TAATGACCAAGTCTCTACGAGTGAATTCAG
tetur02g05770 comp172_seq15 TACGAGTGAATTCAGGTTCAAGGTCCCATG
tetur02g05770 comp172_seq15 TAGGCACAGGCAAGTGCAGACTCGTATTCC
tetur02g05770 comp172_seq15 TATATCGGGCATAGATCGACTTAAACTTGG
tetur02g05770 comp172_seq15 TCAATAATCCTGTCCACCTTCTCTGAAATG
tetur02g06100 comp5786_seq0 TCACCCGATTGATCTTAAATGACCCATGAA
tetur02g06100 comp5786_seq0 TCGGTGAAAGTTGATCTTGAACAGTTCCCA
tetur02g06100 comp5786_seq0 TCTAATCATCGAAGTTCTCCCAAAGCACCA
tetur02g06100 comp5786_seq0 TCTACTCACCCGATTGATCTTAAATGACCC
tetur02g06100 comp5786_seq0 TCTCCCAAAGCACCACATCTACTCACCCGA
tetur02g06100 comp5786_seq0 TCTGGCCTTATCTAAACGCACTCGTAGTGC
tetur02g06100 comp5786_seq0 TCTTGAACAGTTCCCAACAATTCGCCCTCA
tetur02g06100 comp5786_seq0 TGATCTTGAACAGTTCCCAACAATTCGCCC
tetur02g06100 comp5786_seq0 TGGCCTTATCTAAACGCACTCGTAGTGCTC
tetur02g06100 comp5786_seq0 TGTCAATATGGCTCAAGATGTTCCATGTTC
tetur02g06100 comp5786_seq0 TGTTCTAATCATCGAAGTTCTCCCAAAGCA
tetur02g06100 comp5786_seq0 TTAGAGTCGGTGAAAGTTGATCTTGAACAG
tetur02g06100 comp5786_seq0 TTCCCTTCTCTGGCCTACTCTGGCCTTATC
tetur02g06100 comp5786_seq0 AAATGACCCATGAAATAAAGGCCTAACCAG
tetur02g06100 comp5786_seq0 TTCTAATCATCGAAGTTCTCCCAAAGCACC
tetur02g06100 comp5786_seq0 TTCTCCCAAAGCACCACATCTACTCACCCG
tetur02g06100 comp5786_seq0 TTCTCTGGCCTACTCTGGCCTTATCTAAAC
tetur02g06100 comp5786_seq0 TTGATCTTGAACAGTTCCCAACAATTCGCC
tetur02g06100 comp5786_seq0 ACTCACCCGATTGATCTTAAATGACCCATG
tetur02g06100 comp5786_seq0 AGAGTCGGTGAAAGTTGATCTTGAACAGTT
tetur02g06100 comp5786_seq0 AGGCGATTGTTGATCAAGAAATTGCTGGTC
tetur02g06100 comp5786_seq0 AACAGTTCCCAACAATTCGCCCTCAATTAC
tetur02g06100 comp5786_seq0 AGTCGGTGAAAGTTGATCTTGAACAGTTCC
tetur02g06100 comp5786_seq0 AGTGTCAATATGGCTCAAGATGTTCCATGT
tetur02g06100 comp5786_seq0 AGTTCTCCCAAAGCACCACATCTACTCACC
tetur02g06100 comp5786_seq0 AGTTGATCTTGAACAGTTCCCAACAATTCG
tetur02g06100 comp5786_seq0 ATACCGTAATGGAGCAAATAACCATCCGTG
tetur02g06100 comp5786_seq0 AACCATCCGTGGTAATGGTAATATGACGCT
tetur02g06100 comp5786_seq0 ATCGAAGTTCTCCCAAAGCACCACATCTAC
tetur02g06100 comp5786_seq0 ATCTACTCACCCGATTGATCTTAAATGACC
tetur02g06100 comp5786_seq0 ATCTTGAACAGTTCCCAACAATTCGCCCTC
tetur02g06100 comp5786_seq0 ATGACCCATGAAATAAAGGCCTAACCAGAC
tetur02g06100 comp5786_seq0 ATGTTCTAATCATCGAAGTTCTCCCAAAGC
tetur02g06100 comp5786_seq0 CACCACATCTACTCACCCGATTGATCTTAA
tetur02g06100 comp5786_seq0 CACCCGATTGATCTTAAATGACCCATGAAA
tetur02g06100 comp5786_seq0 CAGTTCCCAACAATTCGCCCTCAATTACCC
tetur02g06100 comp5786_seq0 CATCGAAGTTCTCCCAAAGCACCACATCTA
tetur02g06100 comp5786_seq0 CATGAAATAAAGGCCTAACCAGACTAACGG
tetur02g06100 comp5786_seq0 CCATCCGTGGTAATGGTAATATGACGCTAT
tetur02g06100 comp5786_seq0 CCATGAAATAAAGGCCTAACCAGACTAACG
tetur02g06100 comp5786_seq0 CCCATGAAATAAAGGCCTAACCAGACTAAC
tetur02g06100 comp5786_seq0 CCCTTCCCTACCACACTGAACATGACAGTT
tetur02g06100 comp5786_seq0 CCCTTCTCTGGCCTACTCTGGCCTTATCTA
tetur02g06100 comp5786_seq0 CCTCCCAGTTTAATTGGTAAAGTATCACGG
tetur02g06100 comp5786_seq0 CCTTCCCTACCACACTGAACATGACAGTTA
tetur02g06100 comp5786_seq0 CCTTCTCTGGCCTACTCTGGCCTTATCTAA
tetur02g06100 comp5786_seq0 CGAAGTTCTCCCAAAGCACCACATCTACTC
tetur02g06100 comp5786_seq0 AAGGCGATTGTTGATCAAGAAATTGCTGGT
tetur02g06100 comp5786_seq0 CGGTGAAAGTTGATCTTGAACAGTTCCCAA
tetur02g06100 comp5786_seq0 CGTTCAATGATAACGTTAAAGGGAATGTGG
tetur02g06100 comp5786_seq0 CTAATCATCGAAGTTCTCCCAAAGCACCAC
tetur02g06100 comp5786_seq0 CTACTCACCCGATTGATCTTAAATGACCCA
tetur02g06100 comp5786_seq0 CTCACCCGATTGATCTTAAATGACCCATGA
tetur02g06100 comp5786_seq0 CTCCCAAAGCACCACATCTACTCACCCGAT
tetur02g06100 comp5786_seq0 CTCCCAGTTTAATTGGTAAAGTATCACGGG
tetur02g06100 comp5786_seq0 AAGTGTCAATATGGCTCAAGATGTTCCATG
tetur02g06100 comp5786_seq0 AAGTTCTCCCAAAGCACCACATCTACTCAC
tetur02g06100 comp5786_seq0 CTGGCCTTATCTAAACGCACTCGTAGTGCT
tetur02g06100 comp5786_seq0 AAGTTGGTCCCAGTGAATCTCAATCAAACG
tetur02g06100 comp5786_seq0 CTTCCCTACCACACTGAACATGACAGTTAA
tetur02g06100 comp5786_seq0 CTTCTCTGGCCTACTCTGGCCTTATCTAAA
tetur02g06100 comp5786_seq0 CTTGAACAGTTCCCAACAATTCGCCCTCAA
tetur02g06100 comp5786_seq0 GAAATAAAGGCCTAACCAGACTAACGGATA
tetur02g06100 comp5786_seq0 GAACAGTTCCCAACAATTCGCCCTCAATTA
tetur02g06100 comp5786_seq0 GAAGTTCTCCCAAAGCACCACATCTACTCA
tetur02g06100 comp5786_seq0 GAAGTTGGTCCCAGTGAATCTCAATCAAAC
tetur02g06100 comp5786_seq0 GACCCATGAAATAAAGGCCTAACCAGACTA
tetur02g06100 comp5786_seq0 GAGTCGGTGAAAGTTGATCTTGAACAGTTC
tetur02g06100 comp5786_seq0 GATCTTGAACAGTTCCCAACAATTCGCCCT
tetur02g06100 comp5786_seq0 GCACCACATCTACTCACCCGATTGATCTTA
tetur02g06100 comp5786_seq0 GCCAATGGGATATAACGTTCAATGATAACG
tetur02g06100 comp5786_seq0 GCGATTGTTGATCAAGAAATTGCTGGTCAT
tetur02g06100 comp5786_seq0 GGCCAATGGGATATAACGTTCAATGATAAC
tetur02g06100 comp5786_seq0 GGCCTTATCTAAACGCACTCGTAGTGCTCT
tetur02g06100 comp5786_seq0 GGCGATTGTTGATCAAGAAATTGCTGGTCA
tetur02g06100 comp5786_seq0 GGTGAAAGTTGATCTTGAACAGTTCCCAAC
tetur02g06100 comp5786_seq0 GTCAATATGGCTCAAGATGTTCCATGTTCA
tetur02g06100 comp5786_seq0 GTCGGTGAAAGTTGATCTTGAACAGTTCCC
tetur02g06100 comp5786_seq0 GTGAAAGTTGATCTTGAACAGTTCCCAACA
tetur02g06100 comp5786_seq0 ACAGTTCCCAACAATTCGCCCTCAATTACC
tetur02g06100 comp5786_seq0 GTGTCAATATGGCTCAAGATGTTCCATGTT
tetur02g06100 comp5786_seq0 GTTCAATGATAACGTTAAAGGGAATGTGGG
tetur02g06100 comp5786_seq0 GTTCCCTTCTCTGGCCTACTCTGGCCTTAT
tetur02g06100 comp5786_seq0 GTTCTAATCATCGAAGTTCTCCCAAAGCAC
tetur02g06100 comp5786_seq0 GTTCTCCCAAAGCACCACATCTACTCACCC
tetur02g06100 comp5786_seq0 GTTGATCTTGAACAGTTCCCAACAATTCGC
tetur02g06100 comp5786_seq0 TAATCATCGAAGTTCTCCCAAAGCACCACA
tetur02g06920 comp2671_seq0 TCAGTGACCTGATCCACGAATGTAAGGATA
tetur02g06920 comp2671_seq0 TCATTCCCGTGATTCGCCATGGACAATTTA
tetur02g06920 comp2671_seq0 TCCACGAATGTAAGGATAAGGCTTTGAAAC
tetur02g06920 comp2671_seq0 TCCATTCCCATTTACCTTCTTCCATTCTCC
tetur02g06920 comp2671_seq0 TCCATTCTCCTTCTTGTGCCATAAATTGTC
tetur02g06920 comp2671_seq0 TCCCATGATCAAGGTAGCCTTAATCATCAG
tetur02g06920 comp2671_seq0 TCGCCATGGACAATTTAAAGAAATTGGAGG
tetur02g06920 comp2671_seq0 TCGGGAATATCGTTTGGTTGAGAAACGGTG
tetur02g06920 comp2671_seq0 TCGGTACATTACCGAGCGAAATCATTTGAA
tetur02g06920 comp2671_seq0 TCTATTCATTCCCGTGATTCGCCATGGACA
tetur02g06920 comp2671_seq0 TCTCAGTGACCTGATCCACGAATGTAAGGA
tetur02g06920 comp2671_seq0 ACCGGAAAGCTTATCACCTCACAAGAGATT
tetur02g06920 comp2671_seq0 TGAAGCCTCGGGAATATCGTTTGGTTGAGA
tetur02g06920 comp2671_seq0 TGAAGGACAATACGAGAAGGTAATCGGTAC
tetur02g06920 comp2671_seq0 TGACCTGATCCACGAATGTAAGGATAAGGC
tetur02g06920 comp2671_seq0 TGAGGGACTGTTCAAGTTCAAAGATGAGTG
tetur02g06920 comp2671_seq0 TGATCCACGAATGTAAGGATAAGGCTTTGA
tetur02g06920 comp2671_seq0 ACCTCACAAGAGATTCAGCTCTCAGTGACC
tetur02g06920 comp2671_seq0 TGATGCGATTATTCCCGATGCTGTTTCATA
tetur02g06920 comp2671_seq0 TGATGTTTGGTTAGCGTGCGATTCAGGATC
tetur02g06920 comp2671_seq0 TGCGATTGAACATGAAACTGGCAATTTCAG
tetur02g06920 comp2671_seq0 TGCGCCTCATTCATTAAGGTAGGCCAATTC
tetur02g06920 comp2671_seq0 TGCTGATTGTTGATGTTTGGTTAGCGTGCG
tetur02g06920 comp2671_seq0 ACCTGATCCACGAATGTAAGGATAAGGCTT
tetur02g06920 comp2671_seq0 TGGTTGAGAAACGGTGCGCCTCATTCATTA
tetur02g06920 comp2671_seq0 TGTTGATGTTTGGTTAGCGTGCGATTCAGG
tetur02g06920 comp2671_seq0 ACGAGAAGGTAATCGGTACATTACCGAGCG
tetur02g06920 comp2671_seq0 TTACCGGAAAGCTTATCACCTCACAAGAGA
tetur02g06920 comp2671_seq0 TTACCTTCTTCCATTCTCCTTCTTGTGCCA
tetur02g06920 comp2671_seq0 TTACTGAAGGACAATACGAGAAGGTAATCG
tetur02g06920 comp2671_seq0 TTCAAAGATGAGTGATGCGATTATTCCCGA
tetur02g06920 comp2671_seq0 TTCAGCTCTCAGTGACCTGATCCACGAATG
tetur02g06920 comp2671_seq0 TTCAGGATCAGTTCATGTTCCAACTCCTGG
tetur02g06920 comp2671_seq0 TTCTATTCATTCCCGTGATTCGCCATGGAC
tetur02g06920 comp2671_seq0 TTGCTGATTGTTGATGTTTGGTTAGCGTGC
tetur02g06920 comp2671_seq0 TTGGTTAGCGTGCGATTCAGGATCAGTTCA
tetur02g06920 comp2671_seq0 TTGTTGATGTTTGGTTAGCGTGCGATTCAG
tetur02g06920 comp2671_seq0 TTTCTATTCATTCCCGTGATTCGCCATGGA
tetur02g06920 comp2671_seq0 TTTGCTGATTGTTGATGTTTGGTTAGCGTG
tetur02g06920 comp2671_seq0 TTTGGTTAGCGTGCGATTCAGGATCAGTTC
tetur02g06920 comp2671_seq0 ACTGAAGGACAATACGAGAAGGTAATCGGT
tetur02g06920 comp2671_seq0 AGAGATTCAGCTCTCAGTGACCTGATCCAC
tetur02g06920 comp2671_seq0 AGATGAGTGATGCGATTATTCCCGATGCTG
tetur02g06920 comp2671_seq0 AGCGTGCGATTCAGGATCAGTTCATGTTCC
tetur02g06920 comp2671_seq0 AGCTGCGATTGAACATGAAACTGGCAATTT
tetur02g06920 comp2671_seq0 AGGACAATACGAGAAGGTAATCGGTACATT
tetur02g06920 comp2671_seq0 AGGATAAGGCTTTGAAACAAGAATCGACTG
tetur02g06920 comp2671_seq0 AGGCCAATTCTATTTCGCGTATGAAGACGC
tetur02g06920 comp2671_seq0 AGGCTTTGAAACAAGAATCGACTGATCGTC
tetur02g06920 comp2671_seq0 AGGGACTGTTCAAGTTCAAAGATGAGTGAT
tetur02g06920 comp2671_seq0 AGGTAGGCCAATTCTATTTCGCGTATGAAG
tetur02g06920 comp2671_seq0 AGTGACCTGATCCACGAATGTAAGGATAAG
tetur02g06920 comp2671_seq0 AGTTCAAAGATGAGTGATGCGATTATTCCC
tetur02g06920 comp2671_seq0 ATACGAGAAGGTAATCGGTACATTACCGAG
tetur02g06920 comp2671_seq0 ATCCATTCCCATTTACCTTCTTCCATTCTC
tetur02g06920 comp2671_seq0 ATCGTTTGGTTGAGAAACGGTGCGCCTCAT
tetur02g06920 comp2671_seq0 ATGAGTGATGCGATTATTCCCGATGCTGTT
tetur02g06920 comp2671_seq0 ATGTTTGGTTAGCGTGCGATTCAGGATCAG
tetur02g06920 comp2671_seq0 ATTACCGGAAAGCTTATCACCTCACAAGAG
tetur02g06920 comp2671_seq0 ATTCAGGATCAGTTCATGTTCCAACTCCTG
tetur02g06920 comp2671_seq0 ATTCCCATTTACCTTCTTCCATTCTCCTTC
tetur02g06920 comp2671_seq0 ATTTACCTTCTTCCATTCTCCTTCTTGTGC
tetur02g06920 comp2671_seq0 CAAAGATGAGTGATGCGATTATTCCCGATG
tetur02g06920 comp2671_seq0 AACGGTGCGCCTCATTCATTAAGGTAGGCC
tetur02g06920 comp2671_seq0 CAACTCCTGGAGGATCAGCATCTTCATCTC
tetur02g06920 comp2671_seq0 CAAGAGATTCAGCTCTCAGTGACCTGATCC
tetur02g06920 comp2671_seq0 CAATACGAGAAGGTAATCGGTACATTACCG
tetur02g06920 comp2671_seq0 AACTCCTGGAGGATCAGCATCTTCATCTCT
tetur02g06920 comp2671_seq0 CAATTACCGGAAAGCTTATCACCTCACAAG
tetur02g06920 comp2671_seq0 AACTGAAGCCTCGGGAATATCGTTTGGTTG
tetur02g06920 comp2671_seq0 CACAAGAGATTCAGCTCTCAGTGACCTGAT
tetur02g06920 comp2671_seq0 CACTTAAATGGTATCGAGGATACATCGGAT
tetur02g06920 comp2671_seq0 CAGCTCTCAGTGACCTGATCCACGAATGTA
tetur02g06920 comp2671_seq0 CAGTGACCTGATCCACGAATGTAAGGATAA
tetur02g06920 comp2671_seq0 AAACTGAAGCCTCGGGAATATCGTTTGGTT
tetur02g06920 comp2671_seq0 CATCGGGTTTCCTTAAACGAGCTGCGATTG
tetur02g06920 comp2671_seq0 CATTCCCATTTACCTTCTTCCATTCTCCTT
tetur02g06920 comp2671_seq0 CATTCCCGTGATTCGCCATGGACAATTTAA
tetur02g06920 comp2671_seq0 CCAACTCCTGGAGGATCAGCATCTTCATCT
tetur02g06920 comp2671_seq0 CCACGAATGTAAGGATAAGGCTTTGAAACA
tetur02g06920 comp2671_seq0 AAGATGAGTGATGCGATTATTCCCGATGCT
tetur02g06920 comp2671_seq0 CCATCGGGTTTCCTTAAACGAGCTGCGATT
tetur02g06920 comp2671_seq0 CCATGATCAAGGTAGCCTTAATCATCAGTA
tetur02g06920 comp2671_seq0 CCATTCCCATTTACCTTCTTCCATTCTCCT
tetur02g06920 comp2671_seq0 CCATTCTCCTTCTTGTGCCATAAATTGTCT
tetur02g06920 comp2671_seq0 CCCATGATCAAGGTAGCCTTAATCATCAGT
tetur02g06920 comp2671_seq0 CCGATGCTGTTTCATATTTAAGAATGGACC
tetur02g06920 comp2671_seq0 CCGGAAAGCTTATCACCTCACAAGAGATTC
tetur02g06920 comp2671_seq0 CCTCACAAGAGATTCAGCTCTCAGTGACCT
tetur02g06920 comp2671_seq0 CCTCCTTATCTCCTCCTCATCATCTTACAA
tetur02g06920 comp2671_seq0 CCTGATCCACGAATGTAAGGATAAGGCTTT
tetur02g06920 comp2671_seq0 CCTTCTTCCATTCTCCTTCTTGTGCCATAA
tetur02g06920 comp2671_seq0 AAGGACAATACGAGAAGGTAATCGGTACAT
tetur02g06920 comp2671_seq0 CGAGAAGGTAATCGGTACATTACCGAGCGA
tetur02g06920 comp2671_seq0 CGATGCTGTTTCATATTTAAGAATGGACCC
tetur02g06920 comp2671_seq0 CGATTCAGGATCAGTTCATGTTCCAACTCC
tetur02g06920 comp2671_seq0 CGCCATGGACAATTTAAAGAAATTGGAGGA
tetur02g06920 comp2671_seq0 CGCCTCATTCATTAAGGTAGGCCAATTCTA
tetur02g06920 comp2671_seq0 CGGAAAGCTTATCACCTCACAAGAGATTCA
tetur02g06920 comp2671_seq0 CGGGAATATCGTTTGGTTGAGAAACGGTGC
tetur02g06920 comp2671_seq0 AAGGTAATCGGTACATTACCGAGCGAAATC
tetur02g06920 comp2671_seq0 CGTGCGATTCAGGATCAGTTCATGTTCCAA
tetur02g06920 comp2671_seq0 CTATTCATTCCCGTGATTCGCCATGGACAA
tetur02g06920 comp2671_seq0 CTCACAAGAGATTCAGCTCTCAGTGACCTG
tetur02g06920 comp2671_seq0 CTCAGTGACCTGATCCACGAATGTAAGGAT
tetur02g06920 comp2671_seq0 CTCTCAGTGACCTGATCCACGAATGTAAGG
tetur02g06920 comp2671_seq0 CTGAAGCCTCGGGAATATCGTTTGGTTGAG
tetur02g06920 comp2671_seq0 CTGAAGGACAATACGAGAAGGTAATCGGTA
tetur02g06920 comp2671_seq0 CTGATCCACGAATGTAAGGATAAGGCTTTG
tetur02g06920 comp2671_seq0 CTGATTGTTGATGTTTGGTTAGCGTGCGAT
tetur02g06920 comp2671_seq0 CTGCGATTGAACATGAAACTGGCAATTTCA
tetur02g06920 comp2671_seq0 AAGTTTATTACAGCCACCTCCTGTGCTGTT
tetur02g06920 comp2671_seq0 CTGTTCAAGTTCAAAGATGAGTGATGCGAT
tetur02g06920 comp2671_seq0 AAAGATGAGTGATGCGATTATTCCCGATGC
tetur02g06920 comp2671_seq0 CTTCCATTCTCCTTCTTGTGCCATAAATTG
tetur02g06920 comp2671_seq0 CTTCTTCCATTCTCCTTCTTGTGCCATAAA
tetur02g06920 comp2671_seq0 AATATCGTTTGGTTGAGAAACGGTGCGCCT
tetur02g06920 comp2671_seq0 GAAACTGGCAATTTCAGATTAGCCTTATCC
tetur02g06920 comp2671_seq0 GAAAGCTTATCACCTCACAAGAGATTCAGC
tetur02g06920 comp2671_seq0 GAAGGACAATACGAGAAGGTAATCGGTACA
tetur02g06920 comp2671_seq0 GAAGGTAATCGGTACATTACCGAGCGAAAT
tetur02g06920 comp2671_seq0 AATCGGTACATTACCGAGCGAAATCATTTG
tetur02g06920 comp2671_seq0 GACCTGATCCACGAATGTAAGGATAAGGCT
tetur02g06920 comp2671_seq0 GACTGTTCAAGTTCAAAGATGAGTGATGCG
tetur02g06920 comp2671_seq0 GAGAAGGTAATCGGTACATTACCGAGCGAA
tetur02g06920 comp2671_seq0 GAGATTCAGCTCTCAGTGACCTGATCCACG
tetur02g06920 comp2671_seq0 GAGCTGCGATTGAACATGAAACTGGCAATT
tetur02g06920 comp2671_seq0 GAGGGACTGTTCAAGTTCAAAGATGAGTGA
tetur02g06920 comp2671_seq0 GAGTGATGCGATTATTCCCGATGCTGTTTC
tetur02g06920 comp2671_seq0 GATCCACGAATGTAAGGATAAGGCTTTGAA
tetur02g06920 comp2671_seq0 GATGAGTGATGCGATTATTCCCGATGCTGT
tetur02g06920 comp2671_seq0 GATGCGATTATTCCCGATGCTGTTTCATAT
tetur02g06920 comp2671_seq0 GATGTTTGGTTAGCGTGCGATTCAGGATCA
tetur02g06920 comp2671_seq0 GATTCAGCTCTCAGTGACCTGATCCACGAA
tetur02g06920 comp2671_seq0 GATTCAGGATCAGTTCATGTTCCAACTCCT
tetur02g06920 comp2671_seq0 GATTGTTGATGTTTGGTTAGCGTGCGATTC
tetur02g06920 comp2671_seq0 GCGATTCAGGATCAGTTCATGTTCCAACTC
tetur02g06920 comp2671_seq0 GCGATTGAACATGAAACTGGCAATTTCAGA
tetur02g06920 comp2671_seq0 GCGCCTCATTCATTAAGGTAGGCCAATTCT
tetur02g06920 comp2671_seq0 GCGTGCGATTCAGGATCAGTTCATGTTCCA
tetur02g06920 comp2671_seq0 GCTCTCAGTGACCTGATCCACGAATGTAAG
tetur02g06920 comp2671_seq0 GCTGATTGTTGATGTTTGGTTAGCGTGCGA
tetur02g06920 comp2671_seq0 GCTGCGATTGAACATGAAACTGGCAATTTC
tetur02g06920 comp2671_seq0 GCTTTGAAACAAGAATCGACTGATCGTCAC
tetur02g06920 comp2671_seq0 GGAAAGCTTATCACCTCACAAGAGATTCAG
tetur02g06920 comp2671_seq0 GGAATATCGTTTGGTTGAGAAACGGTGCGC
tetur02g06920 comp2671_seq0 GGACAATACGAGAAGGTAATCGGTACATTA
tetur02g06920 comp2671_seq0 GGACTGTTCAAGTTCAAAGATGAGTGATGC
tetur02g06920 comp2671_seq0 ACAAGAGATTCAGCTCTCAGTGACCTGATC
tetur02g06920 comp2671_seq0 GGCTTTGAAACAAGAATCGACTGATCGTCA
tetur02g06920 comp2671_seq0 GGGACTGTTCAAGTTCAAAGATGAGTGATG
tetur02g06920 comp2671_seq0 GGTAATCGGTACATTACCGAGCGAAATCAT
tetur02g06920 comp2671_seq0 GGTAGGCCAATTCTATTTCGCGTATGAAGA
tetur02g06920 comp2671_seq0 GGTGCGCCTCATTCATTAAGGTAGGCCAAT
tetur02g06920 comp2671_seq0 GGTTAGCGTGCGATTCAGGATCAGTTCATG
tetur02g06920 comp2671_seq0 GTAATCGGTACATTACCGAGCGAAATCATT
tetur02g06920 comp2671_seq0 GTAGGCCAATTCTATTTCGCGTATGAAGAC
tetur02g06920 comp2671_seq0 GTGACCTGATCCACGAATGTAAGGATAAGG
tetur02g06920 comp2671_seq0 GTGATGCGATTATTCCCGATGCTGTTTCAT
tetur02g06920 comp2671_seq0 GTGCGATTCAGGATCAGTTCATGTTCCAAC
tetur02g06920 comp2671_seq0 GTGCGCCTCATTCATTAAGGTAGGCCAATT
tetur02g06920 comp2671_seq0 GTTAGCGTGCGATTCAGGATCAGTTCATGT
tetur02g06920 comp2671_seq0 GTTCAAAGATGAGTGATGCGATTATTCCCG
tetur02g06920 comp2671_seq0 GTTGATGTTTGGTTAGCGTGCGATTCAGGA
tetur02g06920 comp2671_seq0 GTTTGGTTAGCGTGCGATTCAGGATCAGTT
tetur02g06920 comp2671_seq0 GTTTGGTTGAGAAACGGTGCGCCTCATTCA
tetur02g06920 comp2671_seq0 TACGAGAAGGTAATCGGTACATTACCGAGC
tetur02g06920 comp2671_seq0 TACTGAAGGACAATACGAGAAGGTAATCGG
tetur02g06920 comp2671_seq0 TAGCGTGCGATTCAGGATCAGTTCATGTTC
tetur02g06920 comp2671_seq0 TAGGCCAATTCTATTTCGCGTATGAAGACG
tetur02g06920 comp2671_seq0 TATCGTTTGGTTGAGAAACGGTGCGCCTCA
tetur02g06920 comp2671_seq0 TCACAAGAGATTCAGCTCTCAGTGACCTGA
tetur02g07170 comp2384_seq0 TCCAATAAACCAACGAGTTCATGAGAACGG
tetur02g07170 comp2384_seq0 TCCATCCCATAATTACCTTTGACATGGCCC
tetur02g07170 comp2384_seq0 TCCCATAATTACCTTTGACATGGCCCAATC
tetur02g07170 comp2384_seq0 TCCCGATATTGAGCAACTTTGGACGATCAA
tetur02g07170 comp2384_seq0 TCTCGGAATCATTCGCTGATCTTGCCATTG
tetur02g07170 comp2384_seq0 TGCAAGGTTGAGCGATCCATCCCATAATTA
tetur02g07170 comp2384_seq0 TGGCTATTGAGATAGCCCGAAATCGATTGG
tetur02g07170 comp2384_seq0 TGGGTCATAATGACGCCGTTTATCTTTCAA
tetur02g07170 comp2384_seq0 TGTCCCACCGAAAGACCTTAAACTGACCAA
tetur02g07170 comp2384_seq0 ACGAGTTCATGAGAACGGACTCCGAGAACT
tetur02g07170 comp2384_seq0 TTCATGAGAACGGACTCCGAGAACTTTCAA
tetur02g07170 comp2384_seq0 TTGGGTCATAATGACGCCGTTTATCTTTCA
tetur02g07170 comp2384_seq0 AGAACACGATAGTGGTCCCAAGGATACAAT
tetur02g07170 comp2384_seq0 AGATAGCCCGAAATCGATTGGGTCATAATG
tetur02g07170 comp2384_seq0 AGCCCGAAATCGATTGGGTCATAATGACGC
tetur02g07170 comp2384_seq0 AGGAATCCAATAAACCAACGAGTTCATGAG
tetur02g07170 comp2384_seq0 AGGAGGAATCCAATAAACCAACGAGTTCAT
tetur02g07170 comp2384_seq0 AGGTTGAGCGATCCATCCCATAATTACCTT
tetur02g07170 comp2384_seq0 AGTGTCCCACCGAAAGACCTTAAACTGACC
tetur02g07170 comp2384_seq0 AGTTCATGAGAACGGACTCCGAGAACTTTC
tetur02g07170 comp2384_seq0 ATAAACCAACGAGTTCATGAGAACGGACTC
tetur02g07170 comp2384_seq0 ATAGCCCGAAATCGATTGGGTCATAATGAC
tetur02g07170 comp2384_seq0 ATCCAATAAACCAACGAGTTCATGAGAACG
tetur02g07170 comp2384_seq0 ATCCATCCCATAATTACCTTTGACATGGCC
tetur02g07170 comp2384_seq0 ATCCCATAATTACCTTTGACATGGCCCAAT
tetur02g07170 comp2384_seq0 ATCGATTGGGTCATAATGACGCCGTTTATC
tetur02g07170 comp2384_seq0 AACGAGTTCATGAGAACGGACTCCGAGAAC
tetur02g07170 comp2384_seq0 ATTGGGTCATAATGACGCCGTTTATCTTTC
tetur02g07170 comp2384_seq0 CAACGAGTTCATGAGAACGGACTCCGAGAA
tetur02g07170 comp2384_seq0 CAAGGTTGAGCGATCCATCCCATAATTACC
tetur02g07170 comp2384_seq0 CAATAAACCAACGAGTTCATGAGAACGGAC
tetur02g07170 comp2384_seq0 AACTGACCAAGAAGGACGATTCCATCTTTG
tetur02g07170 comp2384_seq0 CATCCCATAATTACCTTTGACATGGCCCAA
tetur02g07170 comp2384_seq0 CATGAGAACGGACTCCGAGAACTTTCAATT
tetur02g07170 comp2384_seq0 AAGAGAACACGATAGTGGTCCCAAGGATAC
tetur02g07170 comp2384_seq0 CATTTAATTGCAAGGTTGAGCGATCCATCC
tetur02g07170 comp2384_seq0 CCAACGAGTTCATGAGAACGGACTCCGAGA
tetur02g07170 comp2384_seq0 CCAATAAACCAACGAGTTCATGAGAACGGA
tetur02g07170 comp2384_seq0 CCATAATTACCTTTGACATGGCCCAATCTA
tetur02g07170 comp2384_seq0 CCATCCCATAATTACCTTTGACATGGCCCA
tetur02g07170 comp2384_seq0 CCCATAATTACCTTTGACATGGCCCAATCT
tetur02g07170 comp2384_seq0 CCCGATATTGAGCAACTTTGGACGATCAAG
tetur02g07170 comp2384_seq0 CCGAAATCGATTGGGTCATAATGACGCCGT
tetur02g07170 comp2384_seq0 CCGATATTGAGCAACTTTGGACGATCAAGG
tetur02g07170 comp2384_seq0 CGAAATCGATTGGGTCATAATGACGCCGTT
tetur02g07170 comp2384_seq0 CGAGTTCATGAGAACGGACTCCGAGAACTT
tetur02g07170 comp2384_seq0 CGATATTGAGCAACTTTGGACGATCAAGGC
tetur02g07170 comp2384_seq0 CGATCAAGGCTGTTGACCAAATGATTGTCC
tetur02g07170 comp2384_seq0 CGATCCATCCCATAATTACCTTTGACATGG
tetur02g07170 comp2384_seq0 CGATTGGGTCATAATGACGCCGTTTATCTT
tetur02g07170 comp2384_seq0 AAGGTTGAGCGATCCATCCCATAATTACCT
tetur02g07170 comp2384_seq0 CTCGGAATCATTCGCTGATCTTGCCATTGA
tetur02g07170 comp2384_seq0 AAGTGTCCCACCGAAAGACCTTAAACTGAC
tetur02g07170 comp2384_seq0 CTGACCAAGAAGGACGATTCCATCTTTGAA
tetur02g07170 comp2384_seq0 AAGTTCTCGGAATCATTCGCTGATCTTGCC
tetur02g07170 comp2384_seq0 CTGGCTATTGAGATAGCCCGAAATCGATTG
tetur02g07170 comp2384_seq0 CTTAAACTGACCAAGAAGGACGATTCCATC
tetur02g07170 comp2384_seq0 AATAAACCAACGAGTTCATGAGAACGGACT
tetur02g07170 comp2384_seq0 GAAATCGATTGGGTCATAATGACGCCGTTT
tetur02g07170 comp2384_seq0 GACTCCGAGAACTTTCAATTTGTCTTACTC
tetur02g07170 comp2384_seq0 GAGAACACGATAGTGGTCCCAAGGATACAA
tetur02g07170 comp2384_seq0 GAGGAATCCAATAAACCAACGAGTTCATGA
tetur02g07170 comp2384_seq0 GAGTTCATGAGAACGGACTCCGAGAACTTT
tetur02g07170 comp2384_seq0 GATAGCCCGAAATCGATTGGGTCATAATGA
tetur02g07170 comp2384_seq0 GATATTGAGCAACTTTGGACGATCAAGGCT
tetur02g07170 comp2384_seq0 GATCCATCCCATAATTACCTTTGACATGGC
tetur02g07170 comp2384_seq0 AAAGGAGGAATCCAATAAACCAACGAGTTC
tetur02g07170 comp2384_seq0 GATTGGGTCATAATGACGCCGTTTATCTTT
tetur02g07170 comp2384_seq0 GCAAGGTTGAGCGATCCATCCCATAATTAC
tetur02g07170 comp2384_seq0 GCGATCCATCCCATAATTACCTTTGACATG
tetur02g07170 comp2384_seq0 GGAATCCAATAAACCAACGAGTTCATGAGA
tetur02g07170 comp2384_seq0 GGAGGAATCCAATAAACCAACGAGTTCATG
tetur02g07170 comp2384_seq0 GGTTGAGCGATCCATCCCATAATTACCTTT
tetur02g07170 comp2384_seq0 GTACCGGTGATTACTCAGAAGAGAACACGA
tetur02g07170 comp2384_seq0 GTGTCCCACCGAAAGACCTTAAACTGACCA
tetur02g07170 comp2384_seq0 GTTCATGAGAACGGACTCCGAGAACTTTCA
tetur02g07170 comp2384_seq0 GTTCTCGGAATCATTCGCTGATCTTGCCAT
tetur02g07170 comp2384_seq0 GTTGAGCGATCCATCCCATAATTACCTTTG
tetur02g07170 comp2384_seq0 TAAACCAACGAGTTCATGAGAACGGACTCC
tetur02g07170 comp2384_seq0 ACCAACGAGTTCATGAGAACGGACTCCGAG
tetur02g07170 comp2384_seq0 AAAGTTCTCGGAATCATTCGCTGATCTTGC
tetur02g07170 comp2384_seq0 TAGCCCGAAATCGATTGGGTCATAATGACG
tetur02g07190 comp3_seq3 TCACCGCTTATCTGCTTAATTGCCGCTTGG
tetur02g07190 comp3_seq3 TCACTTCCTCAATTGAAATAACACCGGACC
tetur02g07190 comp3_seq3 TCAGGTAAGATTATGCTGACGGTAGCCTCA
tetur02g07190 comp3_seq3 TCCAATAACGAGTGCGATGCACCTTCAATC
tetur02g07190 comp3_seq3 TCCTTCAGGTAAGATTATGCTGACGGTAGC
tetur02g07190 comp3_seq3 TCTTAGTAAGGCTGAAATCAAGACGGAGAA
tetur02g07190 comp3_seq3 ACCGGCGGTATCCAAGAATGACATATGGAT
tetur02g07190 comp3_seq3 TGAGATCACCGCTTATCTGCTTAATTGCCG
tetur02g07190 comp3_seq3 TGAGTTTGATATGGGTTGCTCCTTCAGGTA
tetur02g07190 comp3_seq3 TGATATGGGTTGCTCCTTCAGGTAAGATTA
tetur02g07190 comp3_seq3 TGGGATTCTTGCTTGAGATCACCGCTTATC
tetur02g07190 comp3_seq3 TGGGTTGCTCCTTCAGGTAAGATTATGCTG
tetur02g07190 comp3_seq3 TGGTCAAGATGATCAATGAGACAACGAAGA
tetur02g07190 comp3_seq3 TGTCCGTTTAGCATGATGATTGATGACAGA
tetur02g07190 comp3_seq3 TTCTTAGTAAGGCTGAAATCAAGACGGAGA
tetur02g07190 comp3_seq3 TTGAGATCACCGCTTATCTGCTTAATTGCC
tetur02g07190 comp3_seq3 TTGCTCCTTCAGGTAAGATTATGCTGACGG
tetur02g07190 comp3_seq3 TTGTCCGTTTAGCATGATGATTGATGACAG
tetur02g07190 comp3_seq3 TTTCTCGACAAGTAGCCGCTGTTGATGAAG
tetur02g07190 comp3_seq3 AGACGGAGAATTATAAAGGTCACAATGGTC
tetur02g07190 comp3_seq3 AGATCACCGCTTATCTGCTTAATTGCCGCT
tetur02g07190 comp3_seq3 AGATGATCAATGAGACAACGAAGATAACGG
tetur02g07190 comp3_seq3 AGCCGCTGTTGATGAAGTTGTTCTCGTAAT
tetur02g07190 comp3_seq3 AGCGACCAATTTCTCGACAAGTAGCCGCTG
tetur02g07190 comp3_seq3 AGGTAAGATTATGCTGACGGTAGCCTCATC
tetur02g07190 comp3_seq3 AGGTCGTAGATCAGCGATTACGTTCTTAAG
tetur02g07190 comp3_seq3 AGTAGCCGCTGTTGATGAAGTTGTTCTCGT
tetur02g07190 comp3_seq3 AGTGCGATGCACCTTCAATCTTCATTCGAG
tetur02g07190 comp3_seq3 AGTTTGATATGGGTTGCTCCTTCAGGTAAG
tetur02g07190 comp3_seq3 ATATGGGTTGCTCCTTCAGGTAAGATTATG
tetur02g07190 comp3_seq3 ATCACCGCTTATCTGCTTAATTGCCGCTTG
tetur02g07190 comp3_seq3 ATCACTTCCTCAATTGAAATAACACCGGAC
tetur02g07190 comp3_seq3 ATCGAGGTCGTAGATCAGCGATTACGTTCT
tetur02g07190 comp3_seq3 ATGATCAATGAGACAACGAAGATAACGGGC
tetur02g07190 comp3_seq3 ATGGGTTGCTCCTTCAGGTAAGATTATGCT
tetur02g07190 comp3_seq3 ATGTTACAAAGAGCCTGAAACGGCCACCAT
tetur02g07190 comp3_seq3 ATTCTTAGTAAGGCTGAAATCAAGACGGAG
tetur02g07190 comp3_seq3 AACGGGAATCGAGGTCGTAGATCAGCGATT
tetur02g07190 comp3_seq3 CAAGACGGAGAATTATAAAGGTCACAATGG
tetur02g07190 comp3_seq3 CAAGTAGCCGCTGTTGATGAAGTTGTTCTC
tetur02g07190 comp3_seq3 CAATAACGAGTGCGATGCACCTTCAATCTT
tetur02g07190 comp3_seq3 CAATCACTTCCTCAATTGAAATAACACCGG
tetur02g07190 comp3_seq3 CAATGGTCAAGATGATCAATGAGACAACGA
tetur02g07190 comp3_seq3 CAATTTCTCGACAAGTAGCCGCTGTTGATG
tetur02g07190 comp3_seq3 CACAATGGTCAAGATGATCAATGAGACAAC
tetur02g07190 comp3_seq3 CACCCTCCAAATAACGGGAATCGAGGTCGT
tetur02g07190 comp3_seq3 CACCGCTTATCTGCTTAATTGCCGCTTGGA
tetur02g07190 comp3_seq3 CAGATTCAACTAAACTACTCACTCGATTGC
tetur02g07190 comp3_seq3 CAGCGACCAATTTCTCGACAAGTAGCCGCT
tetur02g07190 comp3_seq3 CAGGTAAGATTATGCTGACGGTAGCCTCAT
tetur02g07190 comp3_seq3 CCAATAACGAGTGCGATGCACCTTCAATCT
tetur02g07190 comp3_seq3 CCAATTTCTCGACAAGTAGCCGCTGTTGAT
tetur02g07190 comp3_seq3 AAGATTATGCTGACGGTAGCCTCATCAATG
tetur02g07190 comp3_seq3 CCCTCCAAATAACGGGAATCGAGGTCGTAG
tetur02g07190 comp3_seq3 CCGTTTAGCATGATGATTGATGACAGATTC
tetur02g07190 comp3_seq3 CCTCCAAATAACGGGAATCGAGGTCGTAGA
tetur02g07190 comp3_seq3 CCTTCAGGTAAGATTATGCTGACGGTAGCC
tetur02g07190 comp3_seq3 CGACAAGTAGCCGCTGTTGATGAAGTTGTT
tetur02g07190 comp3_seq3 CGACCAATTTCTCGACAAGTAGCCGCTGTT
tetur02g07190 comp3_seq3 CGAGGTCGTAGATCAGCGATTACGTTCTTA
tetur02g07190 comp3_seq3 CGGAGAATTATAAAGGTCACAATGGTCAAG
tetur02g07190 comp3_seq3 CGGCGGTATCCAAGAATGACATATGGATCT
tetur02g07190 comp3_seq3 CGGTATCCAAGAATGACATATGGATCTGAT
tetur02g07190 comp3_seq3 AAGTAGCCGCTGTTGATGAAGTTGTTCTCG
tetur02g07190 comp3_seq3 CTCCAAATAACGGGAATCGAGGTCGTAGAT
tetur02g07190 comp3_seq3 CTCCTTCAGGTAAGATTATGCTGACGGTAG
tetur02g07190 comp3_seq3 CTCGACAAGTAGCCGCTGTTGATGAAGTTG
tetur02g07190 comp3_seq3 CTGACGGTAGCCTCATCAATGACTGCATTA
tetur02g07190 comp3_seq3 AATAACGAGTGCGATGCACCTTCAATCTTC
tetur02g07190 comp3_seq3 CTTCAGGTAAGATTATGCTGACGGTAGCCT
tetur02g07190 comp3_seq3 GAAGCTTTGATTGTCTTGAGGCAGCGATAT
tetur02g07190 comp3_seq3 GACAAGTAGCCGCTGTTGATGAAGTTGTTC
tetur02g07190 comp3_seq3 GACCAATTTCTCGACAAGTAGCCGCTGTTG
tetur02g07190 comp3_seq3 GACGGAGAATTATAAAGGTCACAATGGTCA
tetur02g07190 comp3_seq3 GACGGTAGCCTCATCAATGACTGCATTATC
tetur02g07190 comp3_seq3 GAGATCACCGCTTATCTGCTTAATTGCCGC
tetur02g07190 comp3_seq3 GAGGTCGTAGATCAGCGATTACGTTCTTAA
tetur02g07190 comp3_seq3 GAGTGCGATGCACCTTCAATCTTCATTCGA
tetur02g07190 comp3_seq3 GAGTTTGATATGGGTTGCTCCTTCAGGTAA
tetur02g07190 comp3_seq3 GATCACCGCTTATCTGCTTAATTGCCGCTT
tetur02g07190 comp3_seq3 GATGATCAATGAGACAACGAAGATAACGGG
tetur02g07190 comp3_seq3 GCGACCAATTTCTCGACAAGTAGCCGCTGT
tetur02g07190 comp3_seq3 GCGGTATCCAAGAATGACATATGGATCTGA
tetur02g07190 comp3_seq3 GCTCCTTCAGGTAAGATTATGCTGACGGTA
tetur02g07190 comp3_seq3 GGCGGTATCCAAGAATGACATATGGATCTG
tetur02g07190 comp3_seq3 GGCTGAAATCAAGACGGAGAATTATAAAGG
tetur02g07190 comp3_seq3 ACAAGTAGCCGCTGTTGATGAAGTTGTTCT
tetur02g07190 comp3_seq3 GGGATTCTTGCTTGAGATCACCGCTTATCT
tetur02g07190 comp3_seq3 GGTAAGATTATGCTGACGGTAGCCTCATCA
tetur02g07190 comp3_seq3 ACAATGGTCAAGATGATCAATGAGACAACG
tetur02g07190 comp3_seq3 GGTATCCAAGAATGACATATGGATCTGATC
tetur02g07190 comp3_seq3 GGTCAAGATGATCAATGAGACAACGAAGAT
tetur02g07190 comp3_seq3 GTAAGATTATGCTGACGGTAGCCTCATCAA
tetur02g07190 comp3_seq3 GTAGCCGCTGTTGATGAAGTTGTTCTCGTA
tetur02g07190 comp3_seq3 GTCCGTTTAGCATGATGATTGATGACAGAT
tetur02g07190 comp3_seq3 GTTACAAAGAGCCTGAAACGGCCACCATTT
tetur02g07190 comp3_seq3 GTTTGATATGGGTTGCTCCTTCAGGTAAGA
tetur02g07190 comp3_seq3 GTTTGTCCGTTTAGCATGATGATTGATGAC
tetur02g07190 comp3_seq3 TAGCCGCTGTTGATGAAGTTGTTCTCGTAA
tetur02g07190 comp3_seq3 TATGGGTTGCTCCTTCAGGTAAGATTATGC
tetur02g07450 comp4638_seq0 TCACTACCAGTTATCGCTCTGCCGACATTC
tetur02g07450 comp4638_seq0 TCACTGTCGGTTTGATTGAACAATTGGCCA
tetur02g07450 comp4638_seq0 ACCAGTTATCGCTCTGCCGACATTCGCAAG
tetur02g07450 comp4638_seq0 TCAGGGTGATCACTACCAGTTATCGCTCTG
tetur02g07450 comp4638_seq0 ACCATCAAGATGTCGATAACCAGCCTCAAG
tetur02g07450 comp4638_seq0 TCATAACCCATAGGCCAATGTACCAGATAC
tetur02g07450 comp4638_seq0 TCATTCCAGCACTTTGAGGTCACCCAAATA
tetur02g07450 comp4638_seq0 TCATTCGCATAATACCACGCACCATCAAGA
tetur02g07450 comp4638_seq0 TCCATGACCTGAAATCGTTCGTGTTTATCA
tetur02g07450 comp4638_seq0 TCCGCAATCAATAATGGACTTGACAGCCTG
tetur02g07450 comp4638_seq0 TCGACTTGATTCACTGTCGGTTTGATTGAA
tetur02g07450 comp4638_seq0 TCGCAAGTGGACAATATGCGGTGACCAGGA
tetur02g07450 comp4638_seq0 TCGCATAATACCACGCACCATCAAGATGTC
tetur02g07450 comp4638_seq0 TCGGTTTGATTGAACAATTGGCCAACAATC
tetur02g07450 comp4638_seq0 TCGTGGCCATTTCATCGGGAGTTAACTCAA
tetur02g07450 comp4638_seq0 TCTGCCGACATTCGCAAGTGGACAATATGC
tetur02g07450 comp4638_seq0 TCTTAGTGACACTTGAGCCCATGTCTTTCC
tetur02g07450 comp4638_seq0 TGAAATCGTTCGTGTTTATCATTCCAGCAC
tetur02g07450 comp4638_seq0 TGAACAATTGGCCAACAATCGCTCCAATTG
tetur02g07450 comp4638_seq0 TGACCTGAAATCGTTCGTGTTTATCATTCC
tetur02g07450 comp4638_seq0 TGAGGTCACCCAAATATCGTCTCGTTTCAA
tetur02g07450 comp4638_seq0 TGATCACTACCAGTTATCGCTCTGCCGACA
tetur02g07450 comp4638_seq0 TGCCTCGTTGGTAATTGTATCTTAGTGACA
tetur02g07450 comp4638_seq0 ACCTGAAATCGTTCGTGTTTATCATTCCAG
tetur02g07450 comp4638_seq0 TGGAAGTTCATTCGCATAATACCACGCACC
tetur02g07450 comp4638_seq0 TGGGTAAAGAGGGTGGTCCTTTGCAGCATC
tetur02g07450 comp4638_seq0 TGTCGGTTTGATTGAACAATTGGCCAACAA
tetur02g07450 comp4638_seq0 TGTCTCTAGATAATCAACTTTCGATGGGAC
tetur02g07450 comp4638_seq0 TTACATCCATCCATGACCTGAAATCGTTCG
tetur02g07450 comp4638_seq0 TTATCATTCCAGCACTTTGAGGTCACCCAA
tetur02g07450 comp4638_seq0 TTATCGCTCTGCCGACATTCGCAAGTGGAC
tetur02g07450 comp4638_seq0 TTCACTGTCGGTTTGATTGAACAATTGGCC
tetur02g07450 comp4638_seq0 TTCCAGCACTTTGAGGTCACCCAAATATCG
tetur02g07450 comp4638_seq0 TTCCTTACATCCATCCATGACCTGAAATCG
tetur02g07450 comp4638_seq0 TTCGACTTGATTCACTGTCGGTTTGATTGA
tetur02g07450 comp4638_seq0 TTCGCAAGTGGACAATATGCGGTGACCAGG
tetur02g07450 comp4638_seq0 TTCTCATAACCCATAGGCCAATGTACCAGA
tetur02g07450 comp4638_seq0 TTGAGGTCACCCAAATATCGTCTCGTTTCA
tetur02g07450 comp4638_seq0 TTGGAAGTTCATTCGCATAATACCACGCAC
tetur02g07450 comp4638_seq0 TTGGCCAACAATCGCTCCAATTGGGCTTTA
tetur02g07450 comp4638_seq0 TTTACGGCCATCAGACAACGTAAAGTATGG
tetur02g07450 comp4638_seq0 TTTATCATTCCAGCACTTTGAGGTCACCCA
tetur02g07450 comp4638_seq0 TTTCCTTACATCCATCCATGACCTGAAATC
tetur02g07450 comp4638_seq0 TTTGAGGTCACCCAAATATCGTCTCGTTTC
tetur02g07450 comp4638_seq0 AAATGGGTAAAGAGGGTGGTCCTTTGCAGC
tetur02g07450 comp4638_seq0 ACTACCAGTTATCGCTCTGCCGACATTCGC
tetur02g07450 comp4638_seq0 ACTGTCGGTTTGATTGAACAATTGGCCAAC
tetur02g07450 comp4638_seq0 ACTTGACAGCCTGACCGATTGGAAGTTCAT
tetur02g07450 comp4638_seq0 ACTTTGAGGTCACCCAAATATCGTCTCGTT
tetur02g07450 comp4638_seq0 AGAGATCAGGGTGATCACTACCAGTTATCG
tetur02g07450 comp4638_seq0 AGATCAGGGTGATCACTACCAGTTATCGCT
tetur02g07450 comp4638_seq0 AGCACTTTGAGGTCACCCAAATATCGTCTC
tetur02g07450 comp4638_seq0 AACAATTGGCCAACAATCGCTCCAATTGGG
tetur02g07450 comp4638_seq0 AGGGTGATCACTACCAGTTATCGCTCTGCC
tetur02g07450 comp4638_seq0 AGGGTGGTCCTTTGCAGCATCGAATGTGAC
tetur02g07450 comp4638_seq0 AGGTCACCCAAATATCGTCTCGTTTCAATT
tetur02g07450 comp4638_seq0 AGTTATCGCTCTGCCGACATTCGCAAGTGG
tetur02g07450 comp4638_seq0 ATACCACGCACCATCAAGATGTCGATAACC
tetur02g07450 comp4638_seq0 ATCAACCAACTCGTCGTTATTGAAATACGG
tetur02g07450 comp4638_seq0 ATCACTACCAGTTATCGCTCTGCCGACATT
tetur02g07450 comp4638_seq0 ATCAGGGTGATCACTACCAGTTATCGCTCT
tetur02g07450 comp4638_seq0 ATCATTCCAGCACTTTGAGGTCACCCAAAT
tetur02g07450 comp4638_seq0 ATCCATCCATGACCTGAAATCGTTCGTGTT
tetur02g07450 comp4638_seq0 ATCCATGACCTGAAATCGTTCGTGTTTATC
tetur02g07450 comp4638_seq0 ATCGTTCGTGTTTATCATTCCAGCACTTTG
tetur02g07450 comp4638_seq0 ATCTTAGTGACACTTGAGCCCATGTCTTTC
tetur02g07450 comp4638_seq0 ATGCCTCGTTGGTAATTGTATCTTAGTGAC
tetur02g07450 comp4638_seq0 ATGGACTTGACAGCCTGACCGATTGGAAGT
tetur02g07450 comp4638_seq0 ATGGGTAAAGAGGGTGGTCCTTTGCAGCAT
tetur02g07450 comp4638_seq0 ATTCCAGCACTTTGAGGTCACCCAAATATC
tetur02g07450 comp4638_seq0 ATTCGCAAGTGGACAATATGCGGTGACCAG
tetur02g07450 comp4638_seq0 ATTCGCATAATACCACGCACCATCAAGATG
tetur02g07450 comp4638_seq0 ATTCTCATAACCCATAGGCCAATGTACCAG
tetur02g07450 comp4638_seq0 CAATAATGGACTTGACAGCCTGACCGATTG
tetur02g07450 comp4638_seq0 CAATCAATAATGGACTTGACAGCCTGACCG
tetur02g07450 comp4638_seq0 CAATTGGCCAACAATCGCTCCAATTGGGCT
tetur02g07450 comp4638_seq0 CACCATCAAGATGTCGATAACCAGCCTCAA
tetur02g07450 comp4638_seq0 CACTACCAGTTATCGCTCTGCCGACATTCG
tetur02g07450 comp4638_seq0 CACTGTCGGTTTGATTGAACAATTGGCCAA
tetur02g07450 comp4638_seq0 CACTTTGAGGTCACCCAAATATCGTCTCGT
tetur02g07450 comp4638_seq0 CAGCACTTTGAGGTCACCCAAATATCGTCT
tetur02g07450 comp4638_seq0 CAGGGTGATCACTACCAGTTATCGCTCTGC
tetur02g07450 comp4638_seq0 CAGTTATCGCTCTGCCGACATTCGCAAGTG
tetur02g07450 comp4638_seq0 CATAATACCACGCACCATCAAGATGTCGAT
tetur02g07450 comp4638_seq0 CATCCATCCATGACCTGAAATCGTTCGTGT
tetur02g07450 comp4638_seq0 CATCCATGACCTGAAATCGTTCGTGTTTAT
tetur02g07450 comp4638_seq0 CATGTCTCTAGATAATCAACTTTCGATGGG
tetur02g07450 comp4638_seq0 CATTCCAGCACTTTGAGGTCACCCAAATAT
tetur02g07450 comp4638_seq0 CATTCGCATAATACCACGCACCATCAAGAT
tetur02g07450 comp4638_seq0 CATTCTCATAACCCATAGGCCAATGTACCA
tetur02g07450 comp4638_seq0 CCAGCACTTTGAGGTCACCCAAATATCGTC
tetur02g07450 comp4638_seq0 CCAGTTATCGCTCTGCCGACATTCGCAAGT
tetur02g07450 comp4638_seq0 CCATCAAGATGTCGATAACCAGCCTCAAGT
tetur02g07450 comp4638_seq0 CCATCCATGACCTGAAATCGTTCGTGTTTA
tetur02g07450 comp4638_seq0 CCATGACCTGAAATCGTTCGTGTTTATCAT
tetur02g07450 comp4638_seq0 CCATGTCTCTAGATAATCAACTTTCGATGG
tetur02g07450 comp4638_seq0 AAGATGTCGATAACCAGCCTCAAGTAAAGC
tetur02g07450 comp4638_seq0 CCGATTGGAAGTTCATTCGCATAATACCAC
tetur02g07450 comp4638_seq0 CCGATTGTGGATCATTCTCATAACCCATAG
tetur02g07450 comp4638_seq0 CCGCAATCAATAATGGACTTGACAGCCTGA
tetur02g07450 comp4638_seq0 CCTGAAATCGTTCGTGTTTATCATTCCAGC
tetur02g07450 comp4638_seq0 CCTTACATCCATCCATGACCTGAAATCGTT
tetur02g07450 comp4638_seq0 CGATTGGAAGTTCATTCGCATAATACCACG
tetur02g07450 comp4638_seq0 CGATTGTGGATCATTCTCATAACCCATAGG
tetur02g07450 comp4638_seq0 CGCAAGTGGACAATATGCGGTGACCAGGAT
tetur02g07450 comp4638_seq0 CGCAATCAATAATGGACTTGACAGCCTGAC
tetur02g07450 comp4638_seq0 CGCATAATACCACGCACCATCAAGATGTCG
tetur02g07450 comp4638_seq0 CGGTTTGATTGAACAATTGGCCAACAATCG
tetur02g07450 comp4638_seq0 CGTGGCCATTTCATCGGGAGTTAACTCAAA
tetur02g07450 comp4638_seq0 CGTTATTGAAATACGGATGGACTTCGACTT
tetur02g07450 comp4638_seq0 CTACCAGTTATCGCTCTGCCGACATTCGCA
tetur02g07450 comp4638_seq0 CTCATAACCCATAGGCCAATGTACCAGATA
tetur02g07450 comp4638_seq0 CTCTAGATAATCAACTTTCGATGGGACCAT
tetur02g07450 comp4638_seq0 CTCTGCCGACATTCGCAAGTGGACAATATG
tetur02g07450 comp4638_seq0 CTGAAATCGTTCGTGTTTATCATTCCAGCA
tetur02g07450 comp4638_seq0 AAGTTCATTCGCATAATACCACGCACCATC
tetur02g07450 comp4638_seq0 CTGCCGACATTCGCAAGTGGACAATATGCG
tetur02g07450 comp4638_seq0 CTGTCGGTTTGATTGAACAATTGGCCAACA
tetur02g07450 comp4638_seq0 CTTACATCCATCCATGACCTGAAATCGTTC
tetur02g07450 comp4638_seq0 CTTAGTGACACTTGAGCCCATGTCTTTCCA
tetur02g07450 comp4638_seq0 AATAATGGACTTGACAGCCTGACCGATTGG
tetur02g07450 comp4638_seq0 AATACCACGCACCATCAAGATGTCGATAAC
tetur02g07450 comp4638_seq0 CTTTAGAGTTTCCTTACATCCATCCATGAC
tetur02g07450 comp4638_seq0 CTTTGAGGTCACCCAAATATCGTCTCGTTT
tetur02g07450 comp4638_seq0 GAAATCGTTCGTGTTTATCATTCCAGCACT
tetur02g07450 comp4638_seq0 GAACAATTGGCCAACAATCGCTCCAATTGG
tetur02g07450 comp4638_seq0 GAAGTTCATTCGCATAATACCACGCACCAT
tetur02g07450 comp4638_seq0 GACCGATTGGAAGTTCATTCGCATAATACC
tetur02g07450 comp4638_seq0 GACCTGAAATCGTTCGTGTTTATCATTCCA
tetur02g07450 comp4638_seq0 AATCGTGGCCATTTCATCGGGAGTTAACTC
tetur02g07450 comp4638_seq0 GACTTGACAGCCTGACCGATTGGAAGTTCA
tetur02g07450 comp4638_seq0 GAGATCAGGGTGATCACTACCAGTTATCGC
tetur02g07450 comp4638_seq0 GAGGTCACCCAAATATCGTCTCGTTTCAAT
tetur02g07450 comp4638_seq0 GAGTTTCCTTACATCCATCCATGACCTGAA
tetur02g07450 comp4638_seq0 GATCACTACCAGTTATCGCTCTGCCGACAT
tetur02g07450 comp4638_seq0 AATGGACTTGACAGCCTGACCGATTGGAAG
tetur02g07450 comp4638_seq0 GATCAGGGTGATCACTACCAGTTATCGCTC
tetur02g07450 comp4638_seq0 GATTGGAAGTTCATTCGCATAATACCACGC
tetur02g07450 comp4638_seq0 GATTGTGGATCATTCTCATAACCCATAGGC
tetur02g07450 comp4638_seq0 GCAATCAATAATGGACTTGACAGCCTGACC
tetur02g07450 comp4638_seq0 GCACTTTGAGGTCACCCAAATATCGTCTCG
tetur02g07450 comp4638_seq0 GCATAATACCACGCACCATCAAGATGTCGA
tetur02g07450 comp4638_seq0 AATTGGCCAACAATCGCTCCAATTGGGCTT
tetur02g07450 comp4638_seq0 GGAAGTTCATTCGCATAATACCACGCACCA
tetur02g07450 comp4638_seq0 GGAATGATTGAAATGCCTCGTTGGTAATTG
tetur02g07450 comp4638_seq0 GGACTTGACAGCCTGACCGATTGGAAGTTC
tetur02g07450 comp4638_seq0 GGGCTTTATTAAAGTTGGAGACTCCGATTG
tetur02g07450 comp4638_seq0 GGTAAAGAGGGTGGTCCTTTGCAGCATCGA
tetur02g07450 comp4638_seq0 ACAATTGGCCAACAATCGCTCCAATTGGGC
tetur02g07450 comp4638_seq0 GGTCACCCAAATATCGTCTCGTTTCAATTT
tetur02g07450 comp4638_seq0 GGTGATCACTACCAGTTATCGCTCTGCCGA
tetur02g07450 comp4638_seq0 GGTTTGATTGAACAATTGGCCAACAATCGC
tetur02g07450 comp4638_seq0 GTAAAGAGGGTGGTCCTTTGCAGCATCGAA
tetur02g07450 comp4638_seq0 GTCGGTTTGATTGAACAATTGGCCAACAAT
tetur02g07450 comp4638_seq0 GTCTCTAGATAATCAACTTTCGATGGGACC
tetur02g07450 comp4638_seq0 GTGATCACTACCAGTTATCGCTCTGCCGAC
tetur02g07450 comp4638_seq0 GTGGTCCTTTGCAGCATCGAATGTGACGGT
tetur02g07450 comp4638_seq0 ACATCCATCCATGACCTGAAATCGTTCGTG
tetur02g07450 comp4638_seq0 GTTATCGCTCTGCCGACATTCGCAAGTGGA
tetur02g07450 comp4638_seq0 GTTATTGAAATACGGATGGACTTCGACTTG
tetur02g07450 comp4638_seq0 GTTCATTCGCATAATACCACGCACCATCAA
tetur02g07450 comp4638_seq0 GTTTATCATTCCAGCACTTTGAGGTCACCC
tetur02g07450 comp4638_seq0 GTTTCCTTACATCCATCCATGACCTGAAAT
tetur02g07450 comp4638_seq0 TAATGGACTTGACAGCCTGACCGATTGGAA
tetur02g07450 comp4638_seq0 TACCAGTTATCGCTCTGCCGACATTCGCAA
tetur02g07450 comp4638_seq0 TAGAGTTTCCTTACATCCATCCATGACCTG
tetur02g07450 comp4638_seq0 TATCGCTCTGCCGACATTCGCAAGTGGACA
tetur02g08140 comp387_seq2 TCATCAACATGGAAACGTCTACATCAAGTG
tetur02g08140 comp387_seq2 ACCATGAACACCGTATCCGGACTGTATGTT
tetur02g08140 comp387_seq2 TCCGGACTGTATGTTCAAACGGTGAGGATA
tetur02g08140 comp387_seq2 TCCTCGAATTATGGGAGAACAAGCGAATTC
tetur02g08140 comp387_seq2 ACCGAGAAATCACCTCGAGAGGTATCCATG
tetur02g08140 comp387_seq2 ACCGATAAAGGAATTAAACTCCAACAGGCT
tetur02g08140 comp387_seq2 TGAAGCTTCTGAATTAGCCCAATGGATCAG
tetur02g08140 comp387_seq2 TGAATTCCGTAAAGAGATGGCAAGTCAAGA
tetur02g08140 comp387_seq2 TGACCGATAAAGGAATTAAACTCCAACAGG
tetur02g08140 comp387_seq2 TGAGAAACGAGCTGAACAACTTGGATCGGC
tetur02g08140 comp387_seq2 TGAGTTATGGTCAAGTTTGGTTGAGGCCAC
tetur02g08140 comp387_seq2 TGATGAATTCCGTAAAGAGATGGCAAGTCA
tetur02g08140 comp387_seq2 TGGGAACGATTGAAACAATTAACTGCCCTA
tetur02g08140 comp387_seq2 TGGGACAAACTGAAGCCGCTGTCCGTATTA
tetur02g08140 comp387_seq2 TGGGTCTGGATTTGGAACATGTTGAAGTAC
tetur02g08140 comp387_seq2 TGGTAGAGTCTTACTTGATCAAGGAATTGC
tetur02g08140 comp387_seq2 TTATTACCCATCGTCTTGATGAACTCCATC
tetur02g08140 comp387_seq2 TTATTGGATCTTGGTAGTGATCGGGCTACC
tetur02g08140 comp387_seq2 TTCAAACGGTGGGTGATGATCTAGAAGAGG
tetur02g08140 comp387_seq2 TTCCGATGAACTTGCTAAAGATGTGGCCGG
tetur02g08140 comp387_seq2 TTCGTGAAGCTTCTGAATTAGCCCAATGGA
tetur02g08140 comp387_seq2 TTGATGAACTCCATCGTCTATGGGAGCTTC
tetur02g08140 comp387_seq2 TTGATGAATTCCGTAAAGAGATGGCAAGTC
tetur02g08140 comp387_seq2 TTGCAGCTCTGGAAGACAAAGTCATAATCC
tetur02g08140 comp387_seq2 TTGTGAATTTGGGACAAACTGAAGCCGCTG
tetur02g08140 comp387_seq2 ACTGCCCTACGACAGCAGAAACTTGCTGGT
tetur02g08140 comp387_seq2 ACTGTATGTTCAAACGGTGAGGATATGATC
tetur02g08140 comp387_seq2 ACTTGTGAATTTGGGACAAACTGAAGCCGC
tetur02g08140 comp387_seq2 AGAGTCTTACTTGATCAAGGAATTGCCGTT
tetur02g08140 comp387_seq2 AGCTTCTGATGATGCTGGTAGAGTCTTACT
tetur02g08140 comp387_seq2 AGGAAGCTTATCGTTTATGTGAACTCCACC
tetur02g08140 comp387_seq2 AGGAATTAAACTCCAACAGGCTCTTGTGCT
tetur02g08140 comp387_seq2 ATCCGGACTGTATGTTCAAACGGTGAGGAT
tetur02g08140 comp387_seq2 ATGAATTCCGTAAAGAGATGGCAAGTCAAG
tetur02g08140 comp387_seq2 ATGCTCGAATGGACAGTTTCAAAGCTTCTG
tetur02g08140 comp387_seq2 ATGGGAACGATTGAAACAATTAACTGCCCT
tetur02g08140 comp387_seq2 ATTAACTGCCCTACGACAGCAGAAACTTGC
tetur02g08140 comp387_seq2 CAAACGGTGGGTGATGATCTAGAAGAGGTT
tetur02g08140 comp387_seq2 CAAAGCTTCTGATGATGCTGGTAGAGTCTT
tetur02g08140 comp387_seq2 AACTCCATCGTCTATGGGAGCTTCTTCTCT
tetur02g08140 comp387_seq2 CAATTAACTGCCCTACGACAGCAGAAACTT
tetur02g08140 comp387_seq2 AACTGCCCTACGACAGCAGAAACTTGCTGG
tetur02g08140 comp387_seq2 CATCAACATGGAAACGTCTACATCAAGTGT
tetur02g08140 comp387_seq2 CCAAGCTGATGAATTCATTGGAAATGGACA
tetur02g08140 comp387_seq2 CCATCGTCTTGATGAACTCCATCGTCTATG
tetur02g08140 comp387_seq2 CCATGAACACCGTATCCGGACTGTATGTTC
tetur02g08140 comp387_seq2 CCCAAGCTGATGAATTCATTGGAAATGGAC
tetur02g08140 comp387_seq2 CCGAGAAATCACCTCGAGAGGTATCCATGA
tetur02g08140 comp387_seq2 CCGATGAACTTGCTAAAGATGTGGCCGGTG
tetur02g08140 comp387_seq2 AAGCCTATCAAGTGGTTCGTGAAGCTTCTG
tetur02g08140 comp387_seq2 AAGCTTCTGAATTAGCCCAATGGATCAGGG
tetur02g08140 comp387_seq2 AAGCTTCTGATGATGCTGGTAGAGTCTTAC
tetur02g08140 comp387_seq2 CGCCCAAGCTGATGAATTCATTGGAAATGG
tetur02g08140 comp387_seq2 CGCTCCTCGAATTATGGGAGAACAAGCGAA
tetur02g08140 comp387_seq2 CGGACTGTATGTTCAAACGGTGAGGATATG
tetur02g08140 comp387_seq2 CTCCTCGAATTATGGGAGAACAAGCGAATT
tetur02g08140 comp387_seq2 AAGTTCAAACGGTGGGTGATGATCTAGAAG
tetur02g08140 comp387_seq2 CTGTATGTTCAAACGGTGAGGATATGATCA
tetur02g08140 comp387_seq2 CTTATTGGATCTTGGTAGTGATCGGGCTAC
tetur02g08140 comp387_seq2 CTTCTGATGATGCTGGTAGAGTCTTACTTG
tetur02g08140 comp387_seq2 CTTGATGAACTCCATCGTCTATGGGAGCTT
tetur02g08140 comp387_seq2 CTTGCAGCTCTGGAAGACAAAGTCATAATC
tetur02g08140 comp387_seq2 CTTGTGAATTTGGGACAAACTGAAGCCGCT
tetur02g08140 comp387_seq2 CTTTACTCAAGAAACATGAAGCTCTCATGG
tetur02g08140 comp387_seq2 GAACGATTGAAACAATTAACTGCCCTACGA
tetur02g08140 comp387_seq2 GAACTCCATCGTCTATGGGAGCTTCTTCTC
tetur02g08140 comp387_seq2 GAAGCTTATCGTTTATGTGAACTCCACCCT
tetur02g08140 comp387_seq2 GAAGCTTCTGAATTAGCCCAATGGATCAGG
tetur02g08140 comp387_seq2 GAATTAAACTCCAACAGGCTCTTGTGCTTG
tetur02g08140 comp387_seq2 GAATTCCGTAAAGAGATGGCAAGTCAAGAA
tetur02g08140 comp387_seq2 GACCGATAAAGGAATTAAACTCCAACAGGC
tetur02g08140 comp387_seq2 AATCGTAAACGACGTCTTGATGAGAGTCAT
tetur02g08140 comp387_seq2 GACTGTATGTTCAAACGGTGAGGATATGAT
tetur02g08140 comp387_seq2 GAGAAACGAGCTGAACAACTTGGATCGGCT
tetur02g08140 comp387_seq2 GAGGAAGCTTATCGTTTATGTGAACTCCAC
tetur02g08140 comp387_seq2 GAGTCTTACTTGATCAAGGAATTGCCGTTG
tetur02g08140 comp387_seq2 GAGTTATGGTCAAGTTTGGTTGAGGCCACT
tetur02g08140 comp387_seq2 GATGAATTCCGTAAAGAGATGGCAAGTCAA
tetur02g08140 comp387_seq2 AATTAACTGCCCTACGACAGCAGAAACTTG
tetur02g08140 comp387_seq2 GCCAATGAAGATCTTGGCGATTCATTGGAT
tetur02g08140 comp387_seq2 GCCCAAGCTGATGAATTCATTGGAAATGGA
tetur02g08140 comp387_seq2 GCTCCTCGAATTATGGGAGAACAAGCGAAT
tetur02g08140 comp387_seq2 GCTCTGGAAGACAAAGTCATAATCCTTGGG
tetur02g08140 comp387_seq2 GCTTCTGATGATGCTGGTAGAGTCTTACTT
tetur02g08140 comp387_seq2 GCTTTACTCAAGAAACATGAAGCTCTCATG
tetur02g08140 comp387_seq2 GGAACGATTGAAACAATTAACTGCCCTACG
tetur02g08140 comp387_seq2 GGAAGCTTATCGTTTATGTGAACTCCACCC
tetur02g08140 comp387_seq2 GGAATTAAACTCCAACAGGCTCTTGTGCTT
tetur02g08140 comp387_seq2 GGACTGTATGTTCAAACGGTGAGGATATGA
tetur02g08140 comp387_seq2 GGAGAACAAGCGAATTCTTTATGAACAGTG
tetur02g08140 comp387_seq2 GGAGGAAGCTTATCGTTTATGTGAACTCCA
tetur02g08140 comp387_seq2 GGCCAATGAAGATCTTGGCGATTCATTGGA
tetur02g08140 comp387_seq2 GGGAACGATTGAAACAATTAACTGCCCTAC
tetur02g08140 comp387_seq2 GGGAGGAAGCTTATCGTTTATGTGAACTCC
tetur02g08140 comp387_seq2 GGGTCTGGATTTGGAACATGTTGAAGTACT
tetur02g08140 comp387_seq2 GGTAGAGTCTTACTTGATCAAGGAATTGCC
tetur02g08140 comp387_seq2 ACAATTAACTGCCCTACGACAGCAGAAACT
tetur02g08140 comp387_seq2 GGTCTGGATTTGGAACATGTTGAAGTACTT
tetur02g08140 comp387_seq2 GTAGAGTCTTACTTGATCAAGGAATTGCCG
tetur02g08140 comp387_seq2 GTCTGGATTTGGAACATGTTGAAGTACTTC
tetur02g08140 comp387_seq2 GTCTTGATGAACTCCATCGTCTATGGGAGC
tetur02g08140 comp387_seq2 GTGAATTTGGGACAAACTGAAGCCGCTGTC
tetur02g08140 comp387_seq2 GTTCAAACGGTGGGTGATGATCTAGAAGAG
tetur02g08140 comp387_seq2 TAACTGCCCTACGACAGCAGAAACTTGCTG
tetur02g08140 comp387_seq2 TCAAACAGGAATCAACCGCTAATGAACCAA
tetur02g08140 comp387_seq2 TCAATGACAGGCAAGGGTTTGTTCCCGCTG
tetur02g08400 comp1869_seq0 TCATATACACAGTCCCAGTCACTCCACCGA
tetur02g08400 comp1869_seq0 TCATGTCCATTCCGTTGTGGTTCAAGTTTA
tetur02g08400 comp1869_seq0 TCATTCCTCGTTACCCAATTCAAGGAATTG
tetur02g08400 comp1869_seq0 TCCATGTTAAACCTTGTTTGTGATGGTGGG
tetur02g08400 comp1869_seq0 TCCGTTGTGGTTCAAGTTTAATTTGTCGAG
tetur02g08400 comp1869_seq0 TCGATACAAGGATTATGAAGAACATGCCTC
tetur02g08400 comp1869_seq0 TCGCCATCACAAGAATTCACTTTCAACTTC
tetur02g08400 comp1869_seq0 TCGGATTTACGGAGAATCAACGTCGAGTCA
tetur02g08400 comp1869_seq0 TCGGTGGTAGGATGTACCTTCTTGTATCAA
tetur02g08400 comp1869_seq0 TCGTAATCCAATGGCTTATAGTGAACCCAA
tetur02g08400 comp1869_seq0 TCGTTCATGTGATTGCATCGGATTTACGGA
tetur02g08400 comp1869_seq0 TCTATGCAAATGCTTTGTCCAAATGGACGG
tetur02g08400 comp1869_seq0 TCTGCCTCTATCTGATTGTTAATCCCATTC
tetur02g08400 comp1869_seq0 TCTTACTGAGACCTGCTCCATGATGGAGAA
tetur02g08400 comp1869_seq0 TGAAGAACATGCCTCGAGTCGTTCATGTGA
tetur02g08400 comp1869_seq0 TGAATGTTGTATGGATCTGCCTCTATCTGA
tetur02g08400 comp1869_seq0 TGATGGTGGGATTGGTAAAGACGAAATGCA
tetur02g08400 comp1869_seq0 TGCATCGGATTTACGGAGAATCAACGTCGA
tetur02g08400 comp1869_seq0 TGCCTCGAGTCGTTCATGTGATTGCATCGG
tetur02g08400 comp1869_seq0 TGCCTCTATCTGATTGTTAATCCCATTCCA
tetur02g08400 comp1869_seq0 TGCTTCATGTCCATTCCGTTGTGGTTCAAG
tetur02g08400 comp1869_seq0 TGGAGGTGGGAGAAACCTTATCGGTGGTAG
tetur02g08400 comp1869_seq0 TGGATCTGCCTCTATCTGATTGTTAATCCC
tetur02g08400 comp1869_seq0 ACCTTATCGGTGGTAGGATGTACCTTCTTG
tetur02g08400 comp1869_seq0 TGGTAAAGACGAAATGCAATTAGTTCGTGG
tetur02g08400 comp1869_seq0 ACGAAATGCAATTAGTTCGTGGTATTGCAC
tetur02g08400 comp1869_seq0 TGTATTAACGATCGATTCCGTCGTTCGTAA
tetur02g08400 comp1869_seq0 TGTGATGGTGGGATTGGTAAAGACGAAATG
tetur02g08400 comp1869_seq0 ACGAATGAGAAGGTGGTTGATCGATTGGAC
tetur02g08400 comp1869_seq0 TGTTCCCATCAATCGAATCATCATTCCTCG
tetur02g08400 comp1869_seq0 TGTTTGTGATGGTGGGATTGGTAAAGACGA
tetur02g08400 comp1869_seq0 TTACCTTCGCCATCACAAGAATTCACTTTC
tetur02g08400 comp1869_seq0 TTACGGAGAATCAACGTCGAGTCATGGAGA
tetur02g08400 comp1869_seq0 TTACTGAGACCTGCTCCATGATGGAGAATG
tetur02g08400 comp1869_seq0 TTATACCCAGAATGACCTGAATGTTGAGAG
tetur02g08400 comp1869_seq0 TTATGAAGAACATGCCTCGAGTCGTTCATG
tetur02g08400 comp1869_seq0 TTCATGTGATTGCATCGGATTTACGGAGAA
tetur02g08400 comp1869_seq0 TTCCATGTTAAACCTTGTTTGTGATGGTGG
tetur02g08400 comp1869_seq0 TTCCTCGTTACCCAATTCAAGGAATTGTTG
tetur02g08400 comp1869_seq0 AAATGACCTTCTATCACCATATTCCCTCCT
tetur02g08400 comp1869_seq0 TTCTATGCAAATGCTTTGTCCAAATGGACG
tetur02g08400 comp1869_seq0 TTCTTACTGAGACCTGCTCCATGATGGAGA
tetur02g08400 comp1869_seq0 TTGCATCGGATTTACGGAGAATCAACGTCG
tetur02g08400 comp1869_seq0 TTGTATTAACGATCGATTCCGTCGTTCGTA
tetur02g08400 comp1869_seq0 TTGTCGAGGTATCGACAAGAACATCATCAA
tetur02g08400 comp1869_seq0 TTGTTCCCATCAATCGAATCATCATTCCTC
tetur02g08400 comp1869_seq0 TTTACGGAGAATCAACGTCGAGTCATGGAG
tetur02g08400 comp1869_seq0 TTTAGGGCCCTCCTCATCAGATCAGAGGAA
tetur02g08400 comp1869_seq0 TTTGTCGAGGTATCGACAAGAACATCATCA
tetur02g08400 comp1869_seq0 ACTCATTCCTCGTTACCCAATTCAAGGAAT
tetur02g08400 comp1869_seq0 ACTGAGACCTGCTCCATGATGGAGAATGGG
tetur02g08400 comp1869_seq0 AGAAACTGAAGGCCCTTCGAATTATCGAGG
tetur02g08400 comp1869_seq0 AGAATCGGACCCATCATCATCATTCAGTTG
tetur02g08400 comp1869_seq0 AGAATTACCTTCGCCATCACAAGAATTCAC
tetur02g08400 comp1869_seq0 AACAACAAGGTGCTTCATGTCCATTCCGTT
tetur02g08400 comp1869_seq0 AGACGAAATGCAATTAGTTCGTGGTATTGC
tetur02g08400 comp1869_seq0 AACAAGGTGCTTCATGTCCATTCCGTTGTG
tetur02g08400 comp1869_seq0 AGCAATTGGCTAACGGTCGTCCACGAGTTG
tetur02g08400 comp1869_seq0 AGGAAACAGGAAATGACCTTCTATCACCAT
tetur02g08400 comp1869_seq0 AGGAAATGACCTTCTATCACCATATTCCCT
tetur02g08400 comp1869_seq0 AGGATTATGAAGAACATGCCTCGAGTCGTT
tetur02g08400 comp1869_seq0 AGGTATCGACAAGAACATCATCAATATCCC
tetur02g08400 comp1869_seq0 AGGTGCTTCATGTCCATTCCGTTGTGGTTC
tetur02g08400 comp1869_seq0 AGGTGGGAGAAACCTTATCGGTGGTAGGAT
tetur02g08400 comp1869_seq0 AGGTGGTTGATCGATTGGACAATCTAATTC
tetur02g08400 comp1869_seq0 AGTCGTTCATGTGATTGCATCGGATTTACG
tetur02g08400 comp1869_seq0 AGTGAATGTTGTATGGATCTGCCTCTATCT
tetur02g08400 comp1869_seq0 AGTTCGAATACCCGGATATTTGCGTCCTCG
tetur02g08400 comp1869_seq0 ATACAGAAACTGAAGGCCCTTCGAATTATC
tetur02g08400 comp1869_seq0 ATCAACAACAAGGTGCTTCATGTCCATTCC
tetur02g08400 comp1869_seq0 ATCAACAGCAATTGGCTAACGGTCGTCCAC
tetur02g08400 comp1869_seq0 ATCAACGTCGAGTCATGGAGAAACGAATTG
tetur02g08400 comp1869_seq0 AAACCTTATCGGTGGTAGGATGTACCTTCT
tetur02g08400 comp1869_seq0 ATCGGATTTACGGAGAATCAACGTCGAGTC
tetur02g08400 comp1869_seq0 ATGAAGAACATGCCTCGAGTCGTTCATGTG
tetur02g08400 comp1869_seq0 ATGACCTTCTATCACCATATTCCCTCCTTT
tetur02g08400 comp1869_seq0 ATGAGAAGGTGGTTGATCGATTGGACAATC
tetur02g08400 comp1869_seq0 ATGATCAACAACAAGGTGCTTCATGTCCAT
tetur02g08400 comp1869_seq0 ATGCAATTAGTTCGTGGTATTGCACGACTT
tetur02g08400 comp1869_seq0 AACCTTATCGGTGGTAGGATGTACCTTCTT
tetur02g08400 comp1869_seq0 ATGGATCTGCCTCTATCTGATTGTTAATCC
tetur02g08400 comp1869_seq0 ATGGTGGGATTGGTAAAGACGAAATGCAAT
tetur02g08400 comp1869_seq0 ATGTTGTATGGATCTGCCTCTATCTGATTG
tetur02g08400 comp1869_seq0 AACGATCGATTCCGTCGTTCGTAACAATTT
tetur02g08400 comp1869_seq0 ATTCTTACTGAGACCTGCTCCATGATGGAG
tetur02g08400 comp1869_seq0 ATTGGCTAACGGTCGTCCACGAGTTGTTGG
tetur02g08400 comp1869_seq0 ATTTGTCGAGGTATCGACAAGAACATCATC
tetur02g08400 comp1869_seq0 CAACAACAAGGTGCTTCATGTCCATTCCGT
tetur02g08400 comp1869_seq0 CAACAAGGTGCTTCATGTCCATTCCGTTGT
tetur02g08400 comp1869_seq0 CAACAGCAATTGGCTAACGGTCGTCCACGA
tetur02g08400 comp1869_seq0 CAAGGATTATGAAGAACATGCCTCGAGTCG
tetur02g08400 comp1869_seq0 CAAGGTGCTTCATGTCCATTCCGTTGTGGT
tetur02g08400 comp1869_seq0 CAAGTTCGAATACCCGGATATTTGCGTCCT
tetur02g08400 comp1869_seq0 CAATTGAATTGTGCTCATGATGAACTGACC
tetur02g08400 comp1869_seq0 CAATTGATCTCGAGTGTCACATCACCGATC
tetur02g08400 comp1869_seq0 CAATTGGCTAACGGTCGTCCACGAGTTGTT
tetur02g08400 comp1869_seq0 CAGAAACTGAAGGCCCTTCGAATTATCGAG
tetur02g08400 comp1869_seq0 CAGCAATTGGCTAACGGTCGTCCACGAGTT
tetur02g08400 comp1869_seq0 CAGGAAATGACCTTCTATCACCATATTCCC
tetur02g08400 comp1869_seq0 AAGAACATGCCTCGAGTCGTTCATGTGATT
tetur02g08400 comp1869_seq0 CATATACACAGTCCCAGTCACTCCACCGAC
tetur02g08400 comp1869_seq0 CATCAATTGATCTCGAGTGTCACATCACCG
tetur02g08400 comp1869_seq0 CATCGGATTTACGGAGAATCAACGTCGAGT
tetur02g08400 comp1869_seq0 AAGAATCGGACCCATCATCATCATTCAGTT
tetur02g08400 comp1869_seq0 CATGTCCATTCCGTTGTGGTTCAAGTTTAA
tetur02g08400 comp1869_seq0 CATGTGATTGCATCGGATTTACGGAGAATC
tetur02g08400 comp1869_seq0 CATGTTAAACCTTGTTTGTGATGGTGGGAT
tetur02g08400 comp1869_seq0 CCAATCAACAGCAATTGGCTAACGGTCGTC
tetur02g08400 comp1869_seq0 CCATCAATTGATCTCGAGTGTCACATCACC
tetur02g08400 comp1869_seq0 CCATGTTAAACCTTGTTTGTGATGGTGGGA
tetur02g08400 comp1869_seq0 CCCAATCAACAGCAATTGGCTAACGGTCGT
tetur02g08400 comp1869_seq0 CCCATCAATTGATCTCGAGTGTCACATCAC
tetur02g08400 comp1869_seq0 CCGTTGTGGTTCAAGTTTAATTTGTCGAGG
tetur02g08400 comp1869_seq0 CCTCGAGTCGTTCATGTGATTGCATCGGAT
tetur02g08400 comp1869_seq0 CCTCGTTACCCAATTCAAGGAATTGTTGTA
tetur02g08400 comp1869_seq0 CCTTATCGGTGGTAGGATGTACCTTCTTGT
tetur02g08400 comp1869_seq0 CCTTCGCCATCACAAGAATTCACTTTCAAC
tetur02g08400 comp1869_seq0 CGAAATGCAATTAGTTCGTGGTATTGCACG
tetur02g08400 comp1869_seq0 CGAATGAGAAGGTGGTTGATCGATTGGACA
tetur02g08400 comp1869_seq0 AAAGAATCGGACCCATCATCATCATTCAGT
tetur02g08400 comp1869_seq0 CGAGTCGTTCATGTGATTGCATCGGATTTA
tetur02g08400 comp1869_seq0 CGATACAAGGATTATGAAGAACATGCCTCG
tetur02g08400 comp1869_seq0 CGATTGGACAATCTAATTCTTACTGAGACC
tetur02g08400 comp1869_seq0 CGCCATCACAAGAATTCACTTTCAACTTCA
tetur02g08400 comp1869_seq0 CGGAGAATCAACGTCGAGTCATGGAGAAAC
tetur02g08400 comp1869_seq0 CGGATTTACGGAGAATCAACGTCGAGTCAT
tetur02g08400 comp1869_seq0 CGGTGGTAGGATGTACCTTCTTGTATCAAG
tetur02g08400 comp1869_seq0 CGTTCATGTGATTGCATCGGATTTACGGAG
tetur02g08400 comp1869_seq0 CGTTGTGGTTCAAGTTTAATTTGTCGAGGT
tetur02g08400 comp1869_seq0 AAGGTGCTTCATGTCCATTCCGTTGTGGTT
tetur02g08400 comp1869_seq0 CTAATTCTTACTGAGACCTGCTCCATGATG
tetur02g08400 comp1869_seq0 CTATGCAAATGCTTTGTCCAAATGGACGGG
tetur02g08400 comp1869_seq0 CTCATTCCTCGTTACCCAATTCAAGGAATT
tetur02g08400 comp1869_seq0 CTCGAGTCGTTCATGTGATTGCATCGGATT
tetur02g08400 comp1869_seq0 AAGTTCGAATACCCGGATATTTGCGTCCTC
tetur02g08400 comp1869_seq0 CTGCCTCTATCTGATTGTTAATCCCATTCC
tetur02g08400 comp1869_seq0 CTTACTGAGACCTGCTCCATGATGGAGAAT
tetur02g08400 comp1869_seq0 CTTATCGGTGGTAGGATGTACCTTCTTGTA
tetur02g08400 comp1869_seq0 CTTCATGTCCATTCCGTTGTGGTTCAAGTT
tetur02g08400 comp1869_seq0 CTTTATACCCAGAATGACCTGAATGTTGAG
tetur02g08400 comp1869_seq0 GAAATGACCTTCTATCACCATATTCCCTCC
tetur02g08400 comp1869_seq0 GAAGAACATGCCTCGAGTCGTTCATGTGAT
tetur02g08400 comp1869_seq0 GAATCAACGTCGAGTCATGGAGAAACGAAT
tetur02g08400 comp1869_seq0 GAATCGGACCCATCATCATCATTCAGTTGA
tetur02g08400 comp1869_seq0 GAATGAGAAGGTGGTTGATCGATTGGACAA
tetur02g08400 comp1869_seq0 GAATGTTGTATGGATCTGCCTCTATCTGAT
tetur02g08400 comp1869_seq0 GAATTACCTTCGCCATCACAAGAATTCACT
tetur02g08400 comp1869_seq0 AATCGGACCCATCATCATCATTCAGTTGAT
tetur02g08400 comp1869_seq0 GACGAAATGCAATTAGTTCGTGGTATTGCA
tetur02g08400 comp1869_seq0 GACGAATGAGAAGGTGGTTGATCGATTGGA
tetur02g08400 comp1869_seq0 GAGAAGGTGGTTGATCGATTGGACAATCTA
tetur02g08400 comp1869_seq0 GAGAATCAACGTCGAGTCATGGAGAAACGA
tetur02g08400 comp1869_seq0 AATGACCTTCTATCACCATATTCCCTCCTT
tetur02g08400 comp1869_seq0 GAGGTATCGACAAGAACATCATCAATATCC
tetur02g08400 comp1869_seq0 GAGGTGGGAGAAACCTTATCGGTGGTAGGA
tetur02g08400 comp1869_seq0 GAGTCGTTCATGTGATTGCATCGGATTTAC
tetur02g08400 comp1869_seq0 AATGCAATTAGTTCGTGGTATTGCACGACT
tetur02g08400 comp1869_seq0 AAAGGAAACAGGAAATGACCTTCTATCACC
tetur02g08400 comp1869_seq0 GATACAAGGATTATGAAGAACATGCCTCGA
tetur02g08400 comp1869_seq0 GATCAACAACAAGGTGCTTCATGTCCATTC
tetur02g08400 comp1869_seq0 GATCTGCCTCTATCTGATTGTTAATCCCAT
tetur02g08400 comp1869_seq0 GATGGTGGGATTGGTAAAGACGAAATGCAA
tetur02g08400 comp1869_seq0 GATTTACGGAGAATCAACGTCGAGTCATGG
tetur02g08400 comp1869_seq0 GCAATTAGTTCGTGGTATTGCACGACTTTA
tetur02g08400 comp1869_seq0 GCAATTGGCTAACGGTCGTCCACGAGTTGT
tetur02g08400 comp1869_seq0 GCATCGGATTTACGGAGAATCAACGTCGAG
tetur02g08400 comp1869_seq0 GCCAATATAATACAGAAACTGAAGGCCCTT
tetur02g08400 comp1869_seq0 GCCATCACAAGAATTCACTTTCAACTTCAG
tetur02g08400 comp1869_seq0 GCCTCGAGTCGTTCATGTGATTGCATCGGA
tetur02g08400 comp1869_seq0 GCCTCTATCTGATTGTTAATCCCATTCCAT
tetur02g08400 comp1869_seq0 AATTGATCTCGAGTGTCACATCACCGATCC
tetur02g08400 comp1869_seq0 AATTGGCTAACGGTCGTCCACGAGTTGTTG
tetur02g08400 comp1869_seq0 GCTTCATGTCCATTCCGTTGTGGTTCAAGT
tetur02g08400 comp1869_seq0 GGAAACAGGAAATGACCTTCTATCACCATA
tetur02g08400 comp1869_seq0 GGAAATGACCTTCTATCACCATATTCCCTC
tetur02g08400 comp1869_seq0 GGACAATCTAATTCTTACTGAGACCTGCTC
tetur02g08400 comp1869_seq0 GGACGAATGAGAAGGTGGTTGATCGATTGG
tetur02g08400 comp1869_seq0 GGAGAATCAACGTCGAGTCATGGAGAAACG
tetur02g08400 comp1869_seq0 ACAACAAGGTGCTTCATGTCCATTCCGTTG
tetur02g08400 comp1869_seq0 GGATCTGCCTCTATCTGATTGTTAATCCCA
tetur02g08400 comp1869_seq0 GGATTATGAAGAACATGCCTCGAGTCGTTC
tetur02g08400 comp1869_seq0 GGATTTACGGAGAATCAACGTCGAGTCATG
tetur02g08400 comp1869_seq0 ACAAGGATTATGAAGAACATGCCTCGAGTC
tetur02g08400 comp1869_seq0 ACAAGGTGCTTCATGTCCATTCCGTTGTGG
tetur02g08400 comp1869_seq0 ACAAGTTCGAATACCCGGATATTTGCGTCC
tetur02g08400 comp1869_seq0 GGGACGAATGAGAAGGTGGTTGATCGATTG
tetur02g08400 comp1869_seq0 GGTAAAGACGAAATGCAATTAGTTCGTGGT
tetur02g08400 comp1869_seq0 GGTATCGACAAGAACATCATCAATATCCCA
tetur02g08400 comp1869_seq0 GGTGCTTCATGTCCATTCCGTTGTGGTTCA
tetur02g08400 comp1869_seq0 GGTGGGAGAAACCTTATCGGTGGTAGGATG
tetur02g08400 comp1869_seq0 GGTGGGATTGGTAAAGACGAAATGCAATTA
tetur02g08400 comp1869_seq0 GGTGGTAGGATGTACCTTCTTGTATCAAGC
tetur02g08400 comp1869_seq0 GGTGGTTGATCGATTGGACAATCTAATTCT
tetur02g08400 comp1869_seq0 GTATTAACGATCGATTCCGTCGTTCGTAAC
tetur02g08400 comp1869_seq0 ACAGGAAATGACCTTCTATCACCATATTCC
tetur02g08400 comp1869_seq0 GTCGTTCATGTGATTGCATCGGATTTACGG
tetur02g08400 comp1869_seq0 GTGAATGTTGTATGGATCTGCCTCTATCTG
tetur02g08400 comp1869_seq0 GTGATGGTGGGATTGGTAAAGACGAAATGC
tetur02g08400 comp1869_seq0 GTGCTTCATGTCCATTCCGTTGTGGTTCAA
tetur02g08400 comp1869_seq0 GTGGAGGTGGGAGAAACCTTATCGGTGGTA
tetur02g08400 comp1869_seq0 GTGGGAGAAACCTTATCGGTGGTAGGATGT
tetur02g08400 comp1869_seq0 GTGGGATTGGTAAAGACGAAATGCAATTAG
tetur02g08400 comp1869_seq0 GTGGTAGGATGTACCTTCTTGTATCAAGCT
tetur02g08400 comp1869_seq0 GTGGTTCAAGTTTAATTTGTCGAGGTATCG
tetur02g08400 comp1869_seq0 GTTAAACCTTGTTTGTGATGGTGGGATTGG
tetur02g08400 comp1869_seq0 GTTCATGTGATTGCATCGGATTTACGGAGA
tetur02g08400 comp1869_seq0 GTTCCCATCAATCGAATCATCATTCCTCGT
tetur02g08400 comp1869_seq0 GTTCTATGCAAATGCTTTGTCCAAATGGAC
tetur02g08400 comp1869_seq0 GTTGTATGGATCTGCCTCTATCTGATTGTT
tetur02g08400 comp1869_seq0 GTTTGTGATGGTGGGATTGGTAAAGACGAA
tetur02g08400 comp1869_seq0 TAAACCTTGTTTGTGATGGTGGGATTGGTA
tetur02g08400 comp1869_seq0 TACAGAAACTGAAGGCCCTTCGAATTATCG
tetur02g08400 comp1869_seq0 TACGGAGAATCAACGTCGAGTCATGGAGAA
tetur02g08400 comp1869_seq0 TACTGAGACCTGCTCCATGATGGAGAATGG
tetur02g08400 comp1869_seq0 TAGTGAACCCAATGCGTGTCAATTGAATTG
tetur02g08400 comp1869_seq0 TATCGGTGGTAGGATGTACCTTCTTGTATC
tetur02g08400 comp1869_seq0 TCAACAACAAGGTGCTTCATGTCCATTCCG
tetur02g08400 comp1869_seq0 TCAACAGCAATTGGCTAACGGTCGTCCACG
tetur02g08400 comp1869_seq0 TCAACGTCGAGTCATGGAGAAACGAATTGA
tetur02g08560 comp2580_seq1 ACCAGGAACAAACGTAGAGGCTGTTCTACC
tetur02g08560 comp2580_seq1 TCACCAAATCCACAATCAGTAATGGAATCC
tetur02g08560 comp2580_seq1 TCTGATTGGCCTTCATCTTGATTTCATGGA
tetur02g08560 comp2580_seq1 TGAACCAGTGAAATGTCCATTGAAATTGCC
tetur02g08560 comp2580_seq1 TGATGGACAAAGTGAGATCCCTACGGAAAC
tetur02g08560 comp2580_seq1 TGGAGCCGATGATGGACAAAGTGAGATCCC
tetur02g08560 comp2580_seq1 TGTACACATTCCATCTTGAGGCTACTTCCG
tetur02g08560 comp2580_seq1 TTCGATATGCACATGATGGTTGCCGCTCCA
tetur02g08560 comp2580_seq1 TTGTACACATTCCATCTTGAGGCTACTTCC
tetur02g08560 comp2580_seq1 ACGTAGAGGCTGTTCTACCTTACGCATCAT
tetur02g08560 comp2580_seq1 TTTGTACACATTCCATCTTGAGGCTACTTC
tetur02g08560 comp2580_seq1 AACAAACGTAGAGGCTGTTCTACCTTACGC
tetur02g08560 comp2580_seq1 AGAGGCTGTTCTACCTTACGCATCATTAGT
tetur02g08560 comp2580_seq1 AGCCGATGATGGACAAAGTGAGATCCCTAC
tetur02g08560 comp2580_seq1 AGCCGTAATCAACTCACCAAATCCACAATC
tetur02g08560 comp2580_seq1 AGGAGTTGGACCAACAACGATCGAGGTCTG
tetur02g08560 comp2580_seq1 AGGCTGTTCTACCTTACGCATCATTAGTTG
tetur02g08560 comp2580_seq1 AACCAGGAACAAACGTAGAGGCTGTTCTAC
tetur02g08560 comp2580_seq1 ATCCACAATCAGTAATGGAATCCATGAGAG
tetur02g08560 comp2580_seq1 ATGGACAAAGTGAGATCCCTACGGAAACAT
tetur02g08560 comp2580_seq1 CAAACGTAGAGGCTGTTCTACCTTACGCAT
tetur02g08560 comp2580_seq1 AAACGTAGAGGCTGTTCTACCTTACGCATC
tetur02g08560 comp2580_seq1 CACATTCCATCTTGAGGCTACTTCCGATGT
tetur02g08560 comp2580_seq1 CACCAAATCCACAATCAGTAATGGAATCCA
tetur02g08560 comp2580_seq1 CAGGAACAAACGTAGAGGCTGTTCTACCTT
tetur02g08560 comp2580_seq1 CAGGGACAGCCGTAATCAACTCACCAAATC
tetur02g08560 comp2580_seq1 CCAAATCCACAATCAGTAATGGAATCCATG
tetur02g08560 comp2580_seq1 CCAAATCTGACCTTTGGTCATCCTGTTGTT
tetur02g08560 comp2580_seq1 CCAGGAACAAACGTAGAGGCTGTTCTACCT
tetur02g08560 comp2580_seq1 CCAGTGAAATGTCCATTGAAATTGCCCAAA
tetur02g08560 comp2580_seq1 CCGTAATCAACTCACCAAATCCACAATCAG
tetur02g08560 comp2580_seq1 CGATGATGGACAAAGTGAGATCCCTACGGA
tetur02g08560 comp2580_seq1 CGTAATCAACTCACCAAATCCACAATCAGT
tetur02g08560 comp2580_seq1 CGTAGAGGCTGTTCTACCTTACGCATCATT
tetur02g08560 comp2580_seq1 CTCACCAAATCCACAATCAGTAATGGAATC
tetur02g08560 comp2580_seq1 GAACAAACGTAGAGGCTGTTCTACCTTACG
tetur02g08560 comp2580_seq1 GAACCAGTGAAATGTCCATTGAAATTGCCC
tetur02g08560 comp2580_seq1 GAGCCGATGATGGACAAAGTGAGATCCCTA
tetur02g08560 comp2580_seq1 GAGGAGTTGGACCAACAACGATCGAGGTCT
tetur02g08560 comp2580_seq1 GAGGCTGTTCTACCTTACGCATCATTAGTT
tetur02g08560 comp2580_seq1 GAGTTGGACCAACAACGATCGAGGTCTGTG
tetur02g08560 comp2580_seq1 GATGATGGACAAAGTGAGATCCCTACGGAA
tetur02g08560 comp2580_seq1 GATGGACAAAGTGAGATCCCTACGGAAACA
tetur02g08560 comp2580_seq1 GCCGATGATGGACAAAGTGAGATCCCTACG
tetur02g08560 comp2580_seq1 GCCGTAATCAACTCACCAAATCCACAATCA
tetur02g08560 comp2580_seq1 GCTACTTCCGATGTTGAATCCATTATTCGT
tetur02g08560 comp2580_seq1 GCTGTTCTACCTTACGCATCATTAGTTGAT
tetur02g08560 comp2580_seq1 GGAACAAACGTAGAGGCTGTTCTACCTTAC
tetur02g08560 comp2580_seq1 GGACAAAGTGAGATCCCTACGGAAACATTT
tetur02g08560 comp2580_seq1 GGAGCCGATGATGGACAAAGTGAGATCCCT
tetur02g08560 comp2580_seq1 GGAGTTGGACCAACAACGATCGAGGTCTGT
tetur02g08560 comp2580_seq1 GGCTACTTCCGATGTTGAATCCATTATTCG
tetur02g08560 comp2580_seq1 GGCTGTTCTACCTTACGCATCATTAGTTGA
tetur02g08560 comp2580_seq1 ACACATTCCATCTTGAGGCTACTTCCGATG
tetur02g08560 comp2580_seq1 GTACACATTCCATCTTGAGGCTACTTCCGA
tetur02g08560 comp2580_seq1 GTAGAGGCTGTTCTACCTTACGCATCATTA
tetur02g08560 comp2580_seq1 GTCTGATTGGCCTTCATCTTGATTTCATGG
tetur02g08560 comp2580_seq1 TAGAGGCTGTTCTACCTTACGCATCATTAG
tetur02g08900 comp4440_seq0 ACCAGGTACCTGTCTACCAACATAATCAGG
tetur02g08900 comp4440_seq0 TCCAAGAATAACTGAACTTATCGTAGCCAC
tetur02g08900 comp4440_seq0 TCCCTTTACGAGATCTCCAAGAATAACTGA
tetur02g08900 comp4440_seq0 TCCGATTTAGGTTTACGATTACTGGGACCA
tetur02g08900 comp4440_seq0 TCGTAGCCACATGGTCCTTGTAAATTACCC
tetur02g08900 comp4440_seq0 TCTCCAAGAATAACTGAACTTATCGTAGCC
tetur02g08900 comp4440_seq0 TCTGAGGTTTACGTTTGGCACCTCGACGAA
tetur02g08900 comp4440_seq0 ACCTTAAGTTGTGGTGCTTTATCATGCATC
tetur02g08900 comp4440_seq0 TGGTAGCATCTTCAGCCAATTCTTCAATAG
tetur02g08900 comp4440_seq0 TGTAGTCTGAGGTTTACGTTTGGCACCTCG
tetur02g08900 comp4440_seq0 TTACGGTATAACCAACCAGGTACCTGTCTA
tetur02g08900 comp4440_seq0 TTCCGATTTAGGTTTACGATTACTGGGACC
tetur02g08900 comp4440_seq0 TTGTGTAGTCTGAGGTTTACGTTTGGCACC
tetur02g08900 comp4440_seq0 ACGGTATAACCAACCAGGTACCTGTCTACC
tetur02g08900 comp4440_seq0 TTTGCGGTGGGTAAGCGAAATTGGGACCAA
tetur02g08900 comp4440_seq0 TTTGTGTAGTCTGAGGTTTACGTTTGGCAC
tetur02g08900 comp4440_seq0 AAATTGGGCTTATTCGGTGATTTAGGCTCC
tetur02g08900 comp4440_seq0 AGAGTGTTTGTCTGGTGGTAGCATCTTCAG
tetur02g08900 comp4440_seq0 AGATTACGGTATAACCAACCAGGTACCTGT
tetur02g08900 comp4440_seq0 AGGTACCTGTCTACCAACATAATCAGGTCC
tetur02g08900 comp4440_seq0 AGTCCCTTTACGAGATCTCCAAGAATAACT
tetur02g08900 comp4440_seq0 AGTCTGAGGTTTACGTTTGGCACCTCGACG
tetur02g08900 comp4440_seq0 AGTGTTTGTCTGGTGGTAGCATCTTCAGCC
tetur02g08900 comp4440_seq0 AGTTTCAAGTCGATGGAGACTCTCATTATC
tetur02g08900 comp4440_seq0 ATAACCAACCAGGTACCTGTCTACCAACAT
tetur02g08900 comp4440_seq0 AACCAGGTACCTGTCTACCAACATAATCAG
tetur02g08900 comp4440_seq0 ATCGTAGCCACATGGTCCTTGTAAATTACC
tetur02g08900 comp4440_seq0 ATTACGGTATAACCAACCAGGTACCTGTCT
tetur02g08900 comp4440_seq0 ATTCCGATTTAGGTTTACGATTACTGGGAC
tetur02g08900 comp4440_seq0 CAACCAGGTACCTGTCTACCAACATAATCA
tetur02g08900 comp4440_seq0 CAGGTACCTGTCTACCAACATAATCAGGTC
tetur02g08900 comp4440_seq0 CATGAAATTTAGTCCCTTTACGAGATCTCC
tetur02g08900 comp4440_seq0 CCAACCAGGTACCTGTCTACCAACATAATC
tetur02g08900 comp4440_seq0 CCAGGTACCTGTCTACCAACATAATCAGGT
tetur02g08900 comp4440_seq0 CCCTTTACGAGATCTCCAAGAATAACTGAA
tetur02g08900 comp4440_seq0 CCTGTCTACCAACATAATCAGGTCCATCAT
tetur02g08900 comp4440_seq0 CCTTAAGTTGTGGTGCTTTATCATGCATCG
tetur02g08900 comp4440_seq0 CCTTTACGAGATCTCCAAGAATAACTGAAC
tetur02g08900 comp4440_seq0 CGGTATAACCAACCAGGTACCTGTCTACCA
tetur02g08900 comp4440_seq0 CGTAGCCACATGGTCCTTGTAAATTACCCA
tetur02g08900 comp4440_seq0 CTCCAAGAATAACTGAACTTATCGTAGCCA
tetur02g08900 comp4440_seq0 CTGTCTACCAACATAATCAGGTCCATCATC
tetur02g08900 comp4440_seq0 GAAATTTAGTCCCTTTACGAGATCTCCAAG
tetur02g08900 comp4440_seq0 GAGAGTGTTTGTCTGGTGGTAGCATCTTCA
tetur02g08900 comp4440_seq0 GAGTGTTTGTCTGGTGGTAGCATCTTCAGC
tetur02g08900 comp4440_seq0 GATTACGGTATAACCAACCAGGTACCTGTC
tetur02g08900 comp4440_seq0 GGTACCTGTCTACCAACATAATCAGGTCCA
tetur02g08900 comp4440_seq0 GGTATAACCAACCAGGTACCTGTCTACCAA
tetur02g08900 comp4440_seq0 GTACCTGTCTACCAACATAATCAGGTCCAT
tetur02g08900 comp4440_seq0 GTAGTCTGAGGTTTACGTTTGGCACCTCGA
tetur02g08900 comp4440_seq0 GTATAACCAACCAGGTACCTGTCTACCAAC
tetur02g08900 comp4440_seq0 GTCCCTTTACGAGATCTCCAAGAATAACTG
tetur02g08900 comp4440_seq0 GTCTGAGGTTTACGTTTGGCACCTCGACGA
tetur02g08900 comp4440_seq0 GTGTAGTCTGAGGTTTACGTTTGGCACCTC
tetur02g08900 comp4440_seq0 GTTTCAAGTCGATGGAGACTCTCATTATCC
tetur02g08900 comp4440_seq0 ACCAACCAGGTACCTGTCTACCAACATAAT
tetur02g08900 comp4440_seq0 TACCTGTCTACCAACATAATCAGGTCCATC
tetur02g08900 comp4440_seq0 TACGGTATAACCAACCAGGTACCTGTCTAC
tetur02g08900 comp4440_seq0 TAGTCTGAGGTTTACGTTTGGCACCTCGAC
tetur02g08900 comp4440_seq0 TATAACCAACCAGGTACCTGTCTACCAACA
tetur02g08900 comp4440_seq0 TATCGTAGCCACATGGTCCTTGTAAATTAC
tetur02g09580 comp2168_seq1 TCAGGAATTACTGATCAAAGAGGAACCTGA
tetur02g09580 comp2168_seq1 TCATAGGTCAAGTACGATGGACGGTATGGC
tetur02g09580 comp2168_seq1 TCCCTCAATATCAACAGAGAATGGCGATTG
tetur02g09580 comp2168_seq1 AAATAGGTACCGAGTAACCTGGATATTGGT
tetur02g09580 comp2168_seq1 TCGATGTAGGTAAAGGGCATTGAATTGATC
tetur02g09580 comp2168_seq1 TCGCATACAACAATGAGGGTAAAGCTGTTA
tetur02g09580 comp2168_seq1 TCTATCGTGAGATCCCATATCCTGATGAAA
tetur02g09580 comp2168_seq1 ACCGAGTAACCTGGATATTGGTTTCTATCG
tetur02g09580 comp2168_seq1 TGAAGCAGCTCACGATCATCCTGTCCCATG
tetur02g09580 comp2168_seq1 TGACCCAAAGTATTTGTCCAACAGTTCGAC
tetur02g09580 comp2168_seq1 TGACTGGAGTTGCATCTGAATTTCTTGGTA
tetur02g09580 comp2168_seq1 TGACTTATTGCTGTTGATTGAGCTGCCATC
tetur02g09580 comp2168_seq1 TGCCATTTCCATTGACTGGAGTTGCATCTG
tetur02g09580 comp2168_seq1 TGCTGTTGATTGAGCTGCCATCAAGACTAA
tetur02g09580 comp2168_seq1 ACCTGGATATTGGTTTCTATCGTGAGATCC
tetur02g09580 comp2168_seq1 TGGCCCACAAATTACATTGAACCAATCCCA
tetur02g09580 comp2168_seq1 TGGCGGTTAAATAGGTACCGAGTAACCTGG
tetur02g09580 comp2168_seq1 TGGTTTCTATCGTGAGATCCCATATCCTGA
tetur02g09580 comp2168_seq1 TGTCATAGGTCAAGTACGATGGACGGTATG
tetur02g09580 comp2168_seq1 TGTGTCATAGGTCAAGTACGATGGACGGTA
tetur02g09580 comp2168_seq1 ACGATGGACGGTATGGCCCACAAATTACAT
tetur02g09580 comp2168_seq1 TTCCAAACTGAGAAGCTCATTATCCTCGGG
tetur02g09580 comp2168_seq1 TTCCATTGACTGGAGTTGCATCTGAATTTC
tetur02g09580 comp2168_seq1 ACGCAACTTTAGACCACAGGCTCAATTTCT
tetur02g09580 comp2168_seq1 TTCTATCGTGAGATCCCATATCCTGATGAA
tetur02g09580 comp2168_seq1 TTGCTGTTGATTGAGCTGCCATCAAGACTA
tetur02g09580 comp2168_seq1 TTGGCGGTTAAATAGGTACCGAGTAACCTG
tetur02g09580 comp2168_seq1 TTGGTATAAAGTGGATCAATGAAGCAGCTC
tetur02g09580 comp2168_seq1 TTGGTTTCTATCGTGAGATCCCATATCCTG
tetur02g09580 comp2168_seq1 ACGGTAACATTTACCGTATTAACGTCGATG
tetur02g09580 comp2168_seq1 TTTCTATCGTGAGATCCCATATCCTGATGA
tetur02g09580 comp2168_seq1 AGAAAGTTTGGCGGTTAAATAGGTACCGAG
tetur02g09580 comp2168_seq1 AGAAGAAAGTTTGGCGGTTAAATAGGTACC
tetur02g09580 comp2168_seq1 AGAGTCAGGAATTACTGATCAAAGAGGAAC
tetur02g09580 comp2168_seq1 AGATGAATGGATAAGAAGAAAGTTTGGCGG
tetur02g09580 comp2168_seq1 AGGAAGTACGATATGCATAAACTTGCAGAG
tetur02g09580 comp2168_seq1 AGGGCATTGAATTGATCGTTTAACCAAGTC
tetur02g09580 comp2168_seq1 AGGTACCGAGTAACCTGGATATTGGTTTCT
tetur02g09580 comp2168_seq1 AGGTTGTGTCATAGGTCAAGTACGATGGAC
tetur02g09580 comp2168_seq1 AGTAACCTGGATATTGGTTTCTATCGTGAG
tetur02g09580 comp2168_seq1 AGTATCCCTCAATATCAACAGAGAATGGCG
tetur02g09580 comp2168_seq1 AGTCAGGAATTACTGATCAAAGAGGAACCT
tetur02g09580 comp2168_seq1 AGTGCCATTTCCATTGACTGGAGTTGCATC
tetur02g09580 comp2168_seq1 AGTTTGGCGGTTAAATAGGTACCGAGTAAC
tetur02g09580 comp2168_seq1 ATAAACTTGCAGAGACCAATAAAGCCTACG
tetur02g09580 comp2168_seq1 ATACCGAATCCAATGAATTACCGGAAATGG
tetur02g09580 comp2168_seq1 ATCAACAGAGAATGGCGATTGTCGATTGAG
tetur02g09580 comp2168_seq1 ATCCCTCAATATCAACAGAGAATGGCGATT
tetur02g09580 comp2168_seq1 ATCGTGAGATCCCATATCCTGATGAAATGT
tetur02g09580 comp2168_seq1 ATGAAGCAGCTCACGATCATCCTGTCCCAT
tetur02g09580 comp2168_seq1 AACCTGGATATTGGTTTCTATCGTGAGATC
tetur02g09580 comp2168_seq1 ATGGCCCACAAATTACATTGAACCAATCCC
tetur02g09580 comp2168_seq1 ATTCGCATACAACAATGAGGGTAAAGCTGT
tetur02g09580 comp2168_seq1 AACGCAACTTTAGACCACAGGCTCAATTTC
tetur02g09580 comp2168_seq1 ATTGACTGGAGTTGCATCTGAATTTCTTGG
tetur02g09580 comp2168_seq1 ATTGCTGTTGATTGAGCTGCCATCAAGACT
tetur02g09580 comp2168_seq1 ATTGGTTTCTATCGTGAGATCCCATATCCT
tetur02g09580 comp2168_seq1 CAACAGAGAATGGCGATTGTCGATTGAGGT
tetur02g09580 comp2168_seq1 CAATATCAACAGAGAATGGCGATTGTCGAT
tetur02g09580 comp2168_seq1 CAATGAAGCAGCTCACGATCATCCTGTCCC
tetur02g09580 comp2168_seq1 CAATTACATCCTGACTGGCCACCGCCTTTA
tetur02g09580 comp2168_seq1 CAATTAGAGGGATGGAGAGCTGCCGATAAC
tetur02g09580 comp2168_seq1 CAGAGAATGGCGATTGTCGATTGAGGTACA
tetur02g09580 comp2168_seq1 AACTTGCAGAGACCAATAAAGCCTACGCTC
tetur02g09580 comp2168_seq1 CAGGAATTACTGATCAAAGAGGAACCTGAA
tetur02g09580 comp2168_seq1 CAGTGCCATTTCCATTGACTGGAGTTGCAT
tetur02g09580 comp2168_seq1 CATAGGTCAAGTACGATGGACGGTATGGCC
tetur02g09580 comp2168_seq1 CATATCGCTTGTAAACGATCTTTAGGTCCT
tetur02g09580 comp2168_seq1 CATTGACTGGAGTTGCATCTGAATTTCTTG
tetur02g09580 comp2168_seq1 CATTTCCATTGACTGGAGTTGCATCTGAAT
tetur02g09580 comp2168_seq1 CCACAAATTACATTGAACCAATCCCAAGGA
tetur02g09580 comp2168_seq1 AAACTTGCAGAGACCAATAAAGCCTACGCT
tetur02g09580 comp2168_seq1 CCATTGACTGGAGTTGCATCTGAATTTCTT
tetur02g09580 comp2168_seq1 CCATTTCCATTGACTGGAGTTGCATCTGAA
tetur02g09580 comp2168_seq1 CCCACAAATTACATTGAACCAATCCCAAGG
tetur02g09580 comp2168_seq1 CCCTCAATATCAACAGAGAATGGCGATTGT
tetur02g09580 comp2168_seq1 CCGAGTAACCTGGATATTGGTTTCTATCGT
tetur02g09580 comp2168_seq1 CCTCAATATCAACAGAGAATGGCGATTGTC
tetur02g09580 comp2168_seq1 CCTGGATATTGGTTTCTATCGTGAGATCCC
tetur02g09580 comp2168_seq1 CGAGTAACCTGGATATTGGTTTCTATCGTG
tetur02g09580 comp2168_seq1 CGATGGACGGTATGGCCCACAAATTACATT
tetur02g09580 comp2168_seq1 CGATGTAGGTAAAGGGCATTGAATTGATCG
tetur02g09580 comp2168_seq1 CGCAACTTTAGACCACAGGCTCAATTTCTA
tetur02g09580 comp2168_seq1 CGCATATCGCTTGTAAACGATCTTTAGGTC
tetur02g09580 comp2168_seq1 AAGGCCGTTGATAACGTTAAACCAGTAGTC
tetur02g09580 comp2168_seq1 CGGTAACATTTACCGTATTAACGTCGATGA
tetur02g09580 comp2168_seq1 AAGGGTTATGGTCATCAATTCACGGGATAT
tetur02g09580 comp2168_seq1 AAGTACGATATGCATAAACTTGCAGAGACC
tetur02g09580 comp2168_seq1 AAGTACGATGGACGGTATGGCCCACAAATT
tetur02g09580 comp2168_seq1 CTCAATATCAACAGAGAATGGCGATTGTCG
tetur02g09580 comp2168_seq1 CTGCCATCAAGACTAAATATTTGGATCGGT
tetur02g09580 comp2168_seq1 CTGGATATTGGTTTCTATCGTGAGATCCCA
tetur02g09580 comp2168_seq1 CTGTTGATTGAGCTGCCATCAAGACTAAAT
tetur02g09580 comp2168_seq1 CTTATTGCTGTTGATTGAGCTGCCATCAAG
tetur02g09580 comp2168_seq1 AATAGGTACCGAGTAACCTGGATATTGGTT
tetur02g09580 comp2168_seq1 GAAAGTTTGGCGGTTAAATAGGTACCGAGT
tetur02g09580 comp2168_seq1 GAAGAAAGTTTGGCGGTTAAATAGGTACCG
tetur02g09580 comp2168_seq1 GAAGTACGATATGCATAAACTTGCAGAGAC
tetur02g09580 comp2168_seq1 GAATCGATGTAGGTAAAGGGCATTGAATTG
tetur02g09580 comp2168_seq1 GACCCAAAGTATTTGTCCAACAGTTCGACA
tetur02g09580 comp2168_seq1 GACTTATTGCTGTTGATTGAGCTGCCATCA
tetur02g09580 comp2168_seq1 GAGAATGGCGATTGTCGATTGAGGTACAAA
tetur02g09580 comp2168_seq1 GAGAGTCAGGAATTACTGATCAAAGAGGAA
tetur02g09580 comp2168_seq1 GAGTAACCTGGATATTGGTTTCTATCGTGA
tetur02g09580 comp2168_seq1 GAGTCAGGAATTACTGATCAAAGAGGAACC
tetur02g09580 comp2168_seq1 GATATTCGCATACAACAATGAGGGTAAAGC
tetur02g09580 comp2168_seq1 GATGAATGGATAAGAAGAAAGTTTGGCGGT
tetur02g09580 comp2168_seq1 GATGGACGGTATGGCCCACAAATTACATTG
tetur02g09580 comp2168_seq1 GATGTAGGTAAAGGGCATTGAATTGATCGT
tetur02g09580 comp2168_seq1 GCAACTTTAGACCACAGGCTCAATTTCTAT
tetur02g09580 comp2168_seq1 AATTAGAGGGATGGAGAGCTGCCGATAACC
tetur02g09580 comp2168_seq1 GCATATCGCTTGTAAACGATCTTTAGGTCC
tetur02g09580 comp2168_seq1 GCCATTTCCATTGACTGGAGTTGCATCTGA
tetur02g09580 comp2168_seq1 GCCCACAAATTACATTGAACCAATCCCAAG
tetur02g09580 comp2168_seq1 AAAGGCCGTTGATAACGTTAAACCAGTAGT
tetur02g09580 comp2168_seq1 GCGGTTAAATAGGTACCGAGTAACCTGGAT
tetur02g09580 comp2168_seq1 GCTGCCATCAAGACTAAATATTTGGATCGG
tetur02g09580 comp2168_seq1 GCTGTTGATTGAGCTGCCATCAAGACTAAA
tetur02g09580 comp2168_seq1 GGAAGTACGATATGCATAAACTTGCAGAGA
tetur02g09580 comp2168_seq1 GGATATTGGTTTCTATCGTGAGATCCCATA
tetur02g09580 comp2168_seq1 GGCATTGAATTGATCGTTTAACCAAGTCCA
tetur02g09580 comp2168_seq1 GGCCCACAAATTACATTGAACCAATCCCAA
tetur02g09580 comp2168_seq1 GGCGGTTAAATAGGTACCGAGTAACCTGGA
tetur02g09580 comp2168_seq1 GGGCATTGAATTGATCGTTTAACCAAGTCC
tetur02g09580 comp2168_seq1 GGTAAAGGGCATTGAATTGATCGTTTAACC
tetur02g09580 comp2168_seq1 GGTACCGAGTAACCTGGATATTGGTTTCTA
tetur02g09580 comp2168_seq1 AAAGGTTGTGTCATAGGTCAAGTACGATGG
tetur02g09580 comp2168_seq1 GGTTGTGTCATAGGTCAAGTACGATGGACG
tetur02g09580 comp2168_seq1 GGTTTCTATCGTGAGATCCCATATCCTGAT
tetur02g09580 comp2168_seq1 GTAACCTGGATATTGGTTTCTATCGTGAGA
tetur02g09580 comp2168_seq1 GTAACTTACCCTGACGACTGAAGAGAAGCA
tetur02g09580 comp2168_seq1 GTACGATATGCATAAACTTGCAGAGACCAA
tetur02g09580 comp2168_seq1 GTACGATGGACGGTATGGCCCACAAATTAC
tetur02g09580 comp2168_seq1 GTATCCCTCAATATCAACAGAGAATGGCGA
tetur02g09580 comp2168_seq1 GTATGGCCCACAAATTACATTGAACCAATC
tetur02g09580 comp2168_seq1 ACAGAGAATGGCGATTGTCGATTGAGGTAC
tetur02g09580 comp2168_seq1 GTCAGGAATTACTGATCAAAGAGGAACCTG
tetur02g09580 comp2168_seq1 GTCATAGGTCAAGTACGATGGACGGTATGG
tetur02g09580 comp2168_seq1 GTGCCATTTCCATTGACTGGAGTTGCATCT
tetur02g09580 comp2168_seq1 GTGGAGTCACATATTCAGTGCCATTTCCAT
tetur02g09580 comp2168_seq1 GTGTCATAGGTCAAGTACGATGGACGGTAT
tetur02g09580 comp2168_seq1 GTTGATGGGATGTTGGTATGATCTAATTGC
tetur02g09580 comp2168_seq1 GTTGTGTCATAGGTCAAGTACGATGGACGG
tetur02g09580 comp2168_seq1 GTTTCTATCGTGAGATCCCATATCCTGATG
tetur02g09580 comp2168_seq1 GTTTGGCGGTTAAATAGGTACCGAGTAACC
tetur02g09580 comp2168_seq1 TAAAGGTTGTGTCATAGGTCAAGTACGATG
tetur02g09580 comp2168_seq1 TAAAGTGGATCAATGAAGCAGCTCACGATC
tetur02g09580 comp2168_seq1 TACCGAATCCAATGAATTACCGGAAATGGA
tetur02g09580 comp2168_seq1 TACGATGGACGGTATGGCCCACAAATTACA
tetur02g09580 comp2168_seq1 TACGCTCATTACCGATGGGATTAGAGGATA
tetur02g09580 comp2168_seq1 TAGGTACCGAGTAACCTGGATATTGGTTTC
tetur02g09580 comp2168_seq1 TAGTATCCCTCAATATCAACAGAGAATGGC
tetur02g09580 comp2168_seq1 TATCAACAGAGAATGGCGATTGTCGATTGA
tetur02g09580 comp2168_seq1 TATCGTGAGATCCCATATCCTGATGAAATG
tetur02g09580 comp2168_seq1 TATGGCCCACAAATTACATTGAACCAATCC
tetur02g09580 comp2168_seq1 TATTCGCATACAACAATGAGGGTAAAGCTG
tetur02g09580 comp2168_seq1 TATTGCTGTTGATTGAGCTGCCATCAAGAC
tetur02g09580 comp2168_seq1 TATTGGTTTCTATCGTGAGATCCCATATCC
tetur02g09580 comp2168_seq1 TCAACAGAGAATGGCGATTGTCGATTGAGG
tetur02g09580 comp2168_seq1 TCAATATCAACAGAGAATGGCGATTGTCGA
tetur02g09590 comp2168_seq1 TCAGGAATTACTGATCAAAGAGGAACCTGA
tetur02g09590 comp2168_seq1 TCATAGGTCAAGTACGATGGACGGTATGGC
tetur02g09590 comp2168_seq1 TCCCTCAATATCAACAGAGAATGGCGATTG
tetur02g09590 comp2168_seq1 AAATAGGTACCGAGTAACCTGGATATTGGT
tetur02g09590 comp2168_seq1 TCGATGTAGGTAAAGGGCATTGAATTGATC
tetur02g09590 comp2168_seq1 TCGCATACAACAATGAGGGTAAAGCTGTTA
tetur02g09590 comp2168_seq1 TCTATCGTGAGATCCCATATCCTGATGAAA
tetur02g09590 comp2168_seq1 ACCGAGTAACCTGGATATTGGTTTCTATCG
tetur02g09590 comp2168_seq1 TGAAGCAGCTCACGATCATCCTGTCCCATG
tetur02g09590 comp2168_seq1 TGACCCAAAGTATTTGTCCAACAGTTCGAC
tetur02g09590 comp2168_seq1 TGACTGGAGTTGCATCTGAATTTCTTGGTA
tetur02g09590 comp2168_seq1 TGACTTATTGCTGTTGATTGAGCTGCCATC
tetur02g09590 comp2168_seq1 TGCCATTTCCATTGACTGGAGTTGCATCTG
tetur02g09590 comp2168_seq1 TGCTGTTGATTGAGCTGCCATCAAGACTAA
tetur02g09590 comp2168_seq1 ACCTGGATATTGGTTTCTATCGTGAGATCC
tetur02g09590 comp2168_seq1 TGGCCCACAAATTACATTGAACCAATCCCA
tetur02g09590 comp2168_seq1 TGGCGGTTAAATAGGTACCGAGTAACCTGG
tetur02g09590 comp2168_seq1 TGGTTTCTATCGTGAGATCCCATATCCTGA
tetur02g09590 comp2168_seq1 TGTCATAGGTCAAGTACGATGGACGGTATG
tetur02g09590 comp2168_seq1 TGTGTCATAGGTCAAGTACGATGGACGGTA
tetur02g09590 comp2168_seq1 ACGATGGACGGTATGGCCCACAAATTACAT
tetur02g09590 comp2168_seq1 TTCCAAACTGAGAAGCTCATTATCCTCGGG
tetur02g09590 comp2168_seq1 TTCCATTGACTGGAGTTGCATCTGAATTTC
tetur02g09590 comp2168_seq1 ACGCAACTTTAGACCACAGGCTCAATTTCT
tetur02g09590 comp2168_seq1 TTCTATCGTGAGATCCCATATCCTGATGAA
tetur02g09590 comp2168_seq1 TTGCTGTTGATTGAGCTGCCATCAAGACTA
tetur02g09590 comp2168_seq1 TTGGCGGTTAAATAGGTACCGAGTAACCTG
tetur02g09590 comp2168_seq1 TTGGTATAAAGTGGATCAATGAAGCAGCTC
tetur02g09590 comp2168_seq1 TTGGTTTCTATCGTGAGATCCCATATCCTG
tetur02g09590 comp2168_seq1 ACGGTAACATTTACCGTATTAACGTCGATG
tetur02g09590 comp2168_seq1 TTTCTATCGTGAGATCCCATATCCTGATGA
tetur02g09590 comp2168_seq1 AGAAAGTTTGGCGGTTAAATAGGTACCGAG
tetur02g09590 comp2168_seq1 AGAAGAAAGTTTGGCGGTTAAATAGGTACC
tetur02g09590 comp2168_seq1 AGAGTCAGGAATTACTGATCAAAGAGGAAC
tetur02g09590 comp2168_seq1 AGATGAATGGATAAGAAGAAAGTTTGGCGG
tetur02g09590 comp2168_seq1 AGGAAGTACGATATGCATAAACTTGCAGAG
tetur02g09590 comp2168_seq1 AGGGCATTGAATTGATCGTTTAACCAAGTC
tetur02g09590 comp2168_seq1 AGGTACCGAGTAACCTGGATATTGGTTTCT
tetur02g09590 comp2168_seq1 AGGTTGTGTCATAGGTCAAGTACGATGGAC
tetur02g09590 comp2168_seq1 AGTAACCTGGATATTGGTTTCTATCGTGAG
tetur02g09590 comp2168_seq1 AGTATCCCTCAATATCAACAGAGAATGGCG
tetur02g09590 comp2168_seq1 AGTCAGGAATTACTGATCAAAGAGGAACCT
tetur02g09590 comp2168_seq1 AGTGCCATTTCCATTGACTGGAGTTGCATC
tetur02g09590 comp2168_seq1 AGTTTGGCGGTTAAATAGGTACCGAGTAAC
tetur02g09590 comp2168_seq1 ATAAACTTGCAGAGACCAATAAAGCCTACG
tetur02g09590 comp2168_seq1 ATACCGAATCCAATGAATTACCGGAAATGG
tetur02g09590 comp2168_seq1 ATCAACAGAGAATGGCGATTGTCGATTGAG
tetur02g09590 comp2168_seq1 ATCCCTCAATATCAACAGAGAATGGCGATT
tetur02g09590 comp2168_seq1 ATCGTGAGATCCCATATCCTGATGAAATGT
tetur02g09590 comp2168_seq1 ATGAAGCAGCTCACGATCATCCTGTCCCAT
tetur02g09590 comp2168_seq1 AACCTGGATATTGGTTTCTATCGTGAGATC
tetur02g09590 comp2168_seq1 ATGGCCCACAAATTACATTGAACCAATCCC
tetur02g09590 comp2168_seq1 ATTCGCATACAACAATGAGGGTAAAGCTGT
tetur02g09590 comp2168_seq1 AACGCAACTTTAGACCACAGGCTCAATTTC
tetur02g09590 comp2168_seq1 ATTGACTGGAGTTGCATCTGAATTTCTTGG
tetur02g09590 comp2168_seq1 ATTGCTGTTGATTGAGCTGCCATCAAGACT
tetur02g09590 comp2168_seq1 ATTGGTTTCTATCGTGAGATCCCATATCCT
tetur02g09590 comp2168_seq1 CAACAGAGAATGGCGATTGTCGATTGAGGT
tetur02g09590 comp2168_seq1 CAATATCAACAGAGAATGGCGATTGTCGAT
tetur02g09590 comp2168_seq1 CAATGAAGCAGCTCACGATCATCCTGTCCC
tetur02g09590 comp2168_seq1 CAATTACATCCTGACTGGCCACCGCCTTTA
tetur02g09590 comp2168_seq1 CAATTAGAGGGATGGAGAGCTGCCGATAAC
tetur02g09590 comp2168_seq1 CAGAGAATGGCGATTGTCGATTGAGGTACA
tetur02g09590 comp2168_seq1 AACTTGCAGAGACCAATAAAGCCTACGCTC
tetur02g09590 comp2168_seq1 CAGGAATTACTGATCAAAGAGGAACCTGAA
tetur02g09590 comp2168_seq1 CAGTGCCATTTCCATTGACTGGAGTTGCAT
tetur02g09590 comp2168_seq1 CATAGGTCAAGTACGATGGACGGTATGGCC
tetur02g09590 comp2168_seq1 CATATCGCTTGTAAACGATCTTTAGGTCCT
tetur02g09590 comp2168_seq1 CATTGACTGGAGTTGCATCTGAATTTCTTG
tetur02g09590 comp2168_seq1 CATTTCCATTGACTGGAGTTGCATCTGAAT
tetur02g09590 comp2168_seq1 CCACAAATTACATTGAACCAATCCCAAGGA
tetur02g09590 comp2168_seq1 AAACTTGCAGAGACCAATAAAGCCTACGCT
tetur02g09590 comp2168_seq1 CCATTGACTGGAGTTGCATCTGAATTTCTT
tetur02g09590 comp2168_seq1 CCATTTCCATTGACTGGAGTTGCATCTGAA
tetur02g09590 comp2168_seq1 CCCACAAATTACATTGAACCAATCCCAAGG
tetur02g09590 comp2168_seq1 CCCTCAATATCAACAGAGAATGGCGATTGT
tetur02g09590 comp2168_seq1 CCGAGTAACCTGGATATTGGTTTCTATCGT
tetur02g09590 comp2168_seq1 CCTCAATATCAACAGAGAATGGCGATTGTC
tetur02g09590 comp2168_seq1 CCTGGATATTGGTTTCTATCGTGAGATCCC
tetur02g09590 comp2168_seq1 CGAGTAACCTGGATATTGGTTTCTATCGTG
tetur02g09590 comp2168_seq1 CGATGGACGGTATGGCCCACAAATTACATT
tetur02g09590 comp2168_seq1 CGATGTAGGTAAAGGGCATTGAATTGATCG
tetur02g09590 comp2168_seq1 CGCAACTTTAGACCACAGGCTCAATTTCTA
tetur02g09590 comp2168_seq1 CGCATATCGCTTGTAAACGATCTTTAGGTC
tetur02g09590 comp2168_seq1 AAGGCCGTTGATAACGTTAAACCAGTAGTC
tetur02g09590 comp2168_seq1 CGGTAACATTTACCGTATTAACGTCGATGA
tetur02g09590 comp2168_seq1 AAGGGTTATGGTCATCAATTCACGGGATAT
tetur02g09590 comp2168_seq1 AAGTACGATATGCATAAACTTGCAGAGACC
tetur02g09590 comp2168_seq1 AAGTACGATGGACGGTATGGCCCACAAATT
tetur02g09590 comp2168_seq1 CTCAATATCAACAGAGAATGGCGATTGTCG
tetur02g09590 comp2168_seq1 CTGCCATCAAGACTAAATATTTGGATCGGT
tetur02g09590 comp2168_seq1 CTGGATATTGGTTTCTATCGTGAGATCCCA
tetur02g09590 comp2168_seq1 CTGTTGATTGAGCTGCCATCAAGACTAAAT
tetur02g09590 comp2168_seq1 CTTATTGCTGTTGATTGAGCTGCCATCAAG
tetur02g09590 comp2168_seq1 AATAGGTACCGAGTAACCTGGATATTGGTT
tetur02g09590 comp2168_seq1 GAAAGTTTGGCGGTTAAATAGGTACCGAGT
tetur02g09590 comp2168_seq1 GAAGAAAGTTTGGCGGTTAAATAGGTACCG
tetur02g09590 comp2168_seq1 GAAGTACGATATGCATAAACTTGCAGAGAC
tetur02g09590 comp2168_seq1 GAATCGATGTAGGTAAAGGGCATTGAATTG
tetur02g09590 comp2168_seq1 GACCCAAAGTATTTGTCCAACAGTTCGACA
tetur02g09590 comp2168_seq1 GACTTATTGCTGTTGATTGAGCTGCCATCA
tetur02g09590 comp2168_seq1 GAGAATGGCGATTGTCGATTGAGGTACAAA
tetur02g09590 comp2168_seq1 GAGAGTCAGGAATTACTGATCAAAGAGGAA
tetur02g09590 comp2168_seq1 GAGTAACCTGGATATTGGTTTCTATCGTGA
tetur02g09590 comp2168_seq1 GAGTCAGGAATTACTGATCAAAGAGGAACC
tetur02g09590 comp2168_seq1 GATATTCGCATACAACAATGAGGGTAAAGC
tetur02g09590 comp2168_seq1 GATGAATGGATAAGAAGAAAGTTTGGCGGT
tetur02g09590 comp2168_seq1 GATGGACGGTATGGCCCACAAATTACATTG
tetur02g09590 comp2168_seq1 GATGTAGGTAAAGGGCATTGAATTGATCGT
tetur02g09590 comp2168_seq1 GCAACTTTAGACCACAGGCTCAATTTCTAT
tetur02g09590 comp2168_seq1 AATTAGAGGGATGGAGAGCTGCCGATAACC
tetur02g09590 comp2168_seq1 GCATATCGCTTGTAAACGATCTTTAGGTCC
tetur02g09590 comp2168_seq1 GCCATTTCCATTGACTGGAGTTGCATCTGA
tetur02g09590 comp2168_seq1 GCCCACAAATTACATTGAACCAATCCCAAG
tetur02g09590 comp2168_seq1 AAAGGCCGTTGATAACGTTAAACCAGTAGT
tetur02g09590 comp2168_seq1 GCGGTTAAATAGGTACCGAGTAACCTGGAT
tetur02g09590 comp2168_seq1 GCTGCCATCAAGACTAAATATTTGGATCGG
tetur02g09590 comp2168_seq1 GCTGTTGATTGAGCTGCCATCAAGACTAAA
tetur02g09590 comp2168_seq1 GGAAGTACGATATGCATAAACTTGCAGAGA
tetur02g09590 comp2168_seq1 GGATATTGGTTTCTATCGTGAGATCCCATA
tetur02g09590 comp2168_seq1 GGCATTGAATTGATCGTTTAACCAAGTCCA
tetur02g09590 comp2168_seq1 GGCCCACAAATTACATTGAACCAATCCCAA
tetur02g09590 comp2168_seq1 GGCGGTTAAATAGGTACCGAGTAACCTGGA
tetur02g09590 comp2168_seq1 GGGCATTGAATTGATCGTTTAACCAAGTCC
tetur02g09590 comp2168_seq1 GGTAAAGGGCATTGAATTGATCGTTTAACC
tetur02g09590 comp2168_seq1 GGTACCGAGTAACCTGGATATTGGTTTCTA
tetur02g09590 comp2168_seq1 AAAGGTTGTGTCATAGGTCAAGTACGATGG
tetur02g09590 comp2168_seq1 GGTTGTGTCATAGGTCAAGTACGATGGACG
tetur02g09590 comp2168_seq1 GGTTTCTATCGTGAGATCCCATATCCTGAT
tetur02g09590 comp2168_seq1 GTAACCTGGATATTGGTTTCTATCGTGAGA
tetur02g09590 comp2168_seq1 GTAACTTACCCTGACGACTGAAGAGAAGCA
tetur02g09590 comp2168_seq1 GTACGATATGCATAAACTTGCAGAGACCAA
tetur02g09590 comp2168_seq1 GTACGATGGACGGTATGGCCCACAAATTAC
tetur02g09590 comp2168_seq1 GTATCCCTCAATATCAACAGAGAATGGCGA
tetur02g09590 comp2168_seq1 GTATGGCCCACAAATTACATTGAACCAATC
tetur02g09590 comp2168_seq1 ACAGAGAATGGCGATTGTCGATTGAGGTAC
tetur02g09590 comp2168_seq1 GTCAGGAATTACTGATCAAAGAGGAACCTG
tetur02g09590 comp2168_seq1 GTCATAGGTCAAGTACGATGGACGGTATGG
tetur02g09590 comp2168_seq1 GTGCCATTTCCATTGACTGGAGTTGCATCT
tetur02g09590 comp2168_seq1 GTGGAGTCACATATTCAGTGCCATTTCCAT
tetur02g09590 comp2168_seq1 GTGTCATAGGTCAAGTACGATGGACGGTAT
tetur02g09590 comp2168_seq1 GTTGATGGGATGTTGGTATGATCTAATTGC
tetur02g09590 comp2168_seq1 GTTGTGTCATAGGTCAAGTACGATGGACGG
tetur02g09590 comp2168_seq1 GTTTCTATCGTGAGATCCCATATCCTGATG
tetur02g09590 comp2168_seq1 GTTTGGCGGTTAAATAGGTACCGAGTAACC
tetur02g09590 comp2168_seq1 TAAAGGTTGTGTCATAGGTCAAGTACGATG
tetur02g09590 comp2168_seq1 TAAAGTGGATCAATGAAGCAGCTCACGATC
tetur02g09590 comp2168_seq1 TACCGAATCCAATGAATTACCGGAAATGGA
tetur02g09590 comp2168_seq1 TACGATGGACGGTATGGCCCACAAATTACA
tetur02g09590 comp2168_seq1 TACGCTCATTACCGATGGGATTAGAGGATA
tetur02g09590 comp2168_seq1 TAGGTACCGAGTAACCTGGATATTGGTTTC
tetur02g09590 comp2168_seq1 TAGTATCCCTCAATATCAACAGAGAATGGC
tetur02g09590 comp2168_seq1 TATCAACAGAGAATGGCGATTGTCGATTGA
tetur02g09590 comp2168_seq1 TATCGTGAGATCCCATATCCTGATGAAATG
tetur02g09590 comp2168_seq1 TATGGCCCACAAATTACATTGAACCAATCC
tetur02g09590 comp2168_seq1 TATTCGCATACAACAATGAGGGTAAAGCTG
tetur02g09590 comp2168_seq1 TATTGCTGTTGATTGAGCTGCCATCAAGAC
tetur02g09590 comp2168_seq1 TATTGGTTTCTATCGTGAGATCCCATATCC
tetur02g09590 comp2168_seq1 TCAACAGAGAATGGCGATTGTCGATTGAGG
tetur02g09590 comp2168_seq1 TCAATATCAACAGAGAATGGCGATTGTCGA
tetur02g10550 comp2025_seq0 TCCAATTTCAACAGGATACAAGTTCAGAGG
tetur02g10550 comp2025_seq0 TGACACCACCTTGATCATCCTCCATTATGG
tetur02g10550 comp2025_seq0 TGGCCATTCCTTGTGGGTTTAGGAATAGAA
tetur02g10550 comp2025_seq0 TGGGATTAAGGAAGGGAAGGAGGGAGTCAC
tetur02g10550 comp2025_seq0 ACCTTGATCATCCTCCATTATGGGTTTCAT
tetur02g10550 comp2025_seq0 ACGAATACTGGCCATTCCTTGTGGGTTTAG
tetur02g10550 comp2025_seq0 ACGACGAATACTGGCCATTCCTTGTGGGTT
tetur02g10550 comp2025_seq0 TTCAACAGGATACAAGTTCAGAGGGTGTCA
tetur02g10550 comp2025_seq0 TTGATCATCCTCCATTATGGGTTTCATCTG
tetur02g10550 comp2025_seq0 TTTCAACAGGATACAAGTTCAGAGGGTGTC
tetur02g10550 comp2025_seq0 ACTGGCCATTCCTTGTGGGTTTAGGAATAG
tetur02g10550 comp2025_seq0 AAATTGCGAATGTGGTAAAGGTGAAACTGG
tetur02g10550 comp2025_seq0 AGAGTGACAATACGAAGTAAACGGATTCAG
tetur02g10550 comp2025_seq0 AGAGTGGGATTAAGGAAGGGAAGGAGGGAG
tetur02g10550 comp2025_seq0 AGGAAGGGAAGGAGGGAGTCACTTAATGAT
tetur02g10550 comp2025_seq0 AGGTAACAATGGGATTCCAATTTCAACAGG
tetur02g10550 comp2025_seq0 ATGGAACTGAGGTAACAATGGGATTCCAAT
tetur02g10550 comp2025_seq0 ATGGGTTTCATCTGTTCAATAACTGCATCC
tetur02g10550 comp2025_seq0 AACGACGAATACTGGCCATTCCTTGTGGGT
tetur02g10550 comp2025_seq0 ATTTCAACAGGATACAAGTTCAGAGGGTGT
tetur02g10550 comp2025_seq0 CAACAGGATACAAGTTCAGAGGGTGTCAGT
tetur02g10550 comp2025_seq0 CAATTTCAACAGGATACAAGTTCAGAGGGT
tetur02g10550 comp2025_seq0 CACCACCTTGATCATCCTCCATTATGGGTT
tetur02g10550 comp2025_seq0 CACCTTGATCATCCTCCATTATGGGTTTCA
tetur02g10550 comp2025_seq0 CCAATTTCAACAGGATACAAGTTCAGAGGG
tetur02g10550 comp2025_seq0 CCACCTTGATCATCCTCCATTATGGGTTTC
tetur02g10550 comp2025_seq0 CCTCCCTCCTCTTTACATCGCATTGAATTA
tetur02g10550 comp2025_seq0 CCTTGATCATCCTCCATTATGGGTTTCATC
tetur02g10550 comp2025_seq0 CGAATACTGGCCATTCCTTGTGGGTTTAGG
tetur02g10550 comp2025_seq0 CGACGAATACTGGCCATTCCTTGTGGGTTT
tetur02g10550 comp2025_seq0 CGACTTTCAACATAGTCTAGAATATGAGCG
tetur02g10550 comp2025_seq0 CTGAGGTAACAATGGGATTCCAATTTCAAC
tetur02g10550 comp2025_seq0 CTGGCCATTCCTTGTGGGTTTAGGAATAGA
tetur02g10550 comp2025_seq0 CTTGATCATCCTCCATTATGGGTTTCATCT
tetur02g10550 comp2025_seq0 GAACTGAGGTAACAATGGGATTCCAATTTC
tetur02g10550 comp2025_seq0 GAAGGGAAGGAGGGAGTCACTTAATGATGA
tetur02g10550 comp2025_seq0 GAATACTGGCCATTCCTTGTGGGTTTAGGA
tetur02g10550 comp2025_seq0 GAATGTTGCTTTGGCCTCGTCCAATATTAC
tetur02g10550 comp2025_seq0 GACACCACCTTGATCATCCTCCATTATGGG
tetur02g10550 comp2025_seq0 GACGAATACTGGCCATTCCTTGTGGGTTTA
tetur02g10550 comp2025_seq0 GAGAGCCAAAGGCAAAGGAAAGAGGGAAGG
tetur02g10550 comp2025_seq0 GAGAGTGGGATTAAGGAAGGGAAGGAGGGA
tetur02g10550 comp2025_seq0 GAGGTAACAATGGGATTCCAATTTCAACAG
tetur02g10550 comp2025_seq0 GAGTGACAATACGAAGTAAACGGATTCAGA
tetur02g10550 comp2025_seq0 GAGTGGGATTAAGGAAGGGAAGGAGGGAGT
tetur02g10550 comp2025_seq0 GATTAAGGAAGGGAAGGAGGGAGTCACTTA
tetur02g10550 comp2025_seq0 AATGTTGCTTTGGCCTCGTCCAATATTACC
tetur02g10550 comp2025_seq0 GGAACTGAGGTAACAATGGGATTCCAATTT
tetur02g10550 comp2025_seq0 GGATTAAGGAAGGGAAGGAGGGAGTCACTT
tetur02g10550 comp2025_seq0 GGGATTAAGGAAGGGAAGGAGGGAGTCACT
tetur02g10550 comp2025_seq0 GGGATTCCAATTTCAACAGGATACAAGTTC
tetur02g10550 comp2025_seq0 GGGTTTCATCTGTTCAATAACTGCATCCTC
tetur02g10550 comp2025_seq0 GGTAACAATGGGATTCCAATTTCAACAGGA
tetur02g10550 comp2025_seq0 ACACCACCTTGATCATCCTCCATTATGGGT
tetur02g10550 comp2025_seq0 GTCTAGAATATGAGCGACATTGACATCAAG
tetur02g10550 comp2025_seq0 GTGACAATACGAAGTAAACGGATTCAGATG
tetur02g10550 comp2025_seq0 GTGGGATTAAGGAAGGGAAGGAGGGAGTCA
tetur02g10550 comp2025_seq0 TAAGGAAGGGAAGGAGGGAGTCACTTAATG
tetur02g10550 comp2025_seq0 TACTGGCCATTCCTTGTGGGTTTAGGAATA
tetur02g10550 comp2025_seq0 ACCACCTTGATCATCCTCCATTATGGGTTT
tetur02g10550 comp2025_seq0 TCAACAGGATACAAGTTCAGAGGGTGTCAG
tetur02g10640 comp3898_seq0 TCACTCTGTTCGGATTGAAGGTACGTTGAA
tetur02g10640 comp3898_seq0 TCAGCCTGTAACCCGGTGTAAAGAGTCGTC
tetur02g10640 comp3898_seq0 TCATCAAGGAATCGGGTATCGATTGAGGAC
tetur02g10640 comp3898_seq0 TCATCATCAAGGAATCGGGTATCGATTGAG
tetur02g10640 comp3898_seq0 TCCAAACCCGTTCTAGTCCCGTATGTTGAA
tetur02g10640 comp3898_seq0 TCCAGAACCAGAATCTGAATAATCCCTCAA
tetur02g10640 comp3898_seq0 TCCTGGAATAAGTCCTTTATCACTCTGTTC
tetur02g10640 comp3898_seq0 TCCTTTATCACTCTGTTCGGATTGAAGGTA
tetur02g10640 comp3898_seq0 TCGATTAAACGGAACTCCAGCCTGATTATG
tetur02g10640 comp3898_seq0 TCGATTGAGGACAAACATTCGAAGGAACCG
tetur02g10640 comp3898_seq0 TCGCATGTACCAGGAACAGGAAATCCACTG
tetur02g10640 comp3898_seq0 TCGGATTGAAGGTACGTTGAACCTTCGTCC
tetur02g10640 comp3898_seq0 TCGTTTCAAAGTTTCCTCCGGGAAGGACAA
tetur02g10640 comp3898_seq0 TCTCTGGAATGCTGTGGCCTTATCATCGCA
tetur02g10640 comp3898_seq0 TCTGGAATGCTGTGGCCTTATCATCGCATG
tetur02g10640 comp3898_seq0 TGAAATCGTCGGTACCAGCTGTTGGTCTAG
tetur02g10640 comp3898_seq0 TGAAGATGATGCATAAGTGATCAGACCTTG
tetur02g10640 comp3898_seq0 TGACAATAGATGCAGATAGAGCACCTGCAC
tetur02g10640 comp3898_seq0 TGACTAACCAATAGTCCAAACCCGTTCTAG
tetur02g10640 comp3898_seq0 TGAGCCAAATGAATCTCTGGAATGCTGTGG
tetur02g10640 comp3898_seq0 TGAGGACAAACATTCGAAGGAACCGTAGCA
tetur02g10640 comp3898_seq0 TGCAGATAGAGCACCTGCACCTTGACCATA
tetur02g10640 comp3898_seq0 TGCTGTGGCCTTATCATCGCATGTACCAGG
tetur02g10640 comp3898_seq0 TGGAATAAGTCCTTTATCACTCTGTTCGGA
tetur02g10640 comp3898_seq0 TGGAATGCTGTGGCCTTATCATCGCATGTA
tetur02g10640 comp3898_seq0 TGGATCAAAGGTACAACGTTTGAAATCGTC
tetur02g10640 comp3898_seq0 TGGTCCTGGAATAAGTCCTTTATCACTCTG
tetur02g10640 comp3898_seq0 TGTAAAGCTAACGCTTGATCCATTAGTCCC
tetur02g10640 comp3898_seq0 TGTACCAGGAACAGGAAATCCACTGGAGAG
tetur02g10640 comp3898_seq0 TGTAGACGAAGCAGAATCGATTGGATCAAA
tetur02g10640 comp3898_seq0 ACGAAGCAGAATCGATTGGATCAAAGGTAC
tetur02g10640 comp3898_seq0 AAATCGTCGGTACCAGCTGTTGGTCTAGTT
tetur02g10640 comp3898_seq0 TGTTCGGATTGAAGGTACGTTGAACCTTCG
tetur02g10640 comp3898_seq0 TTAAACGGAACTCCAGCCTGATTATGTGAG
tetur02g10640 comp3898_seq0 TTACTTGGAATAGTCCTGGACTAAATGACG
tetur02g10640 comp3898_seq0 TTATCAACGATGGGTCACCTCCAAAGAACG
tetur02g10640 comp3898_seq0 TTATTACCGGAAGAGGCTAAAGACAATCCA
tetur02g10640 comp3898_seq0 TTCAAAGTTTCCTCCGGGAAGGACAACGAG
tetur02g10640 comp3898_seq0 TTCATCATCAAGGAATCGGGTATCGATTGA
tetur02g10640 comp3898_seq0 ACGATGGGTCACCTCCAAAGAACGCGATGT
tetur02g10640 comp3898_seq0 TTCGGATTGAAGGTACGTTGAACCTTCGTC
tetur02g10640 comp3898_seq0 TTCGTAGGTTGAGCATAACGGATCCCTTTC
tetur02g10640 comp3898_seq0 ACGCGATGTTACTCTTGATCCATTGTAAAG
tetur02g10640 comp3898_seq0 TTGAAATCGTCGGTACCAGCTGTTGGTCTA
tetur02g10640 comp3898_seq0 TTGACAATAGATGCAGATAGAGCACCTGCA
tetur02g10640 comp3898_seq0 TTGAGGACAAACATTCGAAGGAACCGTAGC
tetur02g10640 comp3898_seq0 TTGTAAAGCTAACGCTTGATCCATTAGTCC
tetur02g10640 comp3898_seq0 TTTCAAAGTTTCCTCCGGGAAGGACAACGA
tetur02g10640 comp3898_seq0 TTTCCTCCGGGAAGGACAACGAGAGTTCGA
tetur02g10640 comp3898_seq0 ACGTTTGAAATCGTCGGTACCAGCTGTTGG
tetur02g10640 comp3898_seq0 ACTAACCAATAGTCCAAACCCGTTCTAGTC
tetur02g10640 comp3898_seq0 ACTCTGTTCGGATTGAAGGTACGTTGAACC
tetur02g10640 comp3898_seq0 ACTGATCCATCATCGAATCCTTTGTCGATC
tetur02g10640 comp3898_seq0 ACTGTATCCTGGGCTTGCTAATTTACTTGG
tetur02g10640 comp3898_seq0 ACTTAACTGGAGACAGTCCTCACTCATGTT
tetur02g10640 comp3898_seq0 ACTTGGAATAGTCCTGGACTAAATGACGAT
tetur02g10640 comp3898_seq0 ACTTGGTCCTTTGAACAGTCAACAGGCTGG
tetur02g10640 comp3898_seq0 ACTTGTCTCGATGCTGTATGATGAAGGAGG
tetur02g10640 comp3898_seq0 AGAATATTCTCAAGCGATTCAGCCTGTAAC
tetur02g10640 comp3898_seq0 AGACGAAGCAGAATCGATTGGATCAAAGGT
tetur02g10640 comp3898_seq0 AGAGAATGAATCGATTAAACGGAACTCCAG
tetur02g10640 comp3898_seq0 AGAGCCGTTCATGTTATAACTGTATCCTGG
tetur02g10640 comp3898_seq0 AGAGTGTAGACGAAGCAGAATCGATTGGAT
tetur02g10640 comp3898_seq0 AGAGTTCGATACGGGAGTGATTTAGCCAAT
tetur02g10640 comp3898_seq0 AGATAGAGCACCTGCACCTTGACCATAAAT
tetur02g10640 comp3898_seq0 AGATGCAGATAGAGCACCTGCACCTTGACC
tetur02g10640 comp3898_seq0 AGCCAAATGAATCTCTGGAATGCTGTGGCC
tetur02g10640 comp3898_seq0 AGCCGTTCATGTTATAACTGTATCCTGGGC
tetur02g10640 comp3898_seq0 AGCCTGATTATGTGAGTCCAGAATATTGAC
tetur02g10640 comp3898_seq0 AGCCTGTAACCCGGTGTAAAGAGTCGTCTG
tetur02g10640 comp3898_seq0 AGCGGAAGAATATTCTCAAGCGATTCAGCC
tetur02g10640 comp3898_seq0 AGGAATCGGGTATCGATTGAGGACAAACAT
tetur02g10640 comp3898_seq0 AGGACAAACATTCGAAGGAACCGTAGCATC
tetur02g10640 comp3898_seq0 AGGTACAACGTTTGAAATCGTCGGTACCAG
tetur02g10640 comp3898_seq0 AGTCCAAACCCGTTCTAGTCCCGTATGTTG
tetur02g10640 comp3898_seq0 AGTCCTTTATCACTCTGTTCGGATTGAAGG
tetur02g10640 comp3898_seq0 AGTTTCCTCCGGGAAGGACAACGAGAGTTC
tetur02g10640 comp3898_seq0 ATAACTTGTCTCGATGCTGTATGATGAAGG
tetur02g10640 comp3898_seq0 ATAGAGCACCTGCACCTTGACCATAAATTG
tetur02g10640 comp3898_seq0 ATAGTCCAAACCCGTTCTAGTCCCGTATGT
tetur02g10640 comp3898_seq0 ATATCATCGCCCGTTGGTCCTGGAATAAGT
tetur02g10640 comp3898_seq0 ATCAAAGGTACAACGTTTGAAATCGTCGGT
tetur02g10640 comp3898_seq0 ATCAACGATGGGTCACCTCCAAAGAACGCG
tetur02g10640 comp3898_seq0 ATCAGTGGCTGACGTTCACAATTAACTCCG
tetur02g10640 comp3898_seq0 ATCATCGCCCGTTGGTCCTGGAATAAGTCC
tetur02g10640 comp3898_seq0 ATCGATTAAACGGAACTCCAGCCTGATTAT
tetur02g10640 comp3898_seq0 ATCGATTGAGGACAAACATTCGAAGGAACC
tetur02g10640 comp3898_seq0 ATCGCATGTACCAGGAACAGGAAATCCACT
tetur02g10640 comp3898_seq0 ATCGTCGGTACCAGCTGTTGGTCTAGTTGT
tetur02g10640 comp3898_seq0 ATCTCTGGAATGCTGTGGCCTTATCATCGC
tetur02g10640 comp3898_seq0 ATCTGAAGATGATGCATAAGTGATCAGACC
tetur02g10640 comp3898_seq0 ATGATGAAGGAGGTCGACAACCAACTTCTT
tetur02g10640 comp3898_seq0 ATGCAGATAGAGCACCTGCACCTTGACCAT
tetur02g10640 comp3898_seq0 ATGCTGTGGCCTTATCATCGCATGTACCAG
tetur02g10640 comp3898_seq0 AAACGGAACTCCAGCCTGATTATGTGAGTC
tetur02g10640 comp3898_seq0 ATTATTACCGGAAGAGGCTAAAGACAATCC
tetur02g10640 comp3898_seq0 ATTCATCATCAAGGAATCGGGTATCGATTG
tetur02g10640 comp3898_seq0 AACGATGGGTCACCTCCAAAGAACGCGATG
tetur02g10640 comp3898_seq0 ATTCTCAAGCGATTCAGCCTGTAACCCGGT
tetur02g10640 comp3898_seq0 ATTGACAATAGATGCAGATAGAGCACCTGC
tetur02g10640 comp3898_seq0 ATTGAGGACAAACATTCGAAGGAACCGTAG
tetur02g10640 comp3898_seq0 AACGGAACTCCAGCCTGATTATGTGAGTCC
tetur02g10640 comp3898_seq0 CAAACATTCGAAGGAACCGTAGCATCTAAA
tetur02g10640 comp3898_seq0 CAAAGGTACAACGTTTGAAATCGTCGGTAC
tetur02g10640 comp3898_seq0 CAAAGTTTCCTCCGGGAAGGACAACGAGAG
tetur02g10640 comp3898_seq0 CAAATGAATCTCTGGAATGCTGTGGCCTTA
tetur02g10640 comp3898_seq0 CAACGATGGGTCACCTCCAAAGAACGCGAT
tetur02g10640 comp3898_seq0 CAACGTTTGAAATCGTCGGTACCAGCTGTT
tetur02g10640 comp3898_seq0 AACGTTTGAAATCGTCGGTACCAGCTGTTG
tetur02g10640 comp3898_seq0 CAAGCGATTCAGCCTGTAACCCGGTGTAAA
tetur02g10640 comp3898_seq0 CAAGGAATCGGGTATCGATTGAGGACAAAC
tetur02g10640 comp3898_seq0 CAATAGATGCAGATAGAGCACCTGCACCTT
tetur02g10640 comp3898_seq0 CAATAGTCCAAACCCGTTCTAGTCCCGTAT
tetur02g10640 comp3898_seq0 AACTCCAGCCTGATTATGTGAGTCCAGAAT
tetur02g10640 comp3898_seq0 AACTGATCCATCATCGAATCCTTTGTCGAT
tetur02g10640 comp3898_seq0 CACTCTGTTCGGATTGAAGGTACGTTGAAC
tetur02g10640 comp3898_seq0 CAGAACCAGAATCTGAATAATCCCTCAAGT
tetur02g10640 comp3898_seq0 CAGATAGAGCACCTGCACCTTGACCATAAA
tetur02g10640 comp3898_seq0 CAGCCTGATTATGTGAGTCCAGAATATTGA
tetur02g10640 comp3898_seq0 AACTTGGTCCTTTGAACAGTCAACAGGCTG
tetur02g10640 comp3898_seq0 AACTTGTCTCGATGCTGTATGATGAAGGAG
tetur02g10640 comp3898_seq0 CAGTCCTCACTCATGTTGATTCCGTTCCGT
tetur02g10640 comp3898_seq0 CAGTGGCTGACGTTCACAATTAACTCCGTA
tetur02g10640 comp3898_seq0 AAGAACGCGATGTTACTCTTGATCCATTGT
tetur02g10640 comp3898_seq0 CATCAAGGAATCGGGTATCGATTGAGGACA
tetur02g10640 comp3898_seq0 CATCATCAAGGAATCGGGTATCGATTGAGG
tetur02g10640 comp3898_seq0 CATGACTAACCAATAGTCCAAACCCGTTCT
tetur02g10640 comp3898_seq0 CATGTACCAGGAACAGGAAATCCACTGGAG
tetur02g10640 comp3898_seq0 CCAAACCCGTTCTAGTCCCGTATGTTGAAT
tetur02g10640 comp3898_seq0 AAGAGCCGTTCATGTTATAACTGTATCCTG
tetur02g10640 comp3898_seq0 CCAAATGAATCTCTGGAATGCTGTGGCCTT
tetur02g10640 comp3898_seq0 CCAATAGTCCAAACCCGTTCTAGTCCCGTA
tetur02g10640 comp3898_seq0 CCAGAACCAGAATCTGAATAATCCCTCAAG
tetur02g10640 comp3898_seq0 CCAGCCTGATTATGTGAGTCCAGAATATTG
tetur02g10640 comp3898_seq0 CCATGACTAACCAATAGTCCAAACCCGTTC
tetur02g10640 comp3898_seq0 AAACTTGGTCCTTTGAACAGTCAACAGGCT
tetur02g10640 comp3898_seq0 CCCTCAAGTTATCTGAAGATGATGCATAAG
tetur02g10640 comp3898_seq0 CCGGTGTAAAGAGTCGTCTGATTCTCAATG
tetur02g10640 comp3898_seq0 CCGTTCATGTTATAACTGTATCCTGGGCTT
tetur02g10640 comp3898_seq0 CCGTTCGTAGGTTGAGCATAACGGATCCCT
tetur02g10640 comp3898_seq0 CCGTTGGTCCTGGAATAAGTCCTTTATCAC
tetur02g10640 comp3898_seq0 AAAGAACGCGATGTTACTCTTGATCCATTG
tetur02g10640 comp3898_seq0 AAGCGGAAGAATATTCTCAAGCGATTCAGC
tetur02g10640 comp3898_seq0 CCTCACTCATGTTGATTCCGTTCCGTAATT
tetur02g10640 comp3898_seq0 CCTGGAATAAGTCCTTTATCACTCTGTTCG
tetur02g10640 comp3898_seq0 CCTGTAACCCGGTGTAAAGAGTCGTCTGAT
tetur02g10640 comp3898_seq0 CCTTTATCACTCTGTTCGGATTGAAGGTAC
tetur02g10640 comp3898_seq0 CGAAATAAAGCGGAAGAATATTCTCAAGCG
tetur02g10640 comp3898_seq0 CGAAGCAGAATCGATTGGATCAAAGGTACA
tetur02g10640 comp3898_seq0 CGAGAGTTCGATACGGGAGTGATTTAGCCA
tetur02g10640 comp3898_seq0 CGATTAAACGGAACTCCAGCCTGATTATGT
tetur02g10640 comp3898_seq0 CGATTGAGGACAAACATTCGAAGGAACCGT
tetur02g10640 comp3898_seq0 CGCATGTACCAGGAACAGGAAATCCACTGG
tetur02g10640 comp3898_seq0 CGGAAGAATATTCTCAAGCGATTCAGCCTG
tetur02g10640 comp3898_seq0 CGGATTGAAGGTACGTTGAACCTTCGTCCT
tetur02g10640 comp3898_seq0 CGGTGTAAAGAGTCGTCTGATTCTCAATGA
tetur02g10640 comp3898_seq0 CGTTCATGTTATAACTGTATCCTGGGCTTG
tetur02g10640 comp3898_seq0 CGTTCGTAGGTTGAGCATAACGGATCCCTT
tetur02g10640 comp3898_seq0 CGTTGGTCCTGGAATAAGTCCTTTATCACT
tetur02g10640 comp3898_seq0 CGTTTCAAAGTTTCCTCCGGGAAGGACAAC
tetur02g10640 comp3898_seq0 CGTTTGAAATCGTCGGTACCAGCTGTTGGT
tetur02g10640 comp3898_seq0 CTAACCAATAGTCCAAACCCGTTCTAGTCC
tetur02g10640 comp3898_seq0 CTCAAGCGATTCAGCCTGTAACCCGGTGTA
tetur02g10640 comp3898_seq0 CTCACTCATGTTGATTCCGTTCCGTAATTG
tetur02g10640 comp3898_seq0 CTCCAGCCTGATTATGTGAGTCCAGAATAT
tetur02g10640 comp3898_seq0 AAGTCCTTTATCACTCTGTTCGGATTGAAG
tetur02g10640 comp3898_seq0 CTCTGGAATGCTGTGGCCTTATCATCGCAT
tetur02g10640 comp3898_seq0 CTCTGTTCGGATTGAAGGTACGTTGAACCT
tetur02g10640 comp3898_seq0 CTGAAGATGATGCATAAGTGATCAGACCTT
tetur02g10640 comp3898_seq0 CTGATCCATCATCGAATCCTTTGTCGATCA
tetur02g10640 comp3898_seq0 CTGGAATAAGTCCTTTATCACTCTGTTCGG
tetur02g10640 comp3898_seq0 CTGGAATGCTGTGGCCTTATCATCGCATGT
tetur02g10640 comp3898_seq0 CTGTATCCTGGGCTTGCTAATTTACTTGGG
tetur02g10640 comp3898_seq0 CTGTATGATGAAGGAGGTCGACAACCAACT
tetur02g10640 comp3898_seq0 CTGTGGCCTTATCATCGCATGTACCAGGAA
tetur02g10640 comp3898_seq0 AAGTTTCCTCCGGGAAGGACAACGAGAGTT
tetur02g10640 comp3898_seq0 CTGTTCGGATTGAAGGTACGTTGAACCTTC
tetur02g10640 comp3898_seq0 CTTAACTGGAGACAGTCCTCACTCATGTTG
tetur02g10640 comp3898_seq0 CTTCGTCCTCCATGTTCAACATGATCATGT
tetur02g10640 comp3898_seq0 CTTCTTCGGTGAGCCAAATGAATCTCTGGA
tetur02g10640 comp3898_seq0 AATAGATGCAGATAGAGCACCTGCACCTTG
tetur02g10640 comp3898_seq0 CTTGGAATAGTCCTGGACTAAATGACGATA
tetur02g10640 comp3898_seq0 CTTGGTCCTTTGAACAGTCAACAGGCTGGG
tetur02g10640 comp3898_seq0 AATAGTCCAAACCCGTTCTAGTCCCGTATG
tetur02g10640 comp3898_seq0 AATATCATCGCCCGTTGGTCCTGGAATAAG
tetur02g10640 comp3898_seq0 CTTTATCACTCTGTTCGGATTGAAGGTACG
tetur02g10640 comp3898_seq0 GAAATCGTCGGTACCAGCTGTTGGTCTAGT
tetur02g10640 comp3898_seq0 GAACGCGATGTTACTCTTGATCCATTGTAA
tetur02g10640 comp3898_seq0 GAACTCCAGCCTGATTATGTGAGTCCAGAA
tetur02g10640 comp3898_seq0 AATCAGTGGCTGACGTTCACAATTAACTCC
tetur02g10640 comp3898_seq0 GAAGATGATGCATAAGTGATCAGACCTTGA
tetur02g10640 comp3898_seq0 GAAGCAGAATCGATTGGATCAAAGGTACAA
tetur02g10640 comp3898_seq0 GAAGGACAACGAGAGTTCGATACGGGAGTG
tetur02g10640 comp3898_seq0 GAATATTCTCAAGCGATTCAGCCTGTAACC
tetur02g10640 comp3898_seq0 GAATCGATTAAACGGAACTCCAGCCTGATT
tetur02g10640 comp3898_seq0 GAATCGGGTATCGATTGAGGACAAACATTC
tetur02g10640 comp3898_seq0 GAATCTCTGGAATGCTGTGGCCTTATCATC
tetur02g10640 comp3898_seq0 GAATGCTGTGGCCTTATCATCGCATGTACC
tetur02g10640 comp3898_seq0 GACAATAGATGCAGATAGAGCACCTGCACC
tetur02g10640 comp3898_seq0 GACACGATAGAATATAACTTGTCTCGATGC
tetur02g10640 comp3898_seq0 GACAGTCCTCACTCATGTTGATTCCGTTCC
tetur02g10640 comp3898_seq0 AAAGCGGAAGAATATTCTCAAGCGATTCAG
tetur02g10640 comp3898_seq0 AATCGTCGGTACCAGCTGTTGGTCTAGTTG
tetur02g10640 comp3898_seq0 GACGAAGCAGAATCGATTGGATCAAAGGTA
tetur02g10640 comp3898_seq0 GACTAACCAATAGTCCAAACCCGTTCTAGT
tetur02g10640 comp3898_seq0 GACTGTTTGTTGGCCAAATGAACGGTTTCC
tetur02g10640 comp3898_seq0 AATCTCTGGAATGCTGTGGCCTTATCATCG
tetur02g10640 comp3898_seq0 GAGAATGAATCGATTAAACGGAACTCCAGC
tetur02g10640 comp3898_seq0 GAGAGTGTAGACGAAGCAGAATCGATTGGA
tetur02g10640 comp3898_seq0 GAGAGTTCGATACGGGAGTGATTTAGCCAA
tetur02g10640 comp3898_seq0 AATGAATCTCTGGAATGCTGTGGCCTTATC
tetur02g10640 comp3898_seq0 GAGCCAAATGAATCTCTGGAATGCTGTGGC
tetur02g10640 comp3898_seq0 GAGCCGTTCATGTTATAACTGTATCCTGGG
tetur02g10640 comp3898_seq0 GAGCTTCTAATGAAAGAGATCGAAGACACG
tetur02g10640 comp3898_seq0 GAGGACAAACATTCGAAGGAACCGTAGCAT
tetur02g10640 comp3898_seq0 GAGTCGTCTGATTCTCAATGAATTTGAGGT
tetur02g10640 comp3898_seq0 GAGTGTAGACGAAGCAGAATCGATTGGATC
tetur02g10640 comp3898_seq0 GAGTTCGATACGGGAGTGATTTAGCCAATT
tetur02g10640 comp3898_seq0 GATAGAGCACCTGCACCTTGACCATAAATT
tetur02g10640 comp3898_seq0 GATCAAAGGTACAACGTTTGAAATCGTCGG
tetur02g10640 comp3898_seq0 GATGCAGATAGAGCACCTGCACCTTGACCA
tetur02g10640 comp3898_seq0 GATTAAACGGAACTCCAGCCTGATTATGTG
tetur02g10640 comp3898_seq0 GATTCATCATCAAGGAATCGGGTATCGATT
tetur02g10640 comp3898_seq0 GATTGAAGGTACGTTGAACCTTCGTCCTCC
tetur02g10640 comp3898_seq0 GATTGAGGACAAACATTCGAAGGAACCGTA
tetur02g10640 comp3898_seq0 GCAGATAGAGCACCTGCACCTTGACCATAA
tetur02g10640 comp3898_seq0 GCATCAGGATTATCGGTATAAGTAAACCCA
tetur02g10640 comp3898_seq0 GCATGTACCAGGAACAGGAAATCCACTGGA
tetur02g10640 comp3898_seq0 GCCAAATGAATCTCTGGAATGCTGTGGCCT
tetur02g10640 comp3898_seq0 GCCGTTCATGTTATAACTGTATCCTGGGCT
tetur02g10640 comp3898_seq0 GCCTGATTATGTGAGTCCAGAATATTGACA
tetur02g10640 comp3898_seq0 GCGAAATAAAGCGGAAGAATATTCTCAAGC
tetur02g10640 comp3898_seq0 GCGGAAGAATATTCTCAAGCGATTCAGCCT
tetur02g10640 comp3898_seq0 GCTGTGGCCTTATCATCGCATGTACCAGGA
tetur02g10640 comp3898_seq0 GCTTCTAATGAAAGAGATCGAAGACACGAT
tetur02g10640 comp3898_seq0 GGAACTCCAGCCTGATTATGTGAGTCCAGA
tetur02g10640 comp3898_seq0 GGAAGAATATTCTCAAGCGATTCAGCCTGT
tetur02g10640 comp3898_seq0 GGAAGGACAACGAGAGTTCGATACGGGAGT
tetur02g10640 comp3898_seq0 GGAATAAGTCCTTTATCACTCTGTTCGGAT
tetur02g10640 comp3898_seq0 GGAATCGGGTATCGATTGAGGACAAACATT
tetur02g10640 comp3898_seq0 GGAATGCTGTGGCCTTATCATCGCATGTAC
tetur02g10640 comp3898_seq0 GGACTGTTTGTTGGCCAAATGAACGGTTTC
tetur02g10640 comp3898_seq0 GGATCAAAGGTACAACGTTTGAAATCGTCG
tetur02g10640 comp3898_seq0 ACAACGTTTGAAATCGTCGGTACCAGCTGT
tetur02g10640 comp3898_seq0 GGATTGAAGGTACGTTGAACCTTCGTCCTC
tetur02g10640 comp3898_seq0 AAAGGTACAACGTTTGAAATCGTCGGTACC
tetur02g10640 comp3898_seq0 ACAATAGATGCAGATAGAGCACCTGCACCT
tetur02g10640 comp3898_seq0 GGGAGGTTTAAATCTTAAATTCCCGTTCGT
tetur02g10640 comp3898_seq0 GGGCATCAGGATTATCGGTATAAGTAAACC
tetur02g10640 comp3898_seq0 GGTACAACGTTTGAAATCGTCGGTACCAGC
tetur02g10640 comp3898_seq0 GGTATCGATTGAGGACAAACATTCGAAGGA
tetur02g10640 comp3898_seq0 GGTCCTGGAATAAGTCCTTTATCACTCTGT
tetur02g10640 comp3898_seq0 GGTCTAGTTGTTACTTGGAATAGTCCTGGA
tetur02g10640 comp3898_seq0 GTAAAGCTAACGCTTGATCCATTAGTCCCT
tetur02g10640 comp3898_seq0 GTAACCCGGTGTAAAGAGTCGTCTGATTCT
tetur02g10640 comp3898_seq0 GTACAACGTTTGAAATCGTCGGTACCAGCT
tetur02g10640 comp3898_seq0 GTAGACGAAGCAGAATCGATTGGATCAAAG
tetur02g10640 comp3898_seq0 GTATCGATTGAGGACAAACATTCGAAGGAA
tetur02g10640 comp3898_seq0 GTATGATGAAGGAGGTCGACAACCAACTTC
tetur02g10640 comp3898_seq0 GTCCAAACCCGTTCTAGTCCCGTATGTTGA
tetur02g10640 comp3898_seq0 GTCCTCACTCATGTTGATTCCGTTCCGTAA
tetur02g10640 comp3898_seq0 GTCCTTTATCACTCTGTTCGGATTGAAGGT
tetur02g10640 comp3898_seq0 GTCGGTACCAGCTGTTGGTCTAGTTGTTAC
tetur02g10640 comp3898_seq0 ACAGTCCTCACTCATGTTGATTCCGTTCCG
tetur02g10640 comp3898_seq0 GTGAGTCCAGAATATTGACAATAGATGCAG
tetur02g10640 comp3898_seq0 GTGTAGACGAAGCAGAATCGATTGGATCAA
tetur02g10640 comp3898_seq0 GTTCGGATTGAAGGTACGTTGAACCTTCGT
tetur02g10640 comp3898_seq0 GTTCGTAGGTTGAGCATAACGGATCCCTTT
tetur02g10640 comp3898_seq0 GTTGGTCCTGGAATAAGTCCTTTATCACTC
tetur02g10640 comp3898_seq0 GTTTGAAATCGTCGGTACCAGCTGTTGGTC
tetur02g10640 comp3898_seq0 TAAAGCTAACGCTTGATCCATTAGTCCCTG
tetur02g10640 comp3898_seq0 TAACCCGGTGTAAAGAGTCGTCTGATTCTC
tetur02g10640 comp3898_seq0 TAACTTGTCTCGATGCTGTATGATGAAGGA
tetur02g10640 comp3898_seq0 TAATCAGTGGCTGACGTTCACAATTAACTC
tetur02g10640 comp3898_seq0 TACCGGAAGAGGCTAAAGACAATCCAGTTA
tetur02g10640 comp3898_seq0 TACTTGGAATAGTCCTGGACTAAATGACGA
tetur02g10640 comp3898_seq0 TAGACGAAGCAGAATCGATTGGATCAAAGG
tetur02g10640 comp3898_seq0 ACCAATAGTCCAAACCCGTTCTAGTCCCGT
tetur02g10640 comp3898_seq0 TAGATGCAGATAGAGCACCTGCACCTTGAC
tetur02g10640 comp3898_seq0 TATCACTCTGTTCGGATTGAAGGTACGTTG
tetur02g10640 comp3898_seq0 TATCATCGCCCGTTGGTCCTGGAATAAGTC
tetur02g10640 comp3898_seq0 TATCGATTGAGGACAAACATTCGAAGGAAC
tetur02g10640 comp3898_seq0 AAAGTTTCCTCCGGGAAGGACAACGAGAGT
tetur02g10640 comp3898_seq0 TCAAAGGTACAACGTTTGAAATCGTCGGTA
tetur02g10640 comp3898_seq0 TCAAAGTTTCCTCCGGGAAGGACAACGAGA
tetur02g10640 comp3898_seq0 TCAACGATGGGTCACCTCCAAAGAACGCGA
tetur02g10640 comp3898_seq0 TCAAGCGATTCAGCCTGTAACCCGGTGTAA
tetur02g10640 comp3898_seq0 TCAAGGAATCGGGTATCGATTGAGGACAAA
tetur02g11060 comp152_seq1 TCATCTCCTCGTCTTGTCAACGGCATTTAA
tetur02g11060 comp152_seq1 TCCTCGTCTCCAGCTCTTTGGGTGTTTCTC
tetur02g11060 comp152_seq1 TCTCCTCGTCTCCAGCTCTTTGGGTGTTTC
tetur02g11060 comp152_seq1 TGATGGTTTATCACCAAGCAAACTTGGCGA
tetur02g11060 comp152_seq1 TGCTGATGGTTTATCACCAAGCAAACTTGG
tetur02g11060 comp152_seq1 TGGTTTATCACCAAGCAAACTTGGCGATCA
tetur02g11060 comp152_seq1 ACTTGGCGATCAATATGCTCACGTTGCTCG
tetur02g11060 comp152_seq1 AGCAAACTTGGCGATCAATATGCTCACGTT
tetur02g11060 comp152_seq1 ATCAACTTGATCATCTCCTCATCTCCTCGT
tetur02g11060 comp152_seq1 ATCACCAAGCAAACTTGGCGATCAATATGC
tetur02g11060 comp152_seq1 ATCTCCTCGTCTCCAGCTCTTTGGGTGTTT
tetur02g11060 comp152_seq1 ATCTCCTCGTCTTGTCAACGGCATTTAAAT
tetur02g11060 comp152_seq1 ATGGTTTATCACCAAGCAAACTTGGCGATC
tetur02g11060 comp152_seq1 CAAACTTGGCGATCAATATGCTCACGTTGC
tetur02g11060 comp152_seq1 CAACTTGATCATCTCCTCATCTCCTCGTCT
tetur02g11060 comp152_seq1 CAAGCAAACTTGGCGATCAATATGCTCACG
tetur02g11060 comp152_seq1 CACCAAGCAAACTTGGCGATCAATATGCTC
tetur02g11060 comp152_seq1 AACTTGGCGATCAATATGCTCACGTTGCTC
tetur02g11060 comp152_seq1 CATCAACTTGATCATCTCCTCATCTCCTCG
tetur02g11060 comp152_seq1 CATCTCCTCGTCTCCAGCTCTTTGGGTGTT
tetur02g11060 comp152_seq1 CATCTCCTCGTCTTGTCAACGGCATTTAAA
tetur02g11060 comp152_seq1 CATCTTCCGATGTCATTATTGCTGATGGTT
tetur02g11060 comp152_seq1 CCAAGCAAACTTGGCGATCAATATGCTCAC
tetur02g11060 comp152_seq1 AAACTTGGCGATCAATATGCTCACGTTGCT
tetur02g11060 comp152_seq1 AAGCAAACTTGGCGATCAATATGCTCACGT
tetur02g11060 comp152_seq1 CCGATGTCATTATTGCTGATGGTTTATCAC
tetur02g11060 comp152_seq1 CCTCATCTCCTCGTCTTGTCAACGGCATTT
tetur02g11060 comp152_seq1 CGATGTCATTATTGCTGATGGTTTATCACC
tetur02g11060 comp152_seq1 CGTCTCCAGCTCTTTGGGTGTTTCTCATTT
tetur02g11060 comp152_seq1 CTCATCTCCTCGTCTTGTCAACGGCATTTA
tetur02g11060 comp152_seq1 CTCCTCGTCTTGTCAACGGCATTTAAATTG
tetur02g11060 comp152_seq1 CTCGTCTCCAGCTCTTTGGGTGTTTCTCAT
tetur02g11060 comp152_seq1 CTGATGGTTTATCACCAAGCAAACTTGGCG
tetur02g11060 comp152_seq1 CTTGGCGATCAATATGCTCACGTTGCTCGT
tetur02g11060 comp152_seq1 GATGGTTTATCACCAAGCAAACTTGGCGAT
tetur02g11060 comp152_seq1 GCAAACTTGGCGATCAATATGCTCACGTTG
tetur02g11060 comp152_seq1 GCTGATGGTTTATCACCAAGCAAACTTGGC
tetur02g11060 comp152_seq1 GGTTTATCACCAAGCAAACTTGGCGATCAA
tetur02g11060 comp152_seq1 GTCATTATTGCTGATGGTTTATCACCAAGC
tetur02g11060 comp152_seq1 GTTTATCACCAAGCAAACTTGGCGATCAAT
tetur02g11060 comp152_seq1 TATCACCAAGCAAACTTGGCGATCAATATG
tetur02g11060 comp152_seq1 TCAACTTGATCATCTCCTCATCTCCTCGTC
tetur02g11150 comp4963_seq0 TCACAGACCCTCTCGTCACCCTATAAATAC
tetur02g11150 comp4963_seq0 ACCAGGAAATGGAAATTGTTGCTGTTGAAC
tetur02g11150 comp4963_seq0 TCAGTTGAAGGACCACTCCAGAACTACGTG
tetur02g11150 comp4963_seq0 TCATCCATCGTACAAAGTTGGTTCCCTGGA
tetur02g11150 comp4963_seq0 TCCAACAGAGTGTACAGACAGCCGAAAGTG
tetur02g11150 comp4963_seq0 TCCACTCCATCATGTGTTATTAACACTCAG
tetur02g11150 comp4963_seq0 TCCAGAACTACGTGAATCTATCGGGAAACG
tetur02g11150 comp4963_seq0 TCCATCGTACAAAGTTGGTTCCCTGGATAC
tetur02g11150 comp4963_seq0 TCCCACCACCATAGGAAGGTTACGATACGA
tetur02g11150 comp4963_seq0 TCCTCGATGATGAAGCTCTTATCTCATTAC
tetur02g11150 comp4963_seq0 TCGCTTTGGTTGGACGATCATCCATCGTAC
tetur02g11150 comp4963_seq0 ACCCTATAAATACTCCTATTGGGTAGCCGC
tetur02g11150 comp4963_seq0 TCGTGAATTATCAGGTCGAGTGGTCCTCGA
tetur02g11150 comp4963_seq0 TCTAAACTGGTTCCAGCATCGACTGTTTGG
tetur02g11150 comp4963_seq0 TCTATCGGGAAACGTACATGAGACATTGAC
tetur02g11150 comp4963_seq0 TCTCAATGTCAGTTGAAGGACCACTCCAGA
tetur02g11150 comp4963_seq0 AAATCAAAGCTGAAGGACGACAGCGATTCC
tetur02g11150 comp4963_seq0 TCTCGTCACCCTATAAATACTCCTATTGGG
tetur02g11150 comp4963_seq0 TCTGAATGTCAACGATTGAAGTGCACCTTA
tetur02g11150 comp4963_seq0 TCTTATCTCATTACCAATACTCAGCCTTGC
tetur02g11150 comp4963_seq0 TGAAATGGAAAGCGTTTCCTCATCGAGTGA
tetur02g11150 comp4963_seq0 TGACAGTACCGATGGTAATGAAGGTAGTTC
tetur02g11150 comp4963_seq0 TGAGACATTGACCGTTTACCGAGTTTCGGG
tetur02g11150 comp4963_seq0 ACCTACCCTTAGCTAATACTCAACGGATTG
tetur02g11150 comp4963_seq0 TGGAAAGCGTTTCCTCATCGAGTGAAGAAG
tetur02g11150 comp4963_seq0 TGGAAATTGTTGCTGTTGAACAGGAATCTG
tetur02g11150 comp4963_seq0 TGTCAACGATTGAAGTGCACCTTAAAGAAG
tetur02g11150 comp4963_seq0 TGTCAGTTGAAGGACCACTCCAGAACTACG
tetur02g11150 comp4963_seq0 TGTCCAACAGAGTGTACAGACAGCCGAAAG
tetur02g11150 comp4963_seq0 TGTGAGCTTAAAGTCCCTTTAACTGGCGCA
tetur02g11150 comp4963_seq0 TGTGGGTCAAAGATCTGCTCTCGTGAGGAC
tetur02g11150 comp4963_seq0 ACGACAGCGATTCCAGTTAATCGAGCGATG
tetur02g11150 comp4963_seq0 TGTTGCTGTTGAACAGGAATCTGAAAGTTC
tetur02g11150 comp4963_seq0 TTAGAGATGTCCAACAGAGTGTACAGACAG
tetur02g11150 comp4963_seq0 TTATCAGGTCGAGTGGTCCTCGATGATGAA
tetur02g11150 comp4963_seq0 TTCACAGACCCTCTCGTCACCCTATAAATA
tetur02g11150 comp4963_seq0 ACGATCATCCATCGTACAAAGTTGGTTCCC
tetur02g11150 comp4963_seq0 TTCCAGCATCGACTGTTTGGCCTTCGTTTG
[truncated: 1,875,223 more chars]
