# Supplementary material for: A PCR primer design method for identifying spider mite species using k-mer counting
Source: PLoS One. 2025 Jun 9;20(6):e0321199. doi: 10.1371/journal.pone.0321199 (PMC12148119; doi:10.1371/journal.pone.0321199)
Supplement: S2 File — (ZIP) [file pone.0321199.s004.zip › S2_file/T_tru.txt]

tetur01g02740 comp2591_seq0 GGTGAAACAGTTGAGGAAGTAGTCAAGAAG
tetur01g02740 comp2591_seq0 GTGAAACAGTTGAGGAAGTAGTCAAGAAGG
tetur01g02740 comp2591_seq0 TGAAACAGTTGAGGAAGTAGTCAAGAAGGA
tetur01g02740 comp2591_seq0 TGGTGAAACAGTTGAGGAAGTAGTCAAGAA
tetur01g03170 comp3427_seq0 CAATATTTGGGTTTGAACTGTCTCGGATGT
tetur01g03290 comp4938_seq0 CAAGTATCGCTCCAAGATTCTTCCAATACC
tetur01g03290 comp4938_seq0 GCAAGTATCGCTCCAAGATTCTTCCAATAC
tetur01g03920 comp2967_seq0 CATAAGCATGGCATCACTCAGACTGATTGC
tetur01g03920 comp2967_seq0 CTTCTGTTGTACATCCAGTCATAAGCATGG
tetur01g03920 comp2967_seq0 CTTCTTCTGTTGTACATCCAGTCATAAGCA
tetur01g03920 comp2967_seq0 GTCATAAGCATGGCATCACTCAGACTGATT
tetur01g03920 comp2967_seq0 TCATAAGCATGGCATCACTCAGACTGATTG
tetur01g03920 comp2967_seq0 TCTTCTGTTGTACATCCAGTCATAAGCATG
tetur01g03920 comp2967_seq0 AGTCATAAGCATGGCATCACTCAGACTGAT
tetur01g03930 comp1239_seq0 CTTGTTCGGTTAGATTGTCAACTGAGAATC
tetur01g03930 comp1239_seq0 CTTTGATCATTTCCTTGCTTCCCTGAAATC
tetur01g03930 comp1239_seq0 GCTTGTTCGGTTAGATTGTCAACTGAGAAT
tetur01g03930 comp1239_seq0 GGCTTGTTCGGTTAGATTGTCAACTGAGAA
tetur01g03930 comp1239_seq0 TGATCATTTCCTTGCTTCCCTGAAATCGAG
tetur01g03930 comp1239_seq0 TGGCTTGTTCGGTTAGATTGTCAACTGAGA
tetur01g03930 comp1239_seq0 TGTTCGGTTAGATTGTCAACTGAGAATCCA
tetur01g03930 comp1239_seq0 TTGATCATTTCCTTGCTTCCCTGAAATCGA
tetur01g03930 comp1239_seq0 TTGTTCGGTTAGATTGTCAACTGAGAATCC
tetur01g04530 comp932_seq1 CAGCTTCCAAGTATAAGCAGTAGTGTTGCA
tetur01g04530 comp932_seq1 CTCAACTGCCGAATTGAGGACAGGGTTGAA
tetur01g04530 comp932_seq1 CTTCCAAGTATAAGCAGTAGTGTTGCAACA
tetur01g04530 comp932_seq1 GCTTCCAAGTATAAGCAGTAGTGTTGCAAC
tetur01g04530 comp932_seq1 GTACTCAACTGCCGAATTGAGGACAGGGTT
tetur01g04530 comp932_seq1 ACAGCTTCCAAGTATAAGCAGTAGTGTTGC
tetur01g04530 comp932_seq1 TACTCAACTGCCGAATTGAGGACAGGGTTG
tetur01g06150 comp3626_seq0 AAGCTTGAGAAACGTGGGTAAAGCAAGGGT
tetur01g06150 comp3626_seq0 CTTGAGAAACGTGGGTAAAGCAAGGGTTTG
tetur01g06150 comp3626_seq0 GAAACGTGGGTAAAGCAAGGGTTTGTCAAC
tetur01g06150 comp3626_seq0 GAAGCTTGAGAAACGTGGGTAAAGCAAGGG
tetur01g06150 comp3626_seq0 GAGAAACGTGGGTAAAGCAAGGGTTTGTCA
tetur01g06150 comp3626_seq0 GCTTGAGAAACGTGGGTAAAGCAAGGGTTT
tetur01g06150 comp3626_seq0 TGAAGCTTGAGAAACGTGGGTAAAGCAAGG
tetur01g06150 comp3626_seq0 TGAGAAACGTGGGTAAAGCAAGGGTTTGTC
tetur01g06150 comp3626_seq0 AGCTTGAGAAACGTGGGTAAAGCAAGGGTT
tetur01g07370 comp4804_seq0 AACTGGTCTAGAGGCTCCAGCCCTTTCTAT
tetur01g07420 comp4914_seq0 CAGGGTTGGTTGTAAATTTAAACACGGAGC
tetur01g07420 comp4914_seq0 CAGTCTCCTTACTATGCATCCTTCTGATTT
tetur01g07420 comp4914_seq0 CCAGGGTTGGTTGTAAATTTAAACACGGAG
tetur01g07420 comp4914_seq0 CCAGTCTCCTTACTATGCATCCTTCTGATT
tetur01g07420 comp4914_seq0 CTGAAATTGTATCCTTCGGTTGTTACTGGG
tetur01g07420 comp4914_seq0 GAAATTGTATCCTTCGGTTGTTACTGGGTT
tetur01g07420 comp4914_seq0 GGGTTGGTTGTAAATTTAAACACGGAGCAA
tetur01g08460 comp4529_seq0 GAGTTACTCTGTTTAACATTACCACCGGAT
tetur01g08460 comp4529_seq0 GTTACTCTGTTTAACATTACCACCGGATCT
tetur01g08940 comp4922_seq0 CTCTTACCTATCGAAGTTCGTCTGTTGAAA
tetur01g08940 comp4922_seq0 CTTACCTATCGAAGTTCGTCTGTTGAAAGA
tetur01g08940 comp4922_seq0 GAGGGTGAATATTGTGGAGACAAAGTCGTA
tetur01g08940 comp4922_seq0 AATGCAGGTCCATGGAAGGCCAATAAATTC
tetur01g08940 comp4922_seq0 GGAGGGTGAATATTGTGGAGACAAAGTCGT
tetur01g08940 comp4922_seq0 TCATGTTCATTTCGAACCTCTTACCTATCG
tetur01g08940 comp4922_seq0 TCTTACCTATCGAAGTTCGTCTGTTGAAAG
tetur01g09250 comp4772_seq0 ATCTGCTGATTTAACGATTGTACTTCCAGC
tetur01g09250 comp4772_seq0 AACGATTGTACTTCCAGCTTTGAGGAACCC
tetur01g09250 comp4772_seq0 CAGCCAATATCCAACTCACAACAGGATATT
tetur01g09250 comp4772_seq0 CATGATTATCTCTTGATCCGAACTTCCAAG
tetur01g09250 comp4772_seq0 CATGGTCGTTTGTCATATGAATAGCGTAAG
tetur01g09250 comp4772_seq0 CCATGATTATCTCTTGATCCGAACTTCCAA
tetur01g09250 comp4772_seq0 CCATTCCATGATTATCTCTTGATCCGAACT
tetur01g09250 comp4772_seq0 CCTCCATAGACTTGATCTGCTGATTTAACG
tetur01g09250 comp4772_seq0 CTCCATAGACTTGATCTGCTGATTTAACGA
tetur01g09250 comp4772_seq0 GATATCGTGATTGATGGAATCCAGAAATGC
tetur01g09250 comp4772_seq0 GATCTGCTGATTTAACGATTGTACTTCCAG
tetur01g09250 comp4772_seq0 GCCAATATCCAACTCACAACAGGATATTTC
tetur01g09250 comp4772_seq0 TAACGATTGTACTTCCAGCTTTGAGGAACC
tetur01g09250 comp4772_seq0 TCCATGATTATCTCTTGATCCGAACTTCCA
tetur01g09250 comp4772_seq0 ACCATTCCATGATTATCTCTTGATCCGAAC
tetur01g09250 comp4772_seq0 TTCAGCCAATATCCAACTCACAACAGGATA
tetur01g09250 comp4772_seq0 TTCCATGATTATCTCTTGATCCGAACTTCC
tetur01g09250 comp4772_seq0 AGGACTCCGAATTGAGATTAGCCATTATGT
tetur01g09520 comp2531_seq0 GAAGGAACTTGTTTGGCAGCTGTAGACAAT
tetur01g09520 comp2531_seq0 GATTTCACCAATCCTAATCCTGTTATCACC
tetur01g09520 comp2531_seq0 GGATTTCACCAATCCTAATCCTGTTATCAC
tetur01g09520 comp2531_seq0 GGGATTTCACCAATCCTAATCCTGTTATCA
tetur01g09910 comp533_seq1 CCCGGCCAATTCTTCCCAATCCGATAATGG
tetur01g09910 comp533_seq1 CCGATAATGGCTAAAGTCTTTCCCAGGACT
tetur01g09910 comp533_seq1 CTTCCCGGCCAATTCTTCCCAATCCGATAA
tetur01g09910 comp533_seq1 AATCCGATAATGGCTAAAGTCTTTCCCAGG
tetur01g09910 comp533_seq1 TAGGACACCACAAAGAGTATGATCACATGA
tetur01g09910 comp533_seq1 TCCCGGCCAATTCTTCCCAATCCGATAATG
tetur01g09910 comp533_seq1 TCCGATAATGGCTAAAGTCTTTCCCAGGAC
tetur01g10630 comp3758_seq0 ACCCGCGATAATCAACTTCAACATCATCTC
tetur01g12260 comp2124_seq0 ATTCGGCTTGACGATTAGGATAGTTTGTTG
tetur01g12260 comp2124_seq0 ATTTACTGCTCGTAATGAGCTGAAACGTCG
tetur01g12260 comp2124_seq0 CAATCCTTGTTTAAGAGCTTCAGCCAACAA
tetur01g12260 comp2124_seq0 CAATTTACTGCTCGTAATGAGCTGAAACGT
tetur01g12260 comp2124_seq0 CACAATTTACTGCTCGTAATGAGCTGAAAC
tetur01g12260 comp2124_seq0 CTGAAACGTCGAGTTGCCGAATCTTCATCA
tetur01g12260 comp2124_seq0 CTTTGAATTCGGCTTGACGATTAGGATAGT
tetur01g12260 comp2124_seq0 GACACTTTGAATTCGGCTTGACGATTAGGA
tetur01g12260 comp2124_seq0 GCTGAAACGTCGAGTTGCCGAATCTTCATC
tetur01g12260 comp2124_seq0 AATTTACTGCTCGTAATGAGCTGAAACGTC
tetur01g12260 comp2124_seq0 ACAATTTACTGCTCGTAATGAGCTGAAACG
tetur01g12260 comp2124_seq0 TGAATTCGGCTTGACGATTAGGATAGTTTG
tetur01g12260 comp2124_seq0 TTTACTGCTCGTAATGAGCTGAAACGTCGA
tetur01g12260 comp2124_seq0 ACTTTGAATTCGGCTTGACGATTAGGATAG
tetur01g12260 comp2124_seq0 AGCTGAAACGTCGAGTTGCCGAATCTTCAT
tetur01g12680 comp5413_seq0 GGAAATATGGCAACTGCTTGGGAAATGAGT
tetur01g12680 comp5413_seq0 GGGCTTGAGATGATTGATCGAATTGCTCTA
tetur01g12680 comp5413_seq0 AGGAAATATGGCAACTGCTTGGGAAATGAG
tetur01g13250 comp1898_seq0 CATCTCACGGTGTGGTTGTCCACAAACAAA
tetur01g13250 comp1898_seq0 CCATCTCACGGTGTGGTTGTCCACAAACAA
tetur01g13250 comp1898_seq0 CTAGTTTACCACCTGGAATGACCAAAGCAC
tetur01g13250 comp1898_seq0 CTCCATCTCACGGTGTGGTTGTCCACAAAC
tetur01g13250 comp1898_seq0 GACTCCATCTCACGGTGTGGTTGTCCACAA
tetur01g13250 comp1898_seq0 GGAGGTTGTTCATAACAACTTATTGCTTCG
tetur01g13250 comp1898_seq0 TAGTTTACCACCTGGAATGACCAAAGCACA
tetur01g13250 comp1898_seq0 TCCATCTCACGGTGTGGTTGTCCACAAACA
tetur01g13250 comp1898_seq0 TTGCCCTCGGTGGATGCCAATACTGTTCAA
tetur01g13250 comp1898_seq0 TTTGCCCTCGGTGGATGCCAATACTGTTCA
tetur01g13850 comp4692_seq0 CAACATTTCCACTCACATCCATACAAAGTC
tetur01g13850 comp4692_seq0 AAGTGAGGCAAGTAATATGGTAAATGGGTG
tetur01g13850 comp4692_seq0 GCAACATTTCCACTCACATCCATACAAAGT
tetur01g13850 comp4692_seq0 GTGAGGCAAGTAATATGGTAAATGGGTGAA
tetur01g13850 comp4692_seq0 TTAGGAGGCGACATTTCCATAGTTGGATGA
tetur01g13850 comp4692_seq0 AGCAACATTTCCACTCACATCCATACAAAG
tetur01g15260 comp4365_seq0 GGAGGGTGAAACACAGGTTAATCCAGTTGT
tetur01g15260 comp4365_seq0 TGGAGGGTGAAACACAGGTTAATCCAGTTG
tetur01g15410 comp1997_seq0 CAAGCTCTTGAAGCGTTGTTCATAGCGAAA
tetur01g15410 comp1997_seq0 CGTTGTTCATAGCGAAACTCATTGAGATAC
tetur01g15410 comp1997_seq0 AAGCTCTTGAAGCGTTGTTCATAGCGAAAC
tetur01g15410 comp1997_seq0 CTAGAATTCTAAGCTTTCGCAATGAATCGG
tetur01g15410 comp1997_seq0 CTCTTGAAGCGTTGTTCATAGCGAAACTCA
tetur01g15410 comp1997_seq0 CTTGAAGCGTTGTTCATAGCGAAACTCATT
tetur01g15410 comp1997_seq0 GAAGCGTTGTTCATAGCGAAACTCATTGAG
tetur01g15410 comp1997_seq0 GAATTCTAAGCTTTCGCAATGAATCGGGAT
tetur01g15410 comp1997_seq0 GACGCCAACTGTGGTGATCCTGAGGATAAA
tetur01g15410 comp1997_seq0 GCGAAACTCATTGAGATACATCATAGAGCT
tetur01g15410 comp1997_seq0 GCTCTTGAAGCGTTGTTCATAGCGAAACTC
tetur01g15410 comp1997_seq0 TACAAGCTCTTGAAGCGTTGTTCATAGCGA
tetur01g15410 comp1997_seq0 TGAAGCGTTGTTCATAGCGAAACTCATTGA
tetur01g15410 comp1997_seq0 TGGACGCCAACTGTGGTGATCCTGAGGATA
tetur01g15410 comp1997_seq0 TTGAAGCGTTGTTCATAGCGAAACTCATTG
tetur01g15410 comp1997_seq0 AGCGAAACTCATTGAGATACATCATAGAGC
tetur01g15410 comp1997_seq0 AGCGTTGTTCATAGCGAAACTCATTGAGAT
tetur01g15410 comp1997_seq0 AGCTCTTGAAGCGTTGTTCATAGCGAAACT
tetur01g15710 comp1184_seq0 CAAATCGTTGAGCCAGTTACTTGGGCTTTA
tetur01g15710 comp1184_seq0 TCGTTGAGCCAGTTACTTGGGCTTTATTAC
tetur01g15940 comp3078_seq1 ATCTCAGCTGAACTCCACCAAAGTGTCTAC
tetur01g15940 comp3078_seq1 ATTCAATTGCACCGAGACAAGAAAGCAAAG
tetur01g15940 comp3078_seq1 CAATTGCACCGAGACAAGAAAGCAAAGTTC
tetur01g15940 comp3078_seq1 CACCGAGACAAGAAAGCAAAGTTCAACCAA
tetur01g15940 comp3078_seq1 CAGCATGGCCATCGAAGGTGATGGATATGA
tetur01g15940 comp3078_seq1 CATGAATTCAATTGCACCGAGACAAGAAAG
tetur01g15940 comp3078_seq1 CGAGTGTCATAAGACGTTGACTTGCAAACG
tetur01g15940 comp3078_seq1 CGTGTCGCTTATTATCCATTCTTACGGAAA
tetur01g15940 comp3078_seq1 CTCGAGTGTCATAAGACGTTGACTTGCAAA
tetur01g15940 comp3078_seq1 GAATTCAATTGCACCGAGACAAGAAAGCAA
tetur01g15940 comp3078_seq1 GAGTGTCATAAGACGTTGACTTGCAAACGA
tetur01g15940 comp3078_seq1 GATCGTGTCGCTTATTATCCATTCTTACGG
tetur01g15940 comp3078_seq1 GCACCGAGACAAGAAAGCAAAGTTCAACCA
tetur01g15940 comp3078_seq1 GCATGGCCATCGAAGGTGATGGATATGATC
tetur01g15940 comp3078_seq1 GGTCTTGAGTGTCTATCATATAATGCTTCG
tetur01g15940 comp3078_seq1 GGTTATCTCGAGTGTCATAAGACGTTGACT
tetur01g15940 comp3078_seq1 GTCTTGAGTGTCTATCATATAATGCTTCGG
tetur01g15940 comp3078_seq1 GTGTCATAAGACGTTGACTTGCAAACGATT
tetur01g15940 comp3078_seq1 GTGTCTACAGTCTATTTCGCTTGAATCTCA
tetur01g15940 comp3078_seq1 TAAGGTTATCTCGAGTGTCATAAGACGTTG
tetur01g15940 comp3078_seq1 ACAGCATGGCCATCGAAGGTGATGGATATG
tetur01g15940 comp3078_seq1 TATCTCGAGTGTCATAAGACGTTGACTTGC
tetur01g15940 comp3078_seq1 TCGAGTGTCATAAGACGTTGACTTGCAAAC
tetur01g15940 comp3078_seq1 TCGTGTCGCTTATTATCCATTCTTACGGAA
tetur01g15940 comp3078_seq1 TCTCGAGTGTCATAAGACGTTGACTTGCAA
tetur01g15940 comp3078_seq1 TGAATTCAATTGCACCGAGACAAGAAAGCA
tetur01g15940 comp3078_seq1 TGATCGTGTCGCTTATTATCCATTCTTACG
tetur01g15940 comp3078_seq1 TGCACCGAGACAAGAAAGCAAAGTTCAACC
tetur01g15940 comp3078_seq1 TTAATCTCAGCTGAACTCCACCAAAGTGTC
tetur01g15940 comp3078_seq1 TTATCTCGAGTGTCATAAGACGTTGACTTG
tetur01g15940 comp3078_seq1 TTGCACCGAGACAAGAAAGCAAAGTTCAAC
tetur01g15940 comp3078_seq1 AGCATGGCCATCGAAGGTGATGGATATGAT
tetur01g15940 comp3078_seq1 AGGTTATCTCGAGTGTCATAAGACGTTGAC
tetur01g15940 comp3078_seq1 AGTGTCATAAGACGTTGACTTGCAAACGAT
tetur01g16974 comp2747_seq0 CAAAGTACATCCAAGCATAAGTTACACCTG
tetur01g16974 comp2747_seq0 CACCAAAGTACATCCAAGCATAAGTTACAC
tetur01g16974 comp2747_seq0 CAGCACCAAAGTACATCCAAGCATAAGTTA
tetur01g16974 comp2747_seq0 CCAAAGTACATCCAAGCATAAGTTACACCT
tetur01g16974 comp2747_seq0 CCAGCACCAAAGTACATCCAAGCATAAGTT
tetur01g16974 comp2747_seq0 GCACCAAAGTACATCCAAGCATAAGTTACA
tetur01g16974 comp2747_seq0 GGGTGAAGTTTGATTTGTAGGTGTATTGCT
tetur01g16974 comp2747_seq0 TCCAAGCATAAGTTACACCTGATACCATTC
tetur01g16974 comp2747_seq0 ACCAAAGTACATCCAAGCATAAGTTACACC
tetur01g16974 comp2747_seq0 AGCACCAAAGTACATCCAAGCATAAGTTAC
tetur02g00140 comp4149_seq0 CACTTCTAGAGGATCCTCCTTCTATCAGCG
tetur02g00140 comp4149_seq0 GATCACTTCTAGAGGATCCTCCTTCTATCA
tetur02g00140 comp4149_seq0 TCACTTCTAGAGGATCCTCCTTCTATCAGC
tetur02g00490 comp380_seq2 GTCTCATTAGAGGCTGGTGCCAAGAATATA
tetur02g00490 comp380_seq2 AGTCTCATTAGAGGCTGGTGCCAAGAATAT
tetur02g01580 comp3077_seq1 CCAAAGAGTAGAAAGCAGTACAAGCAGGTA
tetur02g01580 comp3077_seq1 TACCAAAGAGTAGAAAGCAGTACAAGCAGG
tetur02g01580 comp3077_seq1 ACCAAAGAGTAGAAAGCAGTACAAGCAGGT
tetur02g02390 comp2693_seq1 CAGTCGATCGTTACCTATTGCACAACTAAG
tetur02g02390 comp2693_seq1 CGATCGTTACCTATTGCACAACTAAGGGAG
tetur02g02390 comp2693_seq1 CGTTACCTATTGCACAACTAAGGGAGAAAT
tetur02g02390 comp2693_seq1 CTCCATCAAACATCAGATCGACTGTAAGAT
tetur02g02390 comp2693_seq1 CTCTTTAACAGTCGATCGTTACCTATTGCA
tetur02g02390 comp2693_seq1 CTTTAACAGTCGATCGTTACCTATTGCACA
tetur02g02390 comp2693_seq1 CTTTAGATGCATTCGATTCAGGGAACCAAT
tetur02g02390 comp2693_seq1 GAAGACTCTGATGAATCTGATGACTCTGAT
tetur02g02390 comp2693_seq1 GATCGTTACCTATTGCACAACTAAGGGAGA
tetur02g02390 comp2693_seq1 GATGAATCTGATGACTCTGATAACGACAGT
tetur02g02390 comp2693_seq1 GATGCATTCGATTCAGGGAACCAATCTAAA
tetur02g02390 comp2693_seq1 GTCGATCGTTACCTATTGCACAACTAAGGG
tetur02g02390 comp2693_seq1 TAGATGCATTCGATTCAGGGAACCAATCTA
tetur02g02390 comp2693_seq1 TCCCACTAGAGAAACTTGAACTACAGTCAA
tetur02g02390 comp2693_seq1 TCGATCGTTACCTATTGCACAACTAAGGGA
tetur02g02390 comp2693_seq1 TCGTTACCTATTGCACAACTAAGGGAGAAA
tetur02g02390 comp2693_seq1 TCTTTAACAGTCGATCGTTACCTATTGCAC
tetur02g02390 comp2693_seq1 TCTTTAGATGCATTCGATTCAGGGAACCAA
tetur02g02390 comp2693_seq1 TGATGAATCTGATGACTCTGATAACGACAG
tetur02g02390 comp2693_seq1 TTAACAGTCGATCGTTACCTATTGCACAAC
tetur02g02390 comp2693_seq1 TTTAGATGCATTCGATTCAGGGAACCAATC
tetur02g02390 comp2693_seq1 ACTCTTTAACAGTCGATCGTTACCTATTGC
tetur02g02390 comp2693_seq1 AGTCGATCGTTACCTATTGCACAACTAAGG
tetur02g04070 comp7081_seq0 CAGGATTATTTGATGCTAGGATGTTAGCCA
tetur02g04070 comp7081_seq0 CAGTCGTTCGGCCTAGTATTGGGAGTTTCA
tetur02g04070 comp7081_seq0 CCAGGATTATTTGATGCTAGGATGTTAGCC
tetur02g04070 comp7081_seq0 AAGAGCTAAAGCAGCACTCGTCATCAACAT
tetur02g04070 comp7081_seq0 CCTAGTATTGGGAGTTTCACGTTTCTTGGG
tetur02g04070 comp7081_seq0 CGGCCTAGTATTGGGAGTTTCACGTTTCTT
tetur02g04070 comp7081_seq0 CGTTCGGCCTAGTATTGGGAGTTTCACGTT
tetur02g04070 comp7081_seq0 GAAGAGCTAAAGCAGCACTCGTCATCAACA
tetur02g04070 comp7081_seq0 GACCAGGATTATTTGATGCTAGGATGTTAG
tetur02g04070 comp7081_seq0 GAGCTAAAGCAGCACTCGTCATCAACATAC
tetur02g04070 comp7081_seq0 GCAGAGTGGACAGTCGTTCGGCCTAGTATT
tetur02g04070 comp7081_seq0 GCCTAGTATTGGGAGTTTCACGTTTCTTGG
tetur02g04070 comp7081_seq0 GGCCTAGTATTGGGAGTTTCACGTTTCTTG
tetur02g04070 comp7081_seq0 GTCGTTCGGCCTAGTATTGGGAGTTTCACG
tetur02g04070 comp7081_seq0 GTTCGGCCTAGTATTGGGAGTTTCACGTTT
tetur02g04070 comp7081_seq0 ACAGTCGTTCGGCCTAGTATTGGGAGTTTC
tetur02g04070 comp7081_seq0 TGAAGAGCTAAAGCAGCACTCGTCATCAAC
tetur02g04070 comp7081_seq0 ACCAGGATTATTTGATGCTAGGATGTTAGC
tetur02g04070 comp7081_seq0 TTCGGCCTAGTATTGGGAGTTTCACGTTTC
tetur02g04070 comp7081_seq0 TTGAAGAGCTAAAGCAGCACTCGTCATCAA
tetur02g04070 comp7081_seq0 AGCAGAGTGGACAGTCGTTCGGCCTAGTAT
tetur02g04070 comp7081_seq0 AGTCGTTCGGCCTAGTATTGGGAGTTTCAC
tetur02g05060 comp1865_seq0 CATGTTAGTGTTACCACACTTCACTGAGAA
tetur02g05060 comp1865_seq0 CCTGACGTTATTGGTGTGCATCTAGCATTT
tetur02g05740 comp3614_seq0 GTTGGCGATTGATATGAGCTCAATGACTTT
tetur02g05770 comp2043_seq1 GTAAGCCATTCAACCGCTGGTTCGGTGGTT
tetur02g06920 comp2285_seq0 CGAATGTTTGACAATTGTTCCGATCACATG
tetur02g06920 comp2285_seq0 GATAATTGGTATGGCCTTAGTTGTTGGTGA
tetur02g06920 comp2285_seq0 TGATAATTGGTATGGCCTTAGTTGTTGGTG
tetur02g07170 comp5615_seq0 CCAAATCATCTTTGAAGCCGGCATAGATAT
tetur02g07170 comp5615_seq0 AAGCCGGCATAGATATCGAATCATAAACGG
tetur02g07170 comp5615_seq0 GCCGGCATAGATATCGAATCATAAACGGAT
tetur02g07170 comp5615_seq0 TCCAAATCATCTTTGAAGCCGGCATAGATA
tetur02g07190 comp1602_seq0 ATTATGCCAGACCATAGAGCAACTTGGATG
tetur02g07190 comp1602_seq0 TTATGCCAGACCATAGAGCAACTTGGATGG
tetur02g08140 comp2275_seq0 CATTTCGCTTCGGAAGTGATCACTCATCGT
tetur02g08400 comp1953_seq0 ATCGAACTCTTGGGCCATGTCATCTGATAT
tetur02g08400 comp1953_seq0 CACGTATCCTGATTAATCGAACTCTTGGGC
tetur02g08400 comp1953_seq0 CTGATTAATCGAACTCTTGGGCCATGTCAT
tetur02g08400 comp1953_seq0 GATTAATCGAACTCTTGGGCCATGTCATCT
tetur02g08400 comp1953_seq0 GGGCCGTAATCGCAATATTGGTGGAATACC
tetur02g08400 comp1953_seq0 TGATTAATCGAACTCTTGGGCCATGTCATC
tetur02g08400 comp1953_seq0 TTAATCGAACTCTTGGGCCATGTCATCTGA
tetur02g08560 comp4195_seq0 CACAAACATCAATTGTTGTTGGACCCACGC
tetur02g08560 comp4195_seq0 CACAGAAGTTCCTGGTTTGATTCCTACACC
tetur02g08560 comp4195_seq0 GATTCTACATCTGAGGATGCTTCCAAATGA
tetur02g08560 comp4195_seq0 TGATTCTACATCTGAGGATGCTTCCAAATG
tetur02g09580 comp3317_seq0 AATCACGACTGGTTTAACATTGGCAACAGC
tetur02g09580 comp3317_seq0 ATCACGACTGGTTTAACATTGGCAACAGCT
tetur02g09590 comp6026_seq0 CACAATTCACTTTCCTTAAGGAAGCCTCAA
tetur02g09590 comp6026_seq0 ACAATTCACTTTCCTTAAGGAAGCCTCAAG
tetur02g10640 comp4369_seq0 CAATGCATGTGATAGCTATTTAGTCGGTGA
tetur02g10640 comp4369_seq0 CGAATGATAAACCAGATAAATGTGATGGGC
tetur02g10640 comp4369_seq0 CGGACAGTTTATGATGACGAACCATTAGTA
tetur02g10640 comp4369_seq0 CTCAATGCATGTGATAGCTATTTAGTCGGT
tetur02g10640 comp4369_seq0 GACGAACCATTAGTATCTCAATGCATGTGA
tetur02g10640 comp4369_seq0 GATGACGAACCATTAGTATCTCAATGCATG
tetur02g10640 comp4369_seq0 GATGCCTTTCCAGCTTAGTAAAGTAACGCC
tetur02g10640 comp4369_seq0 GGGCAATAAACTAATCGATCACCAACCAGT
tetur02g10640 comp4369_seq0 TCAATGCATGTGATAGCTATTTAGTCGGTG
tetur02g10640 comp4369_seq0 TCTCAATGCATGTGATAGCTATTTAGTCGG
tetur02g10640 comp4369_seq0 TGACGAACCATTAGTATCTCAATGCATGTG
tetur02g10640 comp4369_seq0 TGGGCAATAAACTAATCGATCACCAACCAG
tetur02g10640 comp4369_seq0 TTCGGACAGTTTATGATGACGAACCATTAG
tetur02g11060 comp228_seq0 GATGTGTCGTTTGGCGACTTTGAAGATGAA
tetur02g11060 comp228_seq0 TGATGTGTCGTTTGGCGACTTTGAAGATGA
tetur02g11060 comp228_seq0 TTGATGTGTCGTTTGGCGACTTTGAAGATG
tetur02g11150 comp5078_seq0 ATTCGCGAGGAATTGAAGATGACGCAGAAG
tetur02g11150 comp5078_seq0 CCGTAGAAATTCGAAGTTATTCGCGAGGAA
tetur02g11150 comp5078_seq0 CTACCGTAGAAATTCGAAGTTATTCGCGAG
tetur02g11150 comp5078_seq0 TACCGTAGAAATTCGAAGTTATTCGCGAGG
tetur02g11150 comp5078_seq0 TATTCGCGAGGAATTGAAGATGACGCAGAA
tetur02g11150 comp5078_seq0 TTATTCGCGAGGAATTGAAGATGACGCAGA
tetur02g11150 comp5078_seq0 TTCGCGAGGAATTGAAGATGACGCAGAAGA
tetur02g11760 comp1524_seq0 ATGTGATTTCGGCTATTAACGCTACTCTGG
tetur02g11760 comp1524_seq0 CACCCAGACTGGCAAAGCGCAGATCTACAT
tetur02g11760 comp1524_seq0 AACTGTCACCCAGACTGGCAAAGCGCAGAT
tetur02g11760 comp1524_seq0 CATAGTCCCTGGAGCTAGCATTGGTCGCAA
tetur02g11760 comp1524_seq0 CGTACAAGATGTAACCTGATATCAGTGGCT
tetur02g11760 comp1524_seq0 CTACTCTGGTTACGACTTGTAAGGCAACTG
tetur02g11760 comp1524_seq0 CTCTGGTTACGACTTGTAAGGCAACTGTCA
tetur02g11760 comp1524_seq0 CTGGTTACGACTTGTAAGGCAACTGTCACC
tetur02g11760 comp1524_seq0 GCAGCTGCTGCTAAACCTTATAATGGCTCC
tetur02g11760 comp1524_seq0 GGCGGAACTGCTAAGAAGGTCCTCATCCTA
tetur02g11760 comp1524_seq0 GGCGTCCATTCTGTTTCATCCACATCTGAT
tetur02g11760 comp1524_seq0 GTCCTCATCCTAACTGAACCCGAGGTCATA
tetur02g11760 comp1524_seq0 GTGATTTCGGCTATTAACGCTACTCTGGTT
tetur02g11760 comp1524_seq0 TCACCCAGACTGGCAAAGCGCAGATCTACA
tetur02g11760 comp1524_seq0 TCATAGTCCCTGGAGCTAGCATTGGTCGCA
tetur02g11760 comp1524_seq0 TCCTCATCCTAACTGAACCCGAGGTCATAG
tetur02g11760 comp1524_seq0 TCGTACAAGATGTAACCTGATATCAGTGGC
tetur02g11760 comp1524_seq0 TCTGGTTACGACTTGTAAGGCAACTGTCAC
tetur02g11760 comp1524_seq0 TGATTTCGGCTATTAACGCTACTCTGGTTA
tetur02g11760 comp1524_seq0 ACCCAGACTGGCAAAGCGCAGATCTACATG
tetur02g11760 comp1524_seq0 TGGCGTCCATTCTGTTTCATCCACATCTGA
tetur02g11760 comp1524_seq0 TGTCACCCAGACTGGCAAAGCGCAGATCTA
tetur02g11760 comp1524_seq0 TGTCTGGTAGTGTAACTGACCGCCCTATTG
tetur02g11760 comp1524_seq0 ACTCTGGTTACGACTTGTAAGGCAACTGTC
tetur02g11760 comp1524_seq0 AGACTGGCAAAGCGCAGATCTACATGGCCT
tetur02g11800 comp1516_seq0 GTATATGGTCCCGTTTGCAATCAGTTGATT
tetur02g11800 comp1516_seq0 TAGTATATGGTCCCGTTTGCAATCAGTTGA
tetur02g11800 comp1516_seq0 TTAGTATATGGTCCCGTTTGCAATCAGTTG
tetur02g11800 comp1516_seq0 AGTATATGGTCCCGTTTGCAATCAGTTGAT
tetur02g13060 comp4215_seq0 CAACAACAAAGAGTAGACTTTGCTCTCACT
tetur02g13060 comp4215_seq0 CAATGACCGCCTTAACTGCATACATCGATA
tetur02g13060 comp4215_seq0 GCAACAACAAAGAGTAGACTTTGCTCTCAC
tetur02g13060 comp4215_seq0 GCAATGACCGCCTTAACTGCATACATCGAT
tetur02g13060 comp4215_seq0 GGCAATGACCGCCTTAACTGCATACATCGA
tetur02g13060 comp4215_seq0 TTCTACATTGCACAAATTCGTTCCTCCGAA
tetur02g13060 comp4215_seq0 AGGCAATGACCGCCTTAACTGCATACATCG
tetur02g13240 comp4041_seq1 AACGCAATAGACATGTCTACCAGACTTGTT
tetur02g13240 comp4041_seq1 AAACGCAATAGACATGTCTACCAGACTTGT
tetur02g13240 comp4041_seq1 CATGTCTACCAGACTTGTTTACTGCAGTTG
tetur02g13240 comp4041_seq1 CCGAAACGCAATAGACATGTCTACCAGACT
tetur02g13240 comp4041_seq1 CGAAACGCAATAGACATGTCTACCAGACTT
tetur02g13240 comp4041_seq1 CGATCAATTGTTTGCTGAGCCTTAAGGAAC
tetur02g13240 comp4041_seq1 AAGCCGAAACGCAATAGACATGTCTACCAG
tetur02g13240 comp4041_seq1 GAAACGCAATAGACATGTCTACCAGACTTG
tetur02g13240 comp4041_seq1 GACATGTCTACCAGACTTGTTTACTGCAGT
tetur02g13240 comp4041_seq1 GATCAATTGTTTGCTGAGCCTTAAGGAACT
tetur02g13240 comp4041_seq1 GCCGAAACGCAATAGACATGTCTACCAGAC
tetur02g13240 comp4041_seq1 TAGACATGTCTACCAGACTTGTTTACTGCA
tetur02g13240 comp4041_seq1 ACATGTCTACCAGACTTGTTTACTGCAGTT
tetur02g13240 comp4041_seq1 ACGCAATAGACATGTCTACCAGACTTGTTT
tetur02g13240 comp4041_seq1 AGACATGTCTACCAGACTTGTTTACTGCAG
tetur02g13580 comp6478_seq0 ATCTGGAACATTGTCCAAGCCGAGGAACTC
tetur02g13580 comp6478_seq0 TCTGGAACATTGTCCAAGCCGAGGAACTCG
tetur03g00440 comp910_seq0 ATCCGATTCAACGAAGTCCAAATAGCGATC
tetur03g00440 comp910_seq0 CAACGAAGTCCAAATAGCGATCAGAGATTA
tetur03g00440 comp910_seq0 CCGATTCAACGAAGTCCAAATAGCGATCAG
tetur03g00440 comp910_seq0 CGAAGTCCAAATAGCGATCAGAGATTAATC
tetur03g00440 comp910_seq0 CTCTCGATACGAATTCGTTGAATCTCTTCC
tetur03g00440 comp910_seq0 GATCCGATTCAACGAAGTCCAAATAGCGAT
tetur03g00440 comp910_seq0 GGCAGTTTATGTGTTGTAATGTGTTCACTC
tetur03g00440 comp910_seq0 TCCGATTCAACGAAGTCCAAATAGCGATCA
tetur03g00440 comp910_seq0 TCTCGATACGAATTCGTTGAATCTCTTCCA
tetur03g01510 comp3861_seq0 CTGCAATTCGAGAAGAGTCAACATCTGACT
tetur03g01510 comp3861_seq0 TACTGCAATTCGAGAAGAGTCAACATCTGA
tetur03g01510 comp3861_seq0 TTACTGCAATTCGAGAAGAGTCAACATCTG
tetur03g01510 comp3861_seq0 ACTGCAATTCGAGAAGAGTCAACATCTGAC
tetur03g02420 comp4882_seq0 CAACTGCATTATTCAATATCAGAGGAGCTC
tetur03g02420 comp4882_seq0 CAACTGCTTGTCCAATGGGACTAAACTCAG
tetur03g02420 comp4882_seq0 CAATATCAGAGGAGCTCGTCTTTGGCCGTG
tetur03g02420 comp4882_seq0 CAGAGGAGCTCGTCTTTGGCCGTGTAAATA
tetur03g02420 comp4882_seq0 CATGCAAAGGAAAGTATCCGCCAATGATTC
tetur03g02420 comp4882_seq0 CCGTGTAAATAGCTCAAATCGGCTACCGAT
tetur03g02420 comp4882_seq0 CGTCAACTGCTTGTCCAATGGGACTAAACT
tetur03g02420 comp4882_seq0 CTCCTTTGAGTCCTGACATGAGAAACTCAT
tetur03g02420 comp4882_seq0 AATATCAGAGGAGCTCGTCTTTGGCCGTGT
tetur03g02420 comp4882_seq0 GAGCTCGTCTTTGGCCGTGTAAATAGCTCA
tetur03g02420 comp4882_seq0 GAGGAGCTCGTCTTTGGCCGTGTAAATAGC
tetur03g02420 comp4882_seq0 GCCGTGTAAATAGCTCAAATCGGCTACCGA
tetur03g02420 comp4882_seq0 GGAGCTCGTCTTTGGCCGTGTAAATAGCTC
tetur03g02420 comp4882_seq0 GTCAACTGCATTATTCAATATCAGAGGAGC
tetur03g02420 comp4882_seq0 GTCAACTGCTTGTCCAATGGGACTAAACTC
tetur03g02420 comp4882_seq0 TACTCCTTTGAGTCCTGACATGAGAAACTC
tetur03g02420 comp4882_seq0 TCAACTGCTTGTCCAATGGGACTAAACTCA
tetur03g02420 comp4882_seq0 TGGCCGTGTAAATAGCTCAAATCGGCTACC
tetur03g02420 comp4882_seq0 AGAGGAGCTCGTCTTTGGCCGTGTAAATAG
tetur03g02420 comp4882_seq0 AGGAGCTCGTCTTTGGCCGTGTAAATAGCT
tetur03g03270 comp3706_seq0 CAACCGGTATTTCTGATCCATCTTGCTTCT
tetur03g03270 comp3706_seq0 CTGTAAGTGGACTTTGTAATCAGAAGTTGC
tetur03g03270 comp3706_seq0 TCAACCGGTATTTCTGATCCATCTTGCTTC
tetur03g03990 comp2685_seq0 CATCAGGAGCACCATTGCCATATTTAGCAG
tetur03g03990 comp2685_seq0 CCCTCTGACGTGAAGATCTCCTGTTATGTA
tetur03g03990 comp2685_seq0 CCTCTGACGTGAAGATCTCCTGTTATGTAG
tetur03g03990 comp2685_seq0 CGTGAAGATCTCCTGTTATGTAGCGCCTTA
tetur03g03990 comp2685_seq0 CGTTCCCTCTGACGTGAAGATCTCCTGTTA
tetur03g03990 comp2685_seq0 CTCTGACGTGAAGATCTCCTGTTATGTAGC
tetur03g03990 comp2685_seq0 CTGACGTGAAGATCTCCTGTTATGTAGCGC
tetur03g03990 comp2685_seq0 GAAGATCTCCTGTTATGTAGCGCCTTAGCA
tetur03g03990 comp2685_seq0 GACGTGAAGATCTCCTGTTATGTAGCGCCT
tetur03g03990 comp2685_seq0 AAAGCGATTCAGCATCATTCCTATCCCAAG
tetur03g03990 comp2685_seq0 GTGAAGATCTCCTGTTATGTAGCGCCTTAG
tetur03g03990 comp2685_seq0 GTTCCCTCTGACGTGAAGATCTCCTGTTAT
tetur03g03990 comp2685_seq0 TCAGGAGCACCATTGCCATATTTAGCAGCC
tetur03g03990 comp2685_seq0 TCTGACGTGAAGATCTCCTGTTATGTAGCG
tetur03g03990 comp2685_seq0 TGAAGATCTCCTGTTATGTAGCGCCTTAGC
tetur03g03990 comp2685_seq0 TGACGTGAAGATCTCCTGTTATGTAGCGCC
tetur03g03990 comp2685_seq0 TTCCCTCTGACGTGAAGATCTCCTGTTATG
tetur03g03990 comp2685_seq0 ACGTGAAGATCTCCTGTTATGTAGCGCCTT
tetur03g03990 comp2685_seq0 AGCGTTCCCTCTGACGTGAAGATCTCCTGT
tetur03g03990 comp2685_seq0 ATCAGGAGCACCATTGCCATATTTAGCAGC
tetur03g04790 comp2182_seq0 CAGGATGATTCAAACTGATGCTCCCAAGTA
tetur03g04790 comp2182_seq0 CCAGGATGATTCAAACTGATGCTCCCAAGT
tetur03g04790 comp2182_seq0 GATCAACCCAAGCCTAGAAATCATGGGAAA
tetur03g04790 comp2182_seq0 GCATTAGGGTTGAACTTCGATACATCATGA
tetur03g04790 comp2182_seq0 TAAATGTAGGTTCACCGCTAGCACCTTGAG
tetur03g04790 comp2182_seq0 ACCAGGATGATTCAAACTGATGCTCCCAAG
tetur03g04790 comp2182_seq0 TGATCAACCCAAGCCTAGAAATCATGGGAA
tetur03g04790 comp2182_seq0 TGCATTAGGGTTGAACTTCGATACATCATG
tetur03g04790 comp2182_seq0 TTGATCAACCCAAGCCTAGAAATCATGGGA
tetur03g05340 comp3441_seq0 GATAAGTGGTGTTCTGCAGATCCACATTTA
tetur03g05340 comp3441_seq0 TTTACGTTCCGTTTCTGATGGAGATGAAGA
tetur03g06210 comp3228_seq0 CAAGCTTAAGGAGTAAGTTGAGGGAATCAG
tetur03g06210 comp3228_seq0 CACAAGCTTAAGGAGTAAGTTGAGGGAATC
tetur03g06210 comp3228_seq0 GCTTAAGGAGTAAGTTGAGGGAATCAGAAT
tetur03g06210 comp3228_seq0 GGAAACATATCTCAGCTGTAGTGGTAACAA
tetur03g06210 comp3228_seq0 ACACAAGCTTAAGGAGTAAGTTGAGGGAAT
tetur03g06460 comp364_seq0 CAAGAGGCAAGCAAAGCTGTAATAGGAACT
tetur03g06460 comp364_seq0 AAGAGGCAAGCAAAGCTGTAATAGGAACTC
tetur03g06460 comp364_seq0 GAGGCAAGCAAAGCTGTAATAGGAACTCAT
tetur03g06730 comp4226_seq0 CGTCCAGTGTCCTTTCAAATGGAACCCGCA
tetur03g06730 comp4226_seq0 AATGGAACCCGCATGAAGAGCAAGCCCTAG
tetur03g06730 comp4226_seq0 TATCAAGGGCAGGCTGATACAGCTTTGGTA
tetur03g06730 comp4226_seq0 TCAAGGGCAGGCTGATACAGCTTTGGTAAA
tetur03g06730 comp4226_seq0 TCGTCCAGTGTCCTTTCAAATGGAACCCGC
tetur03g06730 comp4226_seq0 TGCCTGAATCATATGGTAGAAGTTCACTCA
tetur03g06730 comp4226_seq0 TTCGTCCAGTGTCCTTTCAAATGGAACCCG
tetur03g06730 comp4226_seq0 TTGCCTGAATCATATGGTAGAAGTTCACTC
tetur03g06920 comp4436_seq0 GTAGATCCTGGTTAAACTGCGCATTAAGAA
tetur03g08070 comp419_seq0 CAGCCGTTTGACCAGTCTGGGCACAATCTT
tetur03g08070 comp419_seq0 AACTTGAGCTGGTGAACCTAATCGATCGAT
tetur03g08070 comp419_seq0 CGATCTTGATGCTCAGTGTTTACCTGTTCT
tetur03g08070 comp419_seq0 CTCGATCTTGATGCTCAGTGTTTACCTGTT
tetur03g08070 comp419_seq0 CTTGATGCTCAGTGTTTACCTGTTCTAATC
tetur03g08070 comp419_seq0 GAACTTGAGCTGGTGAACCTAATCGATCGA
tetur03g08070 comp419_seq0 GAAGGGATCTTTACATAGAGCAACGGCGGT
tetur03g08070 comp419_seq0 GATCTTGATGCTCAGTGTTTACCTGTTCTA
tetur03g08070 comp419_seq0 GATGCTCAGTGTTTACCTGTTCTAATCTTG
tetur03g08070 comp419_seq0 GGATCTTTACATAGAGCAACGGCGGTAAAT
tetur03g08070 comp419_seq0 GGTGACTGTATCAAATGGTTAGAAGGGATC
tetur03g08070 comp419_seq0 GTGACTGTATCAAATGGTTAGAAGGGATCT
tetur03g08070 comp419_seq0 TATCAAGAGAAGGAGCGCTTTGAAATGTTG
tetur03g08070 comp419_seq0 TCGATCTTGATGCTCAGTGTTTACCTGTTC
tetur03g08070 comp419_seq0 TGAACTTGAGCTGGTGAACCTAATCGATCG
tetur03g08070 comp419_seq0 TGCTCAGTGTTTACCTGTTCTAATCTTGTG
tetur03g08070 comp419_seq0 AGAAGGAGCGCTTTGAAATGTTGTTTGCCT
tetur03g08070 comp419_seq0 AGAAGGGATCTTTACATAGAGCAACGGCGG
tetur03g08070 comp419_seq0 AGGTGACTGTATCAAATGGTTAGAAGGGAT
tetur03g08410 comp3001_seq0 CAGTCAACAAATCTGAAGCTCTGTCTTGAA
tetur03g08410 comp3001_seq0 CTGCAGTCAACAAATCTGAAGCTCTGTCTT
tetur03g08410 comp3001_seq0 AATCAGCTTTCAGTTGTTTCTAGGGACCGT
tetur03g08410 comp3001_seq0 GCAGTCAACAAATCTGAAGCTCTGTCTTGA
tetur03g08410 comp3001_seq0 GCTGCAGTCAACAAATCTGAAGCTCTGTCT
tetur03g08410 comp3001_seq0 GGCTGCAGTCAACAAATCTGAAGCTCTGTC
tetur03g08410 comp3001_seq0 TCAGCTTTCAGTTGTTTCTAGGGACCGTGA
tetur03g08410 comp3001_seq0 TGCAGTCAACAAATCTGAAGCTCTGTCTTG
tetur03g08410 comp3001_seq0 AGGCTGCAGTCAACAAATCTGAAGCTCTGT
tetur03g08410 comp3001_seq0 ATCAGCTTTCAGTTGTTTCTAGGGACCGTG
tetur03g08430 comp3401_seq0 CAACGCCAAACAAAGCAAGGAGCGTTGGGT
tetur03g08430 comp3401_seq0 AACGCCAAACAAAGCAAGGAGCGTTGGGTT
tetur03g08430 comp3401_seq0 CAAGGAGCGTTGGGTTTGGATATCGCATTG
tetur03g08430 comp3401_seq0 AAGGAGCGTTGGGTTTGGATATCGCATTGC
tetur03g08430 comp3401_seq0 GGAGCGTTGGGTTTGGATATCGCATTGCAT
tetur03g08430 comp3401_seq0 GTACCAACGCCAAACAAAGCAAGGAGCGTT
tetur03g08430 comp3401_seq0 TACCAACGCCAAACAAAGCAAGGAGCGTTG
tetur03g08430 comp3401_seq0 ACCAACGCCAAACAAAGCAAGGAGCGTTGG
tetur03g08430 comp3401_seq0 ACGCCAAACAAAGCAAGGAGCGTTGGGTTT
tetur03g08430 comp3401_seq0 AGTACCAACGCCAAACAAAGCAAGGAGCGT
tetur03g08670 comp2751_seq0 CAGCCACTTATCTAATTACGATGGATCAGT
tetur03g08670 comp2751_seq0 CCTACTCCACAATTAATCAGCCACTTATCT
tetur03g08670 comp2751_seq0 GAACCTACTCCACAATTAATCAGCCACTTA
tetur03g08670 comp2751_seq0 GACAGTGCATAAGTCCACTAACAAAGGATA
tetur03g08670 comp2751_seq0 GCCACTTATCTAATTACGATGGATCAGTGA
tetur03g08670 comp2751_seq0 TACGGGACTCATGTCAATGTGGACAGTGCA
tetur03g08670 comp2751_seq0 TCAGCCACTTATCTAATTACGATGGATCAG
tetur03g08670 comp2751_seq0 ACCTACTCCACAATTAATCAGCCACTTATC
tetur03g08670 comp2751_seq0 ACGGGACTCATGTCAATGTGGACAGTGCAT
tetur03g08670 comp2751_seq0 AGCCACTTATCTAATTACGATGGATCAGTG
tetur03g08760 comp1571_seq0 GTGGCGATTCAATCACAATCAGCGAAATCA
tetur03g08760 comp1571_seq0 TGGCGATTCAATCACAATCAGCGAAATCAG
tetur03g08760 comp1571_seq0 TGTGGCGATTCAATCACAATCAGCGAAATC
tetur03g09190 comp583_seq0 CTTTGTGGTGTCTTTATCCGGTAAGGCAAA
tetur03g09190 comp583_seq0 GTGGTGTCTTTATCCGGTAAGGCAAATGCA
tetur03g09190 comp583_seq0 TGGTGTCTTTATCCGGTAAGGCAAATGCAC
tetur03g09190 comp583_seq0 TGTGGTGTCTTTATCCGGTAAGGCAAATGC
tetur03g09190 comp583_seq0 TTGTGGTGTCTTTATCCGGTAAGGCAAATG
tetur03g09410 comp397_seq0 CCCGGTGTTATCACAGTAACCAGATTAGAG
tetur03g09410 comp397_seq0 CGATAGGAACCTCTTTGGAGCTGACAGTAG
tetur03g09410 comp397_seq0 GATAGGAACCTCTTTGGAGCTGACAGTAGC
tetur03g09410 comp397_seq0 TCACTCATTGAAAGACTACAGTTAAGTGGC
tetur03g09410 comp397_seq0 TCCCGGTGTTATCACAGTAACCAGATTAGA
tetur03g09410 comp397_seq0 TCGATAGGAACCTCTTTGGAGCTGACAGTA
tetur03g09410 comp397_seq0 TGGTGTACACTCACTCATTGAAAGACTACA
tetur03g09410 comp397_seq0 TTTCGATAGGAACCTCTTTGGAGCTGACAG
tetur03g09410 comp397_seq0 AGGAACCTCTTTGGAGCTGACAGTAGCTTT
tetur03g09410 comp397_seq0 ATAGGAACCTCTTTGGAGCTGACAGTAGCT
tetur04g00190 comp612_seq0 CAGCATTGTGAATGAAAGGGATCGTTGAAA
tetur04g00190 comp612_seq0 CTTCCTCAACTGACTGTTTCATCCCTTGAT
tetur04g00190 comp612_seq0 GCATTGTGAATGAAAGGGATCGTTGAAAGA
tetur04g00190 comp612_seq0 GTGAATGAAAGGGATCGTTGAAAGATCATC
tetur04g00190 comp612_seq0 TCTTCCTCAACTGACTGTTTCATCCCTTGA
tetur04g00190 comp612_seq0 TTCTTCCTCAACTGACTGTTTCATCCCTTG
tetur04g00190 comp612_seq0 AGCATTGTGAATGAAAGGGATCGTTGAAAG
tetur04g00630 comp4944_seq0 CACCGGGTATCCCTTGTGAGATTGCTAGAG
tetur04g00630 comp4944_seq0 CATTACACCAAAGCTGAGTCATGATGGACA
tetur04g00630 comp4944_seq0 CCGGGTATCCCTTGTGAGATTGCTAGAGAC
tetur04g00630 comp4944_seq0 CGGGTATCCCTTGTGAGATTGCTAGAGACT
tetur04g00630 comp4944_seq0 CTAGAGACTTTCCAGCCTCTTGGCTGATTC
tetur04g00630 comp4944_seq0 CTCACCAGGTTTGATACAACTGTACTTGAC
tetur04g00630 comp4944_seq0 GAACATTACACCAAAGCTGAGTCATGATGG
tetur04g00630 comp4944_seq0 GAGACTTTCCAGCCTCTTGGCTGATTCTGG
tetur04g00630 comp4944_seq0 GCTAGAGACTTTCCAGCCTCTTGGCTGATT
tetur04g00630 comp4944_seq0 GGGTATCCCTTGTGAGATTGCTAGAGACTT
tetur04g00630 comp4944_seq0 GGTATCCCTTGTGAGATTGCTAGAGACTTT
tetur04g00630 comp4944_seq0 GTATCCCTTGTGAGATTGCTAGAGACTTTC
tetur04g00630 comp4944_seq0 TATCCCTTGTGAGATTGCTAGAGACTTTCC
tetur04g00630 comp4944_seq0 ACATTACACCAAAGCTGAGTCATGATGGAC
tetur04g00630 comp4944_seq0 TCTCACCAGGTTTGATACAACTGTACTTGA
tetur04g00630 comp4944_seq0 TTGCTAGAGACTTTCCAGCCTCTTGGCTGA
tetur04g00630 comp4944_seq0 AGAGACTTTCCAGCCTCTTGGCTGATTCTG
tetur04g01050 comp6693_seq0 CAAACAATTGGCTGGTGTGACTACATAAGA
tetur04g01050 comp6693_seq0 AAGAAGAGAATCGACAAAGGAGCTCTTGTT
tetur04g01050 comp6693_seq0 AAGAGTTGTCTAAGCGTCTTGACTTGCGGG
tetur04g01050 comp6693_seq0 AAACAATTGGCTGGTGTGACTACATAAGAC
tetur04g01050 comp6693_seq0 CTTAAGTGCTTATTGTGTTGACCGGTGTCA
tetur04g01050 comp6693_seq0 CTTATTGTGTTGACCGGTGTCATCTTTCTT
tetur04g01050 comp6693_seq0 CTTGCGGGATAAACCAATATGCTCGGTTGA
tetur04g01050 comp6693_seq0 AAGTGCTTATTGTGTTGACCGGTGTCATCT
tetur04g01050 comp6693_seq0 AAGTTACTCAAGGTCTGAGGCGACTGAATG
tetur04g01050 comp6693_seq0 GAAGAAGAGAATCGACAAAGGAGCTCTTGT
tetur04g01050 comp6693_seq0 GAAGTTACTCAAGGTCTGAGGCGACTGAAT
tetur04g01050 comp6693_seq0 GACTTGCGGGATAAACCAATATGCTCGGTT
tetur04g01050 comp6693_seq0 GAGTTGTCTAAGCGTCTTGACTTGCGGGAT
tetur04g01050 comp6693_seq0 GCTTATTGTGTTGACCGGTGTCATCTTTCT
tetur04g01050 comp6693_seq0 GCTTGAATGTTCAACATGTCCGATAAGTGA
tetur04g01050 comp6693_seq0 GGCTTGAATGTTCAACATGTCCGATAAGTG
tetur04g01050 comp6693_seq0 GGGCTTGAATGTTCAACATGTCCGATAAGT
tetur04g01050 comp6693_seq0 GGTTCTTAAGTGCTTATTGTGTTGACCGGT
tetur04g01050 comp6693_seq0 GTGCTTATTGTGTTGACCGGTGTCATCTTT
tetur04g01050 comp6693_seq0 ACAATTGGCTGGTGTGACTACATAAGACTT
tetur04g01050 comp6693_seq0 GTTCTTAAGTGCTTATTGTGTTGACCGGTG
tetur04g01050 comp6693_seq0 TAAGTGCTTATTGTGTTGACCGGTGTCATC
tetur04g01050 comp6693_seq0 TACTTGGAAGGATCTGTGCATATTACACTG
tetur04g01050 comp6693_seq0 TGAAGTTACTCAAGGTCTGAGGCGACTGAA
tetur04g01050 comp6693_seq0 TGCGGGATAAACCAATATGCTCGGTTGATC
tetur04g01050 comp6693_seq0 TGCTTATTGTGTTGACCGGTGTCATCTTTC
tetur04g01050 comp6693_seq0 TGGTTCTTAAGTGCTTATTGTGTTGACCGG
tetur04g01050 comp6693_seq0 TTGGTTCTTAAGTGCTTATTGTGTTGACCG
tetur04g01050 comp6693_seq0 ACTTGCGGGATAAACCAATATGCTCGGTTG
tetur04g01050 comp6693_seq0 AGAAGAGAATCGACAAAGGAGCTCTTGTTT
tetur04g01050 comp6693_seq0 AACAATTGGCTGGTGTGACTACATAAGACT
tetur04g01050 comp6693_seq0 AGTGCTTATTGTGTTGACCGGTGTCATCTT
tetur04g01050 comp6693_seq0 AGTTACTCAAGGTCTGAGGCGACTGAATGC
tetur04g04130 comp957_seq0 ATTGATTCAAGTGGAAATGAACCCGCAAAG
tetur04g04130 comp957_seq0 GATTGATTCAAGTGGAAATGAACCCGCAAA
tetur04g04130 comp957_seq0 TTGATTCAAGTGGAAATGAACCCGCAAAGA
tetur04g04570 comp1531_seq0 CAACCAGTCATATGTTTGCGTCCTATAATC
tetur04g04570 comp1531_seq0 CAACGCTAACATCGTCCATCAGACAAACAC
tetur04g04570 comp1531_seq0 AACGCTAACATCGTCCATCAGACAAACACC
tetur04g04570 comp1531_seq0 CATAGCTCAGGTAAGAGCAAAGATTCTCGA
tetur04g04570 comp1531_seq0 CATCATAGCTCAGGTAAGAGCAAAGATTCT
tetur04g04570 comp1531_seq0 AAGACAGGAAATACATAGAGGCGATAATGC
tetur04g04570 comp1531_seq0 CCAGTCATATGTTTGCGTCCTATAATCAAG
tetur04g04570 comp1531_seq0 GACAGGAAATACATAGAGGCGATAATGCAT
tetur04g04570 comp1531_seq0 GCAACGCTAACATCGTCCATCAGACAAACA
tetur04g04570 comp1531_seq0 GGCAACGCTAACATCGTCCATCAGACAAAC
tetur04g04570 comp1531_seq0 ACACCCGATGCTCATCGGCAACGCTAACAT
tetur04g04570 comp1531_seq0 TACAGCTATCATCTCAGTGACCTTCCAACA
tetur04g04570 comp1531_seq0 TCATAGCTCAGGTAAGAGCAAAGATTCTCG
tetur04g04570 comp1531_seq0 TTACAGCTATCATCTCAGTGACCTTCCAAC
tetur04g04570 comp1531_seq0 TTTACAGCTATCATCTCAGTGACCTTCCAA
tetur04g04570 comp1531_seq0 ATCATAGCTCAGGTAAGAGCAAAGATTCTC
tetur04g04650 comp5517_seq2 CAAATACCTGTTGACAGAAAGGATGGTCGA
tetur04g04650 comp5517_seq2 CAAATCAGCATTGACCAAATACCTGTTGAC
tetur04g04650 comp5517_seq2 CAGCATTGACCAAATACCTGTTGACAGAAA
tetur04g04650 comp5517_seq2 CATTGACCAAATACCTGTTGACAGAAAGGA
tetur04g04650 comp5517_seq2 CCAAATACCTGTTGACAGAAAGGATGGTCG
tetur04g04650 comp5517_seq2 CCGATATAGTGTTCTAGCAAAGTCCGCTAC
tetur04g04650 comp5517_seq2 CCTGTTGACAGAAAGGATGGTCGATTTGGA
tetur04g04650 comp5517_seq2 CGATATAGTGTTCTAGCAAAGTCCGCTACC
tetur04g04650 comp5517_seq2 CTGTTGACAGAAAGGATGGTCGATTTGGAA
tetur04g04650 comp5517_seq2 GACCAAATACCTGTTGACAGAAAGGATGGT
tetur04g04650 comp5517_seq2 AATCAGCATTGACCAAATACCTGTTGACAG
tetur04g04650 comp5517_seq2 GATATAGTGTTCTAGCAAAGTCCGCTACCA
tetur04g04650 comp5517_seq2 GCATTGACCAAATACCTGTTGACAGAAAGG
tetur04g04650 comp5517_seq2 GGAATCAAATCAGCATTGACCAAATACCTG
tetur04g04650 comp5517_seq2 GGGAATCAAATCAGCATTGACCAAATACCT
tetur04g04650 comp5517_seq2 GTCCGCTACCATGGAAGAATTATTGGCATC
tetur04g04650 comp5517_seq2 GTTGACAGAAAGGATGGTCGATTTGGAAAT
tetur04g04650 comp5517_seq2 TACCTGTTGACAGAAAGGATGGTCGATTTG
tetur04g04650 comp5517_seq2 TCAGCATTGACCAAATACCTGTTGACAGAA
tetur04g04650 comp5517_seq2 TCCGATATAGTGTTCTAGCAAAGTCCGCTA
tetur04g04650 comp5517_seq2 ACCAAATACCTGTTGACAGAAAGGATGGTC
tetur04g04650 comp5517_seq2 TGACCAAATACCTGTTGACAGAAAGGATGG
tetur04g04650 comp5517_seq2 AAATACCTGTTGACAGAAAGGATGGTCGAT
tetur04g04650 comp5517_seq2 TGGGAATCAAATCAGCATTGACCAAATACC
tetur04g04650 comp5517_seq2 TGTTGACAGAAAGGATGGTCGATTTGGAAA
tetur04g04650 comp5517_seq2 ACCTGTTGACAGAAAGGATGGTCGATTTGG
tetur04g04650 comp5517_seq2 TTGACCAAATACCTGTTGACAGAAAGGATG
tetur04g04650 comp5517_seq2 AGCATTGACCAAATACCTGTTGACAGAAAG
tetur04g05040 comp4361_seq0 ATGTCTCCTCGGACTTTACTACGTTAACCG
tetur04g05040 comp4361_seq0 ATGTTGTTGTGACATCGTTATGTCTCCTCG
tetur04g05040 comp4361_seq0 CTGGCAACCGAAGCTGATGGAGACTTGATA
tetur04g05040 comp4361_seq0 GGCAACCGAAGCTGATGGAGACTTGATAAC
tetur04g05040 comp4361_seq0 GTCTCCTCGGACTTTACTACGTTAACCGAT
tetur04g05040 comp4361_seq0 TATCTGGCAACCGAAGCTGATGGAGACTTG
tetur04g05040 comp4361_seq0 TATGTCTCCTCGGACTTTACTACGTTAACC
tetur04g05040 comp4361_seq0 TATGTTGTTGTGACATCGTTATGTCTCCTC
tetur04g05040 comp4361_seq0 TGGCAACCGAAGCTGATGGAGACTTGATAA
tetur04g05040 comp4361_seq0 TGTCTCCTCGGACTTTACTACGTTAACCGA
tetur04g05040 comp4361_seq0 TGTTGTTGTGACATCGTTATGTCTCCTCGG
tetur04g05290 comp2890_seq1 CATAGCTCCGGGTTGCATACCTCTAGTGAC
tetur04g05290 comp2890_seq1 CATGTTGATAGGTTCCGACGTATTAGCCTC
tetur04g05290 comp2890_seq1 CCATAGCTCCGGGTTGCATACCTCTAGTGA
tetur04g05290 comp2890_seq1 CTGATGGTGACACTCGTATTATTGACGTGA
tetur04g05290 comp2890_seq1 GGTCATGTTGATAGGTTCCGACGTATTAGC
tetur04g05290 comp2890_seq1 GTACACCATGAGGTGGGAAACCCATAGCTC
tetur04g05290 comp2890_seq1 GTCATGTTGATAGGTTCCGACGTATTAGCC
tetur04g05290 comp2890_seq1 GTTGATAGGTTCCGACGTATTAGCCTCAGA
tetur04g05290 comp2890_seq1 TACACCATGAGGTGGGAAACCCATAGCTCC
tetur04g05290 comp2890_seq1 TAGCTCCGGGTTGCATACCTCTAGTGACTG
tetur04g05290 comp2890_seq1 TGATGGTGACACTCGTATTATTGACGTGAC
tetur04g05290 comp2890_seq1 TGGTCATGTTGATAGGTTCCGACGTATTAG
tetur04g05290 comp2890_seq1 TGTTGATAGGTTCCGACGTATTAGCCTCAG
tetur04g05290 comp2890_seq1 TTGGATCTGGGAGTATGTCGATCAAACGGA
tetur04g05290 comp2890_seq1 ACTGATGGTGACACTCGTATTATTGACGTG
tetur04g05290 comp2890_seq1 ATAGCTCCGGGTTGCATACCTCTAGTGACT
tetur04g05650 comp1254_seq0 ATGGATGGAACACTTATAGTGTTGCACGAT
tetur04g05650 comp1254_seq0 GATGGATGGAACACTTATAGTGTTGCACGA
tetur04g05650 comp1254_seq0 TGGATGGAACACTTATAGTGTTGCACGATA
tetur04g06670 comp2031_seq0 GAACACTGAGGCAATGGCATGCTCTTGGAA
tetur04g06670 comp2031_seq0 GGCATGCTCTTGGAACTATACAAGTATGCA
tetur04g06670 comp2031_seq0 GTGAACACTGAGGCAATGGCATGCTCTTGG
tetur04g06670 comp2031_seq0 TGAACACTGAGGCAATGGCATGCTCTTGGA
tetur04g06670 comp2031_seq0 TGCTCTTGGAACTATACAAGTATGCAATGC
tetur04g06670 comp2031_seq0 TGGCATGCTCTTGGAACTATACAAGTATGC
tetur04g06670 comp2031_seq0 AGTGAACACTGAGGCAATGGCATGCTCTTG
tetur04g06950 comp3445_seq0 CCAGTTTCCAATGTCTTCACAATCCTTTAC
tetur04g06950 comp3445_seq0 CTAGTGGCAGTACAATTATTAACCGCGGCT
tetur04g06950 comp3445_seq0 CTCCAGTTTCCAATGTCTTCACAATCCTTT
tetur04g06950 comp3445_seq0 GTTTCTCCAGTTTCCAATGTCTTCACAATC
tetur04g06950 comp3445_seq0 TCTAGTGGCAGTACAATTATTAACCGCGGC
tetur04g06950 comp3445_seq0 TTTCTCCAGTTTCCAATGTCTTCACAATCC
tetur04g07470 comp2050_seq3 AACATTCACTTTCTGCACTTTCCTAGGCTC
tetur04g07470 comp2050_seq3 ATGTCGCGAGTGAGTTCCATCAATGACTAG
tetur04g07470 comp2050_seq3 CACAATGTGAAACCATCCAAGCAATGTACT
tetur04g07470 comp2050_seq3 CACTATAATCCAAACATCGAAGCTTTCCAC
tetur04g07470 comp2050_seq3 CCTCTAAATGCTGAATTCTGGCAAACTGAA
tetur04g07470 comp2050_seq3 CGAGTGAGTTCCATCAATGACTAGCTGTAT
tetur04g07470 comp2050_seq3 CGCGAGTGAGTTCCATCAATGACTAGCTGT
tetur04g07470 comp2050_seq3 GAAGATCATTTGCATCGAAGCTTCTCCAAT
tetur04g07470 comp2050_seq3 AATAGATGTCGCGAGTGAGTTCCATCAATG
tetur04g07470 comp2050_seq3 GAGCACTATAATCCAAACATCGAAGCTTTC
tetur04g07470 comp2050_seq3 GATGTCGCGAGTGAGTTCCATCAATGACTA
tetur04g07470 comp2050_seq3 GCACTATAATCCAAACATCGAAGCTTTCCA
tetur04g07470 comp2050_seq3 GCGAGTGAGTTCCATCAATGACTAGCTGTA
tetur04g07470 comp2050_seq3 GGAAGATCATTTGCATCGAAGCTTCTCCAA
tetur04g07470 comp2050_seq3 GGTTGGAAGATCATTTGCATCGAAGCTTCT
tetur04g07470 comp2050_seq3 GTCGCGAGTGAGTTCCATCAATGACTAGCT
tetur04g07470 comp2050_seq3 GTGAGCACTATAATCCAAACATCGAAGCTT
tetur04g07470 comp2050_seq3 GTTCAACAAACTCATCTCGACCACTTGCAG
tetur04g07470 comp2050_seq3 GTTGGAAGATCATTTGCATCGAAGCTTCTC
tetur04g07470 comp2050_seq3 TAATCCAAACATCGAAGCTTTCCACATTGG
tetur04g07470 comp2050_seq3 TAGATGTCGCGAGTGAGTTCCATCAATGAC
tetur04g07470 comp2050_seq3 ACATTCACTTTCTGCACTTTCCTAGGCTCG
tetur04g07470 comp2050_seq3 TCGCGAGTGAGTTCCATCAATGACTAGCTG
tetur04g07470 comp2050_seq3 TGGAAGATCATTTGCATCGAAGCTTCTCCA
tetur04g07470 comp2050_seq3 TGGTTGGAAGATCATTTGCATCGAAGCTTC
tetur04g07470 comp2050_seq3 TGTCGCGAGTGAGTTCCATCAATGACTAGC
tetur04g07470 comp2050_seq3 TGTTCAACAAACTCATCTCGACCACTTGCA
tetur04g07470 comp2050_seq3 TTGGAAGATCATTTGCATCGAAGCTTCTCC
tetur04g07470 comp2050_seq3 AGATGTCGCGAGTGAGTTCCATCAATGACT
tetur04g07470 comp2050_seq3 AGCACTATAATCCAAACATCGAAGCTTTCC
tetur04g07470 comp2050_seq3 ATCCAAACATCGAAGCTTTCCACATTGGCC
tetur04g07640 comp2483_seq0 ATCTGTTGTACACCGGGCTAGAAATCCTTT
tetur04g07640 comp2483_seq0 CGGGCTAGAAATCCTTTCTCACGACGGGAA
tetur04g07640 comp2483_seq0 CGTTCAAGCTACTCTGTTCTTGTTCAAGTC
tetur04g07640 comp2483_seq0 CTAAGCTTAGACTCCATTGACGCGTCACCT
tetur04g07640 comp2483_seq0 CTAGAAATCCTTTCTCACGACGGGAATTCG
tetur04g07640 comp2483_seq0 AAGCTTAGACTCCATTGACGCGTCACCTTG
tetur04g07640 comp2483_seq0 CTCTAAGCTTAGACTCCATTGACGCGTCAC
tetur04g07640 comp2483_seq0 CTGTTGTACACCGGGCTAGAAATCCTTTCT
tetur04g07640 comp2483_seq0 CTTGTCGCGAAACTGATCCAATATCTTTGC
tetur04g07640 comp2483_seq0 AATCTGTTGTACACCGGGCTAGAAATCCTT
tetur04g07640 comp2483_seq0 GCTAGAAATCCTTTCTCACGACGGGAATTC
tetur04g07640 comp2483_seq0 GTACACCGGGCTAGAAATCCTTTCTCACGA
tetur04g07640 comp2483_seq0 GTCGCGAAACTGATCCAATATCTTTGCCTC
tetur04g07640 comp2483_seq0 GTTGTACACCGGGCTAGAAATCCTTTCTCA
tetur04g07640 comp2483_seq0 TACACCGGGCTAGAAATCCTTTCTCACGAC
tetur04g07640 comp2483_seq0 TAGAAATCCTTTCTCACGACGGGAATTCGC
tetur04g07640 comp2483_seq0 TCTAAGCTTAGACTCCATTGACGCGTCACC
tetur04g07640 comp2483_seq0 TCTCTAAGCTTAGACTCCATTGACGCGTCA
tetur04g07640 comp2483_seq0 TCTGTTGTACACCGGGCTAGAAATCCTTTC
tetur04g07640 comp2483_seq0 TGTACACCGGGCTAGAAATCCTTTCTCACG
tetur04g07640 comp2483_seq0 TGTTGTACACCGGGCTAGAAATCCTTTCTC
tetur04g07640 comp2483_seq0 TTGTACACCGGGCTAGAAATCCTTTCTCAC
tetur04g07640 comp2483_seq0 TTGTCGCGAAACTGATCCAATATCTTTGCC
tetur04g08620 comp958_seq0 ATCCCGAGGAGTTGTCTCTTCATCGTCCCT
tetur04g08620 comp958_seq0 ATCCGATCCCGAGGAGTTGTCTCTTCATCG
tetur04g08620 comp958_seq0 ATCGGTACACGAATGGACTTAATCATTGCT
tetur04g08620 comp958_seq0 CCGAGGAGTTGTCTCTTCATCGTCCCTCAT
tetur04g08620 comp958_seq0 CGAGGAGTTGTCTCTTCATCGTCCCTCATC
tetur04g08620 comp958_seq0 AATCGGTACACGAATGGACTTAATCATTGC
tetur04g08620 comp958_seq0 TATCCGATCCCGAGGAGTTGTCTCTTCATC
tetur04g08620 comp958_seq0 TTTATCCGATCCCGAGGAGTTGTCTCTTCA
tetur04g09210 comp4902_seq0 CAACCAATCGTAACGTGAAGTAATACACCG
tetur04g09210 comp4902_seq0 CAGCATATTCTCATCAGGGCATCAATCATT
tetur04g09210 comp4902_seq0 CATATTCTCATCAGGGCATCAATCATTCGC
tetur04g09210 comp4902_seq0 CATTCGCATTATCAACATTGCCATTGTCGT
tetur04g09210 comp4902_seq0 CCATCTTACTTTACATGAGTGATCTGCCAC
tetur04g09210 comp4902_seq0 CCCATCTTACTTTACATGAGTGATCTGCCA
tetur04g09210 comp4902_seq0 CTCATCAGGGCATCAATCATTCGCATTATC
tetur04g09210 comp4902_seq0 AAGTAATACACCGAGTGGAGTTGTGATGAT
tetur04g09210 comp4902_seq0 GAAGTAATACACCGAGTGGAGTTGTGATGA
tetur04g09210 comp4902_seq0 AATACACCGAGTGGAGTTGTGATGATCTCT
tetur04g09210 comp4902_seq0 GCATATTCTCATCAGGGCATCAATCATTCG
tetur04g09210 comp4902_seq0 GCATCAATCATTCGCATTATCAACATTGCC
tetur04g09210 comp4902_seq0 GGCATCAATCATTCGCATTATCAACATTGC
tetur04g09210 comp4902_seq0 GTAATACACCGAGTGGAGTTGTGATGATCT
tetur04g09210 comp4902_seq0 GTGATGATCTCTAATTACTGATGGCCCTAA
tetur04g09210 comp4902_seq0 ACACCGAGTGGAGTTGTGATGATCTCTAAT
tetur04g09210 comp4902_seq0 TAATACACCGAGTGGAGTTGTGATGATCTC
tetur04g09210 comp4902_seq0 TACACCGAGTGGAGTTGTGATGATCTCTAA
tetur04g09210 comp4902_seq0 TCAACCAATCGTAACGTGAAGTAATACACC
tetur04g09210 comp4902_seq0 TCATCAGGGCATCAATCATTCGCATTATCA
tetur04g09210 comp4902_seq0 ACCCATCTTACTTTACATGAGTGATCTGCC
tetur04g09210 comp4902_seq0 TTCTCATCAGGGCATCAATCATTCGCATTA
tetur04g09210 comp4902_seq0 AGCATATTCTCATCAGGGCATCAATCATTC
tetur04g09210 comp4902_seq0 AGCCTGTATAAAGTGCAACCCATCTTACTT
tetur04g09210 comp4902_seq0 AGTAATACACCGAGTGGAGTTGTGATGATC
tetur04g09527 comp3081_seq0 GCAGTCATTTGTGGCGGTGCTCGTATCGTT
tetur04g09527 comp3081_seq0 AGCAGTCATTTGTGGCGGTGCTCGTATCGT
tetur05g02060 comp2729_seq0 AACCTTGTTATTCGGGACAGAGCTAATCGC
tetur05g02060 comp2729_seq0 CACCATCATTGATAAGCTCGTCGAATTCGG
tetur05g02060 comp2729_seq0 CACTTGCCAACTGTCAAACAACGATCTTTC
tetur05g02060 comp2729_seq0 CAGAGCTAATCGCTATTGTCTCGTCCTAAT
tetur05g02060 comp2729_seq0 CCACCATCATTGATAAGCTCGTCGAATTCG
tetur05g02060 comp2729_seq0 CTAGAGATCGATCACCGAAACTATATCGTT
tetur05g02060 comp2729_seq0 CTTGCCAACTGTCAAACAACGATCTTTCAT
tetur05g02060 comp2729_seq0 GACAGAGCTAATCGCTATTGTCTCGTCCTA
tetur05g02060 comp2729_seq0 GACTAGAGATCGATCACCGAAACTATATCG
tetur05g02060 comp2729_seq0 GAGCTAATCGCTATTGTCTCGTCCTAATTC
tetur05g02060 comp2729_seq0 GCTAATCGCTATTGTCTCGTCCTAATTCTT
tetur05g02060 comp2729_seq0 GGACAGAGCTAATCGCTATTGTCTCGTCCT
tetur05g02060 comp2729_seq0 GTTCCACCATCATTGATAAGCTCGTCGAAT
tetur05g02060 comp2729_seq0 TAACCTTGTTATTCGGGACAGAGCTAATCG
tetur05g02060 comp2729_seq0 TCCACCATCATTGATAAGCTCGTCGAATTC
tetur05g02060 comp2729_seq0 ACCTTGTTATTCGGGACAGAGCTAATCGCT
tetur05g02060 comp2729_seq0 ACTAGAGATCGATCACCGAAACTATATCGT
tetur05g02060 comp2729_seq0 ACTTGACTAGAGATCGATCACCGAAACTAT
tetur05g02060 comp2729_seq0 AGAGCTAATCGCTATTGTCTCGTCCTAATT
tetur05g02060 comp2729_seq0 AGCTAATCGCTATTGTCTCGTCCTAATTCT
tetur05g03030 comp3997_seq0 CTCACCGGAAAGATGACGAGCTTGCGCAAA
tetur05g03030 comp3997_seq0 CTCTTTCTCACCGGAAAGATGACGAGCTTG
tetur05g03030 comp3997_seq0 CTTTCTCACCGGAAAGATGACGAGCTTGCG
tetur05g03030 comp3997_seq0 TCTCACCGGAAAGATGACGAGCTTGCGCAA
tetur05g03030 comp3997_seq0 TCTTTCTCACCGGAAAGATGACGAGCTTGC
tetur05g03030 comp3997_seq0 TTCTCACCGGAAAGATGACGAGCTTGCGCA
tetur05g03140 comp1206_seq0 ATCTTACGCTGGTTCCTTGCCACTGCCATT
tetur05g03140 comp1206_seq0 CACTGCCATTGCTGACTGTTTATTCGGCAA
tetur05g03140 comp1206_seq0 CATCTTACGCTGGTTCCTTGCCACTGCCAT
tetur05g03140 comp1206_seq0 CCACTGCCATTGCTGACTGTTTATTCGGCA
tetur05g03140 comp1206_seq0 CGGTGGCATCACTGAAATGGTCGATTATGT
tetur05g03140 comp1206_seq0 GTCGATTATGTTTCTCCATCAGCAGATTTC
tetur05g03140 comp1206_seq0 TGCCACTGCCATTGCTGACTGTTTATTCGG
tetur05g03140 comp1206_seq0 ACGGTGGCATCACTGAAATGGTCGATTATG
tetur05g05770 comp2147_seq0 CACTCATCCTGGTTACTCTGTTTCCCTTGT
tetur05g05770 comp2147_seq0 CTCATCCTGGTTACTCTGTTTCCCTTGTAT
tetur05g05770 comp2147_seq0 CTCTTCACTCATCCTGGTTACTCTGTTTCC
tetur05g05770 comp2147_seq0 TCACTCATCCTGGTTACTCTGTTTCCCTTG
tetur05g05770 comp2147_seq0 TCTTCACTCATCCTGGTTACTCTGTTTCCC
tetur05g05770 comp2147_seq0 ACTCTTCACTCATCCTGGTTACTCTGTTTC
tetur05g06120 comp1058_seq0 ATGCATGTGCCAGGGAGTCAAATAGCTGTT
tetur05g06120 comp1058_seq0 ATGTGCCAGGGAGTCAAATAGCTGTTCCAC
tetur05g06120 comp1058_seq0 CAAATAGCTGTTCCACAAGCAACTGGAGCA
tetur05g06120 comp1058_seq0 CAATGCATGTGCCAGGGAGTCAAATAGCTG
tetur05g06120 comp1058_seq0 CATGTGCCAGGGAGTCAAATAGCTGTTCCA
tetur05g06120 comp1058_seq0 CTCAATGCATGTGCCAGGGAGTCAAATAGC
tetur05g06120 comp1058_seq0 GACGATCATGACGTGCTTAAATTCCTGACA
tetur05g06120 comp1058_seq0 AATAGCTGTTCCACAAGCAACTGGAGCACT
tetur05g06120 comp1058_seq0 GAGTCAAATAGCTGTTCCACAAGCAACTGG
tetur05g06120 comp1058_seq0 AATGCATGTGCCAGGGAGTCAAATAGCTGT
tetur05g06120 comp1058_seq0 GGAGTCAAATAGCTGTTCCACAAGCAACTG
tetur05g06120 comp1058_seq0 GGGAGTCAAATAGCTGTTCCACAAGCAACT
tetur05g06120 comp1058_seq0 GTCAAATAGCTGTTCCACAAGCAACTGGAG
tetur05g06120 comp1058_seq0 GTGCCAGGGAGTCAAATAGCTGTTCCACAA
tetur05g06120 comp1058_seq0 TCAAATAGCTGTTCCACAAGCAACTGGAGC
tetur05g06120 comp1058_seq0 TGACGATCATGACGTGCTTAAATTCCTGAC
tetur05g06120 comp1058_seq0 TGCATGTGCCAGGGAGTCAAATAGCTGTTC
tetur05g06120 comp1058_seq0 TGCCAGGGAGTCAAATAGCTGTTCCACAAG
tetur05g06120 comp1058_seq0 AAATAGCTGTTCCACAAGCAACTGGAGCAC
tetur05g06120 comp1058_seq0 TGTGCCAGGGAGTCAAATAGCTGTTCCACA
tetur05g06120 comp1058_seq0 ATAGCTGTTCCACAAGCAACTGGAGCACTT
tetur05g07250 comp48_seq3 ATGCTCGATAGCTAGTTTGAATTCACCATC
tetur05g07250 comp48_seq3 ATGCTGAGCTGAGTATAACATAGCGGCAAC
tetur05g07250 comp48_seq3 AACGTAATCGAATGCTCGATAGCTAGTTTG
tetur05g07250 comp48_seq3 CACCATCATATCCTGGTTATCAATTGCGAC
tetur05g07250 comp48_seq3 CATAACGTAATCGAATGCTCGATAGCTAGT
tetur05g07250 comp48_seq3 CCATCATATCCTGGTTATCAATTGCGACTA
tetur05g07250 comp48_seq3 CGTAATCGAATGCTCGATAGCTAGTTTGAA
tetur05g07250 comp48_seq3 GCTAGTTTGAATTCACCATCATATCCTGGT
tetur05g07250 comp48_seq3 GCTCGATAGCTAGTTTGAATTCACCATCAT
tetur05g07250 comp48_seq3 GTTAACTTGATCACAACCGAAAGTGCTAAG
tetur05g07250 comp48_seq3 GTTGATCAAAGTTGATCTGATTGCCATCTG
tetur05g07250 comp48_seq3 TAACTGAGATGTGTAACTGACAAGAGCTGA
tetur05g07250 comp48_seq3 TATTTCAGTGGTTGTCGCATCAACGAATGA
tetur05g07250 comp48_seq3 TCACCATCATATCCTGGTTATCAATTGCGA
tetur05g07250 comp48_seq3 TCATAACGTAATCGAATGCTCGATAGCTAG
tetur05g07250 comp48_seq3 ACCATCATATCCTGGTTATCAATTGCGACT
tetur05g07250 comp48_seq3 TGCTCGATAGCTAGTTTGAATTCACCATCA
tetur05g07250 comp48_seq3 TGCTGAGCTGAGTATAACATAGCGGCAACC
tetur05g07250 comp48_seq3 TGGTTGTCGCATCAACGAATGATTAACAAC
tetur05g07250 comp48_seq3 TTAACTGAGATGTGTAACTGACAAGAGCTG
tetur05g07250 comp48_seq3 TTCACCATCATATCCTGGTTATCAATTGCG
tetur05g07250 comp48_seq3 AGCTAGTTTGAATTCACCATCATATCCTGG
tetur05g07250 comp48_seq3 ATATTTCAGTGGTTGTCGCATCAACGAATG
tetur05g07430 comp4371_seq0 CTTGAATAATCATGGCAGGATCACCTTTGC
tetur05g07430 comp4371_seq0 TTGAATAATCATGGCAGGATCACCTTTGCG
tetur05g07710 comp3606_seq0 CGAGGTTGTGAATCATCCAATGCAAGCGTG
tetur05g07710 comp3606_seq0 CTGTAAACATTGCCGTAGCGTAGCTTAGTT
tetur05g07710 comp3606_seq0 CTGTTATAGTCCTGGCAATTGATTCACCTA
tetur05g07710 comp3606_seq0 GAGGTTGTGAATCATCCAATGCAAGCGTGA
tetur05g07710 comp3606_seq0 GCTGTAAACATTGCCGTAGCGTAGCTTAGT
tetur05g07710 comp3606_seq0 GGTTGTGAATCATCCAATGCAAGCGTGAAT
tetur05g07710 comp3606_seq0 GTTGTGAATCATCCAATGCAAGCGTGAATG
tetur05g07710 comp3606_seq0 TGTGAATCATCCAATGCAAGCGTGAATGGA
tetur05g07710 comp3606_seq0 TTGTGAATCATCCAATGCAAGCGTGAATGG
tetur05g09313 comp4886_seq2 ATTTAGACTCCCAACAGCAAACGGATAACC
tetur05g09313 comp4886_seq2 ATTTGCTTTCGTTGGATATCCTGGTTGACT
tetur05g09313 comp4886_seq2 CGTTGGATATCCTGGTTGACTCGTCATCTA
tetur05g09313 comp4886_seq2 CTTTCGTTGGATATCCTGGTTGACTCGTCA
tetur05g09313 comp4886_seq2 GAAGCAAGGAATTGAAGGAGGAGGTGAATA
tetur05g09313 comp4886_seq2 GATTTAGACTCCCAACAGCAAACGGATAAC
tetur05g09313 comp4886_seq2 GCTGTTATACTGAAACGATGATGATGGTGA
tetur05g09313 comp4886_seq2 GCTTTCGTTGGATATCCTGGTTGACTCGTC
tetur05g09313 comp4886_seq2 GGAAGCAAGGAATTGAAGGAGGAGGTGAAT
tetur05g09313 comp4886_seq2 GTCAAGCAGCTCATGAAGCAACCTTGTATT
tetur05g09313 comp4886_seq2 GTTGGATATCCTGGTTGACTCGTCATCTAT
tetur05g09313 comp4886_seq2 TATTTGCTTTCGTTGGATATCCTGGTTGAC
tetur05g09313 comp4886_seq2 TGCTGTTATACTGAAACGATGATGATGGTG
tetur05g09313 comp4886_seq2 TTCGTTGGATATCCTGGTTGACTCGTCATC
tetur05g09313 comp4886_seq2 TTGCTTTCGTTGGATATCCTGGTTGACTCG
tetur05g09313 comp4886_seq2 TTTGCTTTCGTTGGATATCCTGGTTGACTC
tetur05g09313 comp4886_seq2 AGCAAGGAATTGAAGGAGGAGGTGAATAAG
tetur05g09395 comp1890_seq0 ATGAGTTAGTTTCGCGCTCAAAGCATTGTT
tetur05g09395 comp1890_seq0 ATGGCAGTGCTTCCTAGGTCAGTCATTTGT
tetur05g09395 comp1890_seq0 CAGTGCTTCCTAGGTCAGTCATTTGTTATG
tetur05g09395 comp1890_seq0 CCAACTCGATTTGAATCTAATAGATGGCAG
tetur05g09395 comp1890_seq0 CTAATAGATGGCAGTGCTTCCTAGGTCAGT
tetur05g09395 comp1890_seq0 CTCATAACTTATGAGTTAGTTTCGCGCTCA
tetur05g09395 comp1890_seq0 CTCGATTTGAATCTAATAGATGGCAGTGCT
tetur05g09395 comp1890_seq0 GAATCTAATAGATGGCAGTGCTTCCTAGGT
tetur05g09395 comp1890_seq0 GACTCATAACTTATGAGTTAGTTTCGCGCT
tetur05g09395 comp1890_seq0 GATGGCAGTGCTTCCTAGGTCAGTCATTTG
tetur05g09395 comp1890_seq0 AATCTAATAGATGGCAGTGCTTCCTAGGTC
tetur05g09395 comp1890_seq0 GCTTCCTAGGTCAGTCATTTGTTATGACTC
tetur05g09395 comp1890_seq0 GTGCTTCCTAGGTCAGTCATTTGTTATGAC
tetur05g09395 comp1890_seq0 TAATAGATGGCAGTGCTTCCTAGGTCAGTC
tetur05g09395 comp1890_seq0 TCTAATAGATGGCAGTGCTTCCTAGGTCAG
tetur05g09395 comp1890_seq0 ACTCGATTTGAATCTAATAGATGGCAGTGC
tetur05g09395 comp1890_seq0 AGATGGCAGTGCTTCCTAGGTCAGTCATTT
tetur05g09395 comp1890_seq0 ATAGATGGCAGTGCTTCCTAGGTCAGTCAT
tetur06g05730 comp5832_seq0 GCATCAACATTAACTTGAGCATCGCGTTCA
tetur06g05730 comp5832_seq0 TGCATCAACATTAACTTGAGCATCGCGTTC
tetur06g06090 comp3274_seq0 ATCCTTCAGATGGCAGTTCAATTTCTGAGG
tetur06g06090 comp3274_seq0 ATTGTTGAGAATCAGACGTTGTCAGTGGAG
tetur06g06090 comp3274_seq0 CAGACGTTGTCAGTGGAGTTGCTGGTTGTT
tetur06g06090 comp3274_seq0 CAGATGGCAGTTCAATTTCTGAGGACTCTG
tetur06g06090 comp3274_seq0 CCTTCAGATGGCAGTTCAATTTCTGAGGAC
tetur06g06090 comp3274_seq0 CTGAGGACTCTGGTTGTTGTTGAGTTGGCT
tetur06g06090 comp3274_seq0 CTTCAGATGGCAGTTCAATTTCTGAGGACT
tetur06g06090 comp3274_seq0 GAATCAGACGTTGTCAGTGGAGTTGCTGGT
tetur06g06090 comp3274_seq0 GACTCTGGTTGTTGTTGAGTTGGCTCGACT
tetur06g06090 comp3274_seq0 GAGAATCAGACGTTGTCAGTGGAGTTGCTG
tetur06g06090 comp3274_seq0 GAGATTGTTGAGAATCAGACGTTGTCAGTG
tetur06g06090 comp3274_seq0 GAGGACTCTGGTTGTTGTTGAGTTGGCTCG
tetur06g06090 comp3274_seq0 AATCAGACGTTGTCAGTGGAGTTGCTGGTT
tetur06g06090 comp3274_seq0 GAGTTGGCTCGACTGTTAGTCTGGATTCTA
tetur06g06090 comp3274_seq0 GATCCTTCAGATGGCAGTTCAATTTCTGAG
tetur06g06090 comp3274_seq0 GATGGCAGTTCAATTTCTGAGGACTCTGGT
tetur06g06090 comp3274_seq0 GATTGTTGAGAATCAGACGTTGTCAGTGGA
tetur06g06090 comp3274_seq0 GGACTCTGGTTGTTGTTGAGTTGGCTCGAC
tetur06g06090 comp3274_seq0 GGTTGTTGTTGAGTTGGCTCGACTGTTAGT
tetur06g06090 comp3274_seq0 GTCAGTGGAGTTGCTGGTTGTTGTAACTGA
tetur06g06090 comp3274_seq0 GTTGAGAATCAGACGTTGTCAGTGGAGTTG
tetur06g06090 comp3274_seq0 GTTGAGTTGGCTCGACTGTTAGTCTGGATT
tetur06g06090 comp3274_seq0 GTTGGCTCGACTGTTAGTCTGGATTCTATT
tetur06g06090 comp3274_seq0 GTTGGGATTGTGGTTGTACTTCCTGCTGAG
tetur06g06090 comp3274_seq0 GTTGTTGAGTTGGCTCGACTGTTAGTCTGG
tetur06g06090 comp3274_seq0 GTTGTTGTTGAGTTGGCTCGACTGTTAGTC
tetur06g06090 comp3274_seq0 TCCTTCAGATGGCAGTTCAATTTCTGAGGA
tetur06g06090 comp3274_seq0 TCTGAGGACTCTGGTTGTTGTTGAGTTGGC
tetur06g06090 comp3274_seq0 TGAGGACTCTGGTTGTTGTTGAGTTGGCTC
tetur06g06090 comp3274_seq0 TGATCCTTCAGATGGCAGTTCAATTTCTGA
tetur06g06090 comp3274_seq0 TGGTTGTTGTTGAGTTGGCTCGACTGTTAG
tetur06g06090 comp3274_seq0 TGTCAGTGGAGTTGCTGGTTGTTGTAACTG
tetur06g06090 comp3274_seq0 TGTTGTTGAGTTGGCTCGACTGTTAGTCTG
tetur06g06090 comp3274_seq0 TTCAGATGGCAGTTCAATTTCTGAGGACTC
tetur06g06090 comp3274_seq0 TTCTGAGGACTCTGGTTGTTGTTGAGTTGG
tetur06g06090 comp3274_seq0 TTGAGAATCAGACGTTGTCAGTGGAGTTGC
tetur06g06090 comp3274_seq0 TTGAGTTGGCTCGACTGTTAGTCTGGATTC
tetur06g06090 comp3274_seq0 TTGTTGAGTTGGCTCGACTGTTAGTCTGGA
tetur06g06090 comp3274_seq0 TTTCTGAGGACTCTGGTTGTTGTTGAGTTG
tetur06g06090 comp3274_seq0 AGAATCAGACGTTGTCAGTGGAGTTGCTGG
tetur06g06090 comp3274_seq0 AGATGGCAGTTCAATTTCTGAGGACTCTGG
tetur06g06090 comp3274_seq0 AGATTGTTGAGAATCAGACGTTGTCAGTGG
tetur06g06090 comp3274_seq0 AGTTGGCTCGACTGTTAGTCTGGATTCTAT
tetur06g06090 comp3274_seq0 ATCAGACGTTGTCAGTGGAGTTGCTGGTTG
tetur07g00020 comp683_seq2 CAGTTGTGGTCGCAGTTGATGAGTTTGAAG
tetur07g00020 comp683_seq2 CTACTCCTCTTTCCAAACTGCCCAAAGTCT
tetur07g00020 comp683_seq2 CTCCTCTTTCCAAACTGCCCAAAGTCTCGG
tetur07g00020 comp683_seq2 GCACAAAGTAGTTGAGACAAGAATTGCGAA
tetur07g00020 comp683_seq2 GTGCACAAAGTAGTTGAGACAAGAATTGCG
tetur07g00020 comp683_seq2 TACTCCTCTTTCCAAACTGCCCAAAGTCTC
tetur07g00020 comp683_seq2 TCAGTTGTGGTCGCAGTTGATGAGTTTGAA
tetur07g00020 comp683_seq2 TGCACAAAGTAGTTGAGACAAGAATTGCGA
tetur07g00020 comp683_seq2 ACTCCTCTTTCCAAACTGCCCAAAGTCTCG
tetur07g00020 comp683_seq2 AGTTGTGGTCGCAGTTGATGAGTTTGAAGG
tetur07g00340 comp3410_seq0 ATCCCGAGAAGGTGGAAAGGATAATCGCCT
tetur07g00340 comp3410_seq0 CCCGAGAAGGTGGAAAGGATAATCGCCTGT
tetur07g00340 comp3410_seq0 CCGAGAAGGTGGAAAGGATAATCGCCTGTG
tetur07g00340 comp3410_seq0 TAATGTATGCTTGTGTCTATCCCGAGAAGG
tetur07g00340 comp3410_seq0 TACCAATGGATTTCCACTGACAGAGTCGAA
tetur07g00340 comp3410_seq0 TCCCGAGAAGGTGGAAAGGATAATCGCCTG
tetur07g01510 comp3201_seq0 CAAGGTCATTAGAACGAAGTGGGTCTGTTT
tetur07g01510 comp3201_seq0 CACTCAACAATCTACAGTGAAACAACACTC
tetur07g01510 comp3201_seq0 CCCTACATTGGTGAGCTCTTTAGCAAGGTC
tetur07g01510 comp3201_seq0 CCTACATTGGTGAGCTCTTTAGCAAGGTCA
tetur07g01510 comp3201_seq0 CGGGAAACACCATGACTTTCATCCACCCTA
tetur07g01510 comp3201_seq0 CTACATTGGTGAGCTCTTTAGCAAGGTCAT
tetur07g01510 comp3201_seq0 CTATCAACGATGCTGTTCAAGAAGTTCCAA
tetur07g01510 comp3201_seq0 CTCCACCATTAGATCCAGCAACTTCTTCTT
tetur07g01510 comp3201_seq0 GACGGGAAACACCATGACTTTCATCCACCC
tetur07g01510 comp3201_seq0 GAGATCGAAGAAGATACTATCAACGATGCT
tetur07g01510 comp3201_seq0 GAGTGACGGGAAACACCATGACTTTCATCC
tetur07g01510 comp3201_seq0 GATCGAAGAAGATACTATCAACGATGCTGT
tetur07g01510 comp3201_seq0 GCAAGGTCATTAGAACGAAGTGGGTCTGTT
tetur07g01510 comp3201_seq0 GGAAACACCATGACTTTCATCCACCCTAAA
tetur07g01510 comp3201_seq0 GTGACGGGAAACACCATGACTTTCATCCAC
tetur07g01510 comp3201_seq0 TACTATCAACGATGCTGTTCAAGAAGTTCC
tetur07g01510 comp3201_seq0 TAGCAAGGTCATTAGAACGAAGTGGGTCTG
tetur07g01510 comp3201_seq0 TCAACGATGCTGTTCAAGAAGTTCCAATTG
tetur07g01510 comp3201_seq0 TCGAAGAAGATACTATCAACGATGCTGTTC
tetur07g01510 comp3201_seq0 TGACGGGAAACACCATGACTTTCATCCACC
tetur07g01510 comp3201_seq0 TGAGTGACGGGAAACACCATGACTTTCATC
tetur07g01510 comp3201_seq0 TTTGAGTGACGGGAAACACCATGACTTTCA
tetur07g01510 comp3201_seq0 ACGGGAAACACCATGACTTTCATCCACCCT
tetur07g01510 comp3201_seq0 AGAGATCGAAGAAGATACTATCAACGATGC
tetur07g01510 comp3201_seq0 AGATCGAAGAAGATACTATCAACGATGCTG
tetur07g01510 comp3201_seq0 AGCAAGGTCATTAGAACGAAGTGGGTCTGT
tetur07g01710 comp159_seq0 CTTCACTAACCGGGTTGATCGGTTCCTCAC
tetur07g01710 comp159_seq0 GTTCCTCACTAAGAATCAAATCGGATCCAA
tetur07g02570 comp705_seq0 ATCGGAGACGTTCAGTAGATCCAACTGGGT
tetur07g02570 comp705_seq0 CAATGACAATCAGAAGCACGTCGTATTTGA
tetur07g02570 comp705_seq0 CAGAAGCACGTCGTATTTGAATCTATGGCA
tetur07g02570 comp705_seq0 CAGAGGTTAATCTTGTATCAGCACCAATCA
tetur07g02570 comp705_seq0 CAGGAGCTGTCTGGTTATCTCGTTGGAGCA
tetur07g02570 comp705_seq0 CAGTAGATCCAACTGGGTCGTAGGCGTAAA
tetur07g02570 comp705_seq0 CAGTCTATCCCTCAACATTTGGAACCATTG
tetur07g02570 comp705_seq0 AAGAACAGTCTATCCCTCAACATTTGGAAC
tetur07g02570 comp705_seq0 AAGCACGTCGTATTTGAATCTATGGCAATC
tetur07g02570 comp705_seq0 GAACAGTCTATCCCTCAACATTTGGAACCA
tetur07g02570 comp705_seq0 GAAGCACGTCGTATTTGAATCTATGGCAAT
tetur07g02570 comp705_seq0 GACAATCAGAAGCACGTCGTATTTGAATCT
tetur07g02570 comp705_seq0 GAGACGTTCAGTAGATCCAACTGGGTCGTA
tetur07g02570 comp705_seq0 GAGGTTAATCTTGTATCAGCACCAATCACA
tetur07g02570 comp705_seq0 GCACGTCGTATTTGAATCTATGGCAATCAT
tetur07g02570 comp705_seq0 GGAGACGTTCAGTAGATCCAACTGGGTCGT
tetur07g02570 comp705_seq0 GGTTAACAATGACAATCAGAAGCACGTCGT
tetur07g02570 comp705_seq0 GTCTATCCCTCAACATTTGGAACCATTGAA
tetur07g02570 comp705_seq0 ACAATGACAATCAGAAGCACGTCGTATTTG
tetur07g02570 comp705_seq0 GTGGTTAACAATGACAATCAGAAGCACGTC
tetur07g02570 comp705_seq0 ACAGTCTATCCCTCAACATTTGGAACCATT
tetur07g02570 comp705_seq0 TCAGAAGCACGTCGTATTTGAATCTATGGC
tetur07g02570 comp705_seq0 TCAGGAGCTGTCTGGTTATCTCGTTGGAGC
tetur07g02570 comp705_seq0 TCAGTAGATCCAACTGGGTCGTAGGCGTAA
tetur07g02570 comp705_seq0 TCGGAGACGTTCAGTAGATCCAACTGGGTC
tetur07g02570 comp705_seq0 TGACAATCAGAAGCACGTCGTATTTGAATC
tetur07g02570 comp705_seq0 TGGTTAACAATGACAATCAGAAGCACGTCG
tetur07g02570 comp705_seq0 TTCAGGAGCTGTCTGGTTATCTCGTTGGAG
tetur07g02570 comp705_seq0 AGAACAGTCTATCCCTCAACATTTGGAACC
tetur07g02570 comp705_seq0 AGACGTTCAGTAGATCCAACTGGGTCGTAG
tetur07g02570 comp705_seq0 AGAGGTTAATCTTGTATCAGCACCAATCAC
tetur07g02570 comp705_seq0 AGGAGCTGTCTGGTTATCTCGTTGGAGCAC
tetur07g02570 comp705_seq0 AGTAGATCCAACTGGGTCGTAGGCGTAAAC
tetur07g02570 comp705_seq0 AGTGGTTAACAATGACAATCAGAAGCACGT
tetur07g02570 comp705_seq0 AACAGTCTATCCCTCAACATTTGGAACCAT
tetur07g02570 comp705_seq0 ATATCGGAGACGTTCAGTAGATCCAACTGG
tetur07g02730 comp193_seq0 ATCCGATACTGGATCTGGATCGGGACAGAT
tetur07g02730 comp193_seq0 ATGGCACAGAATCCGATACTGGATCTGGAT
tetur07g02730 comp193_seq0 CTGATGGCACAGAATCCGATACTGGATCTG
tetur07g02730 comp193_seq0 GAATCCGATACTGGATCTGGATCGGGACAG
tetur07g02730 comp193_seq0 GATGGCACAGAATCCGATACTGGATCTGGA
tetur07g02730 comp193_seq0 GCTGATGGCACAGAATCCGATACTGGATCT
tetur07g02730 comp193_seq0 TGATGGCACAGAATCCGATACTGGATCTGG
tetur07g02730 comp193_seq0 TGTACGAGTAACCAGGAAACATTTATCCAC
tetur07g02730 comp193_seq0 AGCTGATGGCACAGAATCCGATACTGGATC
tetur07g03300 comp5381_seq0 CAGAGGCTGTCCACAATGAAAGGGATATAG
tetur07g03300 comp5381_seq0 CAGGCAGTCACTTTAAATAAGCAGAGGCTG
tetur07g03300 comp5381_seq0 GAGGCTGTCCACAATGAAAGGGATATAGAA
tetur07g03300 comp5381_seq0 GCAGTCACTTTAAATAAGCAGAGGCTGTCC
tetur07g03300 comp5381_seq0 GGCAGTCACTTTAAATAAGCAGAGGCTGTC
tetur07g03300 comp5381_seq0 TAAATAAGCAGAGGCTGTCCACAATGAAAG
tetur07g03300 comp5381_seq0 AAATAAGCAGAGGCTGTCCACAATGAAAGG
tetur07g03300 comp5381_seq0 AGCAGAGGCTGTCCACAATGAAAGGGATAT
tetur07g03300 comp5381_seq0 AGGCAGTCACTTTAAATAAGCAGAGGCTGT
tetur07g03570 comp3290_seq0 GATTATGCTCCAATGTTGCCTGATTGACTG
tetur07g03570 comp3290_seq0 TTATGCTCCAATGTTGCCTGATTGACTGAA
tetur07g03840 comp124_seq0 CACCTTTGCTCCAAGATGATCCTCAGTCAA
tetur07g03840 comp124_seq0 CATCACCTTTGCTCCAAGATGATCCTCAGT
tetur07g03840 comp124_seq0 CTATGGTTGCCTCTGAATCTCTTAACGCTC
tetur07g03840 comp124_seq0 GAGACTTTAGTCTTTGCCACATCTTCTGCC
tetur07g03840 comp124_seq0 TATGGTTGCCTCTGAATCTCTTAACGCTCC
tetur07g03840 comp124_seq0 TCACCTTTGCTCCAAGATGATCCTCAGTCA
tetur07g03840 comp124_seq0 TGAGACTTTAGTCTTTGCCACATCTTCTGC
tetur07g03840 comp124_seq0 TGGTTGCCTCTGAATCTCTTAACGCTCCAA
tetur07g03840 comp124_seq0 ATCACCTTTGCTCCAAGATGATCCTCAGTC
tetur07g06500 comp298_seq0 CGAAATACTTGTAACCATGGTCAGAGATGA
tetur07g06500 comp298_seq0 TCGGTTCCTCCCTTGCTAACGAAATACTTG
tetur07g06540 comp1_seq1 ATGCCAATTCCGTGAAGAAAGAACTCTTGG
tetur07g06540 comp1_seq1 ATGGAGGTTGGCACGAGATACTAATAACCG
tetur07g06540 comp1_seq1 ATGGCAAATCAACACATTTGGCTAAGCGAC
tetur07g06540 comp1_seq1 AACCGCACAACCAATAAATGCAAAGAAGAC
tetur07g06540 comp1_seq1 CAAATCTTTACTCTGGAACTCGATTGCAAG
tetur07g06540 comp1_seq1 CAACACATTTGGCTAAGCGACCAATCAATA
tetur07g06540 comp1_seq1 CAACCAACTTTCTTCTTGGATCCACTTTGA
tetur07g06540 comp1_seq1 CAAGGGAACGTCTTCCCACTTCAGAACTCA
tetur07g06540 comp1_seq1 AACGTCTTCCCACTTCAGAACTCATTTCAG
tetur07g06540 comp1_seq1 CACAAGACTCACTCTTTGTATATCATGGCA
tetur07g06540 comp1_seq1 CACCCACTCCAACCAAACTCTTAGGTTCGT
tetur07g06540 comp1_seq1 CACCTTTAAAGTTACGCCACAAATCTTCAC
tetur07g06540 comp1_seq1 CACTCCAACCAAACTCTTAGGTTCGTGAGA
tetur07g06540 comp1_seq1 CACTTCAGAACTCATTTCAGTGAGCTAGGT
tetur07g06540 comp1_seq1 CAGGTCCTTGATGAAATAACCAACCCTGAT
tetur07g06540 comp1_seq1 CATGGCAAATCAACACATTTGGCTAAGCGA
tetur07g06540 comp1_seq1 CCACAAATCTTCACATCATCCGATGTCTCT
tetur07g06540 comp1_seq1 CCACCTAATTAATGTTCGGTCATTGATGTG
tetur07g06540 comp1_seq1 CCACTCCAACCAAACTCTTAGGTTCGTGAG
tetur07g06540 comp1_seq1 CCACTTCAGAACTCATTTCAGTGAGCTAGG
tetur07g06540 comp1_seq1 CCCACTCCAACCAAACTCTTAGGTTCGTGA
tetur07g06540 comp1_seq1 CCCACTTCAGAACTCATTTCAGTGAGCTAG
tetur07g06540 comp1_seq1 CCGCACAACCAATAAATGCAAAGAAGACAA
tetur07g06540 comp1_seq1 CCGCTTAACTCAAGTTGCTGAAACCATAGT
tetur07g06540 comp1_seq1 CGCCACAAATCTTCACATCATCCGATGTCT
tetur07g06540 comp1_seq1 CGCTTAACTCAAGTTGCTGAAACCATAGTT
tetur07g06540 comp1_seq1 CGGGTTAGCTATTAACCTTGCACGAACTCA
tetur07g06540 comp1_seq1 CGTAGTCACCGGAATTCCCTCCAGTTCAAA
tetur07g06540 comp1_seq1 CGTCACCCACTCCAACCAAACTCTTAGGTT
tetur07g06540 comp1_seq1 CGTCTTCCCACTTCAGAACTCATTTCAGTG
tetur07g06540 comp1_seq1 CTATGTTCCTCTTAACTTCAACCTTGGATG
tetur07g06540 comp1_seq1 CTGCCATTGTATGAATGTTAACTTACCACC
tetur07g06540 comp1_seq1 AAGGGAACGTCTTCCCACTTCAGAACTCAT
tetur07g06540 comp1_seq1 CTTCAGAACTCATTTCAGTGAGCTAGGTGA
tetur07g06540 comp1_seq1 CTTCCCACTTCAGAACTCATTTCAGTGAGC
tetur07g06540 comp1_seq1 CTTCTATGTTCCTCTTAACTTCAACCTTGG
tetur07g06540 comp1_seq1 CTTCTTGGATCCACTTTGATTTACAAGGGA
tetur07g06540 comp1_seq1 CTTGGATCCACTTTGATTTACAAGGGAACG
tetur07g06540 comp1_seq1 CTTTGATTTACAAGGGAACGTCTTCCCACT
tetur07g06540 comp1_seq1 CTTTGGGAAGATCTTGGAGTTGTGTCAAGA
tetur07g06540 comp1_seq1 GAACGTCTTCCCACTTCAGAACTCATTTCA
tetur07g06540 comp1_seq1 GAATTCCCTCCAGTTCAAATCTTTACTCTG
tetur07g06540 comp1_seq1 AATAACCGCTTAACTCAAGTTGCTGAAACC
tetur07g06540 comp1_seq1 GAGGTTGGCACGAGATACTAATAACCGCTT
tetur07g06540 comp1_seq1 GATTATGCCAATTCCGTGAAGAAAGAACTC
tetur07g06540 comp1_seq1 GATTTACAAGGGAACGTCTTCCCACTTCAG
tetur07g06540 comp1_seq1 GCAAATCAACACATTTGGCTAAGCGACCAA
tetur07g06540 comp1_seq1 GCACGAGATACTAATAACCGCTTAACTCAA
tetur07g06540 comp1_seq1 AATCTTTACTCTGGAACTCGATTGCAAGCT
tetur07g06540 comp1_seq1 GCCACAAATCTTCACATCATCCGATGTCTC
tetur07g06540 comp1_seq1 GCGAATAATGTCTCTTACATCCCTAGACAT
tetur07g06540 comp1_seq1 GCGTAGTCACCGGAATTCCCTCCAGTTCAA
tetur07g06540 comp1_seq1 GGAACGTCTTCCCACTTCAGAACTCATTTC
tetur07g06540 comp1_seq1 AATTCCCTCCAGTTCAAATCTTTACTCTGG
tetur07g06540 comp1_seq1 GGATTATGCCAATTCCGTGAAGAAAGAACT
tetur07g06540 comp1_seq1 GGCAAATCAACACATTTGGCTAAGCGACCA
tetur07g06540 comp1_seq1 GGCACGAGATACTAATAACCGCTTAACTCA
tetur07g06540 comp1_seq1 GGTTGGCACGAGATACTAATAACCGCTTAA
tetur07g06540 comp1_seq1 GTAACAACCAACTTTCTTCTTGGATCCACT
tetur07g06540 comp1_seq1 ACAACCAACTTTCTTCTTGGATCCACTTTG
tetur07g06540 comp1_seq1 GTAGTCACCGGAATTCCCTCCAGTTCAAAT
tetur07g06540 comp1_seq1 GTCACCCACTCCAACCAAACTCTTAGGTTC
tetur07g06540 comp1_seq1 ACAAGGGAACGTCTTCCCACTTCAGAACTC
tetur07g06540 comp1_seq1 GTCGGGTTAGCTATTAACCTTGCACGAACT
tetur07g06540 comp1_seq1 GTCTTCCCACTTCAGAACTCATTTCAGTGA
tetur07g06540 comp1_seq1 GTTCAATGTTAATCCAACAAGACAAGCGGA
tetur07g06540 comp1_seq1 GTTGGCACGAGATACTAATAACCGCTTAAC
tetur07g06540 comp1_seq1 TACGTTGGAAGCGTAGTCACCGGAATTCCC
tetur07g06540 comp1_seq1 TAGTCACCGGAATTCCCTCCAGTTCAAATC
tetur07g06540 comp1_seq1 TATGCCAATTCCGTGAAGAAAGAACTCTTG
tetur07g06540 comp1_seq1 TATGGAGGTTGGCACGAGATACTAATAACC
tetur07g06540 comp1_seq1 TATTGTCGGGTTAGCTATTAACCTTGCACG
tetur07g06540 comp1_seq1 TCACAAGACTCACTCTTTGTATATCATGGC
tetur07g06540 comp1_seq1 TCACCCACTCCAACCAAACTCTTAGGTTCG
tetur07g06540 comp1_seq1 TCAGGTCCTTGATGAAATAACCAACCCTGA
tetur07g06540 comp1_seq1 TCATGGCAAATCAACACATTTGGCTAAGCG
tetur07g06540 comp1_seq1 TCCCACTTCAGAACTCATTTCAGTGAGCTA
tetur07g06540 comp1_seq1 TCGCCAATGGTCGATTTGTAGCGAATAATG
tetur07g06540 comp1_seq1 TCGGGTTAGCTATTAACCTTGCACGAACTC
tetur07g06540 comp1_seq1 TCTTCCCACTTCAGAACTCATTTCAGTGAG
tetur07g06540 comp1_seq1 TCTTCGCCAATGGTCGATTTGTAGCGAATA
tetur07g06540 comp1_seq1 TCTTCTTGGATCCACTTTGATTTACAAGGG
tetur07g06540 comp1_seq1 TCTTGGATCCACTTTGATTTACAAGGGAAC
tetur07g06540 comp1_seq1 TCTTTGGGAAGATCTTGGAGTTGTGTCAAG
tetur07g06540 comp1_seq1 TGATTTACAAGGGAACGTCTTCCCACTTCA
tetur07g06540 comp1_seq1 ACCCACTCCAACCAAACTCTTAGGTTCGTG
tetur07g06540 comp1_seq1 TGGAGGTTGGCACGAGATACTAATAACCGC
tetur07g06540 comp1_seq1 TGGATCCACTTTGATTTACAAGGGAACGTC
tetur07g06540 comp1_seq1 TGGATTATGCCAATTCCGTGAAGAAAGAAC
tetur07g06540 comp1_seq1 TGGCAAATCAACACATTTGGCTAAGCGACC
tetur07g06540 comp1_seq1 TGGCACGAGATACTAATAACCGCTTAACTC
tetur07g06540 comp1_seq1 TGTCGGGTTAGCTATTAACCTTGCACGAAC
tetur07g06540 comp1_seq1 ACCGCTTAACTCAAGTTGCTGAAACCATAG
tetur07g06540 comp1_seq1 TTACAAGGGAACGTCTTCCCACTTCAGAAC
tetur07g06540 comp1_seq1 TTCACCAAACCTTGATCATCAATCGACAAG
tetur07g06540 comp1_seq1 TTCCCTCCAGTTCAAATCTTTACTCTGGAA
tetur07g06540 comp1_seq1 TTCGTCACCCACTCCAACCAAACTCTTAGG
tetur07g06540 comp1_seq1 TTGATTTACAAGGGAACGTCTTCCCACTTC
tetur07g06540 comp1_seq1 TTGCCAATCTTCAACAGCAAGACCGAACCC
tetur07g06540 comp1_seq1 TTGGAAGCGTAGTCACCGGAATTCCCTCCA
tetur07g06540 comp1_seq1 TTGTCGGGTTAGCTATTAACCTTGCACGAA
tetur07g06540 comp1_seq1 TTGTGTCAAGAGACGAGGAAGAATTTATGC
tetur07g06540 comp1_seq1 TTTACAAGGGAACGTCTTCCCACTTCAGAA
tetur07g06540 comp1_seq1 ACGCCACAAATCTTCACATCATCCGATGTC
tetur07g06540 comp1_seq1 TTTGCCAATCTTCAACAGCAAGACCGAACC
tetur07g06540 comp1_seq1 ACGTCTTCCCACTTCAGAACTCATTTCAGT
tetur07g06540 comp1_seq1 ACGTTGGAAGCGTAGTCACCGGAATTCCCT
tetur07g06540 comp1_seq1 AAATCTTTACTCTGGAACTCGATTGCAAGC
tetur07g06540 comp1_seq1 ACTTCAGAACTCATTTCAGTGAGCTAGGTG
tetur07g06540 comp1_seq1 AGGGAACGTCTTCCCACTTCAGAACTCATT
tetur07g06540 comp1_seq1 AGTAACAACCAACTTTCTTCTTGGATCCAC
tetur07g06540 comp1_seq1 AGTCACCGGAATTCCCTCCAGTTCAAATCT
tetur07g06540 comp1_seq1 ATATGGAGGTTGGCACGAGATACTAATAAC
tetur07g06540 comp1_seq1 ATATTGTCGGGTTAGCTATTAACCTTGCAC
tetur07g06540 comp1_seq1 ATCATGGCAAATCAACACATTTGGCTAAGC
tetur07g07270 comp3605_seq1 AAGCCCAACCATAGTCCTATTTGTGTTACT
tetur07g07270 comp3605_seq1 GCTGATTCAACAGATATTCTTACAGACACC
tetur07g07270 comp3605_seq1 ACAAATCCGTCCGAACTATGACCGAGAAAT
tetur07g07270 comp3605_seq1 GTTTCATCGATCTGGGATAAACCGTGCAAT
tetur07g07270 comp3605_seq1 TAACAAATCCGTCCGAACTATGACCGAGAA
tetur07g07270 comp3605_seq1 TAAGCCCAACCATAGTCCTATTTGTGTTAC
tetur07g07270 comp3605_seq1 TCATCGATCTGGGATAAACCGTGCAATTTA
tetur07g07270 comp3605_seq1 AGCCCAACCATAGTCCTATTTGTGTTACTG
tetur08g00130 comp784_seq0 ATTGCCAAAGAGTACTCTTTGGTTGGGTCG
tetur08g00130 comp784_seq0 CAAAGAGTACTCTTTGGTTGGGTCGCTACA
tetur08g00130 comp784_seq0 CCAAAGAGTACTCTTTGGTTGGGTCGCTAC
tetur08g00130 comp784_seq0 CCCGGTTAAATTTGATGCCATTGAATGCCA
tetur08g00130 comp784_seq0 CCGGTTAAATTTGATGCCATTGAATGCCAG
tetur08g00130 comp784_seq0 CTCTTTGGTTGGGTCGCTACACATCTATTG
tetur08g00130 comp784_seq0 AAAGAGTACTCTTTGGTTGGGTCGCTACAC
tetur08g00130 comp784_seq0 GAGTACTCTTTGGTTGGGTCGCTACACATC
tetur08g00130 comp784_seq0 GATTGCCAAAGAGTACTCTTTGGTTGGGTC
tetur08g00130 comp784_seq0 GCCAAAGAGTACTCTTTGGTTGGGTCGCTA
tetur08g00130 comp784_seq0 GGTTTGATTGCCAAAGAGTACTCTTTGGTT
tetur08g00130 comp784_seq0 GTACTCTTTGGTTGGGTCGCTACACATCTA
tetur08g00130 comp784_seq0 GTATGAATATGTCTGCTTCAAGTGCCCGGT
tetur08g00130 comp784_seq0 GTGCCCGGTTAAATTTGATGCCATTGAATG
tetur08g00130 comp784_seq0 GTTTGATTGCCAAAGAGTACTCTTTGGTTG
tetur08g00130 comp784_seq0 TGCCCGGTTAAATTTGATGCCATTGAATGC
tetur08g00130 comp784_seq0 TGCCTATGATGGAGACATTACATGTATCTG
tetur08g00130 comp784_seq0 TTGATTGCCAAAGAGTACTCTTTGGTTGGG
tetur08g00130 comp784_seq0 TTGCCAAAGAGTACTCTTTGGTTGGGTCGC
tetur08g00130 comp784_seq0 TTTGATTGCCAAAGAGTACTCTTTGGTTGG
tetur08g00130 comp784_seq0 ACTCTTTGGTTGGGTCGCTACACATCTATT
tetur08g00130 comp784_seq0 AGAGTACTCTTTGGTTGGGTCGCTACACAT
tetur08g00130 comp784_seq0 AGTACTCTTTGGTTGGGTCGCTACACATCT
tetur08g00130 comp784_seq0 AGTGCCCGGTTAAATTTGATGCCATTGAAT
tetur08g00670 comp2715_seq0 CATATTTACTGTGACACGCCATCTCTAGAA
tetur08g00670 comp2715_seq0 GCATATTTACTGTGACACGCCATCTCTAGA
tetur08g00670 comp2715_seq0 TATTTACTGTGACACGCCATCTCTAGAATC
tetur08g00670 comp2715_seq0 TTACTGTGACACGCCATCTCTAGAATCACA
tetur08g00670 comp2715_seq0 TTCTCAGTCCATTAATAGCAAGCCGTCAAA
tetur08g00670 comp2715_seq0 TTTACTGTGACACGCCATCTCTAGAATCAC
tetur08g00670 comp2715_seq0 TTTCTCAGTCCATTAATAGCAAGCCGTCAA
tetur08g00670 comp2715_seq0 ACTGTGACACGCCATCTCTAGAATCACATC
tetur08g00670 comp2715_seq0 AGCATATTTACTGTGACACGCCATCTCTAG
tetur08g01600 comp5694_seq0 ATCGCAATCATCAGCTTCGCGATTGTCACT
tetur08g01600 comp5694_seq0 CATGTAGTTGCTTTGCCATCACAATATCTC
tetur08g01600 comp5694_seq0 CCATGTAGTTGCTTTGCCATCACAATATCT
tetur08g01600 comp5694_seq0 CCCATGTAGTTGCTTTGCCATCACAATATC
tetur08g01600 comp5694_seq0 CTCCAGTACCAGTATTAGCTTGAACCTGAG
tetur08g01600 comp5694_seq0 AATCGCAATCATCAGCTTCGCGATTGTCAC
tetur08g01600 comp5694_seq0 GCCTACAGCAATGAAAGAAAGTTAACATGC
tetur08g01600 comp5694_seq0 GCTCCAGTACCAGTATTAGCTTGAACCTGA
tetur08g01600 comp5694_seq0 TCCAGTACCAGTATTAGCTTGAACCTGAGC
tetur08g01600 comp5694_seq0 TTAGCTCCAGTACCAGTATTAGCTTGAACC
tetur08g01600 comp5694_seq0 AGCTCCAGTACCAGTATTAGCTTGAACCTG
tetur08g02410 comp1896_seq0 ATCTGCACAGGAACCTGCATCTGCAACACC
tetur08g02410 comp1896_seq0 CAACACCTACACCTGCAACACCTGCATCTT
tetur08g02410 comp1896_seq0 CACAGGAACCTGCATCTGCAACACCTACAC
tetur08g02410 comp1896_seq0 CACCTACACCTGCAACACCTGCATCTTCAT
tetur08g02410 comp1896_seq0 CAGGAACCTGCATCTGCAACACCTACACCT
tetur08g02410 comp1896_seq0 CATCTGCACAGGAACCTGCATCTGCAACAC
tetur08g02410 comp1896_seq0 CCTGCATCTGCAACACCTACACCTGCAACA
tetur08g02410 comp1896_seq0 CTGCACAGGAACCTGCATCTGCAACACCTA
tetur08g02410 comp1896_seq0 CTGCATCTGCAACACCTACACCTGCAACAC
tetur08g02410 comp1896_seq0 GAACCTGCATCTGCAACACCTACACCTGCA
tetur08g02410 comp1896_seq0 GCACAGGAACCTGCATCTGCAACACCTACA
tetur08g02410 comp1896_seq0 GTCATCTGCACAGGAACCTGCATCTGCAAC
tetur08g02410 comp1896_seq0 GTGTCATCTGCACAGGAACCTGCATCTGCA
tetur08g02410 comp1896_seq0 ACAGGAACCTGCATCTGCAACACCTACACC
tetur08g02410 comp1896_seq0 TCATCTGCACAGGAACCTGCATCTGCAACA
tetur08g02410 comp1896_seq0 TGCACAGGAACCTGCATCTGCAACACCTAC
tetur08g02410 comp1896_seq0 TGCATCTGCAACACCTACACCTGCAACACC
tetur08g02410 comp1896_seq0 TGTCATCTGCACAGGAACCTGCATCTGCAA
tetur08g02410 comp1896_seq0 ACCTGCATCTGCAACACCTACACCTGCAAC
tetur08g02410 comp1896_seq0 AGGAACCTGCATCTGCAACACCTACACCTG
tetur08g02410 comp1896_seq0 AACACCTACACCTGCAACACCTGCATCTTC
tetur08g03220 comp329_seq0 AAACCGTGAAAGCCATGCCAGCGGATAAGG
tetur08g04250 comp2984_seq0 CACGCAATGTCTGACAAGCCAAGTTTGTGG
tetur08g04250 comp2984_seq0 CCACGCAATGTCTGACAAGCCAAGTTTGTG
tetur08g04260 comp661_seq0 AACCCTAACCTTCATTATGTCCCGGGTATT
tetur08g04260 comp661_seq0 AACCTTCATTATGTCCCGGGTATTACAATG
tetur08g04260 comp661_seq0 CAACCCTAACCTTCATTATGTCCCGGGTAT
tetur08g04260 comp661_seq0 CCCTAACCTTCATTATGTCCCGGGTATTAC
tetur08g04260 comp661_seq0 CCTAACCTTCATTATGTCCCGGGTATTACA
tetur08g04260 comp661_seq0 CCTTCATTATGTCCCGGGTATTACAATGTC
tetur08g04260 comp661_seq0 CTAACCTTCATTATGTCCCGGGTATTACAA
tetur08g04260 comp661_seq0 CTTCATTATGTCCCGGGTATTACAATGTCT
tetur08g04260 comp661_seq0 TTCATTATGTCCCGGGTATTACAATGTCTG
tetur08g04260 comp661_seq0 ACCTTCATTATGTCCCGGGTATTACAATGT
tetur08g04490 comp5441_seq0 ATTTCGTCATGGCTGAACAAGAAGTAATGG
tetur08g04490 comp5441_seq0 ACACATGATTGGTCTCGAGTTGTTCGATTC
tetur08g04490 comp5441_seq0 TTTCGTCATGGCTGAACAAGAAGTAATGGA
tetur08g04490 comp5441_seq0 ATACACATGATTGGTCTCGAGTTGTTCGAT
tetur08g05140 comp2112_seq0 ATTAGCCCTTGATATTCCATTGTGGTCTCT
tetur08g05140 comp2112_seq0 CAATTAGCCCTTGATATTCCATTGTGGTCT
tetur08g05140 comp2112_seq0 CCCTTGATATTCCATTGTGGTCTCTGTTAG
tetur08g05140 comp2112_seq0 CCTTGATATTCCATTGTGGTCTCTGTTAGG
tetur08g05140 comp2112_seq0 CTCGTTATCGATCGGAACAGCACTTGGTTA
tetur08g05140 comp2112_seq0 CTTGATATTCCATTGTGGTCTCTGTTAGGT
tetur08g05140 comp2112_seq0 GCTCGTTATCGATCGGAACAGCACTTGGTT
tetur08g05140 comp2112_seq0 AATTAGCCCTTGATATTCCATTGTGGTCTC
tetur08g05140 comp2112_seq0 GGCTCGTTATCGATCGGAACAGCACTTGGT
tetur08g05140 comp2112_seq0 TCAATTAGCCCTTGATATTCCATTGTGGTC
tetur08g05140 comp2112_seq0 TTAGCCCTTGATATTCCATTGTGGTCTCTG
tetur08g05140 comp2112_seq0 AGCCCTTGATATTCCATTGTGGTCTCTGTT
tetur08g05630 comp294_seq0 CCAATTCGATATCGTTTCCTTCGAGAATGA
tetur08g05710 comp5240_seq0 ATCGCCAAATGATCGACAATTCAATGCCTC
tetur08g05710 comp5240_seq0 GCCCAACTTCCCGTTGAGGTAGTTCACATC
tetur08g05710 comp5240_seq0 TGCAGATTCTCATAAACTTGAGCCGTACCC
tetur08g05710 comp5240_seq0 TTGCAGATTCTCATAAACTTGAGCCGTACC
tetur08g06660 comp6844_seq0 CAGAAGATACACATTCGCCTGGTAAACCAA
tetur08g06660 comp6844_seq0 CGCTTTCCATAGGCCCATAGCCAAGTTGCA
tetur08g06660 comp6844_seq0 CTGAGCATTCCAGCGGCTGCTGAAATGAGA
tetur08g06660 comp6844_seq0 CTGGATTGACTGGTTAATGGGAATTGGTAA
tetur08g06660 comp6844_seq0 GACTGGATTGACTGGTTAATGGGAATTGGT
tetur08g06660 comp6844_seq0 GAGGACTAACATATCGCAAGTGAAGGTGGC
tetur08g06660 comp6844_seq0 GCAGAAGATACACATTCGCCTGGTAAACCA
tetur08g06660 comp6844_seq0 GGACTAACATATCGCAAGTGAAGGTGGCAG
tetur08g06660 comp6844_seq0 ACAACAGTCGCATCAAACATGCCTGACTTT
tetur08g06660 comp6844_seq0 TAAACAACAGTCGCATCAAACATGCCTGAC
tetur08g06660 comp6844_seq0 TACTGAGCATTCCAGCGGCTGCTGAAATGA
tetur08g06660 comp6844_seq0 TCGCTTTCCATAGGCCCATAGCCAAGTTGC
tetur08g06660 comp6844_seq0 ACTGAGCATTCCAGCGGCTGCTGAAATGAG
tetur08g06660 comp6844_seq0 AAACAACAGTCGCATCAAACATGCCTGACT
tetur08g06660 comp6844_seq0 AACAACAGTCGCATCAAACATGCCTGACTT
tetur08g06660 comp6844_seq0 ATACTGAGCATTCCAGCGGCTGCTGAAATG
tetur08g07070 comp5950_seq0 ATGCAACATCCCTTGGAACTAATAGTGGCT
tetur08g07070 comp5950_seq0 CAACATCCCTTGGAACTAATAGTGGCTGTT
tetur08g07070 comp5950_seq0 CCCTTGAACGCGTAAACGCGTAAGAAGCTT
tetur08g07070 comp5950_seq0 CCTTCTCCCTTGAACGCGTAAACGCGTAAG
tetur08g07070 comp5950_seq0 CCTTGAACGCGTAAACGCGTAAGAAGCTTC
tetur08g07070 comp5950_seq0 CTAATGCAACATCCCTTGGAACTAATAGTG
tetur08g07070 comp5950_seq0 CTCCCATCTGTCTAATGGATCTGGCCACAT
tetur08g07070 comp5950_seq0 CTCCCTTGAACGCGTAAACGCGTAAGAAGC
tetur08g07070 comp5950_seq0 CTGGCCACATTTAATCCTTCGACAAACACC
tetur08g07070 comp5950_seq0 CTTCTCCCTTGAACGCGTAAACGCGTAAGA
tetur08g07070 comp5950_seq0 CTTGAACGCGTAAACGCGTAAGAAGCTTCG
tetur08g07070 comp5950_seq0 GAACGCGTAAACGCGTAAGAAGCTTCGTAA
tetur08g07070 comp5950_seq0 GCAACATCCCTTGGAACTAATAGTGGCTGT
tetur08g07070 comp5950_seq0 GCATAATTAGCGGTTACCATCCGCTGAGTT
tetur08g07070 comp5950_seq0 GGCATAATTAGCGGTTACCATCCGCTGAGT
tetur08g07070 comp5950_seq0 GGCCACATTTAATCCTTCGACAAACACCCA
tetur08g07070 comp5950_seq0 GGTTCAACCCAAATCTTTGGTTTCCATTCA
tetur08g07070 comp5950_seq0 GGTTTCCATTCACCAGGTTTATTCATGGCT
tetur08g07070 comp5950_seq0 GTTCAACCCAAATCTTTGGTTTCCATTCAC
tetur08g07070 comp5950_seq0 GTTGGCATAATTAGCGGTTACCATCCGCTG
tetur08g07070 comp5950_seq0 GTTTCCATTCACCAGGTTTATTCATGGCTT
tetur08g07070 comp5950_seq0 TAATGCAACATCCCTTGGAACTAATAGTGG
tetur08g07070 comp5950_seq0 TATCAGTTGGCATAATTAGCGGTTACCATC
tetur08g07070 comp5950_seq0 TCAGTTGGCATAATTAGCGGTTACCATCCG
tetur08g07070 comp5950_seq0 TCCTTCTCCCTTGAACGCGTAAACGCGTAA
tetur08g07070 comp5950_seq0 TCTCCCATCTGTCTAATGGATCTGGCCACA
tetur08g07070 comp5950_seq0 TCTCCCTTGAACGCGTAAACGCGTAAGAAG
tetur08g07070 comp5950_seq0 TCTGGCCACATTTAATCCTTCGACAAACAC
tetur08g07070 comp5950_seq0 TGAACGCGTAAACGCGTAAGAAGCTTCGTA
tetur08g07070 comp5950_seq0 TGCAACATCCCTTGGAACTAATAGTGGCTG
tetur08g07070 comp5950_seq0 TGGCATAATTAGCGGTTACCATCCGCTGAG
tetur08g07070 comp5950_seq0 TGGCCACATTTAATCCTTCGACAAACACCC
tetur08g07070 comp5950_seq0 AAATATCCTTCTCCCTTGAACGCGTAAACG
tetur08g07070 comp5950_seq0 TTCAACCCAAATCTTTGGTTTCCATTCACC
tetur08g07070 comp5950_seq0 TTCCATTCACCAGGTTTATTCATGGCTTGA
tetur08g07070 comp5950_seq0 TTCTCCCATCTGTCTAATGGATCTGGCCAC
tetur08g07070 comp5950_seq0 TTCTCCCTTGAACGCGTAAACGCGTAAGAA
tetur08g07070 comp5950_seq0 TTGGCATAATTAGCGGTTACCATCCGCTGA
tetur08g07070 comp5950_seq0 TTTCCATTCACCAGGTTTATTCATGGCTTG
tetur08g07070 comp5950_seq0 AGTTGGCATAATTAGCGGTTACCATCCGCT
tetur08g07070 comp5950_seq0 AACATCCCTTGGAACTAATAGTGGCTGTTC
tetur08g07070 comp5950_seq0 ATCAGTTGGCATAATTAGCGGTTACCATCC
tetur08g07550 comp3264_seq0 ATGACCCATCTTAACGACGGCAGATACATT
tetur08g07550 comp3264_seq0 ATTATGACCCATCTTAACGACGGCAGATAC
tetur08g07550 comp3264_seq0 CATTATGACCCATCTTAACGACGGCAGATA
tetur08g07550 comp3264_seq0 GACCCATCTTAACGACGGCAGATACATTGC
tetur08g07550 comp3264_seq0 GACTGTAAACATATCGTGCTGTTTGGCTAA
tetur08g07550 comp3264_seq0 TGACCCATCTTAACGACGGCAGATACATTG
tetur08g07550 comp3264_seq0 TTATGACCCATCTTAACGACGGCAGATACA
tetur08g07550 comp3264_seq0 TTCATTATGACCCATCTTAACGACGGCAGA
tetur08g07550 comp3264_seq0 TTTCATTATGACCCATCTTAACGACGGCAG
tetur09g00470 comp82_seq0 ATTGAAAGCCACAACCGTCGTAATATCCAC
tetur09g00470 comp82_seq0 CAAGGGAGTAAAGACAACACAAAGGAAAGA
tetur09g00470 comp82_seq0 AACTACAAGGGAGTAAAGACAACACAAAGG
tetur09g00470 comp82_seq0 CATTGAAAGCCACAACCGTCGTAATATCCA
tetur09g00470 comp82_seq0 CTACAAGGGAGTAAAGACAACACAAAGGAA
tetur09g00470 comp82_seq0 CTCTTTATGGCCAACGTTATTGGCTAATCA
tetur09g00470 comp82_seq0 AAGTTCTTGCCGTCGGATACGGTACTCTTT
tetur09g00470 comp82_seq0 GTACTCTTTATGGCCAACGTTATTGGCTAA
tetur09g00470 comp82_seq0 ACAAGGGAGTAAAGACAACACAAAGGAAAG
tetur09g00470 comp82_seq0 GTTCTTGCCGTCGGATACGGTACTCTTTAT
tetur09g00470 comp82_seq0 TAAGTTGACTGAAGAGAAACGACGAAACCA
tetur09g00470 comp82_seq0 TCATTGAAAGCCACAACCGTCGTAATATCC
tetur09g00470 comp82_seq0 TTCTTGCCGTCGGATACGGTACTCTTTATG
tetur09g00470 comp82_seq0 ACTCTTTATGGCCAACGTTATTGGCTAATC
tetur09g01250 comp2033_seq0 ATCTAAGGGAAGCCTTTCGTTCTGTCAGTT
tetur09g01250 comp2033_seq0 AATCTAAGGGAAGCCTTTCGTTCTGTCAGT
tetur09g02180 comp1258_seq0 ATGAATTCTGCATCATCCACGCTTTACCAC
tetur09g02180 comp1258_seq0 ATTCTGCATCATCCACGCTTTACCACCTTC
tetur09g02180 comp1258_seq0 CAAGAGCAACGAACCCAATCCATGAATTCT
tetur09g02180 comp1258_seq0 CATGAATTCTGCATCATCCACGCTTTACCA
tetur09g02180 comp1258_seq0 AAGAGCAACGAACCCAATCCATGAATTCTG
tetur09g02180 comp1258_seq0 GAACCCAATCCATGAATTCTGCATCATCCA
tetur09g02180 comp1258_seq0 GAATTCTGCATCATCCACGCTTTACCACCT
tetur09g02180 comp1258_seq0 GAGCAACGAACCCAATCCATGAATTCTGCA
tetur09g02180 comp1258_seq0 AATTCTGCATCATCCACGCTTTACCACCTT
tetur09g02180 comp1258_seq0 TGAATTCTGCATCATCCACGCTTTACCACC
tetur09g02180 comp1258_seq0 TTCTGCATCATCCACGCTTTACCACCTTCA
tetur09g02180 comp1258_seq0 AGAGCAACGAACCCAATCCATGAATTCTGC
tetur09g02500 comp1982_seq1 AACCAAGTTAGAGATGGATCGACGGGAAAC
tetur09g02500 comp1982_seq1 CAAGTTAGAGATGGATCGACGGGAAACAGA
tetur09g02500 comp1982_seq1 CACTGTCTTCAAGCCGCTCACTTTAAACAT
tetur09g02500 comp1982_seq1 CATCAATGCCAACCAAGTTAGAGATGGATC
tetur09g02500 comp1982_seq1 CATCGTCTCGTCGGTGCATTGTGAACAACA
tetur09g02500 comp1982_seq1 CCAAGTTAGAGATGGATCGACGGGAAACAG
tetur09g02500 comp1982_seq1 CCTGTGTCCACTCCAACCAAGGTCCTTAAA
tetur09g02500 comp1982_seq1 CGTTCTGGTTGAATGATTGTTGAAATCGGC
tetur09g02500 comp1982_seq1 AAGCTACTAGATGTCACTGTCTTCAAGCCG
tetur09g02500 comp1982_seq1 CTACTAGATGTCACTGTCTTCAAGCCGCTC
tetur09g02500 comp1982_seq1 CTAGATGTCACTGTCTTCAAGCCGCTCACT
tetur09g02500 comp1982_seq1 GAAACAGACGCAGAGACAGGTGAAGAGTCG
tetur09g02500 comp1982_seq1 AAGTTAGAGATGGATCGACGGGAAACAGAC
tetur09g02500 comp1982_seq1 GAAGCTACTAGATGTCACTGTCTTCAAGCC
tetur09g02500 comp1982_seq1 GACCTAATCTTATCATCAATGCCAACCAAG
tetur09g02500 comp1982_seq1 GACGTTCTGGTTGAATGATTGTTGAAATCG
tetur09g02500 comp1982_seq1 GATGTCACTGTCTTCAAGCCGCTCACTTTA
tetur09g02500 comp1982_seq1 GCATATCACCACTGCAAGGCTCTGTTAGCT
tetur09g02500 comp1982_seq1 GCTACTAGATGTCACTGTCTTCAAGCCGCT
tetur09g02500 comp1982_seq1 GGAAACAGACGCAGAGACAGGTGAAGAGTC
tetur09g02500 comp1982_seq1 GGGAAACAGACGCAGAGACAGGTGAAGAGT
tetur09g02500 comp1982_seq1 GTCACTGTCTTCAAGCCGCTCACTTTAAAC
tetur09g02500 comp1982_seq1 GTTAGAGATGGATCGACGGGAAACAGACGC
tetur09g02500 comp1982_seq1 TACTAGATGTCACTGTCTTCAAGCCGCTCA
tetur09g02500 comp1982_seq1 TAGAGATGGATCGACGGGAAACAGACGCAG
tetur09g02500 comp1982_seq1 TATCATCAATGCCAACCAAGTTAGAGATGG
tetur09g02500 comp1982_seq1 TCACTGTCTTCAAGCCGCTCACTTTAAACA
tetur09g02500 comp1982_seq1 TCATCGTCTCGTCGGTGCATTGTGAACAAC
tetur09g02500 comp1982_seq1 TCATCTTGCAACAATTGACGTTCTGGTTGA
tetur09g02500 comp1982_seq1 TCTCGTCGGTGCATTGTGAACAACAATTAG
tetur09g02500 comp1982_seq1 TGAAGAGTCGCCTGTGTCCACTCCAACCAA
tetur09g02500 comp1982_seq1 TGTCACTGTCTTCAAGCCGCTCACTTTAAA
tetur09g02500 comp1982_seq1 TTAGAGATGGATCGACGGGAAACAGACGCA
tetur09g02500 comp1982_seq1 TTCATCTTGCAACAATTGACGTTCTGGTTG
tetur09g02500 comp1982_seq1 ACGTTCTGGTTGAATGATTGTTGAAATCGG
tetur09g02500 comp1982_seq1 AAATCGGCGCATATTGTAGTCGATCGCCTT
tetur09g02500 comp1982_seq1 ACTAGATGTCACTGTCTTCAAGCCGCTCAC
tetur09g02500 comp1982_seq1 AGATGTCACTGTCTTCAAGCCGCTCACTTT
tetur09g02500 comp1982_seq1 AGCTACTAGATGTCACTGTCTTCAAGCCGC
tetur09g02500 comp1982_seq1 AGTTAGAGATGGATCGACGGGAAACAGACG
tetur09g02760 comp4785_seq0 GGGTGGCTTTACAATTCTCTTCTTCTGCCT
tetur09g02760 comp4785_seq0 AAATGAAGGGCAAACTCTTGAGATACCGCT
tetur09g03140 comp829_seq0 ATCGATGTCTCCTTCTTTCCAGTGGAAGGT
tetur09g03140 comp829_seq0 ATGGCCATTCTCTAATTACTGGCTGACTTT
tetur09g03140 comp829_seq0 ATTCGAATGGCCATTCTCTAATTACTGGCT
tetur09g03140 comp829_seq0 ATTCGGGCTTAACTGTGGCAAGCGCTGAAG
tetur09g03140 comp829_seq0 ATTGCCATCATAGCCAACAGAAGATGCGTT
tetur09g03140 comp829_seq0 ATTTGCGATTATCGCTTCATCCGCAAGTCT
tetur09g03140 comp829_seq0 CAATCGATTTGCGATTATCGCTTCATCCGC
tetur09g03140 comp829_seq0 CAATTCGAATGGCCATTCTCTAATTACTGG
tetur09g03140 comp829_seq0 CACATCTATCTTCCAGTTGAACATCTGGAA
tetur09g03140 comp829_seq0 CAGGTAATCTCCTATTCGACTCCTTGAAGT
tetur09g03140 comp829_seq0 CAGTTGCCTTTCGCAATTCGAATGGCCATT
tetur09g03140 comp829_seq0 CATCGATGTCTCCTTCTTTCCAGTGGAAGG
tetur09g03140 comp829_seq0 CATCTATCTTCCAGTTGAACATCTGGAACG
tetur09g03140 comp829_seq0 CCACATCTATCTTCCAGTTGAACATCTGGA
tetur09g03140 comp829_seq0 CCATTCTCTAATTACTGGCTGACTTTGTGC
tetur09g03140 comp829_seq0 CCTCTGAAGGATTCACCACCTCCACCTCTA
tetur09g03140 comp829_seq0 CCTCTGCTTTGACCTCCTCTGAAGGATTCA
tetur09g03140 comp829_seq0 CCTTTCGCAATTCGAATGGCCATTCTCTAA
tetur09g03140 comp829_seq0 CGAATGGCCATTCTCTAATTACTGGCTGAC
tetur09g03140 comp829_seq0 CGATAGTAGCCACCACCTCTGGAGCTCATA
tetur09g03140 comp829_seq0 CGATGTCTCCTTCTTTCCAGTGGAAGGTTT
tetur09g03140 comp829_seq0 CGATTATCGCTTCATCCGCAAGTCTTTGCT
tetur09g03140 comp829_seq0 CGATTTGCGATTATCGCTTCATCCGCAAGT
tetur09g03140 comp829_seq0 CGTCGGAAATATTCTGCAACTGATACAGTT
tetur09g03140 comp829_seq0 CTATTGCCATCATAGCCAACAGAAGATGCG
tetur09g03140 comp829_seq0 CTCATCCAAGGATGATAACGGAATGGTGTT
tetur09g03140 comp829_seq0 CTCTAATTACTGGCTGACTTTGTGCGGGCA
tetur09g03140 comp829_seq0 CTCTGAAGGATTCACCACCTCCACCTCTAG
tetur09g03140 comp829_seq0 CTCTGCTTTGACCTCCTCTGAAGGATTCAC
tetur09g03140 comp829_seq0 CTCTGTCGTACGTAGAGACAGATGCAGCTA
tetur09g03140 comp829_seq0 CTCTTCATGACCTCTATTTGAGGTGCTCCA
tetur09g03140 comp829_seq0 AAGGATTCACCACCTCCACCTCTAGCATAT
tetur09g03140 comp829_seq0 CTGAAGGATTCACCACCTCCACCTCTAGCA
tetur09g03140 comp829_seq0 CTGCAACTGATACAGTTTCATCGATGTCTC
tetur09g03140 comp829_seq0 CTGCTTTGACCTCCTCTGAAGGATTCACCA
tetur09g03140 comp829_seq0 CTGGGATTTCCTCTGCTTTGACCTCCTCTG
tetur09g03140 comp829_seq0 CTGTCGTACGTAGAGACAGATGCAGCTACT
tetur09g03140 comp829_seq0 CTTCATGACCTCTATTTGAGGTGCTCCAGG
tetur09g03140 comp829_seq0 CTTTCAGAATCAGAACCATGATACAGCCAT
tetur09g03140 comp829_seq0 CTTTCGCAATTCGAATGGCCATTCTCTAAT
tetur09g03140 comp829_seq0 CTTTGACCTCCTCTGAAGGATTCACCACCT
tetur09g03140 comp829_seq0 CTTTGTACGAATTCGGGCTTAACTGTGGCA
tetur09g03140 comp829_seq0 GAAGGATTCACCACCTCCACCTCTAGCATA
tetur09g03140 comp829_seq0 GAATGGCCATTCTCTAATTACTGGCTGACT
tetur09g03140 comp829_seq0 GAATTCGGGCTTAACTGTGGCAAGCGCTGA
tetur09g03140 comp829_seq0 GATAGTAGCCACCACCTCTGGAGCTCATAG
tetur09g03140 comp829_seq0 GATTCACCACCTCCACCTCTAGCATATCCA
tetur09g03140 comp829_seq0 GATTTCCTCTGCTTTGACCTCCTCTGAAGG
tetur09g03140 comp829_seq0 GATTTGCGATTATCGCTTCATCCGCAAGTC
tetur09g03140 comp829_seq0 GCAACTGATACAGTTTCATCGATGTCTCCT
tetur09g03140 comp829_seq0 GCCATTCTCTAATTACTGGCTGACTTTGTG
tetur09g03140 comp829_seq0 GCCTTTCGCAATTCGAATGGCCATTCTCTA
tetur09g03140 comp829_seq0 GCGATTATCGCTTCATCCGCAAGTCTTTGC
tetur09g03140 comp829_seq0 AATGGCCATTCTCTAATTACTGGCTGACTT
tetur09g03140 comp829_seq0 GCTTTGACCTCCTCTGAAGGATTCACCACC
tetur09g03140 comp829_seq0 GGATTCACCACCTCCACCTCTAGCATATCC
tetur09g03140 comp829_seq0 GGATTTCCTCTGCTTTGACCTCCTCTGAAG
tetur09g03140 comp829_seq0 GGCCATTCTCTAATTACTGGCTGACTTTGT
tetur09g03140 comp829_seq0 GGGATTTCCTCTGCTTTGACCTCCTCTGAA
tetur09g03140 comp829_seq0 GGTAATCTCCTATTCGACTCCTTGAAGTTT
tetur09g03140 comp829_seq0 GTACGAATTCGGGCTTAACTGTGGCAAGCG
tetur09g03140 comp829_seq0 GTTGCCTTTCGCAATTCGAATGGCCATTCT
tetur09g03140 comp829_seq0 GTTTCAGGTAATCTCCTATTCGACTCCTTG
tetur09g03140 comp829_seq0 TACGAATTCGGGCTTAACTGTGGCAAGCGC
tetur09g03140 comp829_seq0 TAGTAGCCACCACCTCTGGAGCTCATAGTC
tetur09g03140 comp829_seq0 TATTTGAGGTGCTCCAGGGCGGAAGTTGGA
tetur09g03140 comp829_seq0 TCAATCGATTTGCGATTATCGCTTCATCCG
tetur09g03140 comp829_seq0 ACATCTATCTTCCAGTTGAACATCTGGAAC
tetur09g03140 comp829_seq0 TCAGAATCAGAACCATGATACAGCCATGAA
tetur09g03140 comp829_seq0 TCAGGTAATCTCCTATTCGACTCCTTGAAG
tetur09g03140 comp829_seq0 TCATCCAAGGATGATAACGGAATGGTGTTG
tetur09g03140 comp829_seq0 TCCTCTGCTTTGACCTCCTCTGAAGGATTC
tetur09g03140 comp829_seq0 TCGAATGGCCATTCTCTAATTACTGGCTGA
tetur09g03140 comp829_seq0 TCGATTTGCGATTATCGCTTCATCCGCAAG
tetur09g03140 comp829_seq0 TCGCAATTCGAATGGCCATTCTCTAATTAC
tetur09g03140 comp829_seq0 TCTATTGCCATCATAGCCAACAGAAGATGC
tetur09g03140 comp829_seq0 TCTCTAATTACTGGCTGACTTTGTGCGGGC
tetur09g03140 comp829_seq0 TCTCTTCATGACCTCTATTTGAGGTGCTCC
tetur09g03140 comp829_seq0 TCTGAAGGATTCACCACCTCCACCTCTAGC
tetur09g03140 comp829_seq0 TCTGCTTTGACCTCCTCTGAAGGATTCACC
tetur09g03140 comp829_seq0 TCTGTCGTACGTAGAGACAGATGCAGCTAC
tetur09g03140 comp829_seq0 TCTTCATGACCTCTATTTGAGGTGCTCCAG
tetur09g03140 comp829_seq0 TCTTTGTACGAATTCGGGCTTAACTGTGGC
tetur09g03140 comp829_seq0 TGCAACTGATACAGTTTCATCGATGTCTCC
tetur09g03140 comp829_seq0 TGCGATTATCGCTTCATCCGCAAGTCTTTG
tetur09g03140 comp829_seq0 TGCTTTGACCTCCTCTGAAGGATTCACCAC
tetur09g03140 comp829_seq0 TGGCCATTCTCTAATTACTGGCTGACTTTG
tetur09g03140 comp829_seq0 TGGGATTTCCTCTGCTTTGACCTCCTCTGA
tetur09g03140 comp829_seq0 TGTACGAATTCGGGCTTAACTGTGGCAAGC
tetur09g03140 comp829_seq0 TGTCTGCCAACTCCATCGTTTGGATTTACC
tetur09g03140 comp829_seq0 TTCAGAATCAGAACCATGATACAGCCATGA
tetur09g03140 comp829_seq0 TTCAGGTAATCTCCTATTCGACTCCTTGAA
tetur09g03140 comp829_seq0 TTCAGTTGCCTTTCGCAATTCGAATGGCCA
tetur09g03140 comp829_seq0 TTCGAATGGCCATTCTCTAATTACTGGCTG
tetur09g03140 comp829_seq0 TTCTATTGCCATCATAGCCAACAGAAGATG
tetur09g03140 comp829_seq0 TTCTCTAATTACTGGCTGACTTTGTGCGGG
tetur09g03140 comp829_seq0 ACGAATTCGGGCTTAACTGTGGCAAGCGCT
tetur09g03140 comp829_seq0 TTGCCTTTCGCAATTCGAATGGCCATTCTC
tetur09g03140 comp829_seq0 ACGATAGTAGCCACCACCTCTGGAGCTCAT
tetur09g03140 comp829_seq0 TTGTACGAATTCGGGCTTAACTGTGGCAAG
tetur09g03140 comp829_seq0 TTTCAGAATCAGAACCATGATACAGCCATG
tetur09g03140 comp829_seq0 TTTCAGGTAATCTCCTATTCGACTCCTTGA
tetur09g03140 comp829_seq0 TTTGTACGAATTCGGGCTTAACTGTGGCAA
tetur09g03140 comp829_seq0 AAATCGCATGATTGGGCCTTCATTTCTTGT
tetur09g03140 comp829_seq0 AGGATTCACCACCTCCACCTCTAGCATATC
tetur09g03140 comp829_seq0 AGGTAATCTCCTATTCGACTCCTTGAAGTT
tetur09g03140 comp829_seq0 AGTTGAACATCTGGAACGCCAAGTCGCTTG
tetur09g03140 comp829_seq0 AGTTGCCTTTCGCAATTCGAATGGCCATTC
tetur09g03140 comp829_seq0 ATAGTAGCCACCACCTCTGGAGCTCATAGT
tetur09g03760 comp1108_seq0 ATTATTCGGACCAAATCCACAACTCTCAGG
tetur09g03760 comp1108_seq0 ATTCGGACCAAATCCACAACTCTCAGGAGC
tetur09g03760 comp1108_seq0 CAAATCCACAACTCTCAGGAGCTTGGAGTT
tetur09g03760 comp1108_seq0 CAATTATTCGGACCAAATCCACAACTCTCA
tetur09g03760 comp1108_seq0 CAGAAAGACAAAGGGTGAGTTAAGGTAGCC
tetur09g03760 comp1108_seq0 CCAAATCCACAACTCTCAGGAGCTTGGAGT
tetur09g03760 comp1108_seq0 CGGACCAAATCCACAACTCTCAGGAGCTTG
tetur09g03760 comp1108_seq0 CTCAATTATTCGGACCAAATCCACAACTCT
tetur09g03760 comp1108_seq0 GAAAGACAAAGGGTGAGTTAAGGTAGCCAT
tetur09g03760 comp1108_seq0 GACCAAATCCACAACTCTCAGGAGCTTGGA
tetur09g03760 comp1108_seq0 GACGTAATCTTGTCCACTTGTGGTGCGGAC
tetur09g03760 comp1108_seq0 AATCCACAACTCTCAGGAGCTTGGAGTTCC
tetur09g03760 comp1108_seq0 AATTATTCGGACCAAATCCACAACTCTCAG
tetur09g03760 comp1108_seq0 GGACCAAATCCACAACTCTCAGGAGCTTGG
tetur09g03760 comp1108_seq0 GGTTGCATGTACCTCAGACGTAATCTTGTC
tetur09g03760 comp1108_seq0 GTTGCATGTACCTCAGACGTAATCTTGTCC
tetur09g03760 comp1108_seq0 TATTCGGACCAAATCCACAACTCTCAGGAG
tetur09g03760 comp1108_seq0 TCAATTATTCGGACCAAATCCACAACTCTC
tetur09g03760 comp1108_seq0 TCAGACCATGTTTCATCCATGCCAACCACG
tetur09g03760 comp1108_seq0 ACCAAATCCACAACTCTCAGGAGCTTGGAG
tetur09g03760 comp1108_seq0 TCTCAATTATTCGGACCAAATCCACAACTC
tetur09g03760 comp1108_seq0 TGGAGTTCCATGAATGCTAATCAATCGCCC
tetur09g03760 comp1108_seq0 TTATTCGGACCAAATCCACAACTCTCAGGA
tetur09g03760 comp1108_seq0 AAATCCACAACTCTCAGGAGCTTGGAGTTC
tetur09g03760 comp1108_seq0 ATCAGACCATGTTTCATCCATGCCAACCAC
tetur09g04010 comp5813_seq0 CAAGACAAATTTGCGACAGAGATAGAGGAA
tetur09g04010 comp5813_seq0 ACAAATCCCTATGCTGCCTCATACGACTCT
tetur09g04010 comp5813_seq0 GTTACAAATCCCTATGCTGCCTCATACGAC
tetur09g04010 comp5813_seq0 TACAAATCCCTATGCTGCCTCATACGACTC
tetur09g04010 comp5813_seq0 TCAAGACAAATTTGCGACAGAGATAGAGGA
tetur09g04010 comp5813_seq0 ACGCCGATTCAGTAATCTCAAGGACCCGAT
tetur09g04090 comp1200_seq1 CCGTCGTCAACACTATCGCTGTCACCATCA
tetur09g04090 comp1200_seq1 CGTCGTCAACACTATCGCTGTCACCATCAC
tetur09g04090 comp1200_seq1 CTCCGTCGTCAACACTATCGCTGTCACCAT
tetur09g04090 comp1200_seq1 TCCGTCGTCAACACTATCGCTGTCACCATC
tetur09g06120 comp2527_seq0 ATGACTTCACCAACGCTCTTCATTGAGCTT
tetur09g06120 comp2527_seq0 CATACTAAGTGCGTCGATTAGAAGACGGGC
tetur09g06120 comp2527_seq0 CATGACTTCACCAACGCTCTTCATTGAGCT
tetur09g06120 comp2527_seq0 CGATCGCCATGACTTCACCAACGCTCTTCA
tetur09g06120 comp2527_seq0 GAATGCTTCTTCGAATCTTCGACCGATCGC
tetur09g06120 comp2527_seq0 GATCCCTCGATCATACTAAGTGCGTCGATT
tetur09g06120 comp2527_seq0 GGAATGCTTCTTCGAATCTTCGACCGATCG
tetur09g06120 comp2527_seq0 GGTGATCCCTCGATCATACTAAGTGCGTCG
tetur09g06120 comp2527_seq0 GTGATCCCTCGATCATACTAAGTGCGTCGA
tetur09g06120 comp2527_seq0 TACTAAGTGCGTCGATTAGAAGACGGGCAC
tetur09g06120 comp2527_seq0 TCATACTAAGTGCGTCGATTAGAAGACGGG
tetur09g06120 comp2527_seq0 TGGTGATCCCTCGATCATACTAAGTGCGTC
tetur09g06120 comp2527_seq0 ACCGATCGCCATGACTTCACCAACGCTCTT
tetur09g06120 comp2527_seq0 ATCATACTAAGTGCGTCGATTAGAAGACGG
tetur09g06470 comp1210_seq0 ATCGCGTCCAGTTGTTTACTTGTCGCAATT
tetur09g06470 comp1210_seq0 CATCGCGTCCAGTTGTTTACTTGTCGCAAT
tetur09g06470 comp1210_seq0 CCGGCGTAACGTGAATGGTTAGTAACATGA
tetur09g06470 comp1210_seq0 CGGCGTAACGTGAATGGTTAGTAACATGAA
tetur09g06470 comp1210_seq0 GAACTGGATTGAAGAAATGAAGACCGGCGT
tetur09g06470 comp1210_seq0 GCGATTCCTGATCCCATTAGACCACTACCA
tetur09g06470 comp1210_seq0 TCATCGCGTCCAGTTGTTTACTTGTCGCAA
tetur09g06470 comp1210_seq0 TCGCGTCCAGTTGTTTACTTGTCGCAATTG
tetur09g06470 comp1210_seq0 ACCGGCGTAACGTGAATGGTTAGTAACATG
tetur09g06470 comp1210_seq0 AGCGATTCCTGATCCCATTAGACCACTACC
tetur09g06570 comp10285_seq0 CCTTTACTCCACGAATCAGGAACTTTACAG
tetur09g06610 comp2186_seq0 ATCTCATCGTCTATTGGTAAATTGATGGCC
tetur09g06610 comp2186_seq0 ATTGATGGCCCTCAAAGTACTGGATTTGAC
tetur09g06610 comp2186_seq0 TCTCATCGTCTATTGGTAAATTGATGGCCC
tetur09g06610 comp2186_seq0 TTCGCGGTCACTGTATCAAAGGAGGTAATA
tetur09g06610 comp2186_seq0 AAATTGATGGCCCTCAAAGTACTGGATTTG
tetur108g00010 comp1937_seq0 CAAACGATTGACGGATATGATCCTTAAGAG
tetur108g00010 comp1937_seq0 AACGATTGACGGATATGATCCTTAAGAGTG
tetur108g00010 comp1937_seq0 CACGGCAACTTAAACCAGGAACATGTTTGT
tetur108g00010 comp1937_seq0 CGATTGACGGATATGATCCTTAAGAGTGAA
tetur108g00010 comp1937_seq0 CTAGACATGTTAAAGCAGCAATAGTTGCCT
tetur108g00010 comp1937_seq0 CTTCACGGCAACTTAAACCAGGAACATGTT
tetur108g00010 comp1937_seq0 AATGGCAAACGATTGACGGATATGATCCTT
tetur108g00010 comp1937_seq0 GGCAAACGATTGACGGATATGATCCTTAAG
tetur108g00010 comp1937_seq0 GTGAAATTTAACTGCTTGATTAATGCCGCC
tetur108g00010 comp1937_seq0 TCACGGCAACTTAAACCAGGAACATGTTTG
tetur108g00010 comp1937_seq0 TGGCAAACGATTGACGGATATGATCCTTAA
tetur108g00010 comp1937_seq0 ACTTCACGGCAACTTAAACCAGGAACATGT
tetur108g00010 comp1937_seq0 AAATGGCAAACGATTGACGGATATGATCCT
tetur10g00180 comp3785_seq0 CATGTAACAAGTTGCGAATGGAGTGCCAAA
tetur10g00180 comp3785_seq0 GAACATGTAACAAGTTGCGAATGGAGTGCC
tetur10g00180 comp3785_seq0 TATTGGCCGCATTGCACATAGATTCTTCTG
tetur10g00180 comp3785_seq0 TCCTTTGATGATACGGAAGGTGCATTTATC
tetur10g00180 comp3785_seq0 TGAATGTCGATATGAGGACTTATCGCAGTC
tetur10g00180 comp3785_seq0 TTGGTAGTATTGGTAGTATTGGCCGCATTG
tetur10g01620 comp1622_seq0 TTTGGTTTAGGGTGCAATGGTTGAATCAGA
tetur10g03710 comp273_seq1 AACCAACTCATTGGTTACCAGTAACCGTCT
tetur10g03710 comp273_seq1 ATGATTTCTACTCACAAGGGAAGTGCCTTT
tetur10g03710 comp273_seq1 ATTACTTGTAACCACGGCTCTGTTCATTTC
tetur10g03710 comp273_seq1 ATTGGTTACCAGTAACCGTCTCAGCTCTAC
tetur10g03710 comp273_seq1 ATTTCTACTCACAAGGGAAGTGCCTTTGCT
tetur10g03710 comp273_seq1 CAACTCATTGGTTACCAGTAACCGTCTCAG
tetur10g03710 comp273_seq1 CAAGAGGAGAAAGCAACTATTCCTTCATTC
tetur10g03710 comp273_seq1 CAATAACCAACTCATTGGTTACCAGTAACC
tetur10g03710 comp273_seq1 CAATGATTTCTACTCACAAGGGAAGTGCCT
tetur10g03710 comp273_seq1 CACGGCTCTGTTCATTTCATTTCCTAACCT
tetur10g03710 comp273_seq1 AACTCATTGGTTACCAGTAACCGTCTCAGC
tetur10g03710 comp273_seq1 CATTGGTTACCAGTAACCGTCTCAGCTCTA
tetur10g03710 comp273_seq1 CCAACTCATTGGTTACCAGTAACCGTCTCA
tetur10g03710 comp273_seq1 CCAATAACCAACTCATTGGTTACCAGTAAC
tetur10g03710 comp273_seq1 CCACGGCTCTGTTCATTTCATTTCCTAACC
tetur10g03710 comp273_seq1 AAGAGGAGAAAGCAACTATTCCTTCATTCG
tetur10g03710 comp273_seq1 CTCATTGGTTACCAGTAACCGTCTCAGCTC
tetur10g03710 comp273_seq1 CTGTACAAGAGGAGAAAGCAACTATTCCTT
tetur10g03710 comp273_seq1 CTTGCCCAATAACCAATAACCAACTCATTG
tetur10g03710 comp273_seq1 GAGGAGAAAGCAACTATTCCTTCATTCGTT
tetur10g03710 comp273_seq1 GATTTCTACTCACAAGGGAAGTGCCTTTGC
tetur10g03710 comp273_seq1 GCAATGATTTCTACTCACAAGGGAAGTGCC
tetur10g03710 comp273_seq1 GGAGAAAGCAACTATTCCTTCATTCGTTGT
tetur10g03710 comp273_seq1 GGGTTGAGATCTGTACAAGAGGAGAAAGCA
tetur10g03710 comp273_seq1 GGTTACCAGTAACCGTCTCAGCTCTACATT
tetur10g03710 comp273_seq1 GGTTGAGATCTGTACAAGAGGAGAAAGCAA
tetur10g03710 comp273_seq1 GTACAAGAGGAGAAAGCAACTATTCCTTCA
tetur10g03710 comp273_seq1 GTTGAGATCTGTACAAGAGGAGAAAGCAAC
tetur10g03710 comp273_seq1 TAACCAACTCATTGGTTACCAGTAACCGTC
tetur10g03710 comp273_seq1 ACCAACTCATTGGTTACCAGTAACCGTCTC
tetur10g03710 comp273_seq1 TGAGATCTGTACAAGAGGAGAAAGCAACTA
tetur10g03710 comp273_seq1 TGATTTCTACTCACAAGGGAAGTGCCTTTG
tetur10g03710 comp273_seq1 TGCAATGATTTCTACTCACAAGGGAAGTGC
tetur10g03710 comp273_seq1 TGTAACCACGGCTCTGTTCATTTCATTTCC
tetur10g03710 comp273_seq1 TGTACAAGAGGAGAAAGCAACTATTCCTTC
tetur10g03710 comp273_seq1 TTACTTGTAACCACGGCTCTGTTCATTTCA
tetur10g03710 comp273_seq1 TTCCTTGCCCAATAACCAATAACCAACTCA
tetur10g03710 comp273_seq1 TTGCCCAATAACCAATAACCAACTCATTGG
tetur10g03710 comp273_seq1 TTGGTTACCAGTAACCGTCTCAGCTCTACA
tetur10g03710 comp273_seq1 TTTCCTTGCCCAATAACCAATAACCAACTC
tetur10g03710 comp273_seq1 ACGGCTCTGTTCATTTCATTTCCTAACCTT
tetur10g03710 comp273_seq1 ACTCATTGGTTACCAGTAACCGTCTCAGCT
tetur10g03710 comp273_seq1 AGAGGAGAAAGCAACTATTCCTTCATTCGT
tetur10g03710 comp273_seq1 AGGAGAAAGCAACTATTCCTTCATTCGTTG
tetur10g03710 comp273_seq1 ATAACCAACTCATTGGTTACCAGTAACCGT
tetur10g04160 comp5756_seq0 ATGTGTATCACCTGACCAATCATGAAATCG
tetur10g04160 comp5756_seq0 CAGGTATGTGTATCACCTGACCAATCATGA
tetur10g04160 comp5756_seq0 CTGACTCGGTTACTTCAGCTCTGGCGGATT
tetur10g04160 comp5756_seq0 CTTGGATGCTGGGATGAGGCCTAAAGTCTT
tetur10g04160 comp5756_seq0 GGTATGTGTATCACCTGACCAATCATGAAA
tetur10g04160 comp5756_seq0 TGTGTATCACCTGACCAATCATGAAATCGA
tetur10g04160 comp5756_seq0 TTCTGACTCGGTTACTTCAGCTCTGGCGGA
tetur10g04950 comp6588_seq0 CTCGAAATCAATCCTCTCCGGTGGGTTATC
tetur10g04950 comp6588_seq0 TCGAAATCAATCCTCTCCGGTGGGTTATCA
tetur10g04950 comp6588_seq0 TGAGATAAGCTCCTGATTCATCTTTGTCAC
tetur10g04950 comp6588_seq0 ACTCGAAATCAATCCTCTCCGGTGGGTTAT
tetur10g05130 comp2985_seq0 ATGCTGGCGGTTGAAGGTACTGAGATTTAG
tetur10g05130 comp2985_seq0 ATTCGTGTCGCTTAAATCAGCCTTGCGTCT
tetur10g05130 comp2985_seq0 AACCTTTATTCGTGTCGCTTAAATCAGCCT
tetur10g05130 comp2985_seq0 CAATGCTGGCGGTTGAAGGTACTGAGATTT
tetur10g05130 comp2985_seq0 CACTTAAATTGCAAGCTGGATCCAATACTG
tetur10g05130 comp2985_seq0 CAGAAATAAGCTGCTCTTGAGTTCTGGCAA
tetur10g05130 comp2985_seq0 AACTGGTCATCAGAATCTGGTGGTTTCATT
tetur10g05130 comp2985_seq0 CATCAGAAATAAGCCAATGCTGGCGGTTGA
tetur10g05130 comp2985_seq0 CCAATGCTGGCGGTTGAAGGTACTGAGATT
tetur10g05130 comp2985_seq0 CCACTTAAATTGCAAGCTGGATCCAATACT
tetur10g05130 comp2985_seq0 CCAGAAATAAGCTGCTCTTGAGTTCTGGCA
tetur10g05130 comp2985_seq0 CCATCAGAAATAAGCCAATGCTGGCGGTTG
tetur10g05130 comp2985_seq0 CCTTTATTCGTGTCGCTTAAATCAGCCTTG
tetur10g05130 comp2985_seq0 AAGATTGGTTTAGAGGTTCTGTAGCGGATT
tetur10g05130 comp2985_seq0 CGACTTTACCAAGACTGATGCAATTCGAAC
tetur10g05130 comp2985_seq0 AAGCCAATGCTGGCGGTTGAAGGTACTGAG
tetur10g05130 comp2985_seq0 CTCACCTGGAGCTAAATGGAGTTAGAACAA
tetur10g05130 comp2985_seq0 CTCGACTTTACCAAGACTGATGCAATTCGA
tetur10g05130 comp2985_seq0 CTGGCGGTTGAAGGTACTGAGATTTAGCTG
tetur10g05130 comp2985_seq0 CTGGTCATCAGAATCTGGTGGTTTCATTTC
tetur10g05130 comp2985_seq0 CTGTAGCGGATTTAGATGCATTCGCCTGCG
tetur10g05130 comp2985_seq0 CTTAACTTGTCGAGTCCCAGCTGTGAATGG
tetur10g05130 comp2985_seq0 CTTTATTCGTGTCGCTTAAATCAGCCTTGC
tetur10g05130 comp2985_seq0 GAAAGATTGGTTTAGAGGTTCTGTAGCGGA
tetur10g05130 comp2985_seq0 GAAATAAGCCAATGCTGGCGGTTGAAGGTA
tetur10g05130 comp2985_seq0 GAAATAAGCTGCTCTTGAGTTCTGGCAAGG
tetur10g05130 comp2985_seq0 GAACCTTTATTCGTGTCGCTTAAATCAGCC
tetur10g05130 comp2985_seq0 AATAAGCCAATGCTGGCGGTTGAAGGTACT
tetur10g05130 comp2985_seq0 AATAGATTTGGTAGGCGAAGCTCTGAATCG
tetur10g05130 comp2985_seq0 GACTTTACCAAGACTGATGCAATTCGAACT
tetur10g05130 comp2985_seq0 GATCGTCTTAACTTGTCGAGTCCCAGCTGT
tetur10g05130 comp2985_seq0 GCATTACTTGTACTGACTGGTTCACCAGTA
tetur10g05130 comp2985_seq0 GCTCACCTGGAGCTAAATGGAGTTAGAACA
tetur10g05130 comp2985_seq0 GGCGGTTGAAGGTACTGAGATTTAGCTGTT
tetur10g05130 comp2985_seq0 GGGTGGTGTTTCAATTAATAGTGTAGGACT
tetur10g05130 comp2985_seq0 GTAACTGGTCATCAGAATCTGGTGGTTTCA
tetur10g05130 comp2985_seq0 GTAGCGGATTTAGATGCATTCGCCTGCGAT
tetur10g05130 comp2985_seq0 GTTTGTAACTGGTCATCAGAATCTGGTGGT
tetur10g05130 comp2985_seq0 TAAGCCAATGCTGGCGGTTGAAGGTACTGA
tetur10g05130 comp2985_seq0 TAGCATTACTTGTACTGACTGGTTCACCAG
tetur10g05130 comp2985_seq0 TAGCGGATTTAGATGCATTCGCCTGCGATG
tetur10g05130 comp2985_seq0 TATTCGTGTCGCTTAAATCAGCCTTGCGTC
tetur10g05130 comp2985_seq0 TCACCTGGAGCTAAATGGAGTTAGAACAAA
tetur10g05130 comp2985_seq0 TCAGAAATAAGCCAATGCTGGCGGTTGAAG
tetur10g05130 comp2985_seq0 TCGACTTTACCAAGACTGATGCAATTCGAA
tetur10g05130 comp2985_seq0 TCTGTAGCGGATTTAGATGCATTCGCCTGC
tetur10g05130 comp2985_seq0 ACCACTTAAATTGCAAGCTGGATCCAATAC
tetur10g05130 comp2985_seq0 TGAACCTTTATTCGTGTCGCTTAAATCAGC
tetur10g05130 comp2985_seq0 ACCATCAGAAATAAGCCAATGCTGGCGGTT
tetur10g05130 comp2985_seq0 AAATAAGCCAATGCTGGCGGTTGAAGGTAC
tetur10g05130 comp2985_seq0 TGCTGGCGGTTGAAGGTACTGAGATTTAGC
tetur10g05130 comp2985_seq0 TGGTCATCAGAATCTGGTGGTTTCATTTCC
tetur10g05130 comp2985_seq0 TGTAACTGGTCATCAGAATCTGGTGGTTTC
tetur10g05130 comp2985_seq0 TGTAGCGGATTTAGATGCATTCGCCTGCGA
tetur10g05130 comp2985_seq0 TTCGATCGTCTTAACTTGTCGAGTCCCAGC
tetur10g05130 comp2985_seq0 TTCGTGTCGCTTAAATCAGCCTTGCGTCTG
tetur10g05130 comp2985_seq0 TTCTGTAGCGGATTTAGATGCATTCGCCTG
tetur10g05130 comp2985_seq0 ACCTTTATTCGTGTCGCTTAAATCAGCCTT
tetur10g05130 comp2985_seq0 TTTCGATCGTCTTAACTTGTCGAGTCCCAG
tetur10g05130 comp2985_seq0 ACTGGTCATCAGAATCTGGTGGTTTCATTT
tetur10g05130 comp2985_seq0 ACTTTGGCAACTCCATCAGTTGACCGATTT
tetur10g05130 comp2985_seq0 AGAAATAAGCCAATGCTGGCGGTTGAAGGT
tetur10g05130 comp2985_seq0 AGAAATAAGCTGCTCTTGAGTTCTGGCAAG
tetur10g05130 comp2985_seq0 AGATTGGTTTAGAGGTTCTGTAGCGGATTT
tetur10g05130 comp2985_seq0 AGCATTACTTGTACTGACTGGTTCACCAGT
tetur10g05130 comp2985_seq0 AGCCAGAAATAAGCTGCTCTTGAGTTCTGG
tetur10g05130 comp2985_seq0 ATAAGCCAATGCTGGCGGTTGAAGGTACTG
tetur10g05140 comp3277_seq0 ATGGATCCAAAGAGGGTTGTCAGCAGGCAG
tetur10g05140 comp3277_seq0 CCGATCGTGTCTGGTGTATCTGGTAAGATG
tetur10g05140 comp3277_seq0 CGATCGTGTCTGGTGTATCTGGTAAGATGG
tetur10g05140 comp3277_seq0 GATGGATCCAAAGAGGGTTGTCAGCAGGCA
tetur10g05140 comp3277_seq0 GGTGTCATTATAACCCTAGGATGGATCCAA
tetur10g05140 comp3277_seq0 GTCCGATCGTGTCTGGTGTATCTGGTAAGA
tetur10g05140 comp3277_seq0 GTGGTGTCATTATAACCCTAGGATGGATCC
tetur10g05140 comp3277_seq0 GTGTCATTATAACCCTAGGATGGATCCAAA
tetur10g05140 comp3277_seq0 TGGTGTCATTATAACCCTAGGATGGATCCA
tetur10g05140 comp3277_seq0 TGTTGTGAAAGTAGTAACACCGTTCAACTC
tetur10g05140 comp3277_seq0 AGGATGGATCCAAAGAGGGTTGTCAGCAGG
tetur11g01560 comp2551_seq1 CAACTCCAAGTAAGATGTCGTGTGAGTTGT
tetur11g01560 comp2551_seq1 CAAGTAAGATGTCGTGTGAGTTGTCGTATG
tetur11g01560 comp2551_seq1 CACTGGAAGTACCTAAATAGCAGCAACATT
tetur11g01560 comp2551_seq1 AACTCCAAGTAAGATGTCGTGTGAGTTGTC
tetur11g01560 comp2551_seq1 CCAAGTAAGATGTCGTGTGAGTTGTCGTAT
tetur11g01560 comp2551_seq1 CCACTGGAAGTACCTAAATAGCAGCAACAT
tetur11g01560 comp2551_seq1 CCCGTTACTTGCTGTGGAATTAACAGTTGT
tetur11g01560 comp2551_seq1 CCGTTACTTGCTGTGGAATTAACAGTTGTC
tetur11g01560 comp2551_seq1 CCTGTTTCTGAATCATCATTCGCGCAATAT
tetur11g01560 comp2551_seq1 AAGATGTCGTGTGAGTTGTCGTATGATCCT
tetur11g01560 comp2551_seq1 CGGAATCTAAGCGGGCCATCTGATTGTGCA
tetur11g01560 comp2551_seq1 AAGCGGGCCATCTGATTGTGCATTCATGAT
tetur11g01560 comp2551_seq1 CTCAACTCCAAGTAAGATGTCGTGTGAGTT
tetur11g01560 comp2551_seq1 CTCCAAGTAAGATGTCGTGTGAGTTGTCGT
tetur11g01560 comp2551_seq1 CTGACGCCTCTTCTTGGAATGGTTTCCATT
tetur11g01560 comp2551_seq1 CTGGAATTCTTGGCTCTTTATCTCCGAAGT
tetur11g01560 comp2551_seq1 GAAGCCACTGGAAGTACCTAAATAGCAGCA
tetur11g01560 comp2551_seq1 GAATTCTTGGCTCTTTATCTCCGAAGTGCA
tetur11g01560 comp2551_seq1 GATGTCGTGTGAGTTGTCGTATGATCCTTT
tetur11g01560 comp2551_seq1 GCCACTGGAAGTACCTAAATAGCAGCAACA
tetur11g01560 comp2551_seq1 GCTGACGCCTCTTCTTGGAATGGTTTCCAT
tetur11g01560 comp2551_seq1 GCTGGAATTCTTGGCTCTTTATCTCCGAAG
tetur11g01560 comp2551_seq1 GGAATTCTTGGCTCTTTATCTCCGAAGTGC
tetur11g01560 comp2551_seq1 AATTCTTGGCTCTTTATCTCCGAAGTGCAT
tetur11g01560 comp2551_seq1 GTAAGATGTCGTGTGAGTTGTCGTATGATC
tetur11g01560 comp2551_seq1 TAAGATGTCGTGTGAGTTGTCGTATGATCC
tetur11g01560 comp2551_seq1 TAAGCGGGCCATCTGATTGTGCATTCATGA
tetur11g01560 comp2551_seq1 TCAACTCCAAGTAAGATGTCGTGTGAGTTG
tetur11g01560 comp2551_seq1 TCATCTAACCCAATTCCTGCTAAGTGATCA
tetur11g01560 comp2551_seq1 TCCAAGTAAGATGTCGTGTGAGTTGTCGTA
tetur11g01560 comp2551_seq1 TGAAGCCACTGGAAGTACCTAAATAGCAGC
tetur11g01560 comp2551_seq1 TGCTGGAATTCTTGGCTCTTTATCTCCGAA
tetur11g01560 comp2551_seq1 TGGAATTCTTGGCTCTTTATCTCCGAAGTG
tetur11g01560 comp2551_seq1 ACCCGTTACTTGCTGTGGAATTAACAGTTG
tetur11g01560 comp2551_seq1 TTACCTGTTTCTGAATCATCATTCGCGCAA
tetur11g01560 comp2551_seq1 TTCATCTAACCCAATTCCTGCTAAGTGATC
tetur11g01560 comp2551_seq1 TTGAAGCCACTGGAAGTACCTAAATAGCAG
tetur11g01560 comp2551_seq1 TTGCTGGAATTCTTGGCTCTTTATCTCCGA
tetur11g01560 comp2551_seq1 TTTACCCGTTACTTGCTGTGGAATTAACAG
tetur11g01560 comp2551_seq1 ACGCCTCTTCTTGGAATGGTTTCCATTTAG
tetur11g01560 comp2551_seq1 TTTGAAGCCACTGGAAGTACCTAAATAGCA
tetur11g01560 comp2551_seq1 ACGGAATCTAAGCGGGCCATCTGATTGTGC
tetur11g01560 comp2551_seq1 ACTCCAAGTAAGATGTCGTGTGAGTTGTCG
tetur11g01560 comp2551_seq1 AGATGTCGTGTGAGTTGTCGTATGATCCTT
tetur11g01560 comp2551_seq1 AGCCACTGGAAGTACCTAAATAGCAGCAAC
tetur11g01560 comp2551_seq1 AGCGGGCCATCTGATTGTGCATTCATGATT
tetur11g01560 comp2551_seq1 AGTAAGATGTCGTGTGAGTTGTCGTATGAT
tetur11g02140 comp3737_seq0 ATGCACCGGGATTAGCATAGAAATGCTACT
tetur11g02140 comp3737_seq0 ATGGCTGTCCATAATTCAAGAGCTTTCTGT
tetur11g02140 comp3737_seq0 ATTTCGAACACAGTTTGAGGGTGAGGATGG
tetur11g02140 comp3737_seq0 CATGGCTGTCCATAATTCAAGAGCTTTCTG
tetur11g02140 comp3737_seq0 CGAACACAGTTTGAGGGTGAGGATGGATGT
tetur11g02140 comp3737_seq0 GAACACAGTTTGAGGGTGAGGATGGATGTT
tetur11g02140 comp3737_seq0 GATGCACCGGGATTAGCATAGAAATGCTAC
tetur11g02140 comp3737_seq0 GCATGGCTGTCCATAATTCAAGAGCTTTCT
tetur11g02140 comp3737_seq0 AATTTCGAACACAGTTTGAGGGTGAGGATG
tetur11g02140 comp3737_seq0 GTTTGAGGGTGAGGATGGATGTTGATTAAC
tetur11g02140 comp3737_seq0 TCGAACACAGTTTGAGGGTGAGGATGGATG
tetur11g02140 comp3737_seq0 TGATGCACCGGGATTAGCATAGAAATGCTA
tetur11g02140 comp3737_seq0 TGCATGGCTGTCCATAATTCAAGAGCTTTC
tetur11g02140 comp3737_seq0 TTTCGAACACAGTTTGAGGGTGAGGATGGA
tetur11g02140 comp3737_seq0 AACACAGTTTGAGGGTGAGGATGGATGTTG
tetur11g02270 comp7062_seq1 CCCTGGAACTTGATGGCGGTACGCAATGAA
tetur11g02270 comp7062_seq1 CCTGGAACTTGATGGCGGTACGCAATGAAT
tetur11g02270 comp7062_seq1 GCATCACACTGTTTAAGCTATCAAACGTCA
tetur11g02270 comp7062_seq1 GCGGTACGCAATGAATCAACTATTGTGCAT
tetur11g02270 comp7062_seq1 GGCGGTACGCAATGAATCAACTATTGTGCA
tetur11g02270 comp7062_seq1 GTGCATCACACTGTTTAAGCTATCAAACGT
tetur11g02270 comp7062_seq1 TCCCTGGAACTTGATGGCGGTACGCAATGA
tetur11g02270 comp7062_seq1 TGCATCACACTGTTTAAGCTATCAAACGTC
tetur11g02270 comp7062_seq1 TGGCGGTACGCAATGAATCAACTATTGTGC
tetur11g02270 comp7062_seq1 TGTGCATCACACTGTTTAAGCTATCAAACG
tetur11g02270 comp7062_seq1 TTCCCTGGAACTTGATGGCGGTACGCAATG
tetur11g03360 comp2169_seq0 GCATTAATCATTCCAATGGATGGAGAAGCC
tetur11g03360 comp2169_seq0 TAATCATTCCAATGGATGGAGAAGCCTCAA
tetur11g03360 comp2169_seq0 TGCATTAATCATTCCAATGGATGGAGAAGC
tetur11g03670 comp2728_seq0 CTGCATCTCATAACCACGCTGGATTCGTTC
tetur11g03670 comp2728_seq0 GCATCTCATAACCACGCTGGATTCGTTCCT
tetur11g03670 comp2728_seq0 GCTGCATCTCATAACCACGCTGGATTCGTT
tetur11g03670 comp2728_seq0 TGCATCTCATAACCACGCTGGATTCGTTCC
tetur11g03830 comp5927_seq0 GAGTGGGCAATGAAATTGAGCCATCGCTAC
tetur11g03830 comp5927_seq0 GTGGGCAATGAAATTGAGCCATCGCTACTA
tetur11g03830 comp5927_seq0 AGTGGGCAATGAAATTGAGCCATCGCTACT
tetur11g04530 comp6349_seq0 ATTCGAACTATCCGAATAAATCCGAGAAGC
tetur11g04530 comp6349_seq0 CCGAGAAGCACGACTTCATTGATGCTGATC
tetur11g04530 comp6349_seq0 CGAACTATCCGAATAAATCCGAGAAGCACG
tetur11g04530 comp6349_seq0 CGAATAAATCCGAGAAGCACGACTTCATTG
tetur11g04530 comp6349_seq0 CGAGAAGCACGACTTCATTGATGCTGATCA
tetur11g04530 comp6349_seq0 CGATGATTCGAACTATCCGAATAAATCCGA
tetur11g04530 comp6349_seq0 CTATCCGAATAAATCCGAGAAGCACGACTT
tetur11g04530 comp6349_seq0 GAACTATCCGAATAAATCCGAGAAGCACGA
tetur11g04530 comp6349_seq0 GAAGCACGACTTCATTGATGCTGATCAAGG
tetur11g04530 comp6349_seq0 GAATAAATCCGAGAAGCACGACTTCATTGA
tetur11g04530 comp6349_seq0 GAGAAGCACGACTTCATTGATGCTGATCAA
tetur11g04530 comp6349_seq0 AATCCGAGAAGCACGACTTCATTGATGCTG
tetur11g04530 comp6349_seq0 GATGATTCGAACTATCCGAATAAATCCGAG
tetur11g04530 comp6349_seq0 GATTCGAACTATCCGAATAAATCCGAGAAG
tetur11g04530 comp6349_seq0 TAAATCCGAGAAGCACGACTTCATTGATGC
tetur11g04530 comp6349_seq0 TATCCGAATAAATCCGAGAAGCACGACTTC
tetur11g04530 comp6349_seq0 TCGAACTATCCGAATAAATCCGAGAAGCAC
tetur11g04530 comp6349_seq0 TTCGAACTATCCGAATAAATCCGAGAAGCA
tetur11g04530 comp6349_seq0 ACGATGATTCGAACTATCCGAATAAATCCG
tetur11g04530 comp6349_seq0 AAATCCGAGAAGCACGACTTCATTGATGCT
tetur11g04530 comp6349_seq0 AGAAGCACGACTTCATTGATGCTGATCAAG
tetur11g04530 comp6349_seq0 ATAAATCCGAGAAGCACGACTTCATTGATG
tetur11g05620 comp4208_seq0 ATCGGCTCCTAGTTCACCAGCATGATCGAC
tetur11g05620 comp4208_seq0 ATGATATTGCGTCGATACGTTTGAACTGTC
tetur11g05620 comp4208_seq0 AACCAGCCATTGATGATATTGCGTCGATAC
tetur11g05620 comp4208_seq0 CAAATAACCAGCCATTGATGATATTGCGTC
tetur11g05620 comp4208_seq0 CAGCCATTGATGATATTGCGTCGATACGTT
tetur11g05620 comp4208_seq0 CCAAATAACCAGCCATTGATGATATTGCGT
tetur11g05620 comp4208_seq0 CCAGCCATTGATGATATTGCGTCGATACGT
tetur11g05620 comp4208_seq0 CCATTGATGATATTGCGTCGATACGTTTGA
tetur11g05620 comp4208_seq0 CGATACGTTTGAACTGTCAACAGATAAGCA
tetur11g05620 comp4208_seq0 CGTCGATACGTTTGAACTGTCAACAGATAA
tetur11g05620 comp4208_seq0 GATACGTTTGAACTGTCAACAGATAAGCAC
tetur11g05620 comp4208_seq0 GATGATATTGCGTCGATACGTTTGAACTGT
tetur11g05620 comp4208_seq0 GCCATTGATGATATTGCGTCGATACGTTTG
tetur11g05620 comp4208_seq0 GTCGATACGTTTGAACTGTCAACAGATAAG
tetur11g05620 comp4208_seq0 TCGATACGTTTGAACTGTCAACAGATAAGC
tetur11g05620 comp4208_seq0 ACCAGCCATTGATGATATTGCGTCGATACG
tetur11g05620 comp4208_seq0 TGATATTGCGTCGATACGTTTGAACTGTCA
tetur11g05620 comp4208_seq0 TGATGATATTGCGTCGATACGTTTGAACTG
tetur11g05620 comp4208_seq0 AAATAACCAGCCATTGATGATATTGCGTCG
tetur11g05620 comp4208_seq0 ACCCAAATAACCAGCCATTGATGATATTGC
tetur11g05620 comp4208_seq0 AGCCATTGATGATATTGCGTCGATACGTTT
tetur11g05620 comp4208_seq0 AACACTTGACCGATAGCAATATTGACCAAG
tetur11g05620 comp4208_seq0 ATAACCAGCCATTGATGATATTGCGTCGAT
tetur11g05960 comp3393_seq0 ATTGAAACAGCGATGTCGAACAACGGAAAC
tetur11g05960 comp3393_seq0 CAAATTGAAACAGCGATGTCGAACAACGGA
tetur11g05960 comp3393_seq0 CAACAATTCAGACCCACTGGTTGAGTTACT
tetur11g05960 comp3393_seq0 CAGCGATGTCGAACAACGGAAACGATAAAG
tetur11g05960 comp3393_seq0 CCACTGGTTGAGTTACTGAATAAACCGTTT
tetur11g05960 comp3393_seq0 CCCACTGGTTGAGTTACTGAATAAACCGTT
tetur11g05960 comp3393_seq0 GAAACAGCGATGTCGAACAACGGAAACGAT
tetur11g05960 comp3393_seq0 GACCCACTGGTTGAGTTACTGAATAAACCG
tetur11g05960 comp3393_seq0 TCAAATTGAAACAGCGATGTCGAACAACGG
tetur11g05960 comp3393_seq0 TCAACAATTCAGACCCACTGGTTGAGTTAC
tetur11g05960 comp3393_seq0 TGAAACAGCGATGTCGAACAACGGAAACGA
tetur11g05960 comp3393_seq0 ACCCACTGGTTGAGTTACTGAATAAACCGT
tetur11g05960 comp3393_seq0 TTGAAACAGCGATGTCGAACAACGGAAACG
tetur11g05960 comp3393_seq0 AGACCCACTGGTTGAGTTACTGAATAAACC
tetur11g05960 comp3393_seq0 AACAATTCAGACCCACTGGTTGAGTTACTG
tetur11g06150 comp4170_seq0 CACTTATGAGTTGAAGATTGCGAGTTTCCT
tetur11g06150 comp4170_seq0 CCACTTATGAGTTGAAGATTGCGAGTTTCC
tetur11g06150 comp4170_seq0 CTTATCGGTGGCAAATTGTTTAACATCAGC
tetur11g06150 comp4170_seq0 CTTATGAGTTGAAGATTGCGAGTTTCCTCT
tetur11g06150 comp4170_seq0 GGTATAAGATCTGCAAGCTTATCGGTGGCA
tetur11g06150 comp4170_seq0 GTATAAGATCTGCAAGCTTATCGGTGGCAA
tetur11g06150 comp4170_seq0 GTCCACTTATGAGTTGAAGATTGCGAGTTT
tetur11g06150 comp4170_seq0 TCCACTTATGAGTTGAAGATTGCGAGTTTC
tetur11g06150 comp4170_seq0 TCGGTATAAGATCTGCAAGCTTATCGGTGG
tetur11g06150 comp4170_seq0 ACTTATGAGTTGAAGATTGCGAGTTTCCTC
tetur12g00260 comp5213_seq0 ATGATTCCGCCTGTATGGTTGATAGTCAAT
tetur12g00260 comp5213_seq0 ATTGGTGGTATCGATACCTTTATCGATCTC
tetur12g00260 comp5213_seq0 CAAATTGTGTTGAACGATCGATTCCGGTTA
tetur12g00260 comp5213_seq0 CAACAAATTGTGTTGAACGATCGATTCCGG
tetur12g00260 comp5213_seq0 CAAGGAGTGCCTTTCTTTAAACCCTGTCCA
tetur12g00260 comp5213_seq0 CAGCAGCGTCCGAAATTAGTTATATGCCAG
tetur12g00260 comp5213_seq0 CAGCGTCCGAAATTAGTTATATGCCAGGAA
tetur12g00260 comp5213_seq0 CATAGGAGCGACAAGGAGTGCCTTTCTTTA
tetur12g00260 comp5213_seq0 CCAGTTTGATATCACCACGAGCTGGATTGA
tetur12g00260 comp5213_seq0 CCGGTTAGATTGAGATCATAGGAGCGACAA
tetur12g00260 comp5213_seq0 CCTCCAATTATTGTCGTTATTGGTGGTATC
tetur12g00260 comp5213_seq0 AAGATGATTCCGCCTGTATGGTTGATAGTC
tetur12g00260 comp5213_seq0 CGACAAGGAGTGCCTTTCTTTAAACCCTGT
tetur12g00260 comp5213_seq0 CGATCGATTCCGGTTAGATTGAGATCATAG
tetur12g00260 comp5213_seq0 CGATTCCGGTTAGATTGAGATCATAGGAGC
tetur12g00260 comp5213_seq0 CGATTGAGATGGTTTGAGGACTGCGACTAT
tetur12g00260 comp5213_seq0 CGGCGGCGAAATTCAATTTCTAAGTGATCC
tetur12g00260 comp5213_seq0 CGGTTAGATTGAGATCATAGGAGCGACAAG
tetur12g00260 comp5213_seq0 AAGCCTATTCTGTCCGCATGATTGCTGTTT
tetur12g00260 comp5213_seq0 AAGCGCACAGCCATCATACATGAGTCCAGT
tetur12g00260 comp5213_seq0 CTATTGGAGCTTTGATTCCTATCAGGCACT
tetur12g00260 comp5213_seq0 CTCAACAAATTGTGTTGAACGATCGATTCC
tetur12g00260 comp5213_seq0 AAGGAAGCCTATTCTGTCCGCATGATTGCT
tetur12g00260 comp5213_seq0 CTCGATTGAGATGGTTTGAGGACTGCGACT
tetur12g00260 comp5213_seq0 CTCTATTGGAGCTTTGATTCCTATCAGGCA
tetur12g00260 comp5213_seq0 AAGGAGTGCCTTTCTTTAAACCCTGTCCAG
tetur12g00260 comp5213_seq0 CTGTGAAATCAACAACTACTGTCGACAGTA
tetur12g00260 comp5213_seq0 AAAGAGCTGTGAAATCAACAACTACTGTCG
tetur12g00260 comp5213_seq0 CTTTGATTCCTATCAGGCACTTGACTCCGA
tetur12g00260 comp5213_seq0 GAAGCCTATTCTGTCCGCATGATTGCTGTT
tetur12g00260 comp5213_seq0 GAAGGAAGCCTATTCTGTCCGCATGATTGC
tetur12g00260 comp5213_seq0 AATAAAGCGCACAGCCATCATACATGAGTC
tetur12g00260 comp5213_seq0 GACAAGGAGTGCCTTTCTTTAAACCCTGTC
tetur12g00260 comp5213_seq0 GAGATCATAGGAGCGACAAGGAGTGCCTTT
tetur12g00260 comp5213_seq0 GAGCGACAAGGAGTGCCTTTCTTTAAACCC
tetur12g00260 comp5213_seq0 GAGCTGTGAAATCAACAACTACTGTCGACA
tetur12g00260 comp5213_seq0 GAGTTCCTCCAATTATTGTCGTTATTGGTG
tetur12g00260 comp5213_seq0 GATAAGATGATTCCGCCTGTATGGTTGATA
tetur12g00260 comp5213_seq0 GATCATAGGAGCGACAAGGAGTGCCTTTCT
tetur12g00260 comp5213_seq0 GATCGATTCCGGTTAGATTGAGATCATAGG
tetur12g00260 comp5213_seq0 GATGATTCCGCCTGTATGGTTGATAGTCAA
tetur12g00260 comp5213_seq0 GATTCCGGTTAGATTGAGATCATAGGAGCG
tetur12g00260 comp5213_seq0 GATTCCTATCAGGCACTTGACTCCGATCAA
tetur12g00260 comp5213_seq0 GATTGAGATCATAGGAGCGACAAGGAGTGC
tetur12g00260 comp5213_seq0 GCAGCGTCCGAAATTAGTTATATGCCAGGA
tetur12g00260 comp5213_seq0 GCCAGTTTGATATCACCACGAGCTGGATTG
tetur12g00260 comp5213_seq0 GCGCACAGCCATCATACATGAGTCCAGTTC
tetur12g00260 comp5213_seq0 GCGCCAGTTTGATATCACCACGAGCTGGAT
tetur12g00260 comp5213_seq0 AAAGCGCACAGCCATCATACATGAGTCCAG
tetur12g00260 comp5213_seq0 GCTGTGAAATCAACAACTACTGTCGACAGT
tetur12g00260 comp5213_seq0 GCTTTGATTCCTATCAGGCACTTGACTCCG
tetur12g00260 comp5213_seq0 GGAAGCCTATTCTGTCCGCATGATTGCTGT
tetur12g00260 comp5213_seq0 GGAAGGAAGCCTATTCTGTCCGCATGATTG
tetur12g00260 comp5213_seq0 GGAGCGACAAGGAGTGCCTTTCTTTAAACC
tetur12g00260 comp5213_seq0 GGAGTGCCTTTCTTTAAACCCTGTCCAGAA
tetur12g00260 comp5213_seq0 GGTGGTATCGATACCTTTATCGATCTCAAC
tetur12g00260 comp5213_seq0 ACAAGGAGTGCCTTTCTTTAAACCCTGTCC
tetur12g00260 comp5213_seq0 GTGGTATCGATACCTTTATCGATCTCAACA
tetur12g00260 comp5213_seq0 GTTCCTCCAATTATTGTCGTTATTGGTGGT
tetur12g00260 comp5213_seq0 GTTCGGAAGGAAGCCTATTCTGTCCGCATG
tetur12g00260 comp5213_seq0 GTTTCCATTTCGAGCTCCTCTATTGGAGCT
tetur12g00260 comp5213_seq0 TAAAGCGCACAGCCATCATACATGAGTCCA
tetur12g00260 comp5213_seq0 TAGGAGCGACAAGGAGTGCCTTTCTTTAAA
tetur12g00260 comp5213_seq0 TCAGGCACTTGACTCCGATCAAAGCAATTA
tetur12g00260 comp5213_seq0 TCCGGTTAGATTGAGATCATAGGAGCGACA
tetur12g00260 comp5213_seq0 TCGATTCCGGTTAGATTGAGATCATAGGAG
tetur12g00260 comp5213_seq0 TCGATTGAGATGGTTTGAGGACTGCGACTA
tetur12g00260 comp5213_seq0 TCTATTGGAGCTTTGATTCCTATCAGGCAC
tetur12g00260 comp5213_seq0 TGATTCCGCCTGTATGGTTGATAGTCAATA
tetur12g00260 comp5213_seq0 TGATTCCTATCAGGCACTTGACTCCGATCA
tetur12g00260 comp5213_seq0 TGGCGAGTTAGGTTGAGAGTTCATGTCGCC
tetur12g00260 comp5213_seq0 TGGTGGTATCGATACCTTTATCGATCTCAA
tetur12g00260 comp5213_seq0 TGTTTCCATTTCGAGCTCCTCTATTGGAGC
tetur12g00260 comp5213_seq0 TTCCGGTTAGATTGAGATCATAGGAGCGAC
tetur12g00260 comp5213_seq0 TTCCTATCAGGCACTTGACTCCGATCAAAG
tetur12g00260 comp5213_seq0 TTCGGAAGGAAGCCTATTCTGTCCGCATGA
tetur12g00260 comp5213_seq0 TTGATTCCTATCAGGCACTTGACTCCGATC
tetur12g00260 comp5213_seq0 TTGGTGGTATCGATACCTTTATCGATCTCA
tetur12g00260 comp5213_seq0 TTGTTCGGAAGGAAGCCTATTCTGTCCGCA
tetur12g00260 comp5213_seq0 TTGTTTCCATTTCGAGCTCCTCTATTGGAG
tetur12g00260 comp5213_seq0 ACTCGATTGAGATGGTTTGAGGACTGCGAC
tetur12g00260 comp5213_seq0 AGAGCTGTGAAATCAACAACTACTGTCGAC
tetur12g00260 comp5213_seq0 AGATAAGATGATTCCGCCTGTATGGTTGAT
tetur12g00260 comp5213_seq0 AGATCATAGGAGCGACAAGGAGTGCCTTTC
tetur12g00260 comp5213_seq0 AGATTGAGATCATAGGAGCGACAAGGAGTG
tetur12g00260 comp5213_seq0 AGCAGCGTCCGAAATTAGTTATATGCCAGG
tetur12g00260 comp5213_seq0 AGCGACAAGGAGTGCCTTTCTTTAAACCCT
tetur12g00260 comp5213_seq0 AGCGCACAGCCATCATACATGAGTCCAGTT
tetur12g00260 comp5213_seq0 AGCGTCCGAAATTAGTTATATGCCAGGAAC
tetur12g00260 comp5213_seq0 AGCTGTGAAATCAACAACTACTGTCGACAG
tetur12g00260 comp5213_seq0 AGGAAGCCTATTCTGTCCGCATGATTGCTG
tetur12g00260 comp5213_seq0 AGGAGCGACAAGGAGTGCCTTTCTTTAAAC
tetur12g00260 comp5213_seq0 AGTTCCTCCAATTATTGTCGTTATTGGTGG
tetur12g00260 comp5213_seq0 ATAAAGCGCACAGCCATCATACATGAGTCC
tetur12g00260 comp5213_seq0 ATAAGATGATTCCGCCTGTATGGTTGATAG
tetur12g00260 comp5213_seq0 ATAATAAAGCGCACAGCCATCATACATGAG
tetur12g00260 comp5213_seq0 ATCATAGGAGCGACAAGGAGTGCCTTTCTT
tetur12g01420 comp3106_seq0 CAGAGCTGAAAGACTCAAGTCTGACTACTC
tetur12g01420 comp3106_seq0 CCAGAGCTGAAAGACTCAAGTCTGACTACT
tetur12g01420 comp3106_seq0 CCCTTACTCGGCTATACTTCGAGTTGCTCC
tetur12g01420 comp3106_seq0 CCTTACTCGGCTATACTTCGAGTTGCTCCA
tetur12g01420 comp3106_seq0 CCTTGTCTATCAATCAGGCCAGAGCTGAAA
tetur12g01420 comp3106_seq0 CTATCAATCAGGCCAGAGCTGAAAGACTCA
tetur12g01420 comp3106_seq0 GCCAGAGCTGAAAGACTCAAGTCTGACTAC
tetur12g01420 comp3106_seq0 GTCCTTGTCTATCAATCAGGCCAGAGCTGA
tetur12g01420 comp3106_seq0 GTCTATCAATCAGGCCAGAGCTGAAAGACT
tetur12g01420 comp3106_seq0 TCCCTTACTCGGCTATACTTCGAGTTGCTC
tetur12g01420 comp3106_seq0 TCCTTGTCTATCAATCAGGCCAGAGCTGAA
tetur12g01420 comp3106_seq0 TCTATCAATCAGGCCAGAGCTGAAAGACTC
tetur12g01420 comp3106_seq0 TGTCCTTGTCTATCAATCAGGCCAGAGCTG
tetur12g01420 comp3106_seq0 TGTCTATCAATCAGGCCAGAGCTGAAAGAC
tetur12g01420 comp3106_seq0 AGAGCTGAAAGACTCAAGTCTGACTACTCG
tetur12g03790 comp1364_seq0 CAACCCAAGCAAATGTAGACGTCCACCACT
tetur12g03790 comp1364_seq0 CGTGTACACCACCATCACTGATCAACCCAA
tetur12g03790 comp1364_seq0 TCAACCCAAGCAAATGTAGACGTCCACCAC
tetur12g03800 comp6018_seq0 CGTACCATTACCAGAGGGTTCAGATTCGGC
tetur12g03800 comp6018_seq0 GTACCATTACCAGAGGGTTCAGATTCGGCT
tetur12g03800 comp6018_seq0 TCTTCGAGTGGCTGGGCATAATCGTGAGTC
tetur13g02210 comp1533_seq0 CGAGTTACCTGTGAATGCGTCAAGATGGCA
tetur13g02210 comp1533_seq0 GAGTTACCTGTGAATGCGTCAAGATGGCAT
tetur13g02210 comp1533_seq0 ACGAGTTACCTGTGAATGCGTCAAGATGGC
tetur13g02810 comp1100_seq3 ATCTCAACTTTCGCGTCTGAATAGCAGTAT
tetur13g02810 comp1100_seq3 TCAACTTTCGCGTCTGAATAGCAGTATTTC
tetur13g02810 comp1100_seq3 TCCCGTCAAAGGAAATACATGAGGATGTAA
tetur13g02810 comp1100_seq3 TTCCCGTCAAAGGAAATACATGAGGATGTA
tetur13g02810 comp1100_seq3 AAATCTCAACTTTCGCGTCTGAATAGCAGT
tetur13g03700 comp1232_seq0 CATATTACCCGAAATTGATTGTGGGTCGCA
tetur13g03700 comp1232_seq0 AAGCCGACGATGATGATATTCGAGGAACCC
tetur13g03700 comp1232_seq0 GAAGCCGACGATGATGATATTCGAGGAACC
tetur13g03700 comp1232_seq0 GAATTGAGAGCTTCTCCTCTGGACACCCTA
tetur13g03700 comp1232_seq0 GAGTTCCAAGGTGTAGTTAACGGTATTGGA
tetur13g03700 comp1232_seq0 GCCGACGATGATGATATTCGAGGAACCCAA
tetur13g03700 comp1232_seq0 GTATCGAGAGTTGAGTTCCAAGGTGTAGTT
tetur13g03700 comp1232_seq0 AGAAGCCGACGATGATGATATTCGAGGAAC
tetur13g03700 comp1232_seq0 AGAATTGAGAGCTTCTCCTCTGGACACCCT
tetur13g03700 comp1232_seq0 AGTATCGAGAGTTGAGTTCCAAGGTGTAGT
tetur13g03700 comp1232_seq0 AGTTCCAAGGTGTAGTTAACGGTATTGGAG
tetur13g03850 comp2488_seq0 ATCTGCTGGAGACTTGAAATCATCAGACTC
tetur13g03850 comp2488_seq0 AACCATCCAAACCATCTGAGTGACTGAGTC
tetur13g03850 comp2488_seq0 CAAACCATCTGAGTGACTGAGTCTTTAACC
tetur13g03850 comp2488_seq0 CATCCAAACCATCTGAGTGACTGAGTCTTT
tetur13g03850 comp2488_seq0 CATCTGAGTGACTGAGTCTTTAACCCACTT
tetur13g03850 comp2488_seq0 CCAAACCATCTGAGTGACTGAGTCTTTAAC
tetur13g03850 comp2488_seq0 CCATCCAAACCATCTGAGTGACTGAGTCTT
tetur13g03850 comp2488_seq0 CCATCTGAGTGACTGAGTCTTTAACCCACT
tetur13g03850 comp2488_seq0 CTGAGTCTTTAACCCACTTACACGCCATCT
tetur13g03850 comp2488_seq0 CTGAGTGACTGAGTCTTTAACCCACTTACA
tetur13g03850 comp2488_seq0 GACTGAGTCTTTAACCCACTTACACGCCAT
tetur13g03850 comp2488_seq0 GAGTGACTGAGTCTTTAACCCACTTACACG
tetur13g03850 comp2488_seq0 GTGACTGAGTCTTTAACCCACTTACACGCC
tetur13g03850 comp2488_seq0 TCCAAACCATCTGAGTGACTGAGTCTTTAA
tetur13g03850 comp2488_seq0 TCTGAGTGACTGAGTCTTTAACCCACTTAC
tetur13g03850 comp2488_seq0 TGACTGAGTCTTTAACCCACTTACACGCCA
tetur13g03850 comp2488_seq0 TGAGTGACTGAGTCTTTAACCCACTTACAC
tetur13g03850 comp2488_seq0 ACCATCCAAACCATCTGAGTGACTGAGTCT
tetur13g03850 comp2488_seq0 ACCATCTGAGTGACTGAGTCTTTAACCCAC
tetur13g03850 comp2488_seq0 ACTGAGTCTTTAACCCACTTACACGCCATC
tetur13g03850 comp2488_seq0 AGTGACTGAGTCTTTAACCCACTTACACGC
tetur13g04766 comp4103_seq0 CTTGGTCCCGATGCACTAATAACTGAGCCA
tetur13g04766 comp4103_seq0 TCCTTGGTCCCGATGCACTAATAACTGAGC
tetur13g04766 comp4103_seq0 TTCCTTGGTCCCGATGCACTAATAACTGAG
tetur14g00280 comp3512_seq0 CAAACATGTGCGCAAAGATGATCGATATGT
tetur14g00280 comp3512_seq0 CATCAAACATGTGCGCAAAGATGATCGATA
tetur14g00280 comp3512_seq0 CCAATGACAGTGAGAAACTGGTCATAAGAA
tetur14g00280 comp3512_seq0 CGAATCATCAAACATGTGCGCAAAGATGAT
tetur14g00280 comp3512_seq0 AAAGAAGCCAATGACAGTGAGAAACTGGTC
tetur14g00280 comp3512_seq0 GAAGCCAATGACAGTGAGAAACTGGTCATA
tetur14g00280 comp3512_seq0 GAATCATCAAACATGTGCGCAAAGATGATC
tetur14g00280 comp3512_seq0 GATTTCGAATCATCAAACATGTGCGCAAAG
tetur14g00280 comp3512_seq0 GCCAATGACAGTGAGAAACTGGTCATAAGA
tetur14g00280 comp3512_seq0 GGCGCCTTCTTCTTTCTTTCTTTGCAAGAA
tetur14g00280 comp3512_seq0 TCAAACATGTGCGCAAAGATGATCGATATG
tetur14g00280 comp3512_seq0 TCGAATCATCAAACATGTGCGCAAAGATGA
tetur14g00280 comp3512_seq0 TGGCGCCTTCTTCTTTCTTTCTTTGCAAGA
tetur14g00280 comp3512_seq0 TTCGAATCATCAAACATGTGCGCAAAGATG
tetur14g00280 comp3512_seq0 TTGGCGCCTTCTTCTTTCTTTCTTTGCAAG
tetur14g00280 comp3512_seq0 TTTCCAAATCACGTTCCTTGGCAACATCCA
tetur14g00280 comp3512_seq0 AGAAGCCAATGACAGTGAGAAACTGGTCAT
tetur14g00280 comp3512_seq0 AGCCAATGACAGTGAGAAACTGGTCATAAG
tetur14g01440 comp5674_seq0 ATCCGAAATCTGTTATTGCAAGAAACGTGC
tetur14g01440 comp5674_seq0 ATTCCACAGACAGTGGTGATGTTAATGATG
tetur14g01440 comp5674_seq0 CATCCGAAATCTGTTATTGCAAGAAACGTG
tetur14g01440 comp5674_seq0 CCATGTGGGAGGAATATTTGAACAAGGCTA
tetur14g01440 comp5674_seq0 GATTCCACAGACAGTGGTGATGTTAATGAT
tetur14g01440 comp5674_seq0 GCCATGTGGGAGGAATATTTGAACAAGGCT
tetur14g01440 comp5674_seq0 GGTACCGATAGCTCCCATGATTCCACAGAC
tetur14g01440 comp5674_seq0 GTACCGATAGCTCCCATGATTCCACAGACA
tetur14g01440 comp5674_seq0 TACCGATAGCTCCCATGATTCCACAGACAG
tetur14g01440 comp5674_seq0 TCCACAGACAGTGGTGATGTTAATGATGCC
tetur14g01440 comp5674_seq0 TGCCATGTGGGAGGAATATTTGAACAAGGC
tetur14g01440 comp5674_seq0 TGGTACCGATAGCTCCCATGATTCCACAGA
tetur14g01440 comp5674_seq0 TTCCACAGACAGTGGTGATGTTAATGATGC
tetur14g01630 comp1014_seq0 CTATTATTGCCCATCATTTCACCCAGGAAA
tetur14g01630 comp1014_seq0 TCTATTATTGCCCATCATTTCACCCAGGAA
tetur14g01630 comp1014_seq0 TTCTATTATTGCCCATCATTTCACCCAGGA
tetur14g01800 comp152_seq0 ATGGTCAGGGTGAAACTGCTTACATGTTAT
tetur14g01800 comp152_seq0 GGTCAGGGTGAAACTGCTTACATGTTATTC
tetur14g02670 comp1300_seq0 ATCGGGAAAGAGAAGAGTGGTAATAACGTC
tetur14g02670 comp1300_seq0 GAGGGTGTAAGAGTAATTCTTTGTGCATCA
tetur14g02670 comp1300_seq0 GATCGGGAAAGAGAAGAGTGGTAATAACGT
tetur14g02670 comp1300_seq0 GGAGGGTGTAAGAGTAATTCTTTGTGCATC
tetur14g03300 comp2116_seq0 AACGTGCTTTACAAGGACACAGTGGTAAAT
tetur14g03300 comp2116_seq0 GAACGTGCTTTACAAGGACACAGTGGTAAA
tetur14g03300 comp2116_seq0 GCTGTAGCTGATGCCATCCGTGAATATCCG
tetur14g03300 comp2116_seq0 TGAACGTGCTTTACAAGGACACAGTGGTAA
tetur14g03300 comp2116_seq0 TGCTGTAGCTGATGCCATCCGTGAATATCC
tetur15g00460 comp3205_seq0 ATGATAGCACATTCTGGTAATCAACCCGTC
tetur15g00460 comp3205_seq0 ATGCAGTTCTGATTGTGAACACAGTGATTG
tetur15g00460 comp3205_seq0 GAAGCGATTCTCAAGATGAATGCAGTTCTG
tetur15g00460 comp3205_seq0 GATAGCACATTCTGGTAATCAACCCGTCAT
tetur15g00460 comp3205_seq0 GCAGTTCTGATTGTGAACACAGTGATTGTG
tetur15g00460 comp3205_seq0 AATGATAGCACATTCTGGTAATCAACCCGT
tetur15g00460 comp3205_seq0 GGAAGCGATTCTCAAGATGAATGCAGTTCT
tetur15g00460 comp3205_seq0 GGTAAGCAGTGGAAGTGGAAGCGATTCTCA
tetur15g00460 comp3205_seq0 GTGGAAGCGATTCTCAAGATGAATGCAGTT
tetur15g00460 comp3205_seq0 TGATAGCACATTCTGGTAATCAACCCGTCA
tetur15g00460 comp3205_seq0 TGGAAGCGATTCTCAAGATGAATGCAGTTC
tetur15g00460 comp3205_seq0 TGGTAAGCAGTGGAAGTGGAAGCGATTCTC
tetur15g00460 comp3205_seq0 TTGTCTTCTAATCGTGCTTCTCATCAAAGC
tetur15g03460 comp3505_seq0 GAGGAACTCTCGAAGCTGCTATCGCATTGA
tetur15g03460 comp3505_seq0 GGAGGAACTCTCGAAGCTGCTATCGCATTG
tetur15g03460 comp3505_seq0 AGGAACTCTCGAAGCTGCTATCGCATTGAT
tetur15g03460 comp3505_seq0 AGGAGGAACTCTCGAAGCTGCTATCGCATT
tetur15g03670 comp3928_seq0 GGTTATTCACTCATTTGACCGCCTTTGCAT
tetur15g03670 comp3928_seq0 TACGGAAACCGAGAGTGATGAAGAAGCGGA
tetur15g03670 comp3928_seq0 TCAACCCTCATAACGTTCAGTCCATAAAGG
tetur15g03670 comp3928_seq0 TGGTTATTCACTCATTTGACCGCCTTTGCA
tetur15g03670 comp3928_seq0 TTCAACCCTCATAACGTTCAGTCCATAAAG
tetur15g03670 comp3928_seq0 ACGGAAACCGAGAGTGATGAAGAAGCGGAT
tetur15g03670 comp3928_seq0 AGCGGATGAAGGAGACAAGTTGGATACCTC
tetur15g03760 comp4332_seq0 ATCCAGTGCCCGATTCTCCAAATAAACTAC
tetur15g03760 comp4332_seq0 ATCTACACCGGCTTTGTGGCCACTAATAGT
tetur15g03760 comp4332_seq0 ATTGGATCTTGATCTACACCGGCTTTGTGG
tetur15g03760 comp4332_seq0 CACAGTACTCATCAACAGGAATCAATCGCT
tetur15g03760 comp4332_seq0 CAGTACTCATCAACAGGAATCAATCGCTTG
tetur15g03760 comp4332_seq0 CTACACCGGCTTTGTGGCCACTAATAGTAG
tetur15g03760 comp4332_seq0 CTTGATCTACACCGGCTTTGTGGCCACTAA
tetur15g03760 comp4332_seq0 GATCTACACCGGCTTTGTGGCCACTAATAG
tetur15g03760 comp4332_seq0 GATTGGATCTTGATCTACACCGGCTTTGTG
tetur15g03760 comp4332_seq0 GGTTTGATTGGATCTTGATCTACACCGGCT
tetur15g03760 comp4332_seq0 GTTTGATTGGATCTTGATCTACACCGGCTT
tetur15g03760 comp4332_seq0 ACAGTACTCATCAACAGGAATCAATCGCTT
tetur15g03760 comp4332_seq0 TAGTAGGGCTGCTTGATCACCACCTTGGCA
tetur15g03760 comp4332_seq0 TCTACACCGGCTTTGTGGCCACTAATAGTA
tetur15g03760 comp4332_seq0 TCTTGATCTACACCGGCTTTGTGGCCACTA
tetur15g03760 comp4332_seq0 TGATCTACACCGGCTTTGTGGCCACTAATA
tetur15g03760 comp4332_seq0 TTGATTGGATCTTGATCTACACCGGCTTTG
tetur16g00870 comp1191_seq0 GACCGTGAGTCGTATCGGAGTTTGAATCTT
tetur16g01920 comp4272_seq0 ATCTCGGTTCGTACATCATGGAAGGAACAT
tetur16g01920 comp4272_seq0 CGGTTCGTACATCATGGAAGGAACATTCAA
tetur16g01920 comp4272_seq0 CGTACATCATGGAAGGAACATTCAAGCCAA
tetur16g01920 comp4272_seq0 CTCGGTTCGTACATCATGGAAGGAACATTC
tetur16g01920 comp4272_seq0 GGTTCGTACATCATGGAAGGAACATTCAAG
tetur16g01920 comp4272_seq0 GTACATCATGGAAGGAACATTCAAGCCAAA
tetur16g01920 comp4272_seq0 GTGGGTTCGATTACATGAAAGATGCTGAAA
tetur16g01920 comp4272_seq0 GTTCGTACATCATGGAAGGAACATTCAAGC
tetur16g01920 comp4272_seq0 GTTTAATCTCGGTTCGTACATCATGGAAGG
tetur16g01920 comp4272_seq0 TAATCTCGGTTCGTACATCATGGAAGGAAC
tetur16g01920 comp4272_seq0 TCGGTTCGTACATCATGGAAGGAACATTCA
tetur16g01920 comp4272_seq0 TCGTACATCATGGAAGGAACATTCAAGCCA
tetur16g01920 comp4272_seq0 TGGGTTCGATTACATGAAAGATGCTGAAAG
tetur16g01920 comp4272_seq0 TGTTTAATCTCGGTTCGTACATCATGGAAG
tetur16g01920 comp4272_seq0 TTAATCTCGGTTCGTACATCATGGAAGGAA
tetur16g01920 comp4272_seq0 TTCGTACATCATGGAAGGAACATTCAAGCC
tetur16g01920 comp4272_seq0 TTTAATCTCGGTTCGTACATCATGGAAGGA
tetur16g02740 comp3561_seq0 CAGTACCAGTTATCGAAGGCATTACATTGG
tetur16g02740 comp3561_seq0 CCTTTCGAACGTGGTCAGTTAATGCTTGAA
tetur16g02740 comp3561_seq0 CGAAGGCATTACATTGGTCAATTCCGTTAA
tetur16g02740 comp3561_seq0 CTTTCGAACGTGGTCAGTTAATGCTTGAAC
tetur16g02740 comp3561_seq0 GATACATAATGAGCTGATTGATAGGAAGGC
tetur16g02740 comp3561_seq0 GTACCAGTTATCGAAGGCATTACATTGGTC
tetur16g02740 comp3561_seq0 TACCAGTTATCGAAGGCATTACATTGGTCA
tetur16g02740 comp3561_seq0 TCCTTTCGAACGTGGTCAGTTAATGCTTGA
tetur16g02740 comp3561_seq0 TCGAAGGCATTACATTGGTCAATTCCGTTA
tetur16g02740 comp3561_seq0 TTTCGAACGTGGTCAGTTAATGCTTGAACA
tetur16g02740 comp3561_seq0 AGTACCAGTTATCGAAGGCATTACATTGGT
tetur17g01310 comp3774_seq1 CAACAAAGAAGACCCAGTGACCATCTTCAG
tetur17g01310 comp3774_seq1 AAGCAACAAAGAAGACCCAGTGACCATCTT
tetur17g01310 comp3774_seq1 AAAGCAACAAAGAAGACCCAGTGACCATCT
tetur17g01310 comp3774_seq1 GCAACAAAGAAGACCCAGTGACCATCTTCA
tetur17g01310 comp3774_seq1 AGCAACAAAGAAGACCCAGTGACCATCTTC
tetur17g01590 comp2581_seq0 ATGAACTATCGTTCATTCATCTGTAACCGG
tetur17g01590 comp2581_seq0 CGATGAACTATCGTTCATTCATCTGTAACC
tetur17g01590 comp2581_seq0 CTATCGTTCATTCATCTGTAACCGGTGATT
tetur17g01590 comp2581_seq0 GATGAACTATCGTTCATTCATCTGTAACCG
tetur17g01590 comp2581_seq0 ACTATCGTTCATTCATCTGTAACCGGTGAT
tetur17g02100 comp1100_seq2 ATGTACATGTAGTGTGGCCTACTGGTTCTT
tetur17g02100 comp1100_seq2 CAACCGCCATTATGGGTAGGCTCAAGATAA
tetur17g02100 comp1100_seq2 CAACTGAGCATGTACATGTAGTGTGGCCTA
tetur17g02100 comp1100_seq2 AACTGAGCATGTACATGTAGTGTGGCCTAC
tetur17g02100 comp1100_seq2 CAGTCGAAACTGCCGCTGATGAAGTTCAAG
tetur17g02100 comp1100_seq2 CATGTACATGTAGTGTGGCCTACTGGTTCT
tetur17g02100 comp1100_seq2 CATGTAGTGTGGCCTACTGGTTCTTCAGTA
tetur17g02100 comp1100_seq2 CCGCCATTATGGGTAGGCTCAAGATAAATC
tetur17g02100 comp1100_seq2 CGCCATTATGGGTAGGCTCAAGATAAATCA
tetur17g02100 comp1100_seq2 CTATTAGTAGCTATCCACAGCAATTCAGCC
tetur17g02100 comp1100_seq2 CTGAGCATGTACATGTAGTGTGGCCTACTG
tetur17g02100 comp1100_seq2 GAAGCAACCGCCATTATGGGTAGGCTCAAG
tetur17g02100 comp1100_seq2 AATAGCAACTGAGCATGTACATGTAGTGTG
tetur17g02100 comp1100_seq2 GAGCATGTACATGTAGTGTGGCCTACTGGT
tetur17g02100 comp1100_seq2 GCAACCGCCATTATGGGTAGGCTCAAGATA
tetur17g02100 comp1100_seq2 GCAACTGAGCATGTACATGTAGTGTGGCCT
tetur17g02100 comp1100_seq2 GCATGTACATGTAGTGTGGCCTACTGGTTC
tetur17g02100 comp1100_seq2 GTACATGTAGTGTGGCCTACTGGTTCTTCA
tetur17g02100 comp1100_seq2 GTCGAAACTGCCGCTGATGAAGTTCAAGAT
tetur17g02100 comp1100_seq2 GTTGCTAATAGCAACTGAGCATGTACATGT
tetur17g02100 comp1100_seq2 TACATGTAGTGTGGCCTACTGGTTCTTCAG
tetur17g02100 comp1100_seq2 TAGCAACTGAGCATGTACATGTAGTGTGGC
tetur17g02100 comp1100_seq2 ACATGTAGTGTGGCCTACTGGTTCTTCAGT
tetur17g02100 comp1100_seq2 TGAAGCAACCGCCATTATGGGTAGGCTCAA
tetur17g02100 comp1100_seq2 TGAGCATGTACATGTAGTGTGGCCTACTGG
tetur17g02100 comp1100_seq2 TGCTAATAGCAACTGAGCATGTACATGTAG
tetur17g02100 comp1100_seq2 TGTACATGTAGTGTGGCCTACTGGTTCTTC
tetur17g02100 comp1100_seq2 ACCGCCATTATGGGTAGGCTCAAGATAAAT
tetur17g02100 comp1100_seq2 TTGAAGCAACCGCCATTATGGGTAGGCTCA
tetur17g02100 comp1100_seq2 TTTGAAGCAACCGCCATTATGGGTAGGCTC
tetur17g02100 comp1100_seq2 ACTGAGCATGTACATGTAGTGTGGCCTACT
tetur17g02100 comp1100_seq2 AGCAACCGCCATTATGGGTAGGCTCAAGAT
tetur17g02100 comp1100_seq2 AGCAACTGAGCATGTACATGTAGTGTGGCC
tetur17g02100 comp1100_seq2 AGCATGTACATGTAGTGTGGCCTACTGGTT
tetur17g02100 comp1100_seq2 ATAGCAACTGAGCATGTACATGTAGTGTGG
tetur17g02530 comp3747_seq0 ATCTAAAGACGCTTAAAGCCAAACCAAAGG
tetur17g02530 comp3747_seq0 ATTTACCACGTTGTCTCCTGGTTATCCGGT
tetur17g02530 comp3747_seq0 CAGATTAGTTGAACAGCTTACCACTGCAAA
tetur17g02530 comp3747_seq0 CATTTACCACGTTGTCTCCTGGTTATCCGG
tetur17g02530 comp3747_seq0 CGTTGTCTCCTGGTTATCCGGTTGATGTTT
tetur17g02530 comp3747_seq0 GAACAGATTAGTTGAACAGCTTACCACTGC
tetur17g02530 comp3747_seq0 GTTGTCTCCTGGTTATCCGGTTGATGTTTA
tetur17g02530 comp3747_seq0 TCATTTACCACGTTGTCTCCTGGTTATCCG
tetur17g02530 comp3747_seq0 TGAACAGATTAGTTGAACAGCTTACCACTG
tetur17g03570 comp766_seq0 CAAAGAAACAGGTAGAGAAGAGGGAATAGA
tetur17g03570 comp766_seq0 CAGAGATACACGGATACATTGAGTTGTGCT
tetur17g03570 comp766_seq0 CTTCTGATCGATTTCTGGATTAACTGGACA
tetur17g03570 comp766_seq0 GAGATACACGGATACATTGAGTTGTGCTTT
tetur17g03570 comp766_seq0 GATACACGGATACATTGAGTTGTGCTTTGT
tetur17g03570 comp766_seq0 ACAGAGATACACGGATACATTGAGTTGTGC
tetur17g03570 comp766_seq0 TACAGAGATACACGGATACATTGAGTTGTG
tetur17g03570 comp766_seq0 ACTTCTGATCGATTTCTGGATTAACTGGAC
tetur17g03570 comp766_seq0 AGAGATACACGGATACATTGAGTTGTGCTT
tetur17g03570 comp766_seq0 AGATACACGGATACATTGAGTTGTGCTTTG
tetur18g01060 comp494_seq0 GACAGAACAAATCAGCCTAAAGCTGCCTAA
tetur18g01700 comp6211_seq0 CAACACCGATTGGGCTAACTATTCCAAACC
tetur18g01700 comp6211_seq0 CAAGACTTGTGCACAACAGTATGATGAAAG
tetur18g01700 comp6211_seq0 CACCAATTCGATGGCGATTCAGCAAATCCA
tetur18g01700 comp6211_seq0 CACCGATTGGGCTAACTATTCCAAACCCAG
tetur18g01700 comp6211_seq0 AAGACTTGTGCACAACAGTATGATGAAAGG
tetur18g01700 comp6211_seq0 CCGAGAATTGGAGCTTTACGAGAACAAGCA
tetur18g01700 comp6211_seq0 CGAGAACAAGCATGATTCAGTTCTTCGACG
tetur18g01700 comp6211_seq0 CGAGAATTGGAGCTTTACGAGAACAAGCAT
tetur18g01700 comp6211_seq0 CGAGAATTTCTCCGAGAATTGGAGCTTTAC
tetur18g01700 comp6211_seq0 CGATTAAAGGCTGCAATACTCGCAGGACCA
tetur18g01700 comp6211_seq0 CGTCACCAGATAATCCATAGCCGAGAATTT
tetur18g01700 comp6211_seq0 CTATCAAGACTTGTGCACAACAGTATGATG
tetur18g01700 comp6211_seq0 CTTGTGCACAACAGTATGATGAAAGGGAAT
tetur18g01700 comp6211_seq0 GAACAAGCATGATTCAGTTCTTCGACGACC
tetur18g01700 comp6211_seq0 GACTTGTGCACAACAGTATGATGAAAGGGA
tetur18g01700 comp6211_seq0 GAGAACAAGCATGATTCAGTTCTTCGACGA
tetur18g01700 comp6211_seq0 GAGAATTGGAGCTTTACGAGAACAAGCATG
tetur18g01700 comp6211_seq0 ACACCAATTCGATGGCGATTCAGCAAATCC
tetur18g01700 comp6211_seq0 TACGATTAAAGGCTGCAATACTCGCAGGAC
tetur18g01700 comp6211_seq0 ACAGGATAAAGCTCTGATACGATTAAAGGC
tetur18g01700 comp6211_seq0 TCCGAGAATTGGAGCTTTACGAGAACAAGC
tetur18g01700 comp6211_seq0 ACGATTAAAGGCTGCAATACTCGCAGGACC
tetur18g01700 comp6211_seq0 AGAACAAGCATGATTCAGTTCTTCGACGAC
tetur18g01700 comp6211_seq0 AGACTTGTGCACAACAGTATGATGAAAGGG
tetur18g01700 comp6211_seq0 AGCCGAGAATTTCTCCGAGAATTGGAGCTT
tetur18g01700 comp6211_seq0 AGCGTCACCAGATAATCCATAGCCGAGAAT
tetur18g01700 comp6211_seq0 AACACCAATTCGATGGCGATTCAGCAAATC
tetur18g01700 comp6211_seq0 AACACCGATTGGGCTAACTATTCCAAACCC
tetur18g02930 comp4396_seq0 ATCTTTGTTTCGCCTGGGATTACTAACTCT
tetur18g02930 comp4396_seq0 AACCACAACTTTCATCTTTGTCCGCTTTCC
tetur18g02930 comp4396_seq0 CAAATCTTTGTTTCGCCTGGGATTACTAAC
tetur18g02930 comp4396_seq0 AACTGCTTGACCCTTTGGAAGATCCCGAAG
tetur18g02930 comp4396_seq0 CCACTAATCAAATCTTTGTTTCGCCTGGGA
tetur18g02930 comp4396_seq0 CCTGGGATTACTAACTCTTCCTCGGGCAAA
tetur18g02930 comp4396_seq0 CTGGGATTACTAACTCTTCCTCGGGCAAAT
tetur18g02930 comp4396_seq0 CTTTGTTTCGCCTGGGATTACTAACTCTTC
tetur18g02930 comp4396_seq0 AATCTTTGTTTCGCCTGGGATTACTAACTC
tetur18g02930 comp4396_seq0 GCCTGGGATTACTAACTCTTCCTCGGGCAA
tetur18g02930 comp4396_seq0 GCTTTCATCAGATCGGTACAGACGTTGAAG
tetur18g02930 comp4396_seq0 GGATTACTAACTCTTCCTCGGGCAAATAAA
tetur18g02930 comp4396_seq0 GTTTCGCCTGGGATTACTAACTCTTCCTCG
tetur18g02930 comp4396_seq0 TAACCACAACTTTCATCTTTGTCCGCTTTC
tetur18g02930 comp4396_seq0 TCCACTAATCAAATCTTTGTTTCGCCTGGG
tetur18g02930 comp4396_seq0 TGCTTTCATCAGATCGGTACAGACGTTGAA
tetur18g02930 comp4396_seq0 TGGGATTACTAACTCTTCCTCGGGCAAATA
tetur18g02930 comp4396_seq0 TGTTTCGCCTGGGATTACTAACTCTTCCTC
tetur18g02930 comp4396_seq0 TTCGCCTGGGATTACTAACTCTTCCTCGGG
tetur18g02930 comp4396_seq0 TTGCTTTCATCAGATCGGTACAGACGTTGA
tetur18g02930 comp4396_seq0 TTTGTTTCGCCTGGGATTACTAACTCTTCC
tetur18g02930 comp4396_seq0 ACTGCTTGACCCTTTGGAAGATCCCGAAGC
tetur18g02930 comp4396_seq0 AACAGCATCTCCATGCTGATTGCTTTCATC
tetur19g00330 comp3532_seq0 CAGGCTCAACCTGGTAAACCTGTTCACACG
tetur19g00330 comp3532_seq0 GAAGTTATCTGTGGATATAATCGAAGGCGC
tetur19g00330 comp3532_seq0 GCTCAACCTGGTAAACCTGTTCACACGCCA
tetur19g00330 comp3532_seq0 AGGCTCAACCTGGTAAACCTGTTCACACGC
tetur19g00720 comp4589_seq0 CACTCGATGAATCACTCATAGTCACGAATG
tetur19g00720 comp4589_seq0 CTCACTCGATGAATCACTCATAGTCACGAA
tetur19g00720 comp4589_seq0 ACTCGATGAATCACTCATAGTCACGAATGT
tetur19g00870 comp1906_seq0 CTGCTTTCTGTTGAGGAACAAGAGGACAAA
tetur19g00870 comp1906_seq0 AATCTGCTTTCTGTTGAGGAACAAGAGGAC
tetur19g00870 comp1906_seq0 TCTGCTTTCTGTTGAGGAACAAGAGGACAA
tetur19g01290 comp4357_seq0 CAAGAGGATTGACGATATTAGCCATCCAAG
tetur19g01290 comp4357_seq0 CATCCAAGGACGAATATGATTAGATGGACC
tetur19g01290 comp4357_seq0 CCATCCAAGGACGAATATGATTAGATGGAC
tetur19g01290 comp4357_seq0 AAGAGGATTGACGATATTAGCCATCCAAGG
tetur19g01290 comp4357_seq0 CGATATTAGCCATCCAAGGACGAATATGAT
tetur19g01290 comp4357_seq0 GACGATATTAGCCATCCAAGGACGAATATG
tetur19g01290 comp4357_seq0 GAGGATTGACGATATTAGCCATCCAAGGAC
tetur19g01290 comp4357_seq0 GATTGACGATATTAGCCATCCAAGGACGAA
tetur19g01290 comp4357_seq0 GGATTGACGATATTAGCCATCCAAGGACGA
tetur19g01290 comp4357_seq0 TCAAGAGGATTGACGATATTAGCCATCCAA
tetur19g01290 comp4357_seq0 TTCAAGAGGATTGACGATATTAGCCATCCA
tetur19g01290 comp4357_seq0 TTGACGATATTAGCCATCCAAGGACGAATA
tetur19g01290 comp4357_seq0 TTTCAAGAGGATTGACGATATTAGCCATCC
tetur19g01290 comp4357_seq0 AGGATTGACGATATTAGCCATCCAAGGACG
tetur20g02640 comp527_seq0 CAATTACCTGACAATGCGAGAGGGTTTCAA
tetur20g02640 comp527_seq0 CCTGACAATGCGAGAGGGTTTCAACAATAG
tetur20g02640 comp527_seq0 CGTCTGGCGTCCAAAGTATCCTTGTTTCTT
tetur20g02640 comp527_seq0 CTACTGAATCTCAGTCTAGATCGTCTGGCG
tetur20g02640 comp527_seq0 CTGACAATGCGAGAGGGTTTCAACAATAGT
tetur20g02640 comp527_seq0 GATGCAGTCTGAACAAATGGCTTGAAATTC
tetur20g02640 comp527_seq0 GCTACTGAATCTCAGTCTAGATCGTCTGGC
tetur20g02640 comp527_seq0 AATTACCTGACAATGCGAGAGGGTTTCAAC
tetur20g02640 comp527_seq0 GGTACAATCAGGGCAGTTTGAGAATTGGAA
tetur20g02640 comp527_seq0 GTGTTAGCGATGAGGGTTTCAACAATAGTG
tetur20g02640 comp527_seq0 TGACAATGCGAGAGGGTTTCAACAATAGTG
tetur20g02640 comp527_seq0 TTACCTGACAATGCGAGAGGGTTTCAACAA
tetur20g02640 comp527_seq0 ACTGAATCTCAGTCTAGATCGTCTGGCGTC
tetur20g02640 comp527_seq0 AACAATTACCTGACAATGCGAGAGGGTTTC
tetur20g03040 comp3279_seq0 CAGTTCTGAAGAAGTTACGAGCGAATTACA
tetur20g03040 comp3279_seq0 AAGAAGTTACGAGCGAATTACAAGAGCAAG
tetur20g03040 comp3279_seq0 CGAGCGAATTACAAGAGCAAGAAAGACTTT
tetur20g03040 comp3279_seq0 CTGAAGAAGTTACGAGCGAATTACAAGAGC
tetur20g03040 comp3279_seq0 GAAGAAGTTACGAGCGAATTACAAGAGCAA
tetur20g03040 comp3279_seq0 GAAGTTACGAGCGAATTACAAGAGCAAGAA
tetur20g03040 comp3279_seq0 GGGTTCAGTTCTGAAGAAGTTACGAGCGAA
tetur20g03040 comp3279_seq0 GGTTCAGTTCTGAAGAAGTTACGAGCGAAT
tetur20g03040 comp3279_seq0 GTGGGTTCAGTTCTGAAGAAGTTACGAGCG
tetur20g03040 comp3279_seq0 GTTACGAGCGAATTACAAGAGCAAGAAAGA
tetur20g03040 comp3279_seq0 GTTCTGAAGAAGTTACGAGCGAATTACAAG
tetur20g03040 comp3279_seq0 TCAGTTCTGAAGAAGTTACGAGCGAATTAC
tetur20g03040 comp3279_seq0 TCTGAAGAAGTTACGAGCGAATTACAAGAG
tetur20g03040 comp3279_seq0 TGAAGAAGTTACGAGCGAATTACAAGAGCA
tetur20g03040 comp3279_seq0 TGGGTTCAGTTCTGAAGAAGTTACGAGCGA
tetur20g03040 comp3279_seq0 TTACGAGCGAATTACAAGAGCAAGAAAGAC
tetur20g03040 comp3279_seq0 ACGAGCGAATTACAAGAGCAAGAAAGACTT
tetur20g03040 comp3279_seq0 AGTTACGAGCGAATTACAAGAGCAAGAAAG
tetur20g03150 comp3568_seq0 ATTATCTCGAACCCATGTGAACTCAGTCCT
tetur20g03150 comp3568_seq0 CAAATTATCTCGAACCCATGTGAACTCAGT
tetur20g03150 comp3568_seq0 GATGATGGTTCAAATTATCTCGAACCCATG
tetur20g03150 comp3568_seq0 AATTATCTCGAACCCATGTGAACTCAGTCC
tetur20g03150 comp3568_seq0 GGTTCAAATTATCTCGAACCCATGTGAACT
tetur20g03150 comp3568_seq0 GTTCAAATTATCTCGAACCCATGTGAACTC
tetur20g03150 comp3568_seq0 AAATTATCTCGAACCCATGTGAACTCAGTC
tetur21g00800 comp4640_seq0 CGGTTGTAATACGCCAAATAAGTCGATTGG
tetur21g00800 comp4640_seq0 CTGCTTCGCCAATAGGACTAAGTTTACAAG
tetur21g00800 comp4640_seq0 GCTTCGCCAATAGGACTAAGTTTACAAGGA
tetur21g00800 comp4640_seq0 GTTCGGTTGTAATACGCCAAATAAGTCGAT
tetur21g00800 comp4640_seq0 TCGGTTGTAATACGCCAAATAAGTCGATTG
tetur21g00800 comp4640_seq0 TGCTTCGCCAATAGGACTAAGTTTACAAGG
tetur21g00800 comp4640_seq0 TTCGCCAATAGGACTAAGTTTACAAGGATC
tetur21g01080 comp2868_seq0 CCTATTAAACTGCAGGAGGGAAAGCTTTGA
tetur21g01080 comp2868_seq0 CTATTAAACTGCAGGAGGGAAAGCTTTGAA
tetur21g01080 comp2868_seq0 GCAATTCAAGACAATCGGATATTCACTGGA
tetur21g01080 comp2868_seq0 GCCCATGGCTAGTACCTATTAAACTGCAGG
tetur21g01080 comp2868_seq0 TGCCCATGGCTAGTACCTATTAAACTGCAG
tetur21g01080 comp2868_seq0 ACCTATTAAACTGCAGGAGGGAAAGCTTTG
tetur21g01080 comp2868_seq0 TTGCCCATGGCTAGTACCTATTAAACTGCA
tetur21g02800 comp482_seq2 ATGCGAAATCTTGACCATTAAATGCAGAGG
tetur21g02800 comp482_seq2 CAGCTACTCCTCCTATATGCGAAATCTTGA
tetur21g02800 comp482_seq2 AACTTCTGGACTTACTCCAGCTACTCCTCC
tetur21g02800 comp482_seq2 CCAGCTACTCCTCCTATATGCGAAATCTTG
tetur21g02800 comp482_seq2 AAACTTCTGGACTTACTCCAGCTACTCCTC
tetur21g02800 comp482_seq2 CTACTCCTCCTATATGCGAAATCTTGACCA
tetur21g02800 comp482_seq2 CTCCAGCTACTCCTCCTATATGCGAAATCT
tetur21g02800 comp482_seq2 CTTACTCCAGCTACTCCTCCTATATGCGAA
tetur21g02800 comp482_seq2 CTTCTGGACTTACTCCAGCTACTCCTCCTA
tetur21g02800 comp482_seq2 GAGAGTTGTCAATCGGACAAGCCAGAAAGC
tetur21g02800 comp482_seq2 GAGTTGTCAATCGGACAAGCCAGAAAGCAA
tetur21g02800 comp482_seq2 GCGAAATCTTGACCATTAAATGCAGAGGTT
tetur21g02800 comp482_seq2 GCTACTCCTCCTATATGCGAAATCTTGACC
tetur21g02800 comp482_seq2 TCAAGACAATGTATGAGGATTTGCATCAGC
tetur21g02800 comp482_seq2 ACTCCAGCTACTCCTCCTATATGCGAAATC
tetur21g02800 comp482_seq2 ACTCCTCCTATATGCGAAATCTTGACCATT
tetur21g02800 comp482_seq2 ACTTCTGGACTTACTCCAGCTACTCCTCCT
tetur21g02800 comp482_seq2 AGCGTTTAGTTACACCTGGATCTATCCCTT
tetur21g02800 comp482_seq2 AGCTACTCCTCCTATATGCGAAATCTTGAC
tetur21g03326 comp2688_seq1 ATTGGCATATTCTGACTTCAACACCTGACT
tetur21g03326 comp2688_seq1 AATTGGCATATTCTGACTTCAACACCTGAC
tetur21g03326 comp2688_seq1 GGTTATGCTGGCTCAGTATCCATTAGTCAA
tetur23g02070 comp2977_seq0 CAAGACGCAAACCAGATGAGAACAAAGAAG
tetur23g02070 comp2977_seq0 CAAGTCAAGACGCAAACCAGATGAGAACAA
tetur23g02070 comp2977_seq0 CAATACGATTCCAGTGCACAGTCGATATCA
tetur23g02070 comp2977_seq0 CATTTGTCGATGACTTATTCTGGTTCAACC
tetur23g02070 comp2977_seq0 CCAAGATTTACCCAAACATTTGTCGATGAC
tetur23g02070 comp2977_seq0 AAGACGCAAACCAGATGAGAACAAAGAAGG
tetur23g02070 comp2977_seq0 CCCAAACATTTGTCGATGACTTATTCTGGT
tetur23g02070 comp2977_seq0 CGTTAAAGGTGGCCAAGATTTACCCAAACA
tetur23g02070 comp2977_seq0 CTAACAATACGATTCCAGTGCACAGTCGAT
tetur23g02070 comp2977_seq0 AAGGTGGCCAAGATTTACCCAAACATTTGT
tetur23g02070 comp2977_seq0 CTTGTTGCTTTGATGATTGGTTGACTGACT
tetur23g02070 comp2977_seq0 GAGGATCGTTTCATCATTTCTTTGACTGGT
tetur23g02070 comp2977_seq0 GCAACGAACACCAATCAATCGGAAGGTAAA
tetur23g02070 comp2977_seq0 GCCAAGATTTACCCAAACATTTGTCGATGA
tetur23g02070 comp2977_seq0 GGAGCCTTTGAAACTTGTGGAAGTAGTTTC
tetur23g02070 comp2977_seq0 GGCCAAGATTTACCCAAACATTTGTCGATG
tetur23g02070 comp2977_seq0 GGTGGCCAAGATTTACCCAAACATTTGTCG
tetur23g02070 comp2977_seq0 GGTTATCGTTAAAGGTGGCCAAGATTTACC
tetur23g02070 comp2977_seq0 GTCAAGACGCAAACCAGATGAGAACAAAGA
tetur23g02070 comp2977_seq0 GTCGATGACTTATTCTGGTTCAACCATGTA
tetur23g02070 comp2977_seq0 GTGGCCAAGATTTACCCAAACATTTGTCGA
tetur23g02070 comp2977_seq0 GTTAAAGGTGGCCAAGATTTACCCAAACAT
tetur23g02070 comp2977_seq0 GTTATCGTTAAAGGTGGCCAAGATTTACCC
tetur23g02070 comp2977_seq0 AAAGGTGGCCAAGATTTACCCAAACATTTG
tetur23g02070 comp2977_seq0 TATCGTTAAAGGTGGCCAAGATTTACCCAA
tetur23g02070 comp2977_seq0 TCAAGACGCAAACCAGATGAGAACAAAGAA
tetur23g02070 comp2977_seq0 TCGTTAAAGGTGGCCAAGATTTACCCAAAC
tetur23g02070 comp2977_seq0 TGAGGATCGTTTCATCATTTCTTTGACTGG
tetur23g02070 comp2977_seq0 ACCCAAACATTTGTCGATGACTTATTCTGG
tetur23g02070 comp2977_seq0 TTATCGTTAAAGGTGGCCAAGATTTACCCA
tetur23g02070 comp2977_seq0 TTGTCGATGACTTATTCTGGTTCAACCATG
tetur23g02070 comp2977_seq0 TTGTTGCTTTGATGATTGGTTGACTGACTC
tetur23g02070 comp2977_seq0 ACTTGTTGCTTTGATGATTGGTTGACTGAC
tetur23g02070 comp2977_seq0 AGGAGCCTTTGAAACTTGTGGAAGTAGTTT
tetur23g02070 comp2977_seq0 AGGCTATACGCTATGGGACCATTGGTCGGT
tetur23g02070 comp2977_seq0 AGGTGGCCAAGATTTACCCAAACATTTGTC
tetur23g02070 comp2977_seq0 AGTCAAGACGCAAACCAGATGAGAACAAAG
tetur24g00630 comp4098_seq0 ATGCTCGCATGATTTCAAGCGGATTCATAG
tetur24g00630 comp4098_seq0 CAAATGCTCGCATGATTTCAAGCGGATTCA
tetur24g00630 comp4098_seq0 CAACGCAAATGCTCGCATGATTTCAAGCGG
tetur24g00630 comp4098_seq0 CATGATTTCAAGCGGATTCATAGGAATGAG
tetur24g00630 comp4098_seq0 CCAACGCAAATGCTCGCATGATTTCAAGCG
tetur24g00630 comp4098_seq0 CGCATGATTTCAAGCGGATTCATAGGAATG
tetur24g00630 comp4098_seq0 CGTTCGTTGATTAGGGTTGAGTTTGGCGAT
tetur24g00630 comp4098_seq0 CTCGCATGATTTCAAGCGGATTCATAGGAA
tetur24g00630 comp4098_seq0 AAGTGGCCAACGCAAATGCTCGCATGATTT
tetur24g00630 comp4098_seq0 GCAAATGCTCGCATGATTTCAAGCGGATTC
tetur24g00630 comp4098_seq0 GCATGATTTCAAGCGGATTCATAGGAATGA
tetur24g00630 comp4098_seq0 GCCAACGCAAATGCTCGCATGATTTCAAGC
tetur24g00630 comp4098_seq0 GCTCGCATGATTTCAAGCGGATTCATAGGA
tetur24g00630 comp4098_seq0 GGCCAACGCAAATGCTCGCATGATTTCAAG
tetur24g00630 comp4098_seq0 GTTCGTTGATTAGGGTTGAGTTTGGCGATA
tetur24g00630 comp4098_seq0 TCGTTCGTTGATTAGGGTTGAGTTTGGCGA
tetur24g00630 comp4098_seq0 TGCTCGCATGATTTCAAGCGGATTCATAGG
tetur24g00630 comp4098_seq0 TTCGTTCGTTGATTAGGGTTGAGTTTGGCG
tetur24g00630 comp4098_seq0 TTCGTTGATTAGGGTTGAGTTTGGCGATAA
tetur24g00630 comp4098_seq0 TTGCGATTGTCAGAATGCTGAATGCTCCTG
tetur24g00630 comp4098_seq0 ACGCAAATGCTCGCATGATTTCAAGCGGAT
tetur24g00630 comp4098_seq0 AAATGCTCGCATGATTTCAAGCGGATTCAT
tetur24g00630 comp4098_seq0 AGTGGCCAACGCAAATGCTCGCATGATTTC
tetur24g01110 comp5894_seq0 ATTTACTGATCGTGACGATTTACCCGAGAT
tetur24g01110 comp5894_seq0 AACCTGTCCTGCTATACTTTCGCAATGGAT
tetur24g01110 comp5894_seq0 CAACAAGCTGATCTCACTGGAAATTGCTGT
tetur24g01110 comp5894_seq0 CAAGCTGATCTCACTGGAAATTGCTGTCCT
tetur24g01110 comp5894_seq0 CCTGTCCTGCTATACTTTCGCAATGGATCG
tetur24g01110 comp5894_seq0 CGAGTATCTCGAACTGTTCATAAATCCGTT
tetur24g01110 comp5894_seq0 CGATCAACAAGCTGATCTCACTGGAAATTG
tetur24g01110 comp5894_seq0 AAGCTGATCTCACTGGAAATTGCTGTCCTT
tetur24g01110 comp5894_seq0 CTATGAGTAACCAAGCTTTCGCGACTGAAT
tetur24g01110 comp5894_seq0 CTCAATCTCGACGTAAACGATGTAGTGATC
tetur24g01110 comp5894_seq0 CTCTATGAGTAACCAAGCTTTCGCGACTGA
tetur24g01110 comp5894_seq0 CTGTCCTGCTATACTTTCGCAATGGATCGT
tetur24g01110 comp5894_seq0 GAATTTACTGATCGTGACGATTTACCCGAG
tetur24g01110 comp5894_seq0 GAGTATCTCGAACTGTTCATAAATCCGTTG
tetur24g01110 comp5894_seq0 GATCAACAAGCTGATCTCACTGGAAATTGC
tetur24g01110 comp5894_seq0 GCGACCCAATAAAGATGACGATACAATTGA
tetur24g01110 comp5894_seq0 GCTCTATGAGTAACCAAGCTTTCGCGACTG
tetur24g01110 comp5894_seq0 GGGCATCTCCACAGACAGAATTTACTGATC
tetur24g01110 comp5894_seq0 ACAAGCTGATCTCACTGGAAATTGCTGTCC
tetur24g01110 comp5894_seq0 TAACCTGTCCTGCTATACTTTCGCAATGGA
tetur24g01110 comp5894_seq0 TAACTCAATCTCGACGTAAACGATGTAGTG
tetur24g01110 comp5894_seq0 TATAACCTGTCCTGCTATACTTTCGCAATG
tetur24g01110 comp5894_seq0 TCAACAAGCTGATCTCACTGGAAATTGCTG
tetur24g01110 comp5894_seq0 TCAATCTCGACGTAAACGATGTAGTGATCA
tetur24g01110 comp5894_seq0 TCTATGAGTAACCAAGCTTTCGCGACTGAA
tetur24g01110 comp5894_seq0 TTCCGATCAACAAGCTGATCTCACTGGAAA
tetur24g01110 comp5894_seq0 ACCTGTCCTGCTATACTTTCGCAATGGATC
tetur24g01110 comp5894_seq0 TTGGGCATCTCCACAGACAGAATTTACTGA
tetur24g01110 comp5894_seq0 TTTCCGATCAACAAGCTGATCTCACTGGAA
tetur24g01110 comp5894_seq0 TTTGGGCATCTCCACAGACAGAATTTACTG
tetur24g01110 comp5894_seq0 ACTCAATCTCGACGTAAACGATGTAGTGAT
tetur24g01110 comp5894_seq0 AGCTGATCTCACTGGAAATTGCTGTCCTTT
tetur24g01110 comp5894_seq0 AACAAGCTGATCTCACTGGAAATTGCTGTC
tetur24g01110 comp5894_seq0 ATAACCTGTCCTGCTATACTTTCGCAATGG
tetur24g01110 comp5894_seq0 ATCAACAAGCTGATCTCACTGGAAATTGCT
tetur24g02180 comp1756_seq0 CAAAGAGATGGAGTTGAACAGTATCTCCGT
tetur24g02180 comp1756_seq0 CAAAGCCAAAGAGATGGAGTTGAACAGTAT
tetur24g02180 comp1756_seq0 CCAAAGAGATGGAGTTGAACAGTATCTCCG
tetur24g02180 comp1756_seq0 CCAAAGCCAAAGAGATGGAGTTGAACAGTA
tetur24g02180 comp1756_seq0 AAGAGATGGAGTTGAACAGTATCTCCGTTT
tetur24g02180 comp1756_seq0 AAGCCAAAGAGATGGAGTTGAACAGTATCT
tetur24g02180 comp1756_seq0 AAAGAGATGGAGTTGAACAGTATCTCCGTT
tetur24g02180 comp1756_seq0 GAGATGGAGTTGAACAGTATCTCCGTTTAA
tetur24g02180 comp1756_seq0 AAAGCCAAAGAGATGGAGTTGAACAGTATC
tetur24g02180 comp1756_seq0 GCCAAAGAGATGGAGTTGAACAGTATCTCC
tetur24g02180 comp1756_seq0 TATCCCAAACCAAGTATCCCTCGGAACCGA
tetur24g02180 comp1756_seq0 AGCCAAAGAGATGGAGTTGAACAGTATCTC
tetur25g01150 comp1209_seq0 AACCAGTGGTTACCAACCACCGCATCAGAT
tetur25g01150 comp1209_seq0 CCAGTGGTTACCAACCACCGCATCAGATTT
tetur25g01150 comp1209_seq0 CCCAATGATAATGTCGATAGTGTTTCCTCT
tetur25g01150 comp1209_seq0 CGATAGTGTTTCCTCTACAATCGATTGTTG
tetur25g01150 comp1209_seq0 CTAACCAGTGGTTACCAACCACCGCATCAG
tetur25g01150 comp1209_seq0 GCCCAATGATAATGTCGATAGTGTTTCCTC
tetur25g01150 comp1209_seq0 GTCGATAGTGTTTCCTCTACAATCGATTGT
tetur25g01150 comp1209_seq0 TAACCAGTGGTTACCAACCACCGCATCAGA
tetur25g01150 comp1209_seq0 TAGCCCAATGATAATGTCGATAGTGTTTCC
tetur25g01150 comp1209_seq0 ACCAGTGGTTACCAACCACCGCATCAGATT
tetur25g01150 comp1209_seq0 TGTCGATAGTGTTTCCTCTACAATCGATTG
tetur25g01150 comp1209_seq0 AGCCCAATGATAATGTCGATAGTGTTTCCT
tetur25g01630 comp3807_seq0 CCATCTGAGAACTCTTGCACTTCGCCAATT
tetur25g01630 comp3807_seq0 CGAAGTTAACTGGTATTAAACAGTTGGGCA
tetur25g01630 comp3807_seq0 CGATGTTCTCCATCTGAGAACTCTTGCACT
tetur25g01630 comp3807_seq0 CGCTCCTCATTATTACTGGTAGATTTCGGA
tetur25g01630 comp3807_seq0 CGGGTTGTTTGACCTGTTGAGGCCATTGAT
tetur25g01630 comp3807_seq0 CTCCATCTGAGAACTCTTGCACTTCGCCAA
tetur25g01630 comp3807_seq0 CTGGTAGATTTCGGAATTGGTTCAAGTTGT
tetur25g01630 comp3807_seq0 CTGTTGACTGAACTTGTGATTGCAAGAGTT
tetur25g01630 comp3807_seq0 GAAGTTAACTGGTATTAAACAGTTGGGCAG
tetur25g01630 comp3807_seq0 AATCGATGTTCTCCATCTGAGAACTCTTGC
tetur25g01630 comp3807_seq0 GATGTTCTCCATCTGAGAACTCTTGCACTT
tetur25g01630 comp3807_seq0 GCTCCTCATTATTACTGGTAGATTTCGGAA
tetur25g01630 comp3807_seq0 GGGTTGTTTGACCTGTTGAGGCCATTGATC
tetur25g01630 comp3807_seq0 GGTTGTTTGACCTGTTGAGGCCATTGATCA
tetur25g01630 comp3807_seq0 GTTCTCCATCTGAGAACTCTTGCACTTCGC
tetur25g01630 comp3807_seq0 GTTGACTGAACTTGTGATTGCAAGAGTTCT
tetur25g01630 comp3807_seq0 GTTGTAATTCATCGCCAACACCAGCTTTAT
tetur25g01630 comp3807_seq0 GTTGTTTGACCTGTTGAGGCCATTGATCAA
tetur25g01630 comp3807_seq0 GTTTGACCTGTTGAGGCCATTGATCAAATT
tetur25g01630 comp3807_seq0 TAATCGATGTTCTCCATCTGAGAACTCTTG
tetur25g01630 comp3807_seq0 TACGCTCCTCATTATTACTGGTAGATTTCG
tetur25g01630 comp3807_seq0 TCATTTCATAAGCCATCGGGTGTAGTCGAG
tetur25g01630 comp3807_seq0 TCGAAGTTAACTGGTATTAAACAGTTGGGC
tetur25g01630 comp3807_seq0 TCGATGTTCTCCATCTGAGAACTCTTGCAC
tetur25g01630 comp3807_seq0 TCGGGTTGTTTGACCTGTTGAGGCCATTGA
tetur25g01630 comp3807_seq0 TCTCCATCTGAGAACTCTTGCACTTCGCCA
tetur25g01630 comp3807_seq0 TGTTCTCCATCTGAGAACTCTTGCACTTCG
tetur25g01630 comp3807_seq0 TGTTGACTGAACTTGTGATTGCAAGAGTTC
tetur25g01630 comp3807_seq0 TTCTCCATCTGAGAACTCTTGCACTTCGCC
tetur25g01630 comp3807_seq0 TTGTTTGACCTGTTGAGGCCATTGATCAAA
tetur25g01630 comp3807_seq0 ACGCTCCTCATTATTACTGGTAGATTTCGG
tetur25g01630 comp3807_seq0 ACTGGTAGATTTCGGAATTGGTTCAAGTTG
tetur26g00320 comp950_seq1 ACCATGCAAATGAATTACTCTTAGAGGACC
tetur26g01130 comp98_seq0 ATGGAATTGAATGCTCAACGATTAGGCCTG
tetur26g01130 comp98_seq0 ATTAGGCCTGTCCAACAATAGACTAGCTGT
tetur26g01130 comp98_seq0 CAACCCACGAACAGCCGAAATTGCTCTCGA
tetur26g01130 comp98_seq0 CAACCCTGTCAACTTGACTTATGTTCAAGC
tetur26g01130 comp98_seq0 CAAGAATACCTCAGCCCAATTGATCGATAC
tetur26g01130 comp98_seq0 CACTCAAGAATACCTCAGCCCAATTGATCG
tetur26g01130 comp98_seq0 CAGCCCAATTGATCGATACGATCACTATGG
tetur26g01130 comp98_seq0 CATGGAATTGAATGCTCAACGATTAGGCCT
tetur26g01130 comp98_seq0 AAGAATACCTCAGCCCAATTGATCGATACG
tetur26g01130 comp98_seq0 CCCATGTGGTTACTCTGATACCTAAAGATG
tetur26g01130 comp98_seq0 CCTCAGCCCAATTGATCGATACGATCACTA
tetur26g01130 comp98_seq0 CTCAAGAATACCTCAGCCCAATTGATCGAT
tetur26g01130 comp98_seq0 CTCAGCCCAATTGATCGATACGATCACTAT
tetur26g01130 comp98_seq0 GAAGGTATTGGTCTATTCCGATATCTCAGA
tetur26g01130 comp98_seq0 GAATACCTCAGCCCAATTGATCGATACGAT
tetur26g01130 comp98_seq0 AATACCTCAGCCCAATTGATCGATACGATC
tetur26g01130 comp98_seq0 GCAATTGTTTGGTGAACAACGAGAGCAATT
tetur26g01130 comp98_seq0 GCCATTGGTCATGTACTAGGTGATATCTCT
tetur26g01130 comp98_seq0 GCCCAATTGATCGATACGATCACTATGGAT
tetur26g01130 comp98_seq0 GCCCATGTGGTTACTCTGATACCTAAAGAT
tetur26g01130 comp98_seq0 GCTCTCGAAAGAGTAAACTGTAGCTCAGCC
tetur26g01130 comp98_seq0 ACAACCCTGTCAACTTGACTTATGTTCAAG
tetur26g01130 comp98_seq0 GTTTCATGTTTACGTTCAGTTCCTGCAGAA
tetur26g01130 comp98_seq0 TACCTCAGCCCAATTGATCGATACGATCAC
tetur26g01130 comp98_seq0 TAGGCCTGTCCAACAATAGACTAGCTGTTA
tetur26g01130 comp98_seq0 TCAACCCACGAACAGCCGAAATTGCTCTCG
tetur26g01130 comp98_seq0 TCAAGAATACCTCAGCCCAATTGATCGATA
tetur26g01130 comp98_seq0 TCACTCAAGAATACCTCAGCCCAATTGATC
tetur26g01130 comp98_seq0 TCAGCCCAATTGATCGATACGATCACTATG
tetur26g01130 comp98_seq0 TCATGGAATTGAATGCTCAACGATTAGGCC
tetur26g01130 comp98_seq0 TGAAGGTATTGGTCTATTCCGATATCTCAG
tetur26g01130 comp98_seq0 TGCCCATGTGGTTACTCTGATACCTAAAGA
tetur26g01130 comp98_seq0 TGCTCTCGAAAGAGTAAACTGTAGCTCAGC
tetur26g01130 comp98_seq0 ACCTCAGCCCAATTGATCGATACGATCACT
tetur26g01130 comp98_seq0 TTGCCCATGTGGTTACTCTGATACCTAAAG
tetur26g01130 comp98_seq0 TTGCTCTCGAAAGAGTAAACTGTAGCTCAG
tetur26g01130 comp98_seq0 AGCAATTGTTTGGTGAACAACGAGAGCAAT
tetur26g01130 comp98_seq0 AGCCATTGGTCATGTACTAGGTGATATCTC
tetur26g01140 comp3446_seq0 CCATGTAAGCTCCAATTCAAGTTACACTTG
tetur26g01140 comp3446_seq0 CCTCCATGTAAGCTCCAATTCAAGTTACAC
tetur26g01140 comp3446_seq0 CGATTCCTCCATGTAAGCTCCAATTCAAGT
tetur26g01140 comp3446_seq0 GATTCCTCCATGTAAGCTCCAATTCAAGTT
tetur26g01140 comp3446_seq0 TAACGATTCCTCCATGTAAGCTCCAATTCA
tetur26g01140 comp3446_seq0 TCCTCCATGTAAGCTCCAATTCAAGTTACA
tetur26g01140 comp3446_seq0 TTCCTCCATGTAAGCTCCAATTCAAGTTAC
tetur26g01140 comp3446_seq0 ACGATTCCTCCATGTAAGCTCCAATTCAAG
tetur26g01140 comp3446_seq0 ATAACGATTCCTCCATGTAAGCTCCAATTC
tetur26g01440 comp2348_seq0 CCAGGCTGGATGTTCCTCTTTCCTGACAAT
tetur26g01440 comp2348_seq0 CCTGACAATTGTCAAAGTATTTGCCGGTAA
tetur26g01440 comp2348_seq0 AAGCCAGGCTGGATGTTCCTCTTTCCTGAC
tetur26g01440 comp2348_seq0 GCCAGGCTGGATGTTCCTCTTTCCTGACAA
tetur26g01440 comp2348_seq0 GCTGGATGTTCCTCTTTCCTGACAATTGTC
tetur26g01440 comp2348_seq0 GGCTGGATGTTCCTCTTTCCTGACAATTGT
tetur26g01440 comp2348_seq0 TCCTGACAATTGTCAAAGTATTTGCCGGTA
tetur26g01640 comp2835_seq0 ATGAAGAACCAGCTGATGATGAGAGTGTCG
tetur26g01640 comp2835_seq0 CAACACCAACAATCGGATTATTATCCTCGG
tetur26g01640 comp2835_seq0 CACCATTGTAAGCAGGAAGTTCTGCTGCTT
tetur26g01640 comp2835_seq0 CCATTGTAAGCAGGAAGTTCTGCTGCTTGA
tetur26g01640 comp2835_seq0 CGATGTTGACGTTGTTGGTCGATTTGATAA
tetur26g01640 comp2835_seq0 CTGCTGCTTGACTAGCTGTAGCTTCATTGT
tetur26g01640 comp2835_seq0 CTGCTTGACTAGCTGTAGCTTCATTGTAGC
tetur26g01640 comp2835_seq0 CTTGACTAGCTGTAGCTTCATTGTAGCTGT
tetur26g01640 comp2835_seq0 GATGTTGACGTTGTTGGTCGATTTGATAAC
tetur26g01640 comp2835_seq0 GCTGCTTGACTAGCTGTAGCTTCATTGTAG
tetur26g01640 comp2835_seq0 GCTTGACTAGCTGTAGCTTCATTGTAGCTG
tetur26g01640 comp2835_seq0 GTTGACGTTGTTGGTCGATTTGATAACAGG
tetur26g01640 comp2835_seq0 TGAAGAACCAGCTGATGATGAGAGTGTCGA
tetur26g01640 comp2835_seq0 ACCATTGTAAGCAGGAAGTTCTGCTGCTTG
tetur26g01640 comp2835_seq0 TGCTGCTTGACTAGCTGTAGCTTCATTGTA
tetur26g01640 comp2835_seq0 TGTTGACGTTGTTGGTCGATTTGATAACAG
tetur26g01640 comp2835_seq0 AGCAGGAAGTTCTGCTGCTTGACTAGCTGT
tetur26g01700 comp2305_seq0 ATGCAGGCAGGCTTAAGACGTTTAAGATGT
tetur26g01700 comp2305_seq0 ATGTATATTCTGTGCTCTTGCAACGAGATG
tetur26g01700 comp2305_seq0 CATTATGCAGGCAGGCTTAAGACGTTTAAG
tetur26g01700 comp2305_seq0 AATAGCATTATGCAGGCAGGCTTAAGACGT
tetur26g01700 comp2305_seq0 GATGTATATTCTGTGCTCTTGCAACGAGAT
tetur26g01700 comp2305_seq0 GCATTATGCAGGCAGGCTTAAGACGTTTAA
tetur26g01700 comp2305_seq0 GTATATTCTGTGCTCTTGCAACGAGATGGC
tetur26g01700 comp2305_seq0 TATGCAGGCAGGCTTAAGACGTTTAAGATG
tetur26g01700 comp2305_seq0 TGCAGGCAGGCTTAAGACGTTTAAGATGTA
tetur26g01700 comp2305_seq0 TGTATATTCTGTGCTCTTGCAACGAGATGG
tetur26g01700 comp2305_seq0 ATAGCATTATGCAGGCAGGCTTAAGACGTT
tetur26g01810 comp6650_seq0 CTTATCGTGCATGCTGGTTTAGTGCCTGAA
tetur26g01810 comp6650_seq0 TCTTATCGTGCATGCTGGTTTAGTGCCTGA
tetur26g01900 comp3064_seq3 ATGATAGGTAGAGTCAATTAACCGGCAACT
tetur26g01900 comp3064_seq3 ATTGCCCACTTGCTTTGGCTCGAATTAAGG
tetur26g01900 comp3064_seq3 CACCACATCAACCACCTTCATTCACCACTT
tetur26g01900 comp3064_seq3 CCACCACATCAACCACCTTCATTCACCACT
tetur26g01900 comp3064_seq3 CCGACTCTAACACATCCACAATTAATCGCA
tetur26g01900 comp3064_seq3 CGACTCTAACACATCCACAATTAATCGCAA
tetur26g01900 comp3064_seq3 CGACTCTACCCGACTCTAACACATCCACAA
tetur26g01900 comp3064_seq3 AAGCCACTCTAAAGTGGTGGATGAAAGTTT
tetur26g01900 comp3064_seq3 CTAATGATAGGTAGAGTCAATTAACCGGCA
tetur26g01900 comp3064_seq3 CTCTACCCGACTCTAACACATCCACAATTA
tetur26g01900 comp3064_seq3 CTGATTTGGTTGATTTGGGTGGTGGACAAT
tetur26g01900 comp3064_seq3 GAAATGTCTGATTTGGTTGATTTGGGTGGT
tetur26g01900 comp3064_seq3 GACTCTACCCGACTCTAACACATCCACAAT
tetur26g01900 comp3064_seq3 GAGTCAATTAACCGGCAACTGTAATATGCG
tetur26g01900 comp3064_seq3 GATAGGTAGAGTCAATTAACCGGCAACTGT
tetur26g01900 comp3064_seq3 AAAGCCACTCTAAAGTGGTGGATGAAAGTT
tetur26g01900 comp3064_seq3 GCATAATTTGGGTGGCGGACAATCTTATAA
tetur26g01900 comp3064_seq3 AATGATAGGTAGAGTCAATTAACCGGCAAC
tetur26g01900 comp3064_seq3 AATGTCTGATTTGGTTGATTTGGGTGGTGG
tetur26g01900 comp3064_seq3 GGAAATGTCTGATTTGGTTGATTTGGGTGG
tetur26g01900 comp3064_seq3 GGTAGAGTCAATTAACCGGCAACTGTAATA
tetur26g01900 comp3064_seq3 GTCAATTAACCGGCAACTGTAATATGCGTA
tetur26g01900 comp3064_seq3 GTCTGATTTGGTTGATTTGGGTGGTGGACA
tetur26g01900 comp3064_seq3 GTGGAAATGTCTGATTTGGTTGATTTGGGT
tetur26g01900 comp3064_seq3 GTGGGCATAATTTGGGTGGCGGACAATCTT
tetur26g01900 comp3064_seq3 TAACCGGCAACTGTAATATGCGTAATCATG
tetur26g01900 comp3064_seq3 TACCCGACTCTAACACATCCACAATTAATC
tetur26g01900 comp3064_seq3 TAGAGCGACTCTACCCGACTCTAACACATC
tetur26g01900 comp3064_seq3 TAGGTAGAGTCAATTAACCGGCAACTGTAA
tetur26g01900 comp3064_seq3 TCTAATGATAGGTAGAGTCAATTAACCGGC
tetur26g01900 comp3064_seq3 TCTACCCGACTCTAACACATCCACAATTAA
tetur26g01900 comp3064_seq3 TCTGATTTGGTTGATTTGGGTGGTGGACAA
tetur26g01900 comp3064_seq3 ACCACATCAACCACCTTCATTCACCACTTT
tetur26g01900 comp3064_seq3 TGATAGGTAGAGTCAATTAACCGGCAACTG
tetur26g01900 comp3064_seq3 TGGAAATGTCTGATTTGGTTGATTTGGGTG
tetur26g01900 comp3064_seq3 ACCCGACTCTAACACATCCACAATTAATCG
tetur26g01900 comp3064_seq3 TGGGCATAATTTGGGTGGCGGACAATCTTA
tetur26g01900 comp3064_seq3 TGTCTGATTTGGTTGATTTGGGTGGTGGAC
tetur26g01900 comp3064_seq3 TTTAGAGCGACTCTACCCGACTCTAACACA
tetur26g01900 comp3064_seq3 ACTCTACCCGACTCTAACACATCCACAATT
tetur26g01900 comp3064_seq3 AAATGTCTGATTTGGTTGATTTGGGTGGTG
tetur26g01900 comp3064_seq3 AGAGCGACTCTACCCGACTCTAACACATCC
tetur26g01900 comp3064_seq3 AGAGTCAATTAACCGGCAACTGTAATATGC
tetur26g01900 comp3064_seq3 AGCGACTCTACCCGACTCTAACACATCCAC
tetur26g01900 comp3064_seq3 AGGTAGAGTCAATTAACCGGCAACTGTAAT
tetur26g01900 comp3064_seq3 AGTCAATTAACCGGCAACTGTAATATGCGT
tetur26g01900 comp3064_seq3 AGTGGAAATGTCTGATTTGGTTGATTTGGG
tetur26g01900 comp3064_seq3 AGTGGGCATAATTTGGGTGGCGGACAATCT
tetur27g01660 comp2296_seq0 GCAAGTTCAATTCCTTTCTGATCCACTTAC
tetur28g00130 comp3805_seq0 GAGTCGCTGGATCCAACTTTGCTATCGTTC
tetur28g00130 comp3805_seq0 GTCGCTGGATCCAACTTTGCTATCGTTCCA
tetur28g00130 comp3805_seq0 TAATAGACGAGTCGCTGGATCCAACTTTGC
tetur28g00130 comp3805_seq0 TCGCTGGATCCAACTTTGCTATCGTTCCAA
tetur28g00130 comp3805_seq0 TTAATAGACGAGTCGCTGGATCCAACTTTG
tetur28g00130 comp3805_seq0 AGTCGCTGGATCCAACTTTGCTATCGTTCC
tetur28g00870 comp1252_seq0 ATCGATGCAACACCTGAAGTTCAAATCAGT
tetur28g00870 comp1252_seq0 AACCTATGCCATTGCTTATTCCTTAACGGC
tetur28g00870 comp1252_seq0 CAATCGATGCAACACCTGAAGTTCAAATCA
tetur28g00870 comp1252_seq0 CACCTACAGCAACACTTCGTCAGCATCTAT
tetur28g00870 comp1252_seq0 CCTATGCCATTGCTTATTCCTTAACGGCCC
tetur28g00870 comp1252_seq0 CCTTAACGGCCCTTAATCTCATCAACGAGC
tetur28g00870 comp1252_seq0 CTTAACGGCCCTTAATCTCATCAACGAGCG
tetur28g00870 comp1252_seq0 AATATCGGTTCCGTGGCAATCACCTACAGC
tetur28g00870 comp1252_seq0 AATCGATGCAACACCTGAAGTTCAAATCAG
tetur28g00870 comp1252_seq0 TAACGGCCCTTAATCTCATCAACGAGCGCA
tetur28g00870 comp1252_seq0 TACCTTTCCATAAGATGGCGTGAATGGTGA
tetur28g00870 comp1252_seq0 TCAATCGATGCAACACCTGAAGTTCAAATC
tetur28g00870 comp1252_seq0 TCACCTACAGCAACACTTCGTCAGCATCTA
tetur28g00870 comp1252_seq0 AAATATCGGTTCCGTGGCAATCACCTACAG
tetur28g00870 comp1252_seq0 ACCTACAGCAACACTTCGTCAGCATCTATC
tetur28g00870 comp1252_seq0 TTACCTTTCCATAAGATGGCGTGAATGGTG
tetur28g00870 comp1252_seq0 ACCTATGCCATTGCTTATTCCTTAACGGCC
tetur28g00870 comp1252_seq0 ATCACCTACAGCAACACTTCGTCAGCATCT
tetur28g01440 comp4711_seq0 ATTCGGCTGAAAGTGGAAATCCTTCCACTT
tetur28g01440 comp4711_seq0 AACCGGGAAGATCTTTATTGTTAGCCAGTC
tetur28g01440 comp4711_seq0 CACGACAGGTATCAACTCCAACTGCGCCTT
tetur28g01440 comp4711_seq0 CAGGTATCAACTCCAACTGCGCCTTTGGCT
tetur28g01440 comp4711_seq0 CATTTGCTCTTGATTTCAAACCTCGATCAC
tetur28g01440 comp4711_seq0 CCAGATTGATTCTCCAGTTGGTCTTGAATA
tetur28g01440 comp4711_seq0 CCGGGAAGATCTTTATTGTTAGCCAGTCTT
tetur28g01440 comp4711_seq0 CGACAGGTATCAACTCCAACTGCGCCTTTG
tetur28g01440 comp4711_seq0 CTATTCGGCTGAAAGTGGAAATCCTTCCAC
tetur28g01440 comp4711_seq0 CTGTTGCTGGCTTCATTCGTCATTTGCTCT
tetur28g01440 comp4711_seq0 CTTAACCTTCCATCTGTATCTAGTCCAGGA
tetur28g01440 comp4711_seq0 GACAGGTATCAACTCCAACTGCGCCTTTGG
tetur28g01440 comp4711_seq0 GCTTAACCTTCCATCTGTATCTAGTCCAGG
tetur28g01440 comp4711_seq0 GTATCGTTCCTGAGGGTCACGGCACTAAAT
tetur28g01440 comp4711_seq0 GTTGCTGGCTTCATTCGTCATTTGCTCTTG
tetur28g01440 comp4711_seq0 TAACAGCTATTCGGCTGAAAGTGGAAATCC
tetur28g01440 comp4711_seq0 ACAGGTATCAACTCCAACTGCGCCTTTGGC
tetur28g01440 comp4711_seq0 TCCGAGCCAATAACAAGACTCTATCACCGG
tetur28g01440 comp4711_seq0 ACCGGGAAGATCTTTATTGTTAGCCAGTCT
tetur28g01440 comp4711_seq0 TTAACAGCTATTCGGCTGAAAGTGGAAATC
tetur28g01440 comp4711_seq0 TTAACCTTCCATCTGTATCTAGTCCAGGAA
tetur28g01440 comp4711_seq0 TTCCAGATTGATTCTCCAGTTGGTCTTGAA
tetur28g01440 comp4711_seq0 TTCCGAGCCAATAACAAGACTCTATCACCG
tetur28g01440 comp4711_seq0 ACGACAGGTATCAACTCCAACTGCGCCTTT
tetur28g01440 comp4711_seq0 TTGCTGGCTTCATTCGTCATTTGCTCTTGA
tetur28g01440 comp4711_seq0 TTTCCAGATTGATTCTCCAGTTGGTCTTGA
tetur28g01440 comp4711_seq0 TTTGCTCTTGATTTCAAACCTCGATCACCA
tetur28g01440 comp4711_seq0 AACAGCTATTCGGCTGAAAGTGGAAATCCT
tetur28g01520 comp1020_seq0 CTGATAGCCTGTATCCAAACGTGGTCAAGG
tetur28g01520 comp1020_seq0 GATAGCCTGTATCCAAACGTGGTCAAGGCT
tetur28g01520 comp1020_seq0 TGATAGCCTGTATCCAAACGTGGTCAAGGC
tetur28g01520 comp1020_seq0 ATAGCCTGTATCCAAACGTGGTCAAGGCTT
tetur28g02400 comp289_seq0 CCTTTACCTCGTCAACCTTTGACATCATAT
tetur28g02400 comp289_seq0 TTGCCTTTACCTCGTCAACCTTTGACATCA
tetur28g02490 comp326_seq0 ATGCCGATTACATAGCGAAATTAGAAACCC
tetur28g02490 comp326_seq0 ATGGATGCTTCTGCTCGTGGAGTTCTGCTT
tetur28g02490 comp326_seq0 ATTTGAATCGACATGGCCGATCAAGTCGCT
tetur28g02490 comp326_seq0 CCGATTACATAGCGAAATTAGAAACCCTAG
tetur28g02490 comp326_seq0 CTAAGTGTCATTTGAATCGACATGGCCGAT
tetur28g02490 comp326_seq0 GAATCGACATGGCCGATCAAGTCGCTGTTA
tetur28g02490 comp326_seq0 GATGCCGATTACATAGCGAAATTAGAAACC
tetur28g02490 comp326_seq0 GCTAAGTGTCATTTGAATCGACATGGCCGA
tetur28g02490 comp326_seq0 GTCATTTGAATCGACATGGCCGATCAAGTC
tetur28g02490 comp326_seq0 GTGTCATTTGAATCGACATGGCCGATCAAG
tetur28g02490 comp326_seq0 TCATTTGAATCGACATGGCCGATCAAGTCG
tetur28g02490 comp326_seq0 TGCTAAGTGTCATTTGAATCGACATGGCCG
tetur28g02490 comp326_seq0 TTGCTAAGTGTCATTTGAATCGACATGGCC
tetur28g02490 comp326_seq0 TTTGAATCGACATGGCCGATCAAGTCGCTG
tetur29g00120 comp1723_seq0 CAGGGATTAGTAGGTAAACCTGTTGATTCA
tetur29g00120 comp1723_seq0 TCAGGGATTAGTAGGTAAACCTGTTGATTC
tetur30g01460 comp3860_seq0 CAAGCAGATATCGAAGCCTTGGAATCTGAA
tetur30g01460 comp3860_seq0 CATTATCAAGCAGATATCGAAGCCTTGGAA
tetur30g01460 comp3860_seq0 CCTTGGAATCTGAACGAAATGAACTCAAAG
tetur30g01460 comp3860_seq0 CGAAGCCTTGGAATCTGAACGAAATGAACT
tetur30g01460 comp3860_seq0 AAGCAGATATCGAAGCCTTGGAATCTGAAC
tetur30g01460 comp3860_seq0 GAAGCCTTGGAATCTGAACGAAATGAACTC
tetur30g01460 comp3860_seq0 GATCGCCTTGACGAAACTGTGTCCCTTGAC
tetur30g01460 comp3860_seq0 GCAGATATCGAAGCCTTGGAATCTGAACGA
tetur30g01460 comp3860_seq0 GGATCGCCTTGACGAAACTGTGTCCCTTGA
tetur30g01460 comp3860_seq0 TCAAGCAGATATCGAAGCCTTGGAATCTGA
tetur30g01460 comp3860_seq0 TCATTATCAAGCAGATATCGAAGCCTTGGA
tetur30g01460 comp3860_seq0 TCGAAGCCTTGGAATCTGAACGAAATGAAC
tetur30g01460 comp3860_seq0 TCTCAACTTTACTCTCCTTATCACCATTCC
tetur30g01460 comp3860_seq0 AGCAGATATCGAAGCCTTGGAATCTGAACG
tetur30g01460 comp3860_seq0 AGGATCGCCTTGACGAAACTGTGTCCCTTG
tetur30g01460 comp3860_seq0 ATCAAGCAGATATCGAAGCCTTGGAATCTG
tetur30g01460 comp3860_seq0 ATCATTATCAAGCAGATATCGAAGCCTTGG
tetur31g00350 comp2341_seq0 CTAACCAGATTTGGACGGTTCAGTTCTACA
tetur31g00350 comp2341_seq0 CTCTAACCAGATTTGGACGGTTCAGTTCTA
tetur31g00350 comp2341_seq0 TCTAACCAGATTTGGACGGTTCAGTTCTAC
tetur32g00440 comp4416_seq0 ATGCCGTTTCCGTGAAGGGCAAAGTTGCTG
tetur32g00440 comp4416_seq0 CAAGGTTAGATGAAAGAATGGTCCACTGAT
tetur32g00440 comp4416_seq0 CACAGGTCTTTGGCATACGTTTCGTCTAAT
tetur32g00440 comp4416_seq0 CGTTTCCGTGAAGGGCAAAGTTGCTGATAT
tetur32g00440 comp4416_seq0 GCCGTTTCCGTGAAGGGCAAAGTTGCTGAT
tetur32g00440 comp4416_seq0 GGTCCACTGATTGAAGAACATTTAAGCTTG
tetur32g00440 comp4416_seq0 TCACAGGTCTTTGGCATACGTTTCGTCTAA
tetur32g00440 comp4416_seq0 TGATCGCTTGATAATTAGGAAGTTCACAGG
tetur32g00440 comp4416_seq0 TTCACAGGTCTTTGGCATACGTTTCGTCTA
tetur32g00440 comp4416_seq0 AGGTTAGATGAAAGAATGGTCCACTGATTG
tetur34g00290 comp2103_seq0 CCAAATCAAGGTGCTAAGAGGAGGATGAGA
tetur34g00290 comp2103_seq0 CCTAGTCACATTACTTAAGCCAAATCAAGG
tetur34g00290 comp2103_seq0 AAGCCAAATCAAGGTGCTAAGAGGAGGATG
tetur34g00290 comp2103_seq0 CTGCCTAGTCACATTACTTAAGCCAAATCA
tetur34g00290 comp2103_seq0 GCCAAATCAAGGTGCTAAGAGGAGGATGAG
tetur34g00290 comp2103_seq0 GCCTAGTCACATTACTTAAGCCAAATCAAG
tetur34g00290 comp2103_seq0 ACTGCCTAGTCACATTACTTAAGCCAAATC
tetur34g01040 comp3533_seq0 CATCGCCAGGTCTTTCTTTATCATACAGCG
tetur34g01040 comp3533_seq0 CGCCAGGTCTTTCTTTATCATACAGCGACC
tetur34g01040 comp3533_seq0 GATCAGAGTACGGATGTAATAAAGCAAACC
tetur34g01040 comp3533_seq0 GCAAGATCAGAGTACGGATGTAATAAAGCA
tetur34g01040 comp3533_seq0 GCTTCGTAATATCCAACAGCTGAGAAAGCG
tetur34g01040 comp3533_seq0 TCGCCAGGTCTTTCTTTATCATACAGCGAC
tetur34g01040 comp3533_seq0 TGCTTCGTAATATCCAACAGCTGAGAAAGC
tetur34g01040 comp3533_seq0 TTGCTTCGTAATATCCAACAGCTGAGAAAG
tetur34g01040 comp3533_seq0 AGCAAGATCAGAGTACGGATGTAATAAAGC
tetur35g00480 comp3461_seq0 ATGAACTGGACTTTAAGCCGTATATCCAAG
tetur35g00480 comp3461_seq0 CAAGCATTCAATGAACTGGACTTTAAGCCG
tetur35g00480 comp3461_seq0 CAAGCTATAGCTGCCATTAGAGCTTTGGAT
tetur35g00480 comp3461_seq0 CAATGAACTGGACTTTAAGCCGTATATCCA
tetur35g00480 comp3461_seq0 AACTGGACTTTAAGCCGTATATCCAAGATG
tetur35g00480 comp3461_seq0 AAGCATTCAATGAACTGGACTTTAAGCCGT
tetur35g00480 comp3461_seq0 CGTGACTTTCACTGAATCACTTACTTTCAG
tetur35g00480 comp3461_seq0 AAGCTATAGCTGCCATTAGAGCTTTGGATT
tetur35g00480 comp3461_seq0 CTATAGCTGCCATTAGAGCTTTGGATTGAT
tetur35g00480 comp3461_seq0 CTGCCATTAGAGCTTTGGATTGATTGATGA
tetur35g00480 comp3461_seq0 CTGGACTTTAAGCCGTATATCCAAGATGTG
tetur35g00480 comp3461_seq0 GAACTGGACTTTAAGCCGTATATCCAAGAT
tetur35g00480 comp3461_seq0 GCATTCAATGAACTGGACTTTAAGCCGTAT
tetur35g00480 comp3461_seq0 GCCATTAGAGCTTTGGATTGATTGATGAAC
tetur35g00480 comp3461_seq0 GCTATAGCTGCCATTAGAGCTTTGGATTGA
tetur35g00480 comp3461_seq0 GCTGCCATTAGAGCTTTGGATTGATTGATG
tetur35g00480 comp3461_seq0 ACAAGCATTCAATGAACTGGACTTTAAGCC
tetur35g00480 comp3461_seq0 GTGACTTTCACTGAATCACTTACTTTCAGG
tetur35g00480 comp3461_seq0 TAGCTGCCATTAGAGCTTTGGATTGATTGA
tetur35g00480 comp3461_seq0 TCAAGCTATAGCTGCCATTAGAGCTTTGGA
tetur35g00480 comp3461_seq0 TCAATGAACTGGACTTTAAGCCGTATATCC
tetur35g00480 comp3461_seq0 TGAACTGGACTTTAAGCCGTATATCCAAGA
tetur35g00480 comp3461_seq0 TTCAAGCTATAGCTGCCATTAGAGCTTTGG
tetur35g00480 comp3461_seq0 TTTCAAGCTATAGCTGCCATTAGAGCTTTG
tetur35g00480 comp3461_seq0 ACTGGACTTTAAGCCGTATATCCAAGATGT
tetur35g00480 comp3461_seq0 AGCTATAGCTGCCATTAGAGCTTTGGATTG
tetur35g00480 comp3461_seq0 ATAGCTGCCATTAGAGCTTTGGATTGATTG
tetur35g00520 comp8513_seq0 GAAAGATACAGTGCTATGCTCAATGGGCTG
tetur35g01130 comp1233_seq1 CAAAGATGCAGCCATTCGACATATCATCAA
tetur35g01130 comp1233_seq1 AAGATGCAGCCATTCGACATATCATCAATG
tetur35g01130 comp1233_seq1 CTCAAAGATGCAGCCATTCGACATATCATC
tetur35g01130 comp1233_seq1 CTGCTGTTACTCAACCATTCAATCTACCAC
tetur35g01130 comp1233_seq1 GCTGCTGTTACTCAACCATTCAATCTACCA
tetur35g01130 comp1233_seq1 GGAATGCCTATTAACCATGCCTTTCAAAGA
tetur35g01130 comp1233_seq1 TCAAAGATGCAGCCATTCGACATATCATCA
tetur35g01130 comp1233_seq1 TGCTGCTGTTACTCAACCATTCAATCTACC
tetur35g01130 comp1233_seq1 AAATGTTGTCGGTCTCAAAGATGCAGCCAT
tetur36g00470 comp3166_seq0 ATTCTTCTGGTTTGCACTGTCCAGGCTCCT
tetur36g00470 comp3166_seq0 ATTTGCAAGTTGGTGCACAGAAATTCTCCT
tetur36g00470 comp3166_seq0 CAAGTTGGTGCACAGAAATTCTCCTAGATG
tetur36g00470 comp3166_seq0 CAATATCCTGTCATTTGCAAGTTGGTGCAC
tetur36g00470 comp3166_seq0 CAGGCTCCTGTACAATATCCTGTCATTTGC
tetur36g00470 comp3166_seq0 AACTTCGCTCAAATGACTGGACTCTTATTG
tetur36g00470 comp3166_seq0 CATTTGCAAGTTGGTGCACAGAAATTCTCC
tetur36g00470 comp3166_seq0 CCAGGCTCCTGTACAATATCCTGTCATTTG
tetur36g00470 comp3166_seq0 CCTGTACAATATCCTGTCATTTGCAAGTTG
tetur36g00470 comp3166_seq0 CCTGTCATTTGCAAGTTGGTGCACAGAAAT
tetur36g00470 comp3166_seq0 CGATGTAGTAACAGCGAATTGCATTTCTAC
tetur36g00470 comp3166_seq0 CTCCTGTACAATATCCTGTCATTTGCAAGT
tetur36g00470 comp3166_seq0 CTGGTTTGCACTGTCCAGGCTCCTGTACAA
tetur36g00470 comp3166_seq0 CTGTACAATATCCTGTCATTTGCAAGTTGG
tetur36g00470 comp3166_seq0 CTGTCATTTGCAAGTTGGTGCACAGAAATT
tetur36g00470 comp3166_seq0 CTTCGCTCAAATGACTGGACTCTTATTGAT
tetur36g00470 comp3166_seq0 CTTCTGGTTTGCACTGTCCAGGCTCCTGTA
tetur36g00470 comp3166_seq0 AAGTTGGTGCACAGAAATTCTCCTAGATGT
tetur36g00470 comp3166_seq0 GATACCCGCATAGTTTGCAACCCTGTAAAT
tetur36g00470 comp3166_seq0 GCAAGTTGGTGCACAGAAATTCTCCTAGAT
tetur36g00470 comp3166_seq0 GCGATGTAGTAACAGCGAATTGCATTTCTA
tetur36g00470 comp3166_seq0 GCTCCTGTACAATATCCTGTCATTTGCAAG
tetur36g00470 comp3166_seq0 GGCGATGTAGTAACAGCGAATTGCATTTCT
tetur36g00470 comp3166_seq0 GGCTCCTGTACAATATCCTGTCATTTGCAA
tetur36g00470 comp3166_seq0 GGTGCACAGAAATTCTCCTAGATGTACAAA
tetur36g00470 comp3166_seq0 GGTTTGCACTGTCCAGGCTCCTGTACAATA
tetur36g00470 comp3166_seq0 GTACAATATCCTGTCATTTGCAAGTTGGTG
tetur36g00470 comp3166_seq0 GTCATTTGCAAGTTGGTGCACAGAAATTCT
tetur36g00470 comp3166_seq0 GTCCAGGCTCCTGTACAATATCCTGTCATT
tetur36g00470 comp3166_seq0 GTTGGTGCACAGAAATTCTCCTAGATGTAC
tetur36g00470 comp3166_seq0 GTTTGCACTGTCCAGGCTCCTGTACAATAT
tetur36g00470 comp3166_seq0 TACAATATCCTGTCATTTGCAAGTTGGTGC
tetur36g00470 comp3166_seq0 TACCCGCATAGTTTGCAACCCTGTAAATTG
tetur36g00470 comp3166_seq0 TATCCTGTCATTTGCAAGTTGGTGCACAGA
tetur36g00470 comp3166_seq0 TCATTTGCAAGTTGGTGCACAGAAATTCTC
tetur36g00470 comp3166_seq0 TCCTGTCATTTGCAAGTTGGTGCACAGAAA
tetur36g00470 comp3166_seq0 TCTGGTTTGCACTGTCCAGGCTCCTGTACA
tetur36g00470 comp3166_seq0 TGATACCCGCATAGTTTGCAACCCTGTAAA
tetur36g00470 comp3166_seq0 TGCAAGTTGGTGCACAGAAATTCTCCTAGA
tetur36g00470 comp3166_seq0 TGGCGATGTAGTAACAGCGAATTGCATTTC
tetur36g00470 comp3166_seq0 ACCCGCATAGTTTGCAACCCTGTAAATTGG
tetur36g00470 comp3166_seq0 TGGTGCACAGAAATTCTCCTAGATGTACAA
tetur36g00470 comp3166_seq0 TGTCATTTGCAAGTTGGTGCACAGAAATTC
tetur36g00470 comp3166_seq0 TTCAATTCTTCTGGTTTGCACTGTCCAGGC
tetur36g00470 comp3166_seq0 TTCGCTCAAATGACTGGACTCTTATTGATC
tetur36g00470 comp3166_seq0 TTCTGGTTTGCACTGTCCAGGCTCCTGTAC
tetur36g00470 comp3166_seq0 TTGATACCCGCATAGTTTGCAACCCTGTAA
tetur36g00470 comp3166_seq0 TTGCAAGTTGGTGCACAGAAATTCTCCTAG
tetur36g00470 comp3166_seq0 TTGCACTGTCCAGGCTCCTGTACAATATCC
tetur36g00470 comp3166_seq0 TTGGTGCACAGAAATTCTCCTAGATGTACA
tetur36g00470 comp3166_seq0 TTTCAATTCTTCTGGTTTGCACTGTCCAGG
tetur36g00470 comp3166_seq0 TTTGATACCCGCATAGTTTGCAACCCTGTA
tetur36g00470 comp3166_seq0 TTTGCAAGTTGGTGCACAGAAATTCTCCTA
tetur36g00470 comp3166_seq0 TTTGCACTGTCCAGGCTCCTGTACAATATC
tetur36g00470 comp3166_seq0 ACTGTCCAGGCTCCTGTACAATATCCTGTC
tetur36g00470 comp3166_seq0 ATATCCTGTCATTTGCAAGTTGGTGCACAG
tetur418g00010 comp13_seq24 ATCGCAAATCAGCAAATCGCTGAGCAACAG
tetur418g00010 comp13_seq24 ATCTACATCTTTGGTGGTGACAACTGGTTC
tetur418g00010 comp13_seq24 ATGGAGATTCGGAAAGTAATGAGAAACCTC
tetur418g00010 comp13_seq24 AACCCAAACGTAAACGTTCGTCGATTGTTG
tetur418g00010 comp13_seq24 ATTGTTGAACACCGTCTCAACGTGACCGGT
tetur418g00010 comp13_seq24 ATTTAGGAAATGGTGGCTCAGTGGCTTCAC
tetur418g00010 comp13_seq24 CAAACGTAAACGTTCGTCGATTGTTGAACA
tetur418g00010 comp13_seq24 CAAATCAGCAAATCGCTGAGCAACAGTTGT
tetur418g00010 comp13_seq24 CAAATCGCAAATCAGCAAATCGCTGAGCAA
tetur418g00010 comp13_seq24 CAACAAATCGCAAATCAGCAAATCGCTGAG
tetur418g00010 comp13_seq24 CAACCCAAACGTAAACGTTCGTCGATTGTT
tetur418g00010 comp13_seq24 CAAGCCCTTCATCTACATCTTTGGTGGTGA
tetur418g00010 comp13_seq24 AACGTAAACGTTCGTCGATTGTTGAACACC
tetur418g00010 comp13_seq24 CACTCACTGAAATGTCAACCGAGACCCATT
tetur418g00010 comp13_seq24 CACTGAAATGTCAACCGAGACCCATTTAAA
tetur418g00010 comp13_seq24 CAGAAACTAGACGAACTTCTGTTTGAGTTG
tetur418g00010 comp13_seq24 AAACGTAAACGTTCGTCGATTGTTGAACAC
tetur418g00010 comp13_seq24 CATCTACATCTTTGGTGGTGACAACTGGTT
tetur418g00010 comp13_seq24 AAACGTTCGTCGATTGTTGAACACCGTCTC
tetur418g00010 comp13_seq24 CCAAACGTAAACGTTCGTCGATTGTTGAAC
tetur418g00010 comp13_seq24 CCCAAACGTAAACGTTCGTCGATTGTTGAA
tetur418g00010 comp13_seq24 CCGTGTAAAGCAGCAACAGCAACAGGCACA
tetur418g00010 comp13_seq24 CGATTGTTGAACACCGTCTCAACGTGACCG
tetur418g00010 comp13_seq24 CGCAAATCAGCAAATCGCTGAGCAACAGTT
tetur418g00010 comp13_seq24 AAGCCCTTCATCTACATCTTTGGTGGTGAC
tetur418g00010 comp13_seq24 CGTAAACGTTCGTCGATTGTTGAACACCGT
tetur418g00010 comp13_seq24 CGTATGCAACCCGTAGATCCCTTGAGAGGT
tetur418g00010 comp13_seq24 CGTCGATTGTTGAACACCGTCTCAACGTGA
tetur418g00010 comp13_seq24 CGTTCGTCGATTGTTGAACACCGTCTCAAC
tetur418g00010 comp13_seq24 CTACATCTTTGGTGGTGACAACTGGTTCTT
tetur418g00010 comp13_seq24 CTCACTGAAATGTCAACCGAGACCCATTTA
tetur418g00010 comp13_seq24 AAGGGCTTATTCACTGGAGGTCCCGATATT
tetur418g00010 comp13_seq24 AAGTCAACAAATCGCAAATCAGCAAATCGC
tetur418g00010 comp13_seq24 GATTGTTGAACACCGTCTCAACGTGACCGG
tetur418g00010 comp13_seq24 GCAAATCAGCAAATCGCTGAGCAACAGTTG
tetur418g00010 comp13_seq24 AAAGCGTATGCAACCCGTAGATCCCTTGAG
tetur418g00010 comp13_seq24 GCTTGGAATGGAATCCTTATTAGATGGAGA
tetur418g00010 comp13_seq24 GTAAACGTTCGTCGATTGTTGAACACCGTC
tetur418g00010 comp13_seq24 GTATCAAGCCCTTCATCTACATCTTTGGTG
tetur418g00010 comp13_seq24 GTATGCAACCCGTAGATCCCTTGAGAGGTA
tetur418g00010 comp13_seq24 GTCAACAAATCGCAAATCAGCAAATCGCTG
tetur418g00010 comp13_seq24 GTCGATTGTTGAACACCGTCTCAACGTGAC
tetur418g00010 comp13_seq24 GTTCGTCGATTGTTGAACACCGTCTCAACG
tetur418g00010 comp13_seq24 ACACCTATTATTGAGACTGGATGTCGGACT
tetur418g00010 comp13_seq24 TAAAGCGTATGCAACCCGTAGATCCCTTGA
tetur418g00010 comp13_seq24 TAGTGCTTCAGATGGTCTACTTGCCAATGA
tetur418g00010 comp13_seq24 TATCAAGCCCTTCATCTACATCTTTGGTGG
tetur418g00010 comp13_seq24 TCAACAAATCGCAAATCAGCAAATCGCTGA
tetur418g00010 comp13_seq24 TCAAGCCCTTCATCTACATCTTTGGTGGTG
tetur418g00010 comp13_seq24 TCACTGAAATGTCAACCGAGACCCATTTAA
tetur418g00010 comp13_seq24 TCGATTGTTGAACACCGTCTCAACGTGACC
tetur418g00010 comp13_seq24 TCGTCGATTGTTGAACACCGTCTCAACGTG
tetur418g00010 comp13_seq24 TGCCGACATCACTATGAGAGTGTTGTTCTG
tetur418g00010 comp13_seq24 TTAGGAAATGGTGGCTCAGTGGCTTCACAA
tetur418g00010 comp13_seq24 TTCACTCACTGAAATGTCAACCGAGACCCA
tetur418g00010 comp13_seq24 TTGTTGAACACCGTCTCAACGTGACCGGTG
tetur418g00010 comp13_seq24 TTTAGGAAATGGTGGCTCAGTGGCTTCACA
tetur418g00010 comp13_seq24 TTTCGCGCAAATAATTGGGCGCATATTGAG
tetur418g00010 comp13_seq24 ACGTAAACGTTCGTCGATTGTTGAACACCG
tetur418g00010 comp13_seq24 AAATCGCAAATCAGCAAATCGCTGAGCAAC
tetur418g00010 comp13_seq24 ACTCACTGAAATGTCAACCGAGACCCATTT
tetur418g00010 comp13_seq24 AACAAATCGCAAATCAGCAAATCGCTGAGC
tetur418g00010 comp13_seq24 AGCGTATGCAACCCGTAGATCCCTTGAGAG
tetur418g00010 comp13_seq24 AGCTTGGAATGGAATCCTTATTAGATGGAG
tetur418g00010 comp13_seq24 AGGGCTTATTCACTGGAGGTCCCGATATTC
tetur418g00010 comp13_seq24 AGTCAACAAATCGCAAATCAGCAAATCGCT
tetur418g00010 comp13_seq24 AGTGCTTCAGATGGTCTACTTGCCAATGAT
tetur418g00010 comp13_seq24 ATAGTGCTTCAGATGGTCTACTTGCCAATG
tetur418g00010 comp13_seq24 ATCAAGCCCTTCATCTACATCTTTGGTGGT
tetur41g00190 comp4789_seq0 ATGCGTATTTCCTTATGGAGCGTGTTTAAG
tetur41g00190 comp4789_seq0 ATGGAGCGTGTTTAAGCTTAGGTAATACCT
tetur41g00190 comp4789_seq0 ATTTCCTTATGGAGCGTGTTTAAGCTTAGG
tetur41g00190 comp4789_seq0 CGTATTTCCTTATGGAGCGTGTTTAAGCTT
tetur41g00190 comp4789_seq0 GCGTATTTCCTTATGGAGCGTGTTTAAGCT
tetur41g00190 comp4789_seq0 TATGGAGCGTGTTTAAGCTTAGGTAATACC
tetur41g00190 comp4789_seq0 TGCGTATTTCCTTATGGAGCGTGTTTAAGC
tetur41g00190 comp4789_seq0 TTCCTTATGGAGCGTGTTTAAGCTTAGGTA
tetur41g00190 comp4789_seq0 ATCCACCCAATGTTAATGTGCGTACGTTCG
tetur501g00010 comp1401_seq1 ATGATCGCAAGTAGCTGAACTTGATTTGCT
tetur501g00010 comp1401_seq1 CATCTTCCTCGGTAGACATTATGTGCGATT
tetur501g00010 comp1401_seq1 CATGATCGCAAGTAGCTGAACTTGATTTGC
tetur501g00010 comp1401_seq1 CGCAAGTAGCTGAACTTGATTTGCTCTCAA
tetur501g00010 comp1401_seq1 GATCACTGTGAGAATTTAGTCCAGTACAGC
tetur501g00010 comp1401_seq1 GCAAGTAGCTGAACTTGATTTGCTCTCAAT
tetur501g00010 comp1401_seq1 GTGAGTCCAGTTCTTTATAAGCAGATCGTG
tetur501g00010 comp1401_seq1 TCACTGTGAGAATTTAGTCCAGTACAGCCA
tetur501g00010 comp1401_seq1 TCGCAAGTAGCTGAACTTGATTTGCTCTCA
tetur501g00010 comp1401_seq1 TTGACCCACTTTGATTATTGGCTGTGATAG
tetur501g00010 comp1401_seq1 AGTGAGTCCAGTTCTTTATAAGCAGATCGT
tetur501g00010 comp1401_seq1 ATCACTGTGAGAATTTAGTCCAGTACAGCC
tetur668g00020 comp1214_seq1 CCGTTGATCTAGAAGTCTCTGGGCTATCTC
tetur668g00020 comp1214_seq1 AAGCCGTTGATCTAGAAGTCTCTGGGCTAT
tetur668g00020 comp1214_seq1 CGTTGATCTAGAAGTCTCTGGGCTATCTCT
tetur668g00020 comp1214_seq1 CTTAATTCGGCCTTGCAAGCCGTTGATCTA
tetur668g00020 comp1214_seq1 GCCGTTGATCTAGAAGTCTCTGGGCTATCT
tetur668g00020 comp1214_seq1 GGGCTATCTCTTGATGCTATTCATAAACCT
tetur668g00020 comp1214_seq1 GTCTCTGGGCTATCTCTTGATGCTATTCAT
tetur668g00020 comp1214_seq1 TAATTCGGCCTTGCAAGCCGTTGATCTAGA
tetur668g00020 comp1214_seq1 TGATCTAGAAGTCTCTGGGCTATCTCTTGA
tetur668g00020 comp1214_seq1 TGGGCTATCTCTTGATGCTATTCATAAACC
tetur668g00020 comp1214_seq1 TTAATTCGGCCTTGCAAGCCGTTGATCTAG
tetur668g00020 comp1214_seq1 TTGATCTAGAAGTCTCTGGGCTATCTCTTG
tetur668g00020 comp1214_seq1 AGCCGTTGATCTAGAAGTCTCTGGGCTATC
