# Supplementary material for: A PCR primer design method for identifying spider mite species using k-mer counting
Source: PLoS One. 2025 Jun 9;20(6):e0321199. doi: 10.1371/journal.pone.0321199 (PMC12148119; doi:10.1371/journal.pone.0321199)
Supplement: S2 File — (ZIP) [file pone.0321199.s004.zip › S2_file/O_ili.txt]

tetur01g00100 comp6294_seq0 CAAGCTTTCTATATGTCCCAATCAATCGGC
tetur01g00100 comp6294_seq0 CAATCAACAGCGACGGCATTGGTACCTGAC
tetur01g00100 comp6294_seq0 CAATGACAATTAGCAATGGTTGTTGCCTCA
tetur01g00100 comp6294_seq0 CATATAAGAGTCCGAATCTGAGATCTGGAA
tetur01g00100 comp6294_seq0 CCTATGGTAATTAGCGTGATGATGTGGTGA
tetur01g00100 comp6294_seq0 CTATGGTAATTAGCGTGATGATGTGGTGAT
tetur01g00100 comp6294_seq0 CTGACGACGGACTGTCATTAACAAGCTTTC
tetur01g00100 comp6294_seq0 CTTTCCCTCGCGATTGATATCCACAACCCA
tetur01g00100 comp6294_seq0 CTTTCTATATGTCCCAATCAATCGGCAACA
tetur01g00100 comp6294_seq0 AATCAACAGCGACGGCATTGGTACCTGACG
tetur01g00100 comp6294_seq0 GCTTTCTATATGTCCCAATCAATCGGCAAC
tetur01g00100 comp6294_seq0 ACAATGACAATTAGCAATGGTTGTTGCCTC
tetur01g00100 comp6294_seq0 TAACTCGAGACAATTCAGCTCGATAGCATC
tetur01g00100 comp6294_seq0 TCATATAAGAGTCCGAATCTGAGATCTGGA
tetur01g00100 comp6294_seq0 TCCCTCGCGATTGATATCCACAACCCATTA
tetur01g00100 comp6294_seq0 TCCTATGGTAATTAGCGTGATGATGTGGTG
tetur01g00100 comp6294_seq0 TCTCAATGCCGCTAAGCCCAATTCCTCTGG
tetur01g00100 comp6294_seq0 ACCTGACGACGGACTGTCATTAACAAGCTT
tetur01g00100 comp6294_seq0 TTCATATAAGAGTCCGAATCTGAGATCTGG
tetur01g00100 comp6294_seq0 TTCTCAATGCCGCTAAGCCCAATTCCTCTG
tetur01g00100 comp6294_seq0 TTTAACTCGAGACAATTCAGCTCGATAGCA
tetur01g02740 comp2708_seq0 AGGTGAATCCGAGTGATCATGGTGGTGATT
tetur01g02740 comp2708_seq0 AGTGAGGAGTTGTAGTAGATCTGGACATTG
tetur01g02740 comp2708_seq0 AGTGATCATGGTGGTGATTTGGTAATCCAT
tetur01g02740 comp2708_seq0 AGTTGTAGTAGATCTGGACATTGTTTGCAC
tetur01g02740 comp2708_seq0 CAATCAGTTCGTCTTTAACGTGAGGTGAAT
tetur01g02740 comp2708_seq0 CAGCAATCAGTTCGTCTTTAACGTGAGGTG
tetur01g02740 comp2708_seq0 CATGGTGGTGATTTGGTAATCCATCAGATC
tetur01g02740 comp2708_seq0 CATGTGAGTGAGGAGTTGTAGTAGATCTGG
tetur01g02740 comp2708_seq0 CCCAATCATTAGTTGGATTAGAAGACGAAG
tetur01g02740 comp2708_seq0 CCGAGTGATCATGGTGGTGATTTGGTAATC
tetur01g02740 comp2708_seq0 CCTCGTCTTCAGCAATCAGTTCGTCTTTAA
tetur01g02740 comp2708_seq0 CGAGTGATCATGGTGGTGATTTGGTAATCC
tetur01g02740 comp2708_seq0 CTGAGCCAGTAAATCAACCAAAGAAGAGAA
tetur01g02740 comp2708_seq0 CTTCCTCGTCTTCAGCAATCAGTTCGTCTT
tetur01g02740 comp2708_seq0 CTTCTTCCTCGTCTTCAGCAATCAGTTCGT
tetur01g02740 comp2708_seq0 GAATCCGAGTGATCATGGTGGTGATTTGGT
tetur01g02740 comp2708_seq0 GAATGGTTTCTTTCTATAGGAACAGCGTTC
tetur01g02740 comp2708_seq0 GACGAAGATGTTAGTATGGACATTGTAGCA
tetur01g02740 comp2708_seq0 GAGGTGAATCCGAGTGATCATGGTGGTGAT
tetur01g02740 comp2708_seq0 GAGTGATCATGGTGGTGATTTGGTAATCCA
tetur01g02740 comp2708_seq0 GAGTTGTAGTAGATCTGGACATTGTTTGCA
tetur01g02740 comp2708_seq0 GATCATGGTGGTGATTTGGTAATCCATCAG
tetur01g02740 comp2708_seq0 GATTCTGAGCCAGTAAATCAACCAAAGAAG
tetur01g02740 comp2708_seq0 GCAATCAGTTCGTCTTTAACGTGAGGTGAA
tetur01g02740 comp2708_seq0 GGAGTTGTAGTAGATCTGGACATTGTTTGC
tetur01g02740 comp2708_seq0 GGTCGTATAGTTGATCTGCTTCCAAATCGG
tetur01g02740 comp2708_seq0 GGTGAATCCGAGTGATCATGGTGGTGATTT
tetur01g02740 comp2708_seq0 GGTTTCTTTCTATAGGAACAGCGTTCAAGT
tetur01g02740 comp2708_seq0 GTGAATCCGAGTGATCATGGTGGTGATTTG
tetur01g02740 comp2708_seq0 GTGAGGAGTTGTAGTAGATCTGGACATTGT
tetur01g02740 comp2708_seq0 GTGAGTGAGGAGTTGTAGTAGATCTGGACA
tetur01g02740 comp2708_seq0 GTGATCATGGTGGTGATTTGGTAATCCATC
tetur01g02740 comp2708_seq0 GTTGTAGTAGATCTGGACATTGTTTGCACT
tetur01g02740 comp2708_seq0 GTTTCTTTCTATAGGAACAGCGTTCAAGTG
tetur01g02740 comp2708_seq0 TCATGTGAGTGAGGAGTTGTAGTAGATCTG
tetur01g02740 comp2708_seq0 TCCTCGTCTTCAGCAATCAGTTCGTCTTTA
tetur01g02740 comp2708_seq0 TCTGAGCCAGTAAATCAACCAAAGAAGAGA
tetur01g02740 comp2708_seq0 TGAATCCGAGTGATCATGGTGGTGATTTGG
tetur01g02740 comp2708_seq0 TGATCATGGTGGTGATTTGGTAATCCATCA
tetur01g02740 comp2708_seq0 TGTGAGTGAGGAGTTGTAGTAGATCTGGAC
tetur01g02740 comp2708_seq0 TTCTGAGCCAGTAAATCAACCAAAGAAGAG
tetur01g02740 comp2708_seq0 TTCTTCCTCGTCTTCAGCAATCAGTTCGTC
tetur01g02740 comp2708_seq0 TTGTAGTAGATCTGGACATTGTTTGCACTC
tetur01g02740 comp2708_seq0 AGAGATTCTGAGCCAGTAAATCAACCAAAG
tetur01g02980 comp354_seq0 AAATGTATTCCGGGCGGCGAGGAGTGATAG
tetur01g03170 comp2946_seq0 AGCCTGGCATAACAAGAGGCTGATGGAGAG
tetur01g03170 comp2946_seq0 AGGCTGATGGAGAGGATGAACCCTCATTGT
tetur01g03170 comp2946_seq0 ATCACCAGATATTTCCTCGAACACGTCACT
tetur01g03170 comp2946_seq0 ATCGTTAACTTCACCATTTCCACCACGACG
tetur01g03170 comp2946_seq0 ATGGAGAGGATGAACCCTCATTGTTAGTAC
tetur01g03170 comp2946_seq0 ATTTCCACCACGACGACGAATACCATTACC
tetur01g03170 comp2946_seq0 CAAGAGGCTGATGGAGAGGATGAACCCTCA
tetur01g03170 comp2946_seq0 CACCAGATATTTCCTCGAACACGTCACTAA
tetur01g03170 comp2946_seq0 CACCATTTCCACCACGACGACGAATACCAT
tetur01g03170 comp2946_seq0 CATTTCCACCACGACGACGAATACCATTAC
tetur01g03170 comp2946_seq0 CCAGATATTTCCTCGAACACGTCACTAACG
tetur01g03170 comp2946_seq0 CCATTTCCACCACGACGACGAATACCATTA
tetur01g03170 comp2946_seq0 AAGAGGCTGATGGAGAGGATGAACCCTCAT
tetur01g03170 comp2946_seq0 CCTGGCATAACAAGAGGCTGATGGAGAGGA
tetur01g03170 comp2946_seq0 CGTTAACTTCACCATTTCCACCACGACGAC
tetur01g03170 comp2946_seq0 CTGATGGAGAGGATGAACCCTCATTGTTAG
tetur01g03170 comp2946_seq0 CTGGCATAACAAGAGGCTGATGGAGAGGAT
tetur01g03170 comp2946_seq0 GAGAGGATGAACCCTCATTGTTAGTACCTC
tetur01g03170 comp2946_seq0 GAGGCTGATGGAGAGGATGAACCCTCATTG
tetur01g03170 comp2946_seq0 GATGGAGAGGATGAACCCTCATTGTTAGTA
tetur01g03170 comp2946_seq0 GCTGATGGAGAGGATGAACCCTCATTGTTA
tetur01g03170 comp2946_seq0 GGAGAGGATGAACCCTCATTGTTAGTACCT
tetur01g03170 comp2946_seq0 GGCTGATGGAGAGGATGAACCCTCATTGTT
tetur01g03170 comp2946_seq0 ACAAGAGGCTGATGGAGAGGATGAACCCTC
tetur01g03170 comp2946_seq0 GTGAGGTGGGATTGTGGACAGTAAACAATT
tetur01g03170 comp2946_seq0 GTTAGTTGATGTTGGTTGTGAATCATGTGC
tetur01g03170 comp2946_seq0 TCACCAGATATTTCCTCGAACACGTCACTA
tetur01g03170 comp2946_seq0 TCACCATTTCCACCACGACGACGAATACCA
tetur01g03170 comp2946_seq0 ACCAGATATTTCCTCGAACACGTCACTAAC
tetur01g03170 comp2946_seq0 TCGTTAACTTCACCATTTCCACCACGACGA
tetur01g03170 comp2946_seq0 ACCATTTCCACCACGACGACGAATACCATT
tetur01g03170 comp2946_seq0 TGGAGAGGATGAACCCTCATTGTTAGTACC
tetur01g03170 comp2946_seq0 TTCACCATTTCCACCACGACGACGAATACC
tetur01g03170 comp2946_seq0 AGAGGCTGATGGAGAGGATGAACCCTCATT
tetur01g03290 comp2937_seq0 AGTGCTGCCACAATACTATAAAGTACCTCC
tetur01g03290 comp2937_seq0 ATAGCCGTCATCTGACCTCATTCAATATCT
tetur01g03290 comp2937_seq0 CAATCGTAGGGCTTTCACCAAACCACCTTG
tetur01g03290 comp2937_seq0 CTGAAGTAATCAATCGTAGGGCTTTCACCA
tetur01g03290 comp2937_seq0 AATAGCCGTCATCTGACCTCATTCAATATC
tetur01g03290 comp2937_seq0 GAAGTAATCAATCGTAGGGCTTTCACCAAA
tetur01g03290 comp2937_seq0 AATCGTAGGGCTTTCACCAAACCACCTTGT
tetur01g03290 comp2937_seq0 GTCAATAGCCGTCATCTGACCTCATTCAAT
tetur01g03290 comp2937_seq0 GTGCTGCCACAATACTATAAAGTACCTCCT
tetur01g03290 comp2937_seq0 TCAATAGCCGTCATCTGACCTCATTCAATA
tetur01g03290 comp2937_seq0 TGAAGTAATCAATCGTAGGGCTTTCACCAA
tetur01g03920 comp4058_seq0 AATCTTCGGAACAATGAAATTCACCGGCAG
tetur01g03920 comp4058_seq0 GCAAGTAATTTCTCATAATCAGCTGACTCG
tetur01g03930 comp2725_seq0 ATCTTTCTCCGTGTTGAGACGTTTCTATCT
tetur01g03930 comp2725_seq0 AATCTTTCTCCGTGTTGAGACGTTTCTATC
tetur01g03930 comp2725_seq0 GGTTGTTGATCTGGAACTTCAATATGGCTA
tetur01g03930 comp2725_seq0 TCTTTCTCCGTGTTGAGACGTTTCTATCTC
tetur01g04530 comp773_seq1 AGCTGGAAAGTGGCTCAATTACAGCTCGTT
tetur01g04530 comp773_seq1 AGTTGGTGCTACTTTCTCCAGCTGGAAAGT
tetur01g04530 comp773_seq1 ATCCTAATTGAGCGGATCATAAGAAAGACC
tetur01g04530 comp773_seq1 ATTCCATCAAGACAAGAAAGGATCGTCAGT
tetur01g04530 comp773_seq1 ATTCTTTGCCTTGATCCTAATTGAGCGGAT
tetur01g04530 comp773_seq1 CACACCGAATCACTTGTAAATAAGTAGCGC
tetur01g04530 comp773_seq1 CAGCTGGAAAGTGGCTCAATTACAGCTCGT
tetur01g04530 comp773_seq1 CATATTCCATCAAGACAAGAAAGGATCGTC
tetur01g04530 comp773_seq1 CATCAAGACAAGAAAGGATCGTCAGTTTGC
tetur01g04530 comp773_seq1 CCAGCTGGAAAGTGGCTCAATTACAGCTCG
tetur01g04530 comp773_seq1 CCATATTCCATCAAGACAAGAAAGGATCGT
tetur01g04530 comp773_seq1 CCATCAAGACAAGAAAGGATCGTCAGTTTG
tetur01g04530 comp773_seq1 CGAAATTTAGTTGGTGCTACTTTCTCCAGC
tetur01g04530 comp773_seq1 CGCTAACTGAATTTCGGACTTTGAATAACC
tetur01g04530 comp773_seq1 CTACTTTCTCCAGCTGGAAAGTGGCTCAAT
tetur01g04530 comp773_seq1 CTCCAGCTGGAAAGTGGCTCAATTACAGCT
tetur01g04530 comp773_seq1 CTTTCTCCAGCTGGAAAGTGGCTCAATTAC
tetur01g04530 comp773_seq1 CTTTGACAAGGAACGAATCTCGGTTATTGT
tetur01g04530 comp773_seq1 CTTTGCCTTGATCCTAATTGAGCGGATCAT
tetur01g04530 comp773_seq1 GAAAGACCAATAAACTGTACTTTCACACCG
tetur01g04530 comp773_seq1 GAAATTTAGTTGGTGCTACTTTCTCCAGCT
tetur01g04530 comp773_seq1 GAATTCTTTGCCTTGATCCTAATTGAGCGG
tetur01g04530 comp773_seq1 GACGAAATTTAGTTGGTGCTACTTTCTCCA
tetur01g04530 comp773_seq1 GATCCTAATTGAGCGGATCATAAGAAAGAC
tetur01g04530 comp773_seq1 GCGCTAACTGAATTTCGGACTTTGAATAAC
tetur01g04530 comp773_seq1 GCTAACTGAATTTCGGACTTTGAATAACCG
tetur01g04530 comp773_seq1 GCTACTTTCTCCAGCTGGAAAGTGGCTCAA
tetur01g04530 comp773_seq1 GCTGGAAAGTGGCTCAATTACAGCTCGTTA
tetur01g04530 comp773_seq1 AATTTAGTTGGTGCTACTTTCTCCAGCTGG
tetur01g04530 comp773_seq1 GGTGCTACTTTCTCCAGCTGGAAAGTGGCT
tetur01g04530 comp773_seq1 GTAGCGCTAACTGAATTTCGGACTTTGAAT
tetur01g04530 comp773_seq1 GTGCTACTTTCTCCAGCTGGAAAGTGGCTC
tetur01g04530 comp773_seq1 GTTGGTGCTACTTTCTCCAGCTGGAAAGTG
tetur01g04530 comp773_seq1 TAGTTGGTGCTACTTTCTCCAGCTGGAAAG
tetur01g04530 comp773_seq1 TATTCCATCAAGACAAGAAAGGATCGTCAG
tetur01g04530 comp773_seq1 TCAAGACAAGAAAGGATCGTCAGTTTGCAG
tetur01g04530 comp773_seq1 TCACACCGAATCACTTGTAAATAAGTAGCG
tetur01g04530 comp773_seq1 TCCAGCTGGAAAGTGGCTCAATTACAGCTC
tetur01g04530 comp773_seq1 TCCTAATTGAGCGGATCATAAGAAAGACCA
tetur01g04530 comp773_seq1 TCTCCAGCTGGAAAGTGGCTCAATTACAGC
tetur01g04530 comp773_seq1 ACCATATTCCATCAAGACAAGAAAGGATCG
tetur01g04530 comp773_seq1 TCTTTGACAAGGAACGAATCTCGGTTATTG
tetur01g04530 comp773_seq1 TCTTTGCCTTGATCCTAATTGAGCGGATCA
tetur01g04530 comp773_seq1 TGAATTCTTTGCCTTGATCCTAATTGAGCG
tetur01g04530 comp773_seq1 TGCTACTTTCTCCAGCTGGAAAGTGGCTCA
tetur01g04530 comp773_seq1 TGGTGCTACTTTCTCCAGCTGGAAAGTGGC
tetur01g04530 comp773_seq1 ACGAAATTTAGTTGGTGCTACTTTCTCCAG
tetur01g04530 comp773_seq1 TTCTCCAGCTGGAAAGTGGCTCAATTACAG
tetur01g04530 comp773_seq1 TTCTTTGCCTTGATCCTAATTGAGCGGATC
tetur01g04530 comp773_seq1 TTGACAAGGAACGAATCTCGGTTATTGTAC
tetur01g04530 comp773_seq1 TTGGTGCTACTTTCTCCAGCTGGAAAGTGG
tetur01g04530 comp773_seq1 TTTAGTTGGTGCTACTTTCTCCAGCTGGAA
tetur01g04530 comp773_seq1 TTTCTCCAGCTGGAAAGTGGCTCAATTACA
tetur01g04530 comp773_seq1 AAATTTAGTTGGTGCTACTTTCTCCAGCTG
tetur01g06150 comp392_seq2 CAATATCAGATGAACAACACTGATGGTGAG
tetur01g06150 comp392_seq2 AACGTAAGTGCAATGAGGGTATGGTAGATG
tetur01g06150 comp392_seq2 AAACGTAAGTGCAATGAGGGTATGGTAGAT
tetur01g06150 comp392_seq2 CGAGTTTGTTGAAGATGATGAAGTGGCTAA
tetur01g06150 comp392_seq2 CGTAAGTGCAATGAGGGTATGGTAGATGAG
tetur01g06150 comp392_seq2 CTTGAGCTGATTCTGAGCTGAAGAGGTGAA
tetur01g06150 comp392_seq2 GTGATAATGGCTCATGGTGGAAAGAAACAA
tetur01g06150 comp392_seq2 GTGGACCTGTGAGTGTCATCCGATGAATTT
tetur01g06150 comp392_seq2 GTGTGGACCTGTGAGTGTCATCCGATGAAT
tetur01g06150 comp392_seq2 TATCAGATGAACAACACTGATGGTGAGTAG
tetur01g07070 comp1124_seq1 ATGCCGCTATTCTTGAATGCAAATCTCCAT
tetur01g07070 comp1124_seq1 CCGCTATTCTTGAATGCAAATCTCCATGTC
tetur01g07070 comp1124_seq1 CCTGATGCCGCTATTCTTGAATGCAAATCT
tetur01g07070 comp1124_seq1 CGCTATTCTTGAATGCAAATCTCCATGTCT
tetur01g07070 comp1124_seq1 CTGATGCCGCTATTCTTGAATGCAAATCTC
tetur01g07070 comp1124_seq1 GATCTCATTCATTCAGTTGAAGAACCCTGT
tetur01g07070 comp1124_seq1 GATGCCGCTATTCTTGAATGCAAATCTCCA
tetur01g07070 comp1124_seq1 GCCGCTATTCTTGAATGCAAATCTCCATGT
tetur01g07070 comp1124_seq1 GCCTGATGCCGCTATTCTTGAATGCAAATC
tetur01g07070 comp1124_seq1 TGATCTCATTCATTCAGTTGAAGAACCCTG
tetur01g07070 comp1124_seq1 TGATGCCGCTATTCTTGAATGCAAATCTCC
tetur01g07070 comp1124_seq1 TGCCGCTATTCTTGAATGCAAATCTCCATG
tetur01g07070 comp1124_seq1 TTCTGCCTGATGCCGCTATTCTTGAATGCA
tetur01g07070 comp1124_seq1 TTTCTGCCTGATGCCGCTATTCTTGAATGC
tetur01g07340 comp5888_seq0 AGCCATGTTGTGGTGGACTGTGAGGCATTC
tetur01g07340 comp5888_seq0 AGGGATATTGCAGTCGGTGATGAATTCTCT
tetur01g07340 comp5888_seq0 AGTCGGTGATGAATTCTCTTGCTTAACCAT
tetur01g07340 comp5888_seq0 AACAGCTGCACTCGTGGCTATGACTTGGAT
tetur01g07340 comp5888_seq0 ATATTGCAGTCGGTGATGAATTCTCTTGCT
tetur01g07340 comp5888_seq0 ATGTTGTGGTGGACTGTGAGGCATTCAAAG
tetur01g07340 comp5888_seq0 ATTCAAAGACGACCAGGAATGGATGAAGAC
tetur01g07340 comp5888_seq0 ATTGTCAAATGGGTTGAGCTTGTGTAGTAG
tetur01g07340 comp5888_seq0 CAAAGACGACCAGGAATGGATGAAGACTCG
tetur01g07340 comp5888_seq0 AACGAACAGCTGCACTCGTGGCTATGACTT
tetur01g07340 comp5888_seq0 CAACGAACAGCTGCACTCGTGGCTATGACT
tetur01g07340 comp5888_seq0 CAAGGGATATTGCAGTCGGTGATGAATTCT
tetur01g07340 comp5888_seq0 CAAGTTACCAAAGAGGTGGACTGAGAAGGA
tetur01g07340 comp5888_seq0 CACAGGTTAGATGAGTCGATCGATAAACAT
tetur01g07340 comp5888_seq0 CAGCCATGTTGTGGTGGACTGTGAGGCATT
tetur01g07340 comp5888_seq0 CAGGTTAGATGAGTCGATCGATAAACATGG
tetur01g07340 comp5888_seq0 CAGTCGGTGATGAATTCTCTTGCTTAACCA
tetur01g07340 comp5888_seq0 CATGTTGTGGTGGACTGTGAGGCATTCAAA
tetur01g07340 comp5888_seq0 CATTCAAAGACGACCAGGAATGGATGAAGA
tetur01g07340 comp5888_seq0 CCACAGGTTAGATGAGTCGATCGATAAACA
tetur01g07340 comp5888_seq0 AAGACGACCAGGAATGGATGAAGACTCGGG
tetur01g07340 comp5888_seq0 CCATGTTGTGGTGGACTGTGAGGCATTCAA
tetur01g07340 comp5888_seq0 AAGGGATATTGCAGTCGGTGATGAATTCTC
tetur01g07340 comp5888_seq0 CTCGAGTTACCCACAGGTTAGATGAGTCGA
tetur01g07340 comp5888_seq0 CTGCACTCGTGGCTATGACTTGGATCATCG
tetur01g07340 comp5888_seq0 CTGTGAGGCATTCAAAGACGACCAGGAATG
tetur01g07340 comp5888_seq0 AAGTTACCAAAGAGGTGGACTGAGAAGGAC
tetur01g07340 comp5888_seq0 CTTTGCTAATGACAACGAACAGCTGCACTC
tetur01g07340 comp5888_seq0 GACTGTGAGGCATTCAAAGACGACCAGGAA
tetur01g07340 comp5888_seq0 GACTTTGCTAATGACAACGAACAGCTGCAC
tetur01g07340 comp5888_seq0 GAGGCATTCAAAGACGACCAGGAATGGATG
tetur01g07340 comp5888_seq0 GATATTGCAGTCGGTGATGAATTCTCTTGC
tetur01g07340 comp5888_seq0 GCAAGTTACCAAAGAGGTGGACTGAGAAGG
tetur01g07340 comp5888_seq0 GCACTCGTGGCTATGACTTGGATCATCGTC
tetur01g07340 comp5888_seq0 GCAGTCGGTGATGAATTCTCTTGCTTAACC
tetur01g07340 comp5888_seq0 AAAGCCAGCCATGTTGTGGTGGACTGTGAG
tetur01g07340 comp5888_seq0 GCATTCAAAGACGACCAGGAATGGATGAAG
tetur01g07340 comp5888_seq0 GCCAAAGCTAGAAGTGTTCGGCTGTTGCAA
tetur01g07340 comp5888_seq0 GCCATGTTGTGGTGGACTGTGAGGCATTCA
tetur01g07340 comp5888_seq0 GCTCGAGTTACCCACAGGTTAGATGAGTCG
tetur01g07340 comp5888_seq0 GGACTGTGAGGCATTCAAAGACGACCAGGA
tetur01g07340 comp5888_seq0 GGACTTTGCTAATGACAACGAACAGCTGCA
tetur01g07340 comp5888_seq0 GGATATTGCAGTCGGTGATGAATTCTCTTG
tetur01g07340 comp5888_seq0 GGCAAGTTACCAAAGAGGTGGACTGAGAAG
tetur01g07340 comp5888_seq0 GGCATTCAAAGACGACCAGGAATGGATGAA
tetur01g07340 comp5888_seq0 GGGATATTGCAGTCGGTGATGAATTCTCTT
tetur01g07340 comp5888_seq0 GGGCAAGTTACCAAAGAGGTGGACTGAGAA
tetur01g07340 comp5888_seq0 GGGTTGAGCTTGTGTAGTAGTAATCAAGTG
tetur01g07340 comp5888_seq0 GGTTAGATGAGTCGATCGATAAACATGGAA
tetur01g07340 comp5888_seq0 ACAACGAACAGCTGCACTCGTGGCTATGAC
tetur01g07340 comp5888_seq0 GGTTGAGCTTGTGTAGTAGTAATCAAGTGG
tetur01g07340 comp5888_seq0 GTAGTAATCAAGTGGAATTGGTCTGAGTTG
tetur01g07340 comp5888_seq0 GTCAAATGGGTTGAGCTTGTGTAGTAGTAA
tetur01g07340 comp5888_seq0 GTCGGTGATGAATTCTCTTGCTTAACCATT
tetur01g07340 comp5888_seq0 GTGAGGCATTCAAAGACGACCAGGAATGGA
tetur01g07340 comp5888_seq0 GTGGACTGTGAGGCATTCAAAGACGACCAG
tetur01g07340 comp5888_seq0 GTGGTGGACTGTGAGGCATTCAAAGACGAC
tetur01g07340 comp5888_seq0 GTTACCAAAGAGGTGGACTGAGAAGGACAT
tetur01g07340 comp5888_seq0 GTTGTGGTGGACTGTGAGGCATTCAAAGAC
tetur01g07340 comp5888_seq0 GTTTGCTCGAGTTACCCACAGGTTAGATGA
tetur01g07340 comp5888_seq0 ACAGCTGCACTCGTGGCTATGACTTGGATC
tetur01g07340 comp5888_seq0 ACAGGTTAGATGAGTCGATCGATAAACATG
tetur01g07340 comp5888_seq0 TACCAAAGAGGTGGACTGAGAAGGACATAA
tetur01g07340 comp5888_seq0 TCAAAGACGACCAGGAATGGATGAAGACTC
tetur01g07340 comp5888_seq0 TGCAGTCGGTGATGAATTCTCTTGCTTAAC
tetur01g07340 comp5888_seq0 TGCTAATGACAACGAACAGCTGCACTCGTG
tetur01g07340 comp5888_seq0 TGCTCGAGTTACCCACAGGTTAGATGAGTC
tetur01g07340 comp5888_seq0 TGGACTGTGAGGCATTCAAAGACGACCAGG
tetur01g07340 comp5888_seq0 TGGACTTTGCTAATGACAACGAACAGCTGC
tetur01g07340 comp5888_seq0 TGGTGGACTGTGAGGCATTCAAAGACGACC
tetur01g07340 comp5888_seq0 TGTCAAATGGGTTGAGCTTGTGTAGTAGTA
tetur01g07340 comp5888_seq0 TGTGAGGCATTCAAAGACGACCAGGAATGG
tetur01g07340 comp5888_seq0 TGTGGTGGACTGTGAGGCATTCAAAGACGA
tetur01g07340 comp5888_seq0 TGTTGTGGTGGACTGTGAGGCATTCAAAGA
tetur01g07340 comp5888_seq0 TGTTTGCTCGAGTTACCCACAGGTTAGATG
tetur01g07340 comp5888_seq0 ACGAACAGCTGCACTCGTGGCTATGACTTG
tetur01g07340 comp5888_seq0 TTGTGGTGGACTGTGAGGCATTCAAAGACG
tetur01g07340 comp5888_seq0 TTTGCTAATGACAACGAACAGCTGCACTCG
tetur01g07340 comp5888_seq0 TTTGCTCGAGTTACCCACAGGTTAGATGAG
tetur01g07340 comp5888_seq0 ACTGTGAGGCATTCAAAGACGACCAGGAAT
tetur01g07340 comp5888_seq0 ACTTTGCTAATGACAACGAACAGCTGCACT
tetur01g07370 comp4199_seq0 ATCCTACACTCTCCTGACTTCCAAATCTTC
tetur01g07370 comp4199_seq0 CAATCCTACACTCTCCTGACTTCCAAATCT
tetur01g07370 comp4199_seq0 CACTCTCCTGACTTCCAAATCTTCCTGGTA
tetur01g07370 comp4199_seq0 CCAATCCTACACTCTCCTGACTTCCAAATC
tetur01g07370 comp4199_seq0 CCTACACTCTCCTGACTTCCAAATCTTCCT
tetur01g07370 comp4199_seq0 CCTGACTTCCAAATCTTCCTGGTATAATCA
tetur01g07370 comp4199_seq0 CTACACTCTCCTGACTTCCAAATCTTCCTG
tetur01g07370 comp4199_seq0 CTCCTGACTTCCAAATCTTCCTGGTATAAT
tetur01g07370 comp4199_seq0 CTCTCCTGACTTCCAAATCTTCCTGGTATA
tetur01g07370 comp4199_seq0 AATCCTACACTCTCCTGACTTCCAAATCTT
tetur01g07370 comp4199_seq0 ACACTCTCCTGACTTCCAAATCTTCCTGGT
tetur01g07370 comp4199_seq0 TAAATCCAATCCTACACTCTCCTGACTTCC
tetur01g07370 comp4199_seq0 TACACTCTCCTGACTTCCAAATCTTCCTGG
tetur01g07370 comp4199_seq0 TCCTACACTCTCCTGACTTCCAAATCTTCC
tetur01g07370 comp4199_seq0 TCCTGACTTCCAAATCTTCCTGGTATAATC
tetur01g07370 comp4199_seq0 TCTCCTGACTTCCAAATCTTCCTGGTATAA
tetur01g07370 comp4199_seq0 ACTCTCCTGACTTCCAAATCTTCCTGGTAT
tetur01g07420 comp3422_seq0 AACAACTGAAGGCTCCACTACCGTTCAACC
tetur01g07420 comp3422_seq0 AGGAACGACTCGATTGCCGTAGCGACTGAT
tetur01g07420 comp3422_seq0 AGGATCAAACTCTTCAAGGAACGACTCGAT
tetur01g07420 comp3422_seq0 ATATTGGCCCTGGTAGTGATGTAACAACTG
tetur01g07420 comp3422_seq0 ATCAAACTCTTCAAGGAACGACTCGATTGC
tetur01g07420 comp3422_seq0 ATCAAGGATCAAACTCTTCAAGGAACGACT
tetur01g07420 comp3422_seq0 AACCACCATGCCAAATTCTGGTATCGCTTC
tetur01g07420 comp3422_seq0 ATGGTCACCACACCTCGTAACATCATTTCG
tetur01g07420 comp3422_seq0 CAAACTCTTCAAGGAACGACTCGATTGCCG
tetur01g07420 comp3422_seq0 CAAAGTATTCAATGGTCACCACACCTCGTA
tetur01g07420 comp3422_seq0 CAACAACTGAAGGCTCCACTACCGTTCAAC
tetur01g07420 comp3422_seq0 CAAGGATCAAACTCTTCAAGGAACGACTCG
tetur01g07420 comp3422_seq0 CAATCAAGGATCAAACTCTTCAAGGAACGA
tetur01g07420 comp3422_seq0 CAATGGTCACCACACCTCGTAACATCATTT
tetur01g07420 comp3422_seq0 CACCACACCTCGTAACATCATTTCGATTAC
tetur01g07420 comp3422_seq0 CACCATGCCAAATTCTGGTATCGCTTCAAA
tetur01g07420 comp3422_seq0 CATCAACAACTGAAGGCTCCACTACCGTTC
tetur01g07420 comp3422_seq0 CCACCATGCCAAATTCTGGTATCGCTTCAA
tetur01g07420 comp3422_seq0 CCATGCCAAATTCTGGTATCGCTTCAAATT
tetur01g07420 comp3422_seq0 AAACTCTTCAAGGAACGACTCGATTGCCGT
tetur01g07420 comp3422_seq0 CCGTTCAACCCGCTACTGTTGCTGAAAGTA
tetur01g07420 comp3422_seq0 CGTTCAACCCGCTACTGTTGCTGAAAGTAC
tetur01g07420 comp3422_seq0 AAGTATTCAATGGTCACCACACCTCGTAAC
tetur01g07420 comp3422_seq0 GAACGACTCGATTGCCGTAGCGACTGATAA
tetur01g07420 comp3422_seq0 AATCAAGGATCAAACTCTTCAAGGAACGAC
tetur01g07420 comp3422_seq0 GAGTCAGCATCAACAACTGAAGGCTCCACT
tetur01g07420 comp3422_seq0 GATCAAACTCTTCAAGGAACGACTCGATTG
tetur01g07420 comp3422_seq0 GCCAAATTCTGGTATCGCTTCAAATTTACC
tetur01g07420 comp3422_seq0 AATGGTCACCACACCTCGTAACATCATTTC
tetur01g07420 comp3422_seq0 GGAACGACTCGATTGCCGTAGCGACTGATA
tetur01g07420 comp3422_seq0 GGATCAAACTCTTCAAGGAACGACTCGATT
tetur01g07420 comp3422_seq0 ACAACTGAAGGCTCCACTACCGTTCAACCC
tetur01g07420 comp3422_seq0 GTATTCAATGGTCACCACACCTCGTAACAT
tetur01g07420 comp3422_seq0 ACAATCAAGGATCAAACTCTTCAAGGAACG
tetur01g07420 comp3422_seq0 TATTCAATGGTCACCACACCTCGTAACATC
tetur01g07420 comp3422_seq0 TATTGGCCCTGGTAGTGATGTAACAACTGA
tetur01g07420 comp3422_seq0 TCAAACTCTTCAAGGAACGACTCGATTGCC
tetur01g07420 comp3422_seq0 TCAACAACTGAAGGCTCCACTACCGTTCAA
tetur01g07420 comp3422_seq0 TCAAGGATCAAACTCTTCAAGGAACGACTC
tetur01g07420 comp3422_seq0 ACCATGCCAAATTCTGGTATCGCTTCAAAT
tetur01g07420 comp3422_seq0 TGGTCACCACACCTCGTAACATCATTTCGA
tetur01g07420 comp3422_seq0 TTGCCACTTCTGAAGGTGATAAAGCCCAAA
tetur01g07420 comp3422_seq0 TTGGCCCTGGTAGTGATGTAACAACTGAAG
tetur01g07420 comp3422_seq0 TTTGCCACTTCTGAAGGTGATAAAGCCCAA
tetur01g08460 comp4510_seq0 AACAATGGTCAGCTAGCTAGTAGGTAGTGG
tetur01g08460 comp4510_seq0 AGTAGGTAGTGGGAAGTCAAGATTGTTGAC
tetur01g08460 comp4510_seq0 ATGGTCAGCTAGCTAGTAGGTAGTGGGAAG
tetur01g08460 comp4510_seq0 CAACAATGGTCAGCTAGCTAGTAGGTAGTG
tetur01g08460 comp4510_seq0 CAATGGTCAGCTAGCTAGTAGGTAGTGGGA
tetur01g08460 comp4510_seq0 CAGCTAGCTAGTAGGTAGTGGGAAGTCAAG
tetur01g08460 comp4510_seq0 GAGCGATATACAGCAATCAGTAGCAATCAA
tetur01g08460 comp4510_seq0 GGTCAGCTAGCTAGTAGGTAGTGGGAAGTC
tetur01g08460 comp4510_seq0 GGTTCTACTTCAAGCATACCACGAATCAGA
tetur01g08460 comp4510_seq0 GTCAGCTAGCTAGTAGGTAGTGGGAAGTCA
tetur01g08460 comp4510_seq0 ACAATGGTCAGCTAGCTAGTAGGTAGTGGG
tetur01g08460 comp4510_seq0 GTGGGAAGTCAAGATTGTTGACAGAATGAT
tetur01g08460 comp4510_seq0 GTTCTACTTCAAGCATACCACGAATCAGAG
tetur01g08460 comp4510_seq0 TAGTAGGTAGTGGGAAGTCAAGATTGTTGA
tetur01g08460 comp4510_seq0 TAGTGGGAAGTCAAGATTGTTGACAGAATG
tetur01g08460 comp4510_seq0 TCAGCTAGCTAGTAGGTAGTGGGAAGTCAA
tetur01g08460 comp4510_seq0 TCTACTTCAAGCATACCACGAATCAGAGAA
tetur01g08460 comp4510_seq0 TGGTTCTACTTCAAGCATACCACGAATCAG
tetur01g08460 comp4510_seq0 TTCTACTTCAAGCATACCACGAATCAGAGA
tetur01g08940 comp869_seq1 AGGAATCAAATCCCTTCGTGACCTGAATTC
tetur01g08940 comp869_seq1 AGTAAACTTCAGCGGTGGTTTGTGATAGTG
tetur01g08940 comp869_seq1 AGTGGCCATTATTTCTCCAGCAACAGATCT
tetur01g08940 comp869_seq1 ATCCCTTCGTGACCTGAATTCGGCTCATTT
tetur01g08940 comp869_seq1 ATCGGCCATCTGAGTCGGTCTACTGTAAGT
tetur01g08940 comp869_seq1 AACCAGAAGCGCAAATTGTGATCATTGGCG
tetur01g08940 comp869_seq1 CAAAGTGGCCATTATTTCTCCAGCAACAGA
tetur01g08940 comp869_seq1 CAGAAGCGCAAATTGTGATCATTGGCGAAG
tetur01g08940 comp869_seq1 CATATCGGCCATCTGAGTCGGTCTACTGTA
tetur01g08940 comp869_seq1 CCAGAAGCGCAAATTGTGATCATTGGCGAA
tetur01g08940 comp869_seq1 CCTTCGTGACCTGAATTCGGCTCATTTAAA
tetur01g08940 comp869_seq1 AAGCAGATCAGCGATGCGCGGGTTAATTAC
tetur01g08940 comp869_seq1 CGAGTAAACTTCAGCGGTGGTTTGTGATAG
tetur01g08940 comp869_seq1 AAGCGCAAATTGTGATCATTGGCGAAGGAC
tetur01g08940 comp869_seq1 AAGGAATCAAATCCCTTCGTGACCTGAATT
tetur01g08940 comp869_seq1 CTTCGTGACCTGAATTCGGCTCATTTAAAT
tetur01g08940 comp869_seq1 AAGTGGCCATTATTTCTCCAGCAACAGATC
tetur01g08940 comp869_seq1 GAAACCAGAAGCGCAAATTGTGATCATTGG
tetur01g08940 comp869_seq1 GAAAGGAATCAAATCCCTTCGTGACCTGAA
tetur01g08940 comp869_seq1 GAAGCGCAAATTGTGATCATTGGCGAAGGA
tetur01g08940 comp869_seq1 GAATCAAATCCCTTCGTGACCTGAATTCGG
tetur01g08940 comp869_seq1 GAGTAAACTTCAGCGGTGGTTTGTGATAGT
tetur01g08940 comp869_seq1 GATAAGCAGATCAGCGATGCGCGGGTTAAT
tetur01g08940 comp869_seq1 GATGCGCGGGTTAATTACATCAGAATCTTC
tetur01g08940 comp869_seq1 GGAATCAAATCCCTTCGTGACCTGAATTCG
tetur01g08940 comp869_seq1 TATCGGCCATCTGAGTCGGTCTACTGTAAG
tetur01g08940 comp869_seq1 TCATACCTGGCTCACCCGAATGCTGAGTTA
tetur01g08940 comp869_seq1 TCCCTTCGTGACCTGAATTCGGCTCATTTA
tetur01g08940 comp869_seq1 AAAGTGGCCATTATTTCTCCAGCAACAGAT
tetur01g08940 comp869_seq1 TGATAAGCAGATCAGCGATGCGCGGGTTAA
tetur01g08940 comp869_seq1 TGTGATCATTGGCGAAGGACATTGGCATAC
tetur01g08940 comp869_seq1 TTGTGATCATTGGCGAAGGACATTGGCATA
tetur01g08940 comp869_seq1 AGAAGCGCAAATTGTGATCATTGGCGAAGG
tetur01g09250 comp3846_seq0 CGATTGTATTGGTCAATTAGCTGCCCATTT
tetur01g09250 comp3846_seq0 CGTGATCTCCAATCAACGTCTTAATTTCTG
tetur01g09250 comp3846_seq0 GCCCACCCTTTAAATTATTGCACTACACAT
tetur01g09250 comp3846_seq0 GTCGATTGTATTGGTCAATTAGCTGCCCAT
tetur01g09250 comp3846_seq0 GTGTCGATTGTATTGGTCAATTAGCTGCCC
tetur01g09250 comp3846_seq0 TGCTTACCTCACTCTATCTCTTTAGTTGGC
tetur01g09250 comp3846_seq0 TGTCGATTGTATTGGTCAATTAGCTGCCCA
tetur01g09250 comp3846_seq0 ACCTCACTCTATCTCTTTAGTTGGCTCTGT
tetur01g09250 comp3846_seq0 TGTGTCGATTGTATTGGTCAATTAGCTGCC
tetur01g09250 comp3846_seq0 TTGTGTCGATTGTATTGGTCAATTAGCTGC
tetur01g09520 comp5062_seq0 CCCGACTCAACTCTTCTAGCAACCACAAGT
tetur01g09520 comp5062_seq0 CCGACTCAACTCTTCTAGCAACCACAAGTG
tetur01g09520 comp5062_seq0 GTCCCGACTCAACTCTTCTAGCAACCACAA
tetur01g09520 comp5062_seq0 TCCCGACTCAACTCTTCTAGCAACCACAAG
tetur01g09910 comp408_seq0 ATAAGAGCATCGTATTTCCCGATAACTTGC
tetur01g09910 comp408_seq0 CCTCCTGGTGCATTAATCACTAGAATTCCA
tetur01g09910 comp408_seq0 CTCCTGGTGCATTAATCACTAGAATTCCAT
tetur01g09910 comp408_seq0 GAGTGATGAAAGGATCATAACCAATGGTTC
tetur01g09910 comp408_seq0 GGAGTGATGAAAGGATCATAACCAATGGTT
tetur01g09910 comp408_seq0 GGTGACACGAGTTGACGATCTAACAATAAG
tetur01g09910 comp408_seq0 TAAGAGCATCGTATTTCCCGATAACTTGCA
tetur01g09910 comp408_seq0 TCCTCCTGGTGCATTAATCACTAGAATTCC
tetur01g10630 comp4331_seq0 ATTGGCAATTCCCATTCTAATAACTGGGCT
tetur01g10630 comp4331_seq0 AACTGGGCTGTTCTGGTTTGCTCTTCTAGG
tetur01g10630 comp4331_seq0 TTGGCAATTCCCATTCTAATAACTGGGCTG
tetur01g12260 comp2129_seq0 AGTTTCGACAGAACGCAATAGAACGATCTT
tetur01g12260 comp2129_seq0 CACCGATACCCGTATTACCACTATTACCTG
tetur01g12260 comp2129_seq0 CAGAACGCAATAGAACGATCTTGGTGTTAC
tetur01g12260 comp2129_seq0 CCACCGATACCCGTATTACCACTATTACCT
tetur01g12260 comp2129_seq0 CGACAGAACGCAATAGAACGATCTTGGTGT
tetur01g12260 comp2129_seq0 GAACGCAATAGAACGATCTTGGTGTTACCA
tetur01g12260 comp2129_seq0 GACAGAACGCAATAGAACGATCTTGGTGTT
tetur01g12260 comp2129_seq0 GTCTACCCTTAAGACGGATCTCATTAGAGG
tetur01g12260 comp2129_seq0 GTTTCGACAGAACGCAATAGAACGATCTTG
tetur01g12260 comp2129_seq0 TCCACCGATACCCGTATTACCACTATTACC
tetur01g12260 comp2129_seq0 TCGACAGAACGCAATAGAACGATCTTGGTG
tetur01g12260 comp2129_seq0 TTAGTTTCGACAGAACGCAATAGAACGATC
tetur01g12260 comp2129_seq0 TTTCGACAGAACGCAATAGAACGATCTTGG
tetur01g12260 comp2129_seq0 AGAACGCAATAGAACGATCTTGGTGTTACC
tetur01g12680 comp503_seq0 AGTTCGAAAGGCACTACAATGAACACCTCT
tetur01g12680 comp503_seq0 ATCAATGGCATAAACTCCTTTGGTACAGGT
tetur01g12680 comp503_seq0 ATCAGTTCGAAAGGCACTACAATGAACACC
tetur01g12680 comp503_seq0 ATGGGTAACAATCAGTTCGAAAGGCACTAC
tetur01g12680 comp503_seq0 CAATCAGTTCGAAAGGCACTACAATGAACA
tetur01g12680 comp503_seq0 CAGTTCGAAAGGCACTACAATGAACACCTC
tetur01g12680 comp503_seq0 CATCAATGGCATAAACTCCTTTGGTACAGG
tetur01g12680 comp503_seq0 CGAAAGGCACTACAATGAACACCTCTCATA
tetur01g12680 comp503_seq0 AAGGCACTACAATGAACACCTCTCATAATG
tetur01g12680 comp503_seq0 GAAAGGCACTACAATGAACACCTCTCATAA
tetur01g12680 comp503_seq0 AATCAGTTCGAAAGGCACTACAATGAACAC
tetur01g12680 comp503_seq0 GATAATGGGTAACAATCAGTTCGAAAGGCA
tetur01g12680 comp503_seq0 GGGTAACAATCAGTTCGAAAGGCACTACAA
tetur01g12680 comp503_seq0 GGTAACAATCAGTTCGAAAGGCACTACAAT
tetur01g12680 comp503_seq0 GTAACAATCAGTTCGAAAGGCACTACAATG
tetur01g12680 comp503_seq0 ACAATCAGTTCGAAAGGCACTACAATGAAC
tetur01g12680 comp503_seq0 GTTCGAAAGGCACTACAATGAACACCTCTC
tetur01g12680 comp503_seq0 TCAATGGCATAAACTCCTTTGGTACAGGTG
tetur01g12680 comp503_seq0 TCATCAATGGCATAAACTCCTTTGGTACAG
tetur01g12680 comp503_seq0 TGATAATGGGTAACAATCAGTTCGAAAGGC
tetur01g12680 comp503_seq0 TGGGTAACAATCAGTTCGAAAGGCACTACA
tetur01g12680 comp503_seq0 TTACAGCTGGATTACGGCAATCGTAAATGA
tetur01g12680 comp503_seq0 TTCGAAAGGCACTACAATGAACACCTCTCA
tetur01g12680 comp503_seq0 TTGATGGCACTCTACTGAGTTCGAAGAGTC
tetur01g13250 comp2895_seq0 ATTACTCCCATGGAACTAGGTGAGGGTGTT
tetur01g13250 comp2895_seq0 CCGGTGGAATAGATGTTCTTCTATGGAAGG
tetur01g13250 comp2895_seq0 CTGCACTTTCAGCCTTAATCGCCTTCAAAT
tetur01g13250 comp2895_seq0 CTGGGAACGGAATTACTCCCATGGAACTAG
tetur01g13250 comp2895_seq0 GAATTACTCCCATGGAACTAGGTGAGGGTG
tetur01g13250 comp2895_seq0 GATGGCTAGTTTGAGTGCTTCTGGGAACGG
tetur01g13250 comp2895_seq0 AATTACTCCCATGGAACTAGGTGAGGGTGT
tetur01g13250 comp2895_seq0 GCTGCACTTTCAGCCTTAATCGCCTTCAAA
tetur01g13250 comp2895_seq0 GGAACGGAATTACTCCCATGGAACTAGGTG
tetur01g13250 comp2895_seq0 GGGAACGGAATTACTCCCATGGAACTAGGT
tetur01g13250 comp2895_seq0 GTACCGGTGGAATAGATGTTCTTCTATGGA
tetur01g13250 comp2895_seq0 GTTTACTATGTTGACGATGGTACCGGTGGA
tetur01g13250 comp2895_seq0 TACCGGTGGAATAGATGTTCTTCTATGGAA
tetur01g13250 comp2895_seq0 TACTATGTTGACGATGGTACCGGTGGAATA
tetur01g13250 comp2895_seq0 TGATGGCTAGTTTGAGTGCTTCTGGGAACG
tetur01g13250 comp2895_seq0 TGCTGCACTTTCAGCCTTAATCGCCTTCAA
tetur01g13250 comp2895_seq0 TGGCTAGTTTGAGTGCTTCTGGGAACGGAA
tetur01g13250 comp2895_seq0 TGGGAACGGAATTACTCCCATGGAACTAGG
tetur01g13250 comp2895_seq0 ACCGGTGGAATAGATGTTCTTCTATGGAAG
tetur01g13250 comp2895_seq0 TTTACTATGTTGACGATGGTACCGGTGGAA
tetur01g13850 comp4506_seq0 ATTTGGCCGAAAGTAAGCCTTTCAAGCAAG
tetur01g13850 comp4506_seq0 CTTAATTTGGCCGAAAGTAAGCCTTTCAAG
tetur01g13850 comp4506_seq0 GGCCGAAAGTAAGCCTTTCAAGCAAGACTA
tetur01g13850 comp4506_seq0 TAATTTGGCCGAAAGTAAGCCTTTCAAGCA
tetur01g13850 comp4506_seq0 TTAATTTGGCCGAAAGTAAGCCTTTCAAGC
tetur01g13850 comp4506_seq0 TTGGCCGAAAGTAAGCCTTTCAAGCAAGAC
tetur01g13850 comp4506_seq0 TTTGGCCGAAAGTAAGCCTTTCAAGCAAGA
tetur01g15260 comp5366_seq0 ATAGCTCGATAACTCTCGGTACAATTGAAC
tetur01g15260 comp5366_seq0 ATCCTCGATTATCCTTAACGCTCGAAGCTT
tetur01g15260 comp5366_seq0 ATGACAACGTTAAAGAATCTCACTTTGGGC
tetur01g15260 comp5366_seq0 CAACGTTAAAGAATCTCACTTTGGGCCTAA
tetur01g15260 comp5366_seq0 CAACTGTGAAGAGGGAAAGTTCTTACTCGG
tetur01g15260 comp5366_seq0 AACGTCTGTCAGCGTTAGACATACATTGTC
tetur01g15260 comp5366_seq0 AACTGTGAAGAGGGAAAGTTCTTACTCGGT
tetur01g15260 comp5366_seq0 CCGCTTACTGGTCAACCACCCAATTGTCTA
tetur01g15260 comp5366_seq0 CGCTTACTGGTCAACCACCCAATTGTCTAG
tetur01g15260 comp5366_seq0 CGTCTGTCAGCGTTAGACATACATTGTCCA
tetur01g15260 comp5366_seq0 CTGTGATCCAGATATTTCAGTTCATGTACC
tetur01g15260 comp5366_seq0 CTTACTGGTCAACCACCCAATTGTCTAGTT
tetur01g15260 comp5366_seq0 GACAACGTTAAAGAATCTCACTTTGGGCCT
tetur01g15260 comp5366_seq0 GAGTGTTCTGTGATCCAGATATTTCAGTTC
tetur01g15260 comp5366_seq0 GATCCTCGATTATCCTTAACGCTCGAAGCT
tetur01g15260 comp5366_seq0 GATGACAACGTTAAAGAATCTCACTTTGGG
tetur01g15260 comp5366_seq0 GCATCCATTGCGATAACTAAATAGCTCGAT
tetur01g15260 comp5366_seq0 GCTTACTGGTCAACCACCCAATTGTCTAGT
tetur01g15260 comp5366_seq0 AATTGGATCCTCGATTATCCTTAACGCTCG
tetur01g15260 comp5366_seq0 GGATCCTCGATTATCCTTAACGCTCGAAGC
tetur01g15260 comp5366_seq0 GTCTGTCAGCGTTAGACATACATTGTCCAA
tetur01g15260 comp5366_seq0 GTGATCCAGATATTTCAGTTCATGTACCTG
tetur01g15260 comp5366_seq0 GTGCATCCATTGCGATAACTAAATAGCTCG
tetur01g15260 comp5366_seq0 GTTTCACATGACCCATCTTATTGGTTACCT
tetur01g15260 comp5366_seq0 GTTTCCGCTTACTGGTCAACCACCCAATTG
tetur01g15260 comp5366_seq0 ACAGGAGACATCAGGATCATAGGTCATGGC
tetur01g15260 comp5366_seq0 TAATTGGATCCTCGATTATCCTTAACGCTC
tetur01g15260 comp5366_seq0 TACAGGAGACATCAGGATCATAGGTCATGG
tetur01g15260 comp5366_seq0 TAGCTCGATAACTCTCGGTACAATTGAACA
tetur01g15260 comp5366_seq0 TATCGGCTATGTTTGACTGCTTTACAGAGA
tetur01g15260 comp5366_seq0 TCAACGTCTGTCAGCGTTAGACATACATTG
tetur01g15260 comp5366_seq0 TCTGTCAGCGTTAGACATACATTGTCCAAA
tetur01g15260 comp5366_seq0 TGACAACGTTAAAGAATCTCACTTTGGGCC
tetur01g15260 comp5366_seq0 TGCATCCATTGCGATAACTAAATAGCTCGA
tetur01g15260 comp5366_seq0 TGGATCCTCGATTATCCTTAACGCTCGAAG
tetur01g15260 comp5366_seq0 TTATCGGCTATGTTTGACTGCTTTACAGAG
tetur01g15260 comp5366_seq0 TTCCGCTTACTGGTCAACCACCCAATTGTC
tetur01g15260 comp5366_seq0 TTGGATCCTCGATTATCCTTAACGCTCGAA
tetur01g15260 comp5366_seq0 ACGTCTGTCAGCGTTAGACATACATTGTCC
tetur01g15410 comp1828_seq0 AGCTATGGCTCACCTTTGGTCCGAATGATT
tetur01g15410 comp1828_seq0 AGTGTCTAGCTATGGCTCACCTTTGGTCCG
tetur01g15410 comp1828_seq0 ATGGTGAGGTGCTTGTCCGTGAAGATTATT
tetur01g15410 comp1828_seq0 ATTCCAACAGCAGGTTTCTAGTGTTGTTGT
tetur01g15410 comp1828_seq0 ATTTGCGTGAAATCTTTCGCCATTAAGGTG
tetur01g15410 comp1828_seq0 CAACAGCAGGTTTCTAGTGTTGTTGTTCAA
tetur01g15410 comp1828_seq0 CATCTGATGATCAACCTGAATCGACGAGCT
tetur01g15410 comp1828_seq0 CCAACAGCAGGTTTCTAGTGTTGTTGTTCA
tetur01g15410 comp1828_seq0 CGAAGCCATTAATTTCGTCATTCATCGCAA
tetur01g15410 comp1828_seq0 CGACTAATAATTCCAACAGCAGGTTTCTAG
tetur01g15410 comp1828_seq0 CGTGAAATCTTTCGCCATTAAGGTGATCGA
tetur01g15410 comp1828_seq0 CTAGCTATGGCTCACCTTTGGTCCGAATGA
tetur01g15410 comp1828_seq0 CTTTGGTCCGAATGATTAATGCTACATCTC
tetur01g15410 comp1828_seq0 GAAGGAGATTCCTCTCAAGATAGAAACAGA
tetur01g15410 comp1828_seq0 GAGTGTCTAGCTATGGCTCACCTTTGGTCC
tetur01g15410 comp1828_seq0 GCGTGAAATCTTTCGCCATTAAGGTGATCG
tetur01g15410 comp1828_seq0 AATTCCAACAGCAGGTTTCTAGTGTTGTTG
tetur01g15410 comp1828_seq0 GGAGATTCCTCTCAAGATAGAAACAGAGTG
tetur01g15410 comp1828_seq0 GTCTAGCTATGGCTCACCTTTGGTCCGAAT
tetur01g15410 comp1828_seq0 GTGAAATCTTTCGCCATTAAGGTGATCGAA
tetur01g15410 comp1828_seq0 GTGTCTAGCTATGGCTCACCTTTGGTCCGA
tetur01g15410 comp1828_seq0 TCCAACAGCAGGTTTCTAGTGTTGTTGTTC
tetur01g15410 comp1828_seq0 TCTAGCTATGGCTCACCTTTGGTCCGAATG
tetur01g15410 comp1828_seq0 TGCGTGAAATCTTTCGCCATTAAGGTGATC
tetur01g15410 comp1828_seq0 TGTCTAGCTATGGCTCACCTTTGGTCCGAA
tetur01g15410 comp1828_seq0 TTAGACGACATCGGCCAAATCCGTACTTGA
tetur01g15410 comp1828_seq0 ACCTTTGGTCCGAATGATTAATGCTACATC
tetur01g15410 comp1828_seq0 TTTGCGTGAAATCTTTCGCCATTAAGGTGA
tetur01g15410 comp1828_seq0 AAATGGCTGATGGTGAGGTGCTTGTCCGTG
tetur01g15420 comp2347_seq0 AACAAGCGAAATTGGCATTAGAAGTCGGTT
tetur01g15420 comp2347_seq0 ATGCAGGATCCATGATTTACACAGCTGAAG
tetur01g15420 comp2347_seq0 AAACAAGCGAAATTGGCATTAGAAGTCGGT
tetur01g15420 comp2347_seq0 CAATGCAGGATCCATGATTTACACAGCTGA
tetur01g15420 comp2347_seq0 CTCCACAACAGGAGCTGCTTTACGAGGCTT
tetur01g15420 comp2347_seq0 TGCAGGATCCATGATTTACACAGCTGAAGA
tetur01g15420 comp2347_seq0 TTCTCCACAACAGGAGCTGCTTTACGAGGC
tetur01g15420 comp2347_seq0 TTTCTCCACAACAGGAGCTGCTTTACGAGG
tetur01g15420 comp2347_seq0 TTTGAGTTGCACAGTGGCAACAATTTACAG
tetur01g15710 comp578_seq0 CGTCTCCATCATTCATGAGGAAATCAGAAA
tetur01g15710 comp578_seq0 CGTCTTCTTCTCATTTATCGGGTCAAAGAA
tetur01g15710 comp578_seq0 TACGTCTTCTTCTCATTTATCGGGTCAAAG
tetur01g15710 comp578_seq0 TCGTCTCCATCATTCATGAGGAAATCAGAA
tetur01g15940 comp1654_seq0 ATAAGCGACTTTGTTATTAGTTGACGGGTC
tetur01g15940 comp1654_seq0 ATAGTGTTGTGGCCAAAGGATTTACTCGCT
tetur01g15940 comp1654_seq0 GTATAAGCGACTTTGTTATTAGTTGACGGG
tetur01g15940 comp1654_seq0 GTGGCCAAAGGATTTACTCGCTAATTATGA
tetur01g15940 comp1654_seq0 GTGTTGTGGCCAAAGGATTTACTCGCTAAT
tetur01g15940 comp1654_seq0 TAGTGTTGTGGCCAAAGGATTTACTCGCTA
tetur01g15940 comp1654_seq0 TGTGGCCAAAGGATTTACTCGCTAATTATG
tetur01g15940 comp1654_seq0 TGTTAGTAATTGGCCATGTCCTGCTTGCCC
tetur01g15940 comp1654_seq0 TTGAAAGCTTATCCGAAGAGACCTCACAGA
tetur01g15940 comp1654_seq0 TTGTTAGTAATTGGCCATGTCCTGCTTGCC
tetur01g16974 comp3750_seq0 AGCCTTAGAGGTTTCAACAGTTTGGTGTTT
tetur01g16974 comp3750_seq0 AGTACCAGCCTTAGAGGTTTCAACAGTTTG
tetur01g16974 comp3750_seq0 CAATACACCACCACCACCCAATGTGATATT
tetur01g16974 comp3750_seq0 CAGCCTTAGAGGTTTCAACAGTTTGGTGTT
tetur01g16974 comp3750_seq0 CCAGCCTTAGAGGTTTCAACAGTTTGGTGT
tetur01g16974 comp3750_seq0 CCGATGATAAAGAGCCAGTATTAGTCCATG
tetur01g16974 comp3750_seq0 CGATGATAAAGAGCCAGTATTAGTCCATGA
tetur01g16974 comp3750_seq0 CTGAACAATTGGTGATTTGCATCACTTTCC
tetur01g16974 comp3750_seq0 AAGTACCAGCCTTAGAGGTTTCAACAGTTT
tetur01g16974 comp3750_seq0 CTTCAAGTCCAAAGTACTCACTCATTCTCA
tetur01g16974 comp3750_seq0 GAACAATTGGTGATTTGCATCACTTTCCGA
tetur01g16974 comp3750_seq0 GTACCAGCCTTAGAGGTTTCAACAGTTTGG
tetur01g16974 comp3750_seq0 TACCGATGATAAAGAGCCAGTATTAGTCCA
tetur01g16974 comp3750_seq0 ACCAGCCTTAGAGGTTTCAACAGTTTGGTG
tetur01g16974 comp3750_seq0 TGAACAATTGGTGATTTGCATCACTTTCCG
tetur01g16974 comp3750_seq0 ACCGATGATAAAGAGCCAGTATTAGTCCAT
tetur01g16974 comp3750_seq0 TTACCGATGATAAAGAGCCAGTATTAGTCC
tetur02g00140 comp3156_seq0 AACCAAGATCACCCGGTCGGGCTAATAGTC
tetur02g00140 comp3156_seq0 GAGATACCGATGATCCTAATCGTTTACCAA
tetur02g00140 comp3156_seq0 GATACCGATGATCCTAATCGTTTACCAATC
tetur02g00140 comp3156_seq0 TACCGCATCACAGATTTCGGTGAACTTATG
tetur02g00520 comp2355_seq0 AGTAAACAGTCTCGAATCTCCAACACCCAT
tetur02g00520 comp2355_seq0 AGTTGTGGGTGGCTTGCGAATCCATTGTTC
tetur02g00520 comp2355_seq0 AACAGTCTCGAATCTCCAACACCCATCAAT
tetur02g00520 comp2355_seq0 ATCAAGTAAACAGTCTCGAATCTCCAACAC
tetur02g00520 comp2355_seq0 ATTGGTCGGCCATTCTTGTTTCATGGCTTC
tetur02g00520 comp2355_seq0 CAAGTAAACAGTCTCGAATCTCCAACACCC
tetur02g00520 comp2355_seq0 CAGTCTCGAATCTCCAACACCCATCAATGT
tetur02g00520 comp2355_seq0 CTCGAATCTCCAACACCCATCAATGTATAT
tetur02g00520 comp2355_seq0 CTTAGTTGTGGGTGGCTTGCGAATCCATTG
tetur02g00520 comp2355_seq0 AATTGGTCGGCCATTCTTGTTTCATGGCTT
tetur02g00520 comp2355_seq0 GTAAACAGTCTCGAATCTCCAACACCCATC
tetur02g00520 comp2355_seq0 GTCTCGAATCTCCAACACCCATCAATGTAT
tetur02g00520 comp2355_seq0 GTGGTCAATGGATTATGTGATTGGTGGTCA
tetur02g00520 comp2355_seq0 TAAACAGTCTCGAATCTCCAACACCCATCA
tetur02g00520 comp2355_seq0 ACAGTCTCGAATCTCCAACACCCATCAATG
tetur02g00520 comp2355_seq0 TCAAGTAAACAGTCTCGAATCTCCAACACC
tetur02g00520 comp2355_seq0 TCGAATCTCCAACACCCATCAATGTATATC
tetur02g00520 comp2355_seq0 TCTCGAATCTCCAACACCCATCAATGTATA
tetur02g00520 comp2355_seq0 TGGTCGGCCATTCTTGTTTCATGGCTTCGA
tetur02g00520 comp2355_seq0 ACGAGAAAGTACAACCTCACAGAGATTCCC
tetur02g00520 comp2355_seq0 TTGGTCGGCCATTCTTGTTTCATGGCTTCG
tetur02g01190 comp3705_seq0 AACCAGTGTTTCCAACTATGGAAGAAGAAG
tetur02g01190 comp3705_seq0 CAGGTAAATTTGCAATCCTTCGCAGAAACA
tetur02g01190 comp3705_seq0 CCAGTGTTTCCAACTATGGAAGAAGAAGAT
tetur02g01190 comp3705_seq0 CCTGTGAAACCAGTGTTTCCAACTATGGAA
tetur02g01190 comp3705_seq0 CGACCTGTGAAACCAGTGTTTCCAACTATG
tetur02g01190 comp3705_seq0 CTGTGAAACCAGTGTTTCCAACTATGGAAG
tetur02g01190 comp3705_seq0 GAAACCAGTGTTTCCAACTATGGAAGAAGA
tetur02g01190 comp3705_seq0 GACCTGTGAAACCAGTGTTTCCAACTATGG
tetur02g01190 comp3705_seq0 GATCGACCTGTGAAACCAGTGTTTCCAACT
tetur02g01190 comp3705_seq0 GGTGCATACTTACTAGATCGACCTGTGAAA
tetur02g01190 comp3705_seq0 GTGAAACCAGTGTTTCCAACTATGGAAGAA
tetur02g01190 comp3705_seq0 GTGTTATCAGTATAGCAAGTGAAAGTGGCC
tetur02g01190 comp3705_seq0 TACTTACTAGATCGACCTGTGAAACCAGTG
tetur02g01190 comp3705_seq0 TCAGGTAAATTTGCAATCCTTCGCAGAAAC
tetur02g01190 comp3705_seq0 TGAAACCAGTGTTTCCAACTATGGAAGAAG
tetur02g01190 comp3705_seq0 TGGTGCATACTTACTAGATCGACCTGTGAA
tetur02g01190 comp3705_seq0 TGTGAAACCAGTGTTTCCAACTATGGAAGA
tetur02g01190 comp3705_seq0 TTGGTGCATACTTACTAGATCGACCTGTGA
tetur02g01190 comp3705_seq0 TTTGGTGCATACTTACTAGATCGACCTGTG
tetur02g01190 comp3705_seq0 AGATCGACCTGTGAAACCAGTGTTTCCAAC
tetur02g01580 comp3377_seq0 AGCTGATGAAGGTTTGGATTGGAGTTATAG
tetur02g01580 comp3377_seq0 ATCCGATCGTTGTCAACCTGATTTGGGTGT
tetur02g01580 comp3377_seq0 AACGGTCACTTCTCCGTGAACCCTTTGTTT
tetur02g01580 comp3377_seq0 CACTTCTCCGTGAACCCTTTGTTTGGTGTC
tetur02g01580 comp3377_seq0 CAGCTGATGAAGGTTTGGATTGGAGTTATA
tetur02g01580 comp3377_seq0 CATCTTTAATCCGATCGTTGTCAACCTGAT
tetur02g01580 comp3377_seq0 CCGATCGTTGTCAACCTGATTTGGGTGTCT
tetur02g01580 comp3377_seq0 CCGTGAACCCTTTGTTTGGTGTCTAGAGTA
tetur02g01580 comp3377_seq0 CGATCGTTGTCAACCTGATTTGGGTGTCTA
tetur02g01580 comp3377_seq0 CGGTCACTTCTCCGTGAACCCTTTGTTTGG
tetur02g01580 comp3377_seq0 CGTGAACCCTTTGTTTGGTGTCTAGAGTAT
tetur02g01580 comp3377_seq0 CTAACGGTCACTTCTCCGTGAACCCTTTGT
tetur02g01580 comp3377_seq0 CTCCGTGAACCCTTTGTTTGGTGTCTAGAG
tetur02g01580 comp3377_seq0 CTCTAACGGTCACTTCTCCGTGAACCCTTT
tetur02g01580 comp3377_seq0 CTTCTCCGTGAACCCTTTGTTTGGTGTCTA
tetur02g01580 comp3377_seq0 CTTGATCTTGGAAATGACCTGTAAGTGCCT
tetur02g01580 comp3377_seq0 CTTTAATCCGATCGTTGTCAACCTGATTTG
tetur02g01580 comp3377_seq0 GAACCCTTTGTTTGGTGTCTAGAGTATCAA
tetur02g01580 comp3377_seq0 AATCCGATCGTTGTCAACCTGATTTGGGTG
tetur02g01580 comp3377_seq0 GCTGATGAAGGTTTGGATTGGAGTTATAGA
tetur02g01580 comp3377_seq0 GCTTGATCTTGGAAATGACCTGTAAGTGCC
tetur02g01580 comp3377_seq0 GGTCACTTCTCCGTGAACCCTTTGTTTGGT
tetur02g01580 comp3377_seq0 GGTTTGCTGTTTCTTCTGTCTACCTCCGTT
tetur02g01580 comp3377_seq0 GTCACTTCTCCGTGAACCCTTTGTTTGGTG
tetur02g01580 comp3377_seq0 GTGAACCCTTTGTTTGGTGTCTAGAGTATC
tetur02g01580 comp3377_seq0 GTTCATCTTTAATCCGATCGTTGTCAACCT
tetur02g01580 comp3377_seq0 GTTTGCTGTTTCTTCTGTCTACCTCCGTTT
tetur02g01580 comp3377_seq0 TCATCTTTAATCCGATCGTTGTCAACCTGA
tetur02g01580 comp3377_seq0 TCCGATCGTTGTCAACCTGATTTGGGTGTC
tetur02g01580 comp3377_seq0 TCTAACGGTCACTTCTCCGTGAACCCTTTG
tetur02g01580 comp3377_seq0 TCTCCGTGAACCCTTTGTTTGGTGTCTAGA
tetur02g01580 comp3377_seq0 TGAACCCTTTGTTTGGTGTCTAGAGTATCA
tetur02g01580 comp3377_seq0 TGCTTGATCTTGGAAATGACCTGTAAGTGC
tetur02g01580 comp3377_seq0 TTCAGCTGATGAAGGTTTGGATTGGAGTTA
tetur02g01580 comp3377_seq0 TTCATCTTTAATCCGATCGTTGTCAACCTG
tetur02g01580 comp3377_seq0 TTCTCCGTGAACCCTTTGTTTGGTGTCTAG
tetur02g01580 comp3377_seq0 TTGATCTTGGAAATGACCTGTAAGTGCCTA
tetur02g01580 comp3377_seq0 TTGCTTGATCTTGGAAATGACCTGTAAGTG
tetur02g01580 comp3377_seq0 TTGGCACACTCAAAGAAGGAAAGAGAAAGA
tetur02g01580 comp3377_seq0 TTGGTTTGCTGTTTCTTCTGTCTACCTCCG
tetur02g01580 comp3377_seq0 TTTAATCCGATCGTTGTCAACCTGATTTGG
tetur02g01580 comp3377_seq0 TTTGGCACACTCAAAGAAGGAAAGAGAAAG
tetur02g01580 comp3377_seq0 ACGGTCACTTCTCCGTGAACCCTTTGTTTG
tetur02g01580 comp3377_seq0 ACTTCTCCGTGAACCCTTTGTTTGGTGTCT
tetur02g02210 comp3667_seq0 CCAACAATTAACGGAGCATTAGAATCAGGA
tetur02g02210 comp3667_seq0 GGGTGATCTGTTAATTTCGCTACCAATAAG
tetur02g02210 comp3667_seq0 TCCAACAATTAACGGAGCATTAGAATCAGG
tetur02g02390 comp4098_seq0 ATCGCCGAACCCACAGAAACCAGTTTCCTT
tetur02g04070 comp4963_seq0 AGCTCTAACTAATTGTCCACCTTCTCACTG
tetur02g04070 comp4963_seq0 CACCTCCAAAGAAACGAGCTCTAACTAATT
tetur02g04070 comp4963_seq0 CCACCTCCAAAGAAACGAGCTCTAACTAAT
tetur02g04070 comp4963_seq0 CGAGCTCTAACTAATTGTCCACCTTCTCAC
tetur02g04070 comp4963_seq0 CTAACTAATTGTCCACCTTCTCACTGTCCA
tetur02g04070 comp4963_seq0 GAGCTCTAACTAATTGTCCACCTTCTCACT
tetur02g04070 comp4963_seq0 GCTCTAACTAATTGTCCACCTTCTCACTGT
tetur02g04070 comp4963_seq0 TCTAACTAATTGTCCACCTTCTCACTGTCC
tetur02g04070 comp4963_seq0 ACCTCCAAAGAAACGAGCTCTAACTAATTG
tetur02g05530 comp2617_seq1 AGTCAGGAGACAAAGTGAAAGACAATGGAT
tetur02g05530 comp2617_seq1 ATGCCTACAACACCAGCAACTTCTCCAAGT
tetur02g05530 comp2617_seq1 CCATTAAATACCATCATCATCGTCAGCCAA
tetur02g05530 comp2617_seq1 CCTACAACACCAGCAACTTCTCCAAGTGAT
tetur02g05530 comp2617_seq1 GCCTACAACACCAGCAACTTCTCCAAGTGA
tetur02g05530 comp2617_seq1 GTCAGGAGACAAAGTGAAAGACAATGGATT
tetur02g05530 comp2617_seq1 TGCCTACAACACCAGCAACTTCTCCAAGTG
tetur02g05530 comp2617_seq1 TTCTAGTTGTTGTTGTTGGTTCTTCCACCA
tetur02g05670 comp2210_seq0 AACACTTCTACCAACATCACCAAACACGCC
tetur02g05670 comp2210_seq0 ATCTTTACTCCCGTTCAACTCCTGGCCAAG
tetur02g05670 comp2210_seq0 ATGAACACTTCTACCAACATCACCAAACAC
tetur02g05670 comp2210_seq0 CAACATCACCAAACACGCCTATTGAATGAA
tetur02g05670 comp2210_seq0 CAATATCTTTACTCCCGTTCAACTCCTGGC
tetur02g05670 comp2210_seq0 CAATGAACACTTCTACCAACATCACCAAAC
tetur02g05670 comp2210_seq0 CACGCCTATTGAATGAATCATTCTTCTTGC
tetur02g05670 comp2210_seq0 CACTTCTACCAACATCACCAAACACGCCTA
tetur02g05670 comp2210_seq0 CCAACATCACCAAACACGCCTATTGAATGA
tetur02g05670 comp2210_seq0 CTACCAACATCACCAAACACGCCTATTGAA
tetur02g05670 comp2210_seq0 CTTCTACCAACATCACCAAACACGCCTATT
tetur02g05670 comp2210_seq0 CTTTACTCCCGTTCAACTCCTGGCCAAGTA
tetur02g05670 comp2210_seq0 GAACACTTCTACCAACATCACCAAACACGC
tetur02g05670 comp2210_seq0 GACAACTCACATACACCCAAAGTTCAAGTT
tetur02g05670 comp2210_seq0 GAGACAACTCACATACACCCAAAGTTCAAG
tetur02g05670 comp2210_seq0 ACACTTCTACCAACATCACCAAACACGCCT
tetur02g05670 comp2210_seq0 TACCACAGAGATTCAATATCTTTACTCCCG
tetur02g05670 comp2210_seq0 ACATCACCAAACACGCCTATTGAATGAATC
tetur02g05670 comp2210_seq0 TATCTTTACTCCCGTTCAACTCCTGGCCAA
tetur02g05670 comp2210_seq0 ACCAACATCACCAAACACGCCTATTGAATG
tetur02g05670 comp2210_seq0 ACCACAGAGATTCAATATCTTTACTCCCGT
tetur02g05670 comp2210_seq0 TCTACCAACATCACCAAACACGCCTATTGA
tetur02g05670 comp2210_seq0 TGAACACTTCTACCAACATCACCAAACACG
tetur02g05670 comp2210_seq0 TTCTACCAACATCACCAAACACGCCTATTG
tetur02g05670 comp2210_seq0 ACTTCTACCAACATCACCAAACACGCCTAT
tetur02g05670 comp2210_seq0 AGACAACTCACATACACCCAAAGTTCAAGT
tetur02g05740 comp5853_seq0 AACAATTGGAAAGAGCTGGACAAGTCAAGC
tetur02g05740 comp5853_seq0 CAACGATACAAACCAAAGGAAACTGACTGA
tetur02g05740 comp5853_seq0 CAAGTCAAGCGTAAATCGGAATCACAAGAC
tetur02g05740 comp5853_seq0 CGACAGTGATTCTAAACAACGATACAAACC
tetur02g05740 comp5853_seq0 CGATACAAACCAAAGGAAACTGACTGATTG
tetur02g05740 comp5853_seq0 AAGTCAAGCGTAAATCGGAATCACAAGACG
tetur02g05740 comp5853_seq0 GAAACAATTGGAAAGAGCTGGACAAGTCAA
tetur02g05740 comp5853_seq0 GACAAGTCAAGCGTAAATCGGAATCACAAG
tetur02g05740 comp5853_seq0 ACAACGATACAAACCAAAGGAAACTGACTG
tetur02g05740 comp5853_seq0 ACAATTGGAAAGAGCTGGACAAGTCAAGCG
tetur02g05770 comp3833_seq0 AGGGAGAATATTGAGATTTCAGAGGATGAC
tetur02g05770 comp3833_seq0 ATAGAGGTATGATGGACAGCTAAATCCACC
tetur02g05770 comp3833_seq0 ATCAGGCATGAATTGAGGAATGTTGGTAAG
tetur02g05770 comp3833_seq0 CAGGCATGAATTGAGGAATGTTGGTAAGAT
tetur02g05770 comp3833_seq0 CGAGTATATCAGGCATGAATTGAGGAATGT
tetur02g05770 comp3833_seq0 CTAGTGTTGGTGCTGGAGTGCTAATGAGAA
tetur02g05770 comp3833_seq0 GAAATCGAGTATATCAGGCATGAATTGAGG
tetur02g05770 comp3833_seq0 GAGGTATGATGGACAGCTAAATCCACCCAA
tetur02g05770 comp3833_seq0 GATGAATATGATGCAGTGAAAGTAAGGGAG
tetur02g05770 comp3833_seq0 GATGCAGTGAAAGTAAGGGAGAATATTGAG
tetur02g05770 comp3833_seq0 GCTAGTGTTGGTGCTGGAGTGCTAATGAGA
tetur02g05770 comp3833_seq0 GGAGAATATTGAGATTTCAGAGGATGACTG
tetur02g05770 comp3833_seq0 GGCTGTCCTCCTTTGGTCATCAAATCATTG
tetur02g05770 comp3833_seq0 GGGAGAATATTGAGATTTCAGAGGATGACT
tetur02g05770 comp3833_seq0 GGTATGATGGACAGCTAAATCCACCCAAAG
tetur02g05770 comp3833_seq0 GGTGTGCTAGTGTTGGTGCTGGAGTGCTAA
tetur02g05770 comp3833_seq0 GTATATCAGGCATGAATTGAGGAATGTTGG
tetur02g05770 comp3833_seq0 GTATGATGGACAGCTAAATCCACCCAAAGA
tetur02g05770 comp3833_seq0 GTGCTAGTGTTGGTGCTGGAGTGCTAATGA
tetur02g05770 comp3833_seq0 GTGTGCTAGTGTTGGTGCTGGAGTGCTAAT
tetur02g05770 comp3833_seq0 TAGAGGTATGATGGACAGCTAAATCCACCC
tetur02g05770 comp3833_seq0 TAGTGTTGGTGCTGGAGTGCTAATGAGAAG
tetur02g05770 comp3833_seq0 TATGATGGACAGCTAAATCCACCCAAAGAA
tetur02g05770 comp3833_seq0 TCAGGCATGAATTGAGGAATGTTGGTAAGA
tetur02g05770 comp3833_seq0 TCGAGTATATCAGGCATGAATTGAGGAATG
tetur02g05770 comp3833_seq0 TGCTAGTGTTGGTGCTGGAGTGCTAATGAG
tetur02g05770 comp3833_seq0 TGGTGTGCTAGTGTTGGTGCTGGAGTGCTA
tetur02g05770 comp3833_seq0 TGTGCTAGTGTTGGTGCTGGAGTGCTAATG
tetur02g05770 comp3833_seq0 TTTGGTGTGCTAGTGTTGGTGCTGGAGTGC
tetur02g06100 comp3855_seq0 TTCTTCGTGTGATGATACTGGTGGCGATGA
tetur02g06100 comp3855_seq0 TTTCTTCGTGTGATGATACTGGTGGCGATG
tetur02g06920 comp4784_seq0 AGTGAATAACTGCTTCGCCATGATTATCCT
tetur02g06920 comp4784_seq0 ATGGGATTGAATTGGAGCTACTGGCAGTAG
tetur02g06920 comp4784_seq0 CACTGACCAAGTGAAGATTCGAAGAGAATT
tetur02g06920 comp4784_seq0 CCACAGAAACGAGAGCCTCGTAATTACAAA
tetur02g06920 comp4784_seq0 CGACTAGAGCCATTCCAATTACCAAGCCTA
tetur02g06920 comp4784_seq0 GAATTGGAGCTACTGGCAGTAGGAATACAA
tetur02g06920 comp4784_seq0 GACTAGAGCCATTCCAATTACCAAGCCTAA
tetur02g06920 comp4784_seq0 GATTAATGGGATTGAATTGGAGCTACTGGC
tetur02g06920 comp4784_seq0 GATTGAATTGGAGCTACTGGCAGTAGGAAT
tetur02g06920 comp4784_seq0 GCTCAAATTGATGGGCCAATTTGGAGTAAA
tetur02g06920 comp4784_seq0 AATTGGAGCTACTGGCAGTAGGAATACAAG
tetur02g06920 comp4784_seq0 GGATTGAATTGGAGCTACTGGCAGTAGGAA
tetur02g06920 comp4784_seq0 GGGATTGAATTGGAGCTACTGGCAGTAGGA
tetur02g06920 comp4784_seq0 ACACTGACCAAGTGAAGATTCGAAGAGAAT
tetur02g06920 comp4784_seq0 TAACCACAGAAACGAGAGCCTCGTAATTAC
tetur02g06920 comp4784_seq0 TACACTGACCAAGTGAAGATTCGAAGAGAA
tetur02g06920 comp4784_seq0 TGAATTGGAGCTACTGGCAGTAGGAATACA
tetur02g06920 comp4784_seq0 TGCTCAAATTGATGGGCCAATTTGGAGTAA
tetur02g06920 comp4784_seq0 TGGGATTGAATTGGAGCTACTGGCAGTAGG
tetur02g06920 comp4784_seq0 TTGAATTGGAGCTACTGGCAGTAGGAATAC
tetur02g06920 comp4784_seq0 TTGCTCAAATTGATGGGCCAATTTGGAGTA
tetur02g06920 comp4784_seq0 ACTGACCAAGTGAAGATTCGAAGAGAATTG
tetur02g06920 comp4784_seq0 AGATTAATGGGATTGAATTGGAGCTACTGG
tetur02g07170 comp1250_seq0 AACCAATTGGCTGGTTATGTCTATAACACG
tetur02g07170 comp1250_seq0 CAAAGTTGAACCGGGAGCTATCTTGCTATT
tetur02g07170 comp1250_seq0 CAAATTGAATTGCACGGGAGTCTAAGTGTG
tetur02g07170 comp1250_seq0 CCAATTGGCTGGTTATGTCTATAACACGGT
tetur02g07170 comp1250_seq0 CGGATTCAATTAAAGGTACTAATCCAGCGA
tetur02g07170 comp1250_seq0 AAGTTGAACCGGGAGCTATCTTGCTATTAC
tetur02g07170 comp1250_seq0 AATTGAATTGCACGGGAGTCTAAGTGTGAT
tetur02g07170 comp1250_seq0 ACCAATTGGCTGGTTATGTCTATAACACGG
tetur02g07190 comp1250_seq0 AACCAATTGGCTGGTTATGTCTATAACACG
tetur02g07190 comp1250_seq0 CAAAGTTGAACCGGGAGCTATCTTGCTATT
tetur02g07190 comp1250_seq0 CAAATTGAATTGCACGGGAGTCTAAGTGTG
tetur02g07190 comp1250_seq0 CCAATTGGCTGGTTATGTCTATAACACGGT
tetur02g07190 comp1250_seq0 CGGATTCAATTAAAGGTACTAATCCAGCGA
tetur02g07190 comp1250_seq0 AAGTTGAACCGGGAGCTATCTTGCTATTAC
tetur02g07190 comp1250_seq0 AATTGAATTGCACGGGAGTCTAAGTGTGAT
tetur02g07190 comp1250_seq0 ACCAATTGGCTGGTTATGTCTATAACACGG
tetur02g07450 comp4600_seq0 ATGCCAGCAAGTGGACAGTATGCCGTGATC
tetur02g07450 comp4600_seq0 AATGCCAGCAAGTGGACAGTATGCCGTGAT
tetur02g08140 comp2150_seq1 AGTGCTCTCCATTTCTCATAAATGACCACT
tetur02g08140 comp2150_seq1 ATTACAACACCCAGTGTTTGTGGTCTCTGG
tetur02g08140 comp2150_seq1 ATTATCATGGAGACTTCTACGTCCAGTGGT
tetur02g08140 comp2150_seq1 CAACACCCAGTGTTTGTGGTCTCTGGTTCT
tetur02g08140 comp2150_seq1 CACCCAGTGTTTGTGGTCTCTGGTTCTAGG
tetur02g08140 comp2150_seq1 CACCGCAGTTTGCATGCAGACACCACAATC
tetur02g08140 comp2150_seq1 CCACCGCAGTTTGCATGCAGACACCACAAT
tetur02g08140 comp2150_seq1 CCTGCCGTTATTCAAGAGAAGCGTACCTCA
tetur02g08140 comp2150_seq1 CGACGAAATTGCGACTGAAGAAGTTCGTGA
tetur02g08140 comp2150_seq1 CGATCTAACTGGAGTTCTCAACCTTCGTAA
tetur02g08140 comp2150_seq1 CGTCGACGAAATTGCGACTGAAGAAGTTCG
tetur02g08140 comp2150_seq1 CTATGTGAGCTTCATCCTGACCACAACAAA
tetur02g08140 comp2150_seq1 CTCGTCGACGAAATTGCGACTGAAGAAGTT
tetur02g08140 comp2150_seq1 CTGCCGTTATTCAAGAGAAGCGTACCTCAA
tetur02g08140 comp2150_seq1 AAGTGCTCTCCATTTCTCATAAATGACCAC
tetur02g08140 comp2150_seq1 GAAAGTGCTCTCCATTTCTCATAAATGACC
tetur02g08140 comp2150_seq1 GACGAAATTGCGACTGAAGAAGTTCGTGAA
tetur02g08140 comp2150_seq1 GCGATCTAACTGGAGTTCTCAACCTTCGTA
tetur02g08140 comp2150_seq1 GCGTACCTCAATAAAGGAACGTTATGAAAG
tetur02g08140 comp2150_seq1 AATTATCATGGAGACTTCTACGTCCAGTGG
tetur02g08140 comp2150_seq1 ACAACACCCAGTGTTTGTGGTCTCTGGTTC
tetur02g08140 comp2150_seq1 GTCGACGAAATTGCGACTGAAGAAGTTCGT
tetur02g08140 comp2150_seq1 GTGCTCTCCATTTCTCATAAATGACCACTT
tetur02g08140 comp2150_seq1 ACACCCAGTGTTTGTGGTCTCTGGTTCTAG
tetur02g08140 comp2150_seq1 GTTATTACAACACCCAGTGTTTGTGGTCTC
tetur02g08140 comp2150_seq1 TACTCGTCGACGAAATTGCGACTGAAGAAG
tetur02g08140 comp2150_seq1 TATCATGGAGACTTCTACGTCCAGTGGTAC
tetur02g08140 comp2150_seq1 TATTACAACACCCAGTGTTTGTGGTCTCTG
tetur02g08140 comp2150_seq1 TCCTGCCGTTATTCAAGAGAAGCGTACCTC
tetur02g08140 comp2150_seq1 TCGACGAAATTGCGACTGAAGAAGTTCGTG
tetur02g08140 comp2150_seq1 TCGTCGACGAAATTGCGACTGAAGAAGTTC
tetur02g08140 comp2150_seq1 ACCCAGTGTTTGTGGTCTCTGGTTCTAGGT
tetur02g08140 comp2150_seq1 TTACTCGTCGACGAAATTGCGACTGAAGAA
tetur02g08140 comp2150_seq1 TTATCATGGAGACTTCTACGTCCAGTGGTA
tetur02g08140 comp2150_seq1 TTTACTCGTCGACGAAATTGCGACTGAAGA
tetur02g08140 comp2150_seq1 ACTCGTCGACGAAATTGCGACTGAAGAAGT
tetur02g08400 comp1784_seq0 CCTCTTTGATTTGATTCCTTTGGAGGGTAA
tetur02g08400 comp1784_seq0 TCCTCTTTGATTTGATTCCTTTGGAGGGTA
tetur02g08560 comp2488_seq0 AGTGTCCTTCCTTATGCATCTCTGGTCGAC
tetur02g08560 comp2488_seq0 CAAAGAGATTGGAATGAAAGTTGGGATCGG
tetur02g08560 comp2488_seq0 AAGAGATTGGAATGAAAGTTGGGATCGGAT
tetur02g08560 comp2488_seq0 CTCTGGTCGACATGGTTCTTGTAATGACAG
tetur02g08560 comp2488_seq0 CTGGTCGACATGGTTCTTGTAATGACAGTT
tetur02g08560 comp2488_seq0 AAGTCACTGAGGGAACAATTTCCTCACCTT
tetur02g08560 comp2488_seq0 GGGAACAATTTCCTCACCTTAATTTGGAAG
tetur02g08560 comp2488_seq0 GTGTCCTTCCTTATGCATCTCTGGTCGACA
tetur02g08560 comp2488_seq0 TCAAAGAGATTGGAATGAAAGTTGGGATCG
tetur02g08560 comp2488_seq0 AAAGTGTCCTTCCTTATGCATCTCTGGTCG
tetur02g08560 comp2488_seq0 TGGTCGACATGGTTCTTGTAATGACAGTTG
tetur02g08560 comp2488_seq0 TTAAGTCACTGAGGGAACAATTTCCTCACC
tetur02g08560 comp2488_seq0 TTCTTCCATTAGCCTCAATTCTTGAGGGTA
tetur02g08900 comp472_seq0 AGTTAAGTGTGAACGCAGCTGTAATCACTT
tetur02g08900 comp472_seq0 ATAGATGTCGTAACATGTTTGGCACCAGTG
tetur02g08900 comp472_seq0 AACATGTTTGGCACCAGTGGTTTGTTTGCC
tetur02g08900 comp472_seq0 ATCTTCTATGGAACTGGGAAGTTAGTGGGC
tetur02g08900 comp472_seq0 ATGTCGTAACATGTTTGGCACCAGTGGTTT
tetur02g08900 comp472_seq0 ATGTTTGGCACCAGTGGTTTGTTTGCCTTT
tetur02g08900 comp472_seq0 CAATAGATGTCGTAACATGTTTGGCACCAG
tetur02g08900 comp472_seq0 CACAATAGATGTCGTAACATGTTTGGCACC
tetur02g08900 comp472_seq0 CACTGAAGCTGATCCTCATGGACCATTCAG
tetur02g08900 comp472_seq0 AACTGGGAAGTTAGTGGGCAGTTAGAATTT
tetur02g08900 comp472_seq0 CATGTTTGGCACCAGTGGTTTGTTTGCCTT
tetur02g08900 comp472_seq0 CATTCAGACAAGAATGGGATGAAACACCAG
tetur02g08900 comp472_seq0 AAGAAGAACCAAACCCTTTGCAGGGATCGC
tetur02g08900 comp472_seq0 CCATTCAGACAAGAATGGGATGAAACACCA
tetur02g08900 comp472_seq0 CGACTTGATATCTTCTATGGAACTGGGAAG
tetur02g08900 comp472_seq0 CGTAACATGTTTGGCACCAGTGGTTTGTTT
tetur02g08900 comp472_seq0 CGTCACAATAGATGTCGTAACATGTTTGGC
tetur02g08900 comp472_seq0 CTATGGAACTGGGAAGTTAGTGGGCAGTTA
tetur02g08900 comp472_seq0 CTCACTGAAGCTGATCCTCATGGACCATTC
tetur02g08900 comp472_seq0 CTCTCGCCATCCATCCAATTCCGAATTCTA
tetur02g08900 comp472_seq0 CTGAAGCTGATCCTCATGGACCATTCAGAC
tetur02g08900 comp472_seq0 CTTACCGACTATCCTAATGCAGTAACCTGC
tetur02g08900 comp472_seq0 CTTCTATGGAACTGGGAAGTTAGTGGGCAG
tetur02g08900 comp472_seq0 CTTGAGACTTACCGACTATCCTAATGCAGT
tetur02g08900 comp472_seq0 AAGTTAAGTGTGAACGCAGCTGTAATCACT
tetur02g08900 comp472_seq0 GAAATATGATGGTTCATGTGATGGAGCTGA
tetur02g08900 comp472_seq0 GAACCAAACCCTTTGCAGGGATCGCATAAA
tetur02g08900 comp472_seq0 GAACGCAGCTGTAATCACTTTGAAGTTATG
tetur02g08900 comp472_seq0 GAACTGGGAAGTTAGTGGGCAGTTAGAATT
tetur02g08900 comp472_seq0 GAAGAACCAAACCCTTTGCAGGGATCGCAT
tetur02g08900 comp472_seq0 AATAGATGTCGTAACATGTTTGGCACCAGT
tetur02g08900 comp472_seq0 GAAGTTAAGTGTGAACGCAGCTGTAATCAC
tetur02g08900 comp472_seq0 GACCATTCAGACAAGAATGGGATGAAACAC
tetur02g08900 comp472_seq0 GATGTCGTAACATGTTTGGCACCAGTGGTT
tetur02g08900 comp472_seq0 GCGTCACAATAGATGTCGTAACATGTTTGG
tetur02g08900 comp472_seq0 GCTGATTACGTTAAACCATACCTGAAGAGA
tetur02g08900 comp472_seq0 GGAACTGGGAAGTTAGTGGGCAGTTAGAAT
tetur02g08900 comp472_seq0 GTAACATGTTTGGCACCAGTGGTTTGTTTG
tetur02g08900 comp472_seq0 GTCACAATAGATGTCGTAACATGTTTGGCA
tetur02g08900 comp472_seq0 GTCGTAACATGTTTGGCACCAGTGGTTTGT
tetur02g08900 comp472_seq0 GTTAAGTGTGAACGCAGCTGTAATCACTTT
tetur02g08900 comp472_seq0 GTTATGCGTCACAATAGATGTCGTAACATG
tetur02g08900 comp472_seq0 TAACATGTTTGGCACCAGTGGTTTGTTTGC
tetur02g08900 comp472_seq0 TACCGACTATCCTAATGCAGTAACCTGCCA
tetur02g08900 comp472_seq0 TAGATGTCGTAACATGTTTGGCACCAGTGG
tetur02g08900 comp472_seq0 TATGGAACTGGGAAGTTAGTGGGCAGTTAG
tetur02g08900 comp472_seq0 ACATGTTTGGCACCAGTGGTTTGTTTGCCT
tetur02g08900 comp472_seq0 TCACAATAGATGTCGTAACATGTTTGGCAC
tetur02g08900 comp472_seq0 TCACTGAAGCTGATCCTCATGGACCATTCA
tetur02g08900 comp472_seq0 TCTTCTATGGAACTGGGAAGTTAGTGGGCA
tetur02g08900 comp472_seq0 TCTTGAGACTTACCGACTATCCTAATGCAG
tetur02g08900 comp472_seq0 ACCATTCAGACAAGAATGGGATGAAACACC
tetur02g08900 comp472_seq0 TGAAGTTAAGTGTGAACGCAGCTGTAATCA
tetur02g08900 comp472_seq0 TGAGACTTACCGACTATCCTAATGCAGTAA
tetur02g08900 comp472_seq0 TGCGTCACAATAGATGTCGTAACATGTTTG
tetur02g08900 comp472_seq0 TGCTGATTACGTTAAACCATACCTGAAGAG
tetur02g08900 comp472_seq0 TGGAACTGGGAAGTTAGTGGGCAGTTAGAA
tetur02g08900 comp472_seq0 TGTCGTAACATGTTTGGCACCAGTGGTTTG
tetur02g08900 comp472_seq0 TTGAGACTTACCGACTATCCTAATGCAGTA
tetur02g08900 comp472_seq0 ACTTACCGACTATCCTAATGCAGTAACCTG
tetur02g08900 comp472_seq0 AGATGTCGTAACATGTTTGGCACCAGTGGT
tetur02g09580 comp4760_seq0 TACCAACATTGTGTTGAGAAAGGGTCTACG
tetur02g09590 comp2285_seq1 AGTATTTGGTTGAAGTGCTATCAATTGGCG
tetur02g09590 comp2285_seq1 ATTTGGTTGAAGTGCTATCAATTGGCGGAT
tetur02g09590 comp2285_seq1 CATAATGCTTCCCAAGAAGGAAAGTAATCC
tetur02g09590 comp2285_seq1 CGACCAACACTTGAAATTGAACTACAGTGT
tetur02g09590 comp2285_seq1 GAAAGAGAATGGAACAACACAACAATCACC
tetur02g09590 comp2285_seq1 GAATGGAACAACACAACAATCACCCAAAGA
tetur02g09590 comp2285_seq1 GAGAATGGAACAACACAACAATCACCCAAA
tetur02g09590 comp2285_seq1 AATGGAACAACACAACAATCACCCAAAGAG
tetur02g09590 comp2285_seq1 GCTTCCCAAGAAGGAAAGTAATCCTGAATG
tetur02g09590 comp2285_seq1 GTATTTGGTTGAAGTGCTATCAATTGGCGG
tetur02g09590 comp2285_seq1 TAATGCTTCCCAAGAAGGAAAGTAATCCTG
tetur02g09590 comp2285_seq1 TATTTGGTTGAAGTGCTATCAATTGGCGGA
tetur02g09590 comp2285_seq1 TCACGACCAACACTTGAAATTGAACTACAG
tetur02g09590 comp2285_seq1 ACGACCAACACTTGAAATTGAACTACAGTG
tetur02g09590 comp2285_seq1 AGAATGGAACAACACAACAATCACCCAAAG
tetur02g10550 comp3323_seq0 CACAATCACCACCACCCTCAACTTGTGGTT
tetur02g10550 comp3323_seq0 CTTTCGTCGTTGTTTCCCACCAAGGAATGG
tetur02g10550 comp3323_seq0 ACAATCACCACCACCCTCAACTTGTGGTTC
tetur02g10550 comp3323_seq0 ACAGTAACACCAACAAACCAACGGCAATAG
tetur02g10550 comp3323_seq0 TTCGTCGTTGTTTCCCACCAAGGAATGGCC
tetur02g10640 comp1993_seq0 ATCCAAACGATCCATCGTCTTCTAACGTTC
tetur02g10640 comp1993_seq0 CAAACGATCCATCGTCTTCTAACGTTCTGT
tetur02g10640 comp1993_seq0 AAACGATCCATCGTCTTCTAACGTTCTGTC
tetur02g10640 comp1993_seq0 CCAAACGATCCATCGTCTTCTAACGTTCTG
tetur02g10640 comp1993_seq0 CCGCCATCAACTTACAGCATTGAGACTTCT
tetur02g10640 comp1993_seq0 CTTCTAACGTTCTGTCATATCGAGGATTGA
tetur02g10640 comp1993_seq0 GATCCAAACGATCCATCGTCTTCTAACGTT
tetur02g10640 comp1993_seq0 TAAACCTCCACAGCCAATCATTTGCACTAC
tetur02g10640 comp1993_seq0 TCAGATTATCGATGCCACATTACCGTCCAA
tetur02g10640 comp1993_seq0 TCCGCCATCAACTTACAGCATTGAGACTTC
tetur02g10640 comp1993_seq0 TCTTCTAACGTTCTGTCATATCGAGGATTG
tetur02g10640 comp1993_seq0 TTAAACCTCCACAGCCAATCATTTGCACTA
tetur02g11150 comp2970_seq0 AGCTGAATAAATTGCCCTCGCTCTTCGTTT
tetur02g11150 comp2970_seq0 ATGGATCTAGCTGAATAAATTGCCCTCGCT
tetur02g11150 comp2970_seq0 ATTGCCATAGGTCCCTAACCAATATCCTAC
tetur02g11150 comp2970_seq0 ATTGCCCTCGCTCTTCGTTTATTGCCATAG
tetur02g11150 comp2970_seq0 CCCTCGCTCTTCGTTTATTGCCATAGGTCC
tetur02g11150 comp2970_seq0 CCTCGCTCTTCGTTTATTGCCATAGGTCCC
tetur02g11150 comp2970_seq0 CGTTTATTGCCATAGGTCCCTAACCAATAT
tetur02g11150 comp2970_seq0 CTCGCTCTTCGTTTATTGCCATAGGTCCCT
tetur02g11150 comp2970_seq0 CTCTTCGTTTATTGCCATAGGTCCCTAACC
tetur02g11150 comp2970_seq0 CTTCGTTTATTGCCATAGGTCCCTAACCAA
tetur02g11150 comp2970_seq0 GATCTAGCTGAATAAATTGCCCTCGCTCTT
tetur02g11150 comp2970_seq0 GCTCTTCGTTTATTGCCATAGGTCCCTAAC
tetur02g11150 comp2970_seq0 GGATCTAGCTGAATAAATTGCCCTCGCTCT
tetur02g11150 comp2970_seq0 GTGCGTTAAACCAAGCCAGCCGCCCTATTT
tetur02g11150 comp2970_seq0 GTTTATTGCCATAGGTCCCTAACCAATATC
tetur02g11150 comp2970_seq0 TATTGCCATAGGTCCCTAACCAATATCCTA
tetur02g11150 comp2970_seq0 TCGCTCTTCGTTTATTGCCATAGGTCCCTA
tetur02g11150 comp2970_seq0 TCGTTTATTGCCATAGGTCCCTAACCAATA
tetur02g11150 comp2970_seq0 TCTTCGTTTATTGCCATAGGTCCCTAACCA
tetur02g11150 comp2970_seq0 TGCCATAGGTCCCTAACCAATATCCTACTA
tetur02g11150 comp2970_seq0 TGGATCTAGCTGAATAAATTGCCCTCGCTC
tetur02g11150 comp2970_seq0 TTGCCCTCGCTCTTCGTTTATTGCCATAGG
tetur02g11150 comp2970_seq0 TTTATTGCCATAGGTCCCTAACCAATATCC
tetur02g11150 comp2970_seq0 AAATTGCCCTCGCTCTTCGTTTATTGCCAT
tetur02g11760 comp1472_seq0 AGTGGTAACTATGGAGGCTTTAAATCCGGT
tetur02g11760 comp1472_seq0 ATACCGTATGAAGGTTCTTCTGCTGGTGTT
tetur02g11760 comp1472_seq0 ATGAATGCCGGTAGTGGTAACTATGGAGGC
tetur02g11760 comp1472_seq0 ATTCCTTTACCGCTTCACCTTAATCACCTT
tetur02g11760 comp1472_seq0 AACGATGAATGCCGGTAGTGGTAACTATGG
tetur02g11760 comp1472_seq0 CACTTCAGAAGGAACGATGAATGCCGGTAG
tetur02g11760 comp1472_seq0 CAGAAGGAACGATGAATGCCGGTAGTGGTA
tetur02g11760 comp1472_seq0 CAGACTAACTGAAGGTGCTCTTGAAGCAAT
tetur02g11760 comp1472_seq0 CATACCGTATGAAGGTTCTTCTGCTGGTGT
tetur02g11760 comp1472_seq0 CATCTGTACTGCTTCTATTATGGCGACTAC
tetur02g11760 comp1472_seq0 CATTCCTTTACCGCTTCACCTTAATCACCT
tetur02g11760 comp1472_seq0 CCACTTCAGAAGGAACGATGAATGCCGGTA
tetur02g11760 comp1472_seq0 CCATACCGTATGAAGGTTCTTCTGCTGGTG
tetur02g11760 comp1472_seq0 CCCATACCGTATGAAGGTTCTTCTGCTGGT
tetur02g11760 comp1472_seq0 CCGCTTTCCATGAAGAAGCTGAAAGGCTCT
tetur02g11760 comp1472_seq0 CGACTACACCCAGACTAACTGAAGGTGCTC
tetur02g11760 comp1472_seq0 CGATGAATGCCGGTAGTGGTAACTATGGAG
tetur02g11760 comp1472_seq0 CGCTTCACCTTAATCACCTTGACTAATAAC
tetur02g11760 comp1472_seq0 CGCTTTCCATGAAGAAGCTGAAAGGCTCTT
tetur02g11760 comp1472_seq0 CGTAAGATTGGTAATCCCATACCGTATGAA
tetur02g11760 comp1472_seq0 AAGGAACGATGAATGCCGGTAGTGGTAACT
tetur02g11760 comp1472_seq0 CTACACCCAGACTAACTGAAGGTGCTCTTG
tetur02g11760 comp1472_seq0 CTATTATGGCGACTACACCCAGACTAACTG
tetur02g11760 comp1472_seq0 CTCATCTGTACTGCTTCTATTATGGCGACT
tetur02g11760 comp1472_seq0 CTCTCATCTGTACTGCTTCTATTATGGCGA
tetur02g11760 comp1472_seq0 CTGAAAGGCTCTTGGGTATGAGTGCTAAAG
tetur02g11760 comp1472_seq0 CTGCTTCTATTATGGCGACTACACCCAGAC
tetur02g11760 comp1472_seq0 CTGGTACTGTATCATCCACTTCAGAAGGAA
tetur02g11760 comp1472_seq0 CTGTACTGCTTCTATTATGGCGACTACACC
tetur02g11760 comp1472_seq0 CTTCAGAAGGAACGATGAATGCCGGTAGTG
tetur02g11760 comp1472_seq0 CTTCTATTATGGCGACTACACCCAGACTAA
tetur02g11760 comp1472_seq0 GAAAGGCTCTTGGGTATGAGTGCTAAAGAT
tetur02g11760 comp1472_seq0 GAACGATGAATGCCGGTAGTGGTAACTATG
tetur02g11760 comp1472_seq0 GAAGGAACGATGAATGCCGGTAGTGGTAAC
tetur02g11760 comp1472_seq0 GAATGCCGGTAGTGGTAACTATGGAGGCTT
tetur02g11760 comp1472_seq0 GACACATGATTCATCGAGTTGAAGCTGGTG
tetur02g11760 comp1472_seq0 GACGTAAGATTGGTAATCCCATACCGTATG
tetur02g11760 comp1472_seq0 GACTACACCCAGACTAACTGAAGGTGCTCT
tetur02g11760 comp1472_seq0 GATGAATGCCGGTAGTGGTAACTATGGAGG
tetur02g11760 comp1472_seq0 GCGACTACACCCAGACTAACTGAAGGTGCT
tetur02g11760 comp1472_seq0 GCTTCTATTATGGCGACTACACCCAGACTA
tetur02g11760 comp1472_seq0 GCTTTCCATGAAGAAGCTGAAAGGCTCTTG
tetur02g11760 comp1472_seq0 GGAACGATGAATGCCGGTAGTGGTAACTAT
tetur02g11760 comp1472_seq0 GGACACATGATTCATCGAGTTGAAGCTGGT
tetur02g11760 comp1472_seq0 GGTACTGTATCATCCACTTCAGAAGGAACG
tetur02g11760 comp1472_seq0 GTAAGATTGGTAATCCCATACCGTATGAAG
tetur02g11760 comp1472_seq0 GTACTGCTTCTATTATGGCGACTACACCCA
tetur02g11760 comp1472_seq0 GTACTGTATCATCCACTTCAGAAGGAACGA
tetur02g11760 comp1472_seq0 GTAGTGGTAACTATGGAGGCTTTAAATCCG
tetur02g11760 comp1472_seq0 GTCATTCCTTTACCGCTTCACCTTAATCAC
tetur02g11760 comp1472_seq0 GTGTATACTCTTGCAAAGGCCTCAGTTAAA
tetur02g11760 comp1472_seq0 TACCGTATGAAGGTTCTTCTGCTGGTGTTC
tetur02g11760 comp1472_seq0 TACTGGTACTGTATCATCCACTTCAGAAGG
tetur02g11760 comp1472_seq0 TAGTGGTAACTATGGAGGCTTTAAATCCGG
tetur02g11760 comp1472_seq0 TATTATGGCGACTACACCCAGACTAACTGA
tetur02g11760 comp1472_seq0 TCATCTGTACTGCTTCTATTATGGCGACTA
tetur02g11760 comp1472_seq0 TCATTCCTTTACCGCTTCACCTTAATCACC
tetur02g11760 comp1472_seq0 TCCCATACCGTATGAAGGTTCTTCTGCTGG
tetur02g11760 comp1472_seq0 TCTCATCTGTACTGCTTCTATTATGGCGAC
tetur02g11760 comp1472_seq0 TCTGTACTGCTTCTATTATGGCGACTACAC
tetur02g11760 comp1472_seq0 TGAAAGGCTCTTGGGTATGAGTGCTAAAGA
tetur02g11760 comp1472_seq0 TGCCGGTAGTGGTAACTATGGAGGCTTTAA
tetur02g11760 comp1472_seq0 ACCGCTTTCCATGAAGAAGCTGAAAGGCTC
tetur02g11760 comp1472_seq0 TGGTACTGTATCATCCACTTCAGAAGGAAC
tetur02g11760 comp1472_seq0 TGTACTGCTTCTATTATGGCGACTACACCC
tetur02g11760 comp1472_seq0 TGTCATTCCTTTACCGCTTCACCTTAATCA
tetur02g11760 comp1472_seq0 TTCAGAAGGAACGATGAATGCCGGTAGTGG
tetur02g11760 comp1472_seq0 TTCCTTTACCGCTTCACCTTAATCACCTTG
tetur02g11760 comp1472_seq0 TTCTATTATGGCGACTACACCCAGACTAAC
tetur02g11760 comp1472_seq0 TTGTCATTCCTTTACCGCTTCACCTTAATC
tetur02g11760 comp1472_seq0 ACTACACCCAGACTAACTGAAGGTGCTCTT
tetur02g11760 comp1472_seq0 ACTGTATCATCCACTTCAGAAGGAACGATG
tetur02g11760 comp1472_seq0 ACTTCAGAAGGAACGATGAATGCCGGTAGT
tetur02g11800 comp790_seq0 AGTGAGACTTATTGCGCCAGGTCACAAAGG
tetur02g11800 comp790_seq0 AACCAACGGATGGCAATCAATTAACGGTGT
tetur02g11800 comp790_seq0 ATTAACGGTGTCTACCATATCATGGGATGT
tetur02g11800 comp790_seq0 ATTGGTTGGATTTGCGGATTAATTGCGGAT
tetur02g11800 comp790_seq0 CAACGGATGGCAATCAATTAACGGTGTCTA
tetur02g11800 comp790_seq0 AACGGATGGCAATCAATTAACGGTGTCTAC
tetur02g11800 comp790_seq0 CAATTAACGGTGTCTACCATATCATGGGAT
tetur02g11800 comp790_seq0 CAGTGAGACTTATTGCGCCAGGTCACAAAG
tetur02g11800 comp790_seq0 CCAACGGATGGCAATCAATTAACGGTGTCT
tetur02g11800 comp790_seq0 CCAGTGAGACTTATTGCGCCAGGTCACAAA
tetur02g11800 comp790_seq0 CGGATGGCAATCAATTAACGGTGTCTACCA
tetur02g11800 comp790_seq0 CGGCGTCTTGTTTAAATTTGGCACGACCAT
tetur02g11800 comp790_seq0 CTATTTAGCGAGACCAGTGAGACTTATTGC
tetur02g11800 comp790_seq0 CTCGGCGTCTTGTTTAAATTTGGCACGACC
tetur02g11800 comp790_seq0 GACCAGTGAGACTTATTGCGCCAGGTCACA
tetur02g11800 comp790_seq0 GAGACCAGTGAGACTTATTGCGCCAGGTCA
tetur02g11800 comp790_seq0 GAGACTTATTGCGCCAGGTCACAAAGGATT
tetur02g11800 comp790_seq0 GCTCGGCGTCTTGTTTAAATTTGGCACGAC
tetur02g11800 comp790_seq0 AATTAACGGTGTCTACCATATCATGGGATG
tetur02g11800 comp790_seq0 GGTGTCTACCATATCATGGGATGTTAATTG
tetur02g11800 comp790_seq0 GTGAGACTTATTGCGCCAGGTCACAAAGGA
tetur02g11800 comp790_seq0 GTTACCTTCTATTGGAATGATTGGCTCGGC
tetur02g11800 comp790_seq0 TAGCGAGACCAGTGAGACTTATTGCGCCAG
tetur02g11800 comp790_seq0 TATTGGTTGGATTTGCGGATTAATTGCGGA
tetur02g11800 comp790_seq0 TCAAGACTGAAACCTCTCGCACTATGCTTG
tetur02g11800 comp790_seq0 ACCAACGGATGGCAATCAATTAACGGTGTC
tetur02g11800 comp790_seq0 TCGGCGTCTTGTTTAAATTTGGCACGACCA
tetur02g11800 comp790_seq0 TGTTACCTTCTATTGGAATGATTGGCTCGG
tetur02g11800 comp790_seq0 TTAGCGAGACCAGTGAGACTTATTGCGCCA
tetur02g11800 comp790_seq0 ACGGATGGCAATCAATTAACGGTGTCTACC
tetur02g11800 comp790_seq0 ACGGTGTCTACCATATCATGGGATGTTAAT
tetur02g11800 comp790_seq0 AGACCAGTGAGACTTATTGCGCCAGGTCAC
tetur02g11800 comp790_seq0 AGACTTATTGCGCCAGGTCACAAAGGATTT
tetur02g13060 comp5482_seq0 AATTCAAGCCTTTCGTACGATTATTGGTGG
tetur02g13060 comp5482_seq0 TCAAGCCTTTCGTACGATTATTGGTGGACA
tetur02g13060 comp5482_seq0 TTCAAGCCTTTCGTACGATTATTGGTGGAC
tetur02g13240 comp1652_seq1 ATATGCCATCGAAAGGATGCCAGAGCAATC
tetur02g13240 comp1652_seq1 ATGCCATCGAAAGGATGCCAGAGCAATCTT
tetur02g13240 comp1652_seq1 TATCAGTGCCCACAAATGCTATATTGTTGG
tetur02g13240 comp1652_seq1 TCAGTGCCCACAAATGCTATATTGTTGGAA
tetur02g13580 comp1179_seq0 AGGAGTTTCAAACGAAACACTTGAAACCAG
tetur02g13580 comp1179_seq0 ATCATCGACACGTTTAAGGTCACACCGGTC
tetur02g13580 comp1179_seq0 CACTACCAAGTTGACTCGTTGGAAGTTGAT
tetur02g13580 comp1179_seq0 AACTGGTTCCTCAACGACACAACGAGAGTT
tetur02g13580 comp1179_seq0 CATCATCGACACGTTTAAGGTCACACCGGT
tetur02g13580 comp1179_seq0 CATCGACACGTTTAAGGTCACACCGGTCAA
tetur02g13580 comp1179_seq0 AAACTGGTTCCTCAACGACACAACGAGAGT
tetur02g13580 comp1179_seq0 CTACCAAGTTGACTCGTTGGAAGTTGATTG
tetur02g13580 comp1179_seq0 CTCACCAACTGAATCAACTTTATTGTCGTC
tetur02g13580 comp1179_seq0 CTGGTTCCTCAACGACACAACGAGAGTTAA
tetur02g13580 comp1179_seq0 GGAGTTTCAAACGAAACACTTGAAACCAGT
tetur02g13580 comp1179_seq0 GGTTCCTCAACGACACAACGAGAGTTAATT
tetur02g13580 comp1179_seq0 GTCTCACCAACTGAATCAACTTTATTGTCG
tetur02g13580 comp1179_seq0 GTTCCTCAACGACACAACGAGAGTTAATTG
tetur02g13580 comp1179_seq0 TCATCGACACGTTTAAGGTCACACCGGTCA
tetur02g13580 comp1179_seq0 ACCAAGTTGACTCGTTGGAAGTTGATTGTT
tetur02g13580 comp1179_seq0 ACTACCAAGTTGACTCGTTGGAAGTTGATT
tetur03g00440 comp902_seq1 AGTGGTTCAGCACGGTAACAGTTTAGTCAC
tetur03g00440 comp902_seq1 ATTCAGCGACAATATACCGTTTACAAGTGG
tetur03g00440 comp902_seq1 CAAGTGGTTCAGCACGGTAACAGTTTAGTC
tetur03g00440 comp902_seq1 CAATATACCGTTTACAAGTGGTTCAGCACG
tetur03g00440 comp902_seq1 CAGCGACAATATACCGTTTACAAGTGGTTC
tetur03g00440 comp902_seq1 CATTCAGCGACAATATACCGTTTACAAGTG
tetur03g00440 comp902_seq1 AAACTCGAGGTGAAGAATTCATTCAGCGAC
tetur03g00440 comp902_seq1 CCGTTTACAAGTGGTTCAGCACGGTAACAG
tetur03g00440 comp902_seq1 CGACAATATACCGTTTACAAGTGGTTCAGC
tetur03g00440 comp902_seq1 CGAGGTGAAGAATTCATTCAGCGACAATAT
tetur03g00440 comp902_seq1 CGTTTACAAGTGGTTCAGCACGGTAACAGT
tetur03g00440 comp902_seq1 CTCGAGGTGAAGAATTCATTCAGCGACAAT
tetur03g00440 comp902_seq1 GACAATATACCGTTTACAAGTGGTTCAGCA
tetur03g00440 comp902_seq1 GCGACAATATACCGTTTACAAGTGGTTCAG
tetur03g00440 comp902_seq1 GGTGAAGAATTCATTCAGCGACAATATACC
tetur03g00440 comp902_seq1 GGTTCAGCACGGTAACAGTTTAGTCACCAT
tetur03g00440 comp902_seq1 ACAAGTGGTTCAGCACGGTAACAGTTTAGT
tetur03g00440 comp902_seq1 GTGAAGAATTCATTCAGCGACAATATACCG
tetur03g00440 comp902_seq1 GTGGTTCAGCACGGTAACAGTTTAGTCACC
tetur03g00440 comp902_seq1 GTTCAGCACGGTAACAGTTTAGTCACCATA
tetur03g00440 comp902_seq1 TAAACTCGAGGTGAAGAATTCATTCAGCGA
tetur03g00440 comp902_seq1 TACAAGTGGTTCAGCACGGTAACAGTTTAG
tetur03g00440 comp902_seq1 TACCGTTTACAAGTGGTTCAGCACGGTAAC
tetur03g00440 comp902_seq1 TATACCGTTTACAAGTGGTTCAGCACGGTA
tetur03g00440 comp902_seq1 TCGAGGTGAAGAATTCATTCAGCGACAATA
tetur03g00440 comp902_seq1 TGGTTCAGCACGGTAACAGTTTAGTCACCA
tetur03g00440 comp902_seq1 TTCAGCACGGTAACAGTTTAGTCACCATAA
tetur03g00440 comp902_seq1 TTGAACACTGACCTTTGTGTCACTGAATGA
tetur03g00440 comp902_seq1 TTTGAACACTGACCTTTGTGTCACTGAATG
tetur03g00450 comp4131_seq0 AGCTCGTAATTTCATAGCTGTAGGATGATG
tetur03g00450 comp4131_seq0 CTCGTAATTTCATAGCTGTAGGATGATGGA
tetur03g00450 comp4131_seq0 GAAGCTCGTAATTTCATAGCTGTAGGATGA
tetur03g00450 comp4131_seq0 GATGTTGAAAGGTCATCGTAGTTTGAAGTG
tetur03g00450 comp4131_seq0 GCTCGTAATTTCATAGCTGTAGGATGATGG
tetur03g00450 comp4131_seq0 TAGATGGTGAAGCTCGTAATTTCATAGCTG
tetur03g01510 comp3791_seq0 CGTGTTTAAACTTGGACCCATTCCCACAGG
tetur03g01510 comp3791_seq0 GTTTAAACTTGGACCCATTCCCACAGGCGT
tetur03g01510 comp3791_seq0 TGGCCACATTTGCCGCGTTTCGTCTGTTTA
tetur03g01510 comp3791_seq0 TTAAACTTGGACCCATTCCCACAGGCGTGA
tetur03g01510 comp3791_seq0 TTTAAACTTGGACCCATTCCCACAGGCGTG
tetur03g02420 comp2238_seq0 AGTTGATCACAAGAAGAAGTAGAAGATCCG
tetur03g02420 comp2238_seq0 ATGAGTGATTGATGTTGATCACTCGGTTCT
tetur03g02420 comp2238_seq0 CAAGAAGAAGTAGAAGATCCGCATCAAGGC
tetur03g02420 comp2238_seq0 CACAAGAAGAAGTAGAAGATCCGCATCAAG
tetur03g02420 comp2238_seq0 CACCAGATACAGAAGCAGTATGATCCTCTC
tetur03g02420 comp2238_seq0 CTGTCCAGTGAAACTTGCTATTGTTGACCA
tetur03g02420 comp2238_seq0 GAAGAAGTAGAAGATCCGCATCAAGGCAAA
tetur03g02420 comp2238_seq0 GAATCAGTATTTCTCAGATCACCGTTTCCA
tetur03g02420 comp2238_seq0 GAGTGATTGATGTTGATCACTCGGTTCTCA
tetur03g02420 comp2238_seq0 GATCACAAGAAGAAGTAGAAGATCCGCATC
tetur03g02420 comp2238_seq0 AATGAGTGATTGATGTTGATCACTCGGTTC
tetur03g02420 comp2238_seq0 GATTGTCTTCCTTTAAGACGATTGGTTCTG
tetur03g02420 comp2238_seq0 GGTTCTGATGGTCAATTTCGTTGACGAAAT
tetur03g02420 comp2238_seq0 ACAAGAAGAAGTAGAAGATCCGCATCAAGG
tetur03g02420 comp2238_seq0 GTAACTCCACCAGATACAGAAGCAGTATGA
tetur03g02420 comp2238_seq0 GTATTTCTCAGATCACCGTTTCCAACAAAG
tetur03g02420 comp2238_seq0 GTCCAGTGAAACTTGCTATTGTTGACCAAT
tetur03g02420 comp2238_seq0 GTTAATGAGTGATTGATGTTGATCACTCGG
tetur03g02420 comp2238_seq0 GTTGATCACAAGAAGAAGTAGAAGATCCGC
tetur03g02420 comp2238_seq0 TATTTCTCAGATCACCGTTTCCAACAAAGC
tetur03g02420 comp2238_seq0 TCACAAGAAGAAGTAGAAGATCCGCATCAA
tetur03g02420 comp2238_seq0 TGAGTGATTGATGTTGATCACTCGGTTCTC
tetur03g02420 comp2238_seq0 TGGTTCTGATGGTCAATTTCGTTGACGAAA
tetur03g02420 comp2238_seq0 TGTCCAGTGAAACTTGCTATTGTTGACCAA
tetur03g02420 comp2238_seq0 TTCTCAGATCACCGTTTCCAACAAAGCAAA
tetur03g02420 comp2238_seq0 TTGAATGCCCTCACCAGCCATTGCTTTCAA
tetur03g02420 comp2238_seq0 TTGATCACAAGAAGAAGTAGAAGATCCGCA
tetur03g02420 comp2238_seq0 TTGGTTCTGATGGTCAATTTCGTTGACGAA
tetur03g02420 comp2238_seq0 TTTAGAAGCAGCCTGATCAAGATGAGATGA
tetur03g02420 comp2238_seq0 TTTCTCAGATCACCGTTTCCAACAAAGCAA
tetur03g02420 comp2238_seq0 TTTGAATGCCCTCACCAGCCATTGCTTTCA
tetur03g03270 comp5203_seq0 AGCTTAACGGAATCAAAGAGCACCGGATAG
tetur03g03270 comp5203_seq0 ATGATTCCACTTTACCAATCAGTCGAATGG
tetur03g03270 comp5203_seq0 CACTTTACCAATCAGTCGAATGGTAATCAG
tetur03g03270 comp5203_seq0 CAGCTTAACGGAATCAAAGAGCACCGGATA
tetur03g03270 comp5203_seq0 CCACTTTACCAATCAGTCGAATGGTAATCA
tetur03g03270 comp5203_seq0 CCGATGTTGTTGATTGATCAGTTGGTATGG
tetur03g03270 comp5203_seq0 CGGAATCAAAGAGCACCGGATAGATTTACT
tetur03g03270 comp5203_seq0 CTAAAGCTCCAGTGTTACAATGGGTTAGAA
tetur03g03270 comp5203_seq0 CTGTACCATAACCAGCGGTTGCTAAAGCTC
tetur03g03270 comp5203_seq0 CTTAACGGAATCAAAGAGCACCGGATAGAT
tetur03g03270 comp5203_seq0 GAATCAAAGAGCACCGGATAGATTTACTTG
tetur03g03270 comp5203_seq0 AATATCAGCTTAACGGAATCAAAGAGCACC
tetur03g03270 comp5203_seq0 GATTCCACTTTACCAATCAGTCGAATGGTA
tetur03g03270 comp5203_seq0 GCATAGTGATCTGCTAAAGTATCAGCAGTG
tetur03g03270 comp5203_seq0 GCCGATGTTGTTGATTGATCAGTTGGTATG
tetur03g03270 comp5203_seq0 GCTAAAGCTCCAGTGTTACAATGGGTTAGA
tetur03g03270 comp5203_seq0 GCTTAACGGAATCAAAGAGCACCGGATAGA
tetur03g03270 comp5203_seq0 GGAATCAAAGAGCACCGGATAGATTTACTT
tetur03g03270 comp5203_seq0 GTACCATAACCAGCGGTTGCTAAAGCTCCA
tetur03g03270 comp5203_seq0 GTGAATACTCGCCGATGTTGTTGATTGATC
tetur03g03270 comp5203_seq0 TAGTGAATACTCGCCGATGTTGTTGATTGA
tetur03g03270 comp5203_seq0 TCCACTTTACCAATCAGTCGAATGGTAATC
tetur03g03270 comp5203_seq0 TGCTAAAGCTCCAGTGTTACAATGGGTTAG
tetur03g03270 comp5203_seq0 TGTACCATAACCAGCGGTTGCTAAAGCTCC
tetur03g03270 comp5203_seq0 TTAGTGAATACTCGCCGATGTTGTTGATTG
tetur03g03270 comp5203_seq0 TTGCATAGTGATCTGCTAAAGTATCAGCAG
tetur03g03270 comp5203_seq0 ACGGAATCAAAGAGCACCGGATAGATTTAC
tetur03g03990 comp3612_seq0 ATCATCCATGTCTTCTTCGGCAGCGGCTTT
tetur03g04790 comp1632_seq2 AGGGTCACTGAATGAAACCCAACGATTCAC
tetur03g04790 comp1632_seq2 ATGGAGGTTCGCACCTTTCAACTGCTTCAC
tetur03g04790 comp1632_seq2 CAAGTGACCTTATACGTTTGAACCATAGTG
tetur03g04790 comp1632_seq2 CACCTTTCAACTGCTTCACCTAGCGTCTCT
tetur03g04790 comp1632_seq2 CACTGAATGAAACCCAACGATTCACATAGA
tetur03g04790 comp1632_seq2 CCAATCGGTCATCATCGTATTTCTCGGGTG
tetur03g04790 comp1632_seq2 CCATAGTGTAAGGCTAAAGACACAGAGACA
tetur03g04790 comp1632_seq2 CCTTATACGTTTGAACCATAGTGTAAGGCT
tetur03g04790 comp1632_seq2 CGCACCTTTCAACTGCTTCACCTAGCGTCT
tetur03g04790 comp1632_seq2 CGTTTGAACCATAGTGTAAGGCTAAAGACA
tetur03g04790 comp1632_seq2 CTGAATGAAACCCAACGATTCACATAGACA
tetur03g04790 comp1632_seq2 CTTCCAATCGGTCATCATCGTATTTCTCGG
tetur03g04790 comp1632_seq2 CTTGGTAACTTGTCTTCCAATCGGTCATCA
tetur03g04790 comp1632_seq2 GAAGAGGAAGTGTTGATTTGTTTGGTGGTG
tetur03g04790 comp1632_seq2 GAGAAGGAACTGGACTGACGTTATGCGCAA
tetur03g04790 comp1632_seq2 GAGGTTCGCACCTTTCAACTGCTTCACCTA
tetur03g04790 comp1632_seq2 GCACCTTTCAACTGCTTCACCTAGCGTCTC
tetur03g04790 comp1632_seq2 AAAGCGCCATCAACACCATCAGCCACTACT
tetur03g04790 comp1632_seq2 GGAAGAGGAAGTGTTGATTTGTTTGGTGGT
tetur03g04790 comp1632_seq2 GGAGGTTCGCACCTTTCAACTGCTTCACCT
tetur03g04790 comp1632_seq2 GGGTCACTGAATGAAACCCAACGATTCACA
tetur03g04790 comp1632_seq2 GGGTGGAAGAGGAAGTGTTGATTTGTTTGG
tetur03g04790 comp1632_seq2 GGTAGAGGTCACCTATCAACGGAACCTTTA
tetur03g04790 comp1632_seq2 GGTCACTGAATGAAACCCAACGATTCACAT
tetur03g04790 comp1632_seq2 GGTGGAAGAGGAAGTGTTGATTTGTTTGGT
tetur03g04790 comp1632_seq2 GGTGGTGAAAGTAAAGAAGTGGTTCGAATA
tetur03g04790 comp1632_seq2 GTACCATTAGTAGTGGGAATAGTGGAGGTG
tetur03g04790 comp1632_seq2 GTCACTGAATGAAACCCAACGATTCACATA
tetur03g04790 comp1632_seq2 GTCTTCCAATCGGTCATCATCGTATTTCTC
tetur03g04790 comp1632_seq2 GTGGAAGAGGAAGTGTTGATTTGTTTGGTG
tetur03g04790 comp1632_seq2 GTGGTGAAAGTAAAGAAGTGGTTCGAATAC
tetur03g04790 comp1632_seq2 GTGTAAGGCTAAAGACACAGAGACACGGAG
tetur03g04790 comp1632_seq2 AAAGGGTCACTGAATGAAACCCAACGATTC
tetur03g04790 comp1632_seq2 GTTTGGTGGTGAAAGTAAAGAAGTGGTTCG
tetur03g04790 comp1632_seq2 TACCATTAGTAGTGGGAATAGTGGAGGTGG
tetur03g04790 comp1632_seq2 TAGTGTAAGGCTAAAGACACAGAGACACGG
tetur03g04790 comp1632_seq2 TCACTGAATGAAACCCAACGATTCACATAG
tetur03g04790 comp1632_seq2 TCTTCCAATCGGTCATCATCGTATTTCTCG
tetur03g04790 comp1632_seq2 TGAACCATAGTGTAAGGCTAAAGACACAGA
tetur03g04790 comp1632_seq2 TGGAAGAGGAAGTGTTGATTTGTTTGGTGG
tetur03g04790 comp1632_seq2 TGGAGGTTCGCACCTTTCAACTGCTTCACC
tetur03g04790 comp1632_seq2 TGGTAACTTGTCTTCCAATCGGTCATCATC
tetur03g04790 comp1632_seq2 TGTTTGGTGGTGAAAGTAAAGAAGTGGTTC
tetur03g04790 comp1632_seq2 TTACTTGGTAACTTGTCTTCCAATCGGTCA
tetur03g04790 comp1632_seq2 ACCTTATACGTTTGAACCATAGTGTAAGGC
tetur03g04790 comp1632_seq2 TTCCAATCGGTCATCATCGTATTTCTCGGG
tetur03g04790 comp1632_seq2 ACCTTTCAACTGCTTCACCTAGCGTCTCTG
tetur03g04790 comp1632_seq2 TTGGTGGTGAAAGTAAAGAAGTGGTTCGAA
tetur03g04790 comp1632_seq2 TTGTCTTCCAATCGGTCATCATCGTATTTC
tetur03g04790 comp1632_seq2 TTTGGTGGTGAAAGTAAAGAAGTGGTTCGA
tetur03g04790 comp1632_seq2 ACGTTTGAACCATAGTGTAAGGCTAAAGAC
tetur03g04790 comp1632_seq2 ACTGAATGAAACCCAACGATTCACATAGAC
tetur03g04790 comp1632_seq2 ACTTGGTAACTTGTCTTCCAATCGGTCATC
tetur03g05340 comp774_seq0 AACAACGGATTCTCTTGGTTACCCGAGATC
tetur03g05340 comp774_seq0 AGCGTCTGGTATTTGGGCTACTCTATCACT
tetur03g05340 comp774_seq0 AGTTCATCTTCGCCCATCTTGGCTTTAAGG
tetur03g05340 comp774_seq0 ATATCATTACACCGCAGGATGATGTCTCAC
tetur03g05340 comp774_seq0 AAACAACGGATTCTCTTGGTTACCCGAGAT
tetur03g05340 comp774_seq0 ATCATCCTCGACAATTGGAGTAGCTTGAAT
tetur03g05340 comp774_seq0 ATCTATAATGCCACTAACGTCCACGACCAT
tetur03g05340 comp774_seq0 ATGCCATGAGAACAGCTCATTCTAAAGACT
tetur03g05340 comp774_seq0 ATTCAACGCGCTGATGGATATCATTACACC
tetur03g05340 comp774_seq0 CAAACAACGGATTCTCTTGGTTACCCGAGA
tetur03g05340 comp774_seq0 CAACGCGCTGATGGATATCATTACACCGCA
tetur03g05340 comp774_seq0 AACGCGCTGATGGATATCATTACACCGCAG
tetur03g05340 comp774_seq0 CAATCATCCTCGACAATTGGAGTAGCTTGA
tetur03g05340 comp774_seq0 AACGTTCCTTGTCTTCACATCGAAGGATTT
tetur03g05340 comp774_seq0 CACCTTATCGTCAATGGAGGCCGCAAATAC
tetur03g05340 comp774_seq0 CAGCGTCTGGTATTTGGGCTACTCTATCAC
tetur03g05340 comp774_seq0 CATCTTCGCCCATCTTGGCTTTAAGGGCAC
tetur03g05340 comp774_seq0 CATTCAACGCGCTGATGGATATCATTACAC
tetur03g05340 comp774_seq0 CCATCGGCTGGATAGCAATACAGTGAAACA
tetur03g05340 comp774_seq0 CCATGAGAACAGCTCATTCTAAAGACTCTG
tetur03g05340 comp774_seq0 CCGCAAATACCAATAAAGGGTAATGCACGA
tetur03g05340 comp774_seq0 AAGATGCCATGAGAACAGCTCATTCTAAAG
tetur03g05340 comp774_seq0 CCTTATCGTCAATGGAGGCCGCAAATACCA
tetur03g05340 comp774_seq0 CGCAAATACCAATAAAGGGTAATGCACGAG
tetur03g05340 comp774_seq0 CGTCTGGTATTTGGGCTACTCTATCACTCT
tetur03g05340 comp774_seq0 CGTTGACTTGTGATCTTCAAACGGACGATG
tetur03g05340 comp774_seq0 CTGCACCTTATCGTCAATGGAGGCCGCAAA
tetur03g05340 comp774_seq0 CTTATCGTCAATGGAGGCCGCAAATACCAA
tetur03g05340 comp774_seq0 CTTTACCCAGAGGGTTGAGCGTTCAATGAG
tetur03g05340 comp774_seq0 GAACCATATGATAACGTAGCTTCAGTGGAA
tetur03g05340 comp774_seq0 GAAGATGCCATGAGAACAGCTCATTCTAAA
tetur03g05340 comp774_seq0 GACATTATGTACCATGCACCAACATTCAAC
tetur03g05340 comp774_seq0 GAGAAGGTACACATTTAATCCGTTGTCCGA
tetur03g05340 comp774_seq0 GAGGCCGCAAATACCAATAAAGGGTAATGC
tetur03g05340 comp774_seq0 GATGCCATGAGAACAGCTCATTCTAAAGAC
tetur03g05340 comp774_seq0 GCAAACAACGGATTCTCTTGGTTACCCGAG
tetur03g05340 comp774_seq0 GCACCTTATCGTCAATGGAGGCCGCAAATA
tetur03g05340 comp774_seq0 GCCATGAGAACAGCTCATTCTAAAGACTCT
tetur03g05340 comp774_seq0 GCCGCAAATACCAATAAAGGGTAATGCACG
tetur03g05340 comp774_seq0 GCGTCTGGTATTTGGGCTACTCTATCACTC
tetur03g05340 comp774_seq0 GGAGAAGGTACACATTTAATCCGTTGTCCG
tetur03g05340 comp774_seq0 GGAGGCCGCAAATACCAATAAAGGGTAATG
tetur03g05340 comp774_seq0 GGAGTAGCTTGAATATGAACTCTTCGTGCT
tetur03g05340 comp774_seq0 GGCCGCAAATACCAATAAAGGGTAATGCAC
tetur03g05340 comp774_seq0 GGTATCTATAATGCCACTAACGTCCACGAC
tetur03g05340 comp774_seq0 GTAGCTTGAATATGAACTCTTCGTGCTACA
tetur03g05340 comp774_seq0 GTATCTATAATGCCACTAACGTCCACGACC
tetur03g05340 comp774_seq0 ACAATCATCCTCGACAATTGGAGTAGCTTG
tetur03g05340 comp774_seq0 GTTCATCTTCGCCCATCTTGGCTTTAAGGG
tetur03g05340 comp774_seq0 TACCCAGAGGGTTGAGCGTTCAATGAGTTA
tetur03g05340 comp774_seq0 TATCTATAATGCCACTAACGTCCACGACCA
tetur03g05340 comp774_seq0 TCAACGCGCTGATGGATATCATTACACCGC
tetur03g05340 comp774_seq0 TCATCTTCGCCCATCTTGGCTTTAAGGGCA
tetur03g05340 comp774_seq0 TCCATCGGCTGGATAGCAATACAGTGAAAC
tetur03g05340 comp774_seq0 TCTTGGCTTTAAGGGCACGGCTTAATCAAA
tetur03g05340 comp774_seq0 TCTTTCGGGTTGAGTGATGTTTCAACAATC
tetur03g05340 comp774_seq0 TGCATATTTGGCTGGATTTGATGTTCGTTG
tetur03g05340 comp774_seq0 TGCCATGAGAACAGCTCATTCTAAAGACTC
tetur03g05340 comp774_seq0 TTCAACGCGCTGATGGATATCATTACACCG
tetur03g05340 comp774_seq0 ACCTTATCGTCAATGGAGGCCGCAAATACC
tetur03g05340 comp774_seq0 TTCATCTTCGCCCATCTTGGCTTTAAGGGC
tetur03g05340 comp774_seq0 TTCCATCGGCTGGATAGCAATACAGTGAAA
tetur03g05340 comp774_seq0 TTGCCGAAATGAACGGTTCAGGGTCCCAAC
tetur03g05340 comp774_seq0 ACGCGCTGATGGATATCATTACACCGCAGG
tetur03g05340 comp774_seq0 TTTCCATCGGCTGGATAGCAATACAGTGAA
tetur03g05380 comp2900_seq0 AGTGATGTGATCGGCGATTCGAGTTTCTCC
tetur03g05380 comp2900_seq0 GAGGCCATGGTAATAATGATTCACTTGATG
tetur03g05380 comp2900_seq0 GTGATGTGATCGGCGATTCGAGTTTCTCCA
tetur03g05380 comp2900_seq0 TAAGCTGGAAGGGATTCCTAAATATGAGAG
tetur03g05380 comp2900_seq0 TAGTGATGTGATCGGCGATTCGAGTTTCTC
tetur03g05380 comp2900_seq0 TGATGTGATCGGCGATTCGAGTTTCTCCAA
tetur03g05380 comp2900_seq0 TTCTCCAAATTGGTCATATTTACAGAGGCC
tetur03g06210 comp120_seq4 AGTCGAGCTGAATTGGCCTTCTTAGTGTTT
tetur03g06210 comp120_seq4 CAAAGTCGAGCTGAATTGGCCTTCTTAGTG
tetur03g06210 comp120_seq4 CTACAAAGTCGAGCTGAATTGGCCTTCTTA
tetur03g06210 comp120_seq4 AAGTCGAGCTGAATTGGCCTTCTTAGTGTT
tetur03g06210 comp120_seq4 GCTACAAAGTCGAGCTGAATTGGCCTTCTT
tetur03g06210 comp120_seq4 GGCTACAAAGTCGAGCTGAATTGGCCTTCT
tetur03g06210 comp120_seq4 ACAAAGTCGAGCTGAATTGGCCTTCTTAGT
tetur03g06210 comp120_seq4 GTCGAGCTGAATTGGCCTTCTTAGTGTTTA
tetur03g06210 comp120_seq4 TACAAAGTCGAGCTGAATTGGCCTTCTTAG
tetur03g06210 comp120_seq4 AAAGTCGAGCTGAATTGGCCTTCTTAGTGT
tetur03g06460 comp343_seq0 AATTCATGTGTACTCTTATCCAAACGCTGC
tetur03g06730 comp5627_seq0 AGTAATTTCACTTGCGCAAACTTCTGGATG
tetur03g06730 comp5627_seq0 AGTGATGAGCGGCAACTGTACAAGCATAAC
tetur03g06730 comp5627_seq0 AAACCAGTGTTGCAGAGGGATTTAGAGCGT
tetur03g06730 comp5627_seq0 AGTGTTGCAGAGGGATTTAGAGCGTTGAAT
tetur03g06730 comp5627_seq0 ATGAGCGGCAACTGTACAAGCATAACGGAC
tetur03g06730 comp5627_seq0 AACCAGTGTTGCAGAGGGATTTAGAGCGTT
tetur03g06730 comp5627_seq0 AAACCTAAGAGACGATTGATTATCCCGGAG
tetur03g06730 comp5627_seq0 ATTCAGAGAACCATCAGCATTAGTTGCTTC
tetur03g06730 comp5627_seq0 ATTTCACTTGCGCAAACTTCTGGATGCTTC
tetur03g06730 comp5627_seq0 CAAACCAGTGTTGCAGAGGGATTTAGAGCG
tetur03g06730 comp5627_seq0 CAAATCCATTGAAGAAACTCCAGTAAACGC
tetur03g06730 comp5627_seq0 CAACTAGTGTCCAGTGATGAGCGGCAACTG
tetur03g06730 comp5627_seq0 AACTAGTGTCCAGTGATGAGCGGCAACTGT
tetur03g06730 comp5627_seq0 CACTTGCGCAAACTTCTGGATGCTTCACAC
tetur03g06730 comp5627_seq0 CAGAAGTTGAAGTCTTGGGATTAATTGACG
tetur03g06730 comp5627_seq0 CAGTGATGAGCGGCAACTGTACAAGCATAA
tetur03g06730 comp5627_seq0 CAGTGTTGCAGAGGGATTTAGAGCGTTGAA
tetur03g06730 comp5627_seq0 CATCATTCCAGAAGTTGAAGTCTTGGGATT
tetur03g06730 comp5627_seq0 CCAACTAGTGTCCAGTGATGAGCGGCAACT
tetur03g06730 comp5627_seq0 CCAGAAGTTGAAGTCTTGGGATTAATTGAC
tetur03g06730 comp5627_seq0 CCAGTGTTGCAGAGGGATTTAGAGCGTTGA
tetur03g06730 comp5627_seq0 CGAACTAATTGTGGCAAGAAATTGGCAAGT
tetur03g06730 comp5627_seq0 CGACTCCGAAAGTTGACCATCACAATCAGC
tetur03g06730 comp5627_seq0 CTAGTGTCCAGTGATGAGCGGCAACTGTAC
tetur03g06730 comp5627_seq0 CTGAGTAATTTCACTTGCGCAAACTTCTGG
tetur03g06730 comp5627_seq0 CTTCAAACCAGTGTTGCAGAGGGATTTAGA
tetur03g06730 comp5627_seq0 CTTGCGCAAACTTCTGGATGCTTCACACTG
tetur03g06730 comp5627_seq0 CTTTGTCTTCAAACCAGTGTTGCAGAGGGA
tetur03g06730 comp5627_seq0 GAAGTTGAAGTCTTGGGATTAATTGACGGA
tetur03g06730 comp5627_seq0 GACCAACTAGTGTCCAGTGATGAGCGGCAA
tetur03g06730 comp5627_seq0 GACTCCGAAAGTTGACCATCACAATCAGCT
tetur03g06730 comp5627_seq0 GAGGAGGTAGAGTTGTTGTTGTGGACGATG
tetur03g06730 comp5627_seq0 GATGAGCGGCAACTGTACAAGCATAACGGA
tetur03g06730 comp5627_seq0 AATGGTTATTGTCGACTCCGAAAGTTGACC
tetur03g06730 comp5627_seq0 AATTTCACTTGCGCAAACTTCTGGATGCTT
tetur03g06730 comp5627_seq0 GGTAATCCACTGGCTTAATTTGGGCTTGGG
tetur03g06730 comp5627_seq0 GGTTATTGTCGACTCCGAAAGTTGACCATC
tetur03g06730 comp5627_seq0 GGTTTCTTTGTCTTCAAACCAGTGTTGCAG
tetur03g06730 comp5627_seq0 GTAATCCACTGGCTTAATTTGGGCTTGGGC
tetur03g06730 comp5627_seq0 GTAATTTCACTTGCGCAAACTTCTGGATGC
tetur03g06730 comp5627_seq0 GTCCAGTGATGAGCGGCAACTGTACAAGCA
tetur03g06730 comp5627_seq0 GTCGACTCCGAAAGTTGACCATCACAATCA
tetur03g06730 comp5627_seq0 GTGATGAGCGGCAACTGTACAAGCATAACG
tetur03g06730 comp5627_seq0 GTGTTGCAGAGGGATTTAGAGCGTTGAATA
tetur03g06730 comp5627_seq0 GTTAGAAAGACTCTCATTAATCGATGCCAG
tetur03g06730 comp5627_seq0 GTTATTGTCGACTCCGAAAGTTGACCATCA
tetur03g06730 comp5627_seq0 GTTGACCAACTAGTGTCCAGTGATGAGCGG
tetur03g06730 comp5627_seq0 GTTTCTTTGTCTTCAAACCAGTGTTGCAGA
tetur03g06730 comp5627_seq0 TAAACCTAAGAGACGATTGATTATCCCGGA
tetur03g06730 comp5627_seq0 TAATGGTTATTGTCGACTCCGAAAGTTGAC
tetur03g06730 comp5627_seq0 TAGTGTCCAGTGATGAGCGGCAACTGTACA
tetur03g06730 comp5627_seq0 TCAAACCAGTGTTGCAGAGGGATTTAGAGC
tetur03g06730 comp5627_seq0 TCACTTGCGCAAACTTCTGGATGCTTCACA
tetur03g06730 comp5627_seq0 ACCAACTAGTGTCCAGTGATGAGCGGCAAC
tetur03g06730 comp5627_seq0 TCCATTGAAGAAACTCCAGTAAACGCTAAC
tetur03g06730 comp5627_seq0 TCGACTCCGAAAGTTGACCATCACAATCAG
tetur03g06730 comp5627_seq0 ACCAGTGTTGCAGAGGGATTTAGAGCGTTG
tetur03g06730 comp5627_seq0 TCTGAGTAATTTCACTTGCGCAAACTTCTG
tetur03g06730 comp5627_seq0 TCTTTGTCTTCAAACCAGTGTTGCAGAGGG
tetur03g06730 comp5627_seq0 TGACCAACTAGTGTCCAGTGATGAGCGGCA
tetur03g06730 comp5627_seq0 TGATGAGCGGCAACTGTACAAGCATAACGG
tetur03g06730 comp5627_seq0 TGGTAATCCACTGGCTTAATTTGGGCTTGG
tetur03g06730 comp5627_seq0 TGGTTTCTTTGTCTTCAAACCAGTGTTGCA
tetur03g06730 comp5627_seq0 TGTCCAGTGATGAGCGGCAACTGTACAAGC
tetur03g06730 comp5627_seq0 TGTCGACTCCGAAAGTTGACCATCACAATC
tetur03g06730 comp5627_seq0 TGTTGCAGAGGGATTTAGAGCGTTGAATAA
tetur03g06730 comp5627_seq0 TTAGAAAGACTCTCATTAATCGATGCCAGC
tetur03g06730 comp5627_seq0 TTATTGTCGACTCCGAAAGTTGACCATCAC
tetur03g06730 comp5627_seq0 TTCAAACCAGTGTTGCAGAGGGATTTAGAG
tetur03g06730 comp5627_seq0 TTCACTTGCGCAAACTTCTGGATGCTTCAC
tetur03g06730 comp5627_seq0 ACGAACTAATTGTGGCAAGAAATTGGCAAG
tetur03g06730 comp5627_seq0 TTGCGCAAACTTCTGGATGCTTCACACTGA
tetur03g06730 comp5627_seq0 TTGGTTTCTTTGTCTTCAAACCAGTGTTGC
tetur03g06730 comp5627_seq0 TTTCACTTGCGCAAACTTCTGGATGCTTCA
tetur03g06730 comp5627_seq0 ACTCCGAAAGTTGACCATCACAATCAGCTG
tetur03g06730 comp5627_seq0 ACTTGCGCAAACTTCTGGATGCTTCACACT
tetur03g06730 comp5627_seq0 AGAAGTTGAAGTCTTGGGATTAATTGACGG
tetur03g06920 comp2910_seq0 AGCTAAACCAGATGAAGGAACAGCAAGGTG
tetur03g06920 comp2910_seq0 ATCGAAGGGTAAGCCAAGTTTAACATGGTG
tetur03g06920 comp2910_seq0 CAAACAGACAACAAATCGCAAGAACGAGAC
tetur03g06920 comp2910_seq0 CACAAACAGACAACAAATCGCAAGAACGAG
tetur03g06920 comp2910_seq0 CAGACAACAAATCGCAAGAACGAGACCATT
tetur03g06920 comp2910_seq0 CAGCTAAACCAGATGAAGGAACAGCAAGGT
tetur03g06920 comp2910_seq0 CGATCGAAGGGTAAGCCAAGTTTAACATGG
tetur03g06920 comp2910_seq0 CTAAGCACGTAAGAAACCTCCTGAGAGCCA
tetur03g06920 comp2910_seq0 CTCACAAACAGACAACAAATCGCAAGAACG
tetur03g06920 comp2910_seq0 GACAACAAATCGCAAGAACGAGACCATTAA
tetur03g06920 comp2910_seq0 GACTAAGCACGTAAGAAACCTCCTGAGAGC
tetur03g06920 comp2910_seq0 GATCGAAGGGTAAGCCAAGTTTAACATGGT
tetur03g06920 comp2910_seq0 GCTCACAAACAGACAACAAATCGCAAGAAC
tetur03g06920 comp2910_seq0 ACAGACAACAAATCGCAAGAACGAGACCAT
tetur03g06920 comp2910_seq0 GTTTAACATGGTGTTTACGTCGCATCTCAA
tetur03g06920 comp2910_seq0 TAAGCACGTAAGAAACCTCCTGAGAGCCAA
tetur03g06920 comp2910_seq0 TCACAAACAGACAACAAATCGCAAGAACGA
tetur03g06920 comp2910_seq0 ACGATCGAAGGGTAAGCCAAGTTTAACATG
tetur03g06920 comp2910_seq0 ACTAAGCACGTAAGAAACCTCCTGAGAGCC
tetur03g08070 comp1534_seq0 ATCTTTAAGCTGACGGGTTTCTCCTGCTTC
tetur03g08070 comp1534_seq0 CAAATGCTTGTGGTACCATTGCTTTGATTC
tetur03g08070 comp1534_seq0 CAAATTGCAACTGAAGTCTCACATGAGTTC
tetur03g08070 comp1534_seq0 CAAGTCCTTATCTTTAAGCTGACGGGTTTC
tetur03g08070 comp1534_seq0 CACAAATGCTTGTGGTACCATTGCTTTGAT
tetur03g08070 comp1534_seq0 CCTGTGAACACGAGTGCCGTTAATTGACTT
tetur03g08070 comp1534_seq0 CCTTATCTTTAAGCTGACGGGTTTCTCCTG
tetur03g08070 comp1534_seq0 CGACTACTTCTTTCGATTACTTGCAGCATC
tetur03g08070 comp1534_seq0 AAGCTGACGGGTTTCTCCTGCTTCCTATTG
tetur03g08070 comp1534_seq0 CTAAATAGTTATGCGGGCGACTAGCAAGAA
tetur03g08070 comp1534_seq0 CTCACATGAGTTCACAGGTGATTAACTGTT
tetur03g08070 comp1534_seq0 CTCTTGACCTGAACTGTGGATCAAATTGCA
tetur03g08070 comp1534_seq0 CTGACGGGTTTCTCCTGCTTCCTATTGATT
tetur03g08070 comp1534_seq0 CTGTGAACACGAGTGCCGTTAATTGACTTT
tetur03g08070 comp1534_seq0 CTTATCTTTAAGCTGACGGGTTTCTCCTGC
tetur03g08070 comp1534_seq0 CTTGACCTGAACTGTGGATCAAATTGCAAC
tetur03g08070 comp1534_seq0 CTTTAAGCTGACGGGTTTCTCCTGCTTCCT
tetur03g08070 comp1534_seq0 GACCTGAACTGTGGATCAAATTGCAACTGA
tetur03g08070 comp1534_seq0 GAGGAACCTGTGAACACGAGTGCCGTTAAT
tetur03g08070 comp1534_seq0 GAGTCTAAAGAAACTGGTGATGTGCCTCAA
tetur03g08070 comp1534_seq0 GAGTTCACAGGTGATTAACTGTTTCGACTA
tetur03g08070 comp1534_seq0 GATCAAATTGCAACTGAAGTCTCACATGAG
tetur03g08070 comp1534_seq0 GCTAAATAGTTATGCGGGCGACTAGCAAGA
tetur03g08070 comp1534_seq0 GCTGACGGGTTTCTCCTGCTTCCTATTGAT
tetur03g08070 comp1534_seq0 AATTGCAACTGAAGTCTCACATGAGTTCAC
tetur03g08070 comp1534_seq0 GGATCAAATTGCAACTGAAGTCTCACATGA
tetur03g08070 comp1534_seq0 GGGCGACTAGCAAGAACTATTACTCTTGAC
tetur03g08070 comp1534_seq0 GTCCTTATCTTTAAGCTGACGGGTTTCTCC
tetur03g08070 comp1534_seq0 GTCTCACATGAGTTCACAGGTGATTAACTG
tetur03g08070 comp1534_seq0 GTTATGCGGGCGACTAGCAAGAACTATTAC
tetur03g08070 comp1534_seq0 GTTTGTCGTGTTTCGGCTTTCAAATTTCCG
tetur03g08070 comp1534_seq0 TAAATAGTTATGCGGGCGACTAGCAAGAAC
tetur03g08070 comp1534_seq0 TATGCGGGCGACTAGCAAGAACTATTACTC
tetur03g08070 comp1534_seq0 TCACAGGTGATTAACTGTTTCGACTACTTC
tetur03g08070 comp1534_seq0 TCTTGACCTGAACTGTGGATCAAATTGCAA
tetur03g08070 comp1534_seq0 TCTTTAAGCTGACGGGTTTCTCCTGCTTCC
tetur03g08070 comp1534_seq0 TGACCTGAACTGTGGATCAAATTGCAACTG
tetur03g08070 comp1534_seq0 TGTTTGTCGTGTTTCGGCTTTCAAATTTCC
tetur03g08070 comp1534_seq0 AAATAGTTATGCGGGCGACTAGCAAGAACT
tetur03g08070 comp1534_seq0 TTCGACTACTTCTTTCGATTACTTGCAGCA
tetur03g08070 comp1534_seq0 TTTAAGCTGACGGGTTTCTCCTGCTTCCTA
tetur03g08070 comp1534_seq0 TTTCGACTACTTCTTTCGATTACTTGCAGC
tetur03g08070 comp1534_seq0 ACTCTTGACCTGAACTGTGGATCAAATTGC
tetur03g08410 comp1487_seq0 CAAACGAACTGGTTAAACGAGCCATTACCT
tetur03g08410 comp1487_seq0 CAAAGGGTTAGTCGATCAACTGGGCAGGTA
tetur03g08410 comp1487_seq0 AACGAACTGGTTAAACGAGCCATTACCTCG
tetur03g08410 comp1487_seq0 AAACGAACTGGTTAAACGAGCCATTACCTC
tetur03g08410 comp1487_seq0 AACTGGTTAAACGAGCCATTACCTCGATCT
tetur03g08410 comp1487_seq0 CGAACTGGTTAAACGAGCCATTACCTCGAT
tetur03g08410 comp1487_seq0 GAACTGGTTAAACGAGCCATTACCTCGATC
tetur03g08410 comp1487_seq0 TCAAACGAACTGGTTAAACGAGCCATTACC
tetur03g08430 comp3574_seq0 CCCTTCAATCCACAAGATTGTAATCAGACA
tetur03g08430 comp3574_seq0 GATTTACATATTGGCCTCAGCTTGTTCTGG
tetur03g08590 comp1299_seq1 ATAAATGCTATTCCCTGTTCCTCTCATCAG
tetur03g08590 comp1299_seq1 ATGCTATTCCCTGTTCCTCTCATCAGTCTC
tetur03g08590 comp1299_seq1 CATAAATGCTATTCCCTGTTCCTCTCATCA
tetur03g08590 comp1299_seq1 AATGCTATTCCCTGTTCCTCTCATCAGTCT
tetur03g08590 comp1299_seq1 GCTATTCCCTGTTCCTCTCATCAGTCTCAT
tetur03g08590 comp1299_seq1 TGCTATTCCCTGTTCCTCTCATCAGTCTCA
tetur03g08590 comp1299_seq1 AAATGCTATTCCCTGTTCCTCTCATCAGTC
tetur03g08670 comp2162_seq0 ATCCACGTGGTAATTACAAGTACGGTGTCT
tetur03g08670 comp2162_seq0 ATCGGCAGGAATCTCTTAACCAAGCAGGAT
tetur03g08670 comp2162_seq0 ATTGTAGCCTCAAGGGAATTCAATTGCCTT
tetur03g08670 comp2162_seq0 CACATCGGCAGGAATCTCTTAACCAAGCAG
tetur03g08670 comp2162_seq0 CATAAGTGAGCAAACCTTTCAGAACGTTCA
tetur03g08670 comp2162_seq0 CATCGGCAGGAATCTCTTAACCAAGCAGGA
tetur03g08670 comp2162_seq0 CCACGTGGTAATTACAAGTACGGTGTCTGT
tetur03g08670 comp2162_seq0 CCATAAGTGAGCAAACCTTTCAGAACGTTC
tetur03g08670 comp2162_seq0 CGGGTCAGGATTAGCGACAACATCAAAGGT
tetur03g08670 comp2162_seq0 CGTCCCTCAGTTTAAGCGTTAATTTGTTAG
tetur03g08670 comp2162_seq0 AAGTACGGTGTCTGTGATGATGATGATAAC
tetur03g08670 comp2162_seq0 CTGGCCTAGTTAAGATGTCAAATAGTTCCG
tetur03g08670 comp2162_seq0 GAAAGTACAGCAGATGAGGAAACAGCATGG
tetur03g08670 comp2162_seq0 AATAGCTGAAATGAGCATTCGGGTCAGGAT
tetur03g08670 comp2162_seq0 GAATAGCTGAAATGAGCATTCGGGTCAGGA
tetur03g08670 comp2162_seq0 GATCCACGTGGTAATTACAAGTACGGTGTC
tetur03g08670 comp2162_seq0 AATTGTAGCCTCAAGGGAATTCAATTGCCT
tetur03g08670 comp2162_seq0 GGGTCAGGATTAGCGACAACATCAAAGGTT
tetur03g08670 comp2162_seq0 GGTCAGGATTAGCGACAACATCAAAGGTTG
tetur03g08670 comp2162_seq0 GTAGCCTCAAGGGAATTCAATTGCCTTTGA
tetur03g08670 comp2162_seq0 TACGGTGTCTGTGATGATGATGATAACATG
tetur03g08670 comp2162_seq0 TAGCCTCAAGGGAATTCAATTGCCTTTGAA
tetur03g08670 comp2162_seq0 ACATCGGCAGGAATCTCTTAACCAAGCAGG
tetur03g08670 comp2162_seq0 TCCACGTGGTAATTACAAGTACGGTGTCTG
tetur03g08670 comp2162_seq0 TCGGGTCAGGATTAGCGACAACATCAAAGG
tetur03g08670 comp2162_seq0 TGTAGCCTCAAGGGAATTCAATTGCCTTTG
tetur03g08670 comp2162_seq0 TTGATCCACGTGGTAATTACAAGTACGGTG
tetur03g08670 comp2162_seq0 AGAAAGTACAGCAGATGAGGAAACAGCATG
tetur03g08670 comp2162_seq0 AGAATAGCTGAAATGAGCATTCGGGTCAGG
tetur03g08760 comp3449_seq2 AGCCGAAATAATAGTTGGTTTCGGTTTAGC
tetur03g08760 comp3449_seq2 AGGAAGTAGTGGGTGAAATCGCCACTGATG
tetur03g08760 comp3449_seq2 ATCGCCACTGATGTAGATGAATTTGATGGG
tetur03g08760 comp3449_seq2 ATGTTAGCGATGAAGTTGAAAGTGCAACAG
tetur03g08760 comp3449_seq2 AACGAGGAAGTAGTGGGTGAAATCGCCACT
tetur03g08760 comp3449_seq2 CCGAAATAATAGTTGGTTTCGGTTTAGCTG
tetur03g08760 comp3449_seq2 CCTCTGATTTAGTAGAAGTTGTGGTTGACG
tetur03g08760 comp3449_seq2 CGAGGAAGTAGTGGGTGAAATCGCCACTGA
tetur03g08760 comp3449_seq2 CTGATTTAGTAGAAGTTGTGGTTGACGTCG
tetur03g08760 comp3449_seq2 CTGGAGTAGCCGAAATAATAGTTGGTTTCG
tetur03g08760 comp3449_seq2 AAGTAGTGGGTGAAATCGCCACTGATGTAG
tetur03g08760 comp3449_seq2 GAAGTAGTGGGTGAAATCGCCACTGATGTA
tetur03g08760 comp3449_seq2 GAATAACGAGGAAGTAGTGGGTGAAATCGC
tetur03g08760 comp3449_seq2 GAGAATAACGAGGAAGTAGTGGGTGAAATC
tetur03g08760 comp3449_seq2 GAGGAAGTAGTGGGTGAAATCGCCACTGAT
tetur03g08760 comp3449_seq2 GAGTAGCCGAAATAATAGTTGGTTTCGGTT
tetur03g08760 comp3449_seq2 AATCGCCACTGATGTAGATGAATTTGATGG
tetur03g08760 comp3449_seq2 GATGAGAATAACGAGGAAGTAGTGGGTGAA
tetur03g08760 comp3449_seq2 GCCGAAATAATAGTTGGTTTCGGTTTAGCT
tetur03g08760 comp3449_seq2 GCCTCTGATTTAGTAGAAGTTGTGGTTGAC
tetur03g08760 comp3449_seq2 GGAAGTAGTGGGTGAAATCGCCACTGATGT
tetur03g08760 comp3449_seq2 GGAGTAGCCGAAATAATAGTTGGTTTCGGT
tetur03g08760 comp3449_seq2 GGCCTCTGATTTAGTAGAAGTTGTGGTTGA
tetur03g08760 comp3449_seq2 GTAGTGGGTGAAATCGCCACTGATGTAGAT
tetur03g08760 comp3449_seq2 GTCATCGTCGATGAGAATAACGAGGAAGTA
tetur03g08760 comp3449_seq2 GTTAGCGATGAAGTTGAAAGTGCAACAGGT
tetur03g08760 comp3449_seq2 GTTGTGGTTGACGTCGATACAACTGATGGT
tetur03g08760 comp3449_seq2 TAACGAGGAAGTAGTGGGTGAAATCGCCAC
tetur03g08760 comp3449_seq2 TAGTGGGTGAAATCGCCACTGATGTAGATG
tetur03g08760 comp3449_seq2 TCATCGTCGATGAGAATAACGAGGAAGTAG
tetur03g08760 comp3449_seq2 TGGAGTAGCCGAAATAATAGTTGGTTTCGG
tetur03g08760 comp3449_seq2 TGGCCTCTGATTTAGTAGAAGTTGTGGTTG
tetur03g08760 comp3449_seq2 TGTTAGCGATGAAGTTGAAAGTGCAACAGG
tetur03g08760 comp3449_seq2 TTGAAGGTACTACTGGAGTAGCCGAAATAA
tetur03g08760 comp3449_seq2 ACGAGGAAGTAGTGGGTGAAATCGCCACTG
tetur03g08760 comp3449_seq2 TTTGTCAGTGGCTTTCGATTTAACGCCAGA
tetur03g08760 comp3449_seq2 AGAATAACGAGGAAGTAGTGGGTGAAATCG
tetur03g08880 comp1112_seq0 CGGTTCAGTGTTCAATACAAATCAAACCAG
tetur03g08880 comp1112_seq0 GGTTCAGTGTTCAATACAAATCAAACCAGC
tetur03g09190 comp374_seq0 AACACAAATGGCAGAGTAGACACTGGCACT
tetur03g09190 comp374_seq0 AGTACTTGGTGGTTATCCTGCAGAGCAATT
tetur03g09190 comp374_seq0 ATGATGCCGGTTGTGGTGTTAGTACTTGGT
tetur03g09190 comp374_seq0 ATGATGGAACGATAATTTAGATGATGCCGG
tetur03g09190 comp374_seq0 ATGCCGGTTGTGGTGTTAGTACTTGGTGGT
tetur03g09190 comp374_seq0 AACCAGTGGAGTTAAAGCTGAATTGCCTCC
tetur03g09190 comp374_seq0 ATGGCAGAGTAGACACTGGCACTAGTGAAC
tetur03g09190 comp374_seq0 CAAATGGCAGAGTAGACACTGGCACTAGTG
tetur03g09190 comp374_seq0 CAAGGCTGAATTACAACTGATGGATTACCT
tetur03g09190 comp374_seq0 CACAAATGGCAGAGTAGACACTGGCACTAG
tetur03g09190 comp374_seq0 CAGAACACAAATGGCAGAGTAGACACTGGC
tetur03g09190 comp374_seq0 CAGACGGTGGTTGATATTGATTTGGCCTGC
tetur03g09190 comp374_seq0 CATGATGGTTACTCTCAGACGGTGGTTGAT
tetur03g09190 comp374_seq0 AAGAAGTACACAGAACACAAATGGCAGAGT
tetur03g09190 comp374_seq0 CCAGTGGAGTTAAAGCTGAATTGCCTCCAG
tetur03g09190 comp374_seq0 CGAGCCTCGAGTGATGATGATGATTCCAGG
tetur03g09190 comp374_seq0 CGGTTGTGGTGTTAGTACTTGGTGGTTATC
tetur03g09190 comp374_seq0 CTAGTGAACAAGGCTGAATTACAACTGATG
tetur03g09190 comp374_seq0 GAACACAAATGGCAGAGTAGACACTGGCAC
tetur03g09190 comp374_seq0 GAAGTACACAGAACACAAATGGCAGAGTAG
tetur03g09190 comp374_seq0 GACGGTGGTTGATATTGATTTGGCCTGCGA
tetur03g09190 comp374_seq0 GAGCCTCGAGTGATGATGATGATTCCAGGG
tetur03g09190 comp374_seq0 GATGATGCCGGTTGTGGTGTTAGTACTTGG
tetur03g09190 comp374_seq0 GATGCCGGTTGTGGTGTTAGTACTTGGTGG
tetur03g09190 comp374_seq0 GATGGAACGATAATTTAGATGATGCCGGTT
tetur03g09190 comp374_seq0 GATGGTTACTCTCAGACGGTGGTTGATATT
tetur03g09190 comp374_seq0 GGAACGATAATTTAGATGATGCCGGTTGTG
tetur03g09190 comp374_seq0 AATTTAGATGATGCCGGTTGTGGTGTTAGT
tetur03g09190 comp374_seq0 GGCTGAATTACAACTGATGGATTACCTTTG
tetur03g09190 comp374_seq0 GGGTAAGAAGTACACAGAACACAAATGGCA
tetur03g09190 comp374_seq0 GGTAAGAAGTACACAGAACACAAATGGCAG
tetur03g09190 comp374_seq0 ACAAATGGCAGAGTAGACACTGGCACTAGT
tetur03g09190 comp374_seq0 GGTGTTAGTACTTGGTGGTTATCCTGCAGA
tetur03g09190 comp374_seq0 GGTTGTGGTGTTAGTACTTGGTGGTTATCC
tetur03g09190 comp374_seq0 GTAAGAAGTACACAGAACACAAATGGCAGA
tetur03g09190 comp374_seq0 GTACTTGGTGGTTATCCTGCAGAGCAATTT
tetur03g09190 comp374_seq0 ACAAGGCTGAATTACAACTGATGGATTACC
tetur03g09190 comp374_seq0 GTGAACAAGGCTGAATTACAACTGATGGAT
tetur03g09190 comp374_seq0 GTGGTGTTAGTACTTGGTGGTTATCCTGCA
tetur03g09190 comp374_seq0 GTGTTAGTACTTGGTGGTTATCCTGCAGAG
tetur03g09190 comp374_seq0 GTTAGTACTTGGTGGTTATCCTGCAGAGCA
tetur03g09190 comp374_seq0 GTTGTGGTGTTAGTACTTGGTGGTTATCCT
tetur03g09190 comp374_seq0 TAACCAGTGGAGTTAAAGCTGAATTGCCTC
tetur03g09190 comp374_seq0 TAAGAAGTACACAGAACACAAATGGCAGAG
tetur03g09190 comp374_seq0 TAGTGAACAAGGCTGAATTACAACTGATGG
tetur03g09190 comp374_seq0 TCAGACGGTGGTTGATATTGATTTGGCCTG
tetur03g09190 comp374_seq0 TGATGCCGGTTGTGGTGTTAGTACTTGGTG
tetur03g09190 comp374_seq0 TGGTGTTAGTACTTGGTGGTTATCCTGCAG
tetur03g09190 comp374_seq0 TGTGGTGTTAGTACTTGGTGGTTATCCTGC
tetur03g09190 comp374_seq0 TGTTAGTACTTGGTGGTTATCCTGCAGAGC
tetur03g09190 comp374_seq0 TTAGTACTTGGTGGTTATCCTGCAGAGCAA
tetur03g09190 comp374_seq0 TTGTGGTGTTAGTACTTGGTGGTTATCCTG
tetur03g09190 comp374_seq0 TTTAGATGATGCCGGTTGTGGTGTTAGTAC
tetur03g09190 comp374_seq0 AGACGGTGGTTGATATTGATTTGGCCTGCG
tetur03g09190 comp374_seq0 AGATGATGCCGGTTGTGGTGTTAGTACTTG
tetur03g09410 comp3098_seq0 TCTGAGTAACTGGTTCTTCAATTGTCTCCC
tetur03g09410 comp3098_seq0 TTCTGAGTAACTGGTTCTTCAATTGTCTCC
tetur04g00190 comp921_seq0 CAACCCTCTCAACCACCCAAATGTGCAACA
tetur04g00190 comp921_seq0 CACACTCACATCATCTTCATTGATTGCTTC
tetur04g00190 comp921_seq0 TAAATCAACCCTCTCAACCACCCAAATGTG
tetur04g00190 comp921_seq0 TCAACCCTCTCAACCACCCAAATGTGCAAC
tetur04g00190 comp921_seq0 AAATCAACCCTCTCAACCACCCAAATGTGC
tetur04g00190 comp921_seq0 TTTAAATCAACCCTCTCAACCACCCAAATG
tetur04g00630 comp5999_seq0 AGCATGGATGCTGGTAGTAAACTAATCCCT
tetur04g00630 comp5999_seq0 ATCAGCATGGATGCTGGTAGTAAACTAATC
tetur04g00630 comp5999_seq0 ATGCAACACGGAAACGGGAGCCAAAGCTGT
tetur04g00630 comp5999_seq0 CAGCATGGATGCTGGTAGTAAACTAATCCC
tetur04g00630 comp5999_seq0 GCATGGATGCTGGTAGTAAACTAATCCCTA
tetur04g00630 comp5999_seq0 TCAGCATGGATGCTGGTAGTAAACTAATCC
tetur04g00660 comp3271_seq0 CGTGAACAACATTGGCTTTAGTCCATGGTA
tetur04g00660 comp3271_seq0 GCGTGAACAACATTGGCTTTAGTCCATGGT
tetur04g00660 comp3271_seq0 GTGAACAACATTGGCTTTAGTCCATGGTAA
tetur04g00660 comp3271_seq0 TGCGTGAACAACATTGGCTTTAGTCCATGG
tetur04g00660 comp3271_seq0 TGTCTTATCAGGTGAGGTTATGTATGAAGG
tetur04g01050 comp3906_seq0 AGGAAGCTCGAGTTCTTATTAGTGGCCGTG
tetur04g01050 comp3906_seq0 ATCTGAAAGACGATGTAACCAAAGGACTCC
tetur04g01050 comp3906_seq0 ATGATGCCACCAAAGCCAAAGTACTTTCCT
tetur04g01050 comp3906_seq0 ATGCCACCAAAGCCAAAGTACTTTCCTATG
tetur04g01050 comp3906_seq0 ATTCCCACAGAACTTGCGTATCTACCGATG
tetur04g01050 comp3906_seq0 CACAGAACTTGCGTATCTACCGATGTTGTT
tetur04g01050 comp3906_seq0 CACCTTCTTCTAACGATTGTTCCATGCATT
tetur04g01050 comp3906_seq0 CAGAACTTGCGTATCTACCGATGTTGTTAA
tetur04g01050 comp3906_seq0 AACTGCGCATCGATTCAAAGAATCTGAAAG
tetur04g01050 comp3906_seq0 CCACAGAACTTGCGTATCTACCGATGTTGT
tetur04g01050 comp3906_seq0 CCATGCATTTAAACTGTAAAGGTCGTTCCA
tetur04g01050 comp3906_seq0 CCCACAGAACTTGCGTATCTACCGATGTTG
tetur04g01050 comp3906_seq0 CCCATTCTTATTGTTAATGATGATGCCACC
tetur04g01050 comp3906_seq0 AAGATTCCCACAGAACTTGCGTATCTACCG
tetur04g01050 comp3906_seq0 CGATTGGGAATACGATAGACTTACCTGCAG
tetur04g01050 comp3906_seq0 GAAGCTCGAGTTCTTATTAGTGGCCGTGAG
tetur04g01050 comp3906_seq0 GAAGTCCTGCCTTTAGTAGTGAGAATGTTG
tetur04g01050 comp3906_seq0 GAGGAAGCTCGAGTTCTTATTAGTGGCCGT
tetur04g01050 comp3906_seq0 AAAGATTCCCACAGAACTTGCGTATCTACC
tetur04g01050 comp3906_seq0 GATTCCCACAGAACTTGCGTATCTACCGAT
tetur04g01050 comp3906_seq0 GATTGGGAATACGATAGACTTACCTGCAGT
tetur04g01050 comp3906_seq0 GATTTGTTGTGTATCCTCCTAGAAACAGCA
tetur04g01050 comp3906_seq0 GGAAGCTCGAGTTCTTATTAGTGGCCGTGA
tetur04g01050 comp3906_seq0 GGAAGTCCTGCCTTTAGTAGTGAGAATGTT
tetur04g01050 comp3906_seq0 TCCATGCATTTAAACTGTAAAGGTCGTTCC
tetur04g01050 comp3906_seq0 TCTGAAAGACGATGTAACCAAAGGACTCCG
tetur04g01050 comp3906_seq0 TGATGCCACCAAAGCCAAAGTACTTTCCTA
tetur04g01050 comp3906_seq0 TTGGAAGTCCTGCCTTTAGTAGTGAGAATG
tetur04g01850 comp2384_seq0 CAACTTGTTACCTCATCATTAACCCAACCC
tetur04g01850 comp2384_seq0 CCACCATAAATAAAGCCTTCGAACATCAAG
tetur04g01850 comp2384_seq0 GATTAAGTCCAGTCCACCATAAATAAAGCC
tetur04g01850 comp2384_seq0 GCCTTCGAACATCAAGAAGAAGAAGAAGAA
tetur04g01850 comp2384_seq0 TCAACTTGTTACCTCATCATTAACCCAACC
tetur04g02630 comp3420_seq0 ATTCGCACCTAGTCTCTGGTATAAAGCGAT
tetur04g02630 comp3420_seq0 AACGTTCTGTTCGTTCCATAGTAAATCACC
tetur04g02630 comp3420_seq0 AAACGATCGATGAATGAATAGTTCCTCAGG
tetur04g02630 comp3420_seq0 CATTCGATGGAAGAACGTTCTGTTCGTTCC
tetur04g02630 comp3420_seq0 CGATCGATGAATGAATAGTTCCTCAGGATC
tetur04g02630 comp3420_seq0 CGATGGAAGAACGTTCTGTTCGTTCCATAG
tetur04g02630 comp3420_seq0 CGTAAGGAGTTGGCAATTGGCCATCAAAGG
tetur04g02630 comp3420_seq0 CGTTCTGTTCGTTCCATAGTAAATCACCTG
tetur04g02630 comp3420_seq0 GAAATTCGCACCTAGTCTCTGGTATAAAGC
tetur04g02630 comp3420_seq0 GAACGTTCTGTTCGTTCCATAGTAAATCAC
tetur04g02630 comp3420_seq0 GAATAGTTCCTCAGGATCCTAAGGTTTCCC
tetur04g02630 comp3420_seq0 GACATTCGATGGAAGAACGTTCTGTTCGTT
tetur04g02630 comp3420_seq0 GAGACATTCGATGGAAGAACGTTCTGTTCG
tetur04g02630 comp3420_seq0 GATCGATGAATGAATAGTTCCTCAGGATCC
tetur04g02630 comp3420_seq0 GATGGAAGAACGTTCTGTTCGTTCCATAGT
tetur04g02630 comp3420_seq0 GGAAGAACGTTCTGTTCGTTCCATAGTAAA
tetur04g02630 comp3420_seq0 GTTCTGTTCGTTCCATAGTAAATCACCTGT
tetur04g02630 comp3420_seq0 TAGCGTAAGGAGTTGGCAATTGGCCATCAA
tetur04g02630 comp3420_seq0 ACATTCGATGGAAGAACGTTCTGTTCGTTC
tetur04g02630 comp3420_seq0 TCGATGGAAGAACGTTCTGTTCGTTCCATA
tetur04g02630 comp3420_seq0 TGGAAGAACGTTCTGTTCGTTCCATAGTAA
tetur04g02630 comp3420_seq0 ACGATCGATGAATGAATAGTTCCTCAGGAT
tetur04g02630 comp3420_seq0 ACGTTCTGTTCGTTCCATAGTAAATCACCT
tetur04g02630 comp3420_seq0 AGACATTCGATGGAAGAACGTTCTGTTCGT
tetur04g02630 comp3420_seq0 AGAGACATTCGATGGAAGAACGTTCTGTTC
tetur04g04230 comp34_seq2 ATGGTCCACCATACATTAACGGCAGCGAGG
tetur04g04230 comp34_seq2 CATGGTCCACCATACATTAACGGCAGCGAG
tetur04g04570 comp2305_seq0 CCTGCCTTGTTGGCAACAATCAAGGTGATA
tetur04g04570 comp2305_seq0 CTGCCTTGTTGGCAACAATCAAGGTGATAA
tetur04g04570 comp2305_seq0 GTTCATGGCAATCGGATTCTCAACGGCACA
tetur04g04570 comp2305_seq0 ACCTGCCTTGTTGGCAACAATCAAGGTGAT
tetur04g04570 comp2305_seq0 TTCATGGCAATCGGATTCTCAACGGCACAC
tetur04g05030 comp3951_seq0 AGGCTTCACTCTAGAAACCCATAATAACCC
tetur04g05040 comp2616_seq0 AGCGAGCTAAACGACTACATGACGAATTGC
tetur04g05040 comp2616_seq0 AGCTGATTACCGCACTACCTGTTTAATGCC
tetur04g05040 comp2616_seq0 AGGAGCGAGCTAAACGACTACATGACGAAT
tetur04g05040 comp2616_seq0 ATTACCGCACTACCTGTTTAATGCCATGTT
tetur04g05040 comp2616_seq0 CACTCGAACTCTGTTGAACTCGTACGTACC
tetur04g05040 comp2616_seq0 CAGCTGATTACCGCACTACCTGTTTAATGC
tetur04g05040 comp2616_seq0 CCCAATATGTCAACTAAGGTGACACAAAGA
tetur04g05040 comp2616_seq0 CCCTCTCATTGATTTCAGCAGTTCCGTCAC
tetur04g05040 comp2616_seq0 CCTCCCAATATGTCAACTAAGGTGACACAA
tetur04g05040 comp2616_seq0 CCTCTCATTGATTTCAGCAGTTCCGTCACG
tetur04g05040 comp2616_seq0 CTCCCAATATGTCAACTAAGGTGACACAAA
tetur04g05040 comp2616_seq0 CTCTCATTGATTTCAGCAGTTCCGTCACGA
tetur04g05040 comp2616_seq0 CTGATTACCGCACTACCTGTTTAATGCCAT
tetur04g05040 comp2616_seq0 GAGCGAGCTAAACGACTACATGACGAATTG
tetur04g05040 comp2616_seq0 GATTACCGCACTACCTGTTTAATGCCATGT
tetur04g05040 comp2616_seq0 GCACTCGAACTCTGTTGAACTCGTACGTAC
tetur04g05040 comp2616_seq0 GCTGATTACCGCACTACCTGTTTAATGCCA
tetur04g05040 comp2616_seq0 GGAGCGAGCTAAACGACTACATGACGAATT
tetur04g05040 comp2616_seq0 TACTGAAAGTAACACCGTTCCAATACGTCA
tetur04g05040 comp2616_seq0 TCATTTGGGCTATCAGAGATCAGTGAATAC
tetur04g05040 comp2616_seq0 TCCCAATATGTCAACTAAGGTGACACAAAG
tetur04g05040 comp2616_seq0 TCCTCCCAATATGTCAACTAAGGTGACACA
tetur04g05040 comp2616_seq0 TGATTACCGCACTACCTGTTTAATGCCATG
tetur04g05040 comp2616_seq0 TGCACTCGAACTCTGTTGAACTCGTACGTA
tetur04g05040 comp2616_seq0 TTCCTCCCAATATGTCAACTAAGGTGACAC
tetur04g05040 comp2616_seq0 TTTCCTCCCAATATGTCAACTAAGGTGACA
tetur04g05040 comp2616_seq0 ACTCGAACTCTGTTGAACTCGTACGTACCG
tetur04g05040 comp2616_seq0 ACTGAAAGTAACACCGTTCCAATACGTCAT
tetur04g05290 comp4011_seq0 CGTCCAGAGGTATTACCTTGTTTAGTCACT
tetur04g05290 comp4011_seq0 GTTTAGTCACTGAAAGTCGTCGATCATCTG
tetur04g05290 comp4011_seq0 TCCAGAGGTATTACCTTGTTTAGTCACTGA
tetur04g05290 comp4011_seq0 TCGTCCAGAGGTATTACCTTGTTTAGTCAC
tetur04g05650 comp1681_seq4 ATCGTTAATCGTCACTTCCAATCCAAGGTT
tetur04g05650 comp1681_seq4 ATCTGTAGAAAGTGCCAAAGAGCAAGTATC
tetur04g05650 comp1681_seq4 CGCTAAAGGAGATCGTTAATCGTCACTTCC
tetur04g05650 comp1681_seq4 CGTTAATCGTCACTTCCAATCCAAGGTTCC
tetur04g05650 comp1681_seq4 CTAAAGGAGATCGTTAATCGTCACTTCCAA
tetur04g05650 comp1681_seq4 AAGGAGATCGTTAATCGTCACTTCCAATCC
tetur04g05650 comp1681_seq4 GAGATCGTTAATCGTCACTTCCAATCCAAG
tetur04g05650 comp1681_seq4 GATCGTTAATCGTCACTTCCAATCCAAGGT
tetur04g05650 comp1681_seq4 GCTAAAGGAGATCGTTAATCGTCACTTCCA
tetur04g05650 comp1681_seq4 GGAGATCGTTAATCGTCACTTCCAATCCAA
tetur04g05650 comp1681_seq4 AAAGGAGATCGTTAATCGTCACTTCCAATC
tetur04g05650 comp1681_seq4 GTTAATCGTCACTTCCAATCCAAGGTTCCA
tetur04g05650 comp1681_seq4 TCGTTAATCGTCACTTCCAATCCAAGGTTC
tetur04g05650 comp1681_seq4 TGAAGAAATCCCTCGACAATTATACAGCCC
tetur04g05650 comp1681_seq4 AGATCGTTAATCGTCACTTCCAATCCAAGG
tetur04g06670 comp1967_seq0 ATCAACTGTTGAAGATGAAGATCCTAGTGG
tetur04g06670 comp1967_seq0 ATCCTAGTGGTAACATTTCCGAATGTCCTT
tetur04g06670 comp1967_seq0 AAGCTTCACGACGAGCTTTATCAACTGTTG
tetur04g06670 comp1967_seq0 GAAGCTTCACGACGAGCTTTATCAACTGTT
tetur04g06670 comp1967_seq0 GATCCTAGTGGTAACATTTCCGAATGTCCT
tetur04g06670 comp1967_seq0 AGATCCTAGTGGTAACATTTCCGAATGTCC
tetur04g06950 comp5996_seq0 ATATTCACCATGTTCACCCTGAGTTATGAG
tetur04g06950 comp5996_seq0 CATGTCACTCAAATTTCTAGCCCGTACCGT
tetur04g06950 comp5996_seq0 CCATGTCACTCAAATTTCTAGCCCGTACCG
tetur04g06950 comp5996_seq0 CCCATGTCACTCAAATTTCTAGCCCGTACC
tetur04g06950 comp5996_seq0 CGTTAACCACAGCTCAAGACGTGTTAAAGT
tetur04g06950 comp5996_seq0 GGTCTGCTTCTTTGTTAGCTATCAGACAAT
tetur04g06950 comp5996_seq0 GTTAACCACAGCTCAAGACGTGTTAAAGTA
tetur04g06950 comp5996_seq0 AAAGGTCTGCTTCTTTGTTAGCTATCAGAC
tetur04g06950 comp5996_seq0 TCTGGTCTATCCTTTCAAGGTAAAGTCCCA
tetur04g06950 comp5996_seq0 TTCTGGTCTATCCTTTCAAGGTAAAGTCCC
tetur04g06950 comp5996_seq0 TTTCTGGTCTATCCTTTCAAGGTAAAGTCC
tetur04g07470 comp5088_seq0 AGGACCACTGTTAGTCCACCAATCGTGTCC
tetur04g07470 comp5088_seq0 ATCGTGTCCACTGGTTGGTTAAGGTAAACC
tetur04g07470 comp5088_seq0 CAAAGAAGGACCACTGTTAGTCCACCAATC
tetur04g07470 comp5088_seq0 CAATCGTGTCCACTGGTTGGTTAAGGTAAA
tetur04g07470 comp5088_seq0 CACCAATCGTGTCCACTGGTTGGTTAAGGT
tetur04g07470 comp5088_seq0 CACTGTTAGTCCACCAATCGTGTCCACTGG
tetur04g07470 comp5088_seq0 CCAAAGAAGGACCACTGTTAGTCCACCAAT
tetur04g07470 comp5088_seq0 AAGAAGGACCACTGTTAGTCCACCAATCGT
tetur04g07470 comp5088_seq0 CCAATCGTGTCCACTGGTTGGTTAAGGTAA
tetur04g07470 comp5088_seq0 CCACCAATCGTGTCCACTGGTTGGTTAAGG
tetur04g07470 comp5088_seq0 CCACTGTTAGTCCACCAATCGTGTCCACTG
tetur04g07470 comp5088_seq0 CCAGATCCATACTTGGTTGAGATACTTAGG
tetur04g07470 comp5088_seq0 CCGTGAAACCAGTCCATTCCAAGTGGGATC
tetur04g07470 comp5088_seq0 CGTCGTATTTATTCGGAATTCGTAGTTGCA
tetur04g07470 comp5088_seq0 CGTGAAACCAGTCCATTCCAAGTGGGATCT
tetur04g07470 comp5088_seq0 CGTGTCCACTGGTTGGTTAAGGTAAACCAC
tetur04g07470 comp5088_seq0 AAGGACCACTGTTAGTCCACCAATCGTGTC
tetur04g07470 comp5088_seq0 AAAGAAGGACCACTGTTAGTCCACCAATCG
tetur04g07470 comp5088_seq0 CTGTTAGTCCACCAATCGTGTCCACTGGTT
tetur04g07470 comp5088_seq0 GAAGGACCACTGTTAGTCCACCAATCGTGT
tetur04g07470 comp5088_seq0 GACCACTGTTAGTCCACCAATCGTGTCCAC
tetur04g07470 comp5088_seq0 AATCGTGTCCACTGGTTGGTTAAGGTAAAC
tetur04g07470 comp5088_seq0 GATCCATACTTGGTTGAGATACTTAGGAGG
tetur04g07470 comp5088_seq0 GCCGTGAAACCAGTCCATTCCAAGTGGGAT
tetur04g07470 comp5088_seq0 GGACCACTGTTAGTCCACCAATCGTGTCCA
tetur04g07470 comp5088_seq0 GTCCACCAATCGTGTCCACTGGTTGGTTAA
tetur04g07470 comp5088_seq0 GTGTCCACTGGTTGGTTAAGGTAAACCACG
tetur04g07470 comp5088_seq0 GTTAGTCCACCAATCGTGTCCACTGGTTGG
tetur04g07470 comp5088_seq0 TCCACCAATCGTGTCCACTGGTTGGTTAAG
tetur04g07470 comp5088_seq0 ACCACTGTTAGTCCACCAATCGTGTCCACT
tetur04g07470 comp5088_seq0 TCGTCGTATTTATTCGGAATTCGTAGTTGC
tetur04g07470 comp5088_seq0 TCGTGTCCACTGGTTGGTTAAGGTAAACCA
tetur04g07470 comp5088_seq0 TGTCCACTGGTTGGTTAAGGTAAACCACGG
tetur04g07470 comp5088_seq0 TGTTAGTCCACCAATCGTGTCCACTGGTTG
tetur04g07470 comp5088_seq0 ACTGTTAGTCCACCAATCGTGTCCACTGGT
tetur04g07470 comp5088_seq0 AGAAGGACCACTGTTAGTCCACCAATCGTG
tetur04g07640 comp3724_seq0 AGCAGTCCATTGGAAATGGTTCAGTGCCTG
tetur04g07640 comp3724_seq0 AGGCTCGTCAAGAGCAGTCCATTGGAAATG
tetur04g07640 comp3724_seq0 AGTCCATTGGAAATGGTTCAGTGCCTGTTG
tetur04g07640 comp3724_seq0 CAAGAGCAGTCCATTGGAAATGGTTCAGTG
tetur04g07640 comp3724_seq0 CAGTCCATTGGAAATGGTTCAGTGCCTGTT
tetur04g07640 comp3724_seq0 AAGAGCAGTCCATTGGAAATGGTTCAGTGC
tetur04g07640 comp3724_seq0 GAGCAGTCCATTGGAAATGGTTCAGTGCCT
tetur04g07640 comp3724_seq0 GCAGTCCATTGGAAATGGTTCAGTGCCTGT
tetur04g07640 comp3724_seq0 GCTCGTCAAGAGCAGTCCATTGGAAATGGT
tetur04g07640 comp3724_seq0 GGCTCGTCAAGAGCAGTCCATTGGAAATGG
tetur04g07640 comp3724_seq0 GTCCATTGGAAATGGTTCAGTGCCTGTTGA
tetur04g07640 comp3724_seq0 AGAGCAGTCCATTGGAAATGGTTCAGTGCC
tetur04g08620 comp893_seq0 AACAGGTAACAACGGACAGGTACGATTTGT
tetur04g08620 comp893_seq0 ATCCAAATGGCGATGGTCCTAGAGAACTAT
tetur04g08620 comp893_seq0 CAAACAGGTAACAACGGACAGGTACGATTT
tetur04g08620 comp893_seq0 CAACAAACAGGTAACAACGGACAGGTACGA
tetur04g08620 comp893_seq0 CATTGGTTACGTGGTGTCCAACAAACAGGT
tetur04g08620 comp893_seq0 CCAAATGGCGATGGTCCTAGAGAACTATAA
tetur04g08620 comp893_seq0 CCAACAAACAGGTAACAACGGACAGGTACG
tetur04g08620 comp893_seq0 CCATTGGTTACGTGGTGTCCAACAAACAGG
tetur04g08620 comp893_seq0 GAGCATTGTTCCAGGATGGTATAGAGGTAG
tetur04g08620 comp893_seq0 GCATTGTTCCAGGATGGTATAGAGGTAGAT
tetur04g08620 comp893_seq0 GCCATTGGTTACGTGGTGTCCAACAAACAG
tetur04g08620 comp893_seq0 ACAAACAGGTAACAACGGACAGGTACGATT
tetur04g08620 comp893_seq0 GGTTACGTGGTGTCCAACAAACAGGTAACA
tetur04g08620 comp893_seq0 TCCAAATGGCGATGGTCCTAGAGAACTATA
tetur04g08620 comp893_seq0 TCCAACAAACAGGTAACAACGGACAGGTAC
tetur04g08620 comp893_seq0 TGGTTACGTGGTGTCCAACAAACAGGTAAC
tetur04g08620 comp893_seq0 TTCCTTCTGCTCTTCGGCGAGTAAATATTC
tetur04g08620 comp893_seq0 AAACAGGTAACAACGGACAGGTACGATTTG
tetur04g08620 comp893_seq0 TTGGTTACGTGGTGTCCAACAAACAGGTAA
tetur04g08620 comp893_seq0 AACAAACAGGTAACAACGGACAGGTACGAT
tetur04g08740 comp1379_seq0 GACAACAGGAATGAGTCTCAAGTTGATGTA
tetur04g08740 comp1379_seq0 GGGATGGAGACAACAGGAATGAGTCTCAAG
tetur04g08740 comp1379_seq0 AGACAACAGGAATGAGTCTCAAGTTGATGT
tetur04g09210 comp6261_seq0 AGGTTTACATGAGTATATGGACATACCCGT
tetur04g09210 comp6261_seq0 CACCAGCTCTACGTGAATTGGCGACATTCT
tetur04g09210 comp6261_seq0 CACTTGGATACTTGAGCATCTAGAACGATT
tetur04g09210 comp6261_seq0 CATTGAGAGTACGCGTATAAGCCCTTAAGT
tetur04g09210 comp6261_seq0 CGACATTCTCCAAGTATCATACTGCCATTG
tetur04g09210 comp6261_seq0 CGACTGAACTGTTAATCACTTGGATACTTG
tetur04g09210 comp6261_seq0 CGTATAATCCAAGGAAGAATCCGAAGAAGA
tetur04g09210 comp6261_seq0 CGTGAATTGGCGACATTCTCCAAGTATCAT
tetur04g09210 comp6261_seq0 CTACGTGAATTGGCGACATTCTCCAAGTAT
tetur04g09210 comp6261_seq0 CTGAACTGTTAATCACTTGGATACTTGAGC
tetur04g09210 comp6261_seq0 CTGAGTGAAGATGATGTTTGGCTACCATTA
tetur04g09210 comp6261_seq0 GACATTCTCCAAGTATCATACTGCCATTGG
tetur04g09210 comp6261_seq0 GACATTGAGAGTACGCGTATAAGCCCTTAA
tetur04g09210 comp6261_seq0 AATCACTTGGATACTTGAGCATCTAGAACG
tetur04g09210 comp6261_seq0 GACTGAGTGAAGATGATGTTTGGCTACCAT
tetur04g09210 comp6261_seq0 GGACTGAGTGAAGATGATGTTTGGCTACCA
tetur04g09210 comp6261_seq0 GGCGACATTCTCCAAGTATCATACTGCCAT
tetur04g09210 comp6261_seq0 GGTTTAAAGAGTTCACCACGAGGACAACAT
tetur04g09210 comp6261_seq0 GGTTTACATGAGTATATGGACATACCCGTG
tetur04g09210 comp6261_seq0 GGTTTCACCAGCTCTACGTGAATTGGCGAC
tetur04g09210 comp6261_seq0 GTGAATTGGCGACATTCTCCAAGTATCATA
tetur04g09210 comp6261_seq0 GTGTTGATTTGGTTTCACCAGCTCTACGTG
tetur04g09210 comp6261_seq0 GTTGATTTGGTTTCACCAGCTCTACGTGAA
tetur04g09210 comp6261_seq0 GTTTAAAGAGTTCACCACGAGGACAACATC
tetur04g09210 comp6261_seq0 GTTTCACCAGCTCTACGTGAATTGGCGACA
tetur04g09210 comp6261_seq0 TACGTGAATTGGCGACATTCTCCAAGTATC
tetur04g09210 comp6261_seq0 ACATTGAGAGTACGCGTATAAGCCCTTAAG
tetur04g09210 comp6261_seq0 TCACCAGCTCTACGTGAATTGGCGACATTC
tetur04g09210 comp6261_seq0 ACCAGCTCTACGTGAATTGGCGACATTCTC
tetur04g09210 comp6261_seq0 TCTACGTGAATTGGCGACATTCTCCAAGTA
tetur04g09210 comp6261_seq0 TGAATTGGCGACATTCTCCAAGTATCATAC
tetur04g09210 comp6261_seq0 TGACATTGAGAGTACGCGTATAAGCCCTTA
tetur04g09210 comp6261_seq0 TGGACTGAGTGAAGATGATGTTTGGCTACC
tetur04g09210 comp6261_seq0 TGTTGATTTGGTTTCACCAGCTCTACGTGA
tetur04g09210 comp6261_seq0 TTGAGAGTACGCGTATAAGCCCTTAAGTAA
tetur04g09210 comp6261_seq0 ACGTATAATCCAAGGAAGAATCCGAAGAAG
tetur04g09210 comp6261_seq0 ACTGAGTGAAGATGATGTTTGGCTACCATT
tetur05g00120 comp668_seq4 AGCATTTAGTTGGTCGCTCATCTTTCCTCT
tetur05g00120 comp668_seq4 CAAGCGCACCATGAATGCTCCAGAACAAGT
tetur05g00120 comp668_seq4 CAAGTAACAAGCGCACCATGAATGCTCCAG
tetur05g00120 comp668_seq4 CAGCATTTAGTTGGTCGCTCATCTTTCCTC
tetur05g00120 comp668_seq4 CATTTAGTTGGTCGCTCATCTTTCCTCTTT
tetur05g00120 comp668_seq4 CCTCTCAGCATTTAGTTGGTCGCTCATCTT
tetur05g00120 comp668_seq4 AAGCGCACCATGAATGCTCCAGAACAAGTG
tetur05g00120 comp668_seq4 CTCAGCATTTAGTTGGTCGCTCATCTTTCC
tetur05g00120 comp668_seq4 CTCTCAGCATTTAGTTGGTCGCTCATCTTT
tetur05g00120 comp668_seq4 GCAAGTAACAAGCGCACCATGAATGCTCCA
tetur05g00120 comp668_seq4 GCATTTAGTTGGTCGCTCATCTTTCCTCTT
tetur05g00120 comp668_seq4 GCCTCTCAGCATTTAGTTGGTCGCTCATCT
tetur05g00120 comp668_seq4 GGCCTCTCAGCATTTAGTTGGTCGCTCATC
tetur05g00120 comp668_seq4 GTAACAAGCGCACCATGAATGCTCCAGAAC
tetur05g00120 comp668_seq4 ACAAGCGCACCATGAATGCTCCAGAACAAG
tetur05g00120 comp668_seq4 GTTCCTTCCAACCAATCCATATCTCATCGG
tetur05g00120 comp668_seq4 TAACAAGCGCACCATGAATGCTCCAGAACA
tetur05g00120 comp668_seq4 TCTCAGCATTTAGTTGGTCGCTCATCTTTC
tetur05g00120 comp668_seq4 TGCAAGTAACAAGCGCACCATGAATGCTCC
tetur05g00120 comp668_seq4 TGTTCCTTCCAACCAATCCATATCTCATCG
tetur05g00120 comp668_seq4 TTCCTTCCAACCAATCCATATCTCATCGGC
tetur05g00120 comp668_seq4 TTGCAAGTAACAAGCGCACCATGAATGCTC
tetur05g00120 comp668_seq4 TTGTTCCTTCCAACCAATCCATATCTCATC
tetur05g00750 comp1483_seq0 ATCCTCAGAATCCGAGTCGTGTTTCAAAGC
tetur05g00750 comp1483_seq0 CATCCTCAGAATCCGAGTCGTGTTTCAAAG
tetur05g00750 comp1483_seq0 CCTCAGAATCCGAGTCGTGTTTCAAAGCTG
tetur05g00750 comp1483_seq0 TTCAAAGCTGCTTTAGCATATTCTTCAGCC
tetur05g02060 comp688_seq0 GAATAACCTCTTCACGAAAGGTAGACAACC
tetur05g02060 comp688_seq0 GGAATAACCTCTTCACGAAAGGTAGACAAC
tetur05g02060 comp688_seq0 TGCCAAGTTTAACGTCGGAAATTTGCTCTC
tetur05g02060 comp688_seq0 TGTGGAATAACCTCTTCACGAAAGGTAGAC
tetur05g03030 comp1588_seq4 AGGTGTGGAAGTTGTTGATGATTCATGAGT
tetur05g03030 comp1588_seq4 AGGTTGCAAATTAGTTACATCTTGTCCACC
tetur05g03030 comp1588_seq4 AGTGTGATCAACTAACTGAAGGTGTGGAAG
tetur05g03030 comp1588_seq4 CAGCTACAGAAGGAATCACTGAGCCATCAT
tetur05g03030 comp1588_seq4 CCAGCTACAGAAGGAATCACTGAGCCATCA
tetur05g03030 comp1588_seq4 CCGTGGATTTAGTAACATTCGAGTGACCAT
tetur05g03030 comp1588_seq4 CGTGGATTTAGTAACATTCGAGTGACCATA
tetur05g03030 comp1588_seq4 CTCCAGCTACAGAAGGAATCACTGAGCCAT
tetur05g03030 comp1588_seq4 AAGGTGTGGAAGTTGTTGATGATTCATGAG
tetur05g03030 comp1588_seq4 GGTGTGGAAGTTGTTGATGATTCATGAGTG
tetur05g03030 comp1588_seq4 GGTTGCAAATTAGTTACATCTTGTCCACCA
tetur05g03030 comp1588_seq4 GTGTGATCAACTAACTGAAGGTGTGGAAGT
tetur05g03030 comp1588_seq4 GTGTGGAAGTTGTTGATGATTCATGAGTGT
tetur05g03030 comp1588_seq4 TCCAGCTACAGAAGGAATCACTGAGCCATC
tetur05g03030 comp1588_seq4 AGAGACGACGACGAAGTGGCACATTAGGTT
tetur05g03140 comp871_seq0 GACCTCTGCAATGTCTGAATGTTATGGTTG
tetur05g03140 comp871_seq0 GTGACCTCTGCAATGTCTGAATGTTATGGT
tetur05g03140 comp871_seq0 ACCTCTGCAATGTCTGAATGTTATGGTTGT
tetur05g03180 comp4507_seq0 AAACCTCTCGTTAATCAGCTGACTGTCGGT
tetur05g03180 comp4507_seq0 GCTACTAATATCATGAATATTGGTGCACCC
tetur05g03760 comp1294_seq0 ATGGGTTCTCTGTCAACTCCGTTTGTCCAC
tetur05g03760 comp1294_seq0 CAACTCCGTTTGTCCACTCTTCTGCCGAGA
tetur05g03760 comp1294_seq0 AACTCCGTTTGTCCACTCTTCTGCCGAGAT
tetur05g03760 comp1294_seq0 CTCCGTTTGTCCACTCTTCTGCCGAGATTG
tetur05g03760 comp1294_seq0 TCCGTTTGTCCACTCTTCTGCCGAGATTGC
tetur05g03760 comp1294_seq0 ACTCCGTTTGTCCACTCTTCTGCCGAGATT
tetur05g03760 comp1294_seq0 AAATGGGTTCTCTGTCAACTCCGTTTGTCC
tetur05g05320 comp154_seq0 GGAATTGTCAACTCGGTTGTATTGGATTTG
tetur05g05320 comp154_seq0 TTCCGGAATTGTCAACTCGGTTGTATTGGA
tetur05g05770 comp5331_seq0 AGTTACACCTTCTTCAACACAGACCTCTTC
tetur05g05770 comp5331_seq0 AGTTTGTTTACTCTGTCTTTGGCTCTGTCG
tetur05g05770 comp5331_seq0 AACAGCAGTGCGTCAACCGAAACAGCTATT
tetur05g05770 comp5331_seq0 ATCGTCATCTAAATCATGTTCTACACCCTC
tetur05g05770 comp5331_seq0 CAACAGCAGTGCGTCAACCGAAACAGCTAT
tetur05g05770 comp5331_seq0 CAAGTTACACCTTCTTCAACACAGACCTCT
tetur05g05770 comp5331_seq0 CAGAGACAAGTAAATGTTATCGCGTATCAG
tetur05g05770 comp5331_seq0 CAGCAGTGCGTCAACCGAAACAGCTATTAT
tetur05g05770 comp5331_seq0 CAGCTATTATTGAAGATGGGCCATTGGAGG
tetur05g05770 comp5331_seq0 CAGTTTGTTTACTCTGTCTTTGGCTCTGTC
tetur05g05770 comp5331_seq0 CCAGAGACAAGTAAATGTTATCGCGTATCA
tetur05g05770 comp5331_seq0 AAGCACACTATAATGGCTCAACAAGAGTCT
tetur05g05770 comp5331_seq0 CTCAGTTTGTTTACTCTGTCTTTGGCTCTG
tetur05g05770 comp5331_seq0 CTCTCAGTTTGTTTACTCTGTCTTTGGCTC
tetur05g05770 comp5331_seq0 CTGTCTTTGGCTCTGTCGCTTTCTGTTTGT
tetur05g05770 comp5331_seq0 CTTCTCTTGTCTACACAGTGATTCAGGCAA
tetur05g05770 comp5331_seq0 AAGTTACACCTTCTTCAACACAGACCTCTT
tetur05g05770 comp5331_seq0 CTTTGGCTCTGTCGCTTTCTGTTTGTGGTT
tetur05g05770 comp5331_seq0 GAGTTAAACCAAACAAACAGCTGATGGACG
tetur05g05770 comp5331_seq0 GCACACTATAATGGCTCAACAAGAGTCTCT
tetur05g05770 comp5331_seq0 GGCTCTGTCGCTTTCTGTTTGTGGTTATTG
tetur05g05770 comp5331_seq0 GTCTTTGGCTCTGTCGCTTTCTGTTTGTGG
tetur05g05770 comp5331_seq0 GTTACACCTTCTTCAACACAGACCTCTTCT
tetur05g05770 comp5331_seq0 GTTTACTCTGTCTTTGGCTCTGTCGCTTTC
tetur05g05770 comp5331_seq0 GTTTGTTTACTCTGTCTTTGGCTCTGTCGC
tetur05g05770 comp5331_seq0 TGAGTTAAACCAAACAAACAGCTGATGGAC
tetur05g05770 comp5331_seq0 TGTCTTTGGCTCTGTCGCTTTCTGTTTGTG
tetur05g05770 comp5331_seq0 TTCTCTTGTCTACACAGTGATTCAGGCAAA
tetur05g05770 comp5331_seq0 AGCACACTATAATGGCTCAACAAGAGTCTC
tetur05g06120 comp1000_seq0 GTGGATTGGCCGATTGTGCACGTTCATTGG
tetur05g06120 comp1000_seq0 GTTTAGTGTGCATAGATAGCCAACTGTGCT
tetur05g06120 comp1000_seq0 TGTTTAGTGTGCATAGATAGCCAACTGTGC
tetur05g06120 comp1000_seq0 TTGTTTAGTGTGCATAGATAGCCAACTGTG
tetur05g07220 comp142_seq6 ATCGGGTAATTGACATGACATGCAAAGTGC
tetur05g07220 comp142_seq6 CATCGGGTAATTGACATGACATGCAAAGTG
tetur05g07220 comp142_seq6 CGGGTAATTGACATGACATGCAAAGTGCTT
tetur05g07430 comp3933_seq0 ATGCAGTTCACTTGTGAAATGTTCCATCCT
tetur05g07430 comp3933_seq0 CACCGTTACTTGCATACAGAGGTAATGGAT
tetur05g07430 comp3933_seq0 GACACCGTTACTTGCATACAGAGGTAATGG
tetur05g07430 comp3933_seq0 GTAAAGTGTGACACCGTTACTTGCATACAG
tetur05g07430 comp3933_seq0 GTGACACCGTTACTTGCATACAGAGGTAAT
tetur05g07430 comp3933_seq0 GTGTGACACCGTTACTTGCATACAGAGGTA
tetur05g07430 comp3933_seq0 GTTCCATCCTAACATTTATCCTGATGGTCG
tetur05g07430 comp3933_seq0 TCCATCCTAACATTTATCCTGATGGTCGAG
tetur05g07430 comp3933_seq0 TGACACCGTTACTTGCATACAGAGGTAATG
tetur05g07430 comp3933_seq0 TGCAGTTCACTTGTGAAATGTTCCATCCTA
tetur05g07430 comp3933_seq0 ACCGTTACTTGCATACAGAGGTAATGGATT
tetur05g07430 comp3933_seq0 TGTGACACCGTTACTTGCATACAGAGGTAA
tetur05g07430 comp3933_seq0 TTCCATCCTAACATTTATCCTGATGGTCGA
tetur05g07710 comp2458_seq0 ATACTACTGACTTGTGATGGTGACAGCGAT
tetur05g07710 comp2458_seq0 ATCCGACAGTAAACGGTGCTTCAACTTCTT
tetur05g07710 comp2458_seq0 ATTGGCTGGTGAGACACTTATCCGTCAGGT
tetur05g07710 comp2458_seq0 AACTGATCCGACAGTAAACGGTGCTTCAAC
tetur05g07710 comp2458_seq0 AACTGGCGACTCACCTTTCCGATTAACCAG
tetur05g07710 comp2458_seq0 CATTGGCTGGTGAGACACTTATCCGTCAGG
tetur05g07710 comp2458_seq0 CCATTGGCTGGTGAGACACTTATCCGTCAG
tetur05g07710 comp2458_seq0 CGACTCACCTTTCCGATTAACCAGCTACTG
tetur05g07710 comp2458_seq0 CGGTGTTTCAATAAAGATAACTGGCGACTC
tetur05g07710 comp2458_seq0 CGTCTATCGCTCAAGACATGACCCTATTAC
tetur05g07710 comp2458_seq0 CTACTGACTTGTGATGGTGACAGCGATTAA
tetur05g07710 comp2458_seq0 CTGAACTGTAACGTCTTTCCATCTTCTTCT
tetur05g07710 comp2458_seq0 CTGACTTGTGATGGTGACAGCGATTAAATA
tetur05g07710 comp2458_seq0 CTGATCCGACAGTAAACGGTGCTTCAACTT
tetur05g07710 comp2458_seq0 CTGGCGACTCACCTTTCCGATTAACCAGCT
tetur05g07710 comp2458_seq0 CTTGTGATGGTGACAGCGATTAAATAGACT
tetur05g07710 comp2458_seq0 GAACTGTAACGTCTTTCCATCTTCTTCTTG
tetur05g07710 comp2458_seq0 GACGGTGTTTCAATAAAGATAACTGGCGAC
tetur05g07710 comp2458_seq0 GACTCACCTTTCCGATTAACCAGCTACTGG
tetur05g07710 comp2458_seq0 GACTTGTGATGGTGACAGCGATTAAATAGA
tetur05g07710 comp2458_seq0 GATCCGACAGTAAACGGTGCTTCAACTTCT
tetur05g07710 comp2458_seq0 GCGACTCACCTTTCCGATTAACCAGCTACT
tetur05g07710 comp2458_seq0 GGCGACTCACCTTTCCGATTAACCAGCTAC
tetur05g07710 comp2458_seq0 GGTGTTTCAATAAAGATAACTGGCGACTCA
tetur05g07710 comp2458_seq0 GTCTATCGCTCAAGACATGACCCTATTACG
tetur05g07710 comp2458_seq0 TACTGACTTGTGATGGTGACAGCGATTAAA
tetur05g07710 comp2458_seq0 TCTGAACTGTAACGTCTTTCCATCTTCTTC
tetur05g07710 comp2458_seq0 TGACTTGTGATGGTGACAGCGATTAAATAG
tetur05g07710 comp2458_seq0 TGATCCGACAGTAAACGGTGCTTCAACTTC
tetur05g07710 comp2458_seq0 TGGCGACTCACCTTTCCGATTAACCAGCTA
tetur05g07710 comp2458_seq0 ACGGTGTTTCAATAAAGATAACTGGCGACT
tetur05g07710 comp2458_seq0 ACTGACTTGTGATGGTGACAGCGATTAAAT
tetur05g07710 comp2458_seq0 ACTGATCCGACAGTAAACGGTGCTTCAACT
tetur05g07710 comp2458_seq0 ACTGGCGACTCACCTTTCCGATTAACCAGC
tetur05g07710 comp2458_seq0 ACTTGTGATGGTGACAGCGATTAAATAGAC
tetur05g08890 comp4831_seq0 CACTGGTCGTCTATTAGCCAAATGAGAACC
tetur05g08890 comp4831_seq0 CAGTTTGTGGTTGTCACTAGTGGTGTATTA
tetur05g08890 comp4831_seq0 CTGGTCGTCTATTAGCCAAATGAGAACCAC
tetur05g08890 comp4831_seq0 CTGTTGCAGTTTGTGGTTGTCACTAGTGGT
tetur05g08890 comp4831_seq0 CTTTCTGTTGCAGTTTGTGGTTGTCACTAG
tetur05g08890 comp4831_seq0 GCAGTTTGTGGTTGTCACTAGTGGTGTATT
tetur05g08890 comp4831_seq0 GGATGAGAATGTTAGTTTAATCACTGGTCG
tetur05g08890 comp4831_seq0 GGGATGAGAATGTTAGTTTAATCACTGGTC
tetur05g08890 comp4831_seq0 GGTCGTCTATTAGCCAAATGAGAACCACAT
tetur05g08890 comp4831_seq0 GTCGTCTATTAGCCAAATGAGAACCACATA
tetur05g08890 comp4831_seq0 GTTGCAGTTTGTGGTTGTCACTAGTGGTGT
tetur05g08890 comp4831_seq0 TAATCACTGGTCGTCTATTAGCCAAATGAG
tetur05g08890 comp4831_seq0 TCACTGGTCGTCTATTAGCCAAATGAGAAC
tetur05g08890 comp4831_seq0 TCTGTTGCAGTTTGTGGTTGTCACTAGTGG
tetur05g08890 comp4831_seq0 TGGTCGTCTATTAGCCAAATGAGAACCACA
tetur05g08890 comp4831_seq0 TGTTGCAGTTTGTGGTTGTCACTAGTGGTG
tetur05g08890 comp4831_seq0 TTCTGTTGCAGTTTGTGGTTGTCACTAGTG
tetur05g08890 comp4831_seq0 TTGCAGTTTGTGGTTGTCACTAGTGGTGTA
tetur05g09030 comp3142_seq0 AGTGATCACACTGCTACTTTGAGCGGGAAT
tetur05g09030 comp3142_seq0 GAGTGATCACACTGCTACTTTGAGCGGGAA
tetur05g09030 comp3142_seq0 GATCACACTGCTACTTTGAGCGGGAATTCA
tetur05g09030 comp3142_seq0 GTGATCACACTGCTACTTTGAGCGGGAATT
tetur05g09030 comp3142_seq0 GTTTAGAGTGATCACACTGCTACTTTGAGC
tetur05g09030 comp3142_seq0 TAGAGTGATCACACTGCTACTTTGAGCGGG
tetur05g09030 comp3142_seq0 TCACACTGCTACTTTGAGCGGGAATTCAAA
tetur05g09030 comp3142_seq0 TGATCACACTGCTACTTTGAGCGGGAATTC
tetur05g09313 comp3174_seq0 AGCGATTCCAATTCTCAACAGCCATCATAC
tetur05g09313 comp3174_seq0 CAGCTGATTGTTAACGCTTCTGCTTCATTT
tetur05g09313 comp3174_seq0 GAGCGATTCCAATTCTCAACAGCCATCATA
tetur05g09313 comp3174_seq0 GCGATTCCAATTCTCAACAGCCATCATACG
tetur05g09313 comp3174_seq0 GGCTTACACTAATTAACTTGGTGAACGTTG
tetur05g09313 comp3174_seq0 GGTTGACAAATATCACCTTAAACTCGCCTT
tetur05g09313 comp3174_seq0 TTTCAGCTGATTGTTAACGCTTCTGCTTCA
tetur05g09395 comp3176_seq0 ATTCCAGTTGTTCTGCTTCTTCTTCGAATG
tetur05g09395 comp3176_seq0 GATGTTACAAATGGTTCTAAGCTTGGGTAC
tetur05g09395 comp3176_seq0 GATTCCAGTTGTTCTGCTTCTTCTTCGAAT
tetur05g09395 comp3176_seq0 GGATGTTACAAATGGTTCTAAGCTTGGGTA
tetur05g09395 comp3176_seq0 GTTACAAATGGTTCTAAGCTTGGGTACTCG
tetur05g09395 comp3176_seq0 TGTTACAAATGGTTCTAAGCTTGGGTACTC
tetur06g04680 comp5626_seq0 CACTTTCCGCTGCTGATGTCAACATCTTGC
tetur06g04680 comp5626_seq0 CATCCATCAGTGACACTCGATATGCCTTAT
tetur06g04680 comp5626_seq0 CCTCACTTTCCGCTGCTGATGTCAACATCT
tetur06g04680 comp5626_seq0 CTACTCATCCATCAGTGACACTCGATATGC
tetur06g04680 comp5626_seq0 CTCACTTTCCGCTGCTGATGTCAACATCTT
tetur06g04680 comp5626_seq0 CTCATCCATCAGTGACACTCGATATGCCTT
tetur06g04680 comp5626_seq0 CTGTACGCTTCTACCTCATGCACTGGAAAT
tetur06g04680 comp5626_seq0 GTACGCTTCTACCTCATGCACTGGAAATTT
tetur06g04680 comp5626_seq0 TACTCATCCATCAGTGACACTCGATATGCC
tetur06g04680 comp5626_seq0 TCACTTTCCGCTGCTGATGTCAACATCTTG
tetur06g04680 comp5626_seq0 TCATCCATCAGTGACACTCGATATGCCTTA
tetur06g04680 comp5626_seq0 ACTACTCATCCATCAGTGACACTCGATATG
tetur06g04680 comp5626_seq0 ACTCATCCATCAGTGACACTCGATATGCCT
tetur06g05730 comp2931_seq0 ATGACTTATTGGTCAGTCTGAGCTCACCTG
tetur06g05730 comp2931_seq0 CCATTCCAATTACGGTCCTATTTGTTGCTT
tetur06g05730 comp2931_seq0 CCTGTATTGTAAGAGCAACAGAGGATTACA
tetur06g05730 comp2931_seq0 AAGCCTGTATTGTAAGAGCAACAGAGGATT
tetur06g05730 comp2931_seq0 CTCACCTGGATTCATTTGGTGCTGCCGATC
tetur06g05730 comp2931_seq0 CTGAGCTCACCTGGATTCATTTGGTGCTGC
tetur06g05730 comp2931_seq0 GACTTATTGGTCAGTCTGAGCTCACCTGGA
tetur06g05730 comp2931_seq0 GCAACAGAGGATTACAACTTGTAGATGTCA
tetur06g05730 comp2931_seq0 GCCTGTATTGTAAGAGCAACAGAGGATTAC
tetur06g05730 comp2931_seq0 GCTCACCTGGATTCATTTGGTGCTGCCGAT
tetur06g05730 comp2931_seq0 GTCTGAGCTCACCTGGATTCATTTGGTGCT
tetur06g05730 comp2931_seq0 GTCTGCAAATGATGGAAGGTTATCCTGGAA
tetur06g05730 comp2931_seq0 TCTGAGCTCACCTGGATTCATTTGGTGCTG
tetur06g05730 comp2931_seq0 TGACTTATTGGTCAGTCTGAGCTCACCTGG
tetur06g05730 comp2931_seq0 TGAGCTCACCTGGATTCATTTGGTGCTGCC
tetur06g05730 comp2931_seq0 ACTTATTGGTCAGTCTGAGCTCACCTGGAT
tetur06g06090 comp1687_seq0 AGGGTTCTTGTTCACCGGGTTGTACTAATG
tetur06g06090 comp1687_seq0 AGGTGTTAAAGTCTCTTGCGAGGGTTCTTG
tetur06g06090 comp1687_seq0 ATAGTCACTCATTGCGACACTAAGACAATC
tetur06g06090 comp1687_seq0 CACCGGGTTGTACTAATGGTTGAACTGGTT
tetur06g06090 comp1687_seq0 CACTCATTGCGACACTAAGACAATCGACTT
tetur06g06090 comp1687_seq0 CATAGTCACTCATTGCGACACTAAGACAAT
tetur06g06090 comp1687_seq0 CCATAGTCACTCATTGCGACACTAAGACAA
tetur06g06090 comp1687_seq0 CCGGGTTGTACTAATGGTTGAACTGGTTCA
tetur06g06090 comp1687_seq0 CGACACTAAGACAATCGACTTCAAATGGTT
tetur06g06090 comp1687_seq0 CGAGGGTTCTTGTTCACCGGGTTGTACTAA
tetur06g06090 comp1687_seq0 CGGGTTGTACTAATGGTTGAACTGGTTCAG
tetur06g06090 comp1687_seq0 CTCATTGCGACACTAAGACAATCGACTTCA
tetur06g06090 comp1687_seq0 AAGTCTCTTGCGAGGGTTCTTGTTCACCGG
tetur06g06090 comp1687_seq0 CTTGCGAGGGTTCTTGTTCACCGGGTTGTA
tetur06g06090 comp1687_seq0 CTTGTTCACCGGGTTGTACTAATGGTTGAA
tetur06g06090 comp1687_seq0 GACACTAAGACAATCGACTTCAAATGGTTG
tetur06g06090 comp1687_seq0 GAGGGTTCTTGTTCACCGGGTTGTACTAAT
tetur06g06090 comp1687_seq0 GAGGTGTTAAAGTCTCTTGCGAGGGTTCTT
tetur06g06090 comp1687_seq0 GATTTGGATTGGCGTAACTTTCATGAAGCT
tetur06g06090 comp1687_seq0 GCGACACTAAGACAATCGACTTCAAATGGT
tetur06g06090 comp1687_seq0 GCGAGGGTTCTTGTTCACCGGGTTGTACTA
tetur06g06090 comp1687_seq0 GGGTTCTTGTTCACCGGGTTGTACTAATGG
tetur06g06090 comp1687_seq0 GGTTCTTGTTCACCGGGTTGTACTAATGGT
tetur06g06090 comp1687_seq0 GTCACTCATTGCGACACTAAGACAATCGAC
tetur06g06090 comp1687_seq0 GTTAAAGTCTCTTGCGAGGGTTCTTGTTCA
tetur06g06090 comp1687_seq0 ACACTAAGACAATCGACTTCAAATGGTTGG
tetur06g06090 comp1687_seq0 GTTCACCGGGTTGTACTAATGGTTGAACTG
tetur06g06090 comp1687_seq0 GTTCTTGTTCACCGGGTTGTACTAATGGTT
tetur06g06090 comp1687_seq0 TAAAGTCTCTTGCGAGGGTTCTTGTTCACC
tetur06g06090 comp1687_seq0 TAGTCACTCATTGCGACACTAAGACAATCG
tetur06g06090 comp1687_seq0 TCTTGTTCACCGGGTTGTACTAATGGTTGA
tetur06g06090 comp1687_seq0 TGCGACACTAAGACAATCGACTTCAAATGG
tetur06g06090 comp1687_seq0 ACCGGGTTGTACTAATGGTTGAACTGGTTC
tetur06g06090 comp1687_seq0 TTAAAGTCTCTTGCGAGGGTTCTTGTTCAC
tetur06g06090 comp1687_seq0 TTCACCGGGTTGTACTAATGGTTGAACTGG
tetur06g06090 comp1687_seq0 TTCTTGTTCACCGGGTTGTACTAATGGTTG
tetur06g06090 comp1687_seq0 TTGCGACACTAAGACAATCGACTTCAAATG
tetur06g06090 comp1687_seq0 TTGCGAGGGTTCTTGTTCACCGGGTTGTAC
tetur06g06090 comp1687_seq0 TTGGATTGGCGTAACTTTCATGAAGCTTGA
tetur06g06090 comp1687_seq0 TTGTTCACCGGGTTGTACTAATGGTTGAAC
tetur06g06090 comp1687_seq0 TTTGGATTGGCGTAACTTTCATGAAGCTTG
tetur06g06090 comp1687_seq0 ACTCATTGCGACACTAAGACAATCGACTTC
tetur06g06260 comp2707_seq0 AGTGATTCTTCCGCTGTTGGTTCCTTTGAT
tetur06g06260 comp2707_seq0 ATTCGAGTGATTCTTCCGCTGTTGGTTCCT
tetur06g06260 comp2707_seq0 CGAGTGATTCTTCCGCTGTTGGTTCCTTTG
tetur06g06260 comp2707_seq0 CTCTCACAGAACAAACCTTCAATATCTCCA
tetur06g06260 comp2707_seq0 GAGTGATTCTTCCGCTGTTGGTTCCTTTGA
tetur06g06260 comp2707_seq0 AATTCGAGTGATTCTTCCGCTGTTGGTTCC
tetur06g06260 comp2707_seq0 GTAAATTCGAGTGATTCTTCCGCTGTTGGT
tetur06g06260 comp2707_seq0 GTGATTCTTCCGCTGTTGGTTCCTTTGATT
tetur06g06260 comp2707_seq0 TGTAAATTCGAGTGATTCTTCCGCTGTTGG
tetur06g06260 comp2707_seq0 TTCACTGTCCCTAGGAGTTTGACTCGCTTA
tetur06g06260 comp2707_seq0 TTGTAAATTCGAGTGATTCTTCCGCTGTTG
tetur06g06260 comp2707_seq0 ACTCTCACAGAACAAACCTTCAATATCTCC
tetur06g06260 comp2707_seq0 AAATTCGAGTGATTCTTCCGCTGTTGGTTC
tetur07g00020 comp4068_seq0 AGGTGATATTAAAGCTTGTGCAACTGCTGC
tetur07g00020 comp4068_seq0 CACCCAGCTTTCCACTCACTACACAAACTT
tetur07g00020 comp4068_seq0 CCAGCTTTCCACTCACTACACAAACTTCAC
tetur07g00020 comp4068_seq0 CCCAGCTTTCCACTCACTACACAAACTTCA
tetur07g00020 comp4068_seq0 CCTTGAATCTGCATCATTAGTATCCACACC
tetur07g00020 comp4068_seq0 AAGCTTGTGCAACTGCTGCAGTTGCTGCAG
tetur07g00020 comp4068_seq0 CTGGTCTGGTTCTCAGTTTGCTTCCCACTT
tetur07g00020 comp4068_seq0 CTGGTTCTCAGTTTGCTTCCCACTTTATCA
tetur07g00020 comp4068_seq0 GGTCTGGTTCTCAGTTTGCTTCCCACTTTA
tetur07g00020 comp4068_seq0 GGTGATATTAAAGCTTGTGCAACTGCTGCA
tetur07g00020 comp4068_seq0 GGTTCTCAGTTTGCTTCCCACTTTATCATA
tetur07g00020 comp4068_seq0 GTCTGGTTCTCAGTTTGCTTCCCACTTTAT
tetur07g00020 comp4068_seq0 TCCTTGAATCTGCATCATTAGTATCCACAC
tetur07g00020 comp4068_seq0 TCTGGTTCTCAGTTTGCTTCCCACTTTATC
tetur07g00020 comp4068_seq0 ACCCAGCTTTCCACTCACTACACAAACTTC
tetur07g00020 comp4068_seq0 TTCTGGTCTGGTTCTCAGTTTGCTTCCCAC
tetur07g00020 comp4068_seq0 TTTCTGGTCTGGTTCTCAGTTTGCTTCCCA
tetur07g00340 comp3924_seq0 ATGAGGAACAGTCGGGTGGTTTAATACAGT
tetur07g00340 comp3924_seq0 CACGAGTAAACACATATCCATCAGGAGTTT
tetur07g00340 comp3924_seq0 CGAGTAAACACATATCCATCAGGAGTTTCA
tetur07g00340 comp3924_seq0 CGGGTGGTTTAATACAGTGTATTATGATGG
tetur07g00340 comp3924_seq0 CTATCCCATCTAATTAACAACCGCCAACTT
tetur07g00340 comp3924_seq0 GAACTGGAACACGCACCTCTTTACTCTCCA
tetur07g00340 comp3924_seq0 GAGGAACAGTCGGGTGGTTTAATACAGTGT
tetur07g00340 comp3924_seq0 GAGTAAACACATATCCATCAGGAGTTTCAC
tetur07g00340 comp3924_seq0 GATGAGGAACAGTCGGGTGGTTTAATACAG
tetur07g00340 comp3924_seq0 GGAACTGGAACACGCACCTCTTTACTCTCC
tetur07g00340 comp3924_seq0 TGAGGAACAGTCGGGTGGTTTAATACAGTG
tetur07g00340 comp3924_seq0 TGATGAGGAACAGTCGGGTGGTTTAATACA
tetur07g00340 comp3924_seq0 TTCTATCCCATCTAATTAACAACCGCCAAC
tetur07g00340 comp3924_seq0 TTGATGAGGAACAGTCGGGTGGTTTAATAC
tetur07g00340 comp3924_seq0 ACGAGTAAACACATATCCATCAGGAGTTTC
tetur07g00340 comp3924_seq0 ACTGGAACACGCACCTCTTTACTCTCCAAG
tetur07g00340 comp3924_seq0 ACTTTCTATCCCATCTAATTAACAACCGCC
tetur07g00620 comp3764_seq0 AGGAGGTCGTCTTGAAAGGCAAAGTATTTC
tetur07g00620 comp3764_seq0 AGGTCGTCTTGAAAGGCAAAGTATTTCACT
tetur07g00620 comp3764_seq0 CAAATCCCGTGAAATCATATACTACCAGAG
tetur07g00620 comp3764_seq0 CCCGTGAAATCATATACTACCAGAGTGACT
tetur07g00620 comp3764_seq0 CCGCTAATTCAAAGCAATGGGATTCCATGT
tetur07g00620 comp3764_seq0 GAAGGAGGTCGTCTTGAAAGGCAAAGTATT
tetur07g00620 comp3764_seq0 AATCCCGTGAAATCATATACTACCAGAGTG
tetur07g00620 comp3764_seq0 GAGGTCGTCTTGAAAGGCAAAGTATTTCAC
tetur07g00620 comp3764_seq0 GCCGCTAATTCAAAGCAATGGGATTCCATG
tetur07g00620 comp3764_seq0 GGAAGGAGGTCGTCTTGAAAGGCAAAGTAT
tetur07g00620 comp3764_seq0 GGAGGTCGTCTTGAAAGGCAAAGTATTTCA
tetur07g00620 comp3764_seq0 GTCAAATCCCGTGAAATCATATACTACCAG
tetur07g00620 comp3764_seq0 TAATGGTGATTGGCAAAGTGATCCGCTAGC
tetur07g00620 comp3764_seq0 TCCCGTGAAATCATATACTACCAGAGTGAC
tetur07g00620 comp3764_seq0 TTATTAGAGATACGGCGAGTATCTGAGCGA
tetur07g00620 comp3764_seq0 TTGCCGCTAATTCAAAGCAATGGGATTCCA
tetur07g00620 comp3764_seq0 TTTGCGGTCAAATCCCGTGAAATCATATAC
tetur07g01510 comp2683_seq0 AGCTTGAAGCAAATAGGCTGAAAGCAAATG
tetur07g01510 comp2683_seq0 AGGAGCGTGTGAAATGAAGTCATTCCAAGC
tetur07g01510 comp2683_seq0 ATGAAGTGGTCTATTTCACCATTGATAGCC
tetur07g01510 comp2683_seq0 CAGGAGCGTGTGAAATGAAGTCATTCCAAG
tetur07g01510 comp2683_seq0 GAAGTGGTCTATTTCACCATTGATAGCCAA
tetur07g01510 comp2683_seq0 GAGCGTGTGAAATGAAGTCATTCCAAGCGA
tetur07g01510 comp2683_seq0 GATGAAGTGGTCTATTTCACCATTGATAGC
tetur07g01510 comp2683_seq0 GCAGATATTATCACATAGGCAACCCGATCA
tetur07g01510 comp2683_seq0 GCTTGAAGCAAATAGGCTGAAAGCAAATGA
tetur07g01510 comp2683_seq0 GGAGCGTGTGAAATGAAGTCATTCCAAGCG
tetur07g01510 comp2683_seq0 GGCAGATATTATCACATAGGCAACCCGATC
tetur07g01510 comp2683_seq0 GGGCAGATATTATCACATAGGCAACCCGAT
tetur07g01510 comp2683_seq0 GGTCTATTTCACCATTGATAGCCAAATCGT
tetur07g01510 comp2683_seq0 GTGGTCTATTTCACCATTGATAGCCAAATC
tetur07g01510 comp2683_seq0 TGAAGTGGTCTATTTCACCATTGATAGCCA
tetur07g01510 comp2683_seq0 TGGTCTATTTCACCATTGATAGCCAAATCG
tetur07g01540 comp129_seq3 GGGAAATGGGAAGAGGACAACATAGATAGA
tetur07g01710 comp2117_seq0 AACACTACCCAACCAATTATCCCTCCAAAC
tetur07g01710 comp2117_seq0 ATCAACACCATCTGACAAGTCAAGTACTTC
tetur07g01710 comp2117_seq0 ATCCATATTCGACCTTCTAGTTCGATTACC
tetur07g01710 comp2117_seq0 ATCCCTCCAAACCCGATCAAATTTGTTCCC
tetur07g01710 comp2117_seq0 AAACCCGATCAAATTTGTTCCCAATGTTCC
tetur07g01710 comp2117_seq0 AACCAATTATCCCTCCAAACCCGATCAAAT
tetur07g01710 comp2117_seq0 AACCCGATCAAATTTGTTCCCAATGTTCCG
tetur07g01710 comp2117_seq0 ATTCAACCGAATCGTAGTCGGAATATCCTC
tetur07g01710 comp2117_seq0 CAAACCCGATCAAATTTGTTCCCAATGTTC
tetur07g01710 comp2117_seq0 CAACCAATTATCCCTCCAAACCCGATCAAA
tetur07g01710 comp2117_seq0 CAACCACAAGCTCAACATGTTCAACCATCA
tetur07g01710 comp2117_seq0 CAACCGAATCGTAGTCGGAATATCCTCAGA
tetur07g01710 comp2117_seq0 CAAGTACTTCGCCTGCCTCTAACCTTATTT
tetur07g01710 comp2117_seq0 CAATTATCCCTCCAAACCCGATCAAATTTG
tetur07g01710 comp2117_seq0 CACTACCCAACCAATTATCCCTCCAAACCC
tetur07g01710 comp2117_seq0 CCAAACCCGATCAAATTTGTTCCCAATGTT
tetur07g01710 comp2117_seq0 CCAACCAATTATCCCTCCAAACCCGATCAA
tetur07g01710 comp2117_seq0 CCAATTATCCCTCCAAACCCGATCAAATTT
tetur07g01710 comp2117_seq0 CCACAAGCTCAACATGTTCAACCATCAAAC
tetur07g01710 comp2117_seq0 CCCAACCAATTATCCCTCCAAACCCGATCA
tetur07g01710 comp2117_seq0 CCCTCCAAACCCGATCAAATTTGTTCCCAA
tetur07g01710 comp2117_seq0 CCGAAATCCATATTCGACCTTCTAGTTCGA
tetur07g01710 comp2117_seq0 CGAAATCCATATTCGACCTTCTAGTTCGAT
tetur07g01710 comp2117_seq0 CGGCTAAACAAATCAACACCATCTGACAAG
tetur07g01710 comp2117_seq0 CTACCCAACCAATTATCCCTCCAAACCCGA
tetur07g01710 comp2117_seq0 CTAGTTCGATTACCGCTCATTCTTCAAACA
tetur07g01710 comp2117_seq0 CTCCAAACCCGATCAAATTTGTTCCCAATG
tetur07g01710 comp2117_seq0 GCTAAACAAATCAACACCATCTGACAAGTC
tetur07g01710 comp2117_seq0 GGCTAAACAAATCAACACCATCTGACAAGT
tetur07g01710 comp2117_seq0 GTAAAGATCAGTCCATGCGAAAGAAATGGA
tetur07g01710 comp2117_seq0 GTCAAGTACTTCGCCTGCCTCTAACCTTAT
tetur07g01710 comp2117_seq0 GTCAATTGTGTAAAGATCAGTCCATGCGAA
tetur07g01710 comp2117_seq0 GTGTAAAGATCAGTCCATGCGAAAGAAATG
tetur07g01710 comp2117_seq0 ACACTACCCAACCAATTATCCCTCCAAACC
tetur07g01710 comp2117_seq0 GTTCCGAAATCCATATTCGACCTTCTAGTT
tetur07g01710 comp2117_seq0 TAAACACTACCCAACCAATTATCCCTCCAA
tetur07g01710 comp2117_seq0 TAGTTCGATTACCGCTCATTCTTCAAACAC
tetur07g01710 comp2117_seq0 TATCCCTCCAAACCCGATCAAATTTGTTCC
tetur07g01710 comp2117_seq0 TCAACACCATCTGACAAGTCAAGTACTTCG
tetur07g01710 comp2117_seq0 TCAACCGAATCGTAGTCGGAATATCCTCAG
tetur07g01710 comp2117_seq0 ACCAATTATCCCTCCAAACCCGATCAAATT
tetur07g01710 comp2117_seq0 TCCCTCCAAACCCGATCAAATTTGTTCCCA
tetur07g01710 comp2117_seq0 TCCGAAATCCATATTCGACCTTCTAGTTCG
tetur07g01710 comp2117_seq0 TCTAGTTCGATTACCGCTCATTCTTCAAAC
tetur07g01710 comp2117_seq0 ACCCAACCAATTATCCCTCCAAACCCGATC
tetur07g01710 comp2117_seq0 TGTAAAGATCAGTCCATGCGAAAGAAATGG
tetur07g01710 comp2117_seq0 TTAAACACTACCCAACCAATTATCCCTCCA
tetur07g01710 comp2117_seq0 TTATCCCTCCAAACCCGATCAAATTTGTTC
tetur07g01710 comp2117_seq0 TTCAACCGAATCGTAGTCGGAATATCCTCA
tetur07g01710 comp2117_seq0 TTCCGAAATCCATATTCGACCTTCTAGTTC
tetur07g01710 comp2117_seq0 TTTAAACACTACCCAACCAATTATCCCTCC
tetur07g01710 comp2117_seq0 ACTACCCAACCAATTATCCCTCCAAACCCG
tetur07g02440 comp3938_seq0 CACCGGTTGCTGAATTATTACATGAACGTG
tetur07g02440 comp3938_seq0 CCGGTTGCTGAATTATTACATGAACGTGAG
tetur07g02440 comp3938_seq0 CGGTTGCTGAATTATTACATGAACGTGAGG
tetur07g02440 comp3938_seq0 GATTGTGGTTGTTTATTGATCAGCGTGACA
tetur07g02440 comp3938_seq0 GGTTGCTGAATTATTACATGAACGTGAGGA
tetur07g02440 comp3938_seq0 TGATTGTGGTTGTTTATTGATCAGCGTGAC
tetur07g02570 comp1309_seq0 CATGAGTTGCAGTTCATCACCAGTTGCAAT
tetur07g02570 comp1309_seq0 GACCGACCACCATGTTAGCAACATAGTAAG
tetur07g02570 comp1309_seq0 AATCAGCAAGATCGTGCTAATGCGATCGCT
tetur07g02570 comp1309_seq0 GGTCGAAATTGCAAAGCTTGGAGGAAATAA
tetur07g02570 comp1309_seq0 GTTGCAATTTCTCGTTCAGCAGCAGACAAA
tetur07g02570 comp1309_seq0 ACCGACCACCATGTTAGCAACATAGTAAGG
tetur07g02570 comp1309_seq0 TGGTCGAAATTGCAAAGCTTGGAGGAAATA
tetur07g02730 comp313_seq0 ATATCCCTTGATTGTTGCTCACGCAATTAG
tetur07g02730 comp313_seq0 ATCCCTTGATTGTTGCTCACGCAATTAGTT
tetur07g02730 comp313_seq0 ATGATATCCCTTGATTGTTGCTCACGCAAT
tetur07g02730 comp313_seq0 CAAAGAGTACAACATCAGCGGTTCTATCAG
tetur07g02730 comp313_seq0 CAACGATAACTTTGCTCCGACCAAGATTAA
tetur07g02730 comp313_seq0 AACGATAACTTTGCTCCGACCAAGATTAAC
tetur07g02730 comp313_seq0 CCAAAGAGTACAACATCAGCGGTTCTATCA
tetur07g02730 comp313_seq0 CCCTTGATTGTTGCTCACGCAATTAGTTGG
tetur07g02730 comp313_seq0 CCTTGATTGTTGCTCACGCAATTAGTTGGC
tetur07g02730 comp313_seq0 CGATAACTTTGCTCCGACCAAGATTAACTT
tetur07g02730 comp313_seq0 CTCACGCAATTAGTTGGCAACAACTTGATT
tetur07g02730 comp313_seq0 CTTGATTGTTGCTCACGCAATTAGTTGGCA
tetur07g02730 comp313_seq0 CTTTGCTCCGACCAAGATTAACTTACATCG
tetur07g02730 comp313_seq0 AAAGAGTACAACATCAGCGGTTCTATCAGT
tetur07g02730 comp313_seq0 GAGCAAGAGGATTGCTCTGCCATTGGGATG
tetur07g02730 comp313_seq0 GATATCCCTTGATTGTTGCTCACGCAATTA
tetur07g02730 comp313_seq0 GATTGTTGCTCACGCAATTAGTTGGCAACA
tetur07g02730 comp313_seq0 GCTCACGCAATTAGTTGGCAACAACTTGAT
tetur07g02730 comp313_seq0 GGGTATTATCCCAAGCTGGACAAATGCTTC
tetur07g02730 comp313_seq0 GGTACCAAAGAGTACAACATCAGCGGTTCT
tetur07g02730 comp313_seq0 GTACCAAAGAGTACAACATCAGCGGTTCTA
tetur07g02730 comp313_seq0 GTGTCCACCCTCCAAGGATGACAACGATAA
tetur07g02730 comp313_seq0 GTTGCTCACGCAATTAGTTGGCAACAACTT
tetur07g02730 comp313_seq0 TATGATATCCCTTGATTGTTGCTCACGCAA
tetur07g02730 comp313_seq0 ACCAAAGAGTACAACATCAGCGGTTCTATC
tetur07g02730 comp313_seq0 TCCCTTGATTGTTGCTCACGCAATTAGTTG
tetur07g02730 comp313_seq0 TGATTGTTGCTCACGCAATTAGTTGGCAAC
tetur07g02730 comp313_seq0 TGCTCACGCAATTAGTTGGCAACAACTTGA
tetur07g02730 comp313_seq0 TGGTACCAAAGAGTACAACATCAGCGGTTC
tetur07g02730 comp313_seq0 TGTCCACCCTCCAAGGATGACAACGATAAC
tetur07g02730 comp313_seq0 TGTGTCCACCCTCCAAGGATGACAACGATA
tetur07g02730 comp313_seq0 TTATGATATCCCTTGATTGTTGCTCACGCA
tetur07g02730 comp313_seq0 TTGATTGTTGCTCACGCAATTAGTTGGCAA
tetur07g02730 comp313_seq0 TTGCTCACGCAATTAGTTGGCAACAACTTG
tetur07g02730 comp313_seq0 ACGATAACTTTGCTCCGACCAAGATTAACT
tetur07g02730 comp313_seq0 TTGTTGCTCACGCAATTAGTTGGCAACAAC
tetur07g03300 comp3403_seq0 AGCCTACTGTTCTGCTAGTGAATTTGAAGG
tetur07g03300 comp3403_seq0 AGCTTAATGATCGGCTGAGTCAGCCTACTG
tetur07g03300 comp3403_seq0 AGTCAGCCTACTGTTCTGCTAGTGAATTTG
tetur07g03300 comp3403_seq0 AGTGAATTTGAAGGCTGATTGTTTACCGAC
tetur07g03300 comp3403_seq0 ATCAACCCAACAGTACAACTCCTCCATTAC
tetur07g03300 comp3403_seq0 ATCGGCTGAGTCAGCCTACTGTTCTGCTAG
tetur07g03300 comp3403_seq0 ATCTCCTTCCACCTACTCCTCAACATCACT
tetur07g03300 comp3403_seq0 ATGATCGGCTGAGTCAGCCTACTGTTCTGC
tetur07g03300 comp3403_seq0 ATGTAAATCTCCTTCCACCTACTCCTCAAC
tetur07g03300 comp3403_seq0 AACCCAACAGTACAACTCCTCCATTACGAG
tetur07g03300 comp3403_seq0 ATTTGTGTCTAAACCAGTTACGGTCGAAAG
tetur07g03300 comp3403_seq0 CAACCCAACAGTACAACTCCTCCATTACGA
tetur07g03300 comp3403_seq0 CAGCCTACTGTTCTGCTAGTGAATTTGAAG
tetur07g03300 comp3403_seq0 CATCAACCCAACAGTACAACTCCTCCATTA
tetur07g03300 comp3403_seq0 CATCTCCTTTGTGCAAGTCTAGTAAACTCA
tetur07g03300 comp3403_seq0 CCTACTGTTCTGCTAGTGAATTTGAAGGCT
tetur07g03300 comp3403_seq0 AAGCTTAATGATCGGCTGAGTCAGCCTACT
tetur07g03300 comp3403_seq0 CTAAACCAGTTACGGTCGAAAGACTTTCAA
tetur07g03300 comp3403_seq0 CTACTGTTCTGCTAGTGAATTTGAAGGCTG
tetur07g03300 comp3403_seq0 CTAGTGAATTTGAAGGCTGATTGTTTACCG
tetur07g03300 comp3403_seq0 CTCCTTTGTGCAAGTCTAGTAAACTCACAA
tetur07g03300 comp3403_seq0 CTGAGTCAGCCTACTGTTCTGCTAGTGAAT
tetur07g03300 comp3403_seq0 CTTAATGATCGGCTGAGTCAGCCTACTGTT
tetur07g03300 comp3403_seq0 GAGTCAGCCTACTGTTCTGCTAGTGAATTT
tetur07g03300 comp3403_seq0 AATCTCCTTCCACCTACTCCTCAACATCAC
tetur07g03300 comp3403_seq0 GATCGGCTGAGTCAGCCTACTGTTCTGCTA
tetur07g03300 comp3403_seq0 AATGATCGGCTGAGTCAGCCTACTGTTCTG
tetur07g03300 comp3403_seq0 GCTAGTGAATTTGAAGGCTGATTGTTTACC
tetur07g03300 comp3403_seq0 GCTGAGTCAGCCTACTGTTCTGCTAGTGAA
tetur07g03300 comp3403_seq0 GCTTAATGATCGGCTGAGTCAGCCTACTGT
tetur07g03300 comp3403_seq0 AAAGCTTAATGATCGGCTGAGTCAGCCTAC
tetur07g03300 comp3403_seq0 GGCTGAGTCAGCCTACTGTTCTGCTAGTGA
tetur07g03300 comp3403_seq0 GTAAATCTCCTTCCACCTACTCCTCAACAT
tetur07g03300 comp3403_seq0 GTCAGCCTACTGTTCTGCTAGTGAATTTGA
tetur07g03300 comp3403_seq0 GTCTAAACCAGTTACGGTCGAAAGACTTTC
tetur07g03300 comp3403_seq0 GTGTCTAAACCAGTTACGGTCGAAAGACTT
tetur07g03300 comp3403_seq0 TAAATCTCCTTCCACCTACTCCTCAACATC
tetur07g03300 comp3403_seq0 TACTGTTCTGCTAGTGAATTTGAAGGCTGA
tetur07g03300 comp3403_seq0 TCAACCCAACAGTACAACTCCTCCATTACG
tetur07g03300 comp3403_seq0 TCAGCCTACTGTTCTGCTAGTGAATTTGAA
tetur07g03300 comp3403_seq0 TCATCTCCTTTGTGCAAGTCTAGTAAACTC
tetur07g03300 comp3403_seq0 TCTAAACCAGTTACGGTCGAAAGACTTTCA
tetur07g03300 comp3403_seq0 TCTCCTTTGTGCAAGTCTAGTAAACTCACA
tetur07g03300 comp3403_seq0 TGTAAATCTCCTTCCACCTACTCCTCAACA
tetur07g03300 comp3403_seq0 TTAATGATCGGCTGAGTCAGCCTACTGTTC
tetur07g03300 comp3403_seq0 TTGTGTCTAAACCAGTTACGGTCGAAAGAC
tetur07g03300 comp3403_seq0 TTTGTGTCTAAACCAGTTACGGTCGAAAGA
tetur07g03300 comp3403_seq0 ACTGTTCTGCTAGTGAATTTGAAGGCTGAT
tetur07g03570 comp3384_seq0 AGTGGTAACAATACTGGAGATAAGCTTGGT
tetur07g03570 comp3384_seq0 ATCCAGTGGTTCAACTGGTGGTGGTAGTGG
tetur07g03570 comp3384_seq0 CCTTTGGTCGTTTCTTAGAGCGAAACATAA
tetur07g03570 comp3384_seq0 CGATGGATGCAACTTCTTTCTTACCTTTCC
tetur07g03570 comp3384_seq0 CGATTCGATGGATGCAACTTCTTTCTTACC
tetur07g03570 comp3384_seq0 GATGGATGCAACTTCTTTCTTACCTTTCCT
tetur07g03570 comp3384_seq0 GATTCGATGGATGCAACTTCTTTCTTACCT
tetur07g03570 comp3384_seq0 GGATGCAACTTCTTTCTTACCTTTCCTTCT
tetur07g03570 comp3384_seq0 GTGGCGATTATCAATATCTATCGCAGCCGA
tetur07g03570 comp3384_seq0 TATCGCAGCCGATGCATGTTTAGATGTTGC
tetur07g03570 comp3384_seq0 TCGATGGATGCAACTTCTTTCTTACCTTTC
tetur07g03570 comp3384_seq0 TCGCAGCCGATGCATGTTTAGATGTTGCAA
tetur07g03570 comp3384_seq0 TGGATGCAACTTCTTTCTTACCTTTCCTTC
tetur07g03570 comp3384_seq0 ACGATTCGATGGATGCAACTTCTTTCTTAC
tetur07g03570 comp3384_seq0 TTTCCATCTCCTCCTCTATTGTTTCTCTTC
tetur07g03610 comp721_seq0 AAACCAGAAACCACTAAACCACTAGACCAC
tetur07g03610 comp721_seq0 AACCAGAAACCACTAAACCACTAGACCACC
tetur07g03610 comp721_seq0 CAGAAACCACTAAACCACTAGACCACCAAA
tetur07g03610 comp721_seq0 CCACGTCATGATTTATTTGTAGGTTCAAGG
tetur07g03610 comp721_seq0 CCAGAAACCACTAAACCACTAGACCACCAA
tetur07g03610 comp721_seq0 GAAACCAGAAACCACTAAACCACTAGACCA
tetur07g03610 comp721_seq0 GTAATGGTATTAAGCAAGGGTAGTCCGGAA
tetur07g03610 comp721_seq0 TGGTATTAAGCAAGGGTAGTCCGGAAGAAA
tetur07g03610 comp721_seq0 AGAAACCAGAAACCACTAAACCACTAGACC
tetur07g03840 comp146_seq0 AAGACTAATGATCCTGAAATCACCCGAGGT
tetur07g03840 comp146_seq0 AAAGACTAATGATCCTGAAATCACCCGAGG
tetur07g05990 comp2768_seq0 ATGGTCAGCTCCCAATTCTTCTAATGAGGC
tetur07g05990 comp2768_seq0 CATAATCAGCAAATCACAAGAAACGACGGA
tetur07g05990 comp2768_seq0 GGTCAGCTCCCAATTCTTCTAATGAGGCAA
tetur07g05990 comp2768_seq0 GTCAGCTCCCAATTCTTCTAATGAGGCAAC
tetur07g05990 comp2768_seq0 TGGTCAGCTCCCAATTCTTCTAATGAGGCA
tetur07g06500 comp91_seq8 AGTGGAAAGAGATGATGGGAGATGCTACTC
tetur07g06500 comp91_seq8 ATGGGAGATGCTACTCTACACCAAGAAGCT
tetur07g06500 comp91_seq8 CTAAAGCAATTGGAGGCTAATCAGTAGAGC
tetur07g06500 comp91_seq8 GAGAGTGGAAAGAGATGATGGGAGATGCTA
tetur07g06500 comp91_seq8 GAGTGGAAAGAGATGATGGGAGATGCTACT
tetur07g06500 comp91_seq8 GATGGGAGATGCTACTCTACACCAAGAAGC
tetur07g06500 comp91_seq8 TGATGGGAGATGCTACTCTACACCAAGAAG
tetur07g06500 comp91_seq8 AGAGTGGAAAGAGATGATGGGAGATGCTAC
tetur07g06540 comp4305_seq0 ATCACGGAATCCCTTCGTGAAATTGAGGGC
tetur07g06540 comp4305_seq0 ATTGAGGGCTTCAATAACGGGTTGATGTGT
tetur07g06540 comp4305_seq0 CAATAGTCATCACGGAATCCCTTCGTGAAA
tetur07g06540 comp4305_seq0 CACGGAATCCCTTCGTGAAATTGAGGGCTT
tetur07g06540 comp4305_seq0 CAGAAATTGTTGGTGTTGCCATGACTTTCA
tetur07g06540 comp4305_seq0 CAGTTCACCGCATTTAAAGATAACCTCTTC
tetur07g06540 comp4305_seq0 CATTGTCAGAAATTGTTGGTGTTGCCATGA
tetur07g06540 comp4305_seq0 CCCTTCGTGAAATTGAGGGCTTCAATAACG
tetur07g06540 comp4305_seq0 CCGCATTTAAAGATAACCTCTTCACGATTG
tetur07g06540 comp4305_seq0 CCTTCGTGAAATTGAGGGCTTCAATAACGG
tetur07g06540 comp4305_seq0 CGGAATCCCTTCGTGAAATTGAGGGCTTCA
tetur07g06540 comp4305_seq0 CGTGAAATTGAGGGCTTCAATAACGGGTTG
tetur07g06540 comp4305_seq0 CGTTCAATAGTCATCACGGAATCCCTTCGT
tetur07g06540 comp4305_seq0 CTTCGTGAAATTGAGGGCTTCAATAACGGG
tetur07g06540 comp4305_seq0 GAAATTGAGGGCTTCAATAACGGGTTGATG
tetur07g06540 comp4305_seq0 GAATCCCTTCGTGAAATTGAGGGCTTCAAT
tetur07g06540 comp4305_seq0 GGAATCCCTTCGTGAAATTGAGGGCTTCAA
tetur07g06540 comp4305_seq0 AATTGAGGGCTTCAATAACGGGTTGATGTG
tetur07g06540 comp4305_seq0 GTCAGAAATTGTTGGTGTTGCCATGACTTT
tetur07g06540 comp4305_seq0 GTGAAATTGAGGGCTTCAATAACGGGTTGA
tetur07g06540 comp4305_seq0 GTTCAATAGTCATCACGGAATCCCTTCGTG
tetur07g06540 comp4305_seq0 TCAATAGTCATCACGGAATCCCTTCGTGAA
tetur07g06540 comp4305_seq0 TCAGAAATTGTTGGTGTTGCCATGACTTTC
tetur07g06540 comp4305_seq0 TCCCTTCGTGAAATTGAGGGCTTCAATAAC
tetur07g06540 comp4305_seq0 TCGTTCAATAGTCATCACGGAATCCCTTCG
tetur07g06540 comp4305_seq0 TTCAATAGTCATCACGGAATCCCTTCGTGA
tetur07g06540 comp4305_seq0 TTGAGGGCTTCAATAACGGGTTGATGTGTA
tetur07g06540 comp4305_seq0 ACGGAATCCCTTCGTGAAATTGAGGGCTTC
tetur07g06540 comp4305_seq0 AAATTGAGGGCTTCAATAACGGGTTGATGT
tetur07g07270 comp4479_seq0 CAATCCGATTTGTGTCTCGTAATAACGAGT
tetur07g07270 comp4479_seq0 GCAATCCGATTTGTGTCTCGTAATAACGAG
tetur07g07270 comp4479_seq0 TAGCAATCCGATTTGTGTCTCGTAATAACG
tetur08g00080 comp5153_seq0 ATCTCACAGCCATTCAAATAGTCCAACAAG
tetur08g00080 comp5153_seq0 CACAGCCATTCAAATAGTCCAACAAGTAAC
tetur08g00080 comp5153_seq0 CATCTCACAGCCATTCAAATAGTCCAACAA
tetur08g00080 comp5153_seq0 CCAGTCGAATTAGATGGAATTGTGGGACAT
tetur08g00080 comp5153_seq0 CTCACAGCCATTCAAATAGTCCAACAAGTA
tetur08g00080 comp5153_seq0 GACATCTCACAGCCATTCAAATAGTCCAAC
tetur08g00080 comp5153_seq0 TATGACATCTCACAGCCATTCAAATAGTCC
tetur08g00080 comp5153_seq0 TCCAGTCGAATTAGATGGAATTGTGGGACA
tetur08g00080 comp5153_seq0 TTCCAGTCGAATTAGATGGAATTGTGGGAC
tetur08g00080 comp5153_seq0 TTTCCAGTCGAATTAGATGGAATTGTGGGA
tetur08g00130 comp3647_seq0 ATCGATCGACCCATTCTAACCGATTTACAT
tetur08g00130 comp3647_seq0 ATCTCTTCGATTTACCGTCCACAAGTTGTC
tetur08g00130 comp3647_seq0 CAAAGGTTGGAATCACTTGGCCCGAGAAGA
tetur08g00130 comp3647_seq0 CATCAAAGGTTGGAATCACTTGGCCCGAGA
tetur08g00130 comp3647_seq0 CTCTTCGATTTACCGTCCACAAGTTGTCAA
tetur08g00130 comp3647_seq0 CTTCGATTTACCGTCCACAAGTTGTCAAAG
tetur08g00130 comp3647_seq0 GATCTCTTCGATTTACCGTCCACAAGTTGT
tetur08g00130 comp3647_seq0 GGTTGGAAGATAGGTAAATGGATGTGTATG
tetur08g00130 comp3647_seq0 TATCGATCGACCCATTCTAACCGATTTACA
tetur08g00130 comp3647_seq0 TCAAAGGTTGGAATCACTTGGCCCGAGAAG
tetur08g00130 comp3647_seq0 TCGATTTACCGTCCACAAGTTGTCAAAGAA
tetur08g00130 comp3647_seq0 TCTCTTCGATTTACCGTCCACAAGTTGTCA
tetur08g00130 comp3647_seq0 TCTTCGATTTACCGTCCACAAGTTGTCAAA
tetur08g00130 comp3647_seq0 TGATCTCTTCGATTTACCGTCCACAAGTTG
tetur08g00130 comp3647_seq0 TTATCGATCGACCCATTCTAACCGATTTAC
tetur08g00130 comp3647_seq0 TTCGATTTACCGTCCACAAGTTGTCAAAGA
tetur08g00670 comp1619_seq0 CAGTTTGTTTACTGTCTAGCTGTTGGCACT
tetur08g00670 comp1619_seq0 TCAGTTTGTTTACTGTCTAGCTGTTGGCAC
tetur08g00990 comp778_seq0 CCTTTCTTACACAGTGTTCTCCACTTGGAT
tetur08g00990 comp778_seq0 CTCTTCTCTTTGCCTTTCTTACACAGTGTT
tetur08g00990 comp778_seq0 CTCTTTGCCTTTCTTACACAGTGTTCTCCA
tetur08g00990 comp778_seq0 CTTCTCTTTGCCTTTCTTACACAGTGTTCT
tetur08g00990 comp778_seq0 CTTTCTTACACAGTGTTCTCCACTTGGATA
tetur08g00990 comp778_seq0 CTTTGCCTTTCTTACACAGTGTTCTCCACT
tetur08g00990 comp778_seq0 GCCTTTCTTACACAGTGTTCTCCACTTGGA
tetur08g00990 comp778_seq0 GGTAAAGATGGTGCTGTTTACAGTAATGCT
tetur08g00990 comp778_seq0 GGTAGTGGTAAAGATGGTGCTGTTTACAGT
tetur08g00990 comp778_seq0 GTAAAGATGGTGCTGTTTACAGTAATGCTG
tetur08g00990 comp778_seq0 GTGGTAAAGATGGTGCTGTTTACAGTAATG
tetur08g00990 comp778_seq0 TCTCTTTGCCTTTCTTACACAGTGTTCTCC
tetur08g00990 comp778_seq0 TCTTCTCTTTGCCTTTCTTACACAGTGTTC
tetur08g00990 comp778_seq0 TCTTTGCCTTTCTTACACAGTGTTCTCCAC
tetur08g00990 comp778_seq0 TGCCTTTCTTACACAGTGTTCTCCACTTGG
tetur08g00990 comp778_seq0 TTCTCTTTGCCTTTCTTACACAGTGTTCTC
tetur08g00990 comp778_seq0 TTGCCTTTCTTACACAGTGTTCTCCACTTG
tetur08g01600 comp3966_seq0 ATAATCCCATTGGATCCCATCAACCTACTG
tetur08g01600 comp3966_seq0 ATCCCATTGGATCCCATCAACCTACTGTAC
tetur08g01600 comp3966_seq0 ATGCTACTGAGGCAATGAATAACGCCGAAC
tetur08g01600 comp3966_seq0 ATTGGATCCCATCAACCTACTGTACCAACG
tetur08g01600 comp3966_seq0 CATGATTTCGGTATGAGATATTGTGCTGGT
tetur08g01600 comp3966_seq0 CATTGGATCCCATCAACCTACTGTACCAAC
tetur08g01600 comp3966_seq0 CCATTGGATCCCATCAACCTACTGTACCAA
tetur08g01600 comp3966_seq0 CCCATTGGATCCCATCAACCTACTGTACCA
tetur08g01600 comp3966_seq0 CCTCGAGATGGTGATGAAAGTTTCAGTCAT
tetur08g01600 comp3966_seq0 CGAGATGGTGATGAAAGTTTCAGTCATGAA
tetur08g01600 comp3966_seq0 AAGCGGCCTCGAGATGGTGATGAAAGTTTC
tetur08g01600 comp3966_seq0 CTCGAGATGGTGATGAAAGTTTCAGTCATG
tetur08g01600 comp3966_seq0 CTGAGCCACTTAATAAGATGTCGCAGGATC
tetur08g01600 comp3966_seq0 AATAATCCCATTGGATCCCATCAACCTACT
tetur08g01600 comp3966_seq0 GATGCTACTGAGGCAATGAATAACGCCGAA
tetur08g01600 comp3966_seq0 GCCTCGAGATGGTGATGAAAGTTTCAGTCA
tetur08g01600 comp3966_seq0 GCTACTGAGGCAATGAATAACGCCGAACAA
tetur08g01600 comp3966_seq0 TACTCACCGATGATGAAGAGTTTGCATTTG
tetur08g01600 comp3966_seq0 TACTGAGCCACTTAATAAGATGTCGCAGGA
tetur08g01600 comp3966_seq0 TCCCATTGGATCCCATCAACCTACTGTACC
tetur08g01600 comp3966_seq0 TCGAGATGGTGATGAAAGTTTCAGTCATGA
tetur08g01600 comp3966_seq0 AAATAATCCCATTGGATCCCATCAACCTAC
tetur08g01600 comp3966_seq0 TGCTACTGAGGCAATGAATAACGCCGAACA
tetur08g01600 comp3966_seq0 TTACTGAGCCACTTAATAAGATGTCGCAGG
tetur08g01600 comp3966_seq0 TTTCATGATCCTCAACCTTCTCGAGTACCA
tetur08g01600 comp3966_seq0 ACTGAGCCACTTAATAAGATGTCGCAGGAT
tetur08g01600 comp3966_seq0 AGAAAGCGGCCTCGAGATGGTGATGAAAGT
tetur08g02410 comp3070_seq0 AGTGAAATACCATCATCTTCTATCGGGTTG
tetur08g02410 comp3070_seq0 ATACCATCATCTTCTATCGGGTTGATTTCG
tetur08g02410 comp3070_seq0 ATCAATGACTTACCAGGTTCAGAGCACTGT
tetur08g02410 comp3070_seq0 ATTAATCGACTCCACCGCAAATACTTGAGG
tetur08g02410 comp3070_seq0 CAAGTAGTCCAAATTAGGAGTCTTGTTTCG
tetur08g02410 comp3070_seq0 CAATGACTTACCAGGTTCAGAGCACTGTGG
tetur08g02410 comp3070_seq0 CATCTTCTATCGGGTTGATTTCGACATCAC
tetur08g02410 comp3070_seq0 CCAAAGATGTCACCAAAGATGTTAAATGCG
tetur08g02410 comp3070_seq0 CCATCATCTTCTATCGGGTTGATTTCGACA
tetur08g02410 comp3070_seq0 CCGAAATCTCGTACAAGTAGTCCAAATTAG
tetur08g02410 comp3070_seq0 CGAAATCTCGTACAAGTAGTCCAAATTAGG
tetur08g02410 comp3070_seq0 CTGGAAGTGAAATACCATCATCTTCTATCG
tetur08g02410 comp3070_seq0 CTTCTATCGGGTTGATTTCGACATCACAAA
tetur08g02410 comp3070_seq0 GAAGTGAAATACCATCATCTTCTATCGGGT
tetur08g02410 comp3070_seq0 GATTTCGACATCACAAATGAATGGTTCAGC
tetur08g02410 comp3070_seq0 AATTAATCGACTCCACCGCAAATACTTGAG
tetur08g02410 comp3070_seq0 GGAAGTGAAATACCATCATCTTCTATCGGG
tetur08g02410 comp3070_seq0 GTGAAATACCATCATCTTCTATCGGGTTGA
tetur08g02410 comp3070_seq0 GTGGAAGCGGTAAATTGTTTCACCATCTTT
tetur08g02410 comp3070_seq0 TAATCGACTCCACCGCAAATACTTGAGGTC
tetur08g02410 comp3070_seq0 TAATTTCCCGAAATCTCGTACAAGTAGTCC
tetur08g02410 comp3070_seq0 TACCATCATCTTCTATCGGGTTGATTTCGA
tetur08g02410 comp3070_seq0 TATCAATGACTTACCAGGTTCAGAGCACTG
tetur08g02410 comp3070_seq0 TCAATGACTTACCAGGTTCAGAGCACTGTG
tetur08g02410 comp3070_seq0 TCGACTCCACCGCAAATACTTGAGGTCAAA
tetur08g02410 comp3070_seq0 ACCATCATCTTCTATCGGGTTGATTTCGAC
tetur08g02410 comp3070_seq0 TCTTCTATCGGGTTGATTTCGACATCACAA
tetur08g02410 comp3070_seq0 TGGAAGTGAAATACCATCATCTTCTATCGG
tetur08g02410 comp3070_seq0 TGTCTCTATCTCCATAATGTCTGGAAGTGA
tetur08g02410 comp3070_seq0 TTCGACATCACAAATGAATGGTTCAGCTTC
tetur08g02410 comp3070_seq0 TTGTCTCTATCTCCATAATGTCTGGAAGTG
tetur08g02410 comp3070_seq0 TTTGTGGAAGCGGTAAATTGTTTCACCATC
tetur08g02440 comp3456_seq0 ATGATAGGAAATGTGAACTAGGTGAAGGTG
tetur08g02440 comp3456_seq0 ATTCCGAGGAGCTTTAGGTTCAGTATATGC
tetur08g02440 comp3456_seq0 CATTCCGAGGAGCTTTAGGTTCAGTATATG
tetur08g02440 comp3456_seq0 GATGGTGTTTCCAGTTTCGCTTTCGGTGGT
tetur08g02440 comp3456_seq0 GATTTAGAAGATGAGGTCGATGTTGTGGAT
tetur08g02440 comp3456_seq0 AATGTGAACTAGGTGAAGGTGTAGGTGAAG
tetur08g02440 comp3456_seq0 GGTGAAGGTGTAGGTGAAGGCTTTGAAGAC
tetur08g02440 comp3456_seq0 GGTGTTTCCAGTTTCGCTTTCGGTGGTACA
tetur08g02440 comp3456_seq0 GTCTTCTTGTCGTCGCCAATTTCTGAACTC
tetur08g02440 comp3456_seq0 GTGAAGGTGTAGGTGAAGGCTTTGAAGACT
tetur08g02440 comp3456_seq0 TAGGAAATGTGAACTAGGTGAAGGTGTAGG
tetur08g02440 comp3456_seq0 TCCGAGGAGCTTTAGGTTCAGTATATGCCA
tetur08g02440 comp3456_seq0 TGGTGTTTCCAGTTTCGCTTTCGGTGGTAC
tetur08g02440 comp3456_seq0 TTCCGAGGAGCTTTAGGTTCAGTATATGCC
tetur08g02440 comp3456_seq0 AGAGGCAAACGGAAAGAGATGTAGATCAAT
tetur08g03220 comp468_seq0 ATATCAAAGGCCTACCCGTTATCATCATCG
tetur08g03220 comp468_seq0 ATCAAAGGCCTACCCGTTATCATCATCGTC
tetur08g03220 comp468_seq0 ATCTTAGGGATCGCATTTAAATTGCACAGG
tetur08g03220 comp468_seq0 ATGCTTTCCCTACATCATAATCCGGATAAG
tetur08g03220 comp468_seq0 CAAAGGCCTACCCGTTATCATCATCGTCAT
tetur08g03220 comp468_seq0 CAAGTTTGTTGTTACTCCATGCTTTCCCTA
tetur08g03220 comp468_seq0 CAATATCAAAGGCCTACCCGTTATCATCAT
tetur08g03220 comp468_seq0 CAATGGTTTGGTCACCTTTGATGCCAATAT
tetur08g03220 comp468_seq0 CACCTTTGATGCCAATATCAAAGGCCTACC
tetur08g03220 comp468_seq0 CATGCTTTCCCTACATCATAATCCGGATAA
tetur08g03220 comp468_seq0 CCAATATCAAAGGCCTACCCGTTATCATCA
tetur08g03220 comp468_seq0 CCATGCTTTCCCTACATCATAATCCGGATA
tetur08g03220 comp468_seq0 CCCTACATCATAATCCGGATAAGGAAACAA
tetur08g03220 comp468_seq0 CCTTTGATGCCAATATCAAAGGCCTACCCG
tetur08g03220 comp468_seq0 CTCAAGTTTGTTGTTACTCCATGCTTTCCC
tetur08g03220 comp468_seq0 CTCCATGCTTTCCCTACATCATAATCCGGA
tetur08g03220 comp468_seq0 CTTAGGGATCGCATTTAAATTGCACAGGAA
tetur08g03220 comp468_seq0 CTTTCCCTACATCATAATCCGGATAAGGAA
tetur08g03220 comp468_seq0 CTTTGATGCCAATATCAAAGGCCTACCCGT
tetur08g03220 comp468_seq0 AATATCAAAGGCCTACCCGTTATCATCATC
tetur08g03220 comp468_seq0 GATGCCAATATCAAAGGCCTACCCGTTATC
tetur08g03220 comp468_seq0 GCCAATATCAAAGGCCTACCCGTTATCATC
tetur08g03220 comp468_seq0 AATGGTTTGGTCACCTTTGATGCCAATATC
tetur08g03220 comp468_seq0 GCTTTCCCTACATCATAATCCGGATAAGGA
tetur08g03220 comp468_seq0 GGGATCGCATTTAAATTGCACAGGAAACAT
tetur08g03220 comp468_seq0 GGTCACCTTTGATGCCAATATCAAAGGCCT
tetur08g03220 comp468_seq0 GGTTTGGTCACCTTTGATGCCAATATCAAA
tetur08g03220 comp468_seq0 GTCACCTTTGATGCCAATATCAAAGGCCTA
tetur08g03220 comp468_seq0 GTCGCTTATTTGTGTTGTTCAATGGTTTGG
tetur08g03220 comp468_seq0 AAAGGCCTACCCGTTATCATCATCGTCATC
tetur08g03220 comp468_seq0 GTGTTGTTCAATGGTTTGGTCACCTTTGAT
tetur08g03220 comp468_seq0 GTTACTCCATGCTTTCCCTACATCATAATC
tetur08g03220 comp468_seq0 GTTCAATGGTTTGGTCACCTTTGATGCCAA
tetur08g03220 comp468_seq0 GTTGTTACTCCATGCTTTCCCTACATCATA
tetur08g03220 comp468_seq0 GTTGTTCAATGGTTTGGTCACCTTTGATGC
tetur08g03220 comp468_seq0 GTTTGGTCACCTTTGATGCCAATATCAAAG
tetur08g03220 comp468_seq0 GTTTGTTGTTACTCCATGCTTTCCCTACAT
tetur08g03220 comp468_seq0 TAACGCTTATGAGCCATCATCATCATTGTC
tetur08g03220 comp468_seq0 TACTCCATGCTTTCCCTACATCATAATCCG
tetur08g03220 comp468_seq0 TAGGGATCGCATTTAAATTGCACAGGAAAC
tetur08g03220 comp468_seq0 TCAAAGGCCTACCCGTTATCATCATCGTCA
tetur08g03220 comp468_seq0 TCAATGGTTTGGTCACCTTTGATGCCAATA
tetur08g03220 comp468_seq0 TCACCTTTGATGCCAATATCAAAGGCCTAC
tetur08g03220 comp468_seq0 TCCCTACATCATAATCCGGATAAGGAAACA
tetur08g03220 comp468_seq0 TCTTAGGGATCGCATTTAAATTGCACAGGA
tetur08g03220 comp468_seq0 TGCTTTCCCTACATCATAATCCGGATAAGG
tetur08g03220 comp468_seq0 TGGTCACCTTTGATGCCAATATCAAAGGCC
tetur08g03220 comp468_seq0 TGGTTTGGTCACCTTTGATGCCAATATCAA
tetur08g03220 comp468_seq0 TGTGTTGTTCAATGGTTTGGTCACCTTTGA
tetur08g03220 comp468_seq0 TGTTCAATGGTTTGGTCACCTTTGATGCCA
tetur08g03220 comp468_seq0 TGTTGTTCAATGGTTTGGTCACCTTTGATG
tetur08g03220 comp468_seq0 TTACTCCATGCTTTCCCTACATCATAATCC
tetur08g03220 comp468_seq0 TTCCCTACATCATAATCCGGATAAGGAAAC
tetur08g03220 comp468_seq0 ACCTTTGATGCCAATATCAAAGGCCTACCC
tetur08g03220 comp468_seq0 TTGATGCCAATATCAAAGGCCTACCCGTTA
tetur08g03220 comp468_seq0 TTGGTCACCTTTGATGCCAATATCAAAGGC
tetur08g03220 comp468_seq0 TTGTGTTGTTCAATGGTTTGGTCACCTTTG
tetur08g03220 comp468_seq0 TTGTTCAATGGTTTGGTCACCTTTGATGCC
tetur08g03220 comp468_seq0 TTGTTGTTACTCCATGCTTTCCCTACATCA
tetur08g03220 comp468_seq0 TTTGGTCACCTTTGATGCCAATATCAAAGG
tetur08g03220 comp468_seq0 TTTGTTGTTACTCCATGCTTTCCCTACATC
tetur08g03220 comp468_seq0 ACTCAAGTTTGTTGTTACTCCATGCTTTCC
tetur08g03220 comp468_seq0 ACTCCATGCTTTCCCTACATCATAATCCGG
tetur08g03660 comp1030_seq1 ATCACATCGATAACATTTGCGCGTGACACC
tetur08g03660 comp1030_seq1 ATCAGCACCTTGCGAAACAATCACATCGAT
tetur08g03660 comp1030_seq1 ATCAGCCTCTAAAGAAAGGGAATATTGTCC
tetur08g03660 comp1030_seq1 CACATCGATAACATTTGCGCGTGACACCTT
tetur08g03660 comp1030_seq1 CAGCACCTTGCGAAACAATCACATCGATAA
tetur08g03660 comp1030_seq1 CTCTTTCATCATCATCATCCTGGCTGTCGT
tetur08g03660 comp1030_seq1 TCAGCACCTTGCGAAACAATCACATCGATA
tetur08g03660 comp1030_seq1 TCAGCCTCTAAAGAAAGGGAATATTGTCCA
tetur08g03660 comp1030_seq1 TCTTTCATCATCATCATCCTGGCTGTCGTC
tetur08g03660 comp1030_seq1 TTATGTTGTTGGTGGTGATGAATCAGCCTC
tetur08g03660 comp1030_seq1 AGCACCTTGCGAAACAATCACATCGATAAC
tetur08g04490 comp2090_seq0 AGCCACTACAAGGATACAAAGACGGCAATC
tetur08g04490 comp2090_seq0 ATAATTGTCCATGTCCTGAGATCGTGGAAG
tetur08g04490 comp2090_seq0 ATCACAGCCAACAACATCGCCTTCCGAGTT
tetur08g04490 comp2090_seq0 ATCTGTTGAGTACAACGGATCCCAACTGGT
tetur08g04490 comp2090_seq0 ATGTCCTGAGATCGTGGAAGTTAATTCTTG
tetur08g04490 comp2090_seq0 CAACGGATCCCAACTGGTCCAAGGTACATA
tetur08g04490 comp2090_seq0 CACAGCCAACAACATCGCCTTCCGAGTTGA
tetur08g04490 comp2090_seq0 CAGCCACTACAAGGATACAAAGACGGCAAT
tetur08g04490 comp2090_seq0 CCACTACAAGGATACAAAGACGGCAATCAT
tetur08g04490 comp2090_seq0 CTGTTGAGTACAACGGATCCCAACTGGTCC
tetur08g04490 comp2090_seq0 AATAGCAGCCACTACAAGGATACAAAGACG
tetur08g04490 comp2090_seq0 GAGTACAACGGATCCCAACTGGTCCAAGGT
tetur08g04490 comp2090_seq0 GATAATTGTCCATGTCCTGAGATCGTGGAA
tetur08g04490 comp2090_seq0 GCAGCCACTACAAGGATACAAAGACGGCAA
tetur08g04490 comp2090_seq0 GCCACTACAAGGATACAAAGACGGCAATCA
tetur08g04490 comp2090_seq0 GCCGATTGTACAGTTTATCTGTTGAGTACA
tetur08g04490 comp2090_seq0 GGCCGATTGTACAGTTTATCTGTTGAGTAC
tetur08g04490 comp2090_seq0 ACAACGGATCCCAACTGGTCCAAGGTACAT
tetur08g04490 comp2090_seq0 GTACAACGGATCCCAACTGGTCCAAGGTAC
tetur08g04490 comp2090_seq0 GTCTCACTCAATCAACCAGTAGAAAGGCTG
tetur08g04490 comp2090_seq0 GTTGAGTACAACGGATCCCAACTGGTCCAA
tetur08g04490 comp2090_seq0 GTTTATCTGTTGAGTACAACGGATCCCAAC
tetur08g04490 comp2090_seq0 TACAACGGATCCCAACTGGTCCAAGGTACA
tetur08g04490 comp2090_seq0 TACACCAACAACCAATTCAAGTGAAACCCA
tetur08g04490 comp2090_seq0 TAGCAGCCACTACAAGGATACAAAGACGGC
tetur08g04490 comp2090_seq0 TATCTGTTGAGTACAACGGATCCCAACTGG
tetur08g04490 comp2090_seq0 TCACAGCCAACAACATCGCCTTCCGAGTTG
tetur08g04490 comp2090_seq0 TCTCACTCAATCAACCAGTAGAAAGGCTGA
tetur08g04490 comp2090_seq0 TCTGTTGAGTACAACGGATCCCAACTGGTC
tetur08g04490 comp2090_seq0 TGAGTACAACGGATCCCAACTGGTCCAAGG
tetur08g04490 comp2090_seq0 TGATAATTGTCCATGTCCTGAGATCGTGGA
tetur08g04490 comp2090_seq0 AAATAGCAGCCACTACAAGGATACAAAGAC
tetur08g04490 comp2090_seq0 TGTTGAGTACAACGGATCCCAACTGGTCCA
tetur08g04490 comp2090_seq0 TTATCTGTTGAGTACAACGGATCCCAACTG
tetur08g04490 comp2090_seq0 TTGAGTACAACGGATCCCAACTGGTCCAAG
tetur08g05140 comp2478_seq0 ATCCAAATACTCCGAAGATATTCGACCTCT
tetur08g05140 comp2478_seq0 ATCCGCTCTCGTTGGAGGTATAATGGCAGG
tetur08g05140 comp2478_seq0 AACATTCACGAATGCGAACACCTTCAATCG
tetur08g05140 comp2478_seq0 CAAACTCCGTTGCTACAAATCCAAATACTC
tetur08g05140 comp2478_seq0 CAAATCCAAATACTCCGAAGATATTCGACC
tetur08g05140 comp2478_seq0 CAACAAACAACAATCTTCATGAGACTCGTG
tetur08g05140 comp2478_seq0 AACTCCGTTGCTACAAATCCAAATACTCCG
tetur08g05140 comp2478_seq0 CCAACAAACAACAATCTTCATGAGACTCGT
tetur08g05140 comp2478_seq0 AAACTCCGTTGCTACAAATCCAAATACTCC
tetur08g05140 comp2478_seq0 CCGTTGCTACAAATCCAAATACTCCGAAGA
tetur08g05140 comp2478_seq0 CGTTGCTACAAATCCAAATACTCCGAAGAT
tetur08g05140 comp2478_seq0 CTAACATTCACGAATGCGAACACCTTCAAT
tetur08g05140 comp2478_seq0 AAGGAGCAGGAAATCAAATTACGATCCGAG
tetur08g05140 comp2478_seq0 CTCCGTTGCTACAAATCCAAATACTCCGAA
tetur08g05140 comp2478_seq0 GAAGGAGCAGGAAATCAAATTACGATCCGA
tetur08g05140 comp2478_seq0 AATCCAAATACTCCGAAGATATTCGACCTC
tetur08g05140 comp2478_seq0 GGACCAAATTTAGCATCGATTTAAACGGGA
tetur08g05140 comp2478_seq0 TAACATTCACGAATGCGAACACCTTCAATC
tetur08g05140 comp2478_seq0 TATCCGCTCTCGTTGGAGGTATAATGGCAG
tetur08g05140 comp2478_seq0 ACCAACAAACAACAATCTTCATGAGACTCG
tetur08g05140 comp2478_seq0 TCCGTTGCTACAAATCCAAATACTCCGAAG
tetur08g05140 comp2478_seq0 TCTAACATTCACGAATGCGAACACCTTCAA
tetur08g05140 comp2478_seq0 TGAAGGAGCAGGAAATCAAATTACGATCCG
tetur08g05140 comp2478_seq0 TTGAAGGAGCAGGAAATCAAATTACGATCC
tetur08g05630 comp307_seq3 AACACCGGCTTTGATAGCTCCTCTATAGAC
tetur08g05630 comp307_seq3 ATTCGCGAACCAACACCGGCTTTGATAGCT
tetur08g05630 comp307_seq3 CAAACATTCGCGAACCAACACCGGCTTTGA
tetur08g05630 comp307_seq3 CACCGGCTTTGATAGCTCCTCTATAGACTT
tetur08g05630 comp307_seq3 CATTCGCGAACCAACACCGGCTTTGATAGC
tetur08g05630 comp307_seq3 CGTACAAACATTCGCGAACCAACACCGGCT
tetur08g05630 comp307_seq3 ACAAACATTCGCGAACCAACACCGGCTTTG
tetur08g05630 comp307_seq3 GTACAAACATTCGCGAACCAACACCGGCTT
tetur08g05630 comp307_seq3 ACACCGGCTTTGATAGCTCCTCTATAGACT
tetur08g05630 comp307_seq3 ACATTCGCGAACCAACACCGGCTTTGATAG
tetur08g05630 comp307_seq3 TTCGCGAACCAACACCGGCTTTGATAGCTC
tetur08g05630 comp307_seq3 AAACATTCGCGAACCAACACCGGCTTTGAT
tetur08g05710 comp5082_seq0 AGCCCTTCATTTGTCTGTGACCAATCGGGT
tetur08g05710 comp5082_seq0 ATAAGCCCTTCATTTGTCTGTGACCAATCG
tetur08g05710 comp5082_seq0 ATCAAATTGGGCAACATGGATAAGACTTCG
tetur08g05710 comp5082_seq0 ATCATTTGGGTGGACGAAATACGTAGAATG
tetur08g05710 comp5082_seq0 AACATGGATAAGACTTCGCATCACGCTATG
tetur08g05710 comp5082_seq0 ATGGATAAGACTTCGCATCACGCTATGGAG
tetur08g05710 comp5082_seq0 ATTTGTCTGTGACCAATCGGGTTTCAGGAT
tetur08g05710 comp5082_seq0 CAAATTGGGCAACATGGATAAGACTTCGCA
tetur08g05710 comp5082_seq0 CAACATGGATAAGACTTCGCATCACGCTAT
tetur08g05710 comp5082_seq0 CATAAATAAGCCCTTCATTTGTCTGTGACC
tetur08g05710 comp5082_seq0 CATGGATAAGACTTCGCATCACGCTATGGA
tetur08g05710 comp5082_seq0 CATTTGTCTGTGACCAATCGGGTTTCAGGA
tetur08g05710 comp5082_seq0 CCTTCATTTGTCTGTGACCAATCGGGTTTC
tetur08g05710 comp5082_seq0 AAGCCCTTCATTTGTCTGTGACCAATCGGG
tetur08g05710 comp5082_seq0 CTGGTCAACAGTGTAACCATCATTACAAAG
tetur08g05710 comp5082_seq0 CTTCATTTGTCTGTGACCAATCGGGTTTCA
tetur08g05710 comp5082_seq0 CTTTGGCTTCCAATGAGACTGCCATTTCGA
tetur08g05710 comp5082_seq0 AATAAGCCCTTCATTTGTCTGTGACCAATC
tetur08g05710 comp5082_seq0 GACCAATCATTTGGGTGGACGAAATACGTA
tetur08g05710 comp5082_seq0 GCAACATGGATAAGACTTCGCATCACGCTA
tetur08g05710 comp5082_seq0 GCCCTTCATTTGTCTGTGACCAATCGGGTT
tetur08g05710 comp5082_seq0 AATTGGGCAACATGGATAAGACTTCGCATC
tetur08g05710 comp5082_seq0 GGCAACATGGATAAGACTTCGCATCACGCT
tetur08g05710 comp5082_seq0 GGTCAACAGTGTAACCATCATTACAAAGAC
tetur08g05710 comp5082_seq0 GTCTGTGACCAATCGGGTTTCAGGATAAAC
tetur08g05710 comp5082_seq0 GTGACCAATCGGGTTTCAGGATAAACTTTC
tetur08g05710 comp5082_seq0 TAGAAAGTTGTTGGCTACCTGATCACCAAA
tetur08g05710 comp5082_seq0 ACATGGATAAGACTTCGCATCACGCTATGG
tetur08g05710 comp5082_seq0 TCAAATTGGGCAACATGGATAAGACTTCGC
tetur08g05710 comp5082_seq0 TCATTTGTCTGTGACCAATCGGGTTTCAGG
tetur08g05710 comp5082_seq0 TGGATAAGACTTCGCATCACGCTATGGAGC
tetur08g05710 comp5082_seq0 TGGGCAACATGGATAAGACTTCGCATCACG
tetur08g05710 comp5082_seq0 TGTCTGTGACCAATCGGGTTTCAGGATAAA
tetur08g05710 comp5082_seq0 TTCATTTGTCTGTGACCAATCGGGTTTCAG
tetur08g05710 comp5082_seq0 TTGGGCAACATGGATAAGACTTCGCATCAC
tetur08g05710 comp5082_seq0 TTGTCTGTGACCAATCGGGTTTCAGGATAA
tetur08g05710 comp5082_seq0 TTTGGGTGGACGAAATACGTAGAATGATTG
tetur08g05710 comp5082_seq0 AAATTGGGCAACATGGATAAGACTTCGCAT
tetur08g06660 comp2263_seq0 AGCTGTCACCAGTTTCAATGATACCCAACG
tetur08g06660 comp2263_seq0 AACAATCTGGCTTTGAATTGGCTGAATGGG
tetur08g06660 comp2263_seq0 AGTGATCTCTTCATATGGTGTCGCGCAATT
tetur08g06660 comp2263_seq0 ATCTCTTCATATGGTGTCGCGCAATTCTTG
tetur08g06660 comp2263_seq0 ATGTATGTTAAACCGGTATGTTGCGCCAAT
tetur08g06660 comp2263_seq0 ATGTTAAACCGGTATGTTGCGCCAATGGTT
tetur08g06660 comp2263_seq0 ATTAGCCAAGGCAATGAGCTGTCACCAGTT
tetur08g06660 comp2263_seq0 CAAATAGTATGCTGCAGATGATGCCGACTA
tetur08g06660 comp2263_seq0 CAACAATCTGGCTTTGAATTGGCTGAATGG
tetur08g06660 comp2263_seq0 CAACGGCAATCAAGACATGATTTGGTTGCA
tetur08g06660 comp2263_seq0 CAACTAAGTCTGTTGACGATGTTTCAACCA
tetur08g06660 comp2263_seq0 CAATGGACAAGGCCATCAACTAAGTCTGTT
tetur08g06660 comp2263_seq0 AACGGCAATCAAGACATGATTTGGTTGCAT
tetur08g06660 comp2263_seq0 CACAAATAGTATGCTGCAGATGATGCCGAC
tetur08g06660 comp2263_seq0 AACTAAGTCTGTTGACGATGTTTCAACCAG
tetur08g06660 comp2263_seq0 CAGTGAGTGATCTCTTCATATGGTGTCGCG
tetur08g06660 comp2263_seq0 CCAACGGCAATCAAGACATGATTTGGTTGC
tetur08g06660 comp2263_seq0 CCAGTGAGTGATCTCTTCATATGGTGTCGC
tetur08g06660 comp2263_seq0 CCAGTTTCAATGATACCCAACGAGGTTAGA
tetur08g06660 comp2263_seq0 AAGACTGACCATGGCCACCCAACTGGCAAT
tetur08g06660 comp2263_seq0 CGCGCAATTCTTGATTTGATTTCTCCAACG
tetur08g06660 comp2263_seq0 CGGATTAGCCAAGGCAATGAGCTGTCACCA
tetur08g06660 comp2263_seq0 CGGGATTTGTAACTTCTGATGTTGTTGATG
tetur08g06660 comp2263_seq0 CGTTACAATGGACAAGGCCATCAACTAAGT
tetur08g06660 comp2263_seq0 CTAAGTCTGTTGACGATGTTTCAACCAGAT
tetur08g06660 comp2263_seq0 CTCCAACGGCAATCAAGACATGATTTGGTT
tetur08g06660 comp2263_seq0 CTCTTCATATGGTGTCGCGCAATTCTTGAT
tetur08g06660 comp2263_seq0 CTGAATGGGTTTCTTAAGAAGGTGAAGGTC
tetur08g06660 comp2263_seq0 CTTCATATGGTGTCGCGCAATTCTTGATTT
tetur08g06660 comp2263_seq0 AATAGTATGCTGCAGATGATGCCGACTAAG
tetur08g06660 comp2263_seq0 GAATGGGTTTCTTAAGAAGGTGAAGGTCAC
tetur08g06660 comp2263_seq0 GACAAGGCCATCAACTAAGTCTGTTGACGA
tetur08g06660 comp2263_seq0 GAGCGGGATTTGTAACTTCTGATGTTGTTG
tetur08g06660 comp2263_seq0 GAGCTGTCACCAGTTTCAATGATACCCAAC
tetur08g06660 comp2263_seq0 GAGTGATCTCTTCATATGGTGTCGCGCAAT
tetur08g06660 comp2263_seq0 GATACGGATTAGCCAAGGCAATGAGCTGTC
tetur08g06660 comp2263_seq0 GATCTCTTCATATGGTGTCGCGCAATTCTT
tetur08g06660 comp2263_seq0 GATGTATGTTAAACCGGTATGTTGCGCCAA
tetur08g06660 comp2263_seq0 GATTAGCCAAGGCAATGAGCTGTCACCAGT
tetur08g06660 comp2263_seq0 GATTTGATTTCTCCAACGGCAATCAAGACA
tetur08g06660 comp2263_seq0 GCAATTCTTGATTTGATTTCTCCAACGGCA
tetur08g06660 comp2263_seq0 AATGGACAAGGCCATCAACTAAGTCTGTTG
tetur08g06660 comp2263_seq0 GCCAAGGCAATGAGCTGTCACCAGTTTCAA
tetur08g06660 comp2263_seq0 GCGGGATTTGTAACTTCTGATGTTGTTGAT
tetur08g06660 comp2263_seq0 GCTGAATGGGTTTCTTAAGAAGGTGAAGGT
tetur08g06660 comp2263_seq0 GCTGTCACCAGTTTCAATGATACCCAACGA
tetur08g06660 comp2263_seq0 GGACAAGGCCATCAACTAAGTCTGTTGACG
tetur08g06660 comp2263_seq0 GGATTAGCCAAGGCAATGAGCTGTCACCAG
tetur08g06660 comp2263_seq0 GGCTGAATGGGTTTCTTAAGAAGGTGAAGG
tetur08g06660 comp2263_seq0 ACAAATAGTATGCTGCAGATGATGCCGACT
tetur08g06660 comp2263_seq0 ACAAGGCCATCAACTAAGTCTGTTGACGAT
tetur08g06660 comp2263_seq0 GTATGTTAAACCGGTATGTTGCGCCAATGG
tetur08g06660 comp2263_seq0 ACAATCTGGCTTTGAATTGGCTGAATGGGT
tetur08g06660 comp2263_seq0 ACAATGGACAAGGCCATCAACTAAGTCTGT
tetur08g06660 comp2263_seq0 GTGATCTCTTCATATGGTGTCGCGCAATTC
tetur08g06660 comp2263_seq0 GTGTCGCGCAATTCTTGATTTGATTTCTCC
tetur08g06660 comp2263_seq0 GTTAAACCGGTATGTTGCGCCAATGGTTAA
tetur08g06660 comp2263_seq0 GTTACAATGGACAAGGCCATCAACTAAGTC
tetur08g06660 comp2263_seq0 TACAATGGACAAGGCCATCAACTAAGTCTG
tetur08g06660 comp2263_seq0 TACCAGTGAGTGATCTCTTCATATGGTGTC
tetur08g06660 comp2263_seq0 TACGGATTAGCCAAGGCAATGAGCTGTCAC
tetur08g06660 comp2263_seq0 TAGCCAAGGCAATGAGCTGTCACCAGTTTC
tetur08g06660 comp2263_seq0 TAGTATGCTGCAGATGATGCCGACTAAGAA
tetur08g06660 comp2263_seq0 TCAACTAAGTCTGTTGACGATGTTTCAACC
tetur08g06660 comp2263_seq0 TCCAACGGCAATCAAGACATGATTTGGTTG
tetur08g06660 comp2263_seq0 TCGCGCAATTCTTGATTTGATTTCTCCAAC
tetur08g06660 comp2263_seq0 ACCAGTGAGTGATCTCTTCATATGGTGTCG
tetur08g06660 comp2263_seq0 ACCAGTTTCAATGATACCCAACGAGGTTAG
tetur08g06660 comp2263_seq0 TCTCTTCATATGGTGTCGCGCAATTCTTGA
tetur08g06660 comp2263_seq0 TCTGATGTTGTTGATGATTGGTCTGAGTTG
tetur08g06660 comp2263_seq0 TGAATGGGTTTCTTAAGAAGGTGAAGGTCA
tetur08g06660 comp2263_seq0 TGAGCTGTCACCAGTTTCAATGATACCCAA
tetur08g06660 comp2263_seq0 TGAGTGATCTCTTCATATGGTGTCGCGCAA
tetur08g06660 comp2263_seq0 TGATTTGATTTCTCCAACGGCAATCAAGAC
tetur08g06660 comp2263_seq0 TGGCTGAATGGGTTTCTTAAGAAGGTGAAG
tetur08g06660 comp2263_seq0 TGTATGTTAAACCGGTATGTTGCGCCAATG
tetur08g06660 comp2263_seq0 TGTCGCGCAATTCTTGATTTGATTTCTCCA
tetur08g06660 comp2263_seq0 TGTTAAACCGGTATGTTGCGCCAATGGTTA
tetur08g06660 comp2263_seq0 TTCATATGGTGTCGCGCAATTCTTGATTTG
tetur08g06660 comp2263_seq0 TTGGCTGAATGGGTTTCTTAAGAAGGTGAA
tetur08g06660 comp2263_seq0 ACGGATTAGCCAAGGCAATGAGCTGTCACC
tetur08g06660 comp2263_seq0 ACGGCAATCAAGACATGATTTGGTTGCATT
tetur08g06660 comp2263_seq0 ACTGACCATGGCCACCCAACTGGCAATCAT
tetur08g06660 comp2263_seq0 AGAGCGGGATTTGTAACTTCTGATGTTGTT
tetur08g07070 comp2728_seq0 ATGGGATTAGGATGATGTATCCAGTTCTCT
tetur08g07070 comp2728_seq0 CAATGGGATTAGGATGATGTATCCAGTTCT
tetur08g07070 comp2728_seq0 CCAATGGGATTAGGATGATGTATCCAGTTC
tetur08g07070 comp2728_seq0 AATGGGATTAGGATGATGTATCCAGTTCTC
tetur08g08339 comp3222_seq0 ATGGTCAATCCCAACGGTGATTGCAGTCTG
tetur08g08339 comp3222_seq0 CCAACAAGTAGAATGGATGGAAAGTAAGAC
tetur08g08339 comp3222_seq0 GCAGTCTGTTAATAAGGGAATTCATTCGAG
tetur08g08339 comp3222_seq0 TGAAATCTTCGGCACAAGGTTCGGGTTCGG
tetur08g08339 comp3222_seq0 TTATGGTCAATCCCAACGGTGATTGCAGTC
tetur09g00470 comp203_seq0 GAGTTAACGATAAACATGACCTGTGGATCA
tetur09g00470 comp203_seq0 AATTGACCACAACAATGTCGCCTGTCAATG
tetur09g00470 comp203_seq0 GGTTCTTCTCTTGATCCCGTTAAACCGCAA
tetur09g00470 comp203_seq0 TAAATTGACCACAACAATGTCGCCTGTCAA
tetur09g00470 comp203_seq0 TGACCACAACAATGTCGCCTGTCAATGAAA
tetur09g00470 comp203_seq0 TGGTTCTTCTCTTGATCCCGTTAAACCGCA
tetur09g00470 comp203_seq0 TTGACCACAACAATGTCGCCTGTCAATGAA
tetur09g01250 comp2874_seq0 AGTGCAATGTTCAACGGTAGTAAGATTCCT
tetur09g01250 comp2874_seq0 ATGAGACCGTCATCCAATTGCACTAATGAG
tetur09g01250 comp2874_seq0 ATGTAACAATCAGCAACCCTTGAGTGTGAG
tetur09g01250 comp2874_seq0 CAATCAGCAACCCTTGAGTGTGAGGATATT
tetur09g01250 comp2874_seq0 CAGCAACCCTTGAGTGTGAGGATATTAATG
tetur09g01250 comp2874_seq0 CAGTGCAATGTTCAACGGTAGTAAGATTCC
tetur09g01250 comp2874_seq0 AAGATGAGACCGTCATCCAATTGCACTAAT
tetur09g01250 comp2874_seq0 CCTCGGTGAATCTAATTAGGTGATTAGATG
tetur09g01250 comp2874_seq0 CCTGGAGTTGGGATGAAGATGAGACCGTCA
tetur09g01250 comp2874_seq0 GAAGATGAGACCGTCATCCAATTGCACTAA
tetur09g01250 comp2874_seq0 GATGAGACCGTCATCCAATTGCACTAATGA
tetur09g01250 comp2874_seq0 GGTGATTAGATGAATTCAGACAGGCTCTAA
tetur09g01250 comp2874_seq0 GTAACAATCAGCAACCCTTGAGTGTGAGGA
tetur09g01250 comp2874_seq0 ACAATCAGCAACCCTTGAGTGTGAGGATAT
tetur09g01250 comp2874_seq0 GTGCAATGTTCAACGGTAGTAAGATTCCTA
tetur09g01250 comp2874_seq0 GTGTTACTCATTCTCCCGCCTCGATTATGA
tetur09g01250 comp2874_seq0 GTTACTCATTCTCCCGCCTCGATTATGATT
tetur09g01250 comp2874_seq0 TATGTAACAATCAGCAACCCTTGAGTGTGA
tetur09g01250 comp2874_seq0 TCAGTGCAATGTTCAACGGTAGTAAGATTC
tetur09g01250 comp2874_seq0 TGAGACCGTCATCCAATTGCACTAATGAGG
tetur09g01250 comp2874_seq0 TGTAACAATCAGCAACCCTTGAGTGTGAGG
tetur09g01250 comp2874_seq0 TTAGGTGATTAGATGAATTCAGACAGGCTC
tetur09g01250 comp2874_seq0 AGATGAGACCGTCATCCAATTGCACTAATG
tetur09g02500 comp2703_seq0 AGGCAGGCACAAGATATAAGTTTCAAGCTG
tetur09g02500 comp2703_seq0 ATCCGTACACTTACGAATTAGCGCTTCTGT
tetur09g02500 comp2703_seq0 ATTGGCCACGGGATGCAATGTTTAGAAGTC
tetur09g02500 comp2703_seq0 CAATGTTTAGAAGTCAGAAAGATGGCCTGA
tetur09g02500 comp2703_seq0 CACGGGATGCAATGTTTAGAAGTCAGAAAG
tetur09g02500 comp2703_seq0 CACTTACGAATTAGCGCTTCTGTATCTCTT
tetur09g02500 comp2703_seq0 CAGACCAGAGGAACTTGGGTGTAAGCGAGA
tetur09g02500 comp2703_seq0 CAGAGGAACTTGGGTGTAAGCGAGAACAGG
tetur09g02500 comp2703_seq0 CATAGGTTAAGGCAGGCACAAGATATAAGT
tetur09g02500 comp2703_seq0 AAGAACAGACCAGAGGAACTTGGGTGTAAG
tetur09g02500 comp2703_seq0 CCAGAGGAACTTGGGTGTAAGCGAGAACAG
tetur09g02500 comp2703_seq0 CGAATTAGCGCTTCTGTATCTCTTCGATTG
tetur09g02500 comp2703_seq0 CGGGATGCAATGTTTAGAAGTCAGAAAGAT
tetur09g02500 comp2703_seq0 CGTACACTTACGAATTAGCGCTTCTGTATC
tetur09g02500 comp2703_seq0 CTTACGAATTAGCGCTTCTGTATCTCTTCG
tetur09g02500 comp2703_seq0 CTTGGGTGTAAGCGAGAACAGGGTATTAGG
tetur09g02500 comp2703_seq0 GAAAGAAATCATAGGTTAAGGCAGGCACAA
tetur09g02500 comp2703_seq0 GAACAGACCAGAGGAACTTGGGTGTAAGCG
tetur09g02500 comp2703_seq0 GAACTTGGGTGTAAGCGAGAACAGGGTATT
tetur09g02500 comp2703_seq0 GAAGAACAGACCAGAGGAACTTGGGTGTAA
tetur09g02500 comp2703_seq0 GAAGTCAGAAAGATGGCCTGAGAACAAGTT
tetur09g02500 comp2703_seq0 GAATTAGCGCTTCTGTATCTCTTCGATTGA
tetur09g02500 comp2703_seq0 GACCAGAGGAACTTGGGTGTAAGCGAGAAC
tetur09g02500 comp2703_seq0 GAGGAACTTGGGTGTAAGCGAGAACAGGGT
tetur09g02500 comp2703_seq0 AATCCGTACACTTACGAATTAGCGCTTCTG
tetur09g02500 comp2703_seq0 GATAAATTGGCCACGGGATGCAATGTTTAG
tetur09g02500 comp2703_seq0 GATGCAATGTTTAGAAGTCAGAAAGATGGC
tetur09g02500 comp2703_seq0 GCAATGTTTAGAAGTCAGAAAGATGGCCTG
tetur09g02500 comp2703_seq0 GCAGGCACAAGATATAAGTTTCAAGCTGAA
tetur09g02500 comp2703_seq0 GCCACGGGATGCAATGTTTAGAAGTCAGAA
tetur09g02500 comp2703_seq0 GCGAGAACAGGGTATTAGGTTAGGTTTGGT
tetur09g02500 comp2703_seq0 GGAACTTGGGTGTAAGCGAGAACAGGGTAT
tetur09g02500 comp2703_seq0 AATTGGCCACGGGATGCAATGTTTAGAAGT
tetur09g02500 comp2703_seq0 GGATGCAATGTTTAGAAGTCAGAAAGATGG
tetur09g02500 comp2703_seq0 GGCAGGCACAAGATATAAGTTTCAAGCTGA
tetur09g02500 comp2703_seq0 GGGATGCAATGTTTAGAAGTCAGAAAGATG
tetur09g02500 comp2703_seq0 GGTGTAAGCGAGAACAGGGTATTAGGTTAG
tetur09g02500 comp2703_seq0 GTAAGCGAGAACAGGGTATTAGGTTAGGTT
tetur09g02500 comp2703_seq0 GTCTCTGCTTCCAAATCACAGTAATAATGG
tetur09g02500 comp2703_seq0 GTGTAAGCGAGAACAGGGTATTAGGTTAGG
tetur09g02500 comp2703_seq0 GTTACTTGAAGAACAGACCAGAGGAACTTG
tetur09g02500 comp2703_seq0 ACACTTACGAATTAGCGCTTCTGTATCTCT
tetur09g02500 comp2703_seq0 ACAGACCAGAGGAACTTGGGTGTAAGCGAG
tetur09g02500 comp2703_seq0 GTTTAGAAGTCAGAAAGATGGCCTGAGAAC
tetur09g02500 comp2703_seq0 GTTTCATTGTCTCTGCTTCCAAATCACAGT
tetur09g02500 comp2703_seq0 TAGAAGTCAGAAAGATGGCCTGAGAACAAG
tetur09g02500 comp2703_seq0 TCATAGGTTAAGGCAGGCACAAGATATAAG
tetur09g02500 comp2703_seq0 TCCGTACACTTACGAATTAGCGCTTCTGTA
tetur09g02500 comp2703_seq0 TGTTTAGAAGTCAGAAAGATGGCCTGAGAA
tetur09g02500 comp2703_seq0 TGTTTCATTGTCTCTGCTTCCAAATCACAG
tetur09g02500 comp2703_seq0 TTACGAATTAGCGCTTCTGTATCTCTTCGA
tetur09g02500 comp2703_seq0 TTAGAAGTCAGAAAGATGGCCTGAGAACAA
tetur09g02500 comp2703_seq0 ACGAATTAGCGCTTCTGTATCTCTTCGATT
tetur09g02500 comp2703_seq0 AAATCCGTACACTTACGAATTAGCGCTTCT
tetur09g02500 comp2703_seq0 ACTTGGGTGTAAGCGAGAACAGGGTATTAG
tetur09g02500 comp2703_seq0 AGAACAGACCAGAGGAACTTGGGTGTAAGC
tetur09g02500 comp2703_seq0 AGAAGTCAGAAAGATGGCCTGAGAACAAGT
tetur09g02500 comp2703_seq0 AGAGGAACTTGGGTGTAAGCGAGAACAGGG
tetur09g02500 comp2703_seq0 AAATTGGCCACGGGATGCAATGTTTAGAAG
tetur09g02740 comp4354_seq0 TCAGGTTCGAATGGTGATTAATCAAGTTGG
tetur09g02760 comp2925_seq0 ATCCACACCGTGAATCATCAGACCATAATT
tetur09g02760 comp2925_seq0 CACACCGTGAATCATCAGACCATAATTTAC
tetur09g02760 comp2925_seq0 CAGATATTCATGGAAACCTGAACAGCATTG
tetur09g02760 comp2925_seq0 CCGTGAATCATCAGACCATAATTTACATGG
tetur09g02760 comp2925_seq0 CGATCCACACCGTGAATCATCAGACCATAA
tetur09g02760 comp2925_seq0 CTCGATCCACACCGTGAATCATCAGACCAT
tetur09g02760 comp2925_seq0 CTCTCGATCCACACCGTGAATCATCAGACC
tetur09g02760 comp2925_seq0 GATCCACACCGTGAATCATCAGACCATAAT
tetur09g02760 comp2925_seq0 TCGATCCACACCGTGAATCATCAGACCATA
tetur09g02760 comp2925_seq0 TCTCGATCCACACCGTGAATCATCAGACCA
tetur09g03140 comp51_seq1 AGGAAGTCAGGGAATTTATTTAAAGGTGGG
tetur09g03140 comp51_seq1 AGTTGTAAAGGGAGGTGCTGTAGAGTGGAT
tetur09g03140 comp51_seq1 ATGCAGTTGTAAAGGGAGGTGCTGTAGAGT
tetur09g03140 comp51_seq1 ATTTAAAGGTGGGCCATGCAGTTGTAAAGG
tetur09g03140 comp51_seq1 CAGTTGTAAAGGGAGGTGCTGTAGAGTGGA
tetur09g03140 comp51_seq1 CATGCAGTTGTAAAGGGAGGTGCTGTAGAG
tetur09g03140 comp51_seq1 CCATGCAGTTGTAAAGGGAGGTGCTGTAGA
tetur09g03140 comp51_seq1 AAGGTGGGCCATGCAGTTGTAAAGGGAGGT
tetur09g03140 comp51_seq1 GAAGTCAGGGAATTTATTTAAAGGTGGGCC
tetur09g03140 comp51_seq1 GCAGTTGTAAAGGGAGGTGCTGTAGAGTGG
tetur09g03140 comp51_seq1 GCCATGCAGTTGTAAAGGGAGGTGCTGTAG
tetur09g03140 comp51_seq1 GGAAGTCAGGGAATTTATTTAAAGGTGGGC
tetur09g03140 comp51_seq1 GGCCATGCAGTTGTAAAGGGAGGTGCTGTA
tetur09g03140 comp51_seq1 GTTGTAAAGGGAGGTGCTGTAGAGTGGATG
tetur09g03140 comp51_seq1 TAAAGGTGGGCCATGCAGTTGTAAAGGGAG
tetur09g03140 comp51_seq1 AAAGGTGGGCCATGCAGTTGTAAAGGGAGG
tetur09g03140 comp51_seq1 TATTTAAAGGTGGGCCATGCAGTTGTAAAG
tetur09g03140 comp51_seq1 TGCAGTTGTAAAGGGAGGTGCTGTAGAGTG
tetur09g03140 comp51_seq1 TGTAAAGGGAGGTGCTGTAGAGTGGATGAG
tetur09g03140 comp51_seq1 TTAAAGGTGGGCCATGCAGTTGTAAAGGGA
tetur09g03140 comp51_seq1 TTGTAAAGGGAGGTGCTGTAGAGTGGATGA
tetur09g03270 comp4355_seq0 ATACACTCTTCTCACCCTCATCATTCACCT
tetur09g03270 comp4355_seq0 CAAACATACACTCTTCTCACCCTCATCATT
tetur09g03270 comp4355_seq0 CATACACTCTTCTCACCCTCATCATTCACC
tetur09g03270 comp4355_seq0 CATCTCAAACATACACTCTTCTCACCCTCA
tetur09g03270 comp4355_seq0 CATGCACGAACACAAGGATGATATCATCAT
tetur09g03270 comp4355_seq0 CCATGCACGAACACAAGGATGATATCATCA
tetur09g03270 comp4355_seq0 CTCCATGCACGAACACAAGGATGATATCAT
tetur09g03270 comp4355_seq0 GACTCCATGCACGAACACAAGGATGATATC
tetur09g03270 comp4355_seq0 GGTATTCTAAGTTAGAAGCCGTTGAGTTTG
tetur09g03270 comp4355_seq0 ACATACACTCTTCTCACCCTCATCATTCAC
tetur09g03270 comp4355_seq0 TAGACTCCATGCACGAACACAAGGATGATA
tetur09g03270 comp4355_seq0 ACATCTCAAACATACACTCTTCTCACCCTC
tetur09g03270 comp4355_seq0 TCCATGCACGAACACAAGGATGATATCATC
tetur09g03270 comp4355_seq0 AAACATACACTCTTCTCACCCTCATCATTC
tetur09g03270 comp4355_seq0 AGACTCCATGCACGAACACAAGGATGATAT
tetur09g03760 comp645_seq0 AGGCCATTTATTGGAGCCCATTGAAGTGGT
tetur09g03760 comp645_seq0 ATTCACAGGTATCGGTAGCTGAAGATGACG
tetur09g03760 comp645_seq0 CAACTAAAGCAGACGGAGTTGAACAGCGCG
tetur09g03760 comp645_seq0 CACAACTAAAGCAGACGGAGTTGAACAGCG
tetur09g03760 comp645_seq0 CACAGGTATCGGTAGCTGAAGATGACGCCA
tetur09g03760 comp645_seq0 CAGGCCATTTATTGGAGCCCATTGAAGTGG
tetur09g03760 comp645_seq0 CCATTTATTGGAGCCCATTGAAGTGGTCGA
tetur09g03760 comp645_seq0 CTGGATCACGAGTGAAATATGCAATCACCA
tetur09g03760 comp645_seq0 GCACAACTAAAGCAGACGGAGTTGAACAGC
tetur09g03760 comp645_seq0 GCCATTTATTGGAGCCCATTGAAGTGGTCG
tetur09g03760 comp645_seq0 GGCCATTTATTGGAGCCCATTGAAGTGGTC
tetur09g03760 comp645_seq0 ACAACTAAAGCAGACGGAGTTGAACAGCGC
tetur09g03760 comp645_seq0 TCACAGGTATCGGTAGCTGAAGATGACGCC
tetur09g03760 comp645_seq0 TCAGGCCATTTATTGGAGCCCATTGAAGTG
tetur09g03760 comp645_seq0 TTCACAGGTATCGGTAGCTGAAGATGACGC
tetur09g04010 comp2866_seq0 AGTTTATCAAACGGCTACACTGTACGGAGT
tetur09g04010 comp2866_seq0 ATCAAACGGCTACACTGTACGGAGTGAAGT
tetur09g04010 comp2866_seq0 ATGCTGTCCAGTTACTTGTCTGGTTCATGG
tetur09g04010 comp2866_seq0 ATGGTCAACGACTCAAGTTTATCAAACGGC
tetur09g04010 comp2866_seq0 CAAACGGCTACACTGTACGGAGTGAAGTCG
tetur09g04010 comp2866_seq0 CAACGACTCAAGTTTATCAAACGGCTACAC
tetur09g04010 comp2866_seq0 AACGACTCAAGTTTATCAAACGGCTACACT
tetur09g04010 comp2866_seq0 CAAGTTTATCAAACGGCTACACTGTACGGA
tetur09g04010 comp2866_seq0 CACTGTACGGAGTGAAGTCGAATACGAGGA
tetur09g04010 comp2866_seq0 CCCAAATTACAATCAGCTCTTGAAATGCTG
tetur09g04010 comp2866_seq0 CGACTCAAGTTTATCAAACGGCTACACTGT
tetur09g04010 comp2866_seq0 CGCCCAAATTACAATCAGCTCTTGAAATGC
tetur09g04010 comp2866_seq0 CTACACTGTACGGAGTGAAGTCGAATACGA
tetur09g04010 comp2866_seq0 CTGTACGGAGTGAAGTCGAATACGAGGATT
tetur09g04010 comp2866_seq0 CTGTCCAGTTACTTGTCTGGTTCATGGAAT
tetur09g04010 comp2866_seq0 AAGTTTATCAAACGGCTACACTGTACGGAG
tetur09g04010 comp2866_seq0 GAAATGCTGTCCAGTTACTTGTCTGGTTCA
tetur09g04010 comp2866_seq0 GACAAAGCCATTGGCGGTAAATGATGAAGA
tetur09g04010 comp2866_seq0 GACTCAAGTTTATCAAACGGCTACACTGTA
tetur09g04010 comp2866_seq0 GCAATCTTAAGGACCCGATTGATATAATGG
tetur09g04010 comp2866_seq0 GCCCAAATTACAATCAGCTCTTGAAATGCT
tetur09g04010 comp2866_seq0 GCTACACTGTACGGAGTGAAGTCGAATACG
tetur09g04010 comp2866_seq0 GCTGTCCAGTTACTTGTCTGGTTCATGGAA
tetur09g04010 comp2866_seq0 GGACAAAGCCATTGGCGGTAAATGATGAAG
tetur09g04010 comp2866_seq0 GGCTACACTGTACGGAGTGAAGTCGAATAC
tetur09g04010 comp2866_seq0 ACAAAGCCATTGGCGGTAAATGATGAAGAC
tetur09g04010 comp2866_seq0 GGTCAACGACTCAAGTTTATCAAACGGCTA
tetur09g04010 comp2866_seq0 GTCAACGACTCAAGTTTATCAAACGGCTAC
tetur09g04010 comp2866_seq0 GTCCAGTTACTTGTCTGGTTCATGGAATCC
tetur09g04010 comp2866_seq0 ACACTGTACGGAGTGAAGTCGAATACGAGG
tetur09g04010 comp2866_seq0 GTTTATCAAACGGCTACACTGTACGGAGTG
tetur09g04010 comp2866_seq0 TACACTGTACGGAGTGAAGTCGAATACGAG
tetur09g04010 comp2866_seq0 TATCAAACGGCTACACTGTACGGAGTGAAG
tetur09g04010 comp2866_seq0 TCAAACGGCTACACTGTACGGAGTGAAGTC
tetur09g04010 comp2866_seq0 TCAACGACTCAAGTTTATCAAACGGCTACA
tetur09g04010 comp2866_seq0 TCCAGTTACTTGTCTGGTTCATGGAATCCA
tetur09g04010 comp2866_seq0 TGAAATGCTGTCCAGTTACTTGTCTGGTTC
tetur09g04010 comp2866_seq0 TGCTGTCCAGTTACTTGTCTGGTTCATGGA
tetur09g04010 comp2866_seq0 TGTCCAGTTACTTGTCTGGTTCATGGAATC
tetur09g04010 comp2866_seq0 TTATCAAACGGCTACACTGTACGGAGTGAA
tetur09g04010 comp2866_seq0 ACGACTCAAGTTTATCAAACGGCTACACTG
tetur09g04010 comp2866_seq0 TTTATCAAACGGCTACACTGTACGGAGTGA
tetur09g04010 comp2866_seq0 ACGGCTACACTGTACGGAGTGAAGTCGAAT
tetur09g04010 comp2866_seq0 ACTGTACGGAGTGAAGTCGAATACGAGGAT
tetur09g04090 comp925_seq0 ATGCCTTCATAAGTGCAACAACCAACGTCG
tetur09g04090 comp925_seq0 ATTTCAATTGTCCCACAGGCAATGCCAGCT
tetur09g04090 comp925_seq0 CAACGACATCCTCGACTTCTGGAAACTTCG
tetur09g04090 comp925_seq0 CAATCTCACGCTCCATGGTATGTGTAGTGA
tetur09g04090 comp925_seq0 CAATTGTCCCACAGGCAATGCCAGCTCTAA
tetur09g04090 comp925_seq0 CCAATCTCACGCTCCATGGTATGTGTAGTG
tetur09g04090 comp925_seq0 CGACATCCTCGACTTCTGGAAACTTCGATT
tetur09g04090 comp925_seq0 CTTCAGAGTTTCTAGACCAATCTCACGCTC
tetur09g04090 comp925_seq0 GAATCCTCGATCTCTACAAGGGCTTTCTTC
tetur09g04090 comp925_seq0 GACCAATCTCACGCTCCATGGTATGTGTAG
tetur09g04090 comp925_seq0 AATGCCTTCATAAGTGCAACAACCAACGTC
tetur09g04090 comp925_seq0 GCTTTCTTCAGAGTTTCTAGACCAATCTCA
tetur09g04090 comp925_seq0 GGAATCCTCGATCTCTACAAGGGCTTTCTT
tetur09g04090 comp925_seq0 TCAATTGTCCCACAGGCAATGCCAGCTCTA
tetur09g04090 comp925_seq0 TCAGAGTTTCTAGACCAATCTCACGCTCCA
tetur09g04090 comp925_seq0 ACCAATCTCACGCTCCATGGTATGTGTAGT
tetur09g04090 comp925_seq0 TGTCCTTTCATAAAGATCCTCTAATTCGGC
tetur09g04090 comp925_seq0 TTCAGAGTTTCTAGACCAATCTCACGCTCC
tetur09g04090 comp925_seq0 TTCTTCAGAGTTTCTAGACCAATCTCACGC
tetur09g04090 comp925_seq0 ACGACATCCTCGACTTCTGGAAACTTCGAT
tetur09g04090 comp925_seq0 TTTCAATTGTCCCACAGGCAATGCCAGCTC
tetur09g04090 comp925_seq0 TTTCTTCAGAGTTTCTAGACCAATCTCACG
tetur09g06120 comp3936_seq0 AACAAGGAACCCGTTTCTATTCCTATTCCT
tetur09g06120 comp3936_seq0 ATCAACTCGCTTTGTGGGCCAATTTAGATG
tetur09g06120 comp3936_seq0 ATCAGTATGGAAGCAATTGAATGGCCCTTT
tetur09g06120 comp3936_seq0 CAACTCGCTTTGTGGGCCAATTTAGATGTT
tetur09g06120 comp3936_seq0 CCGTTAGTAACTAAAGCTGATCAACTCGCT
tetur09g06120 comp3936_seq0 CCTGCCGGGTTTAATTGATATCCATGTGCA
tetur09g06120 comp3936_seq0 CGTTAGTAACTAAAGCTGATCAACTCGCTT
tetur09g06120 comp3936_seq0 CTGCCGGGTTTAATTGATATCCATGTGCAC
tetur09g06120 comp3936_seq0 GGTGATCCTAAAGATTGTGCTGTCATCATT
tetur09g06120 comp3936_seq0 TTTGCCCATTGTAGCTCATGCTGAGGAGCA
tetur09g06470 comp761_seq1 CATGACAGCAGATTGACCAATAAGTTCTCC
tetur09g06470 comp761_seq1 CCCTTTCCTTCGATTGTCCTTTGAAATGAT
tetur09g06470 comp761_seq1 GACCCTTCTTGTTGCCAAGCTGAATTGTGA
tetur09g06470 comp761_seq1 GGTTTCTTTCATCCACTCATAAGTGAATGG
tetur09g06470 comp761_seq1 TGACCCTTCTTGTTGCCAAGCTGAATTGTG
tetur09g06470 comp761_seq1 ACCCTTCTTGTTGCCAAGCTGAATTGTGAT
tetur09g06570 comp951_seq5 AGCCTTTCCAATAGCAATACCCTTGCCAGC
tetur09g06570 comp951_seq5 ATCTCCTGAATGATCTCCTTCGTCGTATAT
tetur09g06570 comp951_seq5 ATGTTAACGATGATCTCCTGAATGATCTCC
tetur09g06570 comp951_seq5 AACGATGATCTCCTGAATGATCTCCTTCGT
tetur09g06570 comp951_seq5 AACGGCAATTCGAATGTCAACTCGAATGGT
tetur09g06570 comp951_seq5 CAGATCCATGTTAACGATGATCTCCTGAAT
tetur09g06570 comp951_seq5 AAACGGCAATTCGAATGTCAACTCGAATGG
tetur09g06570 comp951_seq5 CATGTTAACGATGATCTCCTGAATGATCTC
tetur09g06570 comp951_seq5 CCATGTTAACGATGATCTCCTGAATGATCT
tetur09g06570 comp951_seq5 CCTTTCCAATAGCAATACCCTTGCCAGCGA
tetur09g06570 comp951_seq5 CGATGATCTCCTGAATGATCTCCTTCGTCG
tetur09g06570 comp951_seq5 AAGCCTTTCCAATAGCAATACCCTTGCCAG
tetur09g06570 comp951_seq5 CTCCTGAATGATCTCCTTCGTCGTATATTT
tetur09g06570 comp951_seq5 CTTGCCAGCGACATCTACTTTGGACACTCT
tetur09g06570 comp951_seq5 GATCCATGTTAACGATGATCTCCTGAATGA
tetur09g06570 comp951_seq5 GATCTCCTGAATGATCTCCTTCGTCGTATA
tetur09g06570 comp951_seq5 GATGATCTCCTGAATGATCTCCTTCGTCGT
tetur09g06570 comp951_seq5 GGTTTCATCCGAGCCTGATGATGATATCAG
tetur09g06570 comp951_seq5 GTTAACAGATCCATGTTAACGATGATCTCC
tetur09g06570 comp951_seq5 GTTAACGATGATCTCCTGAATGATCTCCTT
tetur09g06570 comp951_seq5 GTTTCATCCGAGCCTGATGATGATATCAGA
tetur09g06570 comp951_seq5 TAACAGATCCATGTTAACGATGATCTCCTG
tetur09g06570 comp951_seq5 TAACGATGATCTCCTGAATGATCTCCTTCG
tetur09g06570 comp951_seq5 TCCATGTTAACGATGATCTCCTGAATGATC
tetur09g06570 comp951_seq5 TTAACGATGATCTCCTGAATGATCTCCTTC
tetur09g06570 comp951_seq5 TTGGCAGAAGGCTCAGCAGGTCCATCAATG
tetur09g06570 comp951_seq5 ACGATGATCTCCTGAATGATCTCCTTCGTC
tetur09g06570 comp951_seq5 AGATCCATGTTAACGATGATCTCCTGAATG
tetur09g06610 comp1671_seq0 AACAATTGGATGGATTTCGCGCTTGGAGTC
tetur09g06610 comp1671_seq0 CCTTTAATTGCCGTTATGCAACAGTAAGGT
tetur09g06610 comp1671_seq0 AAACAATTGGATGGATTTCGCGCTTGGAGT
tetur09g06610 comp1671_seq0 CTTTAATTGCCGTTATGCAACAGTAAGGTG
tetur09g06610 comp1671_seq0 GACCTTTAATTGCCGTTATGCAACAGTAAG
tetur09g06610 comp1671_seq0 GATGATTGGTATTGCTAGTCAAGAACTCAC
tetur09g06610 comp1671_seq0 AATTGCCGTTATGCAACAGTAAGGTGATGC
tetur09g06610 comp1671_seq0 GTTGACCTTTAATTGCCGTTATGCAACAGT
tetur09g06610 comp1671_seq0 TAATTGCCGTTATGCAACAGTAAGGTGATG
tetur09g06610 comp1671_seq0 TGATTGGTATTGCTAGTCAAGAACTCACTG
tetur09g06610 comp1671_seq0 TGCCGTTATGCAACAGTAAGGTGATGCAAA
tetur09g06610 comp1671_seq0 ACCTTTAATTGCCGTTATGCAACAGTAAGG
tetur09g06610 comp1671_seq0 TTGCCGTTATGCAACAGTAAGGTGATGCAA
tetur108g00010 comp686_seq0 ATACTCGATTGTTGTTTCCACACCACGCAC
tetur108g00010 comp686_seq0 CACCATCGAGACTCCAGCAAGTAAGACTAC
tetur108g00010 comp686_seq0 CATCTTGTGATACTCGATTGTTGTTTCCAC
tetur108g00010 comp686_seq0 AACTTGTCGAATCAGTTGATAATGGGAGAG
tetur108g00010 comp686_seq0 AACTTTGAGCACCATCGAGACTCCAGCAAG
tetur108g00010 comp686_seq0 CCATCGAGACTCCAGCAAGTAAGACTACAT
tetur108g00010 comp686_seq0 CGATTGTTGTTTCCACACCACGCACATGGT
tetur108g00010 comp686_seq0 CTCGATTGTTGTTTCCACACCACGCACATG
tetur108g00010 comp686_seq0 CTTGATATCGCACAGAATCAAACGATCTGA
tetur108g00010 comp686_seq0 CTTGTGATACTCGATTGTTGTTTCCACACC
tetur108g00010 comp686_seq0 CTTTGAGCACCATCGAGACTCCAGCAAGTA
tetur108g00010 comp686_seq0 GAGCACCATCGAGACTCCAGCAAGTAAGAC
tetur108g00010 comp686_seq0 GATACTCGATTGTTGTTTCCACACCACGCA
tetur108g00010 comp686_seq0 GATTGTTGTTTCCACACCACGCACATGGTT
tetur108g00010 comp686_seq0 GCACCATCGAGACTCCAGCAAGTAAGACTA
tetur108g00010 comp686_seq0 GCTTGATATCGCACAGAATCAAACGATCTG
tetur108g00010 comp686_seq0 GGCTTGATATCGCACAGAATCAAACGATCT
tetur108g00010 comp686_seq0 GTGATACTCGATTGTTGTTTCCACACCACG
tetur108g00010 comp686_seq0 GTTGTTTCCACACCACGCACATGGTTATTA
tetur108g00010 comp686_seq0 GTTGTTTGTTATCACCATTTGGAGATCCCA
tetur108g00010 comp686_seq0 GTTTGTTATCACCATTTGGAGATCCCAAAG
tetur108g00010 comp686_seq0 TACTCGATTGTTGTTTCCACACCACGCACA
tetur108g00010 comp686_seq0 TATTGGCTTGATATCGCACAGAATCAAACG
tetur108g00010 comp686_seq0 TCCTGGATTGTAACGCAATAATTTAGCCTC
tetur108g00010 comp686_seq0 TCGATTGTTGTTTCCACACCACGCACATGG
tetur108g00010 comp686_seq0 TCTTGTGATACTCGATTGTTGTTTCCACAC
tetur108g00010 comp686_seq0 TGACAATTGACTTGCATGATAAGCTATGGG
tetur108g00010 comp686_seq0 TGAGCACCATCGAGACTCCAGCAAGTAAGA
tetur108g00010 comp686_seq0 TGATACTCGATTGTTGTTTCCACACCACGC
tetur108g00010 comp686_seq0 TGGCTTGATATCGCACAGAATCAAACGATC
tetur108g00010 comp686_seq0 TGTGATACTCGATTGTTGTTTCCACACCAC
tetur108g00010 comp686_seq0 TGTTTCCACACCACGCACATGGTTATTATG
tetur108g00010 comp686_seq0 TTGAGCACCATCGAGACTCCAGCAAGTAAG
tetur108g00010 comp686_seq0 TTGTGATACTCGATTGTTGTTTCCACACCA
tetur108g00010 comp686_seq0 TTTCCACACCACGCACATGGTTATTATGTC
tetur108g00010 comp686_seq0 ACTCGATTGTTGTTTCCACACCACGCACAT
tetur108g00010 comp686_seq0 ACTTTGAGCACCATCGAGACTCCAGCAAGT
tetur108g00010 comp686_seq0 AGCACCATCGAGACTCCAGCAAGTAAGACT
tetur10g00030 comp4490_seq0 CTTCGTAATGTAAACATGTCTTTGAGGCGA
tetur10g00030 comp4490_seq0 CTTTACGGCTAGACCCATGAAAGTATGACT
tetur10g00030 comp4490_seq0 GGTTGCCACAATTATTTGAGAGTCTGTTGT
tetur10g00030 comp4490_seq0 TACGGCTAGACCCATGAAAGTATGACTATG
tetur10g00030 comp4490_seq0 TGGTTGCCACAATTATTTGAGAGTCTGTTG
tetur10g00180 comp3947_seq0 AGTTGGTTGACATCAACCCATCAACTCTGG
tetur10g00180 comp3947_seq0 ATCTCAGATAAACCCGAACTGGTCGAGCTT
tetur10g00180 comp3947_seq0 ATTTGGCTTCTCTTGATTGAGTTGGTTGAC
tetur10g00180 comp3947_seq0 CAGCAAATCAGCTAATCAGCACATTACCAA
tetur10g00180 comp3947_seq0 CCTCTGGGTTGTAATCAGCATCGGGCTTAA
tetur10g00180 comp3947_seq0 CGTAATCTTCATCATCAGTCTTTGATTGCC
tetur10g00180 comp3947_seq0 CTCTGGGTTGTAATCAGCATCGGGCTTAAT
tetur10g00180 comp3947_seq0 CTGGGTTGTAATCAGCATCGGGCTTAATCA
tetur10g00180 comp3947_seq0 GAGTTGGTTGACATCAACCCATCAACTCTG
tetur10g00180 comp3947_seq0 AATCTCAGATAAACCCGAACTGGTCGAGCT
tetur10g00180 comp3947_seq0 GGGTCTGTATTATTGCTCGTAATCTTCATC
tetur10g00180 comp3947_seq0 GGTTGACATCAACCCATCAACTCTGGTATC
tetur10g00180 comp3947_seq0 GTACCACCTCAAACAAATTATCCTCTGGGT
tetur10g00180 comp3947_seq0 GTTGACATCAACCCATCAACTCTGGTATCA
tetur10g00180 comp3947_seq0 GTTGGTTGACATCAACCCATCAACTCTGGT
tetur10g00180 comp3947_seq0 TCAGCAAATCAGCTAATCAGCACATTACCA
tetur10g00180 comp3947_seq0 TCTGGGTTGTAATCAGCATCGGGCTTAATC
tetur10g00180 comp3947_seq0 TGACATCAACCCATCAACTCTGGTATCAAG
tetur10g00180 comp3947_seq0 TTCAGCAAATCAGCTAATCAGCACATTACC
tetur10g00180 comp3947_seq0 TTGACATCAACCCATCAACTCTGGTATCAA
tetur10g00180 comp3947_seq0 TTGGTTGACATCAACCCATCAACTCTGGTA
tetur10g00180 comp3947_seq0 TTTGGCTTCTCTTGATTGAGTTGGTTGACA
tetur10g01620 comp2483_seq0 ATCATCTGTGAACTACCACCTGTGAGTCAG
tetur10g01620 comp2483_seq0 ATGCGTTTGTCTCAGGTCAATCTTTGGATT
tetur10g01620 comp2483_seq0 CAAAGAAGAAACACCATTAAGCTGATCACC
tetur10g01620 comp2483_seq0 AACGCGGCACTTCTCATCATCTCATGAGTG
tetur10g01620 comp2483_seq0 AAACGCGGCACTTCTCATCATCTCATGAGT
tetur10g01620 comp2483_seq0 CCAAAGAAGAAACACCATTAAGCTGATCAC
tetur10g01620 comp2483_seq0 CCTGTGAGTCAGTTTGTCGTGCTATGAATC
tetur10g01620 comp2483_seq0 CGTGCTATGAATCATCGGATATTTGCACCG
tetur10g01620 comp2483_seq0 CTATGAATCATCGGATATTTGCACCGGAAA
tetur10g01620 comp2483_seq0 CTGTGAGTCAGTTTGTCGTGCTATGAATCA
tetur10g01620 comp2483_seq0 GACTAATAGGTTGGATTGCATGCGTTTGTC
tetur10g01620 comp2483_seq0 GAGTCAGTTTGTCGTGCTATGAATCATCGG
tetur10g01620 comp2483_seq0 GATCCAACGTTTACCAAAGAAGAAACACCA
tetur10g01620 comp2483_seq0 GCTATGAATCATCGGATATTTGCACCGGAA
tetur10g01620 comp2483_seq0 GGACTAATAGGTTGGATTGCATGCGTTTGT
tetur10g01620 comp2483_seq0 GTCGTGCTATGAATCATCGGATATTTGCAC
tetur10g01620 comp2483_seq0 GTGAGTCAGTTTGTCGTGCTATGAATCATC
tetur10g01620 comp2483_seq0 GTGCTATGAATCATCGGATATTTGCACCGG
tetur10g01620 comp2483_seq0 TCGTGCTATGAATCATCGGATATTTGCACC
tetur10g01620 comp2483_seq0 TGAGTCAGTTTGTCGTGCTATGAATCATCG
tetur10g01620 comp2483_seq0 TGCTATGAATCATCGGATATTTGCACCGGA
tetur10g01620 comp2483_seq0 TGGACTAATAGGTTGGATTGCATGCGTTTG
tetur10g01620 comp2483_seq0 TGTCGTGCTATGAATCATCGGATATTTGCA
tetur10g01620 comp2483_seq0 AAATCATCTGTGAACTACCACCTGTGAGTC
tetur10g01620 comp2483_seq0 TTGTCGTGCTATGAATCATCGGATATTTGC
tetur10g01620 comp2483_seq0 ACTAATAGGTTGGATTGCATGCGTTTGTCT
tetur10g01620 comp2483_seq0 AGATCCAACGTTTACCAAAGAAGAAACACC
tetur10g03350 comp630_seq1 ATTACTGGGACTGATCAGCTTTCTGGTATC
tetur10g03350 comp630_seq1 GATTACTGGGACTGATCAGCTTTCTGGTAT
tetur10g03350 comp630_seq1 TGATTACTGGGACTGATCAGCTTTCTGGTA
tetur10g03710 comp489_seq0 ATGATGTTGCTACTGCGATGAGATTACATG
tetur10g03710 comp489_seq0 AAACCGGTTAAGTAATGATGTTGCTACTGC
tetur10g03710 comp489_seq0 ATGTTACAGCCAATGAATTGACTAGCAACG
tetur10g03710 comp489_seq0 AACCGGTTAAGTAATGATGTTGCTACTGCG
tetur10g03710 comp489_seq0 CAAACCGGTTAAGTAATGATGTTGCTACTG
tetur10g03710 comp489_seq0 CACAAACCGGTTAAGTAATGATGTTGCTAC
tetur10g03710 comp489_seq0 CAGCCAATGAATTGACTAGCAACGATAACA
tetur10g03710 comp489_seq0 CATCAGGTGTTTAAGGTCAAATTCCCGATT
tetur10g03710 comp489_seq0 CATGTTACAGCCAATGAATTGACTAGCAAC
tetur10g03710 comp489_seq0 CCGGTTAAGTAATGATGTTGCTACTGCGAT
tetur10g03710 comp489_seq0 CGGTTAAGTAATGATGTTGCTACTGCGATG
tetur10g03710 comp489_seq0 GGAACATGTTATTTGATGCTAACAGGCCTA
tetur10g03710 comp489_seq0 GGGAACATGTTATTTGATGCTAACAGGCCT
tetur10g03710 comp489_seq0 GGTTAAGTAATGATGTTGCTACTGCGATGA
tetur10g03710 comp489_seq0 GTAATGATGTTGCTACTGCGATGAGATTAC
tetur10g03710 comp489_seq0 GTTACAGCCAATGAATTGACTAGCAACGAT
tetur10g03710 comp489_seq0 ACAGCCAATGAATTGACTAGCAACGATAAC
tetur10g03710 comp489_seq0 TACCGCAATCAACCTAAAGATCAAGATGGC
tetur10g03710 comp489_seq0 TATGCTTGGTTTCCTTTATCCTGCCTATCA
tetur10g03710 comp489_seq0 TGATACAACCACCACAGTAACAACTAGACC
tetur10g03710 comp489_seq0 TGATGTTGCTACTGCGATGAGATTACATGA
tetur10g03710 comp489_seq0 TGTTACAGCCAATGAATTGACTAGCAACGA
tetur10g03710 comp489_seq0 TTACCGCAATCAACCTAAAGATCAAGATGG
tetur10g04050 comp2042_seq1 AACCGTTTAAATTGCCTCAGTTTGGACTCT
tetur10g04050 comp2042_seq1 CATGATTCACCGTCTTCACTGGACTATATT
tetur10g04050 comp2042_seq1 CCCTGTAATTTGGGTACCACTACCATCAAC
tetur10g04050 comp2042_seq1 CCGTTTAAATTGCCTCAGTTTGGACTCTGT
tetur10g04050 comp2042_seq1 CCTGTAATTTGGGTACCACTACCATCAACA
tetur10g04050 comp2042_seq1 CGATAAACCGTTTAAATTGCCTCAGTTTGG
tetur10g04050 comp2042_seq1 CGTGGTACACCAATGGCTTCTGATACTACA
tetur10g04050 comp2042_seq1 CGTTTAAATTGCCTCAGTTTGGACTCTGTT
tetur10g04050 comp2042_seq1 CTTGAGGTGTAAACAGTTTACGATAAACCG
tetur10g04050 comp2042_seq1 GCTTGAGGTGTAAACAGTTTACGATAAACC
tetur10g04050 comp2042_seq1 GGCTTGAGGTGTAAACAGTTTACGATAAAC
tetur10g04050 comp2042_seq1 GTTGGTATGAATGAATCAGCAGCACCTTGA
tetur10g04050 comp2042_seq1 TCCCTGTAATTTGGGTACCACTACCATCAA
tetur10g04050 comp2042_seq1 TGGTATGAATGAATCAGCAGCACCTTGATG
tetur10g04050 comp2042_seq1 ACCGTTTAAATTGCCTCAGTTTGGACTCTG
tetur10g04050 comp2042_seq1 TGTTGGTATGAATGAATCAGCAGCACCTTG
tetur10g04050 comp2042_seq1 ACGTGGTACACCAATGGCTTCTGATACTAC
tetur10g04050 comp2042_seq1 AACAAAGGCTTGAGGTGTAAACAGTTTACG
tetur10g04160 comp4879_seq0 AGGTGATATCCGCCACTCACAGCAACTAAT
tetur10g04160 comp4879_seq0 ATCGTAGACTATTGAAAGTGACATTACCGC
tetur10g04160 comp4879_seq0 ATTGTGCTCTAACTTGATACCATGATGCAC
tetur10g04160 comp4879_seq0 CAAGGTGATATCCGCCACTCACAGCAACTA
tetur10g04160 comp4879_seq0 CACTGATTGTGCTCTAACTTGATACCATGA
tetur10g04160 comp4879_seq0 CTCAAGGTGATATCCGCCACTCACAGCAAC
tetur10g04160 comp4879_seq0 CTGATTGTGCTCTAACTTGATACCATGATG
tetur10g04160 comp4879_seq0 CTTGATACCATGATGCACGTGATTCTCATA
tetur10g04160 comp4879_seq0 GATACCATGATGCACGTGATTCTCATATGT
tetur10g04160 comp4879_seq0 GATTGTGCTCTAACTTGATACCATGATGCA
tetur10g04160 comp4879_seq0 GCTCAAGGTGATATCCGCCACTCACAGCAA
tetur10g04160 comp4879_seq0 TGATACCATGATGCACGTGATTCTCATATG
tetur10g04160 comp4879_seq0 TGATTGTGCTCTAACTTGATACCATGATGC
tetur10g04160 comp4879_seq0 TTGTGCTCTAACTTGATACCATGATGCACG
tetur10g04160 comp4879_seq0 ACTTGATACCATGATGCACGTGATTCTCAT
tetur10g04170 comp2724_seq0 AGTCTATACCAACAACAACAAGCCCATTGG
tetur10g04170 comp2724_seq0 AGTGTGAGACTCATTAAACCGTTTCTTGTC
tetur10g04170 comp2724_seq0 ATTGCAGTGTGAGACTCATTAAACCGTTTC
tetur10g04170 comp2724_seq0 CACAATCACTCACTCACGATCAACTCTGAA
tetur10g04170 comp2724_seq0 CAGTGTGAGACTCATTAAACCGTTTCTTGT
tetur10g04170 comp2724_seq0 CATCTTTGGCTATATTCTGTTGTACGTGAC
tetur10g04170 comp2724_seq0 CATGCTCTATGTTGTTGATTGACATGAAGG
tetur10g04170 comp2724_seq0 CCATCTTTGGCTATATTCTGTTGTACGTGA
tetur10g04170 comp2724_seq0 CTATACCAACAACAACAAGCCCATTGGGTG
tetur10g04170 comp2724_seq0 AAGTCTATACCAACAACAACAAGCCCATTG
tetur10g04170 comp2724_seq0 GAGACTCATTAAACCGTTTCTTGTCTTACC
tetur10g04170 comp2724_seq0 GATGGTCATGCTCTATGTTGTTGATTGACA
tetur10g04170 comp2724_seq0 GATTATTGCAGTGTGAGACTCATTAAACCG
tetur10g04170 comp2724_seq0 GCAGTGTGAGACTCATTAAACCGTTTCTTG
tetur10g04170 comp2724_seq0 GGCTATATTCTGTTGTACGTGACTCTTTGG
tetur10g04170 comp2724_seq0 GGTCATGCTCTATGTTGTTGATTGACATGA
tetur10g04170 comp2724_seq0 GTCTATACCAACAACAACAAGCCCATTGGG
tetur10g04170 comp2724_seq0 GTGTGAGACTCATTAAACCGTTTCTTGTCT
tetur10g04170 comp2724_seq0 TCCATCTTTGGCTATATTCTGTTGTACGTG
tetur10g04170 comp2724_seq0 TCTGATGGTCATGCTCTATGTTGTTGATTG
tetur10g04170 comp2724_seq0 TCTTTGGCTATATTCTGTTGTACGTGACTC
tetur10g04170 comp2724_seq0 TGATGGTCATGCTCTATGTTGTTGATTGAC
tetur10g04170 comp2724_seq0 TGGCTATATTCTGTTGTACGTGACTCTTTG
tetur10g04170 comp2724_seq0 TGGTCATGCTCTATGTTGTTGATTGACATG
tetur10g04950 comp1874_seq2 CAACTCTTAGAACTGTCACTGGAACAGCCA
tetur10g04950 comp1874_seq2 AACTCTTAGAACTGTCACTGGAACAGCCAT
tetur10g04950 comp1874_seq2 ACAACTCTTAGAACTGTCACTGGAACAGCC
tetur10g04950 comp1874_seq2 ACTCTTAGAACTGTCACTGGAACAGCCATT
tetur10g05130 comp2319_seq0 AGGAGCCAGAGATACACAAGTCTGTGTTAC
tetur10g05130 comp2319_seq0 AGGCTGTTATCTATCTGCTCACAAACGATT
tetur10g05130 comp2319_seq0 AGTAAGATGCATAGTTATGACCAATGGAGG
tetur10g05130 comp2319_seq0 AGTAGCGACACAAGCATCACCAGTGGCTTC
tetur10g05130 comp2319_seq0 ATATCCAATCCTCTTTGGAGGCTATTGCAC
tetur10g05130 comp2319_seq0 ATATTGAAGGAGCCAGAGATACACAAGTCT
tetur10g05130 comp2319_seq0 ATCTGCTCACAAACGATTCTATGGATTTGG
tetur10g05130 comp2319_seq0 ATTGAAGGAGCCAGAGATACACAAGTCTGT
tetur10g05130 comp2319_seq0 ATTTCGAGGCTGGACCAAGAGTAGCGACAC
tetur10g05130 comp2319_seq0 CAACTTACAGTGAAGATGAAACCCGATCAA
tetur10g05130 comp2319_seq0 CAAGAGTAGCGACACAAGCATCACCAGTGG
tetur10g05130 comp2319_seq0 CAATTTCGAGGCTGGACCAAGAGTAGCGAC
tetur10g05130 comp2319_seq0 CAATTTGGTTCCAACCAATAAGATTGCACC
tetur10g05130 comp2319_seq0 CAGCTGTAATGCTTTCCATTCATCGATCTA
tetur10g05130 comp2319_seq0 AACTTACAGTGAAGATGAAACCCGATCAAG
tetur10g05130 comp2319_seq0 CATTCAGCTGTAATGCTTTCCATTCATCGA
tetur10g05130 comp2319_seq0 CCAAGAGTAGCGACACAAGCATCACCAGTG
tetur10g05130 comp2319_seq0 CCAATTTCGAGGCTGGACCAAGAGTAGCGA
tetur10g05130 comp2319_seq0 AAGAGTAGCGACACAAGCATCACCAGTGGC
tetur10g05130 comp2319_seq0 CCGTTTCCAATTTCGAGGCTGGACCAAGAG
tetur10g05130 comp2319_seq0 AAGCAACTTACAGTGAAGATGAAACCCGAT
tetur10g05130 comp2319_seq0 CGTAGGCTGTTATCTATCTGCTCACAAACG
tetur10g05130 comp2319_seq0 CGTTTCCAATTTCGAGGCTGGACCAAGAGT
tetur10g05130 comp2319_seq0 CTCACAAACGATTCTATGGATTTGGCTAGT
tetur10g05130 comp2319_seq0 CTGCTCACAAACGATTCTATGGATTTGGCT
tetur10g05130 comp2319_seq0 CTTACAGTGAAGATGAAACCCGATCAAGAA
tetur10g05130 comp2319_seq0 GAAGCAACTTACAGTGAAGATGAAACCCGA
tetur10g05130 comp2319_seq0 GAAGGAGCCAGAGATACACAAGTCTGTGTT
tetur10g05130 comp2319_seq0 GAGCCAGAGATACACAAGTCTGTGTTACCT
tetur10g05130 comp2319_seq0 GAGTAGCGACACAAGCATCACCAGTGGCTT
tetur10g05130 comp2319_seq0 GATATTGAAGGAGCCAGAGATACACAAGTC
tetur10g05130 comp2319_seq0 GATTGATATTGAAGGAGCCAGAGATACACA
tetur10g05130 comp2319_seq0 GATTGTGACCGAAGTTTCCATTCAGCTGTA
tetur10g05130 comp2319_seq0 GCAACTTACAGTGAAGATGAAACCCGATCA
tetur10g05130 comp2319_seq0 GCATAGAAAGAGATTGATATTGAAGGAGCC
tetur10g05130 comp2319_seq0 GCGTAGGCTGTTATCTATCTGCTCACAAAC
tetur10g05130 comp2319_seq0 GCTAGTAATATCCAATCCTCTTTGGAGGCT
tetur10g05130 comp2319_seq0 GCTCACAAACGATTCTATGGATTTGGCTAG
tetur10g05130 comp2319_seq0 GCTGTTATCTATCTGCTCACAAACGATTCT
tetur10g05130 comp2319_seq0 GGAGCCAGAGATACACAAGTCTGTGTTACC
tetur10g05130 comp2319_seq0 GGCTGTTATCTATCTGCTCACAAACGATTC
tetur10g05130 comp2319_seq0 GGTTTGTCGAACTTCCAACAGTTGCTACCA
tetur10g05130 comp2319_seq0 GTAATATCCAATCCTCTTTGGAGGCTATTG
tetur10g05130 comp2319_seq0 GTAGCGACACAAGCATCACCAGTGGCTTCT
tetur10g05130 comp2319_seq0 GTAGGCTGTTATCTATCTGCTCACAAACGA
tetur10g05130 comp2319_seq0 GTGCGTAGGCTGTTATCTATCTGCTCACAA
tetur10g05130 comp2319_seq0 GTTAATTCATCTCCTGTTATAACCGCGCCT
tetur10g05130 comp2319_seq0 GTTTCCAATTTCGAGGCTGGACCAAGAGTA
tetur10g05130 comp2319_seq0 GTTTGTCGAACTTCCAACAGTTGCTACCAC
tetur10g05130 comp2319_seq0 TAATATCCAATCCTCTTTGGAGGCTATTGC
tetur10g05130 comp2319_seq0 TATCCAATCCTCTTTGGAGGCTATTGCACA
tetur10g05130 comp2319_seq0 TATTGAAGGAGCCAGAGATACACAAGTCTG
tetur10g05130 comp2319_seq0 TCAGTGATGAAGCAACTTACAGTGAAGATG
tetur10g05130 comp2319_seq0 ACCAAGAGTAGCGACACAAGCATCACCAGT
tetur10g05130 comp2319_seq0 TCCAATCCTCTTTGGAGGCTATTGCACAAA
tetur10g05130 comp2319_seq0 TCCAATTTCGAGGCTGGACCAAGAGTAGCG
tetur10g05130 comp2319_seq0 TCTGCTCACAAACGATTCTATGGATTTGGC
tetur10g05130 comp2319_seq0 TGAGGAGTATACTTCAACTAAAGCAGTGGA
tetur10g05130 comp2319_seq0 TGCGTAGGCTGTTATCTATCTGCTCACAAA
tetur10g05130 comp2319_seq0 TGCTCACAAACGATTCTATGGATTTGGCTA
tetur10g05130 comp2319_seq0 TGGACGTACAAGAACTAGTACCGCTAGAAA
tetur10g05130 comp2319_seq0 TGGTTTGTCGAACTTCCAACAGTTGCTACC
tetur10g05130 comp2319_seq0 TGTTAATTCATCTCCTGTTATAACCGCGCC
tetur10g05130 comp2319_seq0 TTCAGCTGTAATGCTTTCCATTCATCGATC
tetur10g05130 comp2319_seq0 TTCCAATTTCGAGGCTGGACCAAGAGTAGC
tetur10g05130 comp2319_seq0 TTCGAGGCTGGACCAAGAGTAGCGACACAA
tetur10g05130 comp2319_seq0 TTGAAGGAGCCAGAGATACACAAGTCTGTG
tetur10g05130 comp2319_seq0 TTGATATTGAAGGAGCCAGAGATACACAAG
tetur10g05130 comp2319_seq0 TTGGACGTACAAGAACTAGTACCGCTAGAA
tetur10g05130 comp2319_seq0 TTTCCAATTTCGAGGCTGGACCAAGAGTAG
tetur10g05130 comp2319_seq0 TTTCGAGGCTGGACCAAGAGTAGCGACACA
tetur10g05130 comp2319_seq0 TTTGGTTCCAACCAATAAGATTGCACCCAA
tetur10g05130 comp2319_seq0 TTTGTCGAACTTCCAACAGTTGCTACCACC
tetur10g05130 comp2319_seq0 AGAGTAGCGACACAAGCATCACCAGTGGCT
tetur10g05130 comp2319_seq0 AGATTGTGACCGAAGTTTCCATTCAGCTGT
tetur10g05130 comp2319_seq0 AGCAACTTACAGTGAAGATGAAACCCGATC
tetur10g05140 comp1417_seq0 ATATGGCCAAATGTTTCACCTCCTTAGGCT
tetur10g05140 comp1417_seq0 AACCACAAGTTGCTCCTTATCGTTCGTTAT
tetur10g05140 comp1417_seq0 ATGCTGGCTATTAATTAGTGGACTAACAGG
tetur10g05140 comp1417_seq0 ATGGCCAAATGTTTCACCTCCTTAGGCTGC
tetur10g05140 comp1417_seq0 CAAGAGCCGTTCTTGATGTCTTTGAAACTG
tetur10g05140 comp1417_seq0 CCACAAGTTGCTCCTTATCGTTCGTTATCT
tetur10g05140 comp1417_seq0 CCGAGATCATCAATCCTCTTGTGACTGGAC
tetur10g05140 comp1417_seq0 CCTTAGGCTGCCATGTAACTGCTTTCGCTC
tetur10g05140 comp1417_seq0 CGAGATCATCAATCCTCTTGTGACTGGACA
tetur10g05140 comp1417_seq0 CTCCTTAGGCTGCCATGTAACTGCTTTCGC
tetur10g05140 comp1417_seq0 CTCTTGATAGAGGCTGGATATCAAGAGCCG
tetur10g05140 comp1417_seq0 CTGGCTATTAATTAGTGGACTAACAGGCCA
tetur10g05140 comp1417_seq0 CTTGATAGAGGCTGGATATCAAGAGCCGTT
tetur10g05140 comp1417_seq0 GAACATTGGTTAGAGCCAGAAGACTTGACC
tetur10g05140 comp1417_seq0 GACTTGACCAAATTAGCCGATGCCGAAATA
tetur10g05140 comp1417_seq0 GAGATCATCAATCCTCTTGTGACTGGACAG
tetur10g05140 comp1417_seq0 GATATGGCCAAATGTTTCACCTCCTTAGGC
tetur10g05140 comp1417_seq0 GCTGGCTATTAATTAGTGGACTAACAGGCC
tetur10g05140 comp1417_seq0 GGAACATTGGTTAGAGCCAGAAGACTTGAC
tetur10g05140 comp1417_seq0 GGGAACATTGGTTAGAGCCAGAAGACTTGA
tetur10g05140 comp1417_seq0 TATGGCCAAATGTTTCACCTCCTTAGGCTG
tetur10g05140 comp1417_seq0 ACCACAAGTTGCTCCTTATCGTTCGTTATC
tetur10g05140 comp1417_seq0 TGCTGGCTATTAATTAGTGGACTAACAGGC
tetur10g05140 comp1417_seq0 AGATATGGCCAAATGTTTCACCTCCTTAGG
tetur11g02140 comp4287_seq0 AGCTCGAGAAACATCGATGTCACTCAAATT
tetur11g02140 comp4287_seq0 AGTCGTTCTCGGTTAGTTTGATAGTTTGAC
tetur11g02140 comp4287_seq0 AGTTCCCTTGATCTTTCCTTATTCGAGGCC
tetur11g02140 comp4287_seq0 CAAATCCTCGGAAAGACAATGGCGATCTTA
tetur11g02140 comp4287_seq0 CAATGGCGATCTTAACCGATAAGAATTGGC
tetur11g02140 comp4287_seq0 CACCAAATCCTCGGAAAGACAATGGCGATC
tetur11g02140 comp4287_seq0 CCAAATCCTCGGAAAGACAATGGCGATCTT
tetur11g02140 comp4287_seq0 CCACCAAATCCTCGGAAAGACAATGGCGAT
tetur11g02140 comp4287_seq0 CGTTCTCGGTTAGTTTGATAGTTTGACGAT
tetur11g02140 comp4287_seq0 AAGTTCCCTTGATCTTTCCTTATTCGAGGC
tetur11g02140 comp4287_seq0 CTTTATTGAGTAGCCCATTCCGGATGAAAC
tetur11g02140 comp4287_seq0 GAAGAGCTCGAGAAACATCGATGTCACTCA
tetur11g02140 comp4287_seq0 GAAGTTCCCTTGATCTTTCCTTATTCGAGG
tetur11g02140 comp4287_seq0 GAGATATTAGAAGGTCCACCAAATCCTCGG
tetur11g02140 comp4287_seq0 GAGCTCGAGAAACATCGATGTCACTCAAAT
tetur11g02140 comp4287_seq0 AATCCTCGGAAAGACAATGGCGATCTTAAC
tetur11g02140 comp4287_seq0 GATAGTTTGACGATGAGTTTGTATCCGATG
tetur11g02140 comp4287_seq0 GCATCAGCAATTGCTTCAACAATACTTGTG
tetur11g02140 comp4287_seq0 GGCAAGAGAAGGGTCAGAAACAACGGAAAC
tetur11g02140 comp4287_seq0 ACAATGGCGATCTTAACCGATAAGAATTGG
tetur11g02140 comp4287_seq0 GTCGTTCTCGGTTAGTTTGATAGTTTGACG
tetur11g02140 comp4287_seq0 GTTCTCGGTTAGTTTGATAGTTTGACGATG
tetur11g02140 comp4287_seq0 GTTGATAGAGTCGTTCTCGGTTAGTTTGAT
tetur11g02140 comp4287_seq0 ACCAAATCCTCGGAAAGACAATGGCGATCT
tetur11g02140 comp4287_seq0 TCAGCAATTGCTTCAACAATACTTGTGACC
tetur11g02140 comp4287_seq0 TCGTTCTCGGTTAGTTTGATAGTTTGACGA
tetur11g02140 comp4287_seq0 TGAAGAGCTCGAGAAACATCGATGTCACTC
tetur11g02140 comp4287_seq0 TGAAGTTCCCTTGATCTTTCCTTATTCGAG
tetur11g02140 comp4287_seq0 TGGCAAGAGAAGGGTCAGAAACAACGGAAA
tetur11g02140 comp4287_seq0 TTATTGAGTAGCCCATTCCGGATGAAACTA
tetur11g02140 comp4287_seq0 TTGGCAAGAGAAGGGTCAGAAACAACGGAA
tetur11g02140 comp4287_seq0 AGAGATATTAGAAGGTCCACCAAATCCTCG
tetur11g02270 comp2024_seq0 ATCATCGAAACCAAAGACAATCTCATTCGC
tetur11g02270 comp2024_seq0 CAGCTCGCTATTGTATCATCATCGAAACCA
tetur11g02270 comp2024_seq0 CATCGAAACCAAAGACAATCTCATTCGCTT
tetur11g02270 comp2024_seq0 ACAGCTCGCTATTGTATCATCATCGAAACC
tetur11g02270 comp2024_seq0 TACAGCTCGCTATTGTATCATCATCGAAAC
tetur11g03360 comp911_seq1 AGGCTTGTCTAATATTGGCCGTCATCTAAC
tetur11g03360 comp911_seq1 ATGTTGTTGGAGGGCCATTTCTTAGTGAGT
tetur11g03360 comp911_seq1 AACCTCTGTAGCAAGCAACGGGCTATCTTT
tetur11g03360 comp911_seq1 CAACCTCTGTAGCAAGCAACGGGCTATCTT
tetur11g03360 comp911_seq1 CCGGCATAATTACAATTTGAAATGGTGAGG
tetur11g03360 comp911_seq1 CCTGTAAAGGTCATCAAGCTGTTAATGGTG
tetur11g03360 comp911_seq1 CTAGCATGACTTCATTGTTAGGCTTGTCTA
tetur11g03360 comp911_seq1 CTGGCAGAGTGTCGTCACTTTCCTGTAAAG
tetur11g03360 comp911_seq1 AAGTCGAAGGAGAACAAATTGTTCGCTTGG
tetur11g03360 comp911_seq1 CTTGTCTAATATTGGCCGTCATCTAACTGG
tetur11g03360 comp911_seq1 CTTTGGTGAAATCGATCGGTAAACACTGAT
tetur11g03360 comp911_seq1 GACTAGCATGACTTCATTGTTAGGCTTGTC
tetur11g03360 comp911_seq1 AATGTTGTTGGAGGGCCATTTCTTAGTGAG
tetur11g03360 comp911_seq1 GCTTGTCTAATATTGGCCGTCATCTAACTG
tetur11g03360 comp911_seq1 GGAAACACATGTTCATCTTGTCTGGGTTAA
tetur11g03360 comp911_seq1 GGCTTGTCTAATATTGGCCGTCATCTAACT
tetur11g03360 comp911_seq1 GGTGAGGGAAACAATAAGTTTGGTTGAATC
tetur11g03360 comp911_seq1 GTCGAAGGAGAACAAATTGTTCGCTTGGAT
tetur11g03360 comp911_seq1 GTCTAATATTGGCCGTCATCTAACTGGCAG
tetur11g03360 comp911_seq1 GTGAGTGTCTAAAGATAGGCTCAGTCGGAA
tetur11g03360 comp911_seq1 GTTGTTGGAGGGCCATTTCTTAGTGAGTGT
tetur11g03360 comp911_seq1 TAACTGGCAGAGTGTCGTCACTTTCCTGTA
tetur11g03360 comp911_seq1 TAATGTTGTTGGAGGGCCATTTCTTAGTGA
tetur11g03360 comp911_seq1 TAGTGAGTGTCTAAAGATAGGCTCAGTCGG
tetur11g03360 comp911_seq1 TCGAAGGAGAACAAATTGTTCGCTTGGATC
tetur11g03360 comp911_seq1 TCTAATATTGGCCGTCATCTAACTGGCAGA
tetur11g03360 comp911_seq1 TCTGTGAAGTCGAAGGAGAACAAATTGTTC
tetur11g03360 comp911_seq1 TGTCTAATATTGGCCGTCATCTAACTGGCA
tetur11g03360 comp911_seq1 TGTTGTTGGAGGGCCATTTCTTAGTGAGTG
tetur11g03360 comp911_seq1 TTAATGTTGTTGGAGGGCCATTTCTTAGTG
tetur11g03360 comp911_seq1 TTAGTGAGTGTCTAAAGATAGGCTCAGTCG
tetur11g03360 comp911_seq1 TTCAACCTCTGTAGCAAGCAACGGGCTATC
tetur11g03360 comp911_seq1 TTCCTGTAAAGGTCATCAAGCTGTTAATGG
tetur11g03360 comp911_seq1 TTGTCTAATATTGGCCGTCATCTAACTGGC
tetur11g03360 comp911_seq1 ACTAGCATGACTTCATTGTTAGGCTTGTCT
tetur11g03670 comp3698_seq0 AGCAGGTGAACTAATCTCCCACAACAGAGT
tetur11g03670 comp3698_seq0 AGGTGAACTAATCTCCCACAACAGAGTAGT
tetur11g03670 comp3698_seq0 AGTTGAATGACGCTAATGCCGACTATCATG
tetur11g03670 comp3698_seq0 ATAAGCAGGTGAACTAATCTCCCACAACAG
tetur11g03670 comp3698_seq0 ATACGGTAAATGGATCGAGGAGATTGATGC
tetur11g03670 comp3698_seq0 ATATAAGCAGGTGAACTAATCTCCCACAAC
tetur11g03670 comp3698_seq0 AAACCATTTCAGCTTGGATGCACTTCTATC
tetur11g03670 comp3698_seq0 ATCGAGCCAGAAACCACCATTGAAAGTGTT
tetur11g03670 comp3698_seq0 ATCTCCCACAACAGAGTAGTTGTCAACAGC
tetur11g03670 comp3698_seq0 ATGCACTTCTATCCACAGAGTGAGCGTTGG
tetur11g03670 comp3698_seq0 AACCAGCGTCGCAATCGCAACTCCAACTAC
tetur11g03670 comp3698_seq0 ATGCCTGAAACCAGCGTCGCAATCGCAACT
tetur11g03670 comp3698_seq0 AACCATAAGAAACCATTTCAGCTTGGATGC
tetur11g03670 comp3698_seq0 AACCATTTCAGCTTGGATGCACTTCTATCC
tetur11g03670 comp3698_seq0 ATTACTAGGAGTGCGAGGAACGCAATTTCT
tetur11g03670 comp3698_seq0 ATTGTCTCAACCTCGGTTAATCATTGAGTG
tetur11g03670 comp3698_seq0 ATTTCAGCTTGGATGCACTTCTATCCACAG
tetur11g03670 comp3698_seq0 AACCTCGGTTAATCATTGAGTGACCTTAAC
tetur11g03670 comp3698_seq0 CAAACTGTTCATTACTAGGAGTGCGAGGAA
tetur11g03670 comp3698_seq0 CAACCTCGGTTAATCATTGAGTGACCTTAA
tetur11g03670 comp3698_seq0 CAATCAAACTGTTCATTACTAGGAGTGCGA
tetur11g03670 comp3698_seq0 CAATTGTTCAATGGAGATTCGAATGGCGAA
tetur11g03670 comp3698_seq0 CACTTCTATCCACAGAGTGAGCGTTGGATA
tetur11g03670 comp3698_seq0 AACTCCAACTACAGCAATCGAGCCAGAAAC
tetur11g03670 comp3698_seq0 CAGCTTGGATGCACTTCTATCCACAGAGTG
tetur11g03670 comp3698_seq0 CAGGTGAACTAATCTCCCACAACAGAGTAG
tetur11g03670 comp3698_seq0 CATACGGTAAATGGATCGAGGAGATTGATG
tetur11g03670 comp3698_seq0 CATTACTAGGAGTGCGAGGAACGCAATTTC
tetur11g03670 comp3698_seq0 AAGAAACCATTTCAGCTTGGATGCACTTCT
tetur11g03670 comp3698_seq0 CATTGAGTGACCTTAACGACAATCAAACTG
tetur11g03670 comp3698_seq0 CATTTCAGCTTGGATGCACTTCTATCCACA
tetur11g03670 comp3698_seq0 CCAATTGTTCAATGGAGATTCGAATGGCGA
tetur11g03670 comp3698_seq0 CCATAAGAAACCATTTCAGCTTGGATGCAC
tetur11g03670 comp3698_seq0 CCATTTCAGCTTGGATGCACTTCTATCCAC
tetur11g03670 comp3698_seq0 CCCACAACAGAGTAGTTGTCAACAGCTCTC
tetur11g03670 comp3698_seq0 CCTCGGTTAATCATTGAGTGACCTTAACGA
tetur11g03670 comp3698_seq0 CGAATGGCGAAATACTGTGGCGATTAGCTC
tetur11g03670 comp3698_seq0 AAGCAGGTGAACTAATCTCCCACAACAGAG
tetur11g03670 comp3698_seq0 CGGTTAATCATTGAGTGACCTTAACGACAA
tetur11g03670 comp3698_seq0 CTAATCTCCCACAACAGAGTAGTTGTCAAC
tetur11g03670 comp3698_seq0 CTATCCACAGAGTGAGCGTTGGATAAGTAT
tetur11g03670 comp3698_seq0 CTCAACCTCGGTTAATCATTGAGTGACCTT
tetur11g03670 comp3698_seq0 CTCCAACTACAGCAATCGAGCCAGAAACCA
tetur11g03670 comp3698_seq0 CTCCCACAACAGAGTAGTTGTCAACAGCTC
tetur11g03670 comp3698_seq0 CTCGGTTAATCATTGAGTGACCTTAACGAC
tetur11g03670 comp3698_seq0 CTGTTCATTACTAGGAGTGCGAGGAACGCA
tetur11g03670 comp3698_seq0 CTTCTATCCACAGAGTGAGCGTTGGATAAG
tetur11g03670 comp3698_seq0 CTTGGATGCACTTCTATCCACAGAGTGAGC
tetur11g03670 comp3698_seq0 GAAACCAGCGTCGCAATCGCAACTCCAACT
tetur11g03670 comp3698_seq0 GAAACCATTTCAGCTTGGATGCACTTCTAT
tetur11g03670 comp3698_seq0 GAATGGCGAAATACTGTGGCGATTAGCTCG
tetur11g03670 comp3698_seq0 GAGTTGAATGACGCTAATGCCGACTATCAT
tetur11g03670 comp3698_seq0 AATCTCCCACAACAGAGTAGTTGTCAACAG
tetur11g03670 comp3698_seq0 GATGCACTTCTATCCACAGAGTGAGCGTTG
tetur11g03670 comp3698_seq0 GCACTTCTATCCACAGAGTGAGCGTTGGAT
tetur11g03670 comp3698_seq0 GCAGGTGAACTAATCTCCCACAACAGAGTA
tetur11g03670 comp3698_seq0 GCTTGGATGCACTTCTATCCACAGAGTGAG
tetur11g03670 comp3698_seq0 GGAGTTGAATGACGCTAATGCCGACTATCA
tetur11g03670 comp3698_seq0 GGATGCACTTCTATCCACAGAGTGAGCGTT
tetur11g03670 comp3698_seq0 GGTGAACTAATCTCCCACAACAGAGTAGTT
tetur11g03670 comp3698_seq0 ACAATCAAACTGTTCATTACTAGGAGTGCG
tetur11g03670 comp3698_seq0 GTCTCAACCTCGGTTAATCATTGAGTGACC
tetur11g03670 comp3698_seq0 GTGAACTAATCTCCCACAACAGAGTAGTTG
tetur11g03670 comp3698_seq0 GTTCATTACTAGGAGTGCGAGGAACGCAAT
tetur11g03670 comp3698_seq0 TAAGCAGGTGAACTAATCTCCCACAACAGA
tetur11g03670 comp3698_seq0 TAATCTCCCACAACAGAGTAGTTGTCAACA
tetur11g03670 comp3698_seq0 TACTAGGAGTGCGAGGAACGCAATTTCTCG
tetur11g03670 comp3698_seq0 TAGGAGTGCGAGGAACGCAATTTCTCGGCA
tetur11g03670 comp3698_seq0 TATAAGCAGGTGAACTAATCTCCCACAACA
tetur11g03670 comp3698_seq0 TCAACCTCGGTTAATCATTGAGTGACCTTA
tetur11g03670 comp3698_seq0 TCGGTTAATCATTGAGTGACCTTAACGACA
tetur11g03670 comp3698_seq0 TCTATCCACAGAGTGAGCGTTGGATAAGTA
tetur11g03670 comp3698_seq0 TGAGTGACCTTAACGACAATCAAACTGTTC
tetur11g03670 comp3698_seq0 TGCACTTCTATCCACAGAGTGAGCGTTGGA
tetur11g03670 comp3698_seq0 TGGAGTTGAATGACGCTAATGCCGACTATC
tetur11g03670 comp3698_seq0 TGTCTCAACCTCGGTTAATCATTGAGTGAC
tetur11g03670 comp3698_seq0 TGTTCATTACTAGGAGTGCGAGGAACGCAA
tetur11g03670 comp3698_seq0 ACCTCGGTTAATCATTGAGTGACCTTAACG
tetur11g03670 comp3698_seq0 TTACTAGGAGTGCGAGGAACGCAATTTCTC
tetur11g03670 comp3698_seq0 TTCAGCTTGGATGCACTTCTATCCACAGAG
tetur11g03670 comp3698_seq0 TTGGATGCACTTCTATCCACAGAGTGAGCG
tetur11g03670 comp3698_seq0 TTTCAGCTTGGATGCACTTCTATCCACAGA
tetur11g03670 comp3698_seq0 ACGGTAAATGGATCGAGGAGATTGATGCTG
tetur11g03670 comp3698_seq0 ACTAGGAGTGCGAGGAACGCAATTTCTCGG
tetur11g03670 comp3698_seq0 ACTCCAACTACAGCAATCGAGCCAGAAACC
tetur11g03810 comp4691_seq0 GGTTCTCGATTCATCATGGGAAATCAAATC
tetur11g03810 comp4691_seq0 TTCGTCTGGTTCTCGATTCATCATGGGAAA
tetur11g03830 comp5890_seq0 AGCCCTAACCTAAACCTAACCTAAGGCGAC
tetur11g03830 comp5890_seq0 AGGCCACAGTTGGAGGCCAAGTGAATATGT
tetur11g03830 comp5890_seq0 ATCGCTTTACGTTTATCATCGGCGGACAAG
tetur11g03830 comp5890_seq0 AACCGAATAGGCCACAGTTGGAGGCCAAGT
tetur11g03830 comp5890_seq0 CAAAGACTTGACTCATAGAGCAGCCGATGC
tetur11g03830 comp5890_seq0 CACAGTGAAAGTTCGGAAATAAGAATCGGG
tetur11g03830 comp5890_seq0 CACAGTTGGAGGCCAAGTGAATATGTCTCA
tetur11g03830 comp5890_seq0 CAGACGAAGGCAACGGTGGAAGGATTAAGA
tetur11g03830 comp5890_seq0 CAGTGAAAGTTCGGAAATAAGAATCGGGTA
tetur11g03830 comp5890_seq0 CAGTTGGAGGCCAAGTGAATATGTCTCAAG
tetur11g03830 comp5890_seq0 CCCTAACCTAAACCTAACCTAAGGCGACCA
tetur11g03830 comp5890_seq0 CGAATAGGCCACAGTTGGAGGCCAAGTGAA
tetur11g03830 comp5890_seq0 CGCTTTACGTTTATCATCGGCGGACAAGGT
tetur11g03830 comp5890_seq0 CTGGAACGCTTTCATCGCTTTCTTACAAAT
tetur11g03830 comp5890_seq0 CTTGACTCATAGAGCAGCCGATGCGACTCA
tetur11g03830 comp5890_seq0 GAATAGGCCACAGTTGGAGGCCAAGTGAAT
tetur11g03830 comp5890_seq0 GAATCAGACGAAGGCAACGGTGGAAGGATT
tetur11g03830 comp5890_seq0 GACGAAGGCAACGGTGGAAGGATTAAGAGA
tetur11g03830 comp5890_seq0 GAGGCCAAGTGAATATGTCTCAAGAAAGAC
tetur11g03830 comp5890_seq0 GATCGCTTTACGTTTATCATCGGCGGACAA
tetur11g03830 comp5890_seq0 GCCAAGTGAATATGTCTCAAGAAAGACAAC
tetur11g03830 comp5890_seq0 GCCCTAACCTAAACCTAACCTAAGGCGACC
tetur11g03830 comp5890_seq0 GCTTTACGTTTATCATCGGCGGACAAGGTT
tetur11g03830 comp5890_seq0 GGAGGCCAAGTGAATATGTCTCAAGAAAGA
tetur11g03830 comp5890_seq0 GGCCAAGTGAATATGTCTCAAGAAAGACAA
tetur11g03830 comp5890_seq0 ACAGTGAAAGTTCGGAAATAAGAATCGGGT
tetur11g03830 comp5890_seq0 TAGGCCACAGTTGGAGGCCAAGTGAATATG
tetur11g03830 comp5890_seq0 TATCTGGAACGCTTTCATCGCTTTCTTACA
tetur11g03830 comp5890_seq0 TCAAAGACTTGACTCATAGAGCAGCCGATG
tetur11g03830 comp5890_seq0 TCACAGTGAAAGTTCGGAAATAAGAATCGG
tetur11g03830 comp5890_seq0 TCAGACGAAGGCAACGGTGGAAGGATTAAG
tetur11g03830 comp5890_seq0 TCTGGAACGCTTTCATCGCTTTCTTACAAA
tetur11g03830 comp5890_seq0 TGACTCATAGAGCAGCCGATGCGACTCAAA
tetur11g03830 comp5890_seq0 TGGAGGCCAAGTGAATATGTCTCAAGAAAG
tetur11g03830 comp5890_seq0 TTATCTGGAACGCTTTCATCGCTTTCTTAC
tetur11g03830 comp5890_seq0 TTGACTCATAGAGCAGCCGATGCGACTCAA
tetur11g03830 comp5890_seq0 AGAATCAGACGAAGGCAACGGTGGAAGGAT
tetur11g03830 comp5890_seq0 AGACGAAGGCAACGGTGGAAGGATTAAGAG
tetur11g04530 comp1284_seq0 AACGCGTTTCTTGATAGGCACCAGTGAAGC
tetur11g04530 comp1284_seq0 CCTCAGTGAACGCGTTTCTTGATAGGCACC
tetur11g04530 comp1284_seq0 CGCGTTTCTTGATAGGCACCAGTGAAGCAT
tetur11g04530 comp1284_seq0 CTCAGTGAACGCGTTTCTTGATAGGCACCA
tetur11g04530 comp1284_seq0 GATAGGCACCAGTGAAGCATGATAGACGGC
tetur11g04530 comp1284_seq0 GCGTTTCTTGATAGGCACCAGTGAAGCATG
tetur11g04530 comp1284_seq0 TCAGTGAACGCGTTTCTTGATAGGCACCAG
tetur11g04530 comp1284_seq0 TGATAGGCACCAGTGAAGCATGATAGACGG
tetur11g04530 comp1284_seq0 TTGATAGGCACCAGTGAAGCATGATAGACG
tetur11g05620 comp2687_seq1 CTAGATATCGTCATCGCATTCAAACTGTCA
tetur11g05620 comp2687_seq1 GATATCGTCATCGCATTCAAACTGTCATCT
tetur11g05620 comp2687_seq1 TCTAGATATCGTCATCGCATTCAAACTGTC
tetur11g05620 comp2687_seq1 AGATATCGTCATCGCATTCAAACTGTCATC
tetur11g05960 comp3091_seq0 AATCCAAGACGAGGAGCGACATCCCTTGTT
tetur11g05960 comp3091_seq0 TCCAAGACGAGGAGCGACATCCCTTGTTAG
tetur11g06150 comp3139_seq0 CATCTTAATTGATGGAAATCGGGTAACCGT
tetur11g06150 comp3139_seq0 GTTACCATGATCTCATCGATTGTCGCTTTA
tetur11g06150 comp3139_seq0 AGACATCAAGAGTTTACATCAACTCGAGAG
tetur12g00260 comp4498_seq0 ATGAGCTAGAGCTTTCACCTGATCCATTAC
tetur12g00260 comp4498_seq0 ATTAGATGAGCTAGAGCTTTCACCTGATCC
tetur12g00260 comp4498_seq0 CATACTGACAAGAAGAATTGATGCCATCGA
tetur12g00260 comp4498_seq0 CATGATGGCCCGAGTTTACCTCTTGTAAAC
tetur12g00260 comp4498_seq0 GACCTGATAGATCACCCGACATGAAGCTTG
tetur12g00260 comp4498_seq0 GATGAGCTAGAGCTTTCACCTGATCCATTA
tetur12g00260 comp4498_seq0 GATGCCATCGATTATCAAATCTCTGGGTCG
tetur12g00260 comp4498_seq0 GATGGCCCGAGTTTACCTCTTGTAAACAAA
tetur12g00260 comp4498_seq0 TCATACTGACAAGAAGAATTGATGCCATCG
tetur12g00260 comp4498_seq0 TGATGCCATCGATTATCAAATCTCTGGGTC
tetur12g00260 comp4498_seq0 TGATGGATGCTGGGCGGAACTTTCTTTCAG
tetur12g00260 comp4498_seq0 TGATGGCCCGAGTTTACCTCTTGTAAACAA
tetur12g00260 comp4498_seq0 TGCCATCGATTATCAAATCTCTGGGTCGAC
tetur12g00260 comp4498_seq0 ACCTGATAGATCACCCGACATGAAGCTTGT
tetur12g00260 comp4498_seq0 TTAGATGAGCTAGAGCTTTCACCTGATCCA
tetur12g00260 comp4498_seq0 TTCATGATGGCCCGAGTTTACCTCTTGTAA
tetur12g00260 comp4498_seq0 AGATGAGCTAGAGCTTTCACCTGATCCATT
tetur12g01420 comp4472_seq0 AACAATGGTGACTTTGGGACCACTCTAAGC
tetur12g01420 comp4472_seq0 ATGGTGACTTTGGGACCACTCTAAGCAAAG
tetur12g01420 comp4472_seq0 CAACAATGGTGACTTTGGGACCACTCTAAG
tetur12g01420 comp4472_seq0 CAATGGTGACTTTGGGACCACTCTAAGCAA
tetur12g01420 comp4472_seq0 AATCAACAATGGTGACTTTGGGACCACTCT
tetur12g01420 comp4472_seq0 GGTGACTTTGGGACCACTCTAAGCAAAGCA
tetur12g01420 comp4472_seq0 GTGACTTTGGGACCACTCTAAGCAAAGCAA
tetur12g01420 comp4472_seq0 TCAACAATGGTGACTTTGGGACCACTCTAA
tetur12g01420 comp4472_seq0 TGGTGACTTTGGGACCACTCTAAGCAAAGC
tetur12g03790 comp868_seq0 AAGAAGTAGCGTTCGATCAAGAAGAGCGGT
tetur12g03790 comp868_seq0 CCCTTTAAAGTTGGCTGTTCCAATTACCAC
tetur12g03790 comp868_seq0 CCTTTAAAGTTGGCTGTTCCAATTACCACC
tetur12g03790 comp868_seq0 CGGGTATCACATATCTCAAGCAGGTCTTGG
tetur12g03790 comp868_seq0 CTTTAAAGTTGGCTGTTCCAATTACCACCC
tetur12g03790 comp868_seq0 GAAGTAGCGTTCGATCAAGAAGAGCGGTGC
tetur12g03790 comp868_seq0 GGGTATCACATATCTCAAGCAGGTCTTGGA
tetur12g03790 comp868_seq0 TCGGGTATCACATATCTCAAGCAGGTCTTG
tetur12g03790 comp868_seq0 AGAAGTAGCGTTCGATCAAGAAGAGCGGTG
tetur12g03800 comp3521_seq0 GATGACTGGTATGAACAAGACTAGCGCAAT
tetur12g03800 comp3521_seq0 GCTGAGATCCGTAAGATAACTCAAGTGGAC
tetur12g03800 comp3521_seq0 TGCTGAGATCCGTAAGATAACTCAAGTGGA
tetur12g03800 comp3521_seq0 TTGCTGAGATCCGTAAGATAACTCAAGTGG
tetur136g00010 comp1334_seq1 AACGCATCAATCCTTGATGCCAAATACGAT
tetur136g00010 comp1334_seq1 CCTCAATCTGTGGCTCGTTCACCAACACTA
tetur136g00010 comp1334_seq1 CTCAATCTGTGGCTCGTTCACCAACACTAC
tetur136g00010 comp1334_seq1 GATGCCAAATACGATGGACCTCAATCTGTG
tetur136g00010 comp1334_seq1 TCAATCTGTGGCTCGTTCACCAACACTACC
tetur136g00010 comp1334_seq1 ACCTCAATCTGTGGCTCGTTCACCAACACT
tetur13g00870 comp1965_seq0 AGTCAACATTGAATCAATCGCAAGTCATCC
tetur13g00870 comp1965_seq0 CATTGAATCAATCGCAAGTCATCCAGTGAT
tetur13g00870 comp1965_seq0 CGCAAGTCATCCAGTGATAGTAATCGACAT
tetur13g00870 comp1965_seq0 GTCAACATTGAATCAATCGCAAGTCATCCA
tetur13g00870 comp1965_seq0 GTTTCCTCTGGGAGAAATTCAATTGCCGAA
tetur13g02210 comp1939_seq0 CCCTCTGCTAATTTGGCCATTAATTGTAGC
tetur13g02210 comp1939_seq0 CCTCTGCTAATTTGGCCATTAATTGTAGCC
tetur13g02210 comp1939_seq0 CTTTAGGTAGTTCGATTCCGGTTCCCTCTG
tetur13g02210 comp1939_seq0 TAGGTAGTTCGATTCCGGTTCCCTCTGCTA
tetur13g02210 comp1939_seq0 TCCCTCTGCTAATTTGGCCATTAATTGTAG
tetur13g03700 comp670_seq0 AAACCAGGAAAGTAAATGGAGTATCCCTAC
tetur13g03700 comp670_seq0 CACCAGCAGATAACATTACTAGTCCGCCGC
tetur13g03700 comp670_seq0 CCAGGAAAGTAAATGGAGTATCCCTACACT
tetur13g03700 comp670_seq0 GAAAGTAAATGGAGTATCCCTACACTTCCA
tetur13g03700 comp670_seq0 GAGAGTGTTAGTGAGATTAGTTCACAGCGT
tetur13g03700 comp670_seq0 GATTAGCGGAACGACATGAGAGTGTTAGTG
tetur13g03700 comp670_seq0 GCACCGGAAACGATCTGGACTGATTCTAGT
tetur13g03700 comp670_seq0 AATGGAGTATCCCTACACTTCCATTTACAC
tetur13g03700 comp670_seq0 GGAAAGTAAATGGAGTATCCCTACACTTCC
tetur13g03700 comp670_seq0 GTAAACCAGGAAAGTAAATGGAGTATCCCT
tetur13g03700 comp670_seq0 TAGCGGAACGACATGAGAGTGTTAGTGAGA
tetur13g03700 comp670_seq0 ACCAGGAAAGTAAATGGAGTATCCCTACAC
tetur13g03700 comp670_seq0 TGAGAGTGTTAGTGAGATTAGTTCACAGCG
tetur13g03700 comp670_seq0 TGTAAACCAGGAAAGTAAATGGAGTATCCC
tetur13g03700 comp670_seq0 TTAGCGGAACGACATGAGAGTGTTAGTGAG
tetur13g04766 comp2143_seq0 AGCTATAGCCAGTGGAGAAGGAAGTGATGG
tetur13g04766 comp2143_seq0 AACTAGCTATAGCCAGTGGAGAAGGAAGTG
tetur13g04766 comp2143_seq0 CTAGCTATAGCCAGTGGAGAAGGAAGTGAT
tetur13g04766 comp2143_seq0 AAGTGTTAAACTTCCATAGGCGAGGACAGT
tetur13g04766 comp2143_seq0 GAACTAGCTATAGCCAGTGGAGAAGGAAGT
tetur13g04766 comp2143_seq0 GCTATAGCCAGTGGAGAAGGAAGTGATGGA
tetur13g04766 comp2143_seq0 GTGTTAAACTTCCATAGGCGAGGACAGTAT
tetur13g04766 comp2143_seq0 TAGCTATAGCCAGTGGAGAAGGAAGTGATG
tetur13g04766 comp2143_seq0 TGAACTAGCTATAGCCAGTGGAGAAGGAAG
tetur14g01440 comp3368_seq0 TGACCTTATCATACTGGACAGAGAATCAAG
tetur14g01630 comp796_seq0 CCAATAGGACTCCGACCCATAGTTAGAATT
tetur14g01630 comp796_seq0 GTCCAATAGGACTCCGACCCATAGTTAGAA
tetur14g01630 comp796_seq0 GTTACGTTGTCCAATAGGACTCCGACCCAT
tetur14g01630 comp796_seq0 AAAGTTTCGTTGGGCTCGAAATAGCTTCAT
tetur14g01630 comp796_seq0 TGTCCAATAGGACTCCGACCCATAGTTAGA
tetur14g01630 comp796_seq0 TGTTACGTTGTCCAATAGGACTCCGACCCA
tetur14g01630 comp796_seq0 TTGTTACGTTGTCCAATAGGACTCCGACCC
tetur14g01630 comp796_seq0 TTTGTTACGTTGTCCAATAGGACTCCGACC
tetur14g01650 comp393_seq0 CAAGTGCTTCTCATAAACCATCATCATGGC
tetur14g01650 comp393_seq0 CATAAACCATCATCATGGCAAATCCAAAGG
tetur14g01650 comp393_seq0 CATTACCCAGTCCCACCATCGCAAATGCCA
tetur14g01650 comp393_seq0 CCCGCTAATCATCAAGCTCATTACCCAGTC
tetur14g01650 comp393_seq0 CGCCCGCTAATCATCAAGCTCATTACCCAG
tetur14g01650 comp393_seq0 CTCATTACCCAGTCCCACCATCGCAAATGC
tetur14g01650 comp393_seq0 CTTCTCATAAACCATCATCATGGCAAATCC
tetur14g01650 comp393_seq0 GCCCGCTAATCATCAAGCTCATTACCCAGT
tetur14g01650 comp393_seq0 GCTTCTCATAAACCATCATCATGGCAAATC
tetur14g01650 comp393_seq0 ACAAGTGCTTCTCATAAACCATCATCATGG
tetur14g01650 comp393_seq0 GTGCTTCTCATAAACCATCATCATGGCAAA
tetur14g01650 comp393_seq0 TCATTACCCAGTCCCACCATCGCAAATGCC
tetur14g01650 comp393_seq0 TCGCCCGCTAATCATCAAGCTCATTACCCA
tetur14g01800 comp202_seq0 AGGGAGACATTCAGTTGGATGGTGCCAATC
tetur14g01800 comp202_seq0 AACTTGAGTTAAGGGCTTTGACGTTTCTCT
tetur14g01800 comp202_seq0 CATTCAGTTGGATGGTGCCAATCCCTCTGC
tetur14g01800 comp202_seq0 GACATTCAGTTGGATGGTGCCAATCCCTCT
tetur14g01800 comp202_seq0 GAGACATTCAGTTGGATGGTGCCAATCCCT
tetur14g01800 comp202_seq0 GAGAGGGAGACATTCAGTTGGATGGTGCCA
tetur14g01800 comp202_seq0 GAGGGAGACATTCAGTTGGATGGTGCCAAT
tetur14g01800 comp202_seq0 GGAGACATTCAGTTGGATGGTGCCAATCCC
tetur14g01800 comp202_seq0 GGGAGACATTCAGTTGGATGGTGCCAATCC
tetur14g01800 comp202_seq0 GGTGTAACTTGAGTTAAGGGCTTTGACGTT
tetur14g01800 comp202_seq0 GTAACTTGAGTTAAGGGCTTTGACGTTTCT
tetur14g01800 comp202_seq0 GTGTAACTTGAGTTAAGGGCTTTGACGTTT
tetur14g01800 comp202_seq0 TAACTTGAGTTAAGGGCTTTGACGTTTCTC
tetur14g01800 comp202_seq0 ACATTCAGTTGGATGGTGCCAATCCCTCTG
tetur14g01800 comp202_seq0 TTGGTGTAACTTGAGTTAAGGGCTTTGACG
tetur14g01800 comp202_seq0 TTTGGTGTAACTTGAGTTAAGGGCTTTGAC
tetur14g01800 comp202_seq0 AGACATTCAGTTGGATGGTGCCAATCCCTC
tetur14g01910 comp3554_seq0 AGGCGATGAAATTGATTGATCAAACCACTG
tetur14g01910 comp3554_seq0 AGTGTTTCCCTCCCTTCCTAGTAAGTCATC
tetur14g01910 comp3554_seq0 ATTTGTGCAATCTCAAGTGTTTCCCTCCCT
tetur14g01910 comp3554_seq0 CCCTCCCTTCCTAGTAAGTCATCTTTCCAT
tetur14g01910 comp3554_seq0 CCCTTCCTAGTAAGTCATCTTTCCATTCTG
tetur14g01910 comp3554_seq0 CCTCCCTTCCTAGTAAGTCATCTTTCCATT
tetur14g01910 comp3554_seq0 CTAATCCCTCGTTTATTCATTCACTGCTCA
tetur14g01910 comp3554_seq0 CTCCCTTCCTAGTAAGTCATCTTTCCATTC
tetur14g01910 comp3554_seq0 AAGTGTTTCCCTCCCTTCCTAGTAAGTCAT
tetur14g01910 comp3554_seq0 GGCGATGAAATTGATTGATCAAACCACTGT
tetur14g01910 comp3554_seq0 GTGTTTCCCTCCCTTCCTAGTAAGTCATCT
tetur14g01910 comp3554_seq0 TAGCGATGGTCAAGGCGATGAAATTGATTG
tetur14g01910 comp3554_seq0 TCCCTCCCTTCCTAGTAAGTCATCTTTCCA
tetur14g01910 comp3554_seq0 TCTAATCCCTCGTTTATTCATTCACTGCTC
tetur14g01910 comp3554_seq0 TTCCCTCCCTTCCTAGTAAGTCATCTTTCC
tetur14g01910 comp3554_seq0 TTTCCCTCCCTTCCTAGTAAGTCATCTTTC
tetur14g03300 comp2696_seq0 AACCACAAGACCCATAAGGGTTAACACAAT
tetur14g03300 comp2696_seq0 ATTATCCGGCTTGTCAACAGAGGCATCAAC
tetur14g03300 comp2696_seq0 ATTTACTTGACGGCCGTTGCTGAGAAATGG
tetur14g03300 comp2696_seq0 AACTTGCTTTAGGGCTTGACTAAGAAATCG
tetur14g03300 comp2696_seq0 CCACAAGACCCATAAGGGTTAACACAATAT
tetur14g03300 comp2696_seq0 CTTGCTTTAGGGCTTGACTAAGAAATCGGT
tetur14g03300 comp2696_seq0 CTTTAGGGCTTGACTAAGAAATCGGTTGAT
tetur14g03300 comp2696_seq0 GACTTGGATCATCCATATTTGCATAGGACT
tetur14g03300 comp2696_seq0 GATTATCCGGCTTGTCAACAGAGGCATCAA
tetur14g03300 comp2696_seq0 GGTAAATGATGAAGATTTACTTGACGGCCG
tetur14g03300 comp2696_seq0 GTGACTTGGATCATCCATATTTGCATAGGA
tetur14g03300 comp2696_seq0 GTTAAAGAATTGGGTGGTGAAGAAAGTCCA
tetur14g03300 comp2696_seq0 GTTGAGAATTCTTTGGGTATTTGGAGTCCA
tetur14g03300 comp2696_seq0 TAGGGCTTGACTAAGAAATCGGTTGATAAC
tetur14g03300 comp2696_seq0 TGACTTGGATCATCCATATTTGCATAGGAC
tetur14g03300 comp2696_seq0 TGGTAAATGATGAAGATTTACTTGACGGCC
tetur14g03300 comp2696_seq0 TGTGACTTGGATCATCCATATTTGCATAGG
tetur14g03300 comp2696_seq0 TGTTAAAGAATTGGGTGGTGAAGAAAGTCC
tetur14g03300 comp2696_seq0 TTACTTGACGGCCGTTGCTGAGAAATGGAA
tetur14g03300 comp2696_seq0 TTATCCGGCTTGTCAACAGAGGCATCAACG
tetur14g03300 comp2696_seq0 TTGACGGCCGTTGCTGAGAAATGGAATCAG
tetur14g03300 comp2696_seq0 TTTACTTGACGGCCGTTGCTGAGAAATGGA
tetur14g03300 comp2696_seq0 ACTTGACGGCCGTTGCTGAGAAATGGAATC
tetur14g03300 comp2696_seq0 ACTTGCTTTAGGGCTTGACTAAGAAATCGG
tetur14g03300 comp2696_seq0 ACTTGGATCATCCATATTTGCATAGGACTG
tetur15g00460 comp769_seq7 CGACCAGCAATTTGTGAGCTCATTTCCTGC
tetur15g00460 comp769_seq7 CGATGAATGAGAGCTCAACATAGATCGAGA
tetur15g00460 comp769_seq7 GATGAATGAGAGCTCAACATAGATCGAGAC
tetur15g00460 comp769_seq7 GTCCTTTCCAATTGTGCCGTCAAGTTGCTC
tetur15g00460 comp769_seq7 TCCTTTCCAATTGTGCCGTCAAGTTGCTCA
tetur15g00460 comp769_seq7 ACGACCAGCAATTTGTGAGCTCATTTCCTG
tetur15g01600 comp3673_seq0 ATCAATGTTGCCACCTGTACTTACCTGTTG
tetur15g01600 comp3673_seq0 ATGCTGTTGACCATCAATGTTGCCACCTGT
tetur15g01600 comp3673_seq0 ATGTTGCCACCTGTACTTACCTGTTGTAAC
tetur15g01600 comp3673_seq0 CAATGTTGCCACCTGTACTTACCTGTTGTA
tetur15g01600 comp3673_seq0 AACTCTACCATGGAATTGGGTCAAATCGAG
tetur15g01600 comp3673_seq0 CATCAATGTTGCCACCTGTACTTACCTGTT
tetur15g01600 comp3673_seq0 CATGCTGTTGACCATCAATGTTGCCACCTG
tetur15g01600 comp3673_seq0 CCATCAATGTTGCCACCTGTACTTACCTGT
tetur15g01600 comp3673_seq0 CTACCATGGAATTGGGTCAAATCGAGTGTG
tetur15g01600 comp3673_seq0 CTCTACCATGGAATTGGGTCAAATCGAGTG
tetur15g01600 comp3673_seq0 CTGTTGACCATCAATGTTGCCACCTGTACT
tetur15g01600 comp3673_seq0 GACCATCAATGTTGCCACCTGTACTTACCT
tetur15g01600 comp3673_seq0 GCTGTTGACCATCAATGTTGCCACCTGTAC
tetur15g01600 comp3673_seq0 GTTGACCATCAATGTTGCCACCTGTACTTA
tetur15g01600 comp3673_seq0 GTTGCCACCTGTACTTACCTGTTGTAACAC
tetur15g01600 comp3673_seq0 ACCATCAATGTTGCCACCTGTACTTACCTG
tetur15g01600 comp3673_seq0 TGACCATCAATGTTGCCACCTGTACTTACC
tetur15g01600 comp3673_seq0 TGCTGTTGACCATCAATGTTGCCACCTGTA
tetur15g01600 comp3673_seq0 TGTTGCCACCTGTACTTACCTGTTGTAACA
tetur15g01600 comp3673_seq0 TTGACCATCAATGTTGCCACCTGTACTTAC
tetur15g01600 comp3673_seq0 TTGCCACCTGTACTTACCTGTTGTAACACA
tetur15g01600 comp3673_seq0 TTTCCGATGGATCTAGAGTACCAACCGTTC
tetur15g01600 comp3673_seq0 ACTCTACCATGGAATTGGGTCAAATCGAGT
tetur15g01600 comp3673_seq0 AGAATCACAGTGACGCTGTTGATTTGTTTG
tetur15g02050 comp295_seq0 AGCGCTTCTTTGCAATCTTTCGTTTCCATG
tetur15g02050 comp295_seq0 CAACTTTAGCGCTTCTTTGCAATCTTTCGT
tetur15g02050 comp295_seq0 CGCTTCTTTGCAATCTTTCGTTTCCATGGT
tetur15g02050 comp295_seq0 CTTTAGCGCTTCTTTGCAATCTTTCGTTTC
tetur15g02050 comp295_seq0 GCGCTTCTTTGCAATCTTTCGTTTCCATGG
tetur15g02050 comp295_seq0 GCTTCTTTGCAATCTTTCGTTTCCATGGTA
tetur15g02050 comp295_seq0 TCAACTTTAGCGCTTCTTTGCAATCTTTCG
tetur15g02050 comp295_seq0 TTAGCGCTTCTTTGCAATCTTTCGTTTCCA
tetur15g02050 comp295_seq0 TTTAGCGCTTCTTTGCAATCTTTCGTTTCC
tetur15g03460 comp2554_seq0 ATGGACCACTGAATCTGGCCTGAGACGAAT
tetur15g03460 comp2554_seq0 CACATTCAGACCTACCCTCAAGTATACATC
tetur15g03460 comp2554_seq0 CCAATGGTATCAACGATCTGATTGTCATCA
tetur15g03460 comp2554_seq0 CCGTCTTGAATCTCGATCACGTCCTGACCA
tetur15g03460 comp2554_seq0 AAGATGGACCACTGAATCTGGCCTGAGACG
tetur15g03460 comp2554_seq0 CGTCTTGAATCTCGATCACGTCCTGACCAT
tetur15g03460 comp2554_seq0 CTGGCCTGAGACGAATGGCAAACTATTTGA
tetur15g03460 comp2554_seq0 GATGAATACACATTCAGACCTACCCTCAAG
tetur15g03460 comp2554_seq0 GATGGACCACTGAATCTGGCCTGAGACGAA
tetur15g03460 comp2554_seq0 GGATGAATACACATTCAGACCTACCCTCAA
tetur15g03460 comp2554_seq0 TAGGATGAATACACATTCAGACCTACCCTC
tetur15g03460 comp2554_seq0 TCCAATGGTATCAACGATCTGATTGTCATC
tetur15g03460 comp2554_seq0 TCTGGCCTGAGACGAATGGCAAACTATTTG
tetur15g03460 comp2554_seq0 TGAATACACATTCAGACCTACCCTCAAGTA
tetur15g03460 comp2554_seq0 ACCCGTCTTGAATCTCGATCACGTCCTGAC
tetur15g03460 comp2554_seq0 TGGACCACTGAATCTGGCCTGAGACGAATG
tetur15g03460 comp2554_seq0 TGGCCTGAGACGAATGGCAAACTATTTGAA
tetur15g03670 comp3206_seq0 AGGGTTGAGACGTATTCAAATTGAAGAGAC
tetur15g03670 comp3206_seq0 ATACCGATAGTGAGGATTCTGAGGAAGATG
tetur15g03670 comp3206_seq0 CAACAAAGGCAATAGAGACTTTGATACCGA
tetur15g03670 comp3206_seq0 AACGAGTGTGGATCACGTTAACTCTGGTCT
tetur15g03670 comp3206_seq0 CGCAACAAAGGCAATAGAGACTTTGATACC
tetur15g03670 comp3206_seq0 CTAGGCAATCAGAGACAATCAGCTGGAAGA
tetur15g03670 comp3206_seq0 CTGGAAGACGCAACAAAGGCAATAGAGACT
tetur15g03670 comp3206_seq0 CTTTGATACCGATAGTGAGGATTCTGAGGA
tetur15g03670 comp3206_seq0 GAAGACGCAACAAAGGCAATAGAGACTTTG
tetur15g03670 comp3206_seq0 GACTTTGATACCGATAGTGAGGATTCTGAG
tetur15g03670 comp3206_seq0 GAGACTTTGATACCGATAGTGAGGATTCTG
tetur15g03670 comp3206_seq0 GCAACAAAGGCAATAGAGACTTTGATACCG
tetur15g03670 comp3206_seq0 GCTGGAAGACGCAACAAAGGCAATAGAGAC
tetur15g03670 comp3206_seq0 GGAAGACGCAACAAAGGCAATAGAGACTTT
tetur15g03670 comp3206_seq0 GGGTTGAGACGTATTCAAATTGAAGAGACC
tetur15g03670 comp3206_seq0 GGTTGAGACGTATTCAAATTGAAGAGACCA
tetur15g03670 comp3206_seq0 GTTGAGACGTATTCAAATTGAAGAGACCAC
tetur15g03670 comp3206_seq0 TAGGCAATCAGAGACAATCAGCTGGAAGAC
tetur15g03670 comp3206_seq0 ACGCAACAAAGGCAATAGAGACTTTGATAC
tetur15g03670 comp3206_seq0 TTTGATACCGATAGTGAGGATTCTGAGGAA
tetur15g03670 comp3206_seq0 ACTAGGCAATCAGAGACAATCAGCTGGAAG
tetur15g03670 comp3206_seq0 ACTTTGATACCGATAGTGAGGATTCTGAGG
tetur15g03760 comp4852_seq0 ATCCATCCTAACCAATCAACTCATGGAAAG
tetur15g03760 comp4852_seq0 ATGTCATGAATGGCTCGACAATATCTGGTG
tetur15g03760 comp4852_seq0 CATAACTCGATGTTGGCCAATTATTGACGA
tetur15g03760 comp4852_seq0 CCATCCTAACCAATCAACTCATGGAAAGTA
tetur15g03760 comp4852_seq0 CTAATGTCATGAATGGCTCGACAATATCTG
tetur15g03760 comp4852_seq0 GACATAACTCGATGTTGGCCAATTATTGAC
tetur15g03760 comp4852_seq0 AATGTCATGAATGGCTCGACAATATCTGGT
tetur15g03760 comp4852_seq0 GTGACATAACTCGATGTTGGCCAATTATTG
tetur15g03760 comp4852_seq0 TAATGTCATGAATGGCTCGACAATATCTGG
tetur15g03760 comp4852_seq0 ACATAACTCGATGTTGGCCAATTATTGACG
tetur16g01540 comp1547_seq2 ATTGGGAGCTTGTAAGTTGATTAGAAGGCT
tetur16g01540 comp1547_seq2 CGTAATCAGATGGCGTATTTAATTGGGAGC
tetur16g01540 comp1547_seq2 AATCAGATGGCGTATTTAATTGGGAGCTTG
tetur16g01540 comp1547_seq2 GTAATCAGATGGCGTATTTAATTGGGAGCT
tetur16g01920 comp4013_seq0 ATTCCGGCTGTATATTTCACTCAATCCTGC
tetur16g01920 comp4013_seq0 CAATCCTGCAAACCAATTATGAACGCATTC
tetur16g01920 comp4013_seq0 CACTCAATCCTGCAAACCAATTATGAACGC
tetur16g01920 comp4013_seq0 CCTGCAAACCAATTATGAACGCATTCTTGT
tetur16g01920 comp4013_seq0 CGGCTGTATATTTCACTCAATCCTGCAAAC
tetur16g01920 comp4013_seq0 CTCAATCCTGCAAACCAATTATGAACGCAT
tetur16g01920 comp4013_seq0 CTGCAAACCAATTATGAACGCATTCTTGTG
tetur16g01920 comp4013_seq0 GATTCCGGCTGTATATTTCACTCAATCCTG
tetur16g01920 comp4013_seq0 GCAAACCAATTATGAACGCATTCTTGTGGA
tetur16g01920 comp4013_seq0 GCTGTATATTTCACTCAATCCTGCAAACCA
tetur16g01920 comp4013_seq0 GGCTGTATATTTCACTCAATCCTGCAAACC
tetur16g01920 comp4013_seq0 TCCGGCTGTATATTTCACTCAATCCTGCAA
tetur16g01920 comp4013_seq0 TCCTGCAAACCAATTATGAACGCATTCTTG
tetur16g01920 comp4013_seq0 TGCAAACCAATTATGAACGCATTCTTGTGG
tetur16g01920 comp4013_seq0 TGTAATAGCTGCCAATATCACTGATGTACC
tetur16g01920 comp4013_seq0 TTCCGGCTGTATATTTCACTCAATCCTGCA
tetur16g01920 comp4013_seq0 TTGATTCCGGCTGTATATTTCACTCAATCC
tetur16g02740 comp5337_seq0 AGGAATCACCTATTTGAGTTCCACTAAGTG
tetur16g02740 comp5337_seq0 CGAAGGAATCACCTATTTGAGTTCCACTAA
tetur16g02740 comp5337_seq0 GAAGGAATCACCTATTTGAGTTCCACTAAG
tetur16g02740 comp5337_seq0 GTTCCACTAAGTGTGCATCTTTAGGAGCAA
tetur16g02740 comp5337_seq0 TTCCACTAAGTGTGCATCTTTAGGAGCAAA
tetur17g01310 comp3671_seq0 AGTACAGGGTACATGGGTGATTAACAATTG
tetur17g01310 comp3671_seq0 ATCAGGTAATACGGCAGGTAACTAAGTGTC
tetur17g01310 comp3671_seq0 ATCGACCATTACAAACCTTTCTCAGCTGTT
tetur17g01310 comp3671_seq0 ATTCCGATAATCAAGAGTACAGGGTACATG
tetur17g01310 comp3671_seq0 CAAGAGTACAGGGTACATGGGTGATTAACA
tetur17g01310 comp3671_seq0 CACCAAATACAGAATCGACCATTACAAACC
tetur17g01310 comp3671_seq0 CACCTGTTAATCAGGTAATACGGCAGGTAA
tetur17g01310 comp3671_seq0 CAGAATCGACCATTACAAACCTTTCTCAGC
tetur17g01310 comp3671_seq0 CAGGTAATACGGCAGGTAACTAAGTGTCAT
tetur17g01310 comp3671_seq0 CATTACAAACCTTTCTCAGCTGTTCAACCA
tetur17g01310 comp3671_seq0 CCATTACAAACCTTTCTCAGCTGTTCAACC
tetur17g01310 comp3671_seq0 CCGATAATCAAGAGTACAGGGTACATGGGT
tetur17g01310 comp3671_seq0 CCTCTAGAGCAATCTAAATTTGCTGCAAGA
tetur17g01310 comp3671_seq0 CGACCATTACAAACCTTTCTCAGCTGTTCA
tetur17g01310 comp3671_seq0 CGATAATCAAGAGTACAGGGTACATGGGTG
tetur17g01310 comp3671_seq0 CGATTGTGCGATAACTGTTATTGTTCCCTC
tetur17g01310 comp3671_seq0 CGATTTATTCCGATAATCAAGAGTACAGGG
tetur17g01310 comp3671_seq0 CTGCAAATTCACCAAATACAGAATCGACCA
tetur17g01310 comp3671_seq0 CTGCCTCTAGAGCAATCTAAATTTGCTGCA
tetur17g01310 comp3671_seq0 GAATCGACCATTACAAACCTTTCTCAGCTG
tetur17g01310 comp3671_seq0 GACACATTAATTAGGAGGAGAAGGAATTGG
tetur17g01310 comp3671_seq0 GACCATTACAAACCTTTCTCAGCTGTTCAA
tetur17g01310 comp3671_seq0 GAGTACAGGGTACATGGGTGATTAACAATT
tetur17g01310 comp3671_seq0 AATCGACCATTACAAACCTTTCTCAGCTGT
tetur17g01310 comp3671_seq0 GATAATCAAGAGTACAGGGTACATGGGTGA
tetur17g01310 comp3671_seq0 GATTGTGCGATAACTGTTATTGTTCCCTCT
tetur17g01310 comp3671_seq0 GCAATCTAAATTTGCTGCAAGATACGAGAG
tetur17g01310 comp3671_seq0 GCCTCTAGAGCAATCTAAATTTGCTGCAAG
tetur17g01310 comp3671_seq0 GCGATTTATTCCGATAATCAAGAGTACAGG
tetur17g01310 comp3671_seq0 GGATGATCTTAACTCGTTGTTGGACTTGAT
tetur17g01310 comp3671_seq0 GTAAGCCACGGAAATGATAGAGATCTGATA
tetur17g01310 comp3671_seq0 GTACGATTGTGCGATAACTGTTATTGTTCC
tetur17g01310 comp3671_seq0 GTTCACCTGTTAATCAGGTAATACGGCAGG
tetur17g01310 comp3671_seq0 ACAGAATCGACCATTACAAACCTTTCTCAG
tetur17g01310 comp3671_seq0 TAAGCCACGGAAATGATAGAGATCTGATAG
tetur17g01310 comp3671_seq0 TACGATTGTGCGATAACTGTTATTGTTCCC
tetur17g01310 comp3671_seq0 TCAAGAGTACAGGGTACATGGGTGATTAAC
tetur17g01310 comp3671_seq0 TCACCTGTTAATCAGGTAATACGGCAGGTA
tetur17g01310 comp3671_seq0 TCAGGTAATACGGCAGGTAACTAAGTGTCA
tetur17g01310 comp3671_seq0 TCCGATAATCAAGAGTACAGGGTACATGGG
tetur17g01310 comp3671_seq0 TCGACCATTACAAACCTTTCTCAGCTGTTC
tetur17g01310 comp3671_seq0 TCTGCAAATTCACCAAATACAGAATCGACC
tetur17g01310 comp3671_seq0 ACCATTACAAACCTTTCTCAGCTGTTCAAC
tetur17g01310 comp3671_seq0 TGCCTCTAGAGCAATCTAAATTTGCTGCAA
tetur17g01310 comp3671_seq0 TGTCTTGTATCTTCTTGCTTGATCACTGTG
tetur17g01310 comp3671_seq0 TGTTCACCTGTTAATCAGGTAATACGGCAG
tetur17g01310 comp3671_seq0 TTCCGATAATCAAGAGTACAGGGTACATGG
tetur17g01310 comp3671_seq0 TTGTAAGCCACGGAAATGATAGAGATCTGA
tetur17g01310 comp3671_seq0 ACGATTGTGCGATAACTGTTATTGTTCCCT
tetur17g01310 comp3671_seq0 ACTGCCTCTAGAGCAATCTAAATTTGCTGC
tetur17g01310 comp3671_seq0 AGAATCGACCATTACAAACCTTTCTCAGCT
tetur17g01310 comp3671_seq0 AGAGTACAGGGTACATGGGTGATTAACAAT
tetur17g01590 comp2255_seq0 AGGCACTGGGCCAATGATGATGATTTGCTG
tetur17g01590 comp2255_seq0 ATAGGCACTGGGCCAATGATGATGATTTGC
tetur17g01590 comp2255_seq0 CACTGGGCCAATGATGATGATTTGCTGACT
tetur17g01590 comp2255_seq0 CAGAAGAGGCGTACCAGCTACCAGAATGAG
tetur17g01590 comp2255_seq0 CCAATGATGATGATTTGCTGACTCACAAAG
tetur17g01590 comp2255_seq0 CTGGGCCAATGATGATGATTTGCTGACTCA
tetur17g01590 comp2255_seq0 GCACTGGGCCAATGATGATGATTTGCTGAC
tetur17g01590 comp2255_seq0 GGCCAATGATGATGATTTGCTGACTCACAA
tetur17g01590 comp2255_seq0 GGGCCAATGATGATGATTTGCTGACTCACA
tetur17g01590 comp2255_seq0 TCAGAAGAGGCGTACCAGCTACCAGAATGA
tetur17g01590 comp2255_seq0 TGGGCCAATGATGATGATTTGCTGACTCAC
tetur17g01590 comp2255_seq0 TTCAGAAGAGGCGTACCAGCTACCAGAATG
tetur17g01590 comp2255_seq0 ACTGGGCCAATGATGATGATTTGCTGACTC
tetur17g02100 comp2076_seq0 GAACTAGAACAACAAATGCAACCCACACTA
tetur17g02100 comp2076_seq0 GTGTTGAACTAGAACAACAAATGCAACCCA
tetur17g02100 comp2076_seq0 GTTGAACTAGAACAACAAATGCAACCCACA
tetur17g02100 comp2076_seq0 TGTGTTGAACTAGAACAACAAATGCAACCC
tetur17g02100 comp2076_seq0 TGTTGAACTAGAACAACAAATGCAACCCAC
tetur17g02100 comp2076_seq0 TTGAACTAGAACAACAAATGCAACCCACAC
tetur17g02330 comp1219_seq0 GTTTAGTGTGACCATCGAAACATAGCACAA
tetur17g02530 comp2904_seq0 ATATTCCAACGAGTTGATTGTAGCTTCTGC
tetur17g02530 comp2904_seq0 CATATACACTTTGGGTTAACACTCCCAATG
tetur17g02530 comp2904_seq0 GGTAGTGCCATTAGCAGTGGCACTGTCAAC
tetur17g02530 comp2904_seq0 GTGGTAGTGCCATTAGCAGTGGCACTGTCA
tetur17g02530 comp2904_seq0 TGGTAGTGCCATTAGCAGTGGCACTGTCAA
tetur17g02530 comp2904_seq0 TGTGGTAGTGCCATTAGCAGTGGCACTGTC
tetur17g02530 comp2904_seq0 TTTGTGGTAGTGCCATTAGCAGTGGCACTG
tetur17g02700 comp2208_seq0 ATGCCTGATGCTGGGCTTGGATCACAATCT
tetur17g02700 comp2208_seq0 CATGCCTGATGCTGGGCTTGGATCACAATC
tetur17g02700 comp2208_seq0 CCATGCCTGATGCTGGGCTTGGATCACAAT
tetur17g02700 comp2208_seq0 CCTCCTCCTTATCCCGGTAAATCCATGCCT
tetur17g02700 comp2208_seq0 CCTCCTTATCCCGGTAAATCCATGCCTGAT
tetur17g02700 comp2208_seq0 CCTTATCCCGGTAAATCCATGCCTGATGCT
tetur17g02700 comp2208_seq0 CTCCTCCTTATCCCGGTAAATCCATGCCTG
tetur17g02700 comp2208_seq0 CTCCTTATCCCGGTAAATCCATGCCTGATG
tetur17g02700 comp2208_seq0 CTTATCCCGGTAAATCCATGCCTGATGCTG
tetur17g02700 comp2208_seq0 AATCCATGCCTGATGCTGGGCTTGGATCAC
tetur17g02700 comp2208_seq0 TCCTCCTTATCCCGGTAAATCCATGCCTGA
tetur17g02700 comp2208_seq0 TCCTTATCCCGGTAAATCCATGCCTGATGC
tetur17g02700 comp2208_seq0 TTATCCCGGTAAATCCATGCCTGATGCTGG
tetur17g03570 comp656_seq1 AGGCACTGAGTCTACTTGATTATGTTGGAC
tetur17g03570 comp656_seq1 ATTTGTTGGTTCCGGATTAAAGAAGCCGTT
tetur17g03570 comp656_seq1 CACTGAGTCTACTTGATTATGTTGGACGAC
tetur17g03570 comp656_seq1 CTGAGTCTACTTGATTATGTTGGACGACAA
tetur17g03570 comp656_seq1 GATATTTGTTGGTTCCGGATTAAAGAAGCC
tetur17g03570 comp656_seq1 GCACTGAGTCTACTTGATTATGTTGGACGA
tetur17g03570 comp656_seq1 GGCACTGAGTCTACTTGATTATGTTGGACG
tetur17g03570 comp656_seq1 TAAGGCACTGAGTCTACTTGATTATGTTGG
tetur18g01060 comp531_seq0 CAACTGCTGCTTCTTCTTCGAGCAAATTTA
tetur18g01060 comp531_seq0 GTGTTTCAACTGCTGCTTCTTCTTCGAGCA
tetur18g01060 comp531_seq0 GTTTCAACTGCTGCTTCTTCTTCGAGCAAA
tetur18g01060 comp531_seq0 TGTGTTTCAACTGCTGCTTCTTCTTCGAGC
tetur18g01060 comp531_seq0 TGTTTCAACTGCTGCTTCTTCTTCGAGCAA
tetur18g01060 comp531_seq0 TTCTGTTTGTGTTTCAACTGCTGCTTCTTC
tetur18g01060 comp531_seq0 TTGTGTTTCAACTGCTGCTTCTTCTTCGAG
tetur18g01060 comp531_seq0 TTTGTGTTTCAACTGCTGCTTCTTCTTCGA
tetur18g01700 comp5397_seq0 AGTAAACGCGCACTTTCAGTTGGCTGATAT
tetur18g01700 comp5397_seq0 ATAGTAAACGCGCACTTTCAGTTGGCTGAT
tetur18g01700 comp5397_seq0 CAATAGTAAACGCGCACTTTCAGTTGGCTG
tetur18g01700 comp5397_seq0 CAGCAATTATGGCATATAGAGAAGAAGTGG
tetur18g01700 comp5397_seq0 CCTGTGTAGGAACGAAAGCGGCAACTTTAC
tetur18g01700 comp5397_seq0 CGTTGGCGGGATAATACCATGATTGGTAGC
tetur18g01700 comp5397_seq0 CTGCAGCAATTATGGCATATAGAGAAGAAG
tetur18g01700 comp5397_seq0 CTGTGTAGGAACGAAAGCGGCAACTTTACA
tetur18g01700 comp5397_seq0 CTTCTGCAGCAATTATGGCATATAGAGAAG
tetur18g01700 comp5397_seq0 GATCGTTGGCGGGATAATACCATGATTGGT
tetur18g01700 comp5397_seq0 GCAGCAATTATGGCATATAGAGAAGAAGTG
tetur18g01700 comp5397_seq0 GGATAGATACAATAGTAAACGCGCACTTTC
tetur18g01700 comp5397_seq0 GTAAACGCGCACTTTCAGTTGGCTGATATG
tetur18g01700 comp5397_seq0 GTATAGACACAAACCCAGCGGGCATATTGA
tetur18g01700 comp5397_seq0 ACAATAGTAAACGCGCACTTTCAGTTGGCT
tetur18g01700 comp5397_seq0 TACAATAGTAAACGCGCACTTTCAGTTGGC
tetur18g01700 comp5397_seq0 TAGTAAACGCGCACTTTCAGTTGGCTGATA
tetur18g01700 comp5397_seq0 TCCTGTGTAGGAACGAAAGCGGCAACTTTA
tetur18g01700 comp5397_seq0 TCGTTGGCGGGATAATACCATGATTGGTAG
tetur18g01700 comp5397_seq0 TGGTTCCAATTGTAATTCCTGTGTAGGAAC
tetur18g01700 comp5397_seq0 TGTAGGATAGATACAATAGTAAACGCGCAC
tetur18g01700 comp5397_seq0 TGTGTAGGAACGAAAGCGGCAACTTTACAA
tetur18g01700 comp5397_seq0 ACGCGCACTTTCAGTTGGCTGATATGTAAT
tetur18g02930 comp948_seq0 AGCATATGGAGTTGTAGGACCAGGCACTTC
tetur18g02930 comp948_seq0 AGGCACTTCCGTTAAAGAGAAAGAATCACT
tetur18g02930 comp948_seq0 AGGCCAAATAGACAGAGACTTAGGTAACCG
tetur18g02930 comp948_seq0 ATATGGAGTTGTAGGACCAGGCACTTCCGT
tetur18g02930 comp948_seq0 CAGCATATGGAGTTGTAGGACCAGGCACTT
tetur18g02930 comp948_seq0 CAGGCACTTCCGTTAAAGAGAAAGAATCAC
tetur18g02930 comp948_seq0 CATTGGTGGAGATAATCTTCCCTCCAATCA
tetur18g02930 comp948_seq0 CTCAGATAAAGTGGCCACTGAAGCAGGTCA
tetur18g02930 comp948_seq0 GAGGCCAAATAGACAGAGACTTAGGTAACC
tetur18g02930 comp948_seq0 GATGCTAAGCATGACAATGGCGCAAATAAT
tetur18g02930 comp948_seq0 GATGGCATTGGTGGAGATAATCTTCCCTCC
tetur18g02930 comp948_seq0 GCATTGGTGGAGATAATCTTCCCTCCAATC
tetur18g02930 comp948_seq0 GCCAAATAGACAGAGACTTAGGTAACCGTT
tetur18g02930 comp948_seq0 GGCCAAATAGACAGAGACTTAGGTAACCGT
tetur18g02930 comp948_seq0 TCAGATAAAGTGGCCACTGAAGCAGGTCAA
tetur18g02930 comp948_seq0 TGAAGTCTATCGTCAGAACCTTATCAGTTC
tetur18g02930 comp948_seq0 TGGAGTTGTAGGACCAGGCACTTCCGTTAA
tetur18g02930 comp948_seq0 TGGCATTGGTGGAGATAATCTTCCCTCCAA
tetur18g02930 comp948_seq0 TTTCCCTTCAATCCAACAACAACCTCAATC
tetur18g02930 comp948_seq0 ACGGTAGATAATTACGAGGCAACTCGATTT
tetur19g00330 comp4604_seq0 AGTGTTGCCAGCTGATGATGAATTATTGGC
tetur19g00330 comp4604_seq0 CAGCTGATGATGAATTATTGGCGGTGATGA
tetur19g00330 comp4604_seq0 CCAGCTGATGATGAATTATTGGCGGTGATG
tetur19g00330 comp4604_seq0 CGAATAAGAAGAGGGAAGCCATCAAATCGA
tetur19g00330 comp4604_seq0 CTGGCAGAAGTGTTGCCAGCTGATGATGAA
tetur19g00330 comp4604_seq0 CTTTGTTGTTACTGGCAGAAGTGTTGCCAG
tetur19g00330 comp4604_seq0 AATAAGAAGAGGGAAGCCATCAAATCGACG
tetur19g00330 comp4604_seq0 GAATAAGAAGAGGGAAGCCATCAAATCGAC
tetur19g00330 comp4604_seq0 GCAGAAGTGTTGCCAGCTGATGATGAATTA
tetur19g00330 comp4604_seq0 GCCAGCTGATGATGAATTATTGGCGGTGAT
tetur19g00330 comp4604_seq0 GCTTTGTTGTTACTGGCAGAAGTGTTGCCA
tetur19g00330 comp4604_seq0 GTGTTGCCAGCTGATGATGAATTATTGGCG
tetur19g00330 comp4604_seq0 GTTACTGGCAGAAGTGTTGCCAGCTGATGA
tetur19g00330 comp4604_seq0 GTTGCCAGCTGATGATGAATTATTGGCGGT
tetur19g00330 comp4604_seq0 GTTGTTACTGGCAGAAGTGTTGCCAGCTGA
tetur19g00330 comp4604_seq0 TAAGAAGAGGGAAGCCATCAAATCGACGAA
tetur19g00330 comp4604_seq0 TACTGGCAGAAGTGTTGCCAGCTGATGATG
tetur19g00330 comp4604_seq0 TCGAATAAGAAGAGGGAAGCCATCAAATCG
tetur19g00330 comp4604_seq0 TGCCAGCTGATGATGAATTATTGGCGGTGA
tetur19g00330 comp4604_seq0 TGCTTTGTTGTTACTGGCAGAAGTGTTGCC
tetur19g00330 comp4604_seq0 TGTTACTGGCAGAAGTGTTGCCAGCTGATG
tetur19g00330 comp4604_seq0 TGTTGCCAGCTGATGATGAATTATTGGCGG
tetur19g00330 comp4604_seq0 TGTTGTTACTGGCAGAAGTGTTGCCAGCTG
tetur19g00330 comp4604_seq0 TTGCCAGCTGATGATGAATTATTGGCGGTG
tetur19g00330 comp4604_seq0 TTGCTTTGTTGTTACTGGCAGAAGTGTTGC
tetur19g00330 comp4604_seq0 TTTGTTGTTACTGGCAGAAGTGTTGCCAGC
tetur19g00720 comp4532_seq0 CAACCTCATTAAGACCAACAAGCATGAAAC
tetur19g00720 comp4532_seq0 CGGCAACCTCATTAAGACCAACAAGCATGA
tetur19g00720 comp4532_seq0 GCAACCTCATTAAGACCAACAAGCATGAAA
tetur19g00720 comp4532_seq0 GGCAACCTCATTAAGACCAACAAGCATGAA
tetur19g00720 comp4532_seq0 GGTTCTACTGTCATCTTTGGTCTTTGAACT
tetur19g00720 comp4532_seq0 TGAGGGATCTGATGTTTCGGTTCTACTGTC
tetur19g00720 comp4532_seq0 TTTGAGGGATCTGATGTTTCGGTTCTACTG
tetur19g00870 comp1460_seq0 ATCCTCTGCAACACCAGCACGACGTAATCG
tetur19g00870 comp1460_seq0 CAACTCTACCCGTTGGATAGACAGAAACTT
tetur19g00870 comp1460_seq0 CCTCTGCAACACCAGCACGACGTAATCGAT
tetur19g00870 comp1460_seq0 CTCAACTCTACCCGTTGGATAGACAGAAAC
tetur19g00870 comp1460_seq0 CTCTGCAACACCAGCACGACGTAATCGATC
tetur19g00870 comp1460_seq0 GAGACAAATGGTTGCATCCACTTGCTTCAA
tetur19g00870 comp1460_seq0 TATCCTCTGCAACACCAGCACGACGTAATC
tetur19g00870 comp1460_seq0 TCCTCTGCAACACCAGCACGACGTAATCGA
tetur19g00870 comp1460_seq0 TCTCAACTCTACCCGTTGGATAGACAGAAA
tetur19g00870 comp1460_seq0 TCTGCAACACCAGCACGACGTAATCGATCC
tetur19g01290 comp338_seq0 ATTAAGATCGGAGTGTTTGATGGAGCCTCT
tetur19g01290 comp338_seq0 CAATTAAGATCGGAGTGTTTGATGGAGCCT
tetur19g01290 comp338_seq0 CACCATGAAGATAACCAAGGGTGCATTGAA
tetur19g01290 comp338_seq0 CCCTTCAAGTTAACTAATCTCAACATCCCT
tetur19g01290 comp338_seq0 CTAATCTCAACATCCCTTAAACTGTCTGGT
tetur19g01290 comp338_seq0 CTCAACATCCCTTAAACTGTCTGGTTTAAC
tetur19g01290 comp338_seq0 GACACCATGAAGATAACCAAGGGTGCATTG
tetur19g01290 comp338_seq0 AATTAAGATCGGAGTGTTTGATGGAGCCTC
tetur19g01290 comp338_seq0 GGGTGCATTGAACAAGGGACCAATGGTTGA
tetur19g01290 comp338_seq0 GGTGCATTGAACAAGGGACCAATGGTTGAG
tetur19g01290 comp338_seq0 GTGCATTGAACAAGGGACCAATGGTTGAGA
tetur19g01290 comp338_seq0 TCAGATACTTCTAGAAGGTACAACTTGCCA
tetur19g01290 comp338_seq0 ACCATGAAGATAACCAAGGGTGCATTGAAC
tetur19g01290 comp338_seq0 TGCATTGAACAAGGGACCAATGGTTGAGAG
tetur19g01290 comp338_seq0 ACCCTTCAAGTTAACTAATCTCAACATCCC
tetur19g01290 comp338_seq0 ACTAATCTCAACATCCCTTAAACTGTCTGG
tetur20g02310 comp3931_seq0 CCTTCATCGGTGGTACTATTTCCAGTTACT
tetur20g02310 comp3931_seq0 TCCTTCATCGGTGGTACTATTTCCAGTTAC
tetur20g02640 comp637_seq0 AGCTTGAGTCAATACTATGCACGTGCAGAG
tetur20g02640 comp637_seq0 AGGTCGGTGATTCAAGGGTACACATTATTG
tetur20g02640 comp637_seq0 CAAATTGACTCTGAAGTTGCCCGCCTTATT
tetur20g02640 comp637_seq0 CACTCAAATTGACTCTGAAGTTGCCCGCCT
tetur20g02640 comp637_seq0 CTAGCTTGAGTCAATACTATGCACGTGCAG
tetur20g02640 comp637_seq0 CTCAAATTGACTCTGAAGTTGCCCGCCTTA
tetur20g02640 comp637_seq0 AAGGTCGGTGATTCAAGGGTACACATTATT
tetur20g02640 comp637_seq0 CTTGAGTCAATACTATGCACGTGCAGAGAC
tetur20g02640 comp637_seq0 CTTTGTTCCCACTCAAATTGACTCTGAAGT
tetur20g02640 comp637_seq0 GACTCTGAAGTTGCCCGCCTTATTAATCGT
tetur20g02640 comp637_seq0 GAGTCAATACTATGCACGTGCAGAGACCAC
tetur20g02640 comp637_seq0 GCGGCTATCGTCAAAGAACGAGCTTCACTC
tetur20g02640 comp637_seq0 GCTTGAGTCAATACTATGCACGTGCAGAGA
tetur20g02640 comp637_seq0 GGTCGGTGATTCAAGGGTACACATTATTGA
tetur20g02640 comp637_seq0 GTTCCCACTCAAATTGACTCTGAAGTTGCC
tetur20g02640 comp637_seq0 TAGCTTGAGTCAATACTATGCACGTGCAGA
tetur20g02640 comp637_seq0 TCCCACTCAAATTGACTCTGAAGTTGCCCG
tetur20g02640 comp637_seq0 TGACTCTGAAGTTGCCCGCCTTATTAATCG
tetur20g02640 comp637_seq0 TGAGTCAATACTATGCACGTGCAGAGACCA
tetur20g02640 comp637_seq0 TGTTCCCACTCAAATTGACTCTGAAGTTGC
tetur20g02640 comp637_seq0 TTCCCACTCAAATTGACTCTGAAGTTGCCC
tetur20g02640 comp637_seq0 TTGACTCTGAAGTTGCCCGCCTTATTAATC
tetur20g02640 comp637_seq0 TTGTTCCCACTCAAATTGACTCTGAAGTTG
tetur20g02640 comp637_seq0 ACGTGCAGAGACCACCCGACCATTAACCTT
tetur20g02640 comp637_seq0 ACTCAAATTGACTCTGAAGTTGCCCGCCTT
tetur20g02640 comp637_seq0 AGACCACCCGACCATTAACCTTATTTGCCT
tetur20g03040 comp2932_seq0 AGTTGTTGCCGGTAAGTACACTTCCTTGTG
tetur20g03040 comp2932_seq0 GTTGTTGCCGGTAAGTACACTTCCTTGTGA
tetur20g03150 comp4328_seq0 ATCAATAAGACAACCAGATGAATCTACGGG
tetur20g03150 comp4328_seq0 ATCGGATTTCTCATTTGCTAGCCCTTGAAC
tetur20g03150 comp4328_seq0 CAATAAGACAACCAGATGAATCTACGGGAG
tetur20g03150 comp4328_seq0 CAGATGAATCTACGGGAGCCGATGGATTAT
tetur20g03150 comp4328_seq0 CATCGGATTTCTCATTTGCTAGCCCTTGAA
tetur20g03150 comp4328_seq0 CCAGATGAATCTACGGGAGCCGATGGATTA
tetur20g03150 comp4328_seq0 CGGATTTCTCATTTGCTAGCCCTTGAACTA
tetur20g03150 comp4328_seq0 AATAAGACAACCAGATGAATCTACGGGAGC
tetur20g03150 comp4328_seq0 GATGAATCTACGGGAGCCGATGGATTATTA
tetur20g03150 comp4328_seq0 GATTTCTCATTTGCTAGCCCTTGAACTACA
tetur20g03150 comp4328_seq0 GGATTTCTCATTTGCTAGCCCTTGAACTAC
tetur20g03150 comp4328_seq0 TACTTCAAATGGCTGGGATGATGTTGACGC
tetur20g03150 comp4328_seq0 TCAATAAGACAACCAGATGAATCTACGGGA
tetur20g03150 comp4328_seq0 TCATCGGATTTCTCATTTGCTAGCCCTTGA
tetur20g03150 comp4328_seq0 ACCAGATGAATCTACGGGAGCCGATGGATT
tetur20g03150 comp4328_seq0 TCTCATTTGCTAGCCCTTGAACTACAATTG
tetur20g03150 comp4328_seq0 TCTCCGAATGTCATTTAGACAAAGAACTGC
tetur20g03150 comp4328_seq0 TTACTTCAAATGGCTGGGATGATGTTGACG
tetur20g03150 comp4328_seq0 TTCATCGGATTTCTCATTTGCTAGCCCTTG
tetur20g03150 comp4328_seq0 ACTTCAAATGGCTGGGATGATGTTGACGCT
tetur20g03150 comp4328_seq0 AGACAACCAGATGAATCTACGGGAGCCGAT
tetur20g03150 comp4328_seq0 AGATGAATCTACGGGAGCCGATGGATTATT
tetur21g00800 comp1388_seq0 AGCCGAACCATGTGAAACCAGTCCATTCAC
tetur21g00800 comp1388_seq0 AGGTCTCGAAATACATGTAAATCACAGACC
tetur21g00800 comp1388_seq0 ATGGGCCAATGTTGAATCGAATTGCTTACG
tetur21g00800 comp1388_seq0 CAGAGGTCTCGAAATACATGTAAATCACAG
tetur21g00800 comp1388_seq0 CATGGGCCAATGTTGAATCGAATTGCTTAC
tetur21g00800 comp1388_seq0 CCATGTGAAACCAGTCCATTCACCAACAGG
tetur21g00800 comp1388_seq0 CCGAACCATGTGAAACCAGTCCATTCACCA
tetur21g00800 comp1388_seq0 CGAACCATGTGAAACCAGTCCATTCACCAA
tetur21g00800 comp1388_seq0 GAACCATGTGAAACCAGTCCATTCACCAAC
tetur21g00800 comp1388_seq0 GAGGTCTCGAAATACATGTAAATCACAGAC
tetur21g00800 comp1388_seq0 GCCGAACCATGTGAAACCAGTCCATTCACC
tetur21g00800 comp1388_seq0 AAAGCCGAACCATGTGAAACCAGTCCATTC
tetur21g00800 comp1388_seq0 GGGCCAATGTTGAATCGAATTGCTTACGTT
tetur21g00800 comp1388_seq0 GGTCTCGAAATACATGTAAATCACAGACCC
tetur21g00800 comp1388_seq0 ACCATGTGAAACCAGTCCATTCACCAACAG
tetur21g00800 comp1388_seq0 TGGTTGAACCAACGGAAACTGAATTCGTTG
tetur21g00800 comp1388_seq0 TTGAACGGGTTCGACTGGAAATCAGGGAAG
tetur21g00800 comp1388_seq0 TTTCGACGTCCGCAGGAACAATACCAGAAG
tetur21g00800 comp1388_seq0 TTTGAACGGGTTCGACTGGAAATCAGGGAA
tetur21g01080 comp1078_seq0 CCAGAATCAAGGTAACCAAGAAGACAGTTT
tetur21g01080 comp1078_seq0 CGCAAAGCTGGATTATTGTATGAGGCGATG
tetur21g01080 comp1078_seq0 CTTCCAGAATCAAGGTAACCAAGAAGACAG
tetur21g01080 comp1078_seq0 GAATACGCAAAGCTGGATTATTGTATGAGG
tetur21g01080 comp1078_seq0 TACGCAAAGCTGGATTATTGTATGAGGCGA
tetur21g01080 comp1078_seq0 ACGCAAAGCTGGATTATTGTATGAGGCGAT
tetur21g02580 comp1355_seq0 AACACTACCCATCATCTTCATCCATCCACC
tetur21g02580 comp1355_seq0 CAACACTACCCATCATCTTCATCCATCCAC
tetur21g02580 comp1355_seq0 CAACGAACTTACTCGTCAGGCTACTAATGC
tetur21g02580 comp1355_seq0 CACCAACGAACTTACTCGTCAGGCTACTAA
tetur21g02580 comp1355_seq0 CAGGCTACTAATGCTGTGGCCACCTCGTTA
tetur21g02580 comp1355_seq0 CCAACGAACTTACTCGTCAGGCTACTAATG
tetur21g02580 comp1355_seq0 CTACTAATGCTGTGGCCACCTCGTTAACAC
tetur21g02580 comp1355_seq0 GCTACTAATGCTGTGGCCACCTCGTTAACA
tetur21g02580 comp1355_seq0 GGCTACTAATGCTGTGGCCACCTCGTTAAC
tetur21g02580 comp1355_seq0 TCACCAACGAACTTACTCGTCAGGCTACTA
tetur21g02580 comp1355_seq0 ACCAACGAACTTACTCGTCAGGCTACTAAT
tetur21g02580 comp1355_seq0 TTTCACCAACGAACTTACTCGTCAGGCTAC
tetur21g02800 comp1952_seq1 ATCCCAAATCGTCAAGGTCCAAAGATAAGC
tetur21g02800 comp1952_seq1 ATTTCCAACGGGTACTGAAATACAGACCTT
tetur21g02800 comp1952_seq1 CAAATCGTCAAGGTCCAAAGATAAGCGAAA
tetur21g02800 comp1952_seq1 CAATCCCAAATCGTCAAGGTCCAAAGATAA
tetur21g02800 comp1952_seq1 CAGTTGACAATCCCAAATCGTCAAGGTCCA
tetur21g02800 comp1952_seq1 CCAAATCGTCAAGGTCCAAAGATAAGCGAA
tetur21g02800 comp1952_seq1 CCATTTCAGTCAAAGTCACTTAGTGGCATA
tetur21g02800 comp1952_seq1 CCCAAATCGTCAAGGTCCAAAGATAAGCGA
tetur21g02800 comp1952_seq1 CCCATTTCAGTCAAAGTCACTTAGTGGCAT
tetur21g02800 comp1952_seq1 CCTTCCCATTTCAGTCAAAGTCACTTAGTG
tetur21g02800 comp1952_seq1 CTAATGGATTGGGCCAGTGGTCATGAATAA
tetur21g02800 comp1952_seq1 CTCGGTCTAATGGATTGGGCCAGTGGTCAT
tetur21g02800 comp1952_seq1 CTTCCCATTTCAGTCAAAGTCACTTAGTGG
tetur21g02800 comp1952_seq1 GACAATCCCAAATCGTCAAGGTCCAAAGAT
tetur21g02800 comp1952_seq1 AATCCCAAATCGTCAAGGTCCAAAGATAAG
tetur21g02800 comp1952_seq1 GTCTAATGGATTGGGCCAGTGGTCATGAAT
tetur21g02800 comp1952_seq1 GTTGACAATCCCAAATCGTCAAGGTCCAAA
tetur21g02800 comp1952_seq1 TACAGTTGACAATCCCAAATCGTCAAGGTC
tetur21g02800 comp1952_seq1 ACAGTTGACAATCCCAAATCGTCAAGGTCC
tetur21g02800 comp1952_seq1 TCCCAAATCGTCAAGGTCCAAAGATAAGCG
tetur21g02800 comp1952_seq1 TCCCATTTCAGTCAAAGTCACTTAGTGGCA
tetur21g02800 comp1952_seq1 TCGTCAAGGTCCAAAGATAAGCGAAAGAAA
tetur21g02800 comp1952_seq1 TCTAATGGATTGGGCCAGTGGTCATGAATA
tetur21g02800 comp1952_seq1 TGACAATCCCAAATCGTCAAGGTCCAAAGA
tetur21g02800 comp1952_seq1 TTATTTCCAACGGGTACTGAAATACAGACC
tetur21g02800 comp1952_seq1 TTCCCATTTCAGTCAAAGTCACTTAGTGGC
tetur21g02800 comp1952_seq1 TTCCTTCCCATTTCAGTCAAAGTCACTTAG
tetur21g02800 comp1952_seq1 TTGACAATCCCAAATCGTCAAGGTCCAAAG
tetur21g02800 comp1952_seq1 AAATCGTCAAGGTCCAAAGATAAGCGAAAG
tetur23g02070 comp2801_seq0 AGCCATCAATACATCTCGTTGTTTCACTCT
tetur23g02070 comp2801_seq0 CAATTCTCTTGCTCCTGATCTGTAACATCT
tetur23g02070 comp2801_seq0 CACCATCGAGCCATCAATACATCTCGTTGT
tetur23g02070 comp2801_seq0 CATCAATACATCTCGTTGTTTCACTCTCCT
tetur23g02070 comp2801_seq0 CATCGAGCCATCAATACATCTCGTTGTTTC
tetur23g02070 comp2801_seq0 CCATCAATACATCTCGTTGTTTCACTCTCC
tetur23g02070 comp2801_seq0 CCATCGAGCCATCAATACATCTCGTTGTTT
tetur23g02070 comp2801_seq0 CGAGCCATCAATACATCTCGTTGTTTCACT
tetur23g02070 comp2801_seq0 CTCTTGCTCCTGATCTGTAACATCTCCCAT
tetur23g02070 comp2801_seq0 CTGAGAAACTTTACGCCATGGGACCTTTAG
tetur23g02070 comp2801_seq0 CTTGCTCCTGATCTGTAACATCTCCCATGT
tetur23g02070 comp2801_seq0 GAGCCATCAATACATCTCGTTGTTTCACTC
tetur23g02070 comp2801_seq0 GCCATCAATACATCTCGTTGTTTCACTCTC
tetur23g02070 comp2801_seq0 GCTCCTGATCTGTAACATCTCCCATGTAAA
tetur23g02070 comp2801_seq0 AATTCTCTTGCTCCTGATCTGTAACATCTC
tetur23g02070 comp2801_seq0 TCAATTCTCTTGCTCCTGATCTGTAACATC
tetur23g02070 comp2801_seq0 TCACCATCGAGCCATCAATACATCTCGTTG
tetur23g02070 comp2801_seq0 TCGAGCCATCAATACATCTCGTTGTTTCAC
tetur23g02070 comp2801_seq0 TCTCTTGCTCCTGATCTGTAACATCTCCCA
tetur23g02070 comp2801_seq0 ACCATCGAGCCATCAATACATCTCGTTGTT
tetur23g02070 comp2801_seq0 TCTTGCTCCTGATCTGTAACATCTCCCATG
tetur23g02070 comp2801_seq0 TGCTCCTGATCTGTAACATCTCCCATGTAA
tetur23g02070 comp2801_seq0 TTGCTCCTGATCTGTAACATCTCCCATGTA
tetur24g00630 comp5016_seq0 ATCAAATGGAGAGCCCAGTATGAAATACCC
tetur24g00630 comp5016_seq0 ATGGCTCACTTACATCGACTCTTTCCACGG
tetur24g00630 comp5016_seq0 CAAATGGAGAGCCCAGTATGAAATACCCTC
tetur24g00630 comp5016_seq0 CAATGGCTCACTTACATCGACTCTTTCCAC
tetur24g00630 comp5016_seq0 CATCAAATGGAGAGCCCAGTATGAAATACC
tetur24g00630 comp5016_seq0 CATCTTTGAATTGCTCGAACCAGCTACTAA
tetur24g00630 comp5016_seq0 CCAATGGCTCACTTACATCGACTCTTTCCA
tetur24g00630 comp5016_seq0 CTCACTTACATCGACTCTTTCCACGGGCTT
tetur24g00630 comp5016_seq0 CTGGCGTCTTTATTCCCATGTGCAGTTGAT
tetur24g00630 comp5016_seq0 GAAATGGCAACTTAGCTGGAGATTCAAGCA
tetur24g00630 comp5016_seq0 GACCAGAATCTTATTATTAGCCGGCATATC
tetur24g00630 comp5016_seq0 AATGGCTCACTTACATCGACTCTTTCCACG
tetur24g00630 comp5016_seq0 GCTCACTTACATCGACTCTTTCCACGGGCT
tetur24g00630 comp5016_seq0 TCACTTACATCGACTCTTTCCACGGGCTTC
tetur24g00630 comp5016_seq0 TCATCTTTGAATTGCTCGAACCAGCTACTA
tetur24g00630 comp5016_seq0 TCCAATGGCTCACTTACATCGACTCTTTCC
tetur24g00630 comp5016_seq0 TCTGGCGTCTTTATTCCCATGTGCAGTTGA
tetur24g00630 comp5016_seq0 TGAAATGGCAACTTAGCTGGAGATTCAAGC
tetur24g00630 comp5016_seq0 TGGCGTCTTTATTCCCATGTGCAGTTGATA
tetur24g00630 comp5016_seq0 TGGCTCACTTACATCGACTCTTTCCACGGG
tetur24g00630 comp5016_seq0 TTCTGGCGTCTTTATTCCCATGTGCAGTTG
tetur24g01110 comp1813_seq0 AGGCAAAGATGAGATGTCAATCCGAGTGGG
tetur24g01110 comp1813_seq0 CAAAGATGAGATGTCAATCCGAGTGGGAAT
tetur24g01110 comp1813_seq0 CAACTGAAGCGCCTAAGATTGTCCTAGCTC
tetur24g01110 comp1813_seq0 CAAGACGCCCTAACAACTCAAGCTGGAATC
tetur24g01110 comp1813_seq0 CAATCCGAGTGGGAATGCTTAACGATTTAC
tetur24g01110 comp1813_seq0 CACATGTCAATTTGTCACCTCAATCAGAAC
tetur24g01110 comp1813_seq0 CACTTTCAACGGAGATGTAAGAAGAGCACT
tetur24g01110 comp1813_seq0 AACTGAAGCGCCTAAGATTGTCCTAGCTCC
tetur24g01110 comp1813_seq0 CAGTATAATGGACAAAGTACAACTGAAGCG
tetur24g01110 comp1813_seq0 CATGTCAATTTGTCACCTCAATCAGAACTG
tetur24g01110 comp1813_seq0 CATTGTGTTTACAAGACGCCCTAACAACTC
tetur24g01110 comp1813_seq0 CCACCGAAACCAGAGGAAATTGTCGAACAT
tetur24g01110 comp1813_seq0 AAGACGCCCTAACAACTCAAGCTGGAATCC
tetur24g01110 comp1813_seq0 CCTAAGATTGTCCTAGCTCCAAGCCCAATG
tetur24g01110 comp1813_seq0 CGCCCTAACAACTCAAGCTGGAATCCTAGA
tetur24g01110 comp1813_seq0 CGCCTAAGATTGTCCTAGCTCCAAGCCCAA
tetur24g01110 comp1813_seq0 AAGCGCCTAAGATTGTCCTAGCTCCAAGCC
tetur24g01110 comp1813_seq0 CTAAGATTGTCCTAGCTCCAAGCCCAATGG
tetur24g01110 comp1813_seq0 AAGGCAAAGATGAGATGTCAATCCGAGTGG
tetur24g01110 comp1813_seq0 CTGAAGCGCCTAAGATTGTCCTAGCTCCAA
tetur24g01110 comp1813_seq0 CTTTCAACGGAGATGTAAGAAGAGCACTGA
tetur24g01110 comp1813_seq0 GAAGCGCCTAAGATTGTCCTAGCTCCAAGC
tetur24g01110 comp1813_seq0 GAAGGCAAAGATGAGATGTCAATCCGAGTG
tetur24g01110 comp1813_seq0 GACAAAGTACAACTGAAGCGCCTAAGATTG
tetur24g01110 comp1813_seq0 GACGCCCTAACAACTCAAGCTGGAATCCTA
tetur24g01110 comp1813_seq0 GACGTGATGAGAAGTTACAGTTGTCATCAA
tetur24g01110 comp1813_seq0 GACTTAGCTGGAATACTTCCTAATGTCCCT
tetur24g01110 comp1813_seq0 AAAGATGAGATGTCAATCCGAGTGGGAATG
tetur24g01110 comp1813_seq0 GATTGATCTAGTTTGGAAGACACTTCATGG
tetur24g01110 comp1813_seq0 GCAAAGATGAGATGTCAATCCGAGTGGGAA
tetur24g01110 comp1813_seq0 AATGGACAAAGTACAACTGAAGCGCCTAAG
tetur24g01110 comp1813_seq0 GCCACCGAAACCAGAGGAAATTGTCGAACA
tetur24g01110 comp1813_seq0 GGACAAAGTACAACTGAAGCGCCTAAGATT
tetur24g01110 comp1813_seq0 GGCAAAGATGAGATGTCAATCCGAGTGGGA
tetur24g01110 comp1813_seq0 GGCACGTAATCTCTTCTAATTGAGGCTACT
tetur24g01110 comp1813_seq0 ACAAAGTACAACTGAAGCGCCTAAGATTGT
tetur24g01110 comp1813_seq0 ACAACTGAAGCGCCTAAGATTGTCCTAGCT
tetur24g01110 comp1813_seq0 ACAAGACGCCCTAACAACTCAAGCTGGAAT
tetur24g01110 comp1813_seq0 GTATAATGGACAAAGTACAACTGAAGCGCC
tetur24g01110 comp1813_seq0 GTCAATTTGTCACCTCAATCAGAACTGTAC
tetur24g01110 comp1813_seq0 GTCACTTTCAACGGAGATGTAAGAAGAGCA
tetur24g01110 comp1813_seq0 GTGAAGGCAAAGATGAGATGTCAATCCGAG
tetur24g01110 comp1813_seq0 TAAGATTGTCCTAGCTCCAAGCCCAATGGA
tetur24g01110 comp1813_seq0 TACAAGACGCCCTAACAACTCAAGCTGGAA
tetur24g01110 comp1813_seq0 TCACTTTCAACGGAGATGTAAGAAGAGCAC
tetur24g01110 comp1813_seq0 TGAAGCGCCTAAGATTGTCCTAGCTCCAAG
tetur24g01110 comp1813_seq0 TGACTTAGCTGGAATACTTCCTAATGTCCC
tetur24g01110 comp1813_seq0 TGGCACGTAATCTCTTCTAATTGAGGCTAC
tetur24g01110 comp1813_seq0 TGTCACTTTCAACGGAGATGTAAGAAGAGC
tetur24g01110 comp1813_seq0 TGTGAAGGCAAAGATGAGATGTCAATCCGA
tetur24g01110 comp1813_seq0 TTGACTTAGCTGGAATACTTCCTAATGTCC
tetur24g01110 comp1813_seq0 TTGGCACGTAATCTCTTCTAATTGAGGCTA
tetur24g01110 comp1813_seq0 TTGTGAAGGCAAAGATGAGATGTCAATCCG
tetur24g01110 comp1813_seq0 ACGCCCTAACAACTCAAGCTGGAATCCTAG
tetur24g01110 comp1813_seq0 TTTGTGAAGGCAAAGATGAGATGTCAATCC
tetur24g01110 comp1813_seq0 ACTTTCAACGGAGATGTAAGAAGAGCACTG
tetur24g01110 comp1813_seq0 AGACGCCCTAACAACTCAAGCTGGAATCCT
tetur24g01810 comp1060_seq2 ATCTCAGCCATCTCACCTCTACCTTCTCTT
tetur24g01810 comp1060_seq2 ATGCAACCAAACAAGTCAACAACATGGCTG
tetur24g01810 comp1060_seq2 CAACCAAACAAGTCAACAACATGGCTGTTC
tetur24g01810 comp1060_seq2 CAAGTCAACAACATGGCTGTTCAATTGTTC
tetur24g01810 comp1060_seq2 CACGTTAATAATCCAGATGATGAATGGTGG
tetur24g01810 comp1060_seq2 CATATAACACCATACACCATGCAACCAAAC
tetur24g01810 comp1060_seq2 CATCTCAGCCATCTCACCTCTACCTTCTCT
tetur24g01810 comp1060_seq2 CATGCAACCAAACAAGTCAACAACATGGCT
tetur24g01810 comp1060_seq2 CCAAACAAGTCAACAACATGGCTGTTCAAT
tetur24g01810 comp1060_seq2 GCAACCAAACAAGTCAACAACATGGCTGTT
tetur24g01810 comp1060_seq2 TCATCTCAGCCATCTCACCTCTACCTTCTC
tetur24g01810 comp1060_seq2 TTTCATCTCAGCCATCTCACCTCTACCTTC
tetur24g02180 comp2303_seq0 AGCGTCGTAATCGTTAGTTGTTGCCCATTC
tetur24g02180 comp2303_seq0 CAATCAAAGTGTTCCACCAGGATCAACGGA
tetur24g02180 comp2303_seq0 CACCAGGATCAACGGAGATGAGATAACGAC
tetur24g02180 comp2303_seq0 CAGGATCAACGGAGATGAGATAACGACTAA
tetur24g02180 comp2303_seq0 CCACCAGGATCAACGGAGATGAGATAACGA
tetur24g02180 comp2303_seq0 CCAGGATCAACGGAGATGAGATAACGACTA
tetur24g02180 comp2303_seq0 CGAGTAGAGGGTTTCTTCTCAGCCTGTGAT
tetur24g02180 comp2303_seq0 CTCGAGTAGAGGGTTTCTTCTCAGCCTGTG
tetur24g02180 comp2303_seq0 AATCAAAGTGTTCCACCAGGATCAACGGAG
tetur24g02180 comp2303_seq0 GCGTCGTAATCGTTAGTTGTTGCCCATTCT
tetur24g02180 comp2303_seq0 ACAATCAAAGTGTTCCACCAGGATCAACGG
tetur24g02180 comp2303_seq0 GTGTTCCACCAGGATCAACGGAGATGAGAT
tetur24g02180 comp2303_seq0 TCCACCAGGATCAACGGAGATGAGATAACG
tetur24g02180 comp2303_seq0 TCGAGTAGAGGGTTTCTTCTCAGCCTGTGA
tetur24g02180 comp2303_seq0 ACCAGGATCAACGGAGATGAGATAACGACT
tetur24g02180 comp2303_seq0 TGTTCCACCAGGATCAACGGAGATGAGATA
tetur24g02973 comp5207_seq0 CAATTACCTCAGATTGGATGATTATCGTCG
tetur24g02973 comp5207_seq0 CCGTTGCTAATTAGTAGAGCATTGGTAATG
tetur25g00020 comp1188_seq0 GATTGGGTTGATTGGTTGACTACTATGGCA
tetur25g00020 comp1188_seq0 GGGTTGATTGGTTGACTACTATGGCAAATC
tetur25g00020 comp1188_seq0 TGATTGGGTTGATTGGTTGACTACTATGGC
tetur25g00020 comp1188_seq0 TTGATTGGGTTGATTGGTTGACTACTATGG
tetur25g00020 comp1188_seq0 TTGGGTTGATTGGTTGACTACTATGGCAAA
tetur25g00020 comp1188_seq0 TTGGTTTGATTGGGTTGATTGGTTGACTAC
tetur25g01150 comp1613_seq0 AGGGAGACCATTGTTTCCTTCACTACTGGT
tetur25g01150 comp1613_seq0 AGGTACACAAACGTCCAAACAGTATGTACC
tetur25g01150 comp1613_seq0 AACAGTATGTACCCACAATATTAAGCCACC
tetur25g01150 comp1613_seq0 ATTCTATTCGGGTTCTACATGACTGTGGGT
tetur25g01150 comp1613_seq0 CAAACGTCCAAACAGTATGTACCCACAATA
tetur25g01150 comp1613_seq0 CAAGAGTTTCGGTGATCATATCAACGCTTG
tetur25g01150 comp1613_seq0 CACAAACGTCCAAACAGTATGTACCCACAA
tetur25g01150 comp1613_seq0 CACAAATACAGAGGTACACAAACGTCCAAA
tetur25g01150 comp1613_seq0 CAGAGGTACACAAACGTCCAAACAGTATGT
tetur25g01150 comp1613_seq0 CAGGGAGACCATTGTTTCCTTCACTACTGG
tetur25g01150 comp1613_seq0 CAGTATGTACCCACAATATTAAGCCACCGG
tetur25g01150 comp1613_seq0 CATTGATTCTTCCTCATCCATGCCAGAGGC
tetur25g01150 comp1613_seq0 CCAAACAGTATGTACCCACAATATTAAGCC
tetur25g01150 comp1613_seq0 CCAAGAGTTTCGGTGATCATATCAACGCTT
tetur25g01150 comp1613_seq0 CCATTGATTCTTCCTCATCCATGCCAGAGG
tetur25g01150 comp1613_seq0 CCATTGTTTCCTTCACTACTGGTAACCATA
tetur25g01150 comp1613_seq0 CCATTTCCAAGAGTTTCGGTGATCATATCA
tetur25g01150 comp1613_seq0 CCTTCACTACTGGTAACCATATCAATGGGA
tetur25g01150 comp1613_seq0 CGCGTTTAATTGGCGCTTCCCTTTGTATTC
tetur25g01150 comp1613_seq0 CGTTTAATTGGCGCTTCCCTTTGTATTCTA
tetur25g01150 comp1613_seq0 CTTCACTACTGGTAACCATATCAATGGGAA
tetur25g01150 comp1613_seq0 CTTGGATTGAACCATTTCCAAGAGTTTCGG
tetur25g01150 comp1613_seq0 GACACAAATACAGAGGTACACAAACGTCCA
tetur25g01150 comp1613_seq0 GACCATTGTTTCCTTCACTACTGGTAACCA
tetur25g01150 comp1613_seq0 GAGACCATTGTTTCCTTCACTACTGGTAAC
tetur25g01150 comp1613_seq0 GAGGTACACAAACGTCCAAACAGTATGTAC
tetur25g01150 comp1613_seq0 GCAGGGAGACCATTGTTTCCTTCACTACTG
tetur25g01150 comp1613_seq0 GCGTTTAATTGGCGCTTCCCTTTGTATTCT
tetur25g01150 comp1613_seq0 GGAGACCATTGTTTCCTTCACTACTGGTAA
tetur25g01150 comp1613_seq0 GGGAGACCATTGTTTCCTTCACTACTGGTA
tetur25g01150 comp1613_seq0 ACAAACGTCCAAACAGTATGTACCCACAAT
tetur25g01150 comp1613_seq0 GGTACACAAACGTCCAAACAGTATGTACCC
tetur25g01150 comp1613_seq0 GTACACAAACGTCCAAACAGTATGTACCCA
tetur25g01150 comp1613_seq0 GTATGTACCCACAATATTAAGCCACCGGAA
tetur25g01150 comp1613_seq0 GTATTCTATTCGGGTTCTACATGACTGTGG
tetur25g01150 comp1613_seq0 ACAGAGGTACACAAACGTCCAAACAGTATG
tetur25g01150 comp1613_seq0 ACAGTATGTACCCACAATATTAAGCCACCG
tetur25g01150 comp1613_seq0 TACACAAACGTCCAAACAGTATGTACCCAC
tetur25g01150 comp1613_seq0 TCAATGGGAATTTCTGAATGCATTTCGGTC
tetur25g01150 comp1613_seq0 TCCTTCACTACTGGTAACCATATCAATGGG
tetur25g01150 comp1613_seq0 TCTTGGATTGAACCATTTCCAAGAGTTTCG
tetur25g01150 comp1613_seq0 ACCATTGTTTCCTTCACTACTGGTAACCAT
tetur25g01150 comp1613_seq0 TGCAATCTGTGAATCAGTTGCTACTTCTGG
tetur25g01150 comp1613_seq0 TGGATTGAACCATTTCCAAGAGTTTCGGTG
tetur25g01150 comp1613_seq0 TGTATTCTATTCGGGTTCTACATGACTGTG
tetur25g01150 comp1613_seq0 TTCCAAGAGTTTCGGTGATCATATCAACGC
tetur25g01150 comp1613_seq0 TTCCTTCACTACTGGTAACCATATCAATGG
tetur25g01150 comp1613_seq0 TTGCAATCTGTGAATCAGTTGCTACTTCTG
tetur25g01150 comp1613_seq0 TTTCCAAGAGTTTCGGTGATCATATCAACG
tetur25g01150 comp1613_seq0 AGACACAAATACAGAGGTACACAAACGTCC
tetur25g01150 comp1613_seq0 AGACCATTGTTTCCTTCACTACTGGTAACC
tetur25g01630 comp912_seq0 AGCATTGACCAATTTACCGGTGATTCGCAC
tetur25g01630 comp912_seq0 AGTAGCATAGTCCAATTCAGGGCCAATCGG
tetur25g01630 comp912_seq0 ATAGTCCAATTCAGGGCCAATCGGGTAACT
tetur25g01630 comp912_seq0 ATTTGTCTTGGGTTGGTTTAGGTCCTCCAG
tetur25g01630 comp912_seq0 CAGGGTTATACACGGAGTAGGAACTAGATC
tetur25g01630 comp912_seq0 CATAGTCCAATTCAGGGCCAATCGGGTAAC
tetur25g01630 comp912_seq0 CTATACAGCGAATGACCAATTCGTCCGGCT
tetur25g01630 comp912_seq0 GACTATACAGCGAATGACCAATTCGTCCGG
tetur25g01630 comp912_seq0 GAGTGGGTGCAATGGTCAGATAATGCGTGG
tetur25g01630 comp912_seq0 GAGTGTCGCTTTCACCACAGCTTCCGTTAG
tetur25g01630 comp912_seq0 AATGCGTGGAACCACGGGTTCGAACGAAAG
tetur25g01630 comp912_seq0 GCAGGGTTATACACGGAGTAGGAACTAGAT
tetur25g01630 comp912_seq0 GCATAGTCCAATTCAGGGCCAATCGGGTAA
tetur25g01630 comp912_seq0 AATTGCAGGGTTATACACGGAGTAGGAACT
tetur25g01630 comp912_seq0 GGCCAGGTAAATCATCAAAGGATACGAAGC
tetur25g01630 comp912_seq0 GGGTTATACACGGAGTAGGAACTAGATCAA
tetur25g01630 comp912_seq0 GTCTTGGGTTGGTTTAGGTCCTCCAGAGGA
tetur25g01630 comp912_seq0 GTGGGTGCAATGGTCAGATAATGCGTGGAA
tetur25g01630 comp912_seq0 GTGTCGCTTTCACCACAGCTTCCGTTAGAA
tetur25g01630 comp912_seq0 TAGCATTGACCAATTTACCGGTGATTCGCA
tetur25g01630 comp912_seq0 TGCAGGGTTATACACGGAGTAGGAACTAGA
tetur25g01630 comp912_seq0 TGCGGACTCAATAGTAGCATAGTCCAATTC
tetur25g01630 comp912_seq0 ACCGCCTTGATTTGATTCCTTAATGGCCAG
tetur25g01630 comp912_seq0 TGGCCAGGTAAATCATCAAAGGATACGAAG
tetur25g01630 comp912_seq0 TGGGTGCAATGGTCAGATAATGCGTGGAAC
tetur25g01630 comp912_seq0 TGTCTTGGGTTGGTTTAGGTCCTCCAGAGG
tetur25g01630 comp912_seq0 TTGCAGGGTTATACACGGAGTAGGAACTAG
tetur25g01630 comp912_seq0 TTGGGTTGGTTTAGGTCCTCCAGAGGACGA
tetur25g01630 comp912_seq0 TTGTCTTGGGTTGGTTTAGGTCCTCCAGAG
tetur25g01630 comp912_seq0 TTTGTCTTGGGTTGGTTTAGGTCCTCCAGA
tetur25g01630 comp912_seq0 ACTATACAGCGAATGACCAATTCGTCCGGC
tetur26g00320 comp2054_seq0 AGCTAGACCTCAATTGCGGCACTCATGTTC
tetur26g00320 comp2054_seq0 ATCAGTCCCAATCTTATTCAACCCTTCGAT
tetur26g00320 comp2054_seq0 CAATTGCGGCACTCATGTTCACAGGTAGTT
tetur26g00320 comp2054_seq0 CACCACTGCTAGTGACCAACACCATAAGCA
tetur26g00320 comp2054_seq0 CACCCACCACTGCTAGTGACCAACACCATA
tetur26g00320 comp2054_seq0 CCACCACTGCTAGTGACCAACACCATAAGC
tetur26g00320 comp2054_seq0 CCACTGCTAGTGACCAACACCATAAGCAAA
tetur26g00320 comp2054_seq0 CCATACTGGATTCTGGCTTCGAAGACATTG
tetur26g00320 comp2054_seq0 CCCACCACTGCTAGTGACCAACACCATAAG
tetur26g00320 comp2054_seq0 CCTCAATTGCGGCACTCATGTTCACAGGTA
tetur26g00320 comp2054_seq0 AAGCTAGACCTCAATTGCGGCACTCATGTT
tetur26g00320 comp2054_seq0 CGTAAAGCTAGAGCATCTTATAGTGTCGCA
tetur26g00320 comp2054_seq0 CTAGACCTCAATTGCGGCACTCATGTTCAC
tetur26g00320 comp2054_seq0 CTCAATTGCGGCACTCATGTTCACAGGTAG
tetur26g00320 comp2054_seq0 GAAAGAGCGGATAAGATGGGAAATTTGAGG
tetur26g00320 comp2054_seq0 GAATGTTCACCATCATCCTCTTCACCCACC
tetur26g00320 comp2054_seq0 GACCTCAATTGCGGCACTCATGTTCACAGG
tetur26g00320 comp2054_seq0 GAGCGGATAAGATGGGAAATTTGAGGGAGA
tetur26g00320 comp2054_seq0 GCTAGACCTCAATTGCGGCACTCATGTTCA
tetur26g00320 comp2054_seq0 AAAGCTAGACCTCAATTGCGGCACTCATGT
tetur26g00320 comp2054_seq0 GTCCATACTGGATTCTGGCTTCGAAGACAT
tetur26g00320 comp2054_seq0 TAATCAGTCCCAATCTTATTCAACCCTTCG
tetur26g00320 comp2054_seq0 TAGACCTCAATTGCGGCACTCATGTTCACA
tetur26g00320 comp2054_seq0 TCAGTCCCAATCTTATTCAACCCTTCGATA
tetur26g00320 comp2054_seq0 TCCGTAAAGCTAGAGCATCTTATAGTGTCG
tetur26g00320 comp2054_seq0 ACCTCAATTGCGGCACTCATGTTCACAGGT
tetur26g00320 comp2054_seq0 TTCACCCACCACTGCTAGTGACCAACACCA
tetur26g00320 comp2054_seq0 AGAAAGAGCGGATAAGATGGGAAATTTGAG
tetur26g00320 comp2054_seq0 AGACCTCAATTGCGGCACTCATGTTCACAG
tetur26g00320 comp2054_seq0 AGAGCGGATAAGATGGGAAATTTGAGGGAG
tetur26g01130 comp2213_seq0 AGTAACCCAACTAGAACAATGCTCAAATGC
tetur26g01130 comp2213_seq0 AGTAGACCGACTTCATCACCATGAGTGGCC
tetur26g01130 comp2213_seq0 ATAGTAGACCGACTTCATCACCATGAGTGG
tetur26g01130 comp2213_seq0 ATCCGTTTGATTGGAGAAGGCCAGTTTCTT
tetur26g01130 comp2213_seq0 AACCCAACTAGAACAATGCTCAAATGCAAG
tetur26g01130 comp2213_seq0 ATTAACACCGCGAGTCCTTATTAAGTTACC
tetur26g01130 comp2213_seq0 ATTCAGCGACATAATCAATCATCTCGGTGC
tetur26g01130 comp2213_seq0 ATTGAATCGAACTGGATCAAGGGTAACCAG
tetur26g01130 comp2213_seq0 CACTGAAGTTTGACCCTCACCCAATAGACA
tetur26g01130 comp2213_seq0 CAGTCCTCGCTAAATTCGTAATCAGAATTG
tetur26g01130 comp2213_seq0 CCAACTCAATGCTTCGACCTGGTCATATAA
tetur26g01130 comp2213_seq0 CCACTGAAGTTTGACCCTCACCCAATAGAC
tetur26g01130 comp2213_seq0 CCCTCACCCAATAGACAAAGTAGTAACCCA
tetur26g01130 comp2213_seq0 CCGAATAGTAGACCGACTTCATCACCATGA
tetur26g01130 comp2213_seq0 CCGCGAGTCCTTATTAAGTTACCTGAAACT
tetur26g01130 comp2213_seq0 CCTCACCCAATAGACAAAGTAGTAACCCAA
tetur26g01130 comp2213_seq0 CGAATAGTAGACCGACTTCATCACCATGAG
tetur26g01130 comp2213_seq0 CGACAATCAATTCTACGATCAGGCAACAAT
tetur26g01130 comp2213_seq0 CGCGAGTCCTTATTAAGTTACCTGAAACTT
tetur26g01130 comp2213_seq0 CTACCGAATAGTAGACCGACTTCATCACCA
tetur26g01130 comp2213_seq0 CTCACCCAATAGACAAAGTAGTAACCCAAC
tetur26g01130 comp2213_seq0 CTCCTGAACTGTTTGCTTCCCATTTAGCCC
tetur26g01130 comp2213_seq0 CTGAAGTTTGACCCTCACCCAATAGACAAA
tetur26g01130 comp2213_seq0 CTTCGTTACTATGATCTGTTTGGCTCAGTG
tetur26g01130 comp2213_seq0 AAGTTGCCTGAATACAATGAGGAGGCCAAG
tetur26g01130 comp2213_seq0 GAACTGTTTGCTTCCCATTTAGCCCAATTT
tetur26g01130 comp2213_seq0 GAATCGAACTGGATCAAGGGTAACCAGCAT
tetur26g01130 comp2213_seq0 GACCCTCACCCAATAGACAAAGTAGTAACC
tetur26g01130 comp2213_seq0 GACTACCGAATAGTAGACCGACTTCATCAC
tetur26g01130 comp2213_seq0 AATCCGTTTGATTGGAGAAGGCCAGTTTCT
tetur26g01130 comp2213_seq0 GATTAATTTCTCCTGAACTGTTTGCTTCCC
tetur26g01130 comp2213_seq0 GCTAAATTCGTAATCAGAATTGAAACCGGG
tetur26g01130 comp2213_seq0 GGACTACCGAATAGTAGACCGACTTCATCA
tetur26g01130 comp2213_seq0 GGCTCAGTGGACTACCGAATAGTAGACCGA
tetur26g01130 comp2213_seq0 GGTAAACATTAACACCGCGAGTCCTTATTA
tetur26g01130 comp2213_seq0 GTAACCCAACTAGAACAATGCTCAAATGCA
tetur26g01130 comp2213_seq0 GTCCACTGAAGTTTGACCCTCACCCAATAG
tetur26g01130 comp2213_seq0 GTGGACTACCGAATAGTAGACCGACTTCAT
tetur26g01130 comp2213_seq0 GTTTGGCTCAGTGGACTACCGAATAGTAGA
tetur26g01130 comp2213_seq0 TAATCCGTTTGATTGGAGAAGGCCAGTTTC
tetur26g01130 comp2213_seq0 TACCCAACTCAATGCTTCGACCTGGTCATA
tetur26g01130 comp2213_seq0 TAGTAGACCGACTTCATCACCATGAGTGGC
tetur26g01130 comp2213_seq0 TCCACTGAAGTTTGACCCTCACCCAATAGA
tetur26g01130 comp2213_seq0 TCGACAATCAATTCTACGATCAGGCAACAA
tetur26g01130 comp2213_seq0 TCTCCTGAACTGTTTGCTTCCCATTTAGCC
tetur26g01130 comp2213_seq0 TGAATCGAACTGGATCAAGGGTAACCAGCA
tetur26g01130 comp2213_seq0 ACCCAACTCAATGCTTCGACCTGGTCATAT
tetur26g01130 comp2213_seq0 TGACCCTCACCCAATAGACAAAGTAGTAAC
tetur26g01130 comp2213_seq0 ACCCTCACCCAATAGACAAAGTAGTAACCC
tetur26g01130 comp2213_seq0 ACCGAATAGTAGACCGACTTCATCACCATG
tetur26g01130 comp2213_seq0 TGGACTACCGAATAGTAGACCGACTTCATC
tetur26g01130 comp2213_seq0 ACCGCGAGTCCTTATTAAGTTACCTGAAAC
tetur26g01130 comp2213_seq0 TGGCTCAGTGGACTACCGAATAGTAGACCG
tetur26g01130 comp2213_seq0 TGTCCACTGAAGTTTGACCCTCACCCAATA
tetur26g01130 comp2213_seq0 TTCGACAATCAATTCTACGATCAGGCAACA
tetur26g01130 comp2213_seq0 TTCGTTACTATGATCTGTTTGGCTCAGTGG
tetur26g01130 comp2213_seq0 TTCTCCTGAACTGTTTGCTTCCCATTTAGC
tetur26g01130 comp2213_seq0 TTGAATCGAACTGGATCAAGGGTAACCAGC
tetur26g01130 comp2213_seq0 TTGGCTCAGTGGACTACCGAATAGTAGACC
tetur26g01130 comp2213_seq0 TTTCTCCTGAACTGTTTGCTTCCCATTTAG
tetur26g01130 comp2213_seq0 TTTGGCTCAGTGGACTACCGAATAGTAGAC
tetur26g01130 comp2213_seq0 ACTACCGAATAGTAGACCGACTTCATCACC
tetur26g01440 comp3107_seq0 AGTGCATTCAACAGATCCACAAATTTGGAC
tetur26g01440 comp3107_seq0 ATCAGCCGATACTTTCCTTTCACCAGTACC
tetur26g01440 comp3107_seq0 CACCAGTACCATAGATACCAGCATTGTTAA
tetur26g01440 comp3107_seq0 CATCAGCCGATACTTTCCTTTCACCAGTAC
tetur26g01440 comp3107_seq0 CCATCAGCCGATACTTTCCTTTCACCAGTA
tetur26g01440 comp3107_seq0 GACTGGAAGGAAGATAAATCAAGAGCCAGA
tetur26g01440 comp3107_seq0 GAGAGTTAACCGTAACACCGGAATCTCTTA
tetur26g01440 comp3107_seq0 GTTTCTGCAAATGTTGCAATTGACTGGAAG
tetur26g01440 comp3107_seq0 TCACCAGTACCATAGATACCAGCATTGTTA
tetur26g01440 comp3107_seq0 ACCATCAGCCGATACTTTCCTTTCACCAGT
tetur26g01440 comp3107_seq0 TGACTGGAAGGAAGATAAATCAAGAGCCAG
tetur26g01440 comp3107_seq0 TTGACTGGAAGGAAGATAAATCAAGAGCCA
tetur26g01440 comp3107_seq0 TTTCTGCAAATGTTGCAATTGACTGGAAGG
tetur26g01640 comp3760_seq0 AGGGCATCTAGTTCCGGTGTTATTTGCAAT
tetur26g01640 comp3760_seq0 AGGGTAACCAAGATGACTCCTGGATTAATT
tetur26g01640 comp3760_seq0 AGTTCGCATGAATATGAATCAGGTTCACTG
tetur26g01640 comp3760_seq0 ATCGGTGACTTTACTTCCCAACTCCGCCAT
tetur26g01640 comp3760_seq0 ATGAGCACCACGTCCGGTGATGATTGTAAC
tetur26g01640 comp3760_seq0 ATTCTTGCTCAACTTTGGGTTCAACTTTCG
tetur26g01640 comp3760_seq0 CATCGGTGACTTTACTTCCCAACTCCGCCA
tetur26g01640 comp3760_seq0 CATTGCAGCATAATGCCATTACATCATGGT
tetur26g01640 comp3760_seq0 CATTGGACTGGGTGCGAGTTCGCATGAATA
tetur26g01640 comp3760_seq0 CGAGTTCGCATGAATATGAATCAGGTTCAC
tetur26g01640 comp3760_seq0 CGCATGAATATGAATCAGGTTCACTGGCTA
tetur26g01640 comp3760_seq0 GACTGGGTGCGAGTTCGCATGAATATGAAT
tetur26g01640 comp3760_seq0 GAGTTCGCATGAATATGAATCAGGTTCACT
tetur26g01640 comp3760_seq0 GATTTAGGGTAACCAAGATGACTCCTGGAT
tetur26g01640 comp3760_seq0 GCATGAATATGAATCAGGTTCACTGGCTAA
tetur26g01640 comp3760_seq0 GCATTGGACTGGGTGCGAGTTCGCATGAAT
tetur26g01640 comp3760_seq0 GCGAGTTCGCATGAATATGAATCAGGTTCA
tetur26g01640 comp3760_seq0 GGATTTAGGGTAACCAAGATGACTCCTGGA
tetur26g01640 comp3760_seq0 GGTGCGAGTTCGCATGAATATGAATCAGGT
tetur26g01640 comp3760_seq0 GTTCGCATGAATATGAATCAGGTTCACTGG
tetur26g01640 comp3760_seq0 TCATTGCAGCATAATGCCATTACATCATGG
tetur26g01640 comp3760_seq0 ACCACGTCCGGTGATGATTGTAACTCGTAG
tetur26g01640 comp3760_seq0 TGCGAGTTCGCATGAATATGAATCAGGTTC
tetur26g01640 comp3760_seq0 TTCGCATGAATATGAATCAGGTTCACTGGC
tetur26g01640 comp3760_seq0 TTGGACTGGGTGCGAGTTCGCATGAATATG
tetur26g01640 comp3760_seq0 ACTGGGTGCGAGTTCGCATGAATATGAATC
tetur26g01670 comp1142_seq0 AGTAACAGCAACAGAAGACAAGGACGAGTT
tetur26g01670 comp1142_seq0 ATAAAGTGTTGTGGGTGAACCGATTTGTGT
tetur26g01670 comp1142_seq0 AACAGCAACAGAAGACAAGGACGAGTTAAC
tetur26g01670 comp1142_seq0 ATCGTCTAATGGTGATCCACCACCACCAGT
tetur26g01670 comp1142_seq0 CAATATAAACAGCAGTAGCAGCGACAGTAA
tetur26g01670 comp1142_seq0 CACGCGCTAACGGTTGATGTAGATGTTTCG
tetur26g01670 comp1142_seq0 CACTCACAGAATGTCCTGAATGATCCATAT
tetur26g01670 comp1142_seq0 CAGCGACAGTAACAGCAACAGAAGACAAGG
tetur26g01670 comp1142_seq0 CAGTAACAGCAACAGAAGACAAGGACGAGT
tetur26g01670 comp1142_seq0 CAGTTGTGCAGGCTTCTGGGCATCCATTTG
tetur26g01670 comp1142_seq0 CCACTCACAGAATGTCCTGAATGATCCATA
tetur26g01670 comp1142_seq0 CCAGTTGTGCAGGCTTCTGGGCATCCATTT
tetur26g01670 comp1142_seq0 CGACAGTAACAGCAACAGAAGACAAGGACG
tetur26g01670 comp1142_seq0 CGCGCTAACGGTTGATGTAGATGTTTCGAG
tetur26g01670 comp1142_seq0 CGTCTAATGGTGATCCACCACCACCAGTTG
tetur26g01670 comp1142_seq0 CTAAGGTATCCTTTAGAAGGCCCAATCAAA
tetur26g01670 comp1142_seq0 CTAATGGTGATCCACCACCACCAGTTGTGC
tetur26g01670 comp1142_seq0 CTCTAAGGTATCCTTTAGAAGGCCCAATCA
tetur26g01670 comp1142_seq0 AAGTGTTGTGGGTGAACCGATTTGTGTATT
tetur26g01670 comp1142_seq0 CTTTGTCTCTAAGGTATCCTTTAGAAGGCC
tetur26g01670 comp1142_seq0 GACAGTAACAGCAACAGAAGACAAGGACGA
tetur26g01670 comp1142_seq0 GCAGCGACAGTAACAGCAACAGAAGACAAG
tetur26g01670 comp1142_seq0 GCCACTCACAGAATGTCCTGAATGATCCAT
tetur26g01670 comp1142_seq0 AATGGTGATCCACCACCACCAGTTGTGCAG
tetur26g01670 comp1142_seq0 GCGACAGTAACAGCAACAGAAGACAAGGAC
tetur26g01670 comp1142_seq0 GGCCACTCACAGAATGTCCTGAATGATCCA
tetur26g01670 comp1142_seq0 GGTCAATATAAAGTGTTGTGGGTGAACCGA
tetur26g01670 comp1142_seq0 GTAACAGCAACAGAAGACAAGGACGAGTTA
tetur26g01670 comp1142_seq0 GTCTAATGGTGATCCACCACCACCAGTTGT
tetur26g01670 comp1142_seq0 GTCTCTAAGGTATCCTTTAGAAGGCCCAAT
tetur26g01670 comp1142_seq0 ACACGCGCTAACGGTTGATGTAGATGTTTC
tetur26g01670 comp1142_seq0 GTTGTGCAGGCTTCTGGGCATCCATTTGAT
tetur26g01670 comp1142_seq0 TAAAGTGTTGTGGGTGAACCGATTTGTGTA
tetur26g01670 comp1142_seq0 TAATGGTGATCCACCACCACCAGTTGTGCA
tetur26g01670 comp1142_seq0 ACAGTAACAGCAACAGAAGACAAGGACGAG
tetur26g01670 comp1142_seq0 TATAAAGTGTTGTGGGTGAACCGATTTGTG
tetur26g01670 comp1142_seq0 TCTAAGGTATCCTTTAGAAGGCCCAATCAA
tetur26g01670 comp1142_seq0 TCTAATGGTGATCCACCACCACCAGTTGTG
tetur26g01670 comp1142_seq0 ACCAGTTGTGCAGGCTTCTGGGCATCCATT
tetur26g01670 comp1142_seq0 TCTCTAAGGTATCCTTTAGAAGGCCCAATC
tetur26g01670 comp1142_seq0 TGGCCACTCACAGAATGTCCTGAATGATCC
tetur26g01670 comp1142_seq0 TGTCTCTAAGGTATCCTTTAGAAGGCCCAA
tetur26g01670 comp1142_seq0 TTGTCTCTAAGGTATCCTTTAGAAGGCCCA
tetur26g01700 comp3217_seq0 AGGTAACGGTAACTGTCATCTTCTTCGTGG
tetur26g01700 comp3217_seq0 AGTAACCGATTGGTTCTGTTCAACATGGCT
tetur26g01700 comp3217_seq0 AGTAGTAACCGATTGGTTCTGTTCAACATG
tetur26g01700 comp3217_seq0 AACCGAATTAAGGTAACGGTAACTGTCATC
tetur26g01700 comp3217_seq0 AACCGATTGGTTCTGTTCAACATGGCTGAT
tetur26g01700 comp3217_seq0 CAACAGAGTGACCACACCTTATCTTACCAA
tetur26g01700 comp3217_seq0 CAACATGGCTGATGATTATGAGGAAGAGAT
tetur26g01700 comp3217_seq0 AACGGTAACTGTCATCTTCTTCGTGGTTAT
tetur26g01700 comp3217_seq0 CCAGCTGATGAGGCTATGGAAGGTGATAAT
tetur26g01700 comp3217_seq0 CCGAATTAAGGTAACGGTAACTGTCATCTT
tetur26g01700 comp3217_seq0 CCGATTGGTTCTGTTCAACATGGCTGATGA
tetur26g01700 comp3217_seq0 CGAATTAAGGTAACGGTAACTGTCATCTTC
tetur26g01700 comp3217_seq0 CGATTGGTTCTGTTCAACATGGCTGATGAT
tetur26g01700 comp3217_seq0 CTCCAGCTGATGAGGCTATGGAAGGTGATA
tetur26g01700 comp3217_seq0 AAGGTAACGGTAACTGTCATCTTCTTCGTG
tetur26g01700 comp3217_seq0 CTGTTCAACATGGCTGATGATTATGAGGAA
tetur26g01700 comp3217_seq0 CTTCGTGGTTATTAACAATGGTGAAGGGCA
tetur26g01700 comp3217_seq0 CTTCTTCGTGGTTATTAACAATGGTGAAGG
tetur26g01700 comp3217_seq0 GATTGGTTCTGTTCAACATGGCTGATGATT
tetur26g01700 comp3217_seq0 GCTCCAGCTGATGAGGCTATGGAAGGTGAT
tetur26g01700 comp3217_seq0 GGTAACGGTAACTGTCATCTTCTTCGTGGT
tetur26g01700 comp3217_seq0 GGTTCTGTTCAACATGGCTGATGATTATGA
tetur26g01700 comp3217_seq0 GTAACCGATTGGTTCTGTTCAACATGGCTG
tetur26g01700 comp3217_seq0 GTAACGGTAACTGTCATCTTCTTCGTGGTT
tetur26g01700 comp3217_seq0 GTAGTAACCGATTGGTTCTGTTCAACATGG
tetur26g01700 comp3217_seq0 GTATCATGTTGTCACTCTGGTTTCAAGTCA
tetur26g01700 comp3217_seq0 GTTCAACATGGCTGATGATTATGAGGAAGA
tetur26g01700 comp3217_seq0 GTTCTGTTCAACATGGCTGATGATTATGAG
tetur26g01700 comp3217_seq0 TAACCGATTGGTTCTGTTCAACATGGCTGA
tetur26g01700 comp3217_seq0 TAGTAACCGATTGGTTCTGTTCAACATGGC
tetur26g01700 comp3217_seq0 TCAACATGGCTGATGATTATGAGGAAGAGA
tetur26g01700 comp3217_seq0 TCCAGCTGATGAGGCTATGGAAGGTGATAA
tetur26g01700 comp3217_seq0 TCGTGGTTATTAACAATGGTGAAGGGCAAA
tetur26g01700 comp3217_seq0 TCTGTTCAACATGGCTGATGATTATGAGGA
tetur26g01700 comp3217_seq0 TCTTCGTGGTTATTAACAATGGTGAAGGGC
tetur26g01700 comp3217_seq0 ACCGAATTAAGGTAACGGTAACTGTCATCT
tetur26g01700 comp3217_seq0 ACCGATTGGTTCTGTTCAACATGGCTGATG
tetur26g01700 comp3217_seq0 TGGTTCTGTTCAACATGGCTGATGATTATG
tetur26g01700 comp3217_seq0 TGTATCATGTTGTCACTCTGGTTTCAAGTC
tetur26g01700 comp3217_seq0 TGTTCAACATGGCTGATGATTATGAGGAAG
tetur26g01700 comp3217_seq0 TTAAGGTAACGGTAACTGTCATCTTCTTCG
tetur26g01700 comp3217_seq0 TTCAACATGGCTGATGATTATGAGGAAGAG
tetur26g01700 comp3217_seq0 TTCGTGGTTATTAACAATGGTGAAGGGCAA
tetur26g01700 comp3217_seq0 TTCTGTTCAACATGGCTGATGATTATGAGG
tetur26g01700 comp3217_seq0 TTCTTCGTGGTTATTAACAATGGTGAAGGG
tetur26g01700 comp3217_seq0 ACGGTAACTGTCATCTTCTTCGTGGTTATT
tetur26g01810 comp2876_seq0 CGTAAAGTCTTCATTAAATGGGCCAACAGA
tetur26g01810 comp2876_seq0 GAAGACGTAAAGTCTTCATTAAATGGGCCA
tetur26g01810 comp2876_seq0 GACGTAAAGTCTTCATTAAATGGGCCAACA
tetur26g01810 comp2876_seq0 GTCTTCATTAAATGGGCCAACAGACCTCTT
tetur26g01810 comp2876_seq0 TGAAGACGTAAAGTCTTCATTAAATGGGCC
tetur26g01810 comp2876_seq0 ACGTAAAGTCTTCATTAAATGGGCCAACAG
tetur26g01810 comp2876_seq0 AGACGTAAAGTCTTCATTAAATGGGCCAAC
tetur26g01900 comp1052_seq10 AGCCATTCCAGATGACCACTTGACCAGAAT
tetur26g01900 comp1052_seq10 AGTAACCGCTGTTCAAAGGCACGAGTTGTC
tetur26g01900 comp1052_seq10 ATAAAGAGCCATTCCAGATGACCACTTGAC
tetur26g01900 comp1052_seq10 AACCGCTGTTCAAAGGCACGAGTTGTCATT
tetur26g01900 comp1052_seq10 CATAAAGAGCCATTCCAGATGACCACTTGA
tetur26g01900 comp1052_seq10 CATCCTCATAAAGAGCCATTCCAGATGACC
tetur26g01900 comp1052_seq10 CATTCCAGATGACCACTTGACCAGAATAAA
tetur26g01900 comp1052_seq10 CCATTCCAGATGACCACTTGACCAGAATAA
tetur26g01900 comp1052_seq10 AAGAGCCATTCCAGATGACCACTTGACCAG
tetur26g01900 comp1052_seq10 CCTCATAAAGAGCCATTCCAGATGACCACT
tetur26g01900 comp1052_seq10 CTCATAAAGAGCCATTCCAGATGACCACTT
tetur26g01900 comp1052_seq10 GAGCCATTCCAGATGACCACTTGACCAGAA
tetur26g01900 comp1052_seq10 GTAACCGCTGTTCAAAGGCACGAGTTGTCA
tetur26g01900 comp1052_seq10 TAAAGAGCCATTCCAGATGACCACTTGACC
tetur26g01900 comp1052_seq10 TCATAAAGAGCCATTCCAGATGACCACTTG
tetur26g01900 comp1052_seq10 TCCTCATAAAGAGCCATTCCAGATGACCAC
tetur27g00030 comp1037_seq7 CGTTACGGTTGAAATTACCGACTTACTGTA
tetur27g00030 comp1037_seq7 ACGTTACGGTTGAAATTACCGACTTACTGT
tetur27g01330 comp1598_seq0 AATAGCTGGAAGGCATTCTCGTCAACCATC
tetur27g01330 comp1598_seq0 AAATAGCTGGAAGGCATTCTCGTCAACCAT
tetur27g01330 comp1598_seq0 AGAGCTAGATGATGCAACCTTACACTTAGC
tetur28g00130 comp2022_seq0 CCTTGTCTTTCTCTGTGCTACTGTCTCCGT
tetur28g00130 comp2022_seq0 CTTGTCTTTCTCTGTGCTACTGTCTCCGTC
tetur28g00130 comp2022_seq0 CTTTCTCTGTGCTACTGTCTCCGTCGGTTT
tetur28g00130 comp2022_seq0 GTCTTTCTCTGTGCTACTGTCTCCGTCGGT
tetur28g00130 comp2022_seq0 TCCTTGTCTTTCTCTGTGCTACTGTCTCCG
tetur28g00130 comp2022_seq0 TGTCTTTCTCTGTGCTACTGTCTCCGTCGG
tetur28g00130 comp2022_seq0 TTGTCTTTCTCTGTGCTACTGTCTCCGTCG
tetur28g00870 comp1607_seq0 AACCTTGTGACAAATGGACTTGTCATCCGT
tetur28g00870 comp1607_seq0 CAACACCAATTCTTCCGCAAACCTTGTGAC
tetur28g00870 comp1607_seq0 CCTTGTGACAAATGGACTTGTCATCCGTGG
tetur28g00870 comp1607_seq0 CTCTCATCAGCCCTGAAATGGGTGCATTGA
tetur28g00870 comp1607_seq0 CTTGTGACAAATGGACTTGTCATCCGTGGT
tetur28g00870 comp1607_seq0 GTGACTTGTGATTCGTCCAACTACTTTCAT
tetur28g00870 comp1607_seq0 GTGGCAATCACCATCATCAGCGCTATGCAA
tetur28g00870 comp1607_seq0 TCCGTGGCAATCACCATCATCAGCGCTATG
tetur28g00870 comp1607_seq0 ACCTTGTGACAAATGGACTTGTCATCCGTG
tetur28g00870 comp1607_seq0 AAATGGGTGCACCGATTTATGGTCGTATAG
tetur28g00870 comp1607_seq0 AACAACACCAATTCTTCCGCAAACCTTGTG
tetur28g01440 comp5408_seq0 AACAATTGATCTGGTGGAGGTGGTAGATCG
tetur28g01440 comp5408_seq0 AGTGCTGCTCGTTTACAGACCATACCAATT
tetur28g01440 comp5408_seq0 AGTTTGTTTCCTGCCAAGTAAATAAACGGG
tetur28g01440 comp5408_seq0 ATAGCACGATAACCGATGTTTCTTCAATCC
tetur28g01440 comp5408_seq0 CAATTGATCTGGTGGAGGTGGTAGATCGTC
tetur28g01440 comp5408_seq0 CGCCTGAGATCATTGAGATAAGCTCCGTTG
tetur28g01440 comp5408_seq0 CGGAAGCTTTCAGGCCACTAGATAGCACGA
tetur28g01440 comp5408_seq0 CGGGAATTGGATTATTAAGGGCTAGCGATG
tetur28g01440 comp5408_seq0 CGGGCAATAAACTCGTTTACCGCTGAATCG
tetur28g01440 comp5408_seq0 CGTTCACTCGTCGGTGGACAATTGATTGGG
tetur28g01440 comp5408_seq0 AAGTGCTGCTCGTTTACAGACCATACCAAT
tetur28g01440 comp5408_seq0 GAAGCTTTCAGGCCACTAGATAGCACGATA
tetur28g01440 comp5408_seq0 GAGTTTGTTTCCTGCCAAGTAAATAAACGG
tetur28g01440 comp5408_seq0 GATAGCACGATAACCGATGTTTCTTCAATC
tetur28g01440 comp5408_seq0 GCAATAAACTCGTTTACCGCTGAATCGGTT
tetur28g01440 comp5408_seq0 GCGCCTGAGATCATTGAGATAAGCTCCGTT
tetur28g01440 comp5408_seq0 GGAAGCTTTCAGGCCACTAGATAGCACGAT
tetur28g01440 comp5408_seq0 AATTGGCTCGAAATTCGGCAATAAATGAGC
tetur28g01440 comp5408_seq0 GGCAATAAACTCGTTTACCGCTGAATCGGT
tetur28g01440 comp5408_seq0 GTAGATCGTCATCTCCCATACCTGGTGGAA
tetur28g01440 comp5408_seq0 ACAATTGATCTGGTGGAGGTGGTAGATCGT
tetur28g01440 comp5408_seq0 GTTTCCTGCCAAGTAAATAAACGGGTAACA
tetur28g01440 comp5408_seq0 GTTTGTTTCCTGCCAAGTAAATAAACGGGT
tetur28g01440 comp5408_seq0 TAACAATTGATCTGGTGGAGGTGGTAGATC
tetur28g01440 comp5408_seq0 TCGGAAGCTTTCAGGCCACTAGATAGCACG
tetur28g01440 comp5408_seq0 TGGCTCGAAATTCGGCAATAAATGAGCGAA
tetur28g01440 comp5408_seq0 TGTTTCCTGCCAAGTAAATAAACGGGTAAC
tetur28g01440 comp5408_seq0 TTGGCTCGAAATTCGGCAATAAATGAGCGA
tetur28g01440 comp5408_seq0 TTGTTGTCGAAGGTTAATCAAGTTGAGCGA
tetur28g01520 comp1435_seq0 CAATTACTCGTTGGTCTGCAAACAATCACT
tetur28g01520 comp1435_seq0 CCAATTACTCGTTGGTCTGCAAACAATCAC
tetur28g01520 comp1435_seq0 CGTTGGTCTGCAAACAATCACTCATGTCTT
tetur28g01520 comp1435_seq0 CTCGTTGGTCTGCAAACAATCACTCATGTC
tetur28g01520 comp1435_seq0 CTGCAAACAATCACTCATGTCTTCCTATCA
tetur28g01520 comp1435_seq0 CTTCCAATTACTCGTTGGTCTGCAAACAAT
tetur28g01520 comp1435_seq0 GCAAACAATCACTCATGTCTTCCTATCATC
tetur28g01520 comp1435_seq0 AATTACTCGTTGGTCTGCAAACAATCACTC
tetur28g01520 comp1435_seq0 AATTGTCTTTACCTGTTTGTCACTTGGTGG
tetur28g01520 comp1435_seq0 GGTCTGCAAACAATCACTCATGTCTTCCTA
tetur28g01520 comp1435_seq0 GTCTGCAAACAATCACTCATGTCTTCCTAT
tetur28g01520 comp1435_seq0 GTTGGTCTGCAAACAATCACTCATGTCTTC
tetur28g01520 comp1435_seq0 TACTCGTTGGTCTGCAAACAATCACTCATG
tetur28g01520 comp1435_seq0 TCCAATTACTCGTTGGTCTGCAAACAATCA
tetur28g01520 comp1435_seq0 TCTGCAAACAATCACTCATGTCTTCCTATC
tetur28g01520 comp1435_seq0 TCTTCCAATTACTCGTTGGTCTGCAAACAA
tetur28g01520 comp1435_seq0 TGTCTTTACCTGTTTGTCACTTGGTGGAAA
tetur28g01520 comp1435_seq0 TTCCAATTACTCGTTGGTCTGCAAACAATC
tetur28g01520 comp1435_seq0 TTCTTCCAATTACTCGTTGGTCTGCAAACA
tetur28g01520 comp1435_seq0 TTGGTCTGCAAACAATCACTCATGTCTTCC
tetur28g01520 comp1435_seq0 TTGTCTTTACCTGTTTGTCACTTGGTGGAA
tetur28g01520 comp1435_seq0 ACTCGTTGGTCTGCAAACAATCACTCATGT
tetur28g02400 comp271_seq0 CACTATTGAATACCGACCATCAAGCCACAA
tetur28g02400 comp271_seq0 AACTGGCACTATTGAATACCGACCATCAAG
tetur28g02400 comp271_seq0 CTGGCACTATTGAATACCGACCATCAAGCC
tetur28g02400 comp271_seq0 GCACTATTGAATACCGACCATCAAGCCACA
tetur28g02400 comp271_seq0 GGCACTATTGAATACCGACCATCAAGCCAC
tetur28g02400 comp271_seq0 TGGCACTATTGAATACCGACCATCAAGCCA
tetur28g02400 comp271_seq0 ACTGGCACTATTGAATACCGACCATCAAGC
tetur28g02490 comp290_seq1 CACTTCTCTTTCACTCGAGTTGAACCCTTT
tetur28g02490 comp290_seq1 CCTGTGTCTCCCATCCTTGCCTCTAAATTA
tetur28g02490 comp290_seq1 CTCCCATCCTTGCCTCTAAATTAGTGCTTG
tetur28g02490 comp290_seq1 CTGTGTCTCCCATCCTTGCCTCTAAATTAG
tetur28g02490 comp290_seq1 GTCTCCCATCCTTGCCTCTAAATTAGTGCT
tetur28g02490 comp290_seq1 GTGTCTCCCATCCTTGCCTCTAAATTAGTG
tetur28g02490 comp290_seq1 TCTCCCTGTGTCTCCCATCCTTGCCTCTAA
tetur28g02490 comp290_seq1 TGTCTCCCATCCTTGCCTCTAAATTAGTGC
tetur29g00120 comp1278_seq0 AGCATAGGAATTAGGGACAGGTTAAGGTGC
tetur29g00120 comp1278_seq0 AGGAATTAGGGACAGGTTAAGGTGCTCGTT
tetur29g00120 comp1278_seq0 AGGGACAGGTTAAGGTGCTCGTTTAGCCAT
tetur29g00120 comp1278_seq0 ATAGGAATTAGGGACAGGTTAAGGTGCTCG
tetur29g00120 comp1278_seq0 ATCTCGAATGACCTCTTGAGAAAGCATAGG
tetur29g00120 comp1278_seq0 ATTAGGGACAGGTTAAGGTGCTCGTTTAGC
tetur29g00120 comp1278_seq0 CATAGGAATTAGGGACAGGTTAAGGTGCTC
tetur29g00120 comp1278_seq0 CCTCTTGAGAAAGCATAGGAATTAGGGACA
tetur29g00120 comp1278_seq0 AAGCATAGGAATTAGGGACAGGTTAAGGTG
tetur29g00120 comp1278_seq0 CTCGAATGACCTCTTGAGAAAGCATAGGAA
tetur29g00120 comp1278_seq0 CTCTTGAGAAAGCATAGGAATTAGGGACAG
tetur29g00120 comp1278_seq0 CTTATATCTCGAATGACCTCTTGAGAAAGC
tetur29g00120 comp1278_seq0 CTTGAGAAAGCATAGGAATTAGGGACAGGT
tetur29g00120 comp1278_seq0 GAAAGCATAGGAATTAGGGACAGGTTAAGG
tetur29g00120 comp1278_seq0 GAATTAGGGACAGGTTAAGGTGCTCGTTTA
tetur29g00120 comp1278_seq0 GACCTCTTGAGAAAGCATAGGAATTAGGGA
tetur29g00120 comp1278_seq0 GAGAAAGCATAGGAATTAGGGACAGGTTAA
tetur29g00120 comp1278_seq0 GCATAGGAATTAGGGACAGGTTAAGGTGCT
tetur29g00120 comp1278_seq0 AATTAGGGACAGGTTAAGGTGCTCGTTTAG
tetur29g00120 comp1278_seq0 GGAATTAGGGACAGGTTAAGGTGCTCGTTT
tetur29g00120 comp1278_seq0 TAGGGACAGGTTAAGGTGCTCGTTTAGCCA
tetur29g00120 comp1278_seq0 TATCTCGAATGACCTCTTGAGAAAGCATAG
tetur29g00120 comp1278_seq0 TCTCGAATGACCTCTTGAGAAAGCATAGGA
tetur29g00120 comp1278_seq0 TCTTGAGAAAGCATAGGAATTAGGGACAGG
tetur29g00120 comp1278_seq0 TGAGAAAGCATAGGAATTAGGGACAGGTTA
tetur29g00120 comp1278_seq0 ACCTCTTGAGAAAGCATAGGAATTAGGGAC
tetur29g00120 comp1278_seq0 AGAAAGCATAGGAATTAGGGACAGGTTAAG
tetur29g01610 comp282_seq1 AACAATGGCCCAATGATCTGACGAACAAAT
tetur29g01610 comp282_seq1 AACACCAACGAAACAATGGCCCAATGATCT
tetur29g01610 comp282_seq1 CAACGAAACAATGGCCCAATGATCTGACGA
tetur29g01610 comp282_seq1 CAATGGCCCAATGATCTGACGAACAAATTA
tetur29g01610 comp282_seq1 CACCAACGAAACAATGGCCCAATGATCTGA
tetur29g01610 comp282_seq1 CCAACGAAACAATGGCCCAATGATCTGACG
tetur29g01610 comp282_seq1 CGAAACAATGGCCCAATGATCTGACGAACA
tetur29g01610 comp282_seq1 GAAACAATGGCCCAATGATCTGACGAACAA
tetur29g01610 comp282_seq1 ACAATGGCCCAATGATCTGACGAACAAATT
tetur29g01610 comp282_seq1 ACACCAACGAAACAATGGCCCAATGATCTG
tetur29g01610 comp282_seq1 TAACACCAACGAAACAATGGCCCAATGATC
tetur29g01610 comp282_seq1 TATTAACACCAACGAAACAATGGCCCAATG
tetur29g01610 comp282_seq1 ACCAACGAAACAATGGCCCAATGATCTGAC
tetur29g01610 comp282_seq1 ACGAAACAATGGCCCAATGATCTGACGAAC
tetur30g00070 comp1605_seq1 GAAGCGGCCAATCATCTTAGGACATACCGA
tetur30g00070 comp1605_seq1 GAGAAGACCAGGAACTGGTCCAATGTTAAA
tetur30g00070 comp1605_seq1 AAACAAAGAGGATCCATCATCGTCGGGCAT
tetur30g00070 comp1605_seq1 GGAAGCGGCCAATCATCTTAGGACATACCG
tetur30g00070 comp1605_seq1 AACAAAGAGGATCCATCATCGTCGGGCATC
tetur30g00230 comp680_seq3 ATGACACAGGTAGAATGATGTTGAGAACTG
tetur30g00230 comp680_seq3 CAGGTAGAATGATGTTGAGAACTGTTTACC
tetur30g00230 comp680_seq3 GACACAGGTAGAATGATGTTGAGAACTGTT
tetur30g01460 comp4344_seq0 AACAATTCGGGCTGTGCTCAGTTACACTTG
tetur30g01460 comp4344_seq0 ATTGGAACAATTCGGGCTGTGCTCAGTTAC
tetur30g01460 comp4344_seq0 CAATTCGGGCTGTGCTCAGTTACACTTGAC
tetur30g01460 comp4344_seq0 CACTTGACAAGAATCTACAGCTATGGCTGC
tetur30g01460 comp4344_seq0 CAGCTATGGCTGCTCAAGTGTCTTCGGATA
tetur30g01460 comp4344_seq0 CTGTGCTCAGTTACACTTGACAAGAATCTA
tetur30g01460 comp4344_seq0 GAACAATTCGGGCTGTGCTCAGTTACACTT
tetur30g01460 comp4344_seq0 GCTCAGTTACACTTGACAAGAATCTACAGC
tetur30g01460 comp4344_seq0 GCTGTGCTCAGTTACACTTGACAAGAATCT
tetur30g01460 comp4344_seq0 GGAACAATTCGGGCTGTGCTCAGTTACACT
tetur30g01460 comp4344_seq0 GGCTGTGCTCAGTTACACTTGACAAGAATC
tetur30g01460 comp4344_seq0 GTGCTCAGTTACACTTGACAAGAATCTACA
tetur30g01460 comp4344_seq0 ACACTTGACAAGAATCTACAGCTATGGCTG
tetur30g01460 comp4344_seq0 ACAGCTATGGCTGCTCAAGTGTCTTCGGAT
tetur30g01460 comp4344_seq0 TGCTCAGTTACACTTGACAAGAATCTACAG
tetur30g01460 comp4344_seq0 TGGAACAATTCGGGCTGTGCTCAGTTACAC
tetur30g01460 comp4344_seq0 TGTGCTCAGTTACACTTGACAAGAATCTAC
tetur30g01460 comp4344_seq0 TTCGGGCTGTGCTCAGTTACACTTGACAAG
tetur30g01460 comp4344_seq0 TTGGAACAATTCGGGCTGTGCTCAGTTACA
tetur30g01460 comp4344_seq0 ACTTGACAAGAATCTACAGCTATGGCTGCT
tetur31g00350 comp4870_seq0 TTGAGGGACGATTGAGATCAACATGAGAAG
tetur32g00440 comp2416_seq0 ATGGCCGTCTACATTTGGAGATACGTCGAT
tetur32g00440 comp2416_seq0 CATCTCCAGAGGATAAATCCTCTGGAGATG
tetur32g00440 comp2416_seq0 CATTTGGAGATACGTCGATTTGGTGACTTA
tetur32g00440 comp2416_seq0 CCGTCTACATTTGGAGATACGTCGATTTGG
tetur32g00440 comp2416_seq0 CGTCTACATTTGGAGATACGTCGATTTGGT
tetur32g00440 comp2416_seq0 CTACATTTGGAGATACGTCGATTTGGTGAC
tetur32g00440 comp2416_seq0 CTATCATCTCCAGAGGATAAATCCTCTGGA
tetur32g00440 comp2416_seq0 CTCCAGAGGATAAATCCTCTGGAGATGATA
tetur32g00440 comp2416_seq0 GAAGACATTGTGACCATAGGAAGAATCGAT
tetur32g00440 comp2416_seq0 GGAAGACATTGTGACCATAGGAAGAATCGA
tetur32g00440 comp2416_seq0 GTCTACATTTGGAGATACGTCGATTTGGTG
tetur32g00440 comp2416_seq0 TATCATCTCCAGAGGATAAATCCTCTGGAG
tetur32g00440 comp2416_seq0 ACATTTGGAGATACGTCGATTTGGTGACTT
tetur32g00440 comp2416_seq0 TCCAGAGGATAAATCCTCTGGAGATGATAG
tetur32g00440 comp2416_seq0 TCTACATTTGGAGATACGTCGATTTGGTGA
tetur34g00290 comp4253_seq1 GTTATGATCTGATCTGATCTTGTTCCCGAT
tetur34g00290 comp4253_seq1 TATGATCTGATCTGATCTTGTTCCCGATGA
tetur34g00290 comp4253_seq1 TGTTATGATCTGATCTGATCTTGTTCCCGA
tetur34g00290 comp4253_seq1 TTATGATCTGATCTGATCTTGTTCCCGATG
tetur34g01010 comp3550_seq0 AGCCTGAGGCTACCTCTTGTTGAATTTGCT
tetur34g01010 comp3550_seq0 AGGCTACCTCTTGTTGAATTTGCTCGCTGT
tetur34g01010 comp3550_seq0 AGTACTGCCTTATATCGATGAGGGAAAGTT
tetur34g01010 comp3550_seq0 ATCAACTAGCCAGAAGCTACTAATTGCGAT
tetur34g01010 comp3550_seq0 ATCAGCCTGAGGCTACCTCTTGTTGAATTT
tetur34g01010 comp3550_seq0 ATCTTCTGAATGGGAGTTTCGCTAAACGTC
tetur34g01010 comp3550_seq0 ATTCACGACGGCAAATCAGCCTGAGGCTAC
tetur34g01010 comp3550_seq0 CAAATCAGCCTGAGGCTACCTCTTGTTGAA
tetur34g01010 comp3550_seq0 CAAGTACTGCCTTATATCGATGAGGGAAAG
tetur34g01010 comp3550_seq0 CCAAGTACTGCCTTATATCGATGAGGGAAA
tetur34g01010 comp3550_seq0 AAGAGAAGCCCACTGAAGATGGTGAAGAGG
tetur34g01010 comp3550_seq0 CCGACCATATGTGATCTTCTGAATGGGAGT
tetur34g01010 comp3550_seq0 CCTGAGGCTACCTCTTGTTGAATTTGCTCG
tetur34g01010 comp3550_seq0 AAGCCCACTGAAGATGGTGAAGAGGAGAGT
tetur34g01010 comp3550_seq0 CGGCAAATCAGCCTGAGGCTACCTCTTGTT
tetur34g01010 comp3550_seq0 CTATTCCGACCATATGTGATCTTCTGAATG
tetur34g01010 comp3550_seq0 CTGAGGCTACCTCTTGTTGAATTTGCTCGC
tetur34g01010 comp3550_seq0 AAGTACTGCCTTATATCGATGAGGGAAAGT
tetur34g01010 comp3550_seq0 CTTCTGAATGGGAGTTTCGCTAAACGTCCA
tetur34g01010 comp3550_seq0 GAAGCCCACTGAAGATGGTGAAGAGGAGAG
tetur34g01010 comp3550_seq0 GACAGTAATTTAGGTCCACGAGATTTGATG
tetur34g01010 comp3550_seq0 GAGAAGCCCACTGAAGATGGTGAAGAGGAG
tetur34g01010 comp3550_seq0 GAGGCTACCTCTTGTTGAATTTGCTCGCTG
tetur34g01010 comp3550_seq0 GATTCACGACGGCAAATCAGCCTGAGGCTA
tetur34g01010 comp3550_seq0 GCAAATCAGCCTGAGGCTACCTCTTGTTGA
tetur34g01010 comp3550_seq0 GCCAGAAGCTACTAATTGCGATAAACTATG
tetur34g01010 comp3550_seq0 GCTATTCCGACCATATGTGATCTTCTGAAT
tetur34g01010 comp3550_seq0 GGACAGTAATTTAGGTCCACGAGATTTGAT
tetur34g01010 comp3550_seq0 GGCAAATCAGCCTGAGGCTACCTCTTGTTG
tetur34g01010 comp3550_seq0 GTACCTGATACTGTCTTCAGTTTGGACAGT
tetur34g01010 comp3550_seq0 TATTCCGACCATATGTGATCTTCTGAATGG
tetur34g01010 comp3550_seq0 TCAACTAGCCAGAAGCTACTAATTGCGATA
tetur34g01010 comp3550_seq0 TCAGCCTGAGGCTACCTCTTGTTGAATTTG
tetur34g01010 comp3550_seq0 TCCGACCATATGTGATCTTCTGAATGGGAG
tetur34g01010 comp3550_seq0 TCTTCTGAATGGGAGTTTCGCTAAACGTCC
tetur34g01010 comp3550_seq0 TGCTATTCCGACCATATGTGATCTTCTGAA
tetur34g01010 comp3550_seq0 TGTACCTGATACTGTCTTCAGTTTGGACAG
tetur34g01010 comp3550_seq0 TTCCGACCATATGTGATCTTCTGAATGGGA
tetur34g01010 comp3550_seq0 TTCTGAATGGGAGTTTCGCTAAACGTCCAC
tetur34g01010 comp3550_seq0 ACGGCAAATCAGCCTGAGGCTACCTCTTGT
tetur34g01040 comp3550_seq0 AGCCTGAGGCTACCTCTTGTTGAATTTGCT
tetur34g01040 comp3550_seq0 AGGCTACCTCTTGTTGAATTTGCTCGCTGT
tetur34g01040 comp3550_seq0 AGTACTGCCTTATATCGATGAGGGAAAGTT
tetur34g01040 comp3550_seq0 ATCAACTAGCCAGAAGCTACTAATTGCGAT
tetur34g01040 comp3550_seq0 ATCAGCCTGAGGCTACCTCTTGTTGAATTT
tetur34g01040 comp3550_seq0 ATCTTCTGAATGGGAGTTTCGCTAAACGTC
tetur34g01040 comp3550_seq0 ATTCACGACGGCAAATCAGCCTGAGGCTAC
tetur34g01040 comp3550_seq0 CAAATCAGCCTGAGGCTACCTCTTGTTGAA
tetur34g01040 comp3550_seq0 CAAGTACTGCCTTATATCGATGAGGGAAAG
tetur34g01040 comp3550_seq0 CCAAGTACTGCCTTATATCGATGAGGGAAA
tetur34g01040 comp3550_seq0 AAGAGAAGCCCACTGAAGATGGTGAAGAGG
tetur34g01040 comp3550_seq0 CCGACCATATGTGATCTTCTGAATGGGAGT
tetur34g01040 comp3550_seq0 CCTGAGGCTACCTCTTGTTGAATTTGCTCG
tetur34g01040 comp3550_seq0 AAGCCCACTGAAGATGGTGAAGAGGAGAGT
tetur34g01040 comp3550_seq0 CGGCAAATCAGCCTGAGGCTACCTCTTGTT
tetur34g01040 comp3550_seq0 CTATTCCGACCATATGTGATCTTCTGAATG
tetur34g01040 comp3550_seq0 CTGAGGCTACCTCTTGTTGAATTTGCTCGC
tetur34g01040 comp3550_seq0 AAGTACTGCCTTATATCGATGAGGGAAAGT
tetur34g01040 comp3550_seq0 CTTCTGAATGGGAGTTTCGCTAAACGTCCA
tetur34g01040 comp3550_seq0 GAAGCCCACTGAAGATGGTGAAGAGGAGAG
tetur34g01040 comp3550_seq0 GACAGTAATTTAGGTCCACGAGATTTGATG
tetur34g01040 comp3550_seq0 GAGAAGCCCACTGAAGATGGTGAAGAGGAG
tetur34g01040 comp3550_seq0 GAGGCTACCTCTTGTTGAATTTGCTCGCTG
tetur34g01040 comp3550_seq0 GATTCACGACGGCAAATCAGCCTGAGGCTA
tetur34g01040 comp3550_seq0 GCAAATCAGCCTGAGGCTACCTCTTGTTGA
tetur34g01040 comp3550_seq0 GCCAGAAGCTACTAATTGCGATAAACTATG
tetur34g01040 comp3550_seq0 GCTATTCCGACCATATGTGATCTTCTGAAT
tetur34g01040 comp3550_seq0 GGACAGTAATTTAGGTCCACGAGATTTGAT
tetur34g01040 comp3550_seq0 GGCAAATCAGCCTGAGGCTACCTCTTGTTG
tetur34g01040 comp3550_seq0 GTACCTGATACTGTCTTCAGTTTGGACAGT
tetur34g01040 comp3550_seq0 TATTCCGACCATATGTGATCTTCTGAATGG
tetur34g01040 comp3550_seq0 TCAACTAGCCAGAAGCTACTAATTGCGATA
tetur34g01040 comp3550_seq0 TCAGCCTGAGGCTACCTCTTGTTGAATTTG
tetur34g01040 comp3550_seq0 TCCGACCATATGTGATCTTCTGAATGGGAG
tetur34g01040 comp3550_seq0 TCTTCTGAATGGGAGTTTCGCTAAACGTCC
tetur34g01040 comp3550_seq0 TGCTATTCCGACCATATGTGATCTTCTGAA
tetur34g01040 comp3550_seq0 TGTACCTGATACTGTCTTCAGTTTGGACAG
tetur34g01040 comp3550_seq0 TTCCGACCATATGTGATCTTCTGAATGGGA
tetur34g01040 comp3550_seq0 TTCTGAATGGGAGTTTCGCTAAACGTCCAC
tetur34g01040 comp3550_seq0 ACGGCAAATCAGCCTGAGGCTACCTCTTGT
tetur35g00480 comp6505_seq0 GATGCATGTTAATTGGTTGGTTGGTGTCAA
tetur35g00480 comp6505_seq0 GTTGATGCATGTTAATTGGTTGGTTGGTGT
tetur35g00480 comp6505_seq0 TGTTGATGCATGTTAATTGGTTGGTTGGTG
tetur35g00520 comp6423_seq0 AGTGTCACTATTGCGTAACAAGTGAGTAGC
tetur35g00520 comp6423_seq0 ATTGTCGCACTTTGATTGTGGTTGGTTAAG
tetur35g00520 comp6423_seq0 CAATCAAGGTAAGACCAAGGATCATGAGAA
tetur35g00520 comp6423_seq0 GGAGGATGACAAGGATGATAAACATTGCGT
tetur35g00520 comp6423_seq0 GTCGCACTTTGATTGTGGTTGGTTAAGAGT
tetur35g00520 comp6423_seq0 GTGTCACTATTGCGTAACAAGTGAGTAGCA
tetur35g00520 comp6423_seq0 TAGCTTTGTCAATCCTGTGAAACCCAATTG
tetur35g00520 comp6423_seq0 TGGAGGATGACAAGGATGATAAACATTGCG
tetur35g00520 comp6423_seq0 TGTCGCACTTTGATTGTGGTTGGTTAAGAG
tetur35g00520 comp6423_seq0 TTGTCGCACTTTGATTGTGGTTGGTTAAGA
tetur35g01120 comp3108_seq0 AGGGCTGTTAAGGTACCAGTTTATTATCGG
tetur35g01120 comp3108_seq0 AGGTACCAGTTTATTATCGGGTACCACTTT
tetur35g01120 comp3108_seq0 AGTCATAGAGGGCTGTTAAGGTACCAGTTT
tetur35g01120 comp3108_seq0 AAGGTACCAGTTTATTATCGGGTACCACTT
tetur35g01120 comp3108_seq0 GAGGGCTGTTAAGGTACCAGTTTATTATCG
tetur35g01120 comp3108_seq0 GGCTGTTAAGGTACCAGTTTATTATCGGGT
tetur35g01120 comp3108_seq0 GTCATAGAGGGCTGTTAAGGTACCAGTTTA
tetur35g01130 comp477_seq3 CATTGGTTTCTGCATTTCAACCAGCGCGAG
tetur35g01130 comp477_seq3 CGAGCCACTGATTTAGATTAAATTTAGGCG
tetur35g01130 comp477_seq3 ACTTGCCTTCATTAAATACCCATCATACCC
tetur38g00110 comp308_seq4 AGTCTCTTCGATGAACATTTCATGAAGCTG
tetur38g00110 comp308_seq4 CAAGCAAAGAAGATGAGCCACGAGATGCAA
tetur38g00110 comp308_seq4 CTAGTCTCTTCGATGAACATTTCATGAAGC
tetur38g00110 comp308_seq4 CTCTTCGATGAACATTTCATGAAGCTGAAC
tetur38g00110 comp308_seq4 GACAAGCAAAGAAGATGAGCCACGAGATGC
tetur38g00110 comp308_seq4 GTCTCTTCGATGAACATTTCATGAAGCTGA
tetur39g00490 comp2507_seq0 CAGTTGTGTAGTGTGATTCACTTGTTACGA
tetur39g00490 comp2507_seq0 TCAGTTGTGTAGTGTGATTCACTTGTTACG
tetur39g00490 comp2507_seq0 TCCACTGGTTGCTTAAATCAACGACATCTC
tetur39g00490 comp2507_seq0 TTTCCACTGGTTGCTTAAATCAACGACATC
tetur39g00510 comp1011_seq1 AGGTACACCTTGGCCCTAGACCATAATCAT
tetur39g00510 comp1011_seq1 CAGGTACACCTTGGCCCTAGACCATAATCA
tetur39g00510 comp1011_seq1 GATCCATGTGAACAGTTGATTGTTACTGTG
tetur39g00510 comp1011_seq1 GCAGGTACACCTTGGCCCTAGACCATAATC
tetur39g00510 comp1011_seq1 GCCCTAGACCATAATCATTAACTGTTTCAC
tetur418g00010 comp2476_seq0 ATTCTCCCACCGGACACCGCATTATGATGT
tetur418g00010 comp2476_seq0 ATTGCTTGCAAGTGCTTAAAGTTCAAGCCT
tetur418g00010 comp2476_seq0 CACTAACACCAGCAATCGGGAGTATTAATG
tetur418g00010 comp2476_seq0 CATTCTCCCACCGGACACCGCATTATGATG
tetur418g00010 comp2476_seq0 CCACTAACACCAGCAATCGGGAGTATTAAT
tetur418g00010 comp2476_seq0 CCTCAGTATCAGCTACATCATTCTCCCACC
tetur418g00010 comp2476_seq0 CCTCTCACCATCTAGGAAATGGTTCAGTGG
tetur418g00010 comp2476_seq0 CTCACCATCTAGGAAATGGTTCAGTGGCCT
tetur418g00010 comp2476_seq0 CTCTCACCATCTAGGAAATGGTTCAGTGGC
tetur418g00010 comp2476_seq0 CTGCAGCAGCTTCAGTAACCTCTCACCATC
tetur418g00010 comp2476_seq0 GCTGCAGCAGCTTCAGTAACCTCTCACCAT
tetur418g00010 comp2476_seq0 GCTTGCAAGTGCTTAAAGTTCAAGCCTCAC
tetur418g00010 comp2476_seq0 TACGAGCTCGTGAATATCGCGTAGGGCTAA
tetur418g00010 comp2476_seq0 TCTCACCATCTAGGAAATGGTTCAGTGGCC
tetur418g00010 comp2476_seq0 TGCTGCAGCAGCTTCAGTAACCTCTCACCA
tetur418g00010 comp2476_seq0 TGCTTGCAAGTGCTTAAAGTTCAAGCCTCA
tetur418g00010 comp2476_seq0 ACCTCAGTATCAGCTACATCATTCTCCCAC
tetur418g00010 comp2476_seq0 TTGCTTGCAAGTGCTTAAAGTTCAAGCCTC
tetur418g00010 comp2476_seq0 ACTAACACCAGCAATCGGGAGTATTAATGG
tetur41g00190 comp5418_seq0 AACCATCAACCTAACCAGAGTTTCTTCTGT
tetur41g00190 comp5418_seq0 CCATCAACCTAACCAGAGTTTCTTCTGTTG
tetur41g00190 comp5418_seq0 GATAACCATCAACCTAACCAGAGTTTCTTC
tetur41g00190 comp5418_seq0 TAACCATCAACCTAACCAGAGTTTCTTCTG
tetur41g00190 comp5418_seq0 ACCATCAACCTAACCAGAGTTTCTTCTGTT
tetur501g00010 comp4830_seq0 CAATATCTTCAACCGTTCAAGGACAATCTC
tetur501g00010 comp4830_seq0 CCGACAATATCTTCAACCGTTCAAGGACAA
tetur501g00010 comp4830_seq0 CCGGTGGTTCTTCAAATACTGCATCATCTT
tetur501g00010 comp4830_seq0 CGACAATATCTTCAACCGTTCAAGGACAAT
tetur501g00010 comp4830_seq0 GACAATATCTTCAACCGTTCAAGGACAATC
tetur501g00010 comp4830_seq0 GTCAGCACCCGTTTCATATCCGACAATATC
tetur501g00010 comp4830_seq0 TTCATCGCCGATTTGGGTGCGGTAGTGGTA
tetur668g00020 comp1247_seq1 AGGTCGCGGTTAATTCCTATCAATGGATAG
tetur668g00020 comp1247_seq1 ATCAGACTTCACGAAACTCACCAGGACCAG
tetur668g00020 comp1247_seq1 ATCATTGGAAATGGCGCAATCTTTCCATAG
tetur668g00020 comp1247_seq1 ATGGATCATTGGAAATGGCGCAATCTTTCC
tetur668g00020 comp1247_seq1 ATTGGAAATGGCGCAATCTTTCCATAGACT
tetur668g00020 comp1247_seq1 CAATGTGTTCAGATTGAAATCGTCCGAACC
tetur668g00020 comp1247_seq1 CACCAATGTGTTCAGATTGAAATCGTCCGA
tetur668g00020 comp1247_seq1 CAGACTTCACGAAACTCACCAGGACCAGCA
tetur668g00020 comp1247_seq1 CAGATTGAAATCGTCCGAACCGACGGACTT
tetur668g00020 comp1247_seq1 CATTGGAAATGGCGCAATCTTTCCATAGAC
tetur668g00020 comp1247_seq1 CCAATGTGTTCAGATTGAAATCGTCCGAAC
tetur668g00020 comp1247_seq1 CGGTAATTCAAACAGTTACGTCCTCCAAGT
tetur668g00020 comp1247_seq1 CGGTCGCTAAAGCGTGTGGGTCTATGTTTC
tetur668g00020 comp1247_seq1 CTAACGATAAGCAATTTCCTCTTCATGTGC
tetur668g00020 comp1247_seq1 CTCACCAATGTGTTCAGATTGAAATCGTCC
tetur668g00020 comp1247_seq1 CTTGAAGATTGTGTTCGGTGTATTCTCATC
tetur668g00020 comp1247_seq1 GAGTTGGACATCTCACAACGGAAATAGAAA
tetur668g00020 comp1247_seq1 GATCAGACTTCACGAAACTCACCAGGACCA
tetur668g00020 comp1247_seq1 GATCATTGGAAATGGCGCAATCTTTCCATA
tetur668g00020 comp1247_seq1 GCTAACGATAAGCAATTTCCTCTTCATGTG
tetur668g00020 comp1247_seq1 GCTTGAAGATTGTGTTCGGTGTATTCTCAT
tetur668g00020 comp1247_seq1 GGAGTTGGACATCTCACAACGGAAATAGAA
tetur668g00020 comp1247_seq1 GGATCATTGGAAATGGCGCAATCTTTCCAT
tetur668g00020 comp1247_seq1 GGTAATTCAAACAGTTACGTCCTCCAAGTC
tetur668g00020 comp1247_seq1 GGTAATTTGGAGTTGGACATCTCACAACGG
tetur668g00020 comp1247_seq1 GTAATTTGGAGTTGGACATCTCACAACGGA
tetur668g00020 comp1247_seq1 GTATATGGATCATTGGAAATGGCGCAATCT
tetur668g00020 comp1247_seq1 TAATTTGGAGTTGGACATCTCACAACGGAA
tetur668g00020 comp1247_seq1 TCACCAATGTGTTCAGATTGAAATCGTCCG
tetur668g00020 comp1247_seq1 TCATTGGAAATGGCGCAATCTTTCCATAGA
tetur668g00020 comp1247_seq1 TGATCAGACTTCACGAAACTCACCAGGACC
tetur668g00020 comp1247_seq1 TGCTTGAAGATTGTGTTCGGTGTATTCTCA
tetur668g00020 comp1247_seq1 TGGAGTTGGACATCTCACAACGGAAATAGA
tetur668g00020 comp1247_seq1 TGGATCATTGGAAATGGCGCAATCTTTCCA
tetur668g00020 comp1247_seq1 TGGTAATTTGGAGTTGGACATCTCACAACG
tetur668g00020 comp1247_seq1 TGTGTTCAGATTGAAATCGTCCGAACCGAC
tetur668g00020 comp1247_seq1 TTGCTTGAAGATTGTGTTCGGTGTATTCTC
tetur668g00020 comp1247_seq1 TTGGAGTTGGACATCTCACAACGGAAATAG
tetur668g00020 comp1247_seq1 TTGGTAATTTGGAGTTGGACATCTCACAAC
tetur668g00020 comp1247_seq1 ACGGTAATTCAAACAGTTACGTCCTCCAAG
tetur668g00020 comp1247_seq1 ACTCACCAATGTGTTCAGATTGAAATCGTC
tetur668g00020 comp1247_seq1 AGATTGAAATCGTCCGAACCGACGGACTTT
