# Supplementary material for: A PCR primer design method for identifying spider mite species using k-mer counting
Source: PLoS One. 2025 Jun 9;20(6):e0321199. doi: 10.1371/journal.pone.0321199 (PMC12148119; doi:10.1371/journal.pone.0321199)
Supplement: S2 File — (ZIP) [file pone.0321199.s004.zip › S2_file/O_cas.txt]

tetur01g00100 comp7748_seq0 ATGAGACAACAACCATTGCTAAGCGTCGCC
tetur01g00100 comp7748_seq0 ATGCCTTTACTGTTGACTGTTCCCAGATCT
tetur01g00100 comp7748_seq0 CAACAACCATTGCTAAGCGTCGCCGATTGA
tetur01g00100 comp7748_seq0 CAACCATTGCTAAGCGTCGCCGATTGATAC
tetur01g00100 comp7748_seq0 CAATGCCTTTACTGTTGACTGTTCCCAGAT
tetur01g00100 comp7748_seq0 CATCGTCGGGTACCAATGCCTTTACTGTTG
tetur01g00100 comp7748_seq0 CATTGCTAAGCGTCGCCGATTGATACAGAC
tetur01g00100 comp7748_seq0 CCAATGCCTTTACTGTTGACTGTTCCCAGA
tetur01g00100 comp7748_seq0 CCATTGCTAAGCGTCGCCGATTGATACAGA
tetur01g00100 comp7748_seq0 CCGATTGATACAGACACATAGGCAACTTGT
tetur01g00100 comp7748_seq0 AAGATGAGACAACAACCATTGCTAAGCGTC
tetur01g00100 comp7748_seq0 CCTTTACTGTTGACTGTTCCCAGATCTCAG
tetur01g00100 comp7748_seq0 CGATTGATACAGACACATAGGCAACTTGTT
tetur01g00100 comp7748_seq0 AAGCGTCGCCGATTGATACAGACACATAGG
tetur01g00100 comp7748_seq0 CGCCGATTGATACAGACACATAGGCAACTT
tetur01g00100 comp7748_seq0 CGGGTACCAATGCCTTTACTGTTGACTGTT
tetur01g00100 comp7748_seq0 CGTCGCCGATTGATACAGACACATAGGCAA
tetur01g00100 comp7748_seq0 CGTCGGGTACCAATGCCTTTACTGTTGACT
tetur01g00100 comp7748_seq0 CTAAGCGTCGCCGATTGATACAGACACATA
tetur01g00100 comp7748_seq0 CTGTTCCCAGATCTCAGATTTGGACTCTTT
tetur01g00100 comp7748_seq0 CTTTACTGTTGACTGTTCCCAGATCTCAGA
tetur01g00100 comp7748_seq0 GACAACAACCATTGCTAAGCGTCGCCGATT
tetur01g00100 comp7748_seq0 GACTGTTCCCAGATCTCAGATTTGGACTCT
tetur01g00100 comp7748_seq0 GATGAGACAACAACCATTGCTAAGCGTCGC
tetur01g00100 comp7748_seq0 AATGCCTTTACTGTTGACTGTTCCCAGATC
tetur01g00100 comp7748_seq0 GCCGATTGATACAGACACATAGGCAACTTG
tetur01g00100 comp7748_seq0 GCCTTTACTGTTGACTGTTCCCAGATCTCA
tetur01g00100 comp7748_seq0 GCGTCGCCGATTGATACAGACACATAGGCA
tetur01g00100 comp7748_seq0 ACAACAACCATTGCTAAGCGTCGCCGATTG
tetur01g00100 comp7748_seq0 GGGTACCAATGCCTTTACTGTTGACTGTTC
tetur01g00100 comp7748_seq0 GGTACCAATGCCTTTACTGTTGACTGTTCC
tetur01g00100 comp7748_seq0 GTACCAATGCCTTTACTGTTGACTGTTCCC
tetur01g00100 comp7748_seq0 GTCCATCGTCGGGTACCAATGCCTTTACTG
tetur01g00100 comp7748_seq0 GTCGCCGATTGATACAGACACATAGGCAAC
tetur01g00100 comp7748_seq0 GTCGGGTACCAATGCCTTTACTGTTGACTG
tetur01g00100 comp7748_seq0 GTTGACTGTTCCCAGATCTCAGATTTGGAC
tetur01g00100 comp7748_seq0 TAAGCGTCGCCGATTGATACAGACACATAG
tetur01g00100 comp7748_seq0 TACCAATGCCTTTACTGTTGACTGTTCCCA
tetur01g00100 comp7748_seq0 ACCAATGCCTTTACTGTTGACTGTTCCCAG
tetur01g00100 comp7748_seq0 TCGTCGGGTACCAATGCCTTTACTGTTGAC
tetur01g00100 comp7748_seq0 TGACTGTTCCCAGATCTCAGATTTGGACTC
tetur01g00100 comp7748_seq0 ACCATTGCTAAGCGTCGCCGATTGATACAG
tetur01g00100 comp7748_seq0 TGCCTTTACTGTTGACTGTTCCCAGATCTC
tetur01g00100 comp7748_seq0 TTGCTAAGCGTCGCCGATTGATACAGACAC
tetur01g00100 comp7748_seq0 TTGGATCCCAATAAACTGGATGAAAGATGG
tetur01g00100 comp7748_seq0 ACTGTTCCCAGATCTCAGATTTGGACTCTT
tetur01g00100 comp7748_seq0 AGACAACAACCATTGCTAAGCGTCGCCGAT
tetur01g00100 comp7748_seq0 AGATGAGACAACAACCATTGCTAAGCGTCG
tetur01g00100 comp7748_seq0 AACAACCATTGCTAAGCGTCGCCGATTGAT
tetur01g00100 comp7748_seq0 AGCGTCGCCGATTGATACAGACACATAGGC
tetur01g00100 comp7748_seq0 AGTCCATCGTCGGGTACCAATGCCTTTACT
tetur01g02980 comp192_seq0 CCGCCTGGGTTACATCTTTGTATCAACAAG
tetur01g02980 comp192_seq0 CCTGGGTTACATCTTTGTATCAACAAGTGA
tetur01g02980 comp192_seq0 GCCTGGGTTACATCTTTGTATCAACAAGTG
tetur01g02980 comp192_seq0 TCAACACTCAACCCAATCCACAACGCAACC
tetur01g03170 comp2432_seq0 CTACTTCTTTGGACGGTACACATTAAAGGA
tetur01g03170 comp2432_seq0 GTGCAGCGGGATTGTGGACAGTAAACAATT
tetur01g03170 comp2432_seq0 ACTACTTCTTTGGACGGTACACATTAAAGG
tetur01g03170 comp2432_seq0 ACTTCTTTGGACGGTACACATTAAAGGAAC
tetur01g03290 comp2995_seq0 CAAAGAATCAAGTCAATAGCCGTAGTGACA
tetur01g03290 comp2995_seq0 CAAGTCAATAGCCGTAGTGACATGTACCAC
tetur01g03290 comp2995_seq0 CAATAGCCGTAGTGACATGTACCACTAATC
tetur01g03290 comp2995_seq0 CCAAAGAATCAAGTCAATAGCCGTAGTGAC
tetur01g03290 comp2995_seq0 CCCAAAGAATCAAGTCAATAGCCGTAGTGA
tetur01g03290 comp2995_seq0 AAGTCAATAGCCGTAGTGACATGTACCACT
tetur01g03290 comp2995_seq0 AATAGCCGTAGTGACATGTACCACTAATCG
tetur01g03290 comp2995_seq0 AATCAAGTCAATAGCCGTAGTGACATGTAC
tetur01g03290 comp2995_seq0 GAATCAAGTCAATAGCCGTAGTGACATGTA
tetur01g03290 comp2995_seq0 GTCAATAGCCGTAGTGACATGTACCACTAA
tetur01g03290 comp2995_seq0 TCAAGTCAATAGCCGTAGTGACATGTACCA
tetur01g03290 comp2995_seq0 ATCAAGTCAATAGCCGTAGTGACATGTACC
tetur01g03930 comp3573_seq0 ATCGTTAATCCACTTCAATCATCCTGCTTG
tetur01g03930 comp3573_seq0 ATTGTTCCTCCGTGCTGAGACGTTTCTATC
tetur01g03930 comp3573_seq0 CAATCGTTAATCCACTTCAATCATCCTGCT
tetur01g03930 comp3573_seq0 TCGTTAATCCACTTCAATCATCCTGCTTGA
tetur01g03930 comp3573_seq0 TGTTCCTCCGTGCTGAGACGTTTCTATCTC
tetur01g03930 comp3573_seq0 TTATTGTTCCTCCGTGCTGAGACGTTTCTA
tetur01g04530 comp546_seq1 CAATAAACGGAACTGTAACACTGTAACACC
tetur01g04530 comp546_seq1 AACGGAACTGTAACACTGTAACACCGAATC
tetur01g04530 comp546_seq1 CAATTCAGATCCAATAAAGTGTGGTCGAGA
tetur01g04530 comp546_seq1 CAGATCCAATAAAGTGTGGTCGAGATTAAC
tetur01g04530 comp546_seq1 CATCAAGACACAAGCAAGAATCGTCAGTTT
tetur01g04530 comp546_seq1 AACTGTAACACTGTAACACCGAATCACTTG
tetur01g04530 comp546_seq1 CCAATAAACGGAACTGTAACACTGTAACAC
tetur01g04530 comp546_seq1 CCAATAAAGTGTGGTCGAGATTAACAGTCT
tetur01g04530 comp546_seq1 CCATCAAGACACAAGCAAGAATCGTCAGTT
tetur01g04530 comp546_seq1 CCCGAACACTACTTATCTGCATTTCAATTC
tetur01g04530 comp546_seq1 CCTAATTGAGCAGATCATACACTAGACCAA
tetur01g04530 comp546_seq1 CGACTTGATCCTAATTGAGCAGATCATACA
tetur01g04530 comp546_seq1 CGGAACTGTAACACTGTAACACCGAATCAC
tetur01g04530 comp546_seq1 CGTATTCCATCAAGACACAAGCAAGAATCG
tetur01g04530 comp546_seq1 CGTTTGTGGTACTCTTGTCTGTAGTTCAAA
tetur01g04530 comp546_seq1 CTCGTTTGTGGTACTCTTGTCTGTAGTTCA
tetur01g04530 comp546_seq1 CTCTTCGACTTGATCCTAATTGAGCAGATC
tetur01g04530 comp546_seq1 CTGTAACACTGTAACACCGAATCACTTGTG
tetur01g04530 comp546_seq1 CTTCGACTTGATCCTAATTGAGCAGATCAT
tetur01g04530 comp546_seq1 GAAATCTCGTTTGTGGTACTCTTGTCTGTA
tetur01g04530 comp546_seq1 GAACTGTAACACTGTAACACCGAATCACTT
tetur01g04530 comp546_seq1 GACTTGATCCTAATTGAGCAGATCATACAC
tetur01g04530 comp546_seq1 GAGATGAAAGATTCACTTGTGTCGAACCTT
tetur01g04530 comp546_seq1 GAGCAGATCATACACTAGACCAATAAACGG
tetur01g04530 comp546_seq1 GATCCAATAAAGTGTGGTCGAGATTAACAG
tetur01g04530 comp546_seq1 GCAGATCATACACTAGACCAATAAACGGAA
tetur01g04530 comp546_seq1 GGAACTGTAACACTGTAACACCGAATCACT
tetur01g04530 comp546_seq1 GTAACACTGTAACACCGAATCACTTGTGAA
tetur01g04530 comp546_seq1 GTATTCCATCAAGACACAAGCAAGAATCGT
tetur01g04530 comp546_seq1 GTGGTCGAGATTAACAGTCTACTTGTTGCT
tetur01g04530 comp546_seq1 TAAACGGAACTGTAACACTGTAACACCGAA
tetur01g04530 comp546_seq1 TATTCCATCAAGACACAAGCAAGAATCGTC
tetur01g04530 comp546_seq1 TCAATTCAGATCCAATAAAGTGTGGTCGAG
tetur01g04530 comp546_seq1 TCCAATAAAGTGTGGTCGAGATTAACAGTC
tetur01g04530 comp546_seq1 TCCTAATTGAGCAGATCATACACTAGACCA
tetur01g04530 comp546_seq1 TCGACTTGATCCTAATTGAGCAGATCATAC
tetur01g04530 comp546_seq1 TCGTTTGTGGTACTCTTGTCTGTAGTTCAA
tetur01g04530 comp546_seq1 TCTCGTTTGTGGTACTCTTGTCTGTAGTTC
tetur01g04530 comp546_seq1 TCTTCGACTTGATCCTAATTGAGCAGATCA
tetur01g04530 comp546_seq1 TGAGCAGATCATACACTAGACCAATAAACG
tetur01g04530 comp546_seq1 TGGGTGACCGAATCTAATAAGACATGATCC
tetur01g04530 comp546_seq1 TGGTCGAGATTAACAGTCTACTTGTTGCTA
tetur01g04530 comp546_seq1 TGTAACACTGTAACACCGAATCACTTGTGA
tetur01g04530 comp546_seq1 TTCCATCAAGACACAAGCAAGAATCGTCAG
tetur01g04530 comp546_seq1 TTTGGACTTTGGGTGACCGAATCTAATAAG
tetur01g04530 comp546_seq1 ACTGTAACACTGTAACACCGAATCACTTGT
tetur01g07370 comp3303_seq0 CCTACCTTCACTTGCACTTCACGCGCACAT
tetur01g07370 comp3303_seq0 CTACCTTCACTTGCACTTCACGCGCACATA
tetur01g07370 comp3303_seq0 CTCACCTTATCATCCAAATCTTCCTGGTAT
tetur01g07370 comp3303_seq0 TACCTTCACTTGCACTTCACGCGCACATAC
tetur01g07370 comp3303_seq0 TCCTACACTCACCTTATCATCCAAATCTTC
tetur01g07420 comp2921_seq0 ATTGCCTACCGGGATCCCAATTCCCAGCAT
tetur01g07420 comp2921_seq0 CAATGTTCACCAGGAGATCAAACTCTACAA
tetur01g07420 comp2921_seq0 AATGTTCACCAGGAGATCAAACTCTACAAG
tetur01g07420 comp2921_seq0 TATCAGGAATGGTTCCCGATGGATTGCCTA
tetur01g07420 comp2921_seq0 TCAATGTTCACCAGGAGATCAAACTCTACA
tetur01g07420 comp2921_seq0 ATCAATGTTCACCAGGAGATCAAACTCTAC
tetur01g08460 comp6563_seq0 CACGAGCAATTTCAGGTGGTTGGAAAGCTG
tetur01g08460 comp6563_seq0 CGAGCAATTTCAGGTGGTTGGAAAGCTGGA
tetur01g08460 comp6563_seq0 GAAAGCTGGAGATCCTTGGCTTGTGGAAAT
tetur01g08460 comp6563_seq0 GAGCAATTTCAGGTGGTTGGAAAGCTGGAG
tetur01g08460 comp6563_seq0 GGAAAGCTGGAGATCCTTGGCTTGTGGAAA
tetur01g08460 comp6563_seq0 AAAGCTGGAGATCCTTGGCTTGTGGAAATG
tetur01g08460 comp6563_seq0 ACGAGCAATTTCAGGTGGTTGGAAAGCTGG
tetur01g08940 comp3616_seq0 TGAATAGATACACCAGTTGATTGGGCCGAA
tetur01g09910 comp400_seq0 ATGTAATCAGCAAGTGGCCAAAGCTGCTCT
tetur01g09910 comp400_seq0 CTCCAGGAACATTTAAGGTGTCAGTATCCA
tetur01g09910 comp400_seq0 AATGTAATCAGCAAGTGGCCAAAGCTGCTC
tetur01g09910 comp400_seq0 GCTCCAGGAACATTTAAGGTGTCAGTATCC
tetur01g09910 comp400_seq0 GTAATGTAATCAGCAAGTGGCCAAAGCTGC
tetur01g09910 comp400_seq0 AGCTCCAGGAACATTTAAGGTGTCAGTATC
tetur01g10630 comp4698_seq0 TTAACCGCAGCATCAGTATCACTTTGGCAA
tetur01g12260 comp1902_seq0 AACGACAAGATCGTTCTGTCGACACTATTT
tetur01g12260 comp1902_seq0 CAATTTCATCACCACCTTCTTCTGTTCATC
tetur01g12260 comp1902_seq0 CCACCTTCTTCTGTTCATCCCGAATCGTTT
tetur01g12260 comp1902_seq0 AATTTCATCACCACCTTCTTCTGTTCATCC
tetur01g12260 comp1902_seq0 ACCACCTTCTTCTGTTCATCCCGAATCGTT
tetur01g12680 comp171_seq0 ATGATTGCGATCACAATTGCGCCATTGACT
tetur01g12680 comp171_seq0 ATTATGATTGCGATCACAATTGCGCCATTG
tetur01g12680 comp171_seq0 ATTGCGATCACAATTGCGCCATTGACTGAC
tetur01g12680 comp171_seq0 CATTATGATTGCGATCACAATTGCGCCATT
tetur01g12680 comp171_seq0 CGATCACAATTGCGCCATTGACTGACTCTC
tetur01g12680 comp171_seq0 CTTCATTATGATTGCGATCACAATTGCGCC
tetur01g12680 comp171_seq0 GATCACAATTGCGCCATTGACTGACTCTCA
tetur01g12680 comp171_seq0 GATTGCGATCACAATTGCGCCATTGACTGA
tetur01g12680 comp171_seq0 GCGATCACAATTGCGCCATTGACTGACTCT
tetur01g12680 comp171_seq0 GCTTCATTATGATTGCGATCACAATTGCGC
tetur01g12680 comp171_seq0 GTTTCGTTCTTCTGGCCTTGTTAGAGGTGT
tetur01g12680 comp171_seq0 TATGATTGCGATCACAATTGCGCCATTGAC
tetur01g12680 comp171_seq0 TGATTGCGATCACAATTGCGCCATTGACTG
tetur01g12680 comp171_seq0 TGCGATCACAATTGCGCCATTGACTGACTC
tetur01g12680 comp171_seq0 TGTTTCGTTCTTCTGGCCTTGTTAGAGGTG
tetur01g12680 comp171_seq0 TTATGATTGCGATCACAATTGCGCCATTGA
tetur01g12680 comp171_seq0 TTCATTATGATTGCGATCACAATTGCGCCA
tetur01g12680 comp171_seq0 TTTGTTTCGTTCTTCTGGCCTTGTTAGAGG
tetur01g13250 comp2025_seq0 CAGCCTTAATTACCGGCAAATTTACTCGAT
tetur01g15260 comp7834_seq0 ATGACAACGAAGAAGAATCTCACTCTGGTC
tetur01g15260 comp7834_seq0 CAACGAAGAAGAATCTCACTCTGGTCCTAA
tetur01g15260 comp7834_seq0 CCTCTAAAGTTCATATGACTCGTGAACTGC
tetur01g15260 comp7834_seq0 CGTGAACTGCACATGATACTTTATCGGGCG
tetur01g15260 comp7834_seq0 GAACTGCACATGATACTTTATCGGGCGTTT
tetur01g15260 comp7834_seq0 GACAACGAAGAAGAATCTCACTCTGGTCCT
tetur01g15260 comp7834_seq0 GATGACAACGAAGAAGAATCTCACTCTGGT
tetur01g15260 comp7834_seq0 GTGAACTGCACATGATACTTTATCGGGCGT
tetur01g15260 comp7834_seq0 TCACCTCTAAAGTTCATATGACTCGTGAAC
tetur01g15260 comp7834_seq0 TCGTGAACTGCACATGATACTTTATCGGGC
tetur01g15260 comp7834_seq0 TGACAACGAAGAAGAATCTCACTCTGGTCC
tetur01g15410 comp2174_seq0 CAACAGCAAGGTTTCTGGTGTTGGAGTCTC
tetur01g15410 comp2174_seq0 CAAGGTTTCTGGTGTTGGAGTCTCAATAAA
tetur01g15410 comp2174_seq0 CAGCAAGGTTTCTGGTGTTGGAGTCTCAAT
tetur01g15410 comp2174_seq0 AAGGTTTCTGGTGTTGGAGTCTCAATAAAG
tetur01g15410 comp2174_seq0 CTGGTGTTGGAGTCTCAATAAAGAGTTGGT
tetur01g15410 comp2174_seq0 GAGTCTCAATAAAGAGTTGGTTGGCGAGTC
tetur01g15410 comp2174_seq0 GCAAGGTTTCTGGTGTTGGAGTCTCAATAA
tetur01g15410 comp2174_seq0 GGAGTCTCAATAAAGAGTTGGTTGGCGAGT
tetur01g15410 comp2174_seq0 GGTGTTGGAGTCTCAATAAAGAGTTGGTTG
tetur01g15410 comp2174_seq0 GGTTTCTGGTGTTGGAGTCTCAATAAAGAG
tetur01g15410 comp2174_seq0 GTGTTGGAGTCTCAATAAAGAGTTGGTTGG
tetur01g15410 comp2174_seq0 GTTGGAGTCTCAATAAAGAGTTGGTTGGCG
tetur01g15410 comp2174_seq0 TCTGGTGTTGGAGTCTCAATAAAGAGTTGG
tetur01g15410 comp2174_seq0 TGGAGTCTCAATAAAGAGTTGGTTGGCGAG
tetur01g15410 comp2174_seq0 TGTTGGAGTCTCAATAAAGAGTTGGTTGGC
tetur01g15410 comp2174_seq0 TTCAACAGCAAGGTTTCTGGTGTTGGAGTC
tetur01g15410 comp2174_seq0 TTCTGGTGTTGGAGTCTCAATAAAGAGTTG
tetur01g15410 comp2174_seq0 TTGGAGTCTCAATAAAGAGTTGGTTGGCGA
tetur01g15710 comp551_seq0 ATCTGCTTCTCATTTACCGGGTCAAAGAAT
tetur01g15710 comp551_seq0 CATCTGCTTCTCATTTACCGGGTCAAAGAA
tetur01g15710 comp551_seq0 AAGCCCTGAAATCTTTGGAAGGTGAACTGT
tetur01g15710 comp551_seq0 GGGTAAGCCCTGAAATCTTTGGAAGGTGAA
tetur01g15710 comp551_seq0 GGTAAGCCCTGAAATCTTTGGAAGGTGAAC
tetur01g15710 comp551_seq0 GTAAGCCCTGAAATCTTTGGAAGGTGAACT
tetur01g15710 comp551_seq0 TAAGCCCTGAAATCTTTGGAAGGTGAACTG
tetur01g15710 comp551_seq0 TACATCTGCTTCTCATTTACCGGGTCAAAG
tetur01g15710 comp551_seq0 TGGGTAAGCCCTGAAATCTTTGGAAGGTGA
tetur01g15940 comp736_seq0 CAATTCCAGCGGTAAATTGATGAGATCGAT
tetur01g15940 comp736_seq0 TCAATTCCAGCGGTAAATTGATGAGATCGA
tetur01g15940 comp736_seq0 TTCAATTCCAGCGGTAAATTGATGAGATCG
tetur02g00140 comp5297_seq0 CAAATAATTTCTGCCATCTCCCTGTACGAT
tetur02g00140 comp5297_seq0 CGTTGATTCTTCTCTACATTGAGTCATCCT
tetur02g00140 comp5297_seq0 TCGTTGATTCTTCTCTACATTGAGTCATCC
tetur02g01580 comp5223_seq0 CTACAAGCCATACACAATCATCAGCTGAAA
tetur02g01580 comp5223_seq0 CTCTTCTACAAGCCATACACAATCATCAGC
tetur02g01580 comp5223_seq0 CTTCTACAAGCCATACACAATCATCAGCTG
tetur02g01580 comp5223_seq0 ACAACGGTGTTTGGTTAATCCTTCCTGTTT
tetur02g01580 comp5223_seq0 TCTACAAGCCATACACAATCATCAGCTGAA
tetur02g01580 comp5223_seq0 TTCTACAAGCCATACACAATCATCAGCTGA
tetur02g01580 comp5223_seq0 ACTCTTCTACAAGCCATACACAATCATCAG
tetur02g02390 comp2390_seq1 CACTTGTTGAGCCACACTCACCATCAGAAT
tetur02g02390 comp2390_seq1 CATCACTTGTTGAGCCACACTCACCATCAG
tetur02g02390 comp2390_seq1 CCACACTCACCATCAGAATCAGAACTGGAA
tetur02g02390 comp2390_seq1 CTTGTTGAGCCACACTCACCATCAGAATCA
tetur02g02390 comp2390_seq1 GAGCCACACTCACCATCAGAATCAGAACTG
tetur02g02390 comp2390_seq1 GCCACACTCACCATCAGAATCAGAACTGGA
tetur02g02390 comp2390_seq1 GTTGAGCCACACTCACCATCAGAATCAGAA
tetur02g02390 comp2390_seq1 TCACTTGTTGAGCCACACTCACCATCAGAA
tetur02g02390 comp2390_seq1 TCATCACTTGTTGAGCCACACTCACCATCA
tetur02g02390 comp2390_seq1 TGTTGAGCCACACTCACCATCAGAATCAGA
tetur02g02390 comp2390_seq1 TTCATCACTTGTTGAGCCACACTCACCATC
tetur02g02390 comp2390_seq1 TTGAGCCACACTCACCATCAGAATCAGAAC
tetur02g02390 comp2390_seq1 TTGTTGAGCCACACTCACCATCAGAATCAG
tetur02g02390 comp2390_seq1 ACTTGTTGAGCCACACTCACCATCAGAATC
tetur02g02390 comp2390_seq1 AGCCACACTCACCATCAGAATCAGAACTGG
tetur02g04070 comp6144_seq0 CTTAAATCCTCGAAGATCACTTGAATCGGC
tetur02g04070 comp6144_seq0 GACTTAAATCCTCGAAGATCACTTGAATCG
tetur02g04070 comp6144_seq0 ACTTAAATCCTCGAAGATCACTTGAATCGG
tetur02g05530 comp1354_seq0 TGGGTCGGAAGCAGATCCAAAGTGGGAGAA
tetur02g05740 comp6950_seq0 CTTGCTACTGCTACTAGAACCAGGAGATGA
tetur02g05740 comp6950_seq0 CTTTCTTGCTACTGCTACTAGAACCAGGAG
tetur02g05740 comp6950_seq0 GACTTTCTTGCTACTGCTACTAGAACCAGG
tetur02g05740 comp6950_seq0 TCTTGCTACTGCTACTAGAACCAGGAGATG
tetur02g05740 comp6950_seq0 TGACTTTCTTGCTACTGCTACTAGAACCAG
tetur02g05740 comp6950_seq0 TTTCTTGCTACTGCTACTAGAACCAGGAGA
tetur02g05770 comp2128_seq0 CAAACTGTCACCTGCAGTATTGGCCCAAAT
tetur02g05770 comp2128_seq0 CAACTGGAATCGCCTTCACTTAAAGTTTCG
tetur02g05770 comp2128_seq0 CAAGAGCTGGTTGAACTTTGCGTAAATCGC
tetur02g05770 comp2128_seq0 CACGATTACATCCCAAATGAATTGTCGCGA
tetur02g05770 comp2128_seq0 AACTGGAATCGCCTTCACTTAAAGTTTCGG
tetur02g05770 comp2128_seq0 CATCAAGAGCTGGTTGAACTTTGCGTAAAT
tetur02g05770 comp2128_seq0 AACTTTGCGTAAATCGCGATCGATTTGACT
tetur02g05770 comp2128_seq0 CCACGATTACATCCCAAATGAATTGTCGCG
tetur02g05770 comp2128_seq0 AAACAAGACAATGCAATACTCGAGGAGCGT
tetur02g05770 comp2128_seq0 AAGAGCTGGTTGAACTTTGCGTAAATCGCG
tetur02g05770 comp2128_seq0 CGACATCAAGAGCTGGTTGAACTTTGCGTA
tetur02g05770 comp2128_seq0 AAACTGTCACCTGCAGTATTGGCCCAAATC
tetur02g05770 comp2128_seq0 CTGGTTGAACTTTGCGTAAATCGCGATCGA
tetur02g05770 comp2128_seq0 CTGTCACCTGCAGTATTGGCCCAAATCAAA
tetur02g05770 comp2128_seq0 CTTTGCGTAAATCGCGATCGATTTGACTCC
tetur02g05770 comp2128_seq0 GAACTTTGCGTAAATCGCGATCGATTTGAC
tetur02g05770 comp2128_seq0 GACATCAAGAGCTGGTTGAACTTTGCGTAA
tetur02g05770 comp2128_seq0 GACCACGATTACATCCCAAATGAATTGTCG
tetur02g05770 comp2128_seq0 GACGACATAATAACAAACTGTCACCTGCAG
tetur02g05770 comp2128_seq0 GAGCTGGTTGAACTTTGCGTAAATCGCGAT
tetur02g05770 comp2128_seq0 GCCCAACTGGAATCGCCTTCACTTAAAGTT
tetur02g05770 comp2128_seq0 GCTGGTTGAACTTTGCGTAAATCGCGATCG
tetur02g05770 comp2128_seq0 GGCCCAACTGGAATCGCCTTCACTTAAAGT
tetur02g05770 comp2128_seq0 GGGCCCAACTGGAATCGCCTTCACTTAAAG
tetur02g05770 comp2128_seq0 ACAAGACAATGCAATACTCGAGGAGCGTTG
tetur02g05770 comp2128_seq0 GGTTGAACTTTGCGTAAATCGCGATCGATT
tetur02g05770 comp2128_seq0 GTTGAACTTTGCGTAAATCGCGATCGATTT
tetur02g05770 comp2128_seq0 TAACAAACTGTCACCTGCAGTATTGGCCCA
tetur02g05770 comp2128_seq0 TCAAGAGCTGGTTGAACTTTGCGTAAATCG
tetur02g05770 comp2128_seq0 ACCACGATTACATCCCAAATGAATTGTCGC
tetur02g05770 comp2128_seq0 TGAACTTTGCGTAAATCGCGATCGATTTGA
tetur02g05770 comp2128_seq0 TGCGTAAATCGCGATCGATTTGACTCCTGG
tetur02g05770 comp2128_seq0 TTGAACTTTGCGTAAATCGCGATCGATTTG
tetur02g05770 comp2128_seq0 TTGCGTAAATCGCGATCGATTTGACTCCTG
tetur02g05770 comp2128_seq0 ACTTTGCGTAAATCGCGATCGATTTGACTC
tetur02g05770 comp2128_seq0 AACAAGACAATGCAATACTCGAGGAGCGTT
tetur02g05770 comp2128_seq0 AGCTGGTTGAACTTTGCGTAAATCGCGATC
tetur02g05770 comp2128_seq0 ATCAAGAGCTGGTTGAACTTTGCGTAAATC
tetur02g06920 comp1276_seq0 CATCGGCATACTTGTAATGTAAGACAGAAC
tetur02g06920 comp1276_seq0 CCAGTGGAGCTAACGGTTCCAATTAATCTG
tetur02g06920 comp1276_seq0 CTCATCGGCATACTTGTAATGTAAGACAGA
tetur02g06920 comp1276_seq0 CTTGTATTCCCACTGCCAGTGGAGCTAACG
tetur02g06920 comp1276_seq0 GTGGAGCTAACGGTTCCAATTAATCTGACC
tetur02g06920 comp1276_seq0 TCTCATCGGCATACTTGTAATGTAAGACAG
tetur02g06920 comp1276_seq0 TGGAGCTAACGGTTCCAATTAATCTGACCA
tetur02g06920 comp1276_seq0 TTGTATTCCCACTGCCAGTGGAGCTAACGG
tetur02g06920 comp1276_seq0 AGTGGAGCTAACGGTTCCAATTAATCTGAC
tetur02g07190 comp1160_seq0 CAGCCTTGTTTACCATTGGGTAGAGATGAT
tetur02g07190 comp1160_seq0 CCAGCCTTGTTTACCATTGGGTAGAGATGA
tetur02g07190 comp1160_seq0 GACCAGCCTTGTTTACCATTGGGTAGAGAT
tetur02g07190 comp1160_seq0 GGTAGAGATGATGAAGAAACCAGCAAATTG
tetur02g07190 comp1160_seq0 ACCAGCCTTGTTTACCATTGGGTAGAGATG
tetur02g07190 comp1160_seq0 AGAGATGATGAAGAAACCAGCAAATTGACC
tetur02g08140 comp2029_seq0 CAATGAGCAATGGCAACATTTAACCACGAA
tetur02g08140 comp2029_seq0 CACCCAAGTTTGCATGCAGACACCACAATC
tetur02g08140 comp2029_seq0 CCACCCAAGTTTGCATGCAGACACCACAAT
tetur02g08140 comp2029_seq0 AATGAGCAATGGCAACATTTAACCACGAAG
tetur02g08900 comp2733_seq0 ATGGAACTGCTCCAGTGGGAAGTTAGAACT
tetur02g08900 comp2733_seq0 CAGTGGGAAGTTAGAACTTCCTGTCAATCA
tetur02g08900 comp2733_seq0 AACTGCTCCAGTGGGAAGTTAGAACTTCCT
tetur02g08900 comp2733_seq0 CCAGTGGGAAGTTAGAACTTCCTGTCAATC
tetur02g08900 comp2733_seq0 CTCCAGTGGGAAGTTAGAACTTCCTGTCAA
tetur02g08900 comp2733_seq0 CTGCTCCAGTGGGAAGTTAGAACTTCCTGT
tetur02g08900 comp2733_seq0 GAACTGCTCCAGTGGGAAGTTAGAACTTCC
tetur02g08900 comp2733_seq0 GCTCCAGTGGGAAGTTAGAACTTCCTGTCA
tetur02g08900 comp2733_seq0 GGAACTGCTCCAGTGGGAAGTTAGAACTTC
tetur02g08900 comp2733_seq0 GTGGGAAGTTAGAACTTCCTGTCAATCATA
tetur02g08900 comp2733_seq0 TATGGAACTGCTCCAGTGGGAAGTTAGAAC
tetur02g08900 comp2733_seq0 TGCTCCAGTGGGAAGTTAGAACTTCCTGTC
tetur02g08900 comp2733_seq0 TTATGGAACTGCTCCAGTGGGAAGTTAGAA
tetur02g08900 comp2733_seq0 TTTATGGAACTGCTCCAGTGGGAAGTTAGA
tetur02g08900 comp2733_seq0 ACTGCTCCAGTGGGAAGTTAGAACTTCCTG
tetur02g08900 comp2733_seq0 AGTGGGAAGTTAGAACTTCCTGTCAATCAT
tetur02g09590 comp2293_seq1 GGTAGAATTGAAGTGCTATCAATTGGAGGG
tetur02g09590 comp2293_seq1 GTAGAATTGAAGTGCTATCAATTGGAGGGT
tetur02g09590 comp2293_seq1 TGGTAGAATTGAAGTGCTATCAATTGGAGG
tetur02g10640 comp828_seq0 ATTGTTCATCAGTTGACAGGAGAGGTATCC
tetur02g10640 comp828_seq0 CCATTTCTCAATTGATTGTTGGCGACTAGA
tetur02g10640 comp828_seq0 GATTCCATTTCTCAATTGATTGTTGGCGAC
tetur02g10640 comp828_seq0 GTTCATCAGTTGACAGGAGAGGTATCCAAA
tetur02g10640 comp828_seq0 TCCATTTCTCAATTGATTGTTGGCGACTAG
tetur02g10640 comp828_seq0 TGTTCATCAGTTGACAGGAGAGGTATCCAA
tetur02g10640 comp828_seq0 TTGTTCATCAGTTGACAGGAGAGGTATCCA
tetur02g11060 comp331_seq1 CAGCAAGTGAAAGGAAGAGTTTCGTTGCTC
tetur02g11060 comp331_seq1 CTCAGCAAGTGAAAGGAAGAGTTTCGTTGC
tetur02g11060 comp331_seq1 GAGGAAAGTGCCGAGGCTGTCAAAGTTAGA
tetur02g11060 comp331_seq1 AGCAAGTGAAAGGAAGAGTTTCGTTGCTCT
tetur02g11060 comp331_seq1 AGGAAAGTGCCGAGGCTGTCAAAGTTAGAG
tetur02g11150 comp3965_seq0 ATTGCCATCGGTCTCATACTAATATCCTGC
tetur02g11150 comp3965_seq0 CCCTTTCCTTTGCAAATTGCGTCGTTCCTT
tetur02g11150 comp3965_seq0 CCTAAGTGCGAACTAATGACCGCTATCGAT
tetur02g11150 comp3965_seq0 CCTCATCGTTAATTGCCATCGGTCTCATAC
tetur02g11150 comp3965_seq0 CCTTTCCTTTGCAAATTGCGTCGTTCCTTG
tetur02g11150 comp3965_seq0 CTAAGTGCGAACTAATGACCGCTATCGATT
tetur02g11150 comp3965_seq0 CTCATCGTTAATTGCCATCGGTCTCATACT
tetur02g11150 comp3965_seq0 AAGTGTGACCTAAGTGCGAACTAATGACCG
tetur02g11150 comp3965_seq0 CTTCCTCATCGTTAATTGCCATCGGTCTCA
tetur02g11150 comp3965_seq0 GACCTAAGTGCGAACTAATGACCGCTATCG
tetur02g11150 comp3965_seq0 AATTGCCATCGGTCTCATACTAATATCCTG
tetur02g11150 comp3965_seq0 GTGACCTAAGTGCGAACTAATGACCGCTAT
tetur02g11150 comp3965_seq0 GTGTGACCTAAGTGCGAACTAATGACCGCT
tetur02g11150 comp3965_seq0 GTTCTTCCTCATCGTTAATTGCCATCGGTC
tetur02g11150 comp3965_seq0 TCATCGTTAATTGCCATCGGTCTCATACTA
tetur02g11150 comp3965_seq0 TCCTCATCGTTAATTGCCATCGGTCTCATA
tetur02g11150 comp3965_seq0 TCTTCCTCATCGTTAATTGCCATCGGTCTC
tetur02g11150 comp3965_seq0 TGACCTAAGTGCGAACTAATGACCGCTATC
tetur02g11150 comp3965_seq0 TGCCATCGGTCTCATACTAATATCCTGCTA
tetur02g11150 comp3965_seq0 TGTGACCTAAGTGCGAACTAATGACCGCTA
tetur02g11150 comp3965_seq0 TTGTTCTTCCTCATCGTTAATTGCCATCGG
tetur02g11150 comp3965_seq0 AGTGTGACCTAAGTGCGAACTAATGACCGC
tetur02g11760 comp1016_seq0 ATTAGACGATGGTCTCCTTGCATAACGTCT
tetur02g11760 comp1016_seq0 CAATTAGACGATGGTCTCCTTGCATAACGT
tetur02g11760 comp1016_seq0 CACAGGAGCAACACAAACAAACAAACCACT
tetur02g11760 comp1016_seq0 CACCACCATTCATTGTTCCTTCTGAAGTGG
tetur02g11760 comp1016_seq0 CAGGAGCAACACAAACAAACAAACCACTGG
tetur02g11760 comp1016_seq0 CCACCACCATTCATTGTTCCTTCTGAAGTG
tetur02g11760 comp1016_seq0 CCTTCTGAAGTGGATGATACAGATGCAACA
tetur02g11760 comp1016_seq0 CTTCTGAAGTGGATGATACAGATGCAACAC
tetur02g11760 comp1016_seq0 GATGCAACACCAGTAGAGAAGGCAGAAGAA
tetur02g11760 comp1016_seq0 GCACAGGAGCAACACAAACAAACAAACCAC
tetur02g11760 comp1016_seq0 AATTAGACGATGGTCTCCTTGCATAACGTC
tetur02g11760 comp1016_seq0 GGAGCAACACAAACAAACAAACCACTGGAT
tetur02g11760 comp1016_seq0 ACAGGAGCAACACAAACAAACAAACCACTG
tetur02g11760 comp1016_seq0 TCTGAAGTGGATGATACAGATGCAACACCA
tetur02g11760 comp1016_seq0 TTCTGAAGTGGATGATACAGATGCAACACC
tetur02g13060 comp6757_seq0 CCAATTGATCGTCGTTCTAATCAACAGAGA
tetur02g13240 comp2671_seq0 ATGTAACCGAATGTATCATGGGTGAGTTGC
tetur02g13240 comp2671_seq0 CAACCCAAGACAATATTCAATTCTGTCGAC
tetur02g13240 comp2671_seq0 CCAAGACAATATTCAATTCTGTCGACAGTG
tetur02g13240 comp2671_seq0 CCCAAGACAATATTCAATTCTGTCGACAGT
tetur02g13240 comp2671_seq0 GACCGTAGGATTAAAGAGGCGCAACTGAAA
tetur02g13240 comp2671_seq0 TGACCGTAGGATTAAAGAGGCGCAACTGAA
tetur02g13240 comp2671_seq0 ACCCAAGACAATATTCAATTCTGTCGACAG
tetur02g13580 comp1920_seq0 AACGAGTTACGCTTCGGCACTTCAAGCTTT
tetur02g13700 comp1254_seq0 ATCTTTACCATCTTCGGCACGAAATTTGCC
tetur02g13700 comp1254_seq0 ATGAGACCCAATACTATTAAAGGTCTGCTG
tetur02g13700 comp1254_seq0 CTGTTGTAGTGCAACAAACGCTGATTATGG
tetur02g13700 comp1254_seq0 GGTAATAATTAGGCGAAGGCGATGATTGTT
tetur02g13700 comp1254_seq0 GTAATAATTAGGCGAAGGCGATGATTGTTG
tetur02g13700 comp1254_seq0 GTAATTGCTTCAGCTGTTGTAGTGCAACAA
tetur02g13700 comp1254_seq0 GTAGTGCAACAAACGCTGATTATGGCTTCA
tetur02g13700 comp1254_seq0 GTTGTAGTGCAACAAACGCTGATTATGGCT
tetur02g13700 comp1254_seq0 TAGTGCAACAAACGCTGATTATGGCTTCAA
tetur02g13700 comp1254_seq0 TGTAATTGCTTCAGCTGTTGTAGTGCAACA
tetur02g13700 comp1254_seq0 TGTAGTGCAACAAACGCTGATTATGGCTTC
tetur02g13700 comp1254_seq0 TGTTGTAGTGCAACAAACGCTGATTATGGC
tetur02g13700 comp1254_seq0 TTGTAATTGCTTCAGCTGTTGTAGTGCAAC
tetur02g13700 comp1254_seq0 AGTGCAACAAACGCTGATTATGGCTTCAAG
tetur03g00440 comp923_seq2 AGTTTCTTGATTACCGGCAGCAGATTTATC
tetur03g00450 comp3396_seq0 GTGATTTACACGATGATCCTCATGGTAACA
tetur03g01510 comp3533_seq0 AAAGCGTTTCCTATAAGGCAGCCTGTTTCT
tetur03g03270 comp3841_seq0 CACTGCAAATACTTTAGCAGACCATTATGC
tetur03g03270 comp3841_seq0 GTTACCGGCCTCTGAGGTTTATGTAAGCAT
tetur03g03270 comp3841_seq0 TGATCAATCAGCAACATCGGCGAGAACCCA
tetur03g03990 comp547_seq0 ATCTCGAGATCTTTCCATCCTTCTATCTGT
tetur03g03990 comp547_seq0 CTCGAGATCTTTCCATCCTTCTATCTGTTC
tetur03g03990 comp547_seq0 GCTTTCACCAAATCCTCATCTGTCATTGAA
tetur03g03990 comp547_seq0 TATCTCGAGATCTTTCCATCCTTCTATCTG
tetur03g03990 comp547_seq0 TCCTTCTATCTGTTCGTGTTCGAACAGGTC
tetur03g03990 comp547_seq0 TGCTTTCACCAAATCCTCATCTGTCATTGA
tetur03g03990 comp547_seq0 TTGCTTTCACCAAATCCTCATCTGTCATTG
tetur03g04790 comp2679_seq0 CAAGGTGAGAGTCACATTTGGCGCAAGTAA
tetur03g04790 comp2679_seq0 CAGGGAGGAACAATTGAGTGTTACTGTATC
tetur03g04790 comp2679_seq0 CCAAGGTGAGAGTCACATTTGGCGCAAGTA
tetur03g04790 comp2679_seq0 GACAGGGAGGAACAATTGAGTGTTACTGTA
tetur03g04790 comp2679_seq0 GAGACAGGGAGGAACAATTGAGTGTTACTG
tetur03g04790 comp2679_seq0 GGAGGAACAATTGAGTGTTACTGTATCAAG
tetur03g04790 comp2679_seq0 GGGAGGAACAATTGAGTGTTACTGTATCAA
tetur03g04790 comp2679_seq0 GTATTGCTAAAGACACATAGAGACACGGAG
tetur03g04790 comp2679_seq0 GTCCAAGGTGAGAGTCACATTTGGCGCAAG
tetur03g04790 comp2679_seq0 ACAGGGAGGAACAATTGAGTGTTACTGTAT
tetur03g04790 comp2679_seq0 TGGCGCAAGTAACTTCGGTTCGTACCATTC
tetur03g04790 comp2679_seq0 TGTATTGCTAAAGACACATAGAGACACGGA
tetur03g04790 comp2679_seq0 AGACAGGGAGGAACAATTGAGTGTTACTGT
tetur03g04790 comp2679_seq0 AGAGACAGGGAGGAACAATTGAGTGTTACT
tetur03g05340 comp1748_seq0 AAGATTGTCCAGAACAAACTAAAGACTCCG
tetur03g05340 comp1748_seq0 CTAAAGACTCCGATGAAGAGGAAGAACAAG
tetur03g05340 comp1748_seq0 GATTGTCCAGAACAAACTAAAGACTCCGAT
tetur03g06730 comp5971_seq0 ATGAGCTTATCGAATGGAGGAAACGACATT
tetur03g06730 comp5971_seq0 ATAAGTCGTCAACATCCTCTTCATCGCCAT
tetur03g06920 comp2470_seq0 GATAGTTGACAAATCTTCTGGGCCAGTATA
tetur03g08070 comp3960_seq0 CCTGTGAAATTGAATCTCAACCAGAGTGTG
tetur03g08070 comp3960_seq0 CTGTGAAATTGAATCTCAACCAGAGTGTGA
tetur03g08070 comp3960_seq0 TTGAATCTCAACCAGAGTGTGATAGAGAAG
tetur03g08430 comp5886_seq0 ATGGACCCTGTGCGTTGATAACTCCAAGAT
tetur03g08430 comp5886_seq0 AAACCTGGCCTTACTACTGTGCTCTTGGAC
tetur03g08430 comp5886_seq0 CAAACCTGGCCTTACTACTGTGCTCTTGGA
tetur03g08430 comp5886_seq0 CAGAATGGACCCTGTGCGTTGATAACTCCA
tetur03g08430 comp5886_seq0 CCCTGTGCGTTGATAACTCCAAGATGGGAG
tetur03g08430 comp5886_seq0 CCTGTGCGTTGATAACTCCAAGATGGGAGC
tetur03g08430 comp5886_seq0 CTAACAGAATGGACCCTGTGCGTTGATAAC
tetur03g08430 comp5886_seq0 CTCTAACAGAATGGACCCTGTGCGTTGATA
tetur03g08430 comp5886_seq0 CTGTGCGTTGATAACTCCAAGATGGGAGCA
tetur03g08430 comp5886_seq0 GAATGGACCCTGTGCGTTGATAACTCCAAG
tetur03g08430 comp5886_seq0 GACAAACCTGGCCTTACTACTGTGCTCTTG
tetur03g08430 comp5886_seq0 GACCCTGTGCGTTGATAACTCCAAGATGGG
tetur03g08430 comp5886_seq0 ACAAACCTGGCCTTACTACTGTGCTCTTGG
tetur03g08430 comp5886_seq0 GTCTCTAACAGAATGGACCCTGTGCGTTGA
tetur03g08430 comp5886_seq0 GTGCGTTGATAACTCCAAGATGGGAGCACT
tetur03g08430 comp5886_seq0 ACAGAATGGACCCTGTGCGTTGATAACTCC
tetur03g08430 comp5886_seq0 TCTAACAGAATGGACCCTGTGCGTTGATAA
tetur03g08430 comp5886_seq0 TGGACCCTGTGCGTTGATAACTCCAAGATG
tetur03g08430 comp5886_seq0 TGTGCGTTGATAACTCCAAGATGGGAGCAC
tetur03g08430 comp5886_seq0 AACAGAATGGACCCTGTGCGTTGATAACTC
tetur03g08590 comp829_seq1 ATTCTTGTCGTAACACGATCGATGGTGTCT
tetur03g08590 comp829_seq1 CAGCATTTAATCACTTCAACAAGCCAAAGG
tetur03g08590 comp829_seq1 CCAGCATTTAATCACTTCAACAAGCCAAAG
tetur03g08590 comp829_seq1 CCTTTGCCTCAGCTAATTTATCCGTGTCAT
tetur03g08590 comp829_seq1 CTATGATAGGAGAAGGATCGTATGGCATAA
tetur03g08590 comp829_seq1 CTCTATGATAGGAGAAGGATCGTATGGCAT
tetur03g08590 comp829_seq1 CTTGTCGTAACACGATCGATGGTGTCTCCT
tetur03g08590 comp829_seq1 CTTTGCCTCAGCTAATTTATCCGTGTCATT
tetur03g08590 comp829_seq1 GAGCGATCACAGAGTTCTCTGGTAGAGTCA
tetur03g08590 comp829_seq1 AATTCTTGTCGTAACACGATCGATGGTGTC
tetur03g08590 comp829_seq1 GGAGAAGGATCGTATGGCATAACCATCTCG
tetur03g08590 comp829_seq1 GTCGTAACACGATCGATGGTGTCTCCTTCA
tetur03g08590 comp829_seq1 TATGATAGGAGAAGGATCGTATGGCATAAC
tetur03g08590 comp829_seq1 TCTATGATAGGAGAAGGATCGTATGGCATA
tetur03g08590 comp829_seq1 TCTTGTCGTAACACGATCGATGGTGTCTCC
tetur03g08590 comp829_seq1 TGAGCGATCACAGAGTTCTCTGGTAGAGTC
tetur03g08590 comp829_seq1 TGTCGTAACACGATCGATGGTGTCTCCTTC
tetur03g08590 comp829_seq1 TTCTTGTCGTAACACGATCGATGGTGTCTC
tetur03g08590 comp829_seq1 AGAACCACAAAGCTCACGATACTTGTTTCG
tetur03g08590 comp829_seq1 AGGAGAAGGATCGTATGGCATAACCATCTC
tetur03g08590 comp829_seq1 ATAGGAGAAGGATCGTATGGCATAACCATC
tetur03g08880 comp1208_seq0 ATTCTCAACAGGATCAGAACACTTATGGGT
tetur03g08880 comp1208_seq0 GTGACTACAATCAACATCATGATACCTGCT
tetur03g08880 comp1208_seq0 TCTCAACAGGATCAGAACACTTATGGGTAG
tetur03g08880 comp1208_seq0 TTCTCAACAGGATCAGAACACTTATGGGTA
tetur03g08880 comp1208_seq0 AGTGACTACAATCAACATCATGATACCTGC
tetur03g09190 comp459_seq0 CAGGAACCACCAACAAGTATCAACGCCACA
tetur03g09190 comp459_seq0 CCAGTGTCTTCTATTTGTGCTCTGTGTACT
tetur03g09190 comp459_seq0 CCTTGCTTACTAGTGCCAGTGTCTTCTATT
tetur03g09190 comp459_seq0 CTAGTGCCAGTGTCTTCTATTTGTGCTCTG
tetur03g09190 comp459_seq0 CTCTTCAGGAACCACCAACAAGTATCAACG
tetur03g09190 comp459_seq0 CTTACTAGTGCCAGTGTCTTCTATTTGTGC
tetur03g09190 comp459_seq0 CTTCAGGAACCACCAACAAGTATCAACGCC
tetur03g09190 comp459_seq0 GAACCACCAACAAGTATCAACGCCACAACC
tetur03g09190 comp459_seq0 GCCAGTGTCTTCTATTTGTGCTCTGTGTAC
tetur03g09190 comp459_seq0 GCTCTTCAGGAACCACCAACAAGTATCAAC
tetur03g09190 comp459_seq0 GCTTACTAGTGCCAGTGTCTTCTATTTGTG
tetur03g09190 comp459_seq0 GGAACCACCAACAAGTATCAACGCCACAAC
tetur03g09190 comp459_seq0 GTGCCAGTGTCTTCTATTTGTGCTCTGTGT
tetur03g09190 comp459_seq0 TACTAGTGCCAGTGTCTTCTATTTGTGCTC
tetur03g09190 comp459_seq0 TCAACGCCACAACCACCACCATTGTTATCA
tetur03g09190 comp459_seq0 TCAGGAACCACCAACAAGTATCAACGCCAC
tetur03g09190 comp459_seq0 ACCACCAACAAGTATCAACGCCACAACCAC
tetur03g09190 comp459_seq0 TCTTCAGGAACCACCAACAAGTATCAACGC
tetur03g09190 comp459_seq0 TGCCAGTGTCTTCTATTTGTGCTCTGTGTA
tetur03g09190 comp459_seq0 TGCTCTTCAGGAACCACCAACAAGTATCAA
tetur03g09190 comp459_seq0 TTCAGGAACCACCAACAAGTATCAACGCCA
tetur03g09190 comp459_seq0 TTGCTTACTAGTGCCAGTGTCTTCTATTTG
tetur03g09190 comp459_seq0 ACTAGTGCCAGTGTCTTCTATTTGTGCTCT
tetur03g09190 comp459_seq0 AACAAGTATCAACGCCACAACCACCACCAT
tetur03g09190 comp459_seq0 AGTGCCAGTGTCTTCTATTTGTGCTCTGTG
tetur03g09190 comp459_seq0 ATCAACGCCACAACCACCACCATTGTTATC
tetur03g09710 comp2412_seq0 GATTAATAAACACGCGGCTTATTCAGGATG
tetur03g09710 comp2412_seq0 GTACAATGAGATGGTTTGTTGGAAAGTCCA
tetur03g09710 comp2412_seq0 AGTACAATGAGATGGTTTGTTGGAAAGTCC
tetur04g00190 comp815_seq2 ATCTTATACCACCACCAGCAGGATTACGGG
tetur04g00190 comp815_seq2 CTTATACCACCACCAGCAGGATTACGGGTG
tetur04g00660 comp3299_seq0 CTTATAGCCGGAACTTGCACCATTGATGTT
tetur04g00660 comp3299_seq0 GCTTATAGCCGGAACTTGCACCATTGATGT
tetur04g00660 comp3299_seq0 TATAGCCGGAACTTGCACCATTGATGTTTG
tetur04g01850 comp5706_seq0 AATCCGCTCTGAGTTCTGAGTTCTCTGAGC
tetur04g01850 comp5706_seq0 TCCGCTCTGAGTTCTGAGTTCTCTGAGCAA
tetur04g01850 comp5706_seq0 AAATCCGCTCTGAGTTCTGAGTTCTCTGAG
tetur04g02630 comp5436_seq0 ATCGAATCTCACCATACACCTACAATTTCC
tetur04g02630 comp5436_seq0 ATGCATCGAATCTCACCATACACCTACAAT
tetur04g02630 comp5436_seq0 CAAAGAGAAGATGTTGTCGAGATTTGTCTC
tetur04g02630 comp5436_seq0 CACCATACACCTACAATTTCCATTCTTTGG
tetur04g02630 comp5436_seq0 CAGTACCCTCCATGCATCGAATCTCACCAT
tetur04g02630 comp5436_seq0 CATCGAATCTCACCATACACCTACAATTTC
tetur04g02630 comp5436_seq0 CATGCATCGAATCTCACCATACACCTACAA
tetur04g02630 comp5436_seq0 CCAAAGAGAAGATGTTGTCGAGATTTGTCT
tetur04g02630 comp5436_seq0 CCATGCATCGAATCTCACCATACACCTACA
tetur04g02630 comp5436_seq0 CCCTCCATGCATCGAATCTCACCATACACC
tetur04g02630 comp5436_seq0 CCTCCATGCATCGAATCTCACCATACACCT
tetur04g02630 comp5436_seq0 CGAATCTCACCATACACCTACAATTTCCAT
tetur04g02630 comp5436_seq0 CTCCATGCATCGAATCTCACCATACACCTA
tetur04g02630 comp5436_seq0 AAAGAGAAGATGTTGTCGAGATTTGTCTCC
tetur04g02630 comp5436_seq0 AATAAACAGTACCCTCCATGCATCGAATCT
tetur04g02630 comp5436_seq0 GAAATAAACAGTACCCTCCATGCATCGAAT
tetur04g02630 comp5436_seq0 GGAAATAAACAGTACCCTCCATGCATCGAA
tetur04g02630 comp5436_seq0 GTACCCTCCATGCATCGAATCTCACCATAC
tetur04g02630 comp5436_seq0 GTGGAAATAAACAGTACCCTCCATGCATCG
tetur04g02630 comp5436_seq0 TAAACAGTACCCTCCATGCATCGAATCTCA
tetur04g02630 comp5436_seq0 TACCCTCCATGCATCGAATCTCACCATACA
tetur04g02630 comp5436_seq0 TCCATGCATCGAATCTCACCATACACCTAC
tetur04g02630 comp5436_seq0 TCGAATCTCACCATACACCTACAATTTCCA
tetur04g02630 comp5436_seq0 AAATAAACAGTACCCTCCATGCATCGAATC
tetur04g02630 comp5436_seq0 AAACAGTACCCTCCATGCATCGAATCTCAC
tetur04g02630 comp5436_seq0 ACCCTCCATGCATCGAATCTCACCATACAC
tetur04g02630 comp5436_seq0 TGTGGAAATAAACAGTACCCTCCATGCATC
tetur04g02630 comp5436_seq0 ATAAACAGTACCCTCCATGCATCGAATCTC
tetur04g02630 comp5436_seq0 AACAGTACCCTCCATGCATCGAATCTCACC
tetur04g04130 comp898_seq0 ATTGACCCTAGTGGTATTGATCCCACAGGT
tetur04g04130 comp898_seq0 CCACAGGTACCATTACCATCTCTTCCTGTT
tetur04g04130 comp898_seq0 CCCACAGGTACCATTACCATCTCTTCCTGT
tetur04g04130 comp898_seq0 GATTGACCCTAGTGGTATTGATCCCACAGG
tetur04g04130 comp898_seq0 TCCCACAGGTACCATTACCATCTCTTCCTG
tetur04g04130 comp898_seq0 TGACCCTAGTGGTATTGATCCCACAGGTAC
tetur04g04130 comp898_seq0 TTGACCCTAGTGGTATTGATCCCACAGGTA
tetur04g04130 comp898_seq0 ATCCCACAGGTACCATTACCATCTCTTCCT
tetur04g04570 comp933_seq0 ATGGCTTCTCAGATTCTCAACGATACACAG
tetur04g04570 comp933_seq0 ATTTGATCGACCAACATGTCCGCTAGTCTG
tetur04g04570 comp933_seq0 CAAGGTTCATGGCTTCTCAGATTCTCAACG
tetur04g04570 comp933_seq0 CATGGCTTCTCAGATTCTCAACGATACACA
tetur04g04570 comp933_seq0 GATTATCCAATAACGCACAACACCCAGTAA
tetur04g04570 comp933_seq0 GCTTCTCAGATTCTCAACGATACACAGCAA
tetur04g04570 comp933_seq0 GGCTTCTCAGATTCTCAACGATACACAGCA
tetur04g04570 comp933_seq0 GGTTCATGGCTTCTCAGATTCTCAACGATA
tetur04g04570 comp933_seq0 GTTCATGGCTTCTCAGATTCTCAACGATAC
tetur04g04570 comp933_seq0 TAACGCACAACACCCAGTAAAGATGGTAAC
tetur04g04570 comp933_seq0 TATCCAATAACGCACAACACCCAGTAAAGA
tetur04g04570 comp933_seq0 TCATGGCTTCTCAGATTCTCAACGATACAC
tetur04g04570 comp933_seq0 TGGCTTCTCAGATTCTCAACGATACACAGC
tetur04g04570 comp933_seq0 TTATCCAATAACGCACAACACCCAGTAAAG
tetur04g04570 comp933_seq0 TTATTTGATCGACCAACATGTCCGCTAGTC
tetur04g04570 comp933_seq0 TTCAAGGTTCATGGCTTCTCAGATTCTCAA
tetur04g04570 comp933_seq0 TTCATGGCTTCTCAGATTCTCAACGATACA
tetur04g04570 comp933_seq0 AGGTTCATGGCTTCTCAGATTCTCAACGAT
tetur04g05030 comp3206_seq0 AACTAAAGCAAACACCCAACTTGTTGACTG
tetur04g05030 comp3206_seq0 CTAAAGCAAACACCCAACTTGTTGACTGTA
tetur04g05030 comp3206_seq0 GAAACTAAAGCAAACACCCAACTTGTTGAC
tetur04g05030 comp3206_seq0 ACTAAAGCAAACACCCAACTTGTTGACTGT
tetur04g05040 comp3840_seq0 GTACGGTCCGAGGATTCAGTTCGAAGAGTT
tetur04g05040 comp3840_seq0 TACGGTCCGAGGATTCAGTTCGAAGAGTTA
tetur04g05040 comp3840_seq0 TTCAAACTCTGTTGAACTCGTACGGTCCGA
tetur04g05040 comp3840_seq0 ACGGTCCGAGGATTCAGTTCGAAGAGTTAC
tetur04g05650 comp58_seq0 GAAAGGGCAAGAGAAGATAAACACCAGAGG
tetur04g05650 comp58_seq0 GAGAAAGGGCAAGAGAAGATAAACACCAGA
tetur04g05650 comp58_seq0 AGAAAGGGCAAGAGAAGATAAACACCAGAG
tetur04g05650 comp58_seq0 AGAGAAAGGGCAAGAGAAGATAAACACCAG
tetur04g06670 comp2353_seq0 AAGAAGCTTCACGGCGAGCTTTACTGATCG
tetur04g06670 comp2353_seq0 AAGCTTCACGGCGAGCTTTACTGATCGTTG
tetur04g06670 comp2353_seq0 CTGATCGTTGAAGATGAAGATACTGGTGGT
tetur04g06670 comp2353_seq0 GAAGCTTCACGGCGAGCTTTACTGATCGTT
tetur04g06670 comp2353_seq0 TACTGATCGTTGAAGATGAAGATACTGGTG
tetur04g06670 comp2353_seq0 TGATCGTTGAAGATGAAGATACTGGTGGTA
tetur04g06670 comp2353_seq0 ACTGATCGTTGAAGATGAAGATACTGGTGG
tetur04g06670 comp2353_seq0 AGAAGCTTCACGGCGAGCTTTACTGATCGT
tetur04g06950 comp5264_seq0 AACCTGGACAATTTACCATGATCACCAAGT
tetur04g06950 comp5264_seq0 CATCAACACCAGAGGAGATTAACCTGGACA
tetur04g06950 comp5264_seq0 TAACCTGGACAATTTACCATGATCACCAAG
tetur04g06950 comp5264_seq0 ACATCAACACCAGAGGAGATTAACCTGGAC
tetur04g06950 comp5264_seq0 ACCTGGACAATTTACCATGATCACCAAGTC
tetur04g07470 comp5131_seq0 CCAGTATTTACGGTTGATGGATTAACAGTG
tetur04g07470 comp5131_seq0 CCTTGACGGTGTGATTAATGACAATGAACG
tetur04g07470 comp5131_seq0 CGTGTATTTGTTGACGCTTGCAGCTGACGA
tetur04g07470 comp5131_seq0 CGTTGTTTACCTGAACCAACCAGTATTTAC
tetur04g07470 comp5131_seq0 CTCTATCCTGTTCGAGTTACAGTGCATTTG
tetur04g07470 comp5131_seq0 CTTGACGGTGTGATTAATGACAATGAACGA
tetur04g07470 comp5131_seq0 GAATCGCCAACTAACACATGGAGGGTTAAA
tetur04g07470 comp5131_seq0 GACGGTGTGATTAATGACAATGAACGATCT
tetur04g07470 comp5131_seq0 GCCGTGTATTTGTTGACGCTTGCAGCTGAC
tetur04g07470 comp5131_seq0 GGAATCGCCAACTAACACATGGAGGGTTAA
tetur04g07470 comp5131_seq0 GTCTCTATCCTGTTCGAGTTACAGTGCATT
tetur04g07470 comp5131_seq0 GTGTATTTGTTGACGCTTGCAGCTGACGAG
tetur04g07470 comp5131_seq0 GTTGTTTACCTGAACCAACCAGTATTTACG
tetur04g07470 comp5131_seq0 TCTATCCTGTTCGAGTTACAGTGCATTTGA
tetur04g07470 comp5131_seq0 TGACGGTGTGATTAATGACAATGAACGATC
tetur04g07470 comp5131_seq0 TTGTTTACCTGAACCAACCAGTATTTACGG
tetur04g08620 comp1691_seq0 CAGCCAGTTTCGGGTGCTGATGTTTATGTT
tetur04g08620 comp1691_seq0 GCACTCCACTCCACTCCTATACATACGTAT
tetur04g08740 comp952_seq0 CACCCATATTTACGGAAAGAGAAAGAACAC
tetur04g08740 comp952_seq0 GAGGCAACCGAATTGATTGCTTTAACAACC
tetur04g08740 comp952_seq0 GCAACCGAATTGATTGCTTTAACAACCACT
tetur04g08740 comp952_seq0 GGAGGCAACCGAATTGATTGCTTTAACAAC
tetur04g08740 comp952_seq0 GGCAACCGAATTGATTGCTTTAACAACCAC
tetur04g09210 comp7213_seq0 CACACTGCTACTAGATTTAGGAATCGTCGC
tetur04g09210 comp7213_seq0 CACTGCTACTAGATTTAGGAATCGTCGCTC
tetur04g09210 comp7213_seq0 CTGCTACTAGATTTAGGAATCGTCGCTCTT
tetur04g09210 comp7213_seq0 CTTCAAGTATCGTACTGCCATTGGAGTTTA
tetur04g09210 comp7213_seq0 GTAATTTACCCAGGCATGGATATCGTTGAA
tetur04g09210 comp7213_seq0 ACACTGCTACTAGATTTAGGAATCGTCGCT
tetur04g09210 comp7213_seq0 GTTGGACTGAGTGAAGATGGTTGACTACCA
tetur04g09210 comp7213_seq0 TAGTTGGACTGAGTGAAGATGGTTGACTAC
tetur04g09210 comp7213_seq0 TCACACTGCTACTAGATTTAGGAATCGTCG
tetur04g09210 comp7213_seq0 TTAGTTGGACTGAGTGAAGATGGTTGACTA
tetur04g09210 comp7213_seq0 ACTGCTACTAGATTTAGGAATCGTCGCTCT
tetur04g09210 comp7213_seq0 AGTTGGACTGAGTGAAGATGGTTGACTACC
tetur05g00120 comp23_seq16 ATTCGCGCTCAACCACCGACATCAATTCTG
tetur05g00120 comp23_seq16 CAATACCAATCGGGCTCTCATCATTATCCA
tetur05g00120 comp23_seq16 CTACCACCTCCGTTAACGATACCGGACAAC
tetur05g00120 comp23_seq16 CTGGCGGTCTATTGTTGATCACTCGTAAAT
tetur05g00120 comp23_seq16 AATACCAATCGGGCTCTCATCATTATCCAT
tetur05g00120 comp23_seq16 GACTGGCGGTCTATTGTTGATCACTCGTAA
tetur05g00120 comp23_seq16 TACCAATCGGGCTCTCATCATTATCCATAC
tetur05g00120 comp23_seq16 TCAATACCAATCGGGCTCTCATCATTATCC
tetur05g00120 comp23_seq16 TGACTGGCGGTCTATTGTTGATCACTCGTA
tetur05g00120 comp23_seq16 TTCGCGCTCAACCACCGACATCAATTCTGA
tetur05g02060 comp392_seq0 ATGACCCACAGAAATGTAACCAAGTTGAGC
tetur05g02060 comp392_seq0 CAACCGTTTCCTTTAAATGACCCACAGAAA
tetur05g02060 comp392_seq0 AATGACCCACAGAAATGTAACCAAGTTGAG
tetur05g02060 comp392_seq0 TAGAGTAACAACGGCCTAAAGTGAAGTAGG
tetur05g02060 comp392_seq0 TCTTTCGGTTCCGTGCAGAACATATTAGAG
tetur05g02060 comp392_seq0 TTCTTTCGGTTCCGTGCAGAACATATTAGA
tetur05g02060 comp392_seq0 TTTCTTTCGGTTCCGTGCAGAACATATTAG
tetur05g03030 comp2516_seq0 CCTCTGGTCAACATTGGACTCCATCTAAAC
tetur05g03030 comp2516_seq0 CTCTGGTCAACATTGGACTCCATCTAAACC
tetur05g03030 comp2516_seq0 CTGGTCAACATTGGACTCCATCTAAACCCA
tetur05g03030 comp2516_seq0 TCTGGTCAACATTGGACTCCATCTAAACCC
tetur05g03140 comp559_seq0 ATTCTTGTGAAGCCATTGAGTCCACATCAT
tetur05g03140 comp559_seq0 ATTTGCATCCTGATTACTTCACAAGACTGG
tetur05g03140 comp559_seq0 CATTACCTGTGACCAGATAAATTTCTGACC
tetur05g03140 comp559_seq0 CATTGAGTCCACATCATTACCTGTGACCAG
tetur05g03140 comp559_seq0 CCAGATAAATTTCTGACCATTAGCCGACAT
tetur05g03140 comp559_seq0 CCATTGAGTCCACATCATTACCTGTGACCA
tetur05g03140 comp559_seq0 CCTGTGACCAGATAAATTTCTGACCATTAG
tetur05g03140 comp559_seq0 CCTTATTCTTGTGAAGCCATTGAGTCCACA
tetur05g03140 comp559_seq0 CTGTGACCAGATAAATTTCTGACCATTAGC
tetur05g03140 comp559_seq0 CTTATTCTTGTGAAGCCATTGAGTCCACAT
tetur05g03140 comp559_seq0 CTTGTGAAGCCATTGAGTCCACATCATTAC
tetur05g03140 comp559_seq0 GAAGCCATTGAGTCCACATCATTACCTGTG
tetur05g03140 comp559_seq0 GACCAGATAAATTTCTGACCATTAGCCGAC
tetur05g03140 comp559_seq0 GAGTCCACATCATTACCTGTGACCAGATAA
tetur05g03140 comp559_seq0 GCCATTGAGTCCACATCATTACCTGTGACC
tetur05g03140 comp559_seq0 GTCCACATCATTACCTGTGACCAGATAAAT
tetur05g03140 comp559_seq0 GTGAAGCCATTGAGTCCACATCATTACCTG
tetur05g03140 comp559_seq0 GTGACCAGATAAATTTCTGACCATTAGCCG
tetur05g03140 comp559_seq0 TATTCTTGTGAAGCCATTGAGTCCACATCA
tetur05g03140 comp559_seq0 TCTTGTGAAGCCATTGAGTCCACATCATTA
tetur05g03140 comp559_seq0 TGAGTCCACATCATTACCTGTGACCAGATA
tetur05g03140 comp559_seq0 TTATTCTTGTGAAGCCATTGAGTCCACATC
tetur05g03140 comp559_seq0 TTGTGAAGCCATTGAGTCCACATCATTACC
tetur05g03140 comp559_seq0 AGCCATTGAGTCCACATCATTACCTGTGAC
tetur05g03760 comp1173_seq0 CAAGCCGACTCATTCTGAGTTTCAACTCAG
tetur05g03760 comp1173_seq0 TCAAGCCGACTCATTCTGAGTTTCAACTCA
tetur05g03760 comp1173_seq0 ATCAAGCCGACTCATTCTGAGTTTCAACTC
tetur05g05770 comp5355_seq0 CAGAGACAAGTAAATGTTATCGCAACTCAG
tetur05g05770 comp5355_seq0 CCACTGATCAAATGAGTACGGCGGTTACCA
tetur05g05770 comp5355_seq0 CCAGAGACAAGTAAATGTTATCGCAACTCA
tetur05g05770 comp5355_seq0 GGTTGCAACAGCAGTGCGTCTACCGAAATA
tetur05g05770 comp5355_seq0 GTTGCAACAGCAGTGCGTCTACCGAAATAT
tetur05g05770 comp5355_seq0 ACCACTGATCAAATGAGTACGGCGGTTACC
tetur05g05770 comp5355_seq0 TTGCAACAGCAGTGCGTCTACCGAAATATC
tetur05g06120 comp1102_seq0 AACGTGCACAATCGGCCAATGAAATTAAGC
tetur05g06120 comp1102_seq0 CAGATCACTGATCATTAACTTCCGAACATG
tetur05g06120 comp1102_seq0 GACAGATCACTGATCATTAACTTCCGAACA
tetur05g06120 comp1102_seq0 ACGTGCACAATCGGCCAATGAAATTAAGCC
tetur05g06850 comp1379_seq0 CGATACCAACAGAGTCCTCTTTAACTGCAG
tetur05g06850 comp1379_seq0 GCTTTGGATCTTGATGTTCCTGCTCCCTTG
tetur05g06850 comp1379_seq0 GGCTTTGGATCTTGATGTTCCTGCTCCCTT
tetur05g07250 comp58_seq2 ATCTTCCATAATGCTTGATCACGCTCATCG
tetur05g07250 comp58_seq2 ATGCTTGATCACGCTCATCGTGATCGTGAT
tetur05g07250 comp58_seq2 CATAATGCTTGATCACGCTCATCGTGATCG
tetur05g07250 comp58_seq2 CATCTTCCATAATGCTTGATCACGCTCATC
tetur05g07250 comp58_seq2 CCATAATGCTTGATCACGCTCATCGTGATC
tetur05g07250 comp58_seq2 CGTGCTTAAGTGTACATCTTCCATAATGCT
tetur05g07250 comp58_seq2 CTTCCATAATGCTTGATCACGCTCATCGTG
tetur05g07250 comp58_seq2 CTTGATCACGCTCATCGTGATCGTGATCAT
tetur05g07250 comp58_seq2 GATCACGCTCATCGTGATCGTGATCATCAT
tetur05g07250 comp58_seq2 GCTTGATCACGCTCATCGTGATCGTGATCA
tetur05g07250 comp58_seq2 GGTGAACGTGCTTAAGTGTACATCTTCCAT
tetur05g07250 comp58_seq2 GTACATCTTCCATAATGCTTGATCACGCTC
tetur05g07250 comp58_seq2 GTGAACGTGCTTAAGTGTACATCTTCCATA
tetur05g07250 comp58_seq2 GTGTACATCTTCCATAATGCTTGATCACGC
tetur05g07250 comp58_seq2 TAATGCTTGATCACGCTCATCGTGATCGTG
tetur05g07250 comp58_seq2 ACATCTTCCATAATGCTTGATCACGCTCAT
tetur05g07250 comp58_seq2 TGATCACGCTCATCGTGATCGTGATCATCA
tetur05g07250 comp58_seq2 TGCTTGATCACGCTCATCGTGATCGTGATC
tetur05g07250 comp58_seq2 TTCCATAATGCTTGATCACGCTCATCGTGA
tetur05g07250 comp58_seq2 TTGATCACGCTCATCGTGATCGTGATCATC
tetur05g07250 comp58_seq2 ACGTGCTTAAGTGTACATCTTCCATAATGC
tetur05g07250 comp58_seq2 AGTGTACATCTTCCATAATGCTTGATCACG
tetur05g07250 comp58_seq2 ATAATGCTTGATCACGCTCATCGTGATCGT
tetur05g07710 comp4763_seq0 AACGGTGCTTCAACCTCTTCTGGTAATCCT
tetur05g07710 comp4763_seq0 CAGTAAACGGTGCTTCAACCTCTTCTGGTA
tetur05g07710 comp4763_seq0 AAACGGTGCTTCAACCTCTTCTGGTAATCC
tetur05g07710 comp4763_seq0 CGGTGCTTCAACCTCTTCTGGTAATCCTCA
tetur05g07710 comp4763_seq0 GCTTCAACCTCTTCTGGTAATCCTCATAAT
tetur05g07710 comp4763_seq0 GGTGCTTCAACCTCTTCTGGTAATCCTCAT
tetur05g07710 comp4763_seq0 GTAAACGGTGCTTCAACCTCTTCTGGTAAT
tetur05g07710 comp4763_seq0 GTGCTTCAACCTCTTCTGGTAATCCTCATA
tetur05g07710 comp4763_seq0 TAAACGGTGCTTCAACCTCTTCTGGTAATC
tetur05g07710 comp4763_seq0 TGCTTCAACCTCTTCTGGTAATCCTCATAA
tetur05g07710 comp4763_seq0 ACGGTGCTTCAACCTCTTCTGGTAATCCTC
tetur05g09313 comp2255_seq0 GGAAACCACTATTGGTTGCAAATATCACCT
tetur05g09313 comp2255_seq0 GGTTGCAAATATCACCTTAAACTCGCCTTA
tetur05g09313 comp2255_seq0 TGGAAACCACTATTGGTTGCAAATATCACC
tetur06g04680 comp4269_seq0 CGAAACGATTCATGAAAGAGGAAACTCACG
tetur06g04680 comp4269_seq0 CGCGAAACGATTCATGAAAGAGGAAACTCA
tetur06g04680 comp4269_seq0 GAAACGATTCATGAAAGAGGAAACTCACGA
tetur06g04680 comp4269_seq0 GCGAAACGATTCATGAAAGAGGAAACTCAC
tetur06g05730 comp2971_seq0 CCGATATCCGTCTTTCTGATTCCAAGGAGA
tetur06g05730 comp2971_seq0 CGATATCCGTCTTTCTGATTCCAAGGAGAA
tetur06g05730 comp2971_seq0 CTCTTCCGATATCCGTCTTTCTGATTCCAA
tetur06g05730 comp2971_seq0 CTTCCGATATCCGTCTTTCTGATTCCAAGG
tetur06g05730 comp2971_seq0 GATATCCGTCTTTCTGATTCCAAGGAGAAA
tetur06g05730 comp2971_seq0 GCTCTTCCGATATCCGTCTTTCTGATTCCA
tetur06g05730 comp2971_seq0 GGCTCTTCCGATATCCGTCTTTCTGATTCC
tetur06g05730 comp2971_seq0 GTTTGGCTCTTCCGATATCCGTCTTTCTGA
tetur06g05730 comp2971_seq0 TCCGATATCCGTCTTTCTGATTCCAAGGAG
tetur06g05730 comp2971_seq0 TCTTCCGATATCCGTCTTTCTGATTCCAAG
tetur06g05730 comp2971_seq0 TGGCTCTTCCGATATCCGTCTTTCTGATTC
tetur06g05730 comp2971_seq0 TGTTTGGCTCTTCCGATATCCGTCTTTCTG
tetur06g05730 comp2971_seq0 TTCCGATATCCGTCTTTCTGATTCCAAGGA
tetur06g05730 comp2971_seq0 TTTGTTTGGCTCTTCCGATATCCGTCTTTC
tetur06g06260 comp1796_seq0 AACCAACGGCTGAAGCTGAAGAATCACTCG
tetur06g06260 comp1796_seq0 CAACGGCTGAAGCTGAAGAATCACTCGATT
tetur06g06260 comp1796_seq0 AACGGCTGAAGCTGAAGAATCACTCGATTT
tetur06g06260 comp1796_seq0 CCAACGGCTGAAGCTGAAGAATCACTCGAT
tetur06g06260 comp1796_seq0 CTTCTTGTGGGTTGAATCCGAGTGGCCTTG
tetur06g06260 comp1796_seq0 GAACCAACGGCTGAAGCTGAAGAATCACTC
tetur06g06260 comp1796_seq0 GGAACCAACGGCTGAAGCTGAAGAATCACT
tetur06g06260 comp1796_seq0 GTGGCCTTGCCGATTGGAGATATTCTGGTA
tetur06g06260 comp1796_seq0 TGGCCTTGCCGATTGGAGATATTCTGGTAG
tetur06g06260 comp1796_seq0 AGTGGCCTTGCCGATTGGAGATATTCTGGT
tetur07g00020 comp5283_seq0 ATCTTTAAGCGTTGGATGTTCAAGCGCCTG
tetur07g00020 comp5283_seq0 CAAGCGCCTGGTGTAACCAATTTCGTTTGT
tetur07g00020 comp5283_seq0 AAGCGCCTGGTGTAACCAATTTCGTTTGTT
tetur07g00020 comp5283_seq0 CTAAAGTACACAACCAGGTCAGTCGCAAGA
tetur07g00020 comp5283_seq0 CTTTAAGCGTTGGATGTTCAAGCGCCTGGT
tetur07g00020 comp5283_seq0 AATCTTTAAGCGTTGGATGTTCAAGCGCCT
tetur07g00020 comp5283_seq0 TCTAAAGTACACAACCAGGTCAGTCGCAAG
tetur07g00020 comp5283_seq0 TCTTTAAGCGTTGGATGTTCAAGCGCCTGG
tetur07g00020 comp5283_seq0 AGCGCCTGGTGTAACCAATTTCGTTTGTTG
tetur07g00340 comp3515_seq0 CAGGTGATTCCAATTTGGAGGTACCACGAA
tetur07g00340 comp3515_seq0 GGTGATTCCAATTTGGAGGTACCACGAATT
tetur07g00340 comp3515_seq0 GTGATTCCAATTTGGAGGTACCACGAATTC
tetur07g00340 comp3515_seq0 AGGTGATTCCAATTTGGAGGTACCACGAAT
tetur07g00620 comp4021_seq0 GGATAATTGTTCACTTAATCGCTCAGACAC
tetur07g01510 comp3124_seq0 CCAGTGAATGATATCTTGACCATTTCACCA
tetur07g01510 comp3124_seq0 CCAGTTCAACGTGTGCTTGTTTATTGGCAT
tetur07g01510 comp3124_seq0 GAGATCTTCTTCCTTCTTGTGAGGCACGAC
tetur07g01510 comp3124_seq0 GATCTTCTTCCTTCTTGTGAGGCACGACTA
tetur07g01510 comp3124_seq0 GCCAGTTCAACGTGTGCTTGTTTATTGGCA
tetur07g01510 comp3124_seq0 TCCAGTGAATGATATCTTGACCATTTCACC
tetur07g01510 comp3124_seq0 ACCAGCGGGAGTCTTGATGTATTCATCGGG
tetur07g01510 comp3124_seq0 AGATCTTCTTCCTTCTTGTGAGGCACGACT
tetur07g01540 comp3566_seq0 CAAAGAGCCAATGAGAAGCCAATGAGAAGC
tetur07g01540 comp3566_seq0 CAACAAAGAGCCAATGAGAAGCCAATGAGA
tetur07g01540 comp3566_seq0 CCCAACGGAACTCGTATTGAACGCTTTCTG
tetur07g01540 comp3566_seq0 GAGCCAATGAGAAGCCAATGAGAAGCAATT
tetur07g01540 comp3566_seq0 GATCAACAAAGAGCCAATGAGAAGCCAATG
tetur07g01540 comp3566_seq0 ACAAAGAGCCAATGAGAAGCCAATGAGAAG
tetur07g01540 comp3566_seq0 TCAACAAAGAGCCAATGAGAAGCCAATGAG
tetur07g01540 comp3566_seq0 AGATCAACAAAGAGCCAATGAGAAGCCAAT
tetur07g01540 comp3566_seq0 ATCCCAACGGAACTCGTATTGAACGCTTTC
tetur07g01710 comp1681_seq0 CAACAAGCTCAACAACTAAAGCCGCCGTCA
tetur07g01710 comp1681_seq0 CCGCCGTCACTACTAAACGTTTACCTTTAC
tetur07g01710 comp1681_seq0 AAGCCGCCGTCACTACTAAACGTTTACCTT
tetur07g01710 comp1681_seq0 CGCCGTCACTACTAAACGTTTACCTTTACG
tetur07g01710 comp1681_seq0 CTAAAGCCGCCGTCACTACTAAACGTTTAC
tetur07g01710 comp1681_seq0 AAAGCCGCCGTCACTACTAAACGTTTACCT
tetur07g01710 comp1681_seq0 ACAACAAGCTCAACAACTAAAGCCGCCGTC
tetur07g01710 comp1681_seq0 ACAAGCTCAACAACTAAAGCCGCCGTCACT
tetur07g01710 comp1681_seq0 GTGGGAACCGATTTAGCTATTAGCGTGGTC
tetur07g01710 comp1681_seq0 TAAAGCCGCCGTCACTACTAAACGTTTACC
tetur07g01710 comp1681_seq0 AACAACAAGCTCAACAACTAAAGCCGCCGT
tetur07g01710 comp1681_seq0 AACAAGCTCAACAACTAAAGCCGCCGTCAC
tetur07g02440 comp2169_seq0 CACTCTTCGCGTTTATGTAATTCAGCAAAC
tetur07g02440 comp2169_seq0 CTCTTCGCGTTTATGTAATTCAGCAAACGT
tetur07g02440 comp2169_seq0 CTTCGCGTTTATGTAATTCAGCAAACGTTG
tetur07g02440 comp2169_seq0 ACTCTTCGCGTTTATGTAATTCAGCAAACG
tetur07g02570 comp961_seq0 CAGTAGAAATTTCGCGTTCTGCAGCAGACA
tetur07g02570 comp961_seq0 CCAGTAGAAATTTCGCGTTCTGCAGCAGAC
tetur07g02570 comp961_seq0 CTCACCCATCTGTTCAGCCTGATAGTTTCA
tetur07g02570 comp961_seq0 GCTCACCCATCTGTTCAGCCTGATAGTTTC
tetur07g02570 comp961_seq0 GTAGAAATTTCGCGTTCTGCAGCAGACAAA
tetur07g02570 comp961_seq0 TCACCCATCTGTTCAGCCTGATAGTTTCAA
tetur07g02730 comp366_seq0 CGGTCAAGAGAAACACAATTACCACCAGAA
tetur07g02730 comp366_seq0 TCGGTCAAGAGAAACACAATTACCACCAGA
tetur07g02730 comp366_seq0 TTGATGGTCAGAAAGGGTCAGTCGATAAAG
tetur07g03460 comp597_seq0 ATCAATGACCATTGTAAAGGTCTCCTAGTC
tetur07g03570 comp2877_seq0 GTCTCCATTTCCAATTGATTCCCTGACATC
tetur07g03610 comp654_seq0 TGACAATCTGAGCATCTATCAAGATGGCTC
tetur07g05990 comp2130_seq0 GTAACAACGCGAGAATTGTAATTCAAGGTG
tetur07g06500 comp537_seq1 AACATTGATGGCTGTGATGAAGGGAGTCAT
tetur07g06500 comp537_seq1 ATGAAGGGAGTCATATTTGGTTAGGGAAAC
tetur07g06500 comp537_seq1 ATTAACATTGATGGCTGTGATGAAGGGAGT
tetur07g06500 comp537_seq1 ATTGTCTCCTCCAATGGAGAAGAGAACTTC
tetur07g06500 comp537_seq1 ATTGTTACTATTGCCTTGCGCTAGTAGAGT
tetur07g06500 comp537_seq1 ATTTCCATTGTCTCCTCCAATGGAGAAGAG
tetur07g06500 comp537_seq1 CAATGGAGAAGAGAACTTCTTGGTAGATGT
tetur07g06500 comp537_seq1 CATTGTCTCCTCCAATGGAGAAGAGAACTT
tetur07g06500 comp537_seq1 CCAATGGAGAAGAGAACTTCTTGGTAGATG
tetur07g06500 comp537_seq1 CCATTGTCTCCTCCAATGGAGAAGAGAACT
tetur07g06500 comp537_seq1 CCTCCAATGGAGAAGAGAACTTCTTGGTAG
tetur07g06500 comp537_seq1 CCTTGCGCTAGTAGAGTAACAGGTAACCTG
tetur07g06500 comp537_seq1 CTATTGCCTTGCGCTAGTAGAGTAACAGGT
tetur07g06500 comp537_seq1 CTCCAATGGAGAAGAGAACTTCTTGGTAGA
tetur07g06500 comp537_seq1 CTCCTCCAATGGAGAAGAGAACTTCTTGGT
tetur07g06500 comp537_seq1 CTGCATTATAACGGAATCTTGCTAGAGAAG
tetur07g06500 comp537_seq1 CTTGCGCTAGTAGAGTAACAGGTAACCTGT
tetur07g06500 comp537_seq1 GAAATTTCCATTGTCTCCTCCAATGGAGAA
tetur07g06500 comp537_seq1 GAAGGGAGTCATATTTGGTTAGGGAAACTT
tetur07g06500 comp537_seq1 GAGAGTGGGAAATTTCCATTGTCTCCTCCA
tetur07g06500 comp537_seq1 GAGTGGGAAATTTCCATTGTCTCCTCCAAT
tetur07g06500 comp537_seq1 AATCTTGCTAGAGAAGAAGGACAATCTTGG
tetur07g06500 comp537_seq1 GCCTTGCGCTAGTAGAGTAACAGGTAACCT
tetur07g06500 comp537_seq1 GGAAATTTCCATTGTCTCCTCCAATGGAGA
tetur07g06500 comp537_seq1 GGGAAATTTCCATTGTCTCCTCCAATGGAG
tetur07g06500 comp537_seq1 GGGAGTCATATTTGGTTAGGGAAACTTATC
tetur07g06500 comp537_seq1 GGTTGTACTACAAGTAGCATTGGTTATGGA
tetur07g06500 comp537_seq1 GTCTCCTCCAATGGAGAAGAGAACTTCTTG
tetur07g06500 comp537_seq1 GTGGGAAATTTCCATTGTCTCCTCCAATGG
tetur07g06500 comp537_seq1 TAACATTGATGGCTGTGATGAAGGGAGTCA
tetur07g06500 comp537_seq1 TATTGCCTTGCGCTAGTAGAGTAACAGGTA
tetur07g06500 comp537_seq1 TCCATTGTCTCCTCCAATGGAGAAGAGAAC
tetur07g06500 comp537_seq1 TCCTCCAATGGAGAAGAGAACTTCTTGGTA
tetur07g06500 comp537_seq1 TCTCCTCCAATGGAGAAGAGAACTTCTTGG
tetur07g06500 comp537_seq1 TGCCTTGCGCTAGTAGAGTAACAGGTAACC
tetur07g06500 comp537_seq1 TGCGCTAGTAGAGTAACAGGTAACCTGTTA
tetur07g06500 comp537_seq1 TGGGAAATTTCCATTGTCTCCTCCAATGGA
tetur07g06500 comp537_seq1 TGTTACTATTGCCTTGCGCTAGTAGAGTAA
tetur07g06500 comp537_seq1 TTAACATTGATGGCTGTGATGAAGGGAGTC
tetur07g06500 comp537_seq1 TTACTATTGCCTTGCGCTAGTAGAGTAACA
tetur07g06500 comp537_seq1 TTCCATTGTCTCCTCCAATGGAGAAGAGAA
tetur07g06500 comp537_seq1 TTGCCTTGCGCTAGTAGAGTAACAGGTAAC
tetur07g06500 comp537_seq1 TTGTTACTATTGCCTTGCGCTAGTAGAGTA
tetur07g06500 comp537_seq1 TTTCCATTGTCTCCTCCAATGGAGAAGAGA
tetur07g06500 comp537_seq1 ACTATTGCCTTGCGCTAGTAGAGTAACAGG
tetur07g06500 comp537_seq1 AGTGGGAAATTTCCATTGTCTCCTCCAATG
tetur07g06540 comp7953_seq0 CACACCAACCCGTTATTGAAGCCACAATTT
tetur07g06540 comp7953_seq0 CCCGGTGTCAATCTTGAAGAACTTATAACC
tetur08g00990 comp344_seq6 CCATTCTGACTGAAGATTCAAGGTCTAAAG
tetur08g00990 comp344_seq6 CCTTCTTCATTCTACACAGTGTTCGCCACT
tetur08g00990 comp344_seq6 CTTCTTCATTCTACACAGTGTTCGCCACTT
tetur08g00990 comp344_seq6 GCCTTCTTCATTCTACACAGTGTTCGCCAC
tetur08g00990 comp344_seq6 TACCGATGAAACAGTTAAACCCATTCTGAC
tetur08g00990 comp344_seq6 TGCCTTCTTCATTCTACACAGTGTTCGCCA
tetur08g00990 comp344_seq6 ACCGATGAAACAGTTAAACCCATTCTGACT
tetur08g00990 comp344_seq6 TTCTGACTGAAGATTCAAGGTCTAAAGAGG
tetur08g00990 comp344_seq6 TTGTTCCTCTTCTCTTTGCCTTCTTCATTC
tetur08g01600 comp5280_seq0 ATGATGGTTCACATGGGATTTCACAGAAGT
tetur08g01600 comp5280_seq0 ATTATTACCTTCCGGTCCTGCAATACCTAG
tetur08g01600 comp5280_seq0 CAATTATTACCTTCCGGTCCTGCAATACCT
tetur08g01600 comp5280_seq0 CTTCCGGTCCTGCAATACCTAGTCAAGTGA
tetur08g01600 comp5280_seq0 TACCTTCCGGTCCTGCAATACCTAGTCAAG
tetur08g01600 comp5280_seq0 TATTACCTTCCGGTCCTGCAATACCTAGTC
tetur08g01600 comp5280_seq0 TCCGGTCCTGCAATACCTAGTCAAGTGAAA
tetur08g01600 comp5280_seq0 TTACCTTCCGGTCCTGCAATACCTAGTCAA
tetur08g01600 comp5280_seq0 TTCCGGTCCTGCAATACCTAGTCAAGTGAA
tetur08g02410 comp2798_seq0 ATTACACCCAGTTCATCTCAACCTTCGTCG
tetur08g02410 comp2798_seq0 CATTACACCCAGTTCATCTCAACCTTCGTC
tetur08g02410 comp2798_seq0 ACATTACACCCAGTTCATCTCAACCTTCGT
tetur08g02440 comp384_seq0 GCAGTACTTGGAGCATCAGATGAAACACTT
tetur08g02440 comp384_seq0 TAGCAGTACTTGGAGCATCAGATGAAACAC
tetur08g02440 comp384_seq0 TTAGCAGTACTTGGAGCATCAGATGAAACA
tetur08g02440 comp384_seq0 AGCAGTACTTGGAGCATCAGATGAAACACT
tetur08g03660 comp1054_seq0 GTGGTAAATTGTTGTTATTCGGCATCCTCG
tetur08g03660 comp1054_seq0 AAAGGTTACACATGCAATACAAGGAGGTAG
tetur08g03660 comp1054_seq0 TTGAATGGTGTTGGTGGTTTGCGTTGGAAA
tetur08g03660 comp1054_seq0 TTTGAATGGTGTTGGTGGTTTGCGTTGGAA
tetur08g03660 comp1054_seq0 AGGTTACACATGCAATACAAGGAGGTAGAG
tetur08g03660 comp1054_seq0 AGTGGTAAATTGTTGTTATTCGGCATCCTC
tetur08g04250 comp3405_seq0 CAAGGTTGGCGTAATCACTTTCCGATGGAT
tetur08g04250 comp3405_seq0 CCAAGGTTGGCGTAATCACTTTCCGATGGA
tetur08g04250 comp3405_seq0 AAGGTTGGCGTAATCACTTTCCGATGGATT
tetur08g04250 comp3405_seq0 TCCAAGGTTGGCGTAATCACTTTCCGATGG
tetur08g04490 comp2065_seq0 ATCGTCATTCACCTCGGAAGGTGATGTTCC
tetur08g04490 comp2065_seq0 ATGATTGTCGTCTTTGTATCCTTGTCGAGG
tetur08g04490 comp2065_seq0 ATTGTCGTCTTTGTATCCTTGTCGAGGCTC
tetur08g04490 comp2065_seq0 CACCTCGGAAGGTGATGTTCCTGTTGGATG
tetur08g04490 comp2065_seq0 CCTCGGAAGGTGATGTTCCTGTTGGATGTG
tetur08g04490 comp2065_seq0 CGGGCATAACAATTGAAACAGATAAGATGG
tetur08g04490 comp2065_seq0 CGTCATTCACCTCGGAAGGTGATGTTCCTG
tetur08g04490 comp2065_seq0 CGTCTTTGTATCCTTGTCGAGGCTCTTTAT
tetur08g04490 comp2065_seq0 CTCGGAAGGTGATGTTCCTGTTGGATGTGA
tetur08g04490 comp2065_seq0 CTTTGTATCCTTGTCGAGGCTCTTTATGAT
tetur08g04490 comp2065_seq0 GAAGGTGATGTTCCTGTTGGATGTGATAAT
tetur08g04490 comp2065_seq0 GATTGTCGTCTTTGTATCCTTGTCGAGGCT
tetur08g04490 comp2065_seq0 GGAAGGTGATGTTCCTGTTGGATGTGATAA
tetur08g04490 comp2065_seq0 GGTGATGTTCCTGTTGGATGTGATAATTTG
tetur08g04490 comp2065_seq0 GTCGTCTTTGTATCCTTGTCGAGGCTCTTT
tetur08g04490 comp2065_seq0 GTCTTTGTATCCTTGTCGAGGCTCTTTATG
tetur08g04490 comp2065_seq0 TCGTCTTTGTATCCTTGTCGAGGCTCTTTA
tetur08g04490 comp2065_seq0 TCTTTGTATCCTTGTCGAGGCTCTTTATGA
tetur08g04490 comp2065_seq0 TGATTGTCGTCTTTGTATCCTTGTCGAGGC
tetur08g04490 comp2065_seq0 TGGTAGATGATTGTGATTTAACATCTCGCG
tetur08g04490 comp2065_seq0 ACCTCGGAAGGTGATGTTCCTGTTGGATGT
tetur08g04490 comp2065_seq0 TTCACCTCGGAAGGTGATGTTCCTGTTGGA
tetur08g05140 comp2469_seq0 CTTCATATACTTCCGCTTTCGCTCTGGGTT
tetur08g05140 comp2469_seq0 CTTCCGTTGTTTGCCCTTGCTTCATATACT
tetur08g05140 comp2469_seq0 CTTTATTTCAGGTCTTGTTATGGGCTTGGC
tetur08g05140 comp2469_seq0 GCTTCCGTTGTTTGCCCTTGCTTCATATAC
tetur08g05140 comp2469_seq0 TCTTTATTTCAGGTCTTGTTATGGGCTTGG
tetur08g05630 comp257_seq0 ATGTAACACCAGGTTGCATGGTCACTCTTC
tetur08g05630 comp257_seq0 ATTAGCAACGTGAGTTGAAACAGTTCGCAC
tetur08g05630 comp257_seq0 ATTTCCACCAGCTTACCAGCATCGTTTATG
tetur08g05630 comp257_seq0 ATTTCGGATTTCCACCAGCTTACCAGCATC
tetur08g05630 comp257_seq0 CAACCGATGATAGGAAAGATTCAAGAGATC
tetur08g05630 comp257_seq0 CAACGTGAGTTGAAACAGTTCGCACCAAAG
tetur08g05630 comp257_seq0 CAACTGATGGTGGACAAGGACCGCCATTAA
tetur08g05630 comp257_seq0 CAAGCGTTCCTCTTGGCCCAGTTACCCTTA
tetur08g05630 comp257_seq0 CACCAGGTTGCATGGTCACTCTTCTTAGGA
tetur08g05630 comp257_seq0 AACGTGAGTTGAAACAGTTCGCACCAAAGC
tetur08g05630 comp257_seq0 CAGCTATTTACCCATTATGGACAGACACTT
tetur08g05630 comp257_seq0 CAGGTTGCATGGTCACTCTTCTTAGGAATT
tetur08g05630 comp257_seq0 CATATTAGCAACGTGAGTTGAAACAGTTCG
tetur08g05630 comp257_seq0 CATCATGTTCCTGTGAATTCTGATGGGAGA
tetur08g05630 comp257_seq0 CATGTAACACCAGGTTGCATGGTCACTCTT
tetur08g05630 comp257_seq0 CCAGGTTGCATGGTCACTCTTCTTAGGAAT
tetur08g05630 comp257_seq0 CCAGTTACCCTTACAAGACCGCGTTTAGCG
tetur08g05630 comp257_seq0 AAGAGCCTTTCCTTGTTTACATCATGTTCC
tetur08g05630 comp257_seq0 CCCAGTTACCCTTACAAGACCGCGTTTAGC
tetur08g05630 comp257_seq0 CCCATTATGGACAGACACTTTAGGTAAGTT
tetur08g05630 comp257_seq0 CCTTCCAAGATAAGCTCGTCCTTGACCGCT
tetur08g05630 comp257_seq0 CCTTTCCTTGTTTACATCATGTTCCTGTGA
tetur08g05630 comp257_seq0 AAGCGTTCCTCTTGGCCCAGTTACCCTTAC
tetur08g05630 comp257_seq0 AAGGACCGCCATTAAATTCAGCTATTTACC
tetur08g05630 comp257_seq0 CGTGAGTTGAAACAGTTCGCACCAAAGCTA
tetur08g05630 comp257_seq0 CTTGACCGCTGTGGATAGGGCACATGTAAC
tetur08g05630 comp257_seq0 CTTGTAACGATATCCAAGCGTGACGCCTTT
tetur08g05630 comp257_seq0 GACCGCCATTAAATTCAGCTATTTACCCAT
tetur08g05630 comp257_seq0 GACGGTGGTTGATTGTTGAATTCTAGCTGC
tetur08g05630 comp257_seq0 GAGCCTTTCCTTGTTTACATCATGTTCCTG
tetur08g05630 comp257_seq0 GATTTCCACCAGCTTACCAGCATCGTTTAT
tetur08g05630 comp257_seq0 GCAACGTGAGTTGAAACAGTTCGCACCAAA
tetur08g05630 comp257_seq0 GCAGAAATGAATCAACCGATGATAGGAAAG
tetur08g05630 comp257_seq0 GCCCAGTTACCCTTACAAGACCGCGTTTAG
tetur08g05630 comp257_seq0 GCCTTTCCTTGTTTACATCATGTTCCTGTG
tetur08g05630 comp257_seq0 GGACCGCCATTAAATTCAGCTATTTACCCA
tetur08g05630 comp257_seq0 GGATTTCCACCAGCTTACCAGCATCGTTTA
tetur08g05630 comp257_seq0 GTAACACCAGGTTGCATGGTCACTCTTCTT
tetur08g05630 comp257_seq0 ACACCAGGTTGCATGGTCACTCTTCTTAGG
tetur08g05630 comp257_seq0 GTTACCCTTACAAGACCGCGTTTAGCGGTT
tetur08g05630 comp257_seq0 GTTCCTCTTGGCCCAGTTACCCTTACAAGA
tetur08g05630 comp257_seq0 TACATCATGTTCCTGTGAATTCTGATGGGA
tetur08g05630 comp257_seq0 TACCCTTACAAGACCGCGTTTAGCGGTTAC
tetur08g05630 comp257_seq0 TAGCAACGTGAGTTGAAACAGTTCGCACCA
tetur08g05630 comp257_seq0 ACATCATGTTCCTGTGAATTCTGATGGGAG
tetur08g05630 comp257_seq0 TAGGATTTCAACTGATGGTGGACAAGGACC
tetur08g05630 comp257_seq0 TATTAGCAACGTGAGTTGAAACAGTTCGCA
tetur08g05630 comp257_seq0 TCAACTGATGGTGGACAAGGACCGCCATTA
tetur08g05630 comp257_seq0 TCCTTGACCGCTGTGGATAGGGCACATGTA
tetur08g05630 comp257_seq0 TGACGGTGGTTGATTGTTGAATTCTAGCTG
tetur08g05630 comp257_seq0 TTAGCAACGTGAGTTGAAACAGTTCGCACC
tetur08g05630 comp257_seq0 TTAGGATTTCAACTGATGGTGGACAAGGAC
tetur08g05630 comp257_seq0 TTCAGCTATTTACCCATTATGGACAGACAC
tetur08g05630 comp257_seq0 TTCCTCTTGGCCCAGTTACCCTTACAAGAC
tetur08g05630 comp257_seq0 TTGACCGCTGTGGATAGGGCACATGTAACA
tetur08g05630 comp257_seq0 TTTCGGATTTCCACCAGCTTACCAGCATCG
tetur08g05630 comp257_seq0 ACGTGAGTTGAAACAGTTCGCACCAAAGCT
tetur08g05630 comp257_seq0 AGAGCCTTTCCTTGTTTACATCATGTTCCT
tetur08g05630 comp257_seq0 AGCCTTTCCTTGTTTACATCATGTTCCTGT
tetur08g05630 comp257_seq0 AGGACCGCCATTAAATTCAGCTATTTACCC
tetur08g05630 comp257_seq0 AACACCAGGTTGCATGGTCACTCTTCTTAG
tetur08g05630 comp257_seq0 AGTTACCCTTACAAGACCGCGTTTAGCGGT
tetur08g05630 comp257_seq0 ATCATGTTCCTGTGAATTCTGATGGGAGAG
tetur08g05710 comp2218_seq0 CATCGATATGAACAGTTTGTTTAGATGGCG
tetur08g05710 comp2218_seq0 CGATATGAACAGTTTGTTTAGATGGCGTTC
tetur08g05710 comp2218_seq0 CTCTCGCTAAATTATAGTGGCCAAGATTCC
tetur08g05710 comp2218_seq0 GAACAGTTTGTTTAGATGGCGTTCTGATTC
tetur08g05710 comp2218_seq0 GCATCGATATGAACAGTTTGTTTAGATGGC
tetur08g06660 comp903_seq2 ATCTGGCTTTGAATTGGCTGGATCTGTTTC
tetur08g06660 comp903_seq2 CAACCAGATTATCAGCTGGAAGGTCCTTCA
tetur08g06660 comp903_seq2 CAATCTGGCTTTGAATTGGCTGGATCTGTT
tetur08g06660 comp903_seq2 CAGCTGGAAGGTCCTTCAATCTATAGCCAA
tetur08g06660 comp903_seq2 CTATAGCCAACAGTATAACCAGCATTCACA
tetur08g06660 comp903_seq2 CTGACCACGGATACCCAACTGGAAACCATA
tetur08g06660 comp903_seq2 CTGGAAGGTCCTTCAATCTATAGCCAACAG
tetur08g06660 comp903_seq2 CTGGATCTGTTTCTTTAGAAGGTGAAGGTC
tetur08g06660 comp903_seq2 CTGGCTTTGAATTGGCTGGATCTGTTTCTT
tetur08g06660 comp903_seq2 CTTGACCACGAATCTTTATGATAACGGGCA
tetur08g06660 comp903_seq2 GATCTGTTTCTTTAGAAGGTGAAGGTCACA
tetur08g06660 comp903_seq2 GATTCAAGCCTAACGCATAGTAGGTTCCTG
tetur08g06660 comp903_seq2 GCTGGAAGGTCCTTCAATCTATAGCCAACA
tetur08g06660 comp903_seq2 GCTGGATCTGTTTCTTTAGAAGGTGAAGGT
tetur08g06660 comp903_seq2 GCTTGACCACGAATCTTTATGATAACGGGC
tetur08g06660 comp903_seq2 GCTTTGAATTGGCTGGATCTGTTTCTTTAG
tetur08g06660 comp903_seq2 GGAAGGTCCTTCAATCTATAGCCAACAGTA
tetur08g06660 comp903_seq2 GGATCTGTTTCTTTAGAAGGTGAAGGTCAC
tetur08g06660 comp903_seq2 GGCAATGATCTTTCCAATACTGACCACGGA
tetur08g06660 comp903_seq2 GGCTGGATCTGTTTCTTTAGAAGGTGAAGG
tetur08g06660 comp903_seq2 GTGCCCTTCCTGATTTGATTTCTCCGATAG
tetur08g06660 comp903_seq2 GTTTCGCCGTCAATTAACAAACGCAAGGTC
tetur08g06660 comp903_seq2 TACTGACCACGGATACCCAACTGGAAACCA
tetur08g06660 comp903_seq2 TATCAGCTGGAAGGTCCTTCAATCTATAGC
tetur08g06660 comp903_seq2 TCAACCAGATTATCAGCTGGAAGGTCCTTC
tetur08g06660 comp903_seq2 TCAGCTGGAAGGTCCTTCAATCTATAGCCA
tetur08g06660 comp903_seq2 TCGCCGTCAATTAACAAACGCAAGGTCAAC
tetur08g06660 comp903_seq2 TCTATAGCCAACAGTATAACCAGCATTCAC
tetur08g06660 comp903_seq2 TGCCCTTCCTGATTTGATTTCTCCGATAGC
tetur08g06660 comp903_seq2 TGGATCTGTTTCTTTAGAAGGTGAAGGTCA
tetur08g06660 comp903_seq2 TGGCTGGATCTGTTTCTTTAGAAGGTGAAG
tetur08g06660 comp903_seq2 TGTGCCCTTCCTGATTTGATTTCTCCGATA
tetur08g06660 comp903_seq2 TTATCAGCTGGAAGGTCCTTCAATCTATAG
tetur08g06660 comp903_seq2 TTCGCCGTCAATTAACAAACGCAAGGTCAA
tetur08g06660 comp903_seq2 TTGACCACGAATCTTTATGATAACGGGCAA
tetur08g06660 comp903_seq2 TTGGCTGGATCTGTTTCTTTAGAAGGTGAA
tetur08g06660 comp903_seq2 TTTCGCCGTCAATTAACAAACGCAAGGTCA
tetur08g06660 comp903_seq2 ACGCTTGACCACGAATCTTTATGATAACGG
tetur08g06660 comp903_seq2 ACTGACCACGGATACCCAACTGGAAACCAT
tetur08g06660 comp903_seq2 AGCCACCCATTTGGAGCTCACGATTCAAGC
tetur08g06660 comp903_seq2 AGCTGGAAGGTCCTTCAATCTATAGCCAAC
tetur08g06660 comp903_seq2 ATACTGACCACGGATACCCAACTGGAAACC
tetur08g06660 comp903_seq2 ATCAGCTGGAAGGTCCTTCAATCTATAGCC
tetur08g07070 comp3752_seq0 ATGCGAAGCATACCATTCGATCAATTGGAT
tetur08g07070 comp3752_seq0 AAGCATACCATTCGATCAATTGGATCAGGG
tetur08g07070 comp3752_seq0 CGAAGCATACCATTCGATCAATTGGATCAG
tetur08g07070 comp3752_seq0 GAAGCATACCATTCGATCAATTGGATCAGG
tetur08g07070 comp3752_seq0 GCGAAGCATACCATTCGATCAATTGGATCA
tetur08g07070 comp3752_seq0 TGCGAAGCATACCATTCGATCAATTGGATC
tetur08g07070 comp3752_seq0 TTGTCGGTGATCGTGTTCAAATACTCCGAG
tetur08g07070 comp3752_seq0 AGGATTAAATGCGAAGCATACCATTCGATC
tetur09g00470 comp234_seq0 ATGATCCACAGGTCATGTTTCCGGTTAACT
tetur09g00470 comp234_seq0 ATGTTTCCGGTTAACTCAAACACGCTCTCG
tetur09g00470 comp234_seq0 CAGGTTTGACCTTTAAACGGTAGACACTTA
tetur09g00470 comp234_seq0 CATGTTTCCGGTTAACTCAAACACGCTCTC
tetur09g00470 comp234_seq0 CCAGGTTTGACCTTTAAACGGTAGACACTT
tetur09g00470 comp234_seq0 CCGTTCCAGGTTTGACCTTTAAACGGTAGA
tetur09g00470 comp234_seq0 CGTCCGTTCCAGGTTTGACCTTTAAACGGT
tetur09g00470 comp234_seq0 CGTTCCAGGTTTGACCTTTAAACGGTAGAC
tetur09g00470 comp234_seq0 CTCAAACACGCTCTCGTCAACTGGTTGTCC
tetur09g00470 comp234_seq0 GAGCCATTTACTTGGAAACAAACTCGGCCT
tetur09g00470 comp234_seq0 GATCCACAGGTCATGTTTCCGGTTAACTCA
tetur09g00470 comp234_seq0 AATGATCCACAGGTCATGTTTCCGGTTAAC
tetur09g00470 comp234_seq0 GGAGCCATTTACTTGGAAACAAACTCGGCC
tetur09g00470 comp234_seq0 GGTCATGTTTCCGGTTAACTCAAACACGCT
tetur09g00470 comp234_seq0 GTCATGTTTCCGGTTAACTCAAACACGCTC
tetur09g00470 comp234_seq0 GTCCGTTCCAGGTTTGACCTTTAAACGGTA
tetur09g00470 comp234_seq0 GTTCCAGGTTTGACCTTTAAACGGTAGACA
tetur09g00470 comp234_seq0 GTTTCCGGTTAACTCAAACACGCTCTCGTC
tetur09g00470 comp234_seq0 TCAAACACGCTCTCGTCAACTGGTTGTCCC
tetur09g00470 comp234_seq0 TCCGTTCCAGGTTTGACCTTTAAACGGTAG
tetur09g00470 comp234_seq0 TGATCCACAGGTCATGTTTCCGGTTAACTC
tetur09g00470 comp234_seq0 TTCCAGGTTTGACCTTTAAACGGTAGACAC
tetur09g00470 comp234_seq0 TTCCGGTTAACTCAAACACGCTCTCGTCAA
tetur09g00470 comp234_seq0 TTTCCGGTTAACTCAAACACGCTCTCGTCA
tetur09g00470 comp234_seq0 AGGTCATGTTTCCGGTTAACTCAAACACGC
tetur09g01250 comp2730_seq0 CAAAGCGAGTATGTTAAGAACCACGTGAAG
tetur09g01250 comp2730_seq0 CAAGCAGGCTTTAATTGATTCCAAGATCCA
tetur09g01250 comp2730_seq0 GAACGGGTATACATAACGGCGAATAAGTAC
tetur09g01250 comp2730_seq0 AATCAAAGCGAGTATGTTAAGAACCACGTG
tetur09g01250 comp2730_seq0 GAGGTAATTAGATGGATTCAAGCAGGCTTT
tetur09g01250 comp2730_seq0 GATGGATTCAAGCAGGCTTTAATTGATTCC
tetur09g01250 comp2730_seq0 GCAGGCTTTAATTGATTCCAAGATCCAATC
tetur09g01250 comp2730_seq0 TCAAAGCGAGTATGTTAAGAACCACGTGAA
tetur09g01250 comp2730_seq0 TCAAGCAGGCTTTAATTGATTCCAAGATCC
tetur09g01250 comp2730_seq0 AGCGAGTATGTTAAGAACCACGTGAAGAAT
tetur09g02180 comp420_seq4 CCGATGGACCAACAAACTATAAACACGGAC
tetur09g02180 comp420_seq4 CGATGGACCAACAAACTATAAACACGGACA
tetur09g02180 comp420_seq4 GATGGACCAACAAACTATAAACACGGACAA
tetur09g02180 comp420_seq4 GCCGATGGACCAACAAACTATAAACACGGA
tetur09g02180 comp420_seq4 TGCCGATGGACCAACAAACTATAAACACGG
tetur09g02180 comp420_seq4 TTGCCGATGGACCAACAAACTATAAACACG
tetur09g02500 comp3216_seq0 CACATACATGTCATACATCGATTAACCGGA
tetur09g02500 comp3216_seq0 CCTGTAAGAAGGAAATCAGAGATTGACACA
tetur09g02500 comp3216_seq0 GACCTGTAAGAAGGAAATCAGAGATTGACA
tetur09g02500 comp3216_seq0 ACACATACATGTCATACATCGATTAACCGG
tetur09g02500 comp3216_seq0 TACATGTCATACATCGATTAACCGGAAACG
tetur09g02500 comp3216_seq0 ACATGTCATACATCGATTAACCGGAAACGT
tetur09g02500 comp3216_seq0 TGACCTGTAAGAAGGAAATCAGAGATTGAC
tetur09g02500 comp3216_seq0 ACCTGTAAGAAGGAAATCAGAGATTGACAC
tetur09g02760 comp4243_seq0 ATCGCTTGATGAACATCGTGTATCATCAGG
tetur09g02760 comp4243_seq0 CAATCGCTTGATGAACATCGTGTATCATCA
tetur09g02760 comp4243_seq0 CTTGATGAACATCGTGTATCATCAGGCCAT
tetur09g02760 comp4243_seq0 AATCGCTTGATGAACATCGTGTATCATCAG
tetur09g02760 comp4243_seq0 GATACAATCGCTTGATGAACATCGTGTATC
tetur09g02760 comp4243_seq0 GCTTGATGAACATCGTGTATCATCAGGCCA
tetur09g02760 comp4243_seq0 GTATCATCAGGCCATAGAGTACAGTTACGA
tetur09g02760 comp4243_seq0 ACAATCGCTTGATGAACATCGTGTATCATC
tetur09g02760 comp4243_seq0 TCGCTTGATGAACATCGTGTATCATCAGGC
tetur09g02760 comp4243_seq0 TGTATCATCAGGCCATAGAGTACAGTTACG
tetur09g02760 comp4243_seq0 ATCATCAGGCCATAGAGTACAGTTACGATT
tetur09g03140 comp739_seq0 CCAATAATAAACGGTCAAGAACCCATTGTG
tetur09g03140 comp739_seq0 CTATTACTTCAACCACCATCATCGACAACA
tetur09g03140 comp739_seq0 CTCCACCCACTGCATGGCCTACCTTTAAAT
tetur09g03140 comp739_seq0 ACTATTACTTCAACCACCATCATCGACAAC
tetur09g03270 comp4786_seq0 ATGATATCATCCTTGTGTTCGTGTGGAGCC
tetur09g03270 comp4786_seq0 CATCCTTGTGTTCGTGTGGAGCCTAATAAT
tetur09g03270 comp4786_seq0 GATATCATCCTTGTGTTCGTGTGGAGCCTA
tetur09g03270 comp4786_seq0 ATCCTTGTGTTCGTGTGGAGCCTAATAATT
tetur09g03760 comp424_seq0 ATTACCAGTCTGGTTTAGAGACTGCGATGG
tetur09g03760 comp424_seq0 ATTCACAGTATGGGCGCCAATAAATGGCCT
tetur09g03760 comp424_seq0 CAATGGGCTCCAATATTCATAATAAGGGCG
tetur09g03760 comp424_seq0 CCAGTCTGGTTTAGAGACTGCGATGGTCAA
tetur09g03760 comp424_seq0 CTCTAATCCATCGGGATCCTGGCCTTCAAT
tetur09g03760 comp424_seq0 CTGCGATGGTCAACGAGACAACCCAAATAT
tetur09g03760 comp424_seq0 GACTGCGATGGTCAACGAGACAACCCAAAT
tetur09g03760 comp424_seq0 GAGACTGCGATGGTCAACGAGACAACCCAA
tetur09g03760 comp424_seq0 GATTACCAGTCTGGTTTAGAGACTGCGATG
tetur09g03760 comp424_seq0 GCTCTAATCCATCGGGATCCTGGCCTTCAA
tetur09g03760 comp424_seq0 TACCAGTCTGGTTTAGAGACTGCGATGGTC
tetur09g03760 comp424_seq0 TAGAGACTGCGATGGTCAACGAGACAACCC
tetur09g03760 comp424_seq0 TCAATGGGCTCCAATATTCATAATAAGGGC
tetur09g03760 comp424_seq0 TCACAGTATGGGCGCCAATAAATGGCCTGA
tetur09g03760 comp424_seq0 TCTAATCCATCGGGATCCTGGCCTTCAATG
tetur09g03760 comp424_seq0 TGCGATGGTCAACGAGACAACCCAAATATC
tetur09g03760 comp424_seq0 TTCACAGTATGGGCGCCAATAAATGGCCTG
tetur09g03760 comp424_seq0 TTGATTACCAGTCTGGTTTAGAGACTGCGA
tetur09g03760 comp424_seq0 ATAATAAGGGCGCCAATATTCACAGTATGG
tetur09g04010 comp3013_seq0 ATGGAGACTTGATAAACTTGAGTCGTTGAC
tetur09g04010 comp3013_seq0 GAGACTTGATAAACTTGAGTCGTTGACCAT
tetur09g04010 comp3013_seq0 GGAGACTTGATAAACTTGAGTCGTTGACCA
tetur09g04010 comp3013_seq0 TGGAGACTTGATAAACTTGAGTCGTTGACC
tetur09g04010 comp3013_seq0 TTTGGTAGTTATTGGAAGCATGGACAGAGA
tetur09g06120 comp3599_seq0 ATTCGGCTCATAAGCTCCCATGATTACTTG
tetur09g06120 comp3599_seq0 CAGGTTGAATTAAGCCGATGATATGGTTCG
tetur09g06120 comp3599_seq0 CATTCGGCTCATAAGCTCCCATGATTACTT
tetur09g06120 comp3599_seq0 GGTTGAATTAAGCCGATGATATGGTTCGTC
tetur09g06120 comp3599_seq0 ACAGGTTGAATTAAGCCGATGATATGGTTC
tetur09g06120 comp3599_seq0 TCGGCTCATAAGCTCCCATGATTACTTGAG
tetur09g06120 comp3599_seq0 TTCGGCTCATAAGCTCCCATGATTACTTGA
tetur09g06120 comp3599_seq0 AGGTTGAATTAAGCCGATGATATGGTTCGT
tetur09g06470 comp1114_seq0 CAAGATCTATGGATTGCATCCAAAGGTTTC
tetur09g06470 comp1114_seq0 CAATCAAGATCTATGGATTGCATCCAAAGG
tetur09g06610 comp1139_seq0 ATTCATCCACGCAAGCGGCCGACCTATTAC
tetur09g06610 comp1139_seq0 CATTCATCCACGCAAGCGGCCGACCTATTA
tetur09g06610 comp1139_seq0 CCTATGATCAGTCCAACAATAATTCTCGTC
tetur09g06610 comp1139_seq0 CGGCCGACCTATTACTACCTATGATCAGTC
tetur09g06610 comp1139_seq0 CTATGATCAGTCCAACAATAATTCTCGTCC
tetur09g06610 comp1139_seq0 CTATGCGAGATATTCCTGCAGCTATTGGTA
tetur09g06610 comp1139_seq0 GCGGCCGACCTATTACTACCTATGATCAGT
tetur09g06610 comp1139_seq0 AGCGGCCGACCTATTACTACCTATGATCAG
tetur108g00010 comp622_seq0 CACCATGAGTAGTTTACGTTATCGACTTGA
tetur108g00010 comp622_seq0 CATCAATCACATTCACATCCGTTTACAGAG
tetur108g00010 comp622_seq0 CATCACCATGAGTAGTTTACGTTATCGACT
tetur108g00010 comp622_seq0 CGTTATCGACTTGAACGTATTTCTCCATAC
tetur108g00010 comp622_seq0 CTTATCATTGAGAGTCCAGCAAGTAGGACT
tetur108g00010 comp622_seq0 TATCATTGAGAGTCCAGCAAGTAGGACTAC
tetur108g00010 comp622_seq0 TATCGACTTGAACGTATTTCTCCATACACC
tetur108g00010 comp622_seq0 TCACATTCACATCCGTTTACAGAGAAACCA
tetur108g00010 comp622_seq0 TCACCATGAGTAGTTTACGTTATCGACTTG
tetur108g00010 comp622_seq0 TTATCATTGAGAGTCCAGCAAGTAGGACTA
tetur108g00010 comp622_seq0 ACTTATCATTGAGAGTCCAGCAAGTAGGAC
tetur108g00010 comp622_seq0 ATCACATTCACATCCGTTTACAGAGAAACC
tetur10g00030 comp4815_seq0 ATCGATTGGGTACTTTGATTGCTTTGAGTC
tetur10g00030 comp4815_seq0 CACCTGCAATAATTGCTGCCTAACTTCAAA
tetur10g00030 comp4815_seq0 CGATTGGGTACTTTGATTGCTTTGAGTCAA
tetur10g00030 comp4815_seq0 CTACTTGGCCTACCAATAATCAGAAATGGG
tetur10g00030 comp4815_seq0 GTCACCTGCAATAATTGCTGCCTAACTTCA
tetur10g00030 comp4815_seq0 TATATTACGAAGGGCTCTACTTGGCCTACC
tetur10g00030 comp4815_seq0 TATTACGAAGGGCTCTACTTGGCCTACCAA
tetur10g00030 comp4815_seq0 TCACCTGCAATAATTGCTGCCTAACTTCAA
tetur10g00030 comp4815_seq0 TCGATTGGGTACTTTGATTGCTTTGAGTCA
tetur10g00030 comp4815_seq0 TTATATTACGAAGGGCTCTACTTGGCCTAC
tetur10g00030 comp4815_seq0 ACCTGCAATAATTGCTGCCTAACTTCAAAC
tetur10g00180 comp4274_seq0 ATGGTCTACCAACAAATCATGGTCACCTTT
tetur10g00180 comp4274_seq0 CAGTGATTCATCTTTCTATTCCAATGCCAC
tetur10g00180 comp4274_seq0 CATGGTCTACCAACAAATCATGGTCACCTT
tetur10g00180 comp4274_seq0 CCAACAACTCATCTTTCTTTAGTCATGGTC
tetur10g00180 comp4274_seq0 CCAGTGATTCATCTTTCTATTCCAATGCCA
tetur10g00180 comp4274_seq0 CCGCCAATTATGATCTGTTCAGTACCAACA
tetur10g00180 comp4274_seq0 CGCAGGAACTCCTACTCCTACTACAACTGT
tetur10g00180 comp4274_seq0 CGCCAATTATGATCTGTTCAGTACCAACAA
tetur10g00180 comp4274_seq0 CTTTAGTCATGGTCTACCAACAAATCATGG
tetur10g00180 comp4274_seq0 GCCAATTATGATCTGTTCAGTACCAACAAC
tetur10g00180 comp4274_seq0 GGTCTACCAACAAATCATGGTCACCTTTAC
tetur10g00180 comp4274_seq0 GTCATGGTCTACCAACAAATCATGGTCACC
tetur10g00180 comp4274_seq0 GTCGCAGGAACTCCTACTCCTACTACAACT
tetur10g00180 comp4274_seq0 GTCTACCAACAAATCATGGTCACCTTTACA
tetur10g00180 comp4274_seq0 TAGTCATGGTCTACCAACAAATCATGGTCA
tetur10g00180 comp4274_seq0 TCGCAGGAACTCCTACTCCTACTACAACTG
tetur10g00180 comp4274_seq0 ACCAGTGATTCATCTTTCTATTCCAATGCC
tetur10g00180 comp4274_seq0 TGGTCTACCAACAAATCATGGTCACCTTTA
tetur10g00180 comp4274_seq0 ACCGCCAATTATGATCTGTTCAGTACCAAC
tetur10g00180 comp4274_seq0 TGTCGCAGGAACTCCTACTCCTACTACAAC
tetur10g00180 comp4274_seq0 TTAGTCATGGTCTACCAACAAATCATGGTC
tetur10g00180 comp4274_seq0 TTGTCGCAGGAACTCCTACTCCTACTACAA
tetur10g00180 comp4274_seq0 AGTCATGGTCTACCAACAAATCATGGTCAC
tetur10g03710 comp467_seq0 GGTAAAGTTGGACAATCACATAGGAGGAAT
tetur10g04050 comp1881_seq0 CAGTTAAGGAGAGCACGTAGGAATTTGATT
tetur10g04050 comp1881_seq0 CCGACTATTTGGGTACCACTACCATCAACA
tetur10g04050 comp1881_seq0 GAGTCAGTTAAGGAGAGCACGTAGGAATTT
tetur10g04050 comp1881_seq0 GTCAGTTAAGGAGAGCACGTAGGAATTTGA
tetur10g04050 comp1881_seq0 GTTGAAGTTGTGAATGAATCAGCAGCACCT
tetur10g04050 comp1881_seq0 GTTGTTGAAGTTGTGAATGAATCAGCAGCA
tetur10g04050 comp1881_seq0 TCCGACTATTTGGGTACCACTACCATCAAC
tetur10g04050 comp1881_seq0 TGAAGTTGTGAATGAATCAGCAGCACCTTG
tetur10g04050 comp1881_seq0 TGTTGAAGTTGTGAATGAATCAGCAGCACC
tetur10g04050 comp1881_seq0 TGTTGTTGAAGTTGTGAATGAATCAGCAGC
tetur10g04050 comp1881_seq0 TTCCGACTATTTGGGTACCACTACCATCAA
tetur10g04050 comp1881_seq0 TTGTTGAAGTTGTGAATGAATCAGCAGCAC
tetur10g04050 comp1881_seq0 TTTCCGACTATTTGGGTACCACTACCATCA
tetur10g04050 comp1881_seq0 AAACCAATTTGAGTCAGTTAAGGAGAGCAC
tetur10g04050 comp1881_seq0 AGTCAGTTAAGGAGAGCACGTAGGAATTTG
tetur10g04170 comp2643_seq0 AACCAGACCAGACCAAACCAAACCAACCAG
tetur10g04170 comp2643_seq0 CAACCAGACCAGACCAAACCAAACCAACCA
tetur10g04170 comp2643_seq0 CAGACCAGACCAAACCAAACCAACCAGACC
tetur10g04170 comp2643_seq0 CCAACCAGACCAGACCAAACCAAACCAACC
tetur10g04170 comp2643_seq0 CCAGACCAAACCAAACCAACCAGACCAAAC
tetur10g04170 comp2643_seq0 CCAGACCAGACCAAACCAAACCAACCAGAC
tetur10g04170 comp2643_seq0 CCGAACCAACCAGACCAGACCAAACCAAAC
tetur10g04170 comp2643_seq0 CCTAACCGAACCAACCAGACCAGACCAAAC
tetur10g04170 comp2643_seq0 CGAACCAACCAGACCAGACCAAACCAAACC
tetur10g04170 comp2643_seq0 CTAACCGAACCAACCAGACCAGACCAAACC
tetur10g04170 comp2643_seq0 CTCTGATGGACATGCTCTATGTTGTCTGCT
tetur10g04170 comp2643_seq0 CTGATGGACATGCTCTATGTTGTCTGCTTA
tetur10g04170 comp2643_seq0 GACCAGACCAAACCAAACCAACCAGACCAA
tetur10g04170 comp2643_seq0 TAACCGAACCAACCAGACCAGACCAAACCA
tetur10g04170 comp2643_seq0 ACCAACCAGACCAGACCAAACCAAACCAAC
tetur10g04170 comp2643_seq0 TGATGGACATGCTCTATGTTGTCTGCTTAC
tetur10g05130 comp1465_seq0 ATCGTGAATAGATCGCATTTCATCCTTGGG
tetur10g05130 comp1465_seq0 ATGTTGGAAATGTGACAAACGGGCGTACAT
tetur10g05130 comp1465_seq0 CAACCAGATCGTGTAAGATATCGTGAATAG
tetur10g05130 comp1465_seq0 CCAGAAGGGAATGACATTGTTCCTTGGGAA
tetur10g05130 comp1465_seq0 CGTGAATAGATCGCATTTCATCCTTGGGTG
tetur10g05130 comp1465_seq0 AAGGGATACAAATAGTAGAAAGATGGCGGG
tetur10g05130 comp1465_seq0 GAAAGGGATACAAATAGTAGAAAGATGGCG
tetur10g05130 comp1465_seq0 GATAGACCTGTACTTGTAAGGGTGATCGAT
tetur10g05130 comp1465_seq0 GATCTGGTTTCATCTTCACTTAGAGTTGCT
tetur10g05130 comp1465_seq0 GATGTTGGAAATGTGACAAACGGGCGTACA
tetur10g05130 comp1465_seq0 GTCCAACCAGATCGTGTAAGATATCGTGAA
tetur10g05130 comp1465_seq0 GTGATCGATGGCTTTGTAAATGACGATGAT
tetur10g05130 comp1465_seq0 GTTGGAAATGTGACAAACGGGCGTACATTT
tetur10g05130 comp1465_seq0 TACCAGAAGGGAATGACATTGTTCCTTGGG
tetur10g05130 comp1465_seq0 TATCGTGAATAGATCGCATTTCATCCTTGG
tetur10g05130 comp1465_seq0 TGATCTGGTTTCATCTTCACTTAGAGTTGC
tetur10g05130 comp1465_seq0 TGATGTTGGAAATGTGACAAACGGGCGTAC
tetur10g05130 comp1465_seq0 TTGATGTTGGAAATGTGACAAACGGGCGTA
tetur10g05130 comp1465_seq0 TTGGAAATGTGACAAACGGGCGTACATTTG
tetur10g05130 comp1465_seq0 AGGGATACAAATAGTAGAAAGATGGCGGGT
tetur10g05140 comp264_seq2 ATCTCCAGGTTTGGTAAGCGCTGAGATATG
tetur10g05140 comp264_seq2 CACTGTAAAGACCGTTGGAATGATAAACTG
tetur10g05140 comp264_seq2 CAGCCCTTGAAATCCAGCCTTTATCGAGAG
tetur10g05140 comp264_seq2 CAGGTTTGGTAAGCGCTGAGATATGAGGCG
tetur10g05140 comp264_seq2 CAGTCGGCTCACGAATTAATAGCCAGCACT
tetur10g05140 comp264_seq2 CAGTTTCAAAGACATCAAGAACAGCCCTTG
tetur10g05140 comp264_seq2 AACTTGGGCTAGATCTCCAGGTTTGGTAAG
tetur10g05140 comp264_seq2 CCAGGTTTGGTAAGCGCTGAGATATGAGGC
tetur10g05140 comp264_seq2 CTAGATCTCCAGGTTTGGTAAGCGCTGAGA
tetur10g05140 comp264_seq2 CTCCAGGTTTGGTAAGCGCTGAGATATGAG
tetur10g05140 comp264_seq2 CTCCTTTCGAGCGAAAGCAGTTACATGACA
tetur10g05140 comp264_seq2 CTTGGGCTAGATCTCCAGGTTTGGTAAGCG
tetur10g05140 comp264_seq2 CTTTATTTGGTGACAGTCGGCTCACGAATT
tetur10g05140 comp264_seq2 GAGTGCATTTAAAGAGTATTGGACATGGTC
tetur10g05140 comp264_seq2 GAGTTCATTAAGACTCCGGTAACATGATCC
tetur10g05140 comp264_seq2 GATCTCCAGGTTTGGTAAGCGCTGAGATAT
tetur10g05140 comp264_seq2 GCTAGATCTCCAGGTTTGGTAAGCGCTGAG
tetur10g05140 comp264_seq2 GCTTTATTTGGTGACAGTCGGCTCACGAAT
tetur10g05140 comp264_seq2 GGCTAGATCTCCAGGTTTGGTAAGCGCTGA
tetur10g05140 comp264_seq2 GGTAACATGATCCCTGTTGCCTCAGCATAA
tetur10g05140 comp264_seq2 GGTTTGGTAAGCGCTGAGATATGAGGCGTT
tetur10g05140 comp264_seq2 GTAACATGATCCCTGTTGCCTCAGCATAAC
tetur10g05140 comp264_seq2 GTCGGCTCACGAATTAATAGCCAGCACTCC
tetur10g05140 comp264_seq2 GTCTCCTTTCGAGCGAAAGCAGTTACATGA
tetur10g05140 comp264_seq2 GTGACAGTCGGCTCACGAATTAATAGCCAG
tetur10g05140 comp264_seq2 GTGCATTTAAAGAGTATTGGACATGGTCCT
tetur10g05140 comp264_seq2 ACAGTCGGCTCACGAATTAATAGCCAGCAC
tetur10g05140 comp264_seq2 TCCAGGTTTGGTAAGCGCTGAGATATGAGG
tetur10g05140 comp264_seq2 ACCACTGTAAAGACCGTTGGAATGATAAAC
tetur10g05140 comp264_seq2 TCTCCAGGTTTGGTAAGCGCTGAGATATGA
tetur10g05140 comp264_seq2 TCTCCTTTCGAGCGAAAGCAGTTACATGAC
tetur10g05140 comp264_seq2 TGACAGTCGGCTCACGAATTAATAGCCAGC
tetur10g05140 comp264_seq2 TGAGTTCATTAAGACTCCGGTAACATGATC
tetur10g05140 comp264_seq2 TGGTGACAGTCGGCTCACGAATTAATAGCC
tetur10g05140 comp264_seq2 TTGGGCTAGATCTCCAGGTTTGGTAAGCGC
tetur10g05140 comp264_seq2 TTGGTGACAGTCGGCTCACGAATTAATAGC
tetur10g05140 comp264_seq2 TTTGGTGACAGTCGGCTCACGAATTAATAG
tetur10g05140 comp264_seq2 ACTTGGGCTAGATCTCCAGGTTTGGTAAGC
tetur10g05140 comp264_seq2 AGGTTTGGTAAGCGCTGAGATATGAGGCGT
tetur10g05140 comp264_seq2 AGTCGGCTCACGAATTAATAGCCAGCACTC
tetur10g05140 comp264_seq2 AGTCTCCTTTCGAGCGAAAGCAGTTACATG
tetur10g05140 comp264_seq2 AGTGCATTTAAAGAGTATTGGACATGGTCC
tetur10g05140 comp264_seq2 AGTTCATTAAGACTCCGGTAACATGATCCC
tetur10g05140 comp264_seq2 AACAGCCCTTGAAATCCAGCCTTTATCGAG
tetur10g05140 comp264_seq2 AACATGATCCCTGTTGCCTCAGCATAACTG
tetur11g02140 comp5202_seq0 GCGAGGAACCCAAATTTGATTTGCCGGAGA
tetur11g02140 comp5202_seq0 GGCGAGGAACCCAAATTTGATTTGCCGGAG
tetur11g02140 comp5202_seq0 TGCCGTTGTTTCTGATCCTTCTCTTGTCAA
tetur11g02140 comp5202_seq0 TTGGCGAGGAACCCAAATTTGATTTGCCGG
tetur11g02270 comp4976_seq0 GATGGTTACCGTATTTGTATTGAACACGAG
tetur11g03360 comp980_seq0 CTTTGGTGAAATCGATCGGTGAACGACGAT
tetur11g03360 comp980_seq0 GGTGAAATCGATCGGTGAACGACGATAATT
tetur11g03360 comp980_seq0 GGTGAACGACGATAATTAAATACCTCTCAC
tetur11g03360 comp980_seq0 GTGAAATCGATCGGTGAACGACGATAATTA
tetur11g03360 comp980_seq0 TCTTTGGTGAAATCGATCGGTGAACGACGA
tetur11g03360 comp980_seq0 TTGGTGAAATCGATCGGTGAACGACGATAA
tetur11g03670 comp1947_seq0 GGAGATTGATACTGATTCTGAGAATGTCGA
tetur11g03670 comp1947_seq0 AGGAGATTGATACTGATTCTGAGAATGTCG
tetur11g03830 comp6097_seq0 ATGCCATTGACTGCTCTATGAGTCAAGTCT
tetur11g03830 comp6097_seq0 CACTTACCTCCAACTGTGGCCTATTCGGTT
tetur11g03830 comp6097_seq0 CATTGACTGCTCTATGAGTCAAGTCTTTGA
tetur11g03830 comp6097_seq0 CCATTGACTGCTCTATGAGTCAAGTCTTTG
tetur11g03830 comp6097_seq0 AATGCCATTGACTGCTCTATGAGTCAAGTC
tetur11g03830 comp6097_seq0 GGTTGCGTTAGGTTAGGTTTAGGTTAGGGT
tetur11g03830 comp6097_seq0 GTGACATAATCACTTACCTCCAACTGTGGC
tetur11g03830 comp6097_seq0 GTTGCGTTAGGTTAGGTTTAGGTTAGGGTT
tetur11g03830 comp6097_seq0 TGGTTGCGTTAGGTTAGGTTTAGGTTAGGG
tetur11g03830 comp6097_seq0 TGTGACATAATCACTTACCTCCAACTGTGG
tetur11g03830 comp6097_seq0 TTGTGACATAATCACTTACCTCCAACTGTG
tetur11g03830 comp6097_seq0 ACTTACCTCCAACTGTGGCCTATTCGGTTG
tetur11g04530 comp2377_seq0 AGATTCAGTCCTATTGAGTGGTTTAAGCAG
tetur11g05640 comp3205_seq0 ATTTCCAACAATTCCATGGCTTCGTCATTG
tetur11g05640 comp3205_seq0 TTTCCAACAATTCCATGGCTTCGTCATTGC
tetur11g05960 comp4863_seq0 CAAACAACACGGAGATTTGATCAGATTGGA
tetur11g05960 comp4863_seq0 CAACACGGAGATTTGATCAGATTGGAAATC
tetur11g05960 comp4863_seq0 GACAAACAACACGGAGATTTGATCAGATTG
tetur11g05960 comp4863_seq0 ACAAACAACACGGAGATTTGATCAGATTGG
tetur11g05960 comp4863_seq0 AGGACAAACAACACGGAGATTTGATCAGAT
tetur11g06150 comp4371_seq0 CCGATCACCAATCATTAGAGTTCGGCCTGG
tetur11g06150 comp4371_seq0 CGATCACCAATCATTAGAGTTCGGCCTGGA
tetur11g06150 comp4371_seq0 GAGTTCGGCCTGGATCAATAGTAGGATGAA
tetur11g06150 comp4371_seq0 GATCACCAATCATTAGAGTTCGGCCTGGAT
tetur11g06150 comp4371_seq0 GCAATTAGGTACATCGACAGTTTACAGATG
tetur11g06150 comp4371_seq0 GGTCACCAGAACGCAATTAGGTACATCGAC
tetur11g06150 comp4371_seq0 GTCACCAGAACGCAATTAGGTACATCGACA
tetur11g06150 comp4371_seq0 TAGAGTTCGGCCTGGATCAATAGTAGGATG
tetur11g06150 comp4371_seq0 TCGGCCTGGATCAATAGTAGGATGAATTTG
tetur11g06150 comp4371_seq0 ACCGATCACCAATCATTAGAGTTCGGCCTG
tetur11g06150 comp4371_seq0 ACCGGTCACCAGAACGCAATTAGGTACATC
tetur11g06150 comp4371_seq0 TTACCGGTCACCAGAACGCAATTAGGTACA
tetur11g06150 comp4371_seq0 TTTACCGGTCACCAGAACGCAATTAGGTAC
tetur12g00260 comp4438_seq0 ATCGGATACTTACCGAACCAATTTCTTGGC
tetur12g00260 comp4438_seq0 ATCGTTCACAAATGGACCGAATCGGATACT
tetur12g00260 comp4438_seq0 ATGATGATTACACGGGCTCTTGTTACCCTC
tetur12g00260 comp4438_seq0 ATGATTACACGGGCTCTTGTTACCCTCTTT
tetur12g00260 comp4438_seq0 ATTACACGGGCTCTTGTTACCCTCTTTGAC
tetur12g00260 comp4438_seq0 CAAGATGCAATCTCGAGGCACAGTGATATG
tetur12g00260 comp4438_seq0 CAATGATGATTACACGGGCTCTTGTTACCC
tetur12g00260 comp4438_seq0 CACAAGATGCAATCTCGAGGCACAGTGATA
tetur12g00260 comp4438_seq0 CACGGGCTCTTGTTACCCTCTTTGACAACT
tetur12g00260 comp4438_seq0 CAGACCAAGAGAAATTATCTTTGCTAGCCA
tetur12g00260 comp4438_seq0 CATTGCGATCTAGGATTAATCAAGGTAGCT
tetur12g00260 comp4438_seq0 AAGATGCAATCTCGAGGCACAGTGATATGT
tetur12g00260 comp4438_seq0 CGCACAAGATGCAATCTCGAGGCACAGTGA
tetur12g00260 comp4438_seq0 CGGATACTTACCGAACCAATTTCTTGGCTC
tetur12g00260 comp4438_seq0 CGGCCCTCAGATTTGATAATCGAAGGAATC
tetur12g00260 comp4438_seq0 CGGGCTCTTGTTACCCTCTTTGACAACTCT
tetur12g00260 comp4438_seq0 CTCGCACAAGATGCAATCTCGAGGCACAGT
tetur12g00260 comp4438_seq0 CTCTGACAATGATGATTACACGGGCTCTTG
tetur12g00260 comp4438_seq0 CTGACAATGATGATTACACGGGCTCTTGTT
tetur12g00260 comp4438_seq0 CTTGAAAGGTCACAAGAGGGAGTAGGAAGT
tetur12g00260 comp4438_seq0 CTTTCACACCTTCTCTTCATCACAATCACA
tetur12g00260 comp4438_seq0 CTTTGCTAGCCAATTACTCGAATGCAGATT
tetur12g00260 comp4438_seq0 GACAATGATGATTACACGGGCTCTTGTTAC
tetur12g00260 comp4438_seq0 AATCGGATACTTACCGAACCAATTTCTTGG
tetur12g00260 comp4438_seq0 AATCGTTCACAAATGGACCGAATCGGATAC
tetur12g00260 comp4438_seq0 GATACGACTGGCTTCTTATCCGGTGATTTA
tetur12g00260 comp4438_seq0 GATGATTACACGGGCTCTTGTTACCCTCTT
tetur12g00260 comp4438_seq0 GATGCAATCTCGAGGCACAGTGATATGTAC
tetur12g00260 comp4438_seq0 AATGATGATTACACGGGCTCTTGTTACCCT
tetur12g00260 comp4438_seq0 GATTACACGGGCTCTTGTTACCCTCTTTGA
tetur12g00260 comp4438_seq0 GCACAAGATGCAATCTCGAGGCACAGTGAT
tetur12g00260 comp4438_seq0 GCTCTTGTTACCCTCTTTGACAACTCTTAC
tetur12g00260 comp4438_seq0 GCTTGAAAGGTCACAAGAGGGAGTAGGAAG
tetur12g00260 comp4438_seq0 AATTGTCTCGCACAAGATGCAATCTCGAGG
tetur12g00260 comp4438_seq0 AAAGCTTGAAAGGTCACAAGAGGGAGTAGG
tetur12g00260 comp4438_seq0 GGCCCTCAGATTTGATAATCGAAGGAATCA
tetur12g00260 comp4438_seq0 GGGCTCTTGTTACCCTCTTTGACAACTCTT
tetur12g00260 comp4438_seq0 ACAAGATGCAATCTCGAGGCACAGTGATAT
tetur12g00260 comp4438_seq0 GTACTCTGACAATGATGATTACACGGGCTC
tetur12g00260 comp4438_seq0 GTCGGCCCTCAGATTTGATAATCGAAGGAA
tetur12g00260 comp4438_seq0 GTCTCGCACAAGATGCAATCTCGAGGCACA
tetur12g00260 comp4438_seq0 ACACGGGCTCTTGTTACCCTCTTTGACAAC
tetur12g00260 comp4438_seq0 TAATTGTCTCGCACAAGATGCAATCTCGAG
tetur12g00260 comp4438_seq0 TACACGGGCTCTTGTTACCCTCTTTGACAA
tetur12g00260 comp4438_seq0 TATAATTGTCTCGCACAAGATGCAATCTCG
tetur12g00260 comp4438_seq0 TATCCTCATCAGTTCACTTTCATTGCGATC
tetur12g00260 comp4438_seq0 TATCTTTGCTAGCCAATTACTCGAATGCAG
tetur12g00260 comp4438_seq0 TCAGACCAAGAGAAATTATCTTTGCTAGCC
tetur12g00260 comp4438_seq0 TCGCACAAGATGCAATCTCGAGGCACAGTG
tetur12g00260 comp4438_seq0 TCTCGCACAAGATGCAATCTCGAGGCACAG
tetur12g00260 comp4438_seq0 TGATTACACGGGCTCTTGTTACCCTCTTTG
tetur12g00260 comp4438_seq0 TGTCGGCCCTCAGATTTGATAATCGAAGGA
tetur12g00260 comp4438_seq0 TGTCTCGCACAAGATGCAATCTCGAGGCAC
tetur12g00260 comp4438_seq0 TTACACGGGCTCTTGTTACCCTCTTTGACA
tetur12g00260 comp4438_seq0 TTGTACTCTGACAATGATGATTACACGGGC
tetur12g00260 comp4438_seq0 TTGTCGGCCCTCAGATTTGATAATCGAAGG
tetur12g00260 comp4438_seq0 TTGTCTCGCACAAGATGCAATCTCGAGGCA
tetur12g00260 comp4438_seq0 ACGGGCTCTTGTTACCCTCTTTGACAACTC
tetur12g00260 comp4438_seq0 ACTCTGACAATGATGATTACACGGGCTCTT
tetur12g00260 comp4438_seq0 ACTTTCACACCTTCTCTTCATCACAATCAC
tetur12g00260 comp4438_seq0 AGAGGTAAACTCGTCTCATCATGAAGCTTT
tetur12g00260 comp4438_seq0 ATCCTCATCAGTTCACTTTCATTGCGATCT
tetur12g01420 comp2057_seq0 AGAGCGGTCCCAAAGTCATCCATGTTGATT
tetur12g03790 comp849_seq0 GAGGTGGAAATTGGAACCAACTTTAAAGGG
tetur12g03790 comp849_seq0 GGTGGAAATTGGAACCAACTTTAAAGGGTA
tetur12g03790 comp849_seq0 TGAGGTGGAAATTGGAACCAACTTTAAAGG
tetur12g03790 comp849_seq0 AGGTGGAAATTGGAACCAACTTTAAAGGGT
tetur12g03800 comp3081_seq0 CAGATTTCTGAGATCCGTAAGATAACCCAA
tetur12g03800 comp3081_seq0 CTATTCACAACCCTTGGCTGATCTAAAGGA
tetur12g03800 comp3081_seq0 TATTCACAACCCTTGGCTGATCTAAAGGAA
tetur12g03800 comp3081_seq0 TCAGATTTCTGAGATCCGTAAGATAACCCA
tetur12g03800 comp3081_seq0 TTACTGCTTCTAGTAAGAAACCCGGCTCAA
tetur12g03800 comp3081_seq0 ACTATTCACAACCCTTGGCTGATCTAAAGG
tetur13g00870 comp2329_seq0 CTGAAGGTTGCTTTAGGCATGTAGTTGCAA
tetur13g00870 comp2329_seq0 TAAGCGATGAATTCCTCCACTCATAAGATC
tetur13g00870 comp2329_seq0 AGCGATGAATTCCTCCACTCATAAGATCAT
tetur13g02810 comp4189_seq0 CAAGATACAAAGAGAAGCGGCAAATTGGAT
tetur13g02810 comp4189_seq0 CAATAAGGTCGACAATAATGATGAGAGCGA
tetur13g02810 comp4189_seq0 CACAGGTCACTGATGATTGTGGAGTTGATT
tetur13g02810 comp4189_seq0 CAGAGACAAGATACAAAGAGAAGCGGCAAA
tetur13g02810 comp4189_seq0 CAGCTAGCAGCAACACTAATACCATTACAG
tetur13g02810 comp4189_seq0 CAGGTCACTGATGATTGTGGAGTTGATTGG
tetur13g02810 comp4189_seq0 CCTAACATTATCTACAGCTAGCAGCAACAC
tetur13g02810 comp4189_seq0 CTCAATAAGGTCGACAATAATGATGAGAGC
tetur13g02810 comp4189_seq0 GACAAGATACAAAGAGAAGCGGCAAATTGG
tetur13g02810 comp4189_seq0 GAGACAAGATACAAAGAGAAGCGGCAAATT
tetur13g02810 comp4189_seq0 GAGAGCGATGCATAAATACAGAGACAAGAT
tetur13g02810 comp4189_seq0 GAGCGATGCATAAATACAGAGACAAGATAC
tetur13g02810 comp4189_seq0 GATACAAAGAGAAGCGGCAAATTGGATTCA
tetur13g02810 comp4189_seq0 GCTAGCAGCAACACTAATACCATTACAGGT
tetur13g02810 comp4189_seq0 GGGATCTCCTAACATTATCTACAGCTAGCA
tetur13g02810 comp4189_seq0 GGTAGACGGGTCACAGGTCACTGATGATTG
tetur13g02810 comp4189_seq0 GGTCACTGATGATTGTGGAGTTGATTGGTC
tetur13g02810 comp4189_seq0 GGTCGACAATAATGATGAGAGCGATGCATA
tetur13g02810 comp4189_seq0 GGTGCATAATAATACCGTTGGGAGGTTTAA
tetur13g02810 comp4189_seq0 GTAGACGGGTCACAGGTCACTGATGATTGT
tetur13g02810 comp4189_seq0 GTCGACAATAATGATGAGAGCGATGCATAA
tetur13g02810 comp4189_seq0 ACAGGTCACTGATGATTGTGGAGTTGATTG
tetur13g02810 comp4189_seq0 TAAGGTCGACAATAATGATGAGAGCGATGC
tetur13g02810 comp4189_seq0 TACAGAGACAAGATACAAAGAGAAGCGGCA
tetur13g02810 comp4189_seq0 TAGACGGGTCACAGGTCACTGATGATTGTG
tetur13g02810 comp4189_seq0 TAGCAGCAACACTAATACCATTACAGGTCA
tetur13g02810 comp4189_seq0 TCAATAAGGTCGACAATAATGATGAGAGCG
tetur13g02810 comp4189_seq0 TCTCCTAACATTATCTACAGCTAGCAGCAA
tetur13g02810 comp4189_seq0 ACGATTCGGGACAATTCAAATTAGGGTTAG
tetur13g02810 comp4189_seq0 ACGGGTCACAGGTCACTGATGATTGTGGAG
tetur13g02810 comp4189_seq0 AGACAAGATACAAAGAGAAGCGGCAAATTG
tetur13g02810 comp4189_seq0 AGACGGGTCACAGGTCACTGATGATTGTGG
tetur13g02810 comp4189_seq0 AGAGACAAGATACAAAGAGAAGCGGCAAAT
tetur13g02810 comp4189_seq0 AGATACAAAGAGAAGCGGCAAATTGGATTC
tetur13g02810 comp4189_seq0 AGCAGCAACACTAATACCATTACAGGTCAC
tetur13g02810 comp4189_seq0 AGCTAGCAGCAACACTAATACCATTACAGG
tetur13g02810 comp4189_seq0 AGGTCACTGATGATTGTGGAGTTGATTGGT
tetur13g02810 comp4189_seq0 AGGTCGACAATAATGATGAGAGCGATGCAT
tetur13g02810 comp4189_seq0 ATAAGGTCGACAATAATGATGAGAGCGATG
tetur13g03700 comp296_seq0 CCGTGAGAGTGTCATAAAGGCCCATATTAC
tetur13g03700 comp296_seq0 CGACATGAGAGTGTCAATGAGATAACCTCA
tetur13g03700 comp296_seq0 GACATGAGAGTGTCAATGAGATAACCTCAC
tetur13g03700 comp296_seq0 GAGAGTTGCGCGATTGATACCACTATTTAG
tetur13g03700 comp296_seq0 GAGTTGCGCGATTGATACCACTATTTAGGT
tetur13g03700 comp296_seq0 GATTGAGAGTTGCGCGATTGATACCACTAT
tetur13g03700 comp296_seq0 GTTGCGCGATTGATACCACTATTTAGGTTA
tetur13g03700 comp296_seq0 GTTGCGGTCAGTTGAGCACCATCCATAAAT
tetur13g03700 comp296_seq0 TGATTGAGAGTTGCGCGATTGATACCACTA
tetur13g03700 comp296_seq0 TTGCGCGATTGATACCACTATTTAGGTTAC
tetur13g03700 comp296_seq0 AGAGTTGCGCGATTGATACCACTATTTAGG
tetur13g03700 comp296_seq0 AGTTGCGCGATTGATACCACTATTTAGGTT
tetur13g03850 comp81_seq4 CACCACTACCAACAATTGAGAAACTACTGA
tetur13g03850 comp81_seq4 CCTCGTCTTCGAATTTACCCTTCTACTCCT
tetur13g03850 comp81_seq4 CTCGTCTTCGAATTTACCCTTCTACTCCTC
tetur13g03850 comp81_seq4 CTGATTTCAACAGTAACAAATCAACCGCCA
tetur13g03850 comp81_seq4 ACACCACTACCAACAATTGAGAAACTACTG
tetur13g03850 comp81_seq4 TAAGAGCCCTTCGACAGCGAATCACTTCGA
tetur13g03850 comp81_seq4 TCCTCGTCTTCGAATTTACCCTTCTACTCC
tetur13g03850 comp81_seq4 TCGTCTTCGAATTTACCCTTCTACTCCTCG
tetur13g03850 comp81_seq4 ACCCTTCTACTCCTCGTCATCTACAGATTT
tetur13g03850 comp81_seq4 TTTACCCTTCTACTCCTCGTCATCTACAGA
tetur13g03850 comp81_seq4 ATAAGAGCCCTTCGACAGCGAATCACTTCG
tetur13g04766 comp1690_seq0 TCCGACAATGGGATTAGTCTGAGTTCTTTA
tetur14g00280 comp5026_seq0 ATCGGAAGTCTCTAATACTAATCGTCGCAT
tetur14g00280 comp5026_seq0 CATCGGAAGTCTCTAATACTAATCGTCGCA
tetur14g00280 comp5026_seq0 TCGGAAGTCTCTAATACTAATCGTCGCATG
tetur14g01630 comp222_seq0 CAACAGGCTCCCGTAAAGTCAACCTGATAG
tetur14g01630 comp222_seq0 CAGGCTCCCGTAAAGTCAACCTGATAGATC
tetur14g01630 comp222_seq0 CCTCAATCATCCTGGAATGAAACTTCCCGA
tetur14g01630 comp222_seq0 CCTCTTCACCTTTAGGGTCACTCTAGGAAT
tetur14g01630 comp222_seq0 CCTGATAGATCCCTCTGAATTACACCGACC
tetur14g01630 comp222_seq0 CGATTTCATTGATGAATCCGATCCGGATGT
tetur14g01630 comp222_seq0 CTCCTCAATCATCCTGGAATGAAACTTCCC
tetur14g01630 comp222_seq0 CTCTTCACCTTTAGGGTCACTCTAGGAATT
tetur14g01630 comp222_seq0 CTGATAGATCCCTCTGAATTACACCGACCT
tetur14g01630 comp222_seq0 CTTCATAGCTTCAGCCTTGATTACTTCTTG
tetur14g01630 comp222_seq0 CTTCTTGTTTCATGCCAGCCATTTCAGCTC
tetur14g01630 comp222_seq0 GTGTCAACAGGCTCCCGTAAAGTCAACCTG
tetur14g01630 comp222_seq0 ACAGGCTCCCGTAAAGTCAACCTGATAGAT
tetur14g01630 comp222_seq0 TCAACAGGCTCCCGTAAAGTCAACCTGATA
tetur14g01630 comp222_seq0 TCCCAGAGATTCTCACTCAATAGAGTGTTA
tetur14g01630 comp222_seq0 TCCTCAATCATCCTGGAATGAAACTTCCCG
tetur14g01630 comp222_seq0 TCTTCACCTTTAGGGTCACTCTAGGAATTA
tetur14g01630 comp222_seq0 TGTCAACAGGCTCCCGTAAAGTCAACCTGA
tetur14g01630 comp222_seq0 ACCTGATAGATCCCTCTGAATTACACCGAC
tetur14g01630 comp222_seq0 ACGATTTCATTGATGAATCCGATCCGGATG
tetur14g01630 comp222_seq0 ACTTCTTGTTTCATGCCAGCCATTTCAGCT
tetur14g01650 comp292_seq0 GGATTTGCCATGATGGTTTATGGTGAACAC
tetur14g01650 comp292_seq0 TGGATTTGCCATGATGGTTTATGGTGAACA
tetur14g01800 comp185_seq0 GACAGAAACGTCAAAGTTGTGTACTCTGAA
tetur14g01910 comp2950_seq0 CGTGGAAGTTGATCATAAGGTGTACCACTG
tetur14g01910 comp2950_seq0 CTTCGAGATTGCTCCCAATCTCAAGGAGAA
tetur14g01910 comp2950_seq0 AATACTTCGAGATTGCTCCCAATCTCAAGG
tetur14g01910 comp2950_seq0 GGAAGTTGATCATAAGGTGTACCACTGAAA
tetur14g01910 comp2950_seq0 GTGGAAGTTGATCATAAGGTGTACCACTGA
tetur14g01910 comp2950_seq0 TACTTCGAGATTGCTCCCAATCTCAAGGAG
tetur14g01910 comp2950_seq0 TCGAGATTGCTCCCAATCTCAAGGAGAAAC
tetur14g01910 comp2950_seq0 TGGAAGTTGATCATAAGGTGTACCACTGAA
tetur14g01910 comp2950_seq0 TTCGAGATTGCTCCCAATCTCAAGGAGAAA
tetur14g01910 comp2950_seq0 ACGTGGAAGTTGATCATAAGGTGTACCACT
tetur14g02670 comp894_seq0 CAAACAGATTACAGTTTCGGATGAGTCGCA
tetur14g02670 comp894_seq0 CAACAAACAGATTACAGTTTCGGATGAGTC
tetur14g02670 comp894_seq0 CAGATTACAGTTTCGGATGAGTCGCAAGAC
tetur14g02670 comp894_seq0 CAGTTTCGGATGAGTCGCAAGACAGAGGGA
tetur14g02670 comp894_seq0 GATTACAGTTTCGGATGAGTCGCAAGACAG
tetur14g02670 comp894_seq0 ACAAACAGATTACAGTTTCGGATGAGTCGC
tetur14g02670 comp894_seq0 GTCCATACAACAAACAGATTACAGTTTCGG
tetur14g02670 comp894_seq0 TACAGTTTCGGATGAGTCGCAAGACAGAGG
tetur14g02670 comp894_seq0 ACAGTTTCGGATGAGTCGCAAGACAGAGGG
tetur14g02670 comp894_seq0 TTACAGTTTCGGATGAGTCGCAAGACAGAG
tetur14g02670 comp894_seq0 AGTTTCGGATGAGTCGCAAGACAGAGGGAC
tetur14g03140 comp207_seq1 CATCACCGGCAATTACCGAATGGATGAAAC
tetur14g03140 comp207_seq1 CATCATCACCGGCAATTACCGAATGGATGA
tetur14g03140 comp207_seq1 GGTGGGTCGTTAGAAAGTAAAGCGCTGGCA
tetur14g03140 comp207_seq1 GTGGGTCGTTAGAAAGTAAAGCGCTGGCAG
tetur14g03140 comp207_seq1 TAAAGCGCTGGCAGCTTTAGAATACTCAGG
tetur14g03140 comp207_seq1 TCATCACCGGCAATTACCGAATGGATGAAA
tetur14g03300 comp2571_seq0 CAACGGATATTCACTGATGGCTTCAAGCAT
tetur14g03300 comp2571_seq0 CAAGCATTTCATTGAATGGAGCTTCCAGTG
tetur14g03300 comp2571_seq0 AACGGATATTCACTGATGGCTTCAAGCATT
tetur14g03300 comp2571_seq0 CCAACGGATATTCACTGATGGCTTCAAGCA
tetur14g03300 comp2571_seq0 CGCCAACGGATATTCACTGATGGCTTCAAG
tetur14g03300 comp2571_seq0 CGGATATTCACTGATGGCTTCAAGCATTTC
tetur14g03300 comp2571_seq0 CTCTGCTCAATTTCTCGATGCTTGAAGAAT
tetur14g03300 comp2571_seq0 CTTCAAGCATTTCATTGAATGGAGCTTCCA
tetur14g03300 comp2571_seq0 GCATTTCATTGAATGGAGCTTCCAGTGTTA
tetur14g03300 comp2571_seq0 GCCAACGGATATTCACTGATGGCTTCAAGC
tetur14g03300 comp2571_seq0 GCTTCAAGCATTTCATTGAATGGAGCTTCC
tetur14g03300 comp2571_seq0 GGATATTCACTGATGGCTTCAAGCATTTCA
tetur14g03300 comp2571_seq0 TCGCCAACGGATATTCACTGATGGCTTCAA
tetur14g03300 comp2571_seq0 TCTCTGCTCAATTTCTCGATGCTTGAAGAA
tetur14g03300 comp2571_seq0 ACGGATATTCACTGATGGCTTCAAGCATTT
tetur15g00460 comp2460_seq0 ATTGAACTTTGAGAGGGAGCATAGCAACTT
tetur15g00460 comp2460_seq0 CAATTGAACTTTGAGAGGGAGCATAGCAAC
tetur15g00460 comp2460_seq0 TTGAACTTTGAGAGGGAGCATAGCAACTTG
tetur15g02050 comp261_seq0 CAAAGTGAAGCCAGAGGAGGAACCGTTGGT
tetur15g02050 comp261_seq0 ACAAAGTGAAGCCAGAGGAGGAACCGTTGG
tetur15g02050 comp261_seq0 AAAGTGAAGCCAGAGGAGGAACCGTTGGTG
tetur15g02050 comp261_seq0 AAACAAAGTGAAGCCAGAGGAGGAACCGTT
tetur15g02050 comp261_seq0 AACAAAGTGAAGCCAGAGGAGGAACCGTTG
tetur15g03460 comp2016_seq0 CAAGAGACGTATACTTGAGGGTACATTTGA
tetur15g03460 comp2016_seq0 GCCATTCGTTCCAGGCCAGATTCATCAGTC
tetur15g03460 comp2016_seq0 TCAAGAGACGTATACTTGAGGGTACATTTG
tetur15g03460 comp2016_seq0 TTTCCTGTTTGCCATTCGTTCCAGGCCAGA
tetur15g03670 comp2084_seq0 CGTTGTTTAGCTGCTCCGGATGACCGACTA
tetur15g03670 comp2084_seq0 GTCGCTGATTACCAAGTTTAGCGTTGAGAT
tetur15g03670 comp2084_seq0 GTTGTTTAGCTGCTCCGGATGACCGACTAG
tetur15g03670 comp2084_seq0 GTTTAGCTGCTCCGGATGACCGACTAGTAC
tetur15g03670 comp2084_seq0 TAGTACTAGAGTCATCCAACCATCCAGTCA
tetur15g03670 comp2084_seq0 TGTTTAGCTGCTCCGGATGACCGACTAGTA
tetur15g03670 comp2084_seq0 ACGTTGTTTAGCTGCTCCGGATGACCGACT
tetur15g03670 comp2084_seq0 AGTACTAGAGTCATCCAACCATCCAGTCAC
tetur15g03760 comp3644_seq0 GGAAACTAGTTGTCCATGGACTTCGGATAA
tetur15g03760 comp3644_seq0 ATATTGTCGAACCATTCATCACCGTAGAAG
tetur16g00870 comp103_seq4 ATTGGGTCGTGACGATCCTGGATAAGGTTC
tetur16g00870 comp103_seq4 CACTTCCCTTGACAGAACTTTCATCTCCAT
tetur16g00870 comp103_seq4 CATGTGTATTAAGGTGATGGTGATGTCGAT
tetur16g00870 comp103_seq4 AACTTGGCCATGTGTATTAAGGTGATGGTG
tetur16g00870 comp103_seq4 CATTGGGTCGTGACGATCCTGGATAAGGTT
tetur16g00870 comp103_seq4 CCATGTGTATTAAGGTGATGGTGATGTCGA
tetur16g00870 comp103_seq4 CCATTGGGTCGTGACGATCCTGGATAAGGT
tetur16g00870 comp103_seq4 AAGCCTGAGCGGTTAAAGTTTGAGATCCAT
tetur16g00870 comp103_seq4 CGTGACGATCCTGGATAAGGTTCAACTCCT
tetur16g00870 comp103_seq4 CTTAATGCTTCTTCTTGATTGACACTTCCC
tetur16g00870 comp103_seq4 CTTGGCCATGTGTATTAAGGTGATGGTGAT
tetur16g00870 comp103_seq4 AATAGAACCGGAAAGGTCCATACTGGCGTT
tetur16g00870 comp103_seq4 GAACCGGAAAGGTCCATACTGGCGTTATAA
tetur16g00870 comp103_seq4 GAAGAGACAACGAGAATTGATTTCTGGACA
tetur16g00870 comp103_seq4 GACACTTCCCTTGACAGAACTTTCATCTCC
tetur16g00870 comp103_seq4 GATCCTAAATTGAGGTCTGCTAAAGCCTGA
tetur16g00870 comp103_seq4 GCCATGTGTATTAAGGTGATGGTGATGTCG
tetur16g00870 comp103_seq4 GCTTAATGCTTCTTCTTGATTGACACTTCC
tetur16g00870 comp103_seq4 GGCCATGTGTATTAAGGTGATGGTGATGTC
tetur16g00870 comp103_seq4 GGTCGTGACGATCCTGGATAAGGTTCAACT
tetur16g00870 comp103_seq4 GTAACTTGGCCATGTGTATTAAGGTGATGG
tetur16g00870 comp103_seq4 GTCGTGACGATCCTGGATAAGGTTCAACTC
tetur16g00870 comp103_seq4 GTGACGATCCTGGATAAGGTTCAACTCCTT
tetur16g00870 comp103_seq4 GTGTAACTTGGCCATGTGTATTAAGGTGAT
tetur16g00870 comp103_seq4 TAAAGCCTGAGCGGTTAAAGTTTGAGATCC
tetur16g00870 comp103_seq4 TCGTGACGATCCTGGATAAGGTTCAACTCC
tetur16g00870 comp103_seq4 TGATCCTAAATTGAGGTCTGCTAAAGCCTG
tetur16g00870 comp103_seq4 AAATAGAACCGGAAAGGTCCATACTGGCGT
tetur16g00870 comp103_seq4 TGGGTCGTGACGATCCTGGATAAGGTTCAA
tetur16g00870 comp103_seq4 TGTAACTTGGCCATGTGTATTAAGGTGATG
tetur16g00870 comp103_seq4 TGTGTAACTTGGCCATGTGTATTAAGGTGA
tetur16g00870 comp103_seq4 TTGGCCATGTGTATTAAGGTGATGGTGATG
tetur16g00870 comp103_seq4 TTGGGTCGTGACGATCCTGGATAAGGTTCA
tetur16g00870 comp103_seq4 ACTTCCCTTGACAGAACTTTCATCTCCATC
tetur16g00870 comp103_seq4 ATCCTAAATTGAGGTCTGCTAAAGCCTGAG
tetur16g01540 comp1866_seq0 CAATTCGAGATTGATCAACCGATTCGTTGT
tetur16g01540 comp1866_seq0 CACCAATCCAAGATCATCGTCATTGTCATC
tetur16g01540 comp1866_seq0 CATCTTTAAGCTCACCATCACCACTAAAGT
tetur16g01540 comp1866_seq0 CGAGATTGATCAACCGATTCGTTGTAAATC
tetur16g01540 comp1866_seq0 GGACTGAATTTCATCTTTAAGCTCACCATC
tetur16g01540 comp1866_seq0 GTAACACCAATCCAAGATCATCGTCATTGT
tetur16g01540 comp1866_seq0 ACACCAATCCAAGATCATCGTCATTGTCAT
tetur16g01540 comp1866_seq0 TAACACCAATCCAAGATCATCGTCATTGTC
tetur16g01540 comp1866_seq0 TCAATTCGAGATTGATCAACCGATTCGTTG
tetur16g01540 comp1866_seq0 TCATCTTTAAGCTCACCATCACCACTAAAG
tetur16g01540 comp1866_seq0 AGTAACACCAATCCAAGATCATCGTCATTG
tetur17g01310 comp4389_seq0 CTTAACACGGACTCGGTAAACATACCTCCA
tetur17g01310 comp4389_seq0 AACACGGACTCGGTAAACATACCTCCATAT
tetur17g02100 comp2278_seq0 GTGCGAGTTGCATTTGTTGTTGTTCAACAC
tetur17g02530 comp1736_seq0 CCTTTCAATCAGCTTCACCTAAGTTCGATT
tetur17g02530 comp1736_seq0 TACCTTTCAATCAGCTTCACCTAAGTTCGA
tetur17g02530 comp1736_seq0 ACCTTTCAATCAGCTTCACCTAAGTTCGAT
tetur17g02530 comp1736_seq0 ATACCTTTCAATCAGCTTCACCTAAGTTCG
tetur17g03570 comp607_seq1 GACTGAATTGTTGTGGTTGAATAATCTGGG
tetur17g03570 comp607_seq1 GATTGTGGGCTGAATCTTTGATTAGTGTCC
tetur17g03570 comp607_seq1 GTGGGCTGAATCTTTGATTAGTGTCCATGT
tetur17g03570 comp607_seq1 TGATTGTGGGCTGAATCTTTGATTAGTGTC
tetur17g03570 comp607_seq1 TGGGCTGAATCTTTGATTAGTGTCCATGTA
tetur17g03570 comp607_seq1 TGTGGGCTGAATCTTTGATTAGTGTCCATG
tetur18g01060 comp352_seq0 GAGGCTAAAGGTCTTGATCCAGCAACGACT
tetur18g01700 comp9063_seq0 ATGTAAGATAGGTACAACGGTAAAGTGCGC
tetur18g01700 comp9063_seq0 CAACGGTAAAGTGCGCTTTCAGTTGACTGA
tetur18g01700 comp9063_seq0 AACGGTAAAGTGCGCTTTCAGTTGACTGAC
tetur18g01700 comp9063_seq0 CATGTAAGATAGGTACAACGGTAAAGTGCG
tetur18g01700 comp9063_seq0 AAGATAGGTACAACGGTAAAGTGCGCTTTC
tetur18g01700 comp9063_seq0 CGGTAAAGTGCGCTTTCAGTTGACTGACGA
tetur18g01700 comp9063_seq0 GATAGGTACAACGGTAAAGTGCGCTTTCAG
tetur18g01700 comp9063_seq0 GGTAAAGTGCGCTTTCAGTTGACTGACGAT
tetur18g01700 comp9063_seq0 GGTACAACGGTAAAGTGCGCTTTCAGTTGA
tetur18g01700 comp9063_seq0 ACAACGGTAAAGTGCGCTTTCAGTTGACTG
tetur18g01700 comp9063_seq0 GTAAAGTGCGCTTTCAGTTGACTGACGATG
tetur18g01700 comp9063_seq0 GTAAGATAGGTACAACGGTAAAGTGCGCTT
tetur18g01700 comp9063_seq0 GTACAACGGTAAAGTGCGCTTTCAGTTGAC
tetur18g01700 comp9063_seq0 ACGGTAAAGTGCGCTTTCAGTTGACTGACG
tetur18g01700 comp9063_seq0 AGGTACAACGGTAAAGTGCGCTTTCAGTTG
tetur18g01700 comp9063_seq0 ATAGGTACAACGGTAAAGTGCGCTTTCAGT
tetur18g02930 comp945_seq0 CTGGGCAATGATGGCGATGATGGACAATCA
tetur18g02930 comp945_seq0 GCGATGATGGACAATCAGATAATCTTCACT
tetur18g02930 comp945_seq0 GGCGATGATGGACAATCAGATAATCTTCAC
tetur18g02930 comp945_seq0 GGGCAATGATGGCGATGATGGACAATCAGA
tetur18g02930 comp945_seq0 GTTGATCTTCCATTTGGTTCCATCGATTGT
tetur18g02930 comp945_seq0 TCTGGGCAATGATGGCGATGATGGACAATC
tetur18g02930 comp945_seq0 TGGGCAATGATGGCGATGATGGACAATCAG
tetur18g02930 comp945_seq0 TGTTGATCTTCCATTTGGTTCCATCGATTG
tetur19g00330 comp2988_seq0 ATCTGTCCCAATAGCGGATTAGATCGCAAT
tetur19g00330 comp2988_seq0 ATGACTGGTTCACGTATTGATACCAAGTGG
tetur19g00330 comp2988_seq0 AACCCAGTTACTGGTTCCTCCCGATTGGAT
tetur19g00330 comp2988_seq0 ATTCCTTCTTCTTGGACACATACAGCCATC
tetur19g00330 comp2988_seq0 CAAAGATCCCATAATGGTGTCACTTCGGAA
tetur19g00330 comp2988_seq0 CAAATGAATTGCGCTTTACAATCACCGGAA
tetur19g00330 comp2988_seq0 CAACCCAGTTACTGGTTCCTCCCGATTGGA
tetur19g00330 comp2988_seq0 CAACGACACAATAAACAAGCAGAGATTTGC
tetur19g00330 comp2988_seq0 AACGACACAATAAACAAGCAGAGATTTGCC
tetur19g00330 comp2988_seq0 CAAGTGACCCACTGGTTAGGTGACTTGGAT
tetur19g00330 comp2988_seq0 CAATAAACAAGCAGAGATTTGCCAACGCTT
tetur19g00330 comp2988_seq0 CAATCACCGGAAGGATTATCGAGGACACAA
tetur19g00330 comp2988_seq0 CACAAGTGACCCACTGGTTAGGTGACTTGG
tetur19g00330 comp2988_seq0 CACAATAAACAAGCAGAGATTTGCCAACGC
tetur19g00330 comp2988_seq0 CACATACAGCCATCTCTTGCTGGTTTCTCT
tetur19g00330 comp2988_seq0 CAGTTACTGGTTCCTCCCGATTGGATGAAT
tetur19g00330 comp2988_seq0 CATAAACAGGATCGACAACCCAGTTACTGG
tetur19g00330 comp2988_seq0 CATCGATCCACAATTAACGTCCATTCATTG
tetur19g00330 comp2988_seq0 CATCTGTCCCAATAGCGGATTAGATCGCAA
tetur19g00330 comp2988_seq0 CATTGGAAGAGTGTGGTGTCACCCAGCACA
tetur19g00330 comp2988_seq0 CCAAATGAATTGCGCTTTACAATCACCGGA
tetur19g00330 comp2988_seq0 CCACAGTAATTAGAATGGCCGAAATTACTG
tetur19g00330 comp2988_seq0 CCAGCACAAATCGCGGTTCTGGAAGTGAAA
tetur19g00330 comp2988_seq0 CCAGTTACTGGTTCCTCCCGATTGGATGAA
tetur19g00330 comp2988_seq0 AAGACTGGCGTGAATACCGGCGGGTAAAGT
tetur19g00330 comp2988_seq0 CCATCTGTCCCAATAGCGGATTAGATCGCA
tetur19g00330 comp2988_seq0 CCCAGCACAAATCGCGGTTCTGGAAGTGAA
tetur19g00330 comp2988_seq0 CCCAGTTACTGGTTCCTCCCGATTGGATGA
tetur19g00330 comp2988_seq0 AAGAGTGTGGTGTCACCCAGCACAAATCGC
tetur19g00330 comp2988_seq0 AAGATCCCATAATGGTGTCACTTCGGAACC
tetur19g00330 comp2988_seq0 CCTTCTTCTTGGACACATACAGCCATCTCT
tetur19g00330 comp2988_seq0 CCTTCTTGCCTTTAAAGAGACTGGCTGTTT
tetur19g00330 comp2988_seq0 CGACACAATAAACAAGCAGAGATTTGCCAA
tetur19g00330 comp2988_seq0 CGATTGGATGAATGACTGGTTCACGTATTG
tetur19g00330 comp2988_seq0 CTGACACAAGTGTTTGCGGCTGATGATGAA
tetur19g00330 comp2988_seq0 CTGGTTCCTCCCGATTGGATGAATGACTGG
tetur19g00330 comp2988_seq0 AAGTGAGCCAATCACTGATCGGTTTAGCCG
tetur19g00330 comp2988_seq0 CTTCGGAACCGGCTACTCGATTCAAATGGT
tetur19g00330 comp2988_seq0 CTTCTTCTTGGACACATACAGCCATCTCTT
tetur19g00330 comp2988_seq0 CTTCTTGCCTTTAAAGAGACTGGCTGTTTC
tetur19g00330 comp2988_seq0 CTTCTTGGACACATACAGCCATCTCTTGCT
tetur19g00330 comp2988_seq0 CTTGGACACATACAGCCATCTCTTGCTGGT
tetur19g00330 comp2988_seq0 CTTTGGCACCTTCAATCTCGACGGCCATCT
tetur19g00330 comp2988_seq0 GAAAGTTGTACCATTGGAAGAGTGTGGTGT
tetur19g00330 comp2988_seq0 GAAGAGTGTGGTGTCACCCAGCACAAATCG
tetur19g00330 comp2988_seq0 AAAGATCCCATAATGGTGTCACTTCGGAAC
tetur19g00330 comp2988_seq0 GAATGACTGGTTCACGTATTGATACCAAGT
tetur19g00330 comp2988_seq0 GACACAATAAACAAGCAGAGATTTGCCAAC
tetur19g00330 comp2988_seq0 GACACATACAGCCATCTCTTGCTGGTTTCT
tetur19g00330 comp2988_seq0 GATATGATCATCGATCCACAATTAACGTCC
tetur19g00330 comp2988_seq0 GATCATCGATCCACAATTAACGTCCATTCA
tetur19g00330 comp2988_seq0 AATGAATTGCGCTTTACAATCACCGGAAGG
tetur19g00330 comp2988_seq0 AATGACTGGTTCACGTATTGATACCAAGTG
tetur19g00330 comp2988_seq0 GATTGGATGAATGACTGGTTCACGTATTGA
tetur19g00330 comp2988_seq0 GATTTGTTGTTACTGACACAAGTGTTTGCG
tetur19g00330 comp2988_seq0 GCATAAACAGGATCGACAACCCAGTTACTG
tetur19g00330 comp2988_seq0 GCCAACGATTCATTGTACATGGGAATAATG
tetur19g00330 comp2988_seq0 GCCACAGTAATTAGAATGGCCGAAATTACT
tetur19g00330 comp2988_seq0 GCGGGTAAAGTGAGCCAATCACTGATCGGT
tetur19g00330 comp2988_seq0 GGAAGAGTGTGGTGTCACCCAGCACAAATC
tetur19g00330 comp2988_seq0 GGACACATACAGCCATCTCTTGCTGGTTTC
tetur19g00330 comp2988_seq0 GGCCATCTGTCCCAATAGCGGATTAGATCG
tetur19g00330 comp2988_seq0 GGGTGTGAAAGTTGTACCATTGGAAGAGTG
tetur19g00330 comp2988_seq0 GGTGTGAAAGTTGTACCATTGGAAGAGTGT
tetur19g00330 comp2988_seq0 GGTTCCTCCCGATTGGATGAATGACTGGTT
tetur19g00330 comp2988_seq0 GTAAGACTGGCGTGAATACCGGCGGGTAAA
tetur19g00330 comp2988_seq0 GTACCATTGGAAGAGTGTGGTGTCACCCAG
tetur19g00330 comp2988_seq0 ACAATAAACAAGCAGAGATTTGCCAACGCT
tetur19g00330 comp2988_seq0 GTAGATCCTTCCGTCGATGGTTCGAATCGC
tetur19g00330 comp2988_seq0 ACACAAGTGACCCACTGGTTAGGTGACTTG
tetur19g00330 comp2988_seq0 ACACAATAAACAAGCAGAGATTTGCCAACG
tetur19g00330 comp2988_seq0 ACACATACAGCCATCTCTTGCTGGTTTCTC
tetur19g00330 comp2988_seq0 GTGAAAGTTGTACCATTGGAAGAGTGTGGT
tetur19g00330 comp2988_seq0 GTGAGCCAATCACTGATCGGTTTAGCCGGT
tetur19g00330 comp2988_seq0 GTGTGAAAGTTGTACCATTGGAAGAGTGTG
tetur19g00330 comp2988_seq0 GTGTGACACAAGTGACCCACTGGTTAGGTG
tetur19g00330 comp2988_seq0 GTTACTGGTTCCTCCCGATTGGATGAATGA
tetur19g00330 comp2988_seq0 GTTCCTCCCGATTGGATGAATGACTGGTTC
tetur19g00330 comp2988_seq0 GTTGTACCATTGGAAGAGTGTGGTGTCACC
tetur19g00330 comp2988_seq0 TAAGACTGGCGTGAATACCGGCGGGTAAAG
tetur19g00330 comp2988_seq0 TACAATCACCGGAAGGATTATCGAGGACAC
tetur19g00330 comp2988_seq0 TACTGACACAAGTGTTTGCGGCTGATGATG
tetur19g00330 comp2988_seq0 TAGATCCTTCCGTCGATGGTTCGAATCGCC
tetur19g00330 comp2988_seq0 TAGCATAAACAGGATCGACAACCCAGTTAC
tetur19g00330 comp2988_seq0 TCAATCTCGACGGCCATCTGTCCCAATAGC
tetur19g00330 comp2988_seq0 TCCCAAATGAATTGCGCTTTACAATCACCG
tetur19g00330 comp2988_seq0 TCCTTCTTCTTGGACACATACAGCCATCTC
tetur19g00330 comp2988_seq0 TCGACGGCCATCTGTCCCAATAGCGGATTA
tetur19g00330 comp2988_seq0 TCGGAACCGGCTACTCGATTCAAATGGTTC
tetur19g00330 comp2988_seq0 AAAGTTGTACCATTGGAAGAGTGTGGTGTC
tetur19g00330 comp2988_seq0 TCTGTCCCAATAGCGGATTAGATCGCAATA
tetur19g00330 comp2988_seq0 TCTTCTTGGACACATACAGCCATCTCTTGC
tetur19g00330 comp2988_seq0 TCTTGGACACATACAGCCATCTCTTGCTGG
tetur19g00330 comp2988_seq0 TGAAAGTTGTACCATTGGAAGAGTGTGGTG
tetur19g00330 comp2988_seq0 TGAATGACTGGTTCACGTATTGATACCAAG
tetur19g00330 comp2988_seq0 TGAGCCAATCACTGATCGGTTTAGCCGGTG
tetur19g00330 comp2988_seq0 TGATCATCGATCCACAATTAACGTCCATTC
tetur19g00330 comp2988_seq0 ACCCAGTTACTGGTTCCTCCCGATTGGATG
tetur19g00330 comp2988_seq0 TGGATGAATGACTGGTTCACGTATTGATAC
tetur19g00330 comp2988_seq0 TGTACCATTGGAAGAGTGTGGTGTCACCCA
tetur19g00330 comp2988_seq0 TGTAGATCCTTCCGTCGATGGTTCGAATCG
tetur19g00330 comp2988_seq0 TGTGAAAGTTGTACCATTGGAAGAGTGTGG
tetur19g00330 comp2988_seq0 TTACTGGTTCCTCCCGATTGGATGAATGAC
tetur19g00330 comp2988_seq0 TTCTTCTTGGACACATACAGCCATCTCTTG
tetur19g00330 comp2988_seq0 TTCTTGGACACATACAGCCATCTCTTGCTG
tetur19g00330 comp2988_seq0 TTGGAAGAGTGTGGTGTCACCCAGCACAAA
tetur19g00330 comp2988_seq0 TTGTACCATTGGAAGAGTGTGGTGTCACCC
tetur19g00330 comp2988_seq0 AAATGAATTGCGCTTTACAATCACCGGAAG
tetur19g00330 comp2988_seq0 ACTGGTTCCTCCCGATTGGATGAATGACTG
tetur19g00330 comp2988_seq0 ACTTCGGAACCGGCTACTCGATTCAAATGG
tetur19g00330 comp2988_seq0 AGATCCCATAATGGTGTCACTTCGGAACCG
tetur19g00330 comp2988_seq0 AGCATAAACAGGATCGACAACCCAGTTACT
tetur19g00330 comp2988_seq0 AGTGAGCCAATCACTGATCGGTTTAGCCGG
tetur19g00330 comp2988_seq0 AGTGTGACACAAGTGACCCACTGGTTAGGT
tetur19g00330 comp2988_seq0 AGTTACTGGTTCCTCCCGATTGGATGAATG
tetur19g00330 comp2988_seq0 AGTTGTACCATTGGAAGAGTGTGGTGTCAC
tetur19g00330 comp2988_seq0 ATCCCAAATGAATTGCGCTTTACAATCACC
tetur19g00870 comp3332_seq0 AACTTTACTCCTGATAGCGACGACGAAGAT
tetur19g00870 comp3332_seq0 CTGATACTAGTGTTCAATTTGGTATCTGCG
tetur19g00870 comp3332_seq0 GGAACAAATTGAAGACGACGAAGGAAAGCA
tetur19g00870 comp3332_seq0 GGAAGTCCCTTTAAATATCATCGACCATGA
tetur19g00870 comp3332_seq0 GGATTCTTATGTTACTCGGTCGGCAGTTGA
tetur19g00870 comp3332_seq0 GGGAACAAATTGAAGACGACGAAGGAAAGC
tetur19g00870 comp3332_seq0 GTAGGAAGTCCCTTTAAATATCATCGACCA
tetur19g00870 comp3332_seq0 GTCGGCAGTTGATGAGGTGATTGATGTATT
tetur19g00870 comp3332_seq0 AGGAAGTCCCTTTAAATATCATCGACCATG
tetur19g01290 comp7008_seq0 CACTGGTCGAATTAAACACTTAGATCGTGA
tetur19g01290 comp7008_seq0 CTGGTCGAATTAAACACTTAGATCGTGACA
tetur19g01290 comp7008_seq0 TCACTGGTCGAATTAAACACTTAGATCGTG
tetur19g01290 comp7008_seq0 ACTGGTCGAATTAAACACTTAGATCGTGAC
tetur20g03040 comp5632_seq0 CATAAGATGTTGGACAATCCAAAGCGGCCA
tetur20g03040 comp5632_seq0 CTTTGGTAACAGCCACGACTAATGACCACC
tetur20g03040 comp5632_seq0 TCCTTCCTCGTGATCTTCTTTGGTAACAGC
tetur20g03040 comp5632_seq0 TCTTTGGTAACAGCCACGACTAATGACCAC
tetur20g03040 comp5632_seq0 TTGGTAACAGCCACGACTAATGACCACCAA
tetur20g03040 comp5632_seq0 TTTGGTAACAGCCACGACTAATGACCACCA
tetur21g00800 comp3425_seq0 AACGTTGACTGCTGATGACATGATTCCACT
tetur21g00800 comp3425_seq0 CCGAAATCATCATTCCATTCTGCAGAAAGG
tetur21g00800 comp3425_seq0 CGAAATCATCATTCCATTCTGCAGAAAGGA
tetur21g00800 comp3425_seq0 CGTTGACTGCTGATGACATGATTCCACTGG
tetur21g00800 comp3425_seq0 CTCCGAAATCATCATTCCATTCTGCAGAAA
tetur21g00800 comp3425_seq0 CTCTCCGAAATCATCATTCCATTCTGCAGA
tetur21g00800 comp3425_seq0 AATAACGTTGACTGCTGATGACATGATTCC
tetur21g00800 comp3425_seq0 GCTCTCCGAAATCATCATTCCATTCTGCAG
tetur21g00800 comp3425_seq0 GGAAATAACGTTGACTGCTGATGACATGAT
tetur21g00800 comp3425_seq0 GTTGACTGCTGATGACATGATTCCACTGGT
tetur21g00800 comp3425_seq0 GTTGATGTTTGAATGGAGCATCAAAGTAGC
tetur21g00800 comp3425_seq0 TAACGTTGACTGCTGATGACATGATTCCAC
tetur21g00800 comp3425_seq0 TCCGAAATCATCATTCCATTCTGCAGAAAG
tetur21g00800 comp3425_seq0 TCTCCGAAATCATCATTCCATTCTGCAGAA
tetur21g00800 comp3425_seq0 TGATGTTTGAATGGAGCATCAAAGTAGCCG
tetur21g00800 comp3425_seq0 TTGACTGCTGATGACATGATTCCACTGGTC
tetur21g00800 comp3425_seq0 TTGATGTTTGAATGGAGCATCAAAGTAGCC
tetur21g00800 comp3425_seq0 ACGTTGACTGCTGATGACATGATTCCACTG
tetur21g01080 comp1585_seq0 CGTTGTCGCTTTACTCAACTAACCATCTTA
tetur21g01080 comp1585_seq0 CTCGATATCTACTTCAACTTGCGTTGTCGC
tetur21g01080 comp1585_seq0 CTTGCGTTGTCGCTTTACTCAACTAACCAT
tetur21g01080 comp1585_seq0 GCGTTGTCGCTTTACTCAACTAACCATCTT
tetur21g01080 comp1585_seq0 TATCAACTCTGTCTTCCAGGTTAATTCTCG
tetur21g01080 comp1585_seq0 TTGCGTTGTCGCTTTACTCAACTAACCATC
tetur21g01080 comp1585_seq0 ATCAACTCTGTCTTCCAGGTTAATTCTCGC
tetur21g02580 comp1359_seq0 CAATGCTTGAGGTGCATGGTGGATGAAGAT
tetur21g02580 comp1359_seq0 CACAATGCTTGAGGTGCATGGTGGATGAAG
tetur21g02580 comp1359_seq0 CATCACAATGCTTGAGGTGCATGGTGGATG
tetur21g02580 comp1359_seq0 CCATCACAATGCTTGAGGTGCATGGTGGAT
tetur21g02580 comp1359_seq0 CCCATCACAATGCTTGAGGTGCATGGTGGA
tetur21g02580 comp1359_seq0 CTTGAGGTGCATGGTGGATGAAGATGACGG
tetur21g02580 comp1359_seq0 CTTTCCCATCACAATGCTTGAGGTGCATGG
tetur21g02580 comp1359_seq0 AATGCTTGAGGTGCATGGTGGATGAAGATG
tetur21g02580 comp1359_seq0 GCTTGAGGTGCATGGTGGATGAAGATGACG
tetur21g02580 comp1359_seq0 TCACAATGCTTGAGGTGCATGGTGGATGAA
tetur21g02580 comp1359_seq0 TCCCATCACAATGCTTGAGGTGCATGGTGG
tetur21g02580 comp1359_seq0 TGCTTGAGGTGCATGGTGGATGAAGATGAC
tetur21g02580 comp1359_seq0 TTCCCATCACAATGCTTGAGGTGCATGGTG
tetur21g02580 comp1359_seq0 TTGAGGTGCATGGTGGATGAAGATGACGGG
tetur21g02800 comp1780_seq1 CAGCCAATTTATCTATTTGACGGCATGGCT
tetur21g02800 comp1780_seq1 CCAGCCAATTTATCTATTTGACGGCATGGC
tetur21g02800 comp1780_seq1 CGAAACTCTGTGGTTAATATTGGATCTGCA
tetur21g02800 comp1780_seq1 CGTATGACAACCAACTGTAAATACCCAAAC
tetur21g02800 comp1780_seq1 CTATTTGACGGCATGGCTACCCTCAACATC
tetur21g02800 comp1780_seq1 CTGCAAGAATAGGATTTGAGACTCTGAGTA
tetur21g02800 comp1780_seq1 GTATGACAACCAACTGTAAATACCCAAACC
tetur21g02800 comp1780_seq1 GTTCATCTTGCATATCATGGCCACATTACG
tetur21g02800 comp1780_seq1 TATCTATTTGACGGCATGGCTACCCTCAAC
tetur21g02800 comp1780_seq1 TATTTGACGGCATGGCTACCCTCAACATCA
tetur21g02800 comp1780_seq1 TTATCTATTTGACGGCATGGCTACCCTCAA
tetur21g02800 comp1780_seq1 TTCATCTTGCATATCATGGCCACATTACGC
tetur21g02800 comp1780_seq1 AGTTCATCTTGCATATCATGGCCACATTAC
tetur21g03326 comp3225_seq0 ATTAACAGCTTGCTGCAAACTCAGTCTTTG
tetur21g03326 comp3225_seq0 CATGCATGACCATTGATCTTCAGGCGATTT
tetur21g03326 comp3225_seq0 CCATGCATGACCATTGATCTTCAGGCGATT
tetur21g03326 comp3225_seq0 TTAACAGCTTGCTGCAAACTCAGTCTTTGG
tetur23g02070 comp2507_seq0 ATCTGTCTTCGGATCCATTCGTGAAGCGCT
tetur23g02070 comp2507_seq0 ATGGAGAAGCCCAAATTCTCGCATTTAAAC
tetur23g02070 comp2507_seq0 ATTATCATCCTAGTGAACCTCATCCAAACC
tetur23g02070 comp2507_seq0 ATTCTATCTCATCTGTCTTCGGATCCATTC
tetur23g02070 comp2507_seq0 CAAAGTGTTGCACTGGATGATTCTATCTCA
tetur23g02070 comp2507_seq0 CACATTCAATTGTCAACAACCAAAGACGTC
tetur23g02070 comp2507_seq0 CACTGGATGATTCTATCTCATCTGTCTTCG
tetur23g02070 comp2507_seq0 CAGCGTAAGAAGAAGAGAAGACAACAGATA
tetur23g02070 comp2507_seq0 CAGCTACAAATGCTCTAGGAAAGATGTCAT
tetur23g02070 comp2507_seq0 CATCCTAGTGAACCTCATCCAAACCTCGAG
tetur23g02070 comp2507_seq0 CATCTGTCTTCGGATCCATTCGTGAAGCGC
tetur23g02070 comp2507_seq0 CCAAACCTCGAGTTACATGTTCGTTTAACT
tetur23g02070 comp2507_seq0 CCAAAGTGTTGCACTGGATGATTCTATCTC
tetur23g02070 comp2507_seq0 CCAAATTCTCGCATTTAAACGTCTGGTGTT
tetur23g02070 comp2507_seq0 CCAATTTGCAACAAACAAACACGTTGCTAG
tetur23g02070 comp2507_seq0 CCATATACTTCGTGACCGTAAGATGTTTGA
tetur23g02070 comp2507_seq0 CCCAAATTCTCGCATTTAAACGTCTGGTGT
tetur23g02070 comp2507_seq0 CCTTATGGAGAAGCCCAAATTCTCGCATTT
tetur23g02070 comp2507_seq0 AAGCCCAAATTCTCGCATTTAAACGTCTGG
tetur23g02070 comp2507_seq0 AAGGACAGCTACAAATGCTCTAGGAAAGAT
tetur23g02070 comp2507_seq0 CTACAAATGCTCTAGGAAAGATGTCATGCA
tetur23g02070 comp2507_seq0 CTATCTCATCTGTCTTCGGATCCATTCGTG
tetur23g02070 comp2507_seq0 CTCATCTGTCTTCGGATCCATTCGTGAAGC
tetur23g02070 comp2507_seq0 CTCTGCGTTCATCAAACATGCAACTCACCA
tetur23g02070 comp2507_seq0 CTGCGTTCATCAAACATGCAACTCACCAAA
tetur23g02070 comp2507_seq0 CTGGATGATTCTATCTCATCTGTCTTCGGA
tetur23g02070 comp2507_seq0 CTGTCTTCGGATCCATTCGTGAAGCGCTCT
tetur23g02070 comp2507_seq0 AAGTGTTGCACTGGATGATTCTATCTCATC
tetur23g02070 comp2507_seq0 GAAGCCCAAATTCTCGCATTTAAACGTCTG
tetur23g02070 comp2507_seq0 GACAGCTACAAATGCTCTAGGAAAGATGTC
tetur23g02070 comp2507_seq0 GAGAAGCCCAAATTCTCGCATTTAAACGTC
tetur23g02070 comp2507_seq0 GATGATTCTATCTCATCTGTCTTCGGATCC
tetur23g02070 comp2507_seq0 GATTCTATCTCATCTGTCTTCGGATCCATT
tetur23g02070 comp2507_seq0 GCACTGGATGATTCTATCTCATCTGTCTTC
tetur23g02070 comp2507_seq0 GCCCAAATTCTCGCATTTAAACGTCTGGTG
tetur23g02070 comp2507_seq0 GCTACAAATGCTCTAGGAAAGATGTCATGC
tetur23g02070 comp2507_seq0 GGACAGCTACAAATGCTCTAGGAAAGATGT
tetur23g02070 comp2507_seq0 GGAGAAGCCCAAATTCTCGCATTTAAACGT
tetur23g02070 comp2507_seq0 GGATGATTCTATCTCATCTGTCTTCGGATC
tetur23g02070 comp2507_seq0 GTGTTGCACTGGATGATTCTATCTCATCTG
tetur23g02070 comp2507_seq0 GTTGCACTGGATGATTCTATCTCATCTGTC
tetur23g02070 comp2507_seq0 TACCAAAGTGTTGCACTGGATGATTCTATC
tetur23g02070 comp2507_seq0 TACTTCGTGACCGTAAGATGTTTGATGATC
tetur23g02070 comp2507_seq0 TATCAGCGTAAGAAGAAGAGAAGACAACAG
tetur23g02070 comp2507_seq0 TATCATCCTAGTGAACCTCATCCAAACCTC
tetur23g02070 comp2507_seq0 TATCTCATCTGTCTTCGGATCCATTCGTGA
tetur23g02070 comp2507_seq0 ACCAAAGTGTTGCACTGGATGATTCTATCT
tetur23g02070 comp2507_seq0 TCATCCTAGTGAACCTCATCCAAACCTCGA
tetur23g02070 comp2507_seq0 TCATCTGTCTTCGGATCCATTCGTGAAGCG
tetur23g02070 comp2507_seq0 TCCAAACCTCGAGTTACATGTTCGTTTAAC
tetur23g02070 comp2507_seq0 TCCATATACTTCGTGACCGTAAGATGTTTG
tetur23g02070 comp2507_seq0 TCTCATCTGTCTTCGGATCCATTCGTGAAG
tetur23g02070 comp2507_seq0 TCTCTGCGTTCATCAAACATGCAACTCACC
tetur23g02070 comp2507_seq0 TCTGCGTTCATCAAACATGCAACTCACCAA
tetur23g02070 comp2507_seq0 TCTGTCTTCGGATCCATTCGTGAAGCGCTC
tetur23g02070 comp2507_seq0 TGGAGAAGCCCAAATTCTCGCATTTAAACG
tetur23g02070 comp2507_seq0 TGTCTTCGGATCCATTCGTGAAGCGCTCTC
tetur23g02070 comp2507_seq0 ACCTCGAGTTACATGTTCGTTTAACTTCAC
tetur23g02070 comp2507_seq0 TTCTATCTCATCTGTCTTCGGATCCATTCG
tetur23g02070 comp2507_seq0 TTTCCTTATGGAGAAGCCCAAATTCTCGCA
tetur23g02070 comp2507_seq0 ACTGGATGATTCTATCTCATCTGTCTTCGG
tetur23g02070 comp2507_seq0 AGAAGCCCAAATTCTCGCATTTAAACGTCT
tetur23g02070 comp2507_seq0 AGCCCAAATTCTCGCATTTAAACGTCTGGT
tetur23g02070 comp2507_seq0 AGCTACAAATGCTCTAGGAAAGATGTCATG
tetur23g02070 comp2507_seq0 AGGACAGCTACAAATGCTCTAGGAAAGATG
tetur23g02070 comp2507_seq0 AGTGTTGCACTGGATGATTCTATCTCATCT
tetur23g02070 comp2507_seq0 ATCATCCTAGTGAACCTCATCCAAACCTCG
tetur23g02070 comp2507_seq0 ATCCTAGTGAACCTCATCCAAACCTCGAGT
tetur24g00630 comp7011_seq0 TGATATAAGCACACCATTGGATAAATGGCC
tetur24g01110 comp5393_seq0 CCAGATGAATGATTGTAGACAAATGGCCGA
tetur24g01110 comp5393_seq0 CGGTGCTCAATCGAAGAAAGAAAGCAGTAG
tetur24g01110 comp5393_seq0 CTTATCCAAGAAAGCAAGAAGCCCGTAATC
tetur24g01110 comp5393_seq0 GGTGCTCAATCGAAGAAAGAAAGCAGTAGA
tetur24g01110 comp5393_seq0 GTGCTCAATCGAAGAAAGAAAGCAGTAGAG
tetur24g01110 comp5393_seq0 TAGAAGCCGATAAGACGCGGTCATACTTTC
tetur24g01110 comp5393_seq0 TGCTCAATCGAAGAAAGAAAGCAGTAGAGA
tetur24g01110 comp5393_seq0 AGAAGCCGATAAGACGCGGTCATACTTTCT
tetur24g01810 comp3525_seq2 GGTCGTGGTTGTTGTAGTCGTCGTAGCATT
tetur24g01810 comp3525_seq2 GTCGTGGTTGTTGTAGTCGTCGTAGCATTA
tetur25g00020 comp1734_seq0 CCTACCCTAATTCTGGTGCTCGAATAATGT
tetur25g00020 comp1734_seq0 GACGGTGTTCGCTTTAATTGGAATCTATGG
tetur25g00020 comp1734_seq0 ACGGTGTTCGCTTTAATTGGAATCTATGGC
tetur25g01150 comp1269_seq0 ATGGTGAAGGAAACAATGCCGATGCCAACG
tetur25g01150 comp1269_seq0 CAATGGTGAAGGAAACAATGCCGATGCCAA
tetur25g01150 comp1269_seq0 AAGAGTTAATGGAGACCGAAATGCATTCAG
tetur25g01150 comp1269_seq0 AAACAATGCCGATGCCAACGGTGATACAAG
tetur25g01150 comp1269_seq0 GAAACAATGCCGATGCCAACGGTGATACAA
tetur25g01150 comp1269_seq0 GAAGAGTTAATGGAGACCGAAATGCATTCA
tetur25g01150 comp1269_seq0 GAAGGAAACAATGCCGATGCCAACGGTGAT
tetur25g01150 comp1269_seq0 GAGTTAATGGAGACCGAAATGCATTCAGAG
tetur25g01150 comp1269_seq0 AATGGTGAAGGAAACAATGCCGATGCCAAC
tetur25g01150 comp1269_seq0 GGAAACAATGCCGATGCCAACGGTGATACA
tetur25g01150 comp1269_seq0 GTTTACAATGGTGAAGGAAACAATGCCGAT
tetur25g01150 comp1269_seq0 TACAATGGTGAAGGAAACAATGCCGATGCC
tetur25g01150 comp1269_seq0 TGAAGGAAACAATGCCGATGCCAACGGTGA
tetur25g01150 comp1269_seq0 TGGAGACCGAAATGCATTCAGAGATAACCC
tetur25g01150 comp1269_seq0 TTACAATGGTGAAGGAAACAATGCCGATGC
tetur25g01150 comp1269_seq0 TTTACAATGGTGAAGGAAACAATGCCGATG
tetur25g01150 comp1269_seq0 AACAATGCCGATGCCAACGGTGATACAAGC
tetur25g01150 comp1269_seq0 AGGAAACAATGCCGATGCCAACGGTGATAC
tetur25g01630 comp298_seq0 CGTTGACCAATTTACCGGTGATTCTTGCAT
tetur25g01630 comp298_seq0 CTGAGGCACGAATCTACTGTCATCTACAAT
tetur25g01630 comp298_seq0 CTTGTCTGAGGCACGAATCTACTGTCATCT
tetur25g01630 comp298_seq0 GAGGCACGAATCTACTGTCATCTACAATCT
tetur25g01630 comp298_seq0 GCACGAATCTACTGTCATCTACAATCTTGA
tetur25g01630 comp298_seq0 GGCACGAATCTACTGTCATCTACAATCTTG
tetur25g01630 comp298_seq0 GTCTGAGGCACGAATCTACTGTCATCTACA
tetur25g01630 comp298_seq0 GTCTTGTCTGAGGCACGAATCTACTGTCAT
tetur25g01630 comp298_seq0 TCTGAGGCACGAATCTACTGTCATCTACAA
tetur25g01630 comp298_seq0 TCTTGTCTGAGGCACGAATCTACTGTCATC
tetur25g01630 comp298_seq0 TGAGGCACGAATCTACTGTCATCTACAATC
tetur25g01630 comp298_seq0 TGTCTGAGGCACGAATCTACTGTCATCTAC
tetur25g01630 comp298_seq0 TTGCCACCTTGATTCGATTCCTTAATGAAC
tetur25g01630 comp298_seq0 TTGTCTGAGGCACGAATCTACTGTCATCTA
tetur25g01630 comp298_seq0 AGGCACGAATCTACTGTCATCTACAATCTT
tetur26g01130 comp326_seq0 ATTAAATCGAACTGGGTCAAGGGTATGCAG
tetur26g01130 comp326_seq0 CAAATTAAGGCGATCGCGAGCTCACTTGTT
tetur26g01130 comp326_seq0 CAAGTTACCTGAGACTTTACCTACCGGTAG
tetur26g01130 comp326_seq0 CAGTTGGCTTTCTCGAGGACAAGATCCGAT
tetur26g01130 comp326_seq0 CATTGGCCGCTTGCATACAGTTGGCTTTCT
tetur26g01130 comp326_seq0 CCAAGTTACCTGAGACTTTACCTACCGGTA
tetur26g01130 comp326_seq0 CGCTTGCATACAGTTGGCTTTCTCGAGGAC
tetur26g01130 comp326_seq0 CGTGCCAAGTTACCTGAGACTTTACCTACC
tetur26g01130 comp326_seq0 AAGGAGCTGAAATCCGAATAATCTGAGTGG
tetur26g01130 comp326_seq0 CTGAAATCCGAATAATCTGAGTGGCACCTT
tetur26g01130 comp326_seq0 CTTGCATACAGTTGGCTTTCTCGAGGACAA
tetur26g01130 comp326_seq0 GAGCTGAAATCCGAATAATCTGAGTGGCAC
tetur26g01130 comp326_seq0 GCAAATTAAGGCGATCGCGAGCTCACTTGT
tetur26g01130 comp326_seq0 GCCAAGTTACCTGAGACTTTACCTACCGGT
tetur26g01130 comp326_seq0 GCTGAAATCCGAATAATCTGAGTGGCACCT
tetur26g01130 comp326_seq0 GCTTGCATACAGTTGGCTTTCTCGAGGACA
tetur26g01130 comp326_seq0 GGAGCTGAAATCCGAATAATCTGAGTGGCA
tetur26g01130 comp326_seq0 GGCAAATTAAGGCGATCGCGAGCTCACTTG
tetur26g01130 comp326_seq0 GGGTATGCAGCATACCACATCCTTCATTTC
tetur26g01130 comp326_seq0 AAAGGAGCTGAAATCCGAATAATCTGAGTG
tetur26g01130 comp326_seq0 GGGTTCCAATCAGTTTGAATTAAGACAACG
tetur26g01130 comp326_seq0 GGTATGCAGCATACCACATCCTTCATTTCC
tetur26g01130 comp326_seq0 GGTTAAGTGGACTACCAAATAATAGGCCGA
tetur26g01130 comp326_seq0 GGTTCCAATCAGTTTGAATTAAGACAACGG
tetur26g01130 comp326_seq0 GTATGCAGCATACCACATCCTTCATTTCCG
tetur26g01130 comp326_seq0 GTGCCAAGTTACCTGAGACTTTACCTACCG
tetur26g01130 comp326_seq0 GTTGGCTTTCTCGAGGACAAGATCCGATGA
tetur26g01130 comp326_seq0 TAAATCGAACTGGGTCAAGGGTATGCAGCA
tetur26g01130 comp326_seq0 ACATTGGCCGCTTGCATACAGTTGGCTTTC
tetur26g01130 comp326_seq0 TGCCAAGTTACCTGAGACTTTACCTACCGG
tetur26g01130 comp326_seq0 TGGTTAAGTGGACTACCAAATAATAGGCCG
tetur26g01130 comp326_seq0 TTAAATCGAACTGGGTCAAGGGTATGCAGC
tetur26g01130 comp326_seq0 AAATCGAACTGGGTCAAGGGTATGCAGCAT
tetur26g01130 comp326_seq0 TTGCATACAGTTGGCTTTCTCGAGGACAAG
tetur26g01130 comp326_seq0 TTGGTTAAGTGGACTACCAAATAATAGGCC
tetur26g01130 comp326_seq0 AGCTGAAATCCGAATAATCTGAGTGGCACC
tetur26g01130 comp326_seq0 AGGAGCTGAAATCCGAATAATCTGAGTGGC
tetur26g01130 comp326_seq0 AGGGTATGCAGCATACCACATCCTTCATTT
tetur26g01130 comp326_seq0 AGTTGGCTTTCTCGAGGACAAGATCCGATG
tetur26g01130 comp326_seq0 ATACATTGGCCGCTTGCATACAGTTGGCTT
tetur26g01640 comp3162_seq0 ATGATGATTCTTGGAGGTTGTCACTCAAGC
tetur26g01640 comp3162_seq0 ATTCTGCCTCAACTTTGGGTTCAACTTTCG
tetur26g01640 comp3162_seq0 CATCATCTCCATAATAACTCGTAGAGCCTT
tetur26g01640 comp3162_seq0 CATCTCCATAATAACTCGTAGAGCCTTCAA
tetur26g01640 comp3162_seq0 CATTGGACTGGGTGTGGGCTCGGTTGAATA
tetur26g01640 comp3162_seq0 AAGGGTTCACAGGAATACGAGAAATGAAGG
tetur26g01640 comp3162_seq0 CTCTTTGTTAGCGTTGTTAGAGTTGTTGGC
tetur26g01640 comp3162_seq0 CTTTGTTAGCGTTGTTAGAGTTGTTGGCTT
tetur26g01640 comp3162_seq0 GAAGAAGATGATGATTCTTGGAGGTTGTCA
tetur26g01640 comp3162_seq0 GAAGATGATGATTCTTGGAGGTTGTCACTC
tetur26g01640 comp3162_seq0 GAAGGGTTCACAGGAATACGAGAAATGAAG
tetur26g01640 comp3162_seq0 GACAGTTTGGTAACTTTCTCATCATCTCCA
tetur26g01640 comp3162_seq0 GAGCATCTCTTTGTTAGCGTTGTTAGAGTT
tetur26g01640 comp3162_seq0 GATGATGATTCTTGGAGGTTGTCACTCAAG
tetur26g01640 comp3162_seq0 GCATCTCTTTGTTAGCGTTGTTAGAGTTGT
tetur26g01640 comp3162_seq0 GGGTTCACAGGAATACGAGAAATGAAGGTG
tetur26g01640 comp3162_seq0 GGTGAAGAAGATGATGATTCTTGGAGGTTG
tetur26g01640 comp3162_seq0 GGTTCACAGGAATACGAGAAATGAAGGTGA
tetur26g01640 comp3162_seq0 GTGAAGAAGATGATGATTCTTGGAGGTTGT
tetur26g01640 comp3162_seq0 GTTAGCGTTGTTAGAGTTGTTGGCTTTAGA
tetur26g01640 comp3162_seq0 TATGAAGGGTTCACAGGAATACGAGAAATG
tetur26g01640 comp3162_seq0 TCTCTTTGTTAGCGTTGTTAGAGTTGTTGG
tetur26g01640 comp3162_seq0 TGAAGAAGATGATGATTCTTGGAGGTTGTC
tetur26g01640 comp3162_seq0 TGTTAGCGTTGTTAGAGTTGTTGGCTTTAG
tetur26g01640 comp3162_seq0 TTAGCGTTGTTAGAGTTGTTGGCTTTAGAC
tetur26g01640 comp3162_seq0 TTGGACTGGGTGTGGGCTCGGTTGAATATG
tetur26g01640 comp3162_seq0 AGAAGATGATGATTCTTGGAGGTTGTCACT
tetur26g01640 comp3162_seq0 AGCATCTCTTTGTTAGCGTTGTTAGAGTTG
tetur26g01640 comp3162_seq0 AGGGTTCACAGGAATACGAGAAATGAAGGT
tetur26g01640 comp3162_seq0 AGGTGAAGAAGATGATGATTCTTGGAGGTT
tetur26g01670 comp1353_seq2 CTCGTTTCCAACAGAACAGGAAGTAGCCAT
tetur26g01670 comp1353_seq2 CTCTGGTACCGTTTAGAAGATTCGAATCAA
tetur26g01670 comp1353_seq2 TCTCTGGTACCGTTTAGAAGATTCGAATCA
tetur26g01810 comp3989_seq0 ATGGATGTGTCCATTTAGGAACGGATGATG
tetur26g01810 comp3989_seq0 ATGTCCCATGGATGTGTCCATTTAGGAACG
tetur26g01810 comp3989_seq0 CATGGATGTGTCCATTTAGGAACGGATGAT
tetur26g01810 comp3989_seq0 CCATGGATGTGTCCATTTAGGAACGGATGA
tetur26g01810 comp3989_seq0 CCCATGGATGTGTCCATTTAGGAACGGATG
tetur26g01810 comp3989_seq0 GTCCCATGGATGTGTCCATTTAGGAACGGA
tetur26g01810 comp3989_seq0 TGTCCCATGGATGTGTCCATTTAGGAACGG
tetur27g01330 comp783_seq2 GAGAGGAGGAGGAGACGAGGCAAGCATAAT
tetur27g01330 comp783_seq2 TGAGAGGAGGAGGAGACGAGGCAAGCATAA
tetur27g01330 comp783_seq2 AGAGGAGGAGGAGACGAGGCAAGCATAATT
tetur27g01660 comp1957_seq0 CATTGATTCCTCCTGAAACTTCGACAACTA
tetur27g01660 comp1957_seq0 CCTCCTGAAACTTCGACAACTATAGATGGA
tetur27g01660 comp1957_seq0 CCTGAAACTTCGACAACTATAGATGGATGA
tetur27g01660 comp1957_seq0 CTCATTGATTCCTCCTGAAACTTCGACAAC
tetur27g01660 comp1957_seq0 CTCCTGAAACTTCGACAACTATAGATGGAT
tetur27g01660 comp1957_seq0 GATTCCTCCTGAAACTTCGACAACTATAGA
tetur27g01660 comp1957_seq0 TCCTCCTGAAACTTCGACAACTATAGATGG
tetur27g01660 comp1957_seq0 TCCTGAAACTTCGACAACTATAGATGGATG
tetur27g01660 comp1957_seq0 TGATTCCTCCTGAAACTTCGACAACTATAG
tetur27g01660 comp1957_seq0 TTCCTCCTGAAACTTCGACAACTATAGATG
tetur28g00130 comp1171_seq0 TAGCTGTTTGTTGATTGCTTCCTCGGTCGA
tetur28g00130 comp1171_seq0 TTAAAGTAGCCATAGAGCAACGGTCGATTG
tetur28g00900 comp1334_seq0 GATGGGCGTTAATCACAGAGACACCGAACA
tetur28g00900 comp1334_seq0 TGGGCGTTAATCACAGAGACACCGAACAAA
tetur28g00900 comp1334_seq0 AGATGGGCGTTAATCACAGAGACACCGAAC
tetur28g01520 comp865_seq1 CATACGTATGTTACCCACGGAACTGAACGG
tetur28g01520 comp865_seq1 CTGTTTGTCTGGTTGTCTGAATTGTTGGTT
tetur28g01520 comp865_seq1 GTGAGTTACCTGTTTGTCTGGTTGTCTGAA
tetur28g01520 comp865_seq1 ACATACGTATGTTACCCACGGAACTGAACG
tetur28g01520 comp865_seq1 TACGTATGTTACCCACGGAACTGAACGGAG
tetur28g02490 comp455_seq0 ATGGATACTTGTTTCTGTACCAAGGGTCAT
tetur28g02490 comp455_seq0 GGACAAGGCTATTATATCCAACCAACTGTT
tetur28g02490 comp455_seq0 GGATACTTGTTTCTGTACCAAGGGTCATAA
tetur28g02490 comp455_seq0 TGGATACTTGTTTCTGTACCAAGGGTCATA
tetur29g00120 comp2270_seq0 CTCCAATCACAAGACAAACCCTAACAATTG
tetur29g00120 comp2270_seq0 GGGATTGATTAGAATGAATCGCAACTATCC
tetur30g00070 comp5315_seq0 ATTCAAAGCCTCTATTATCTGTTGCAGAGG
tetur30g00070 comp5315_seq0 CAAAGCCTCTATTATCTGTTGCAGAGGAGG
tetur30g00070 comp5315_seq0 CATTCAAAGCCTCTATTATCTGTTGCAGAG
tetur30g00070 comp5315_seq0 CCTTTACACTACTTGGTTTATCGCCGTTAT
tetur30g00070 comp5315_seq0 CTATTATCTGTTGCAGAGGAGGCACGGAAA
tetur30g00070 comp5315_seq0 CTTTACACTACTTGGTTTATCGCCGTTATC
tetur30g00070 comp5315_seq0 GGTGTTTCCTTTACACTACTTGGTTTATCG
tetur30g00070 comp5315_seq0 GTGTTTCCTTTACACTACTTGGTTTATCGC
tetur30g00070 comp5315_seq0 GTTTCCTTTACACTACTTGGTTTATCGCCG
tetur30g00070 comp5315_seq0 TATTATCTGTTGCAGAGGAGGCACGGAAAC
tetur30g00070 comp5315_seq0 TCAAAGCCTCTATTATCTGTTGCAGAGGAG
tetur30g00070 comp5315_seq0 TCCTTTACACTACTTGGTTTATCGCCGTTA
tetur30g00070 comp5315_seq0 TCGGGTGTTTCCTTTACACTACTTGGTTTA
tetur30g00070 comp5315_seq0 TCTATTATCTGTTGCAGAGGAGGCACGGAA
tetur30g00070 comp5315_seq0 TGTTTCCTTTACACTACTTGGTTTATCGCC
tetur30g00070 comp5315_seq0 TTCAAAGCCTCTATTATCTGTTGCAGAGGA
tetur30g00070 comp5315_seq0 TTTACACTACTTGGTTTATCGCCGTTATCC
tetur30g00070 comp5315_seq0 AGCCTCTATTATCTGTTGCAGAGGAGGCAC
tetur30g00230 comp2554_seq0 CCTGCTCTATACCACTTATGCCATTGGGTT
tetur30g00230 comp2554_seq0 CGTCAGAATTGCTTGTTATTCGTAACCAAG
tetur30g00230 comp2554_seq0 CTGCTCTATACCACTTATGCCATTGGGTTT
tetur30g00230 comp2554_seq0 TCTCCTTCTCTTAGTTTGTGTACTCACCAG
tetur30g01460 comp5434_seq0 CTTGAGCAGCCATAGTTGTAGATTCACGTT
tetur30g01460 comp5434_seq0 TCTCCGGAGACACTTGAGCAGCCATAGTTG
tetur32g00440 comp2421_seq0 CTTATAAGCAACCATTTCAACTGGAGTGGG
tetur32g00440 comp2421_seq0 TCTTATAAGCAACCATTTCAACTGGAGTGG
tetur32g00440 comp2421_seq0 ATAAGCAACCATTTCAACTGGAGTGGGTGG
tetur34g01010 comp3069_seq0 CAACTGGTTTGTTGTTAAGCAACCACCTGG
tetur34g01010 comp3069_seq0 GAATCAAGAACTCAATCGAGTGTCAGGATT
tetur34g01010 comp3069_seq0 GGAATCAAGAACTCAATCGAGTGTCAGGAT
tetur34g01010 comp3069_seq0 GTCAGGATTGATGATGATGAAATCTAGGGT
tetur34g01010 comp3069_seq0 GTGTCAGGATTGATGATGATGAAATCTAGG
tetur34g01010 comp3069_seq0 TCAACTGGTTTGTTGTTAAGCAACCACCTG
tetur34g01010 comp3069_seq0 TGTCAGGATTGATGATGATGAAATCTAGGG
tetur34g01010 comp3069_seq0 ACGAGATTAGGTGACATAATTAAACCTCCG
tetur34g01040 comp1470_seq0 CACTTGGTCAACGGTGAGTAACTGATAGAG
tetur34g01040 comp1470_seq0 CCCGGTTCTCCAAATATTGACCACTCCATC
tetur34g01040 comp1470_seq0 GCCCGGTTCTCCAAATATTGACCACTCCAT
tetur34g01040 comp1470_seq0 GGTCAACGGTGAGTAACTGATAGAGGTAAA
tetur34g01040 comp1470_seq0 TGCCCGGTTCTCCAAATATTGACCACTCCA
tetur34g01040 comp1470_seq0 TGGTCAACGGTGAGTAACTGATAGAGGTAA
tetur34g01040 comp1470_seq0 TTGCCCGGTTCTCCAAATATTGACCACTCC
tetur34g01040 comp1470_seq0 TTTCGTCTTTAGTCTCCTCGCTATCTTCAG
tetur35g01130 comp441_seq3 GAGTACACCTTGACTGGATGGCCGGCTTAA
tetur39g00490 comp4969_seq0 CTGTTGTTCGAGACTTCACATCAGTTTGAT
tetur39g00490 comp4969_seq0 GTTGTTCGAGACTTCACATCAGTTTGATTC
tetur39g00490 comp4969_seq0 TCTGTTGTTCGAGACTTCACATCAGTTTGA
tetur39g00490 comp4969_seq0 TTAGTTCTGTTGTTCGAGACTTCACATCAG
tetur418g00010 comp2336_seq0 CAAGCACGACAACCACTCATTATGTTTGAG
tetur418g00010 comp2336_seq0 CACAAGCACGACAACCACTCATTATGTTTG
tetur418g00010 comp2336_seq0 CAGTTGACGTCAACAACAACAACAACACAG
tetur418g00010 comp2336_seq0 CATCATCTTCAGCTTCTAAAGTTACCGGCG
tetur418g00010 comp2336_seq0 CATCTTCAGCTTCTAAAGTTACCGGCGGTG
tetur418g00010 comp2336_seq0 ACACAAGCACGACAACCACTCATTATGTTT
tetur418g00010 comp2336_seq0 GTTGACGTCAACAACAACAACAACACAGCA
tetur418g00010 comp2336_seq0 TCAAGGACAACAACAACAACAACCTTCAAG
tetur418g00010 comp2336_seq0 TCATCATCTTCAGCTTCTAAAGTTACCGGC
tetur418g00010 comp2336_seq0 TTCATCATCTTCAGCTTCTAAAGTTACCGG
tetur418g00010 comp2336_seq0 TTGACGTCAACAACAACAACAACACAGCAA
tetur418g00010 comp2336_seq0 AGTTGACGTCAACAACAACAACAACACAGC
tetur418g00010 comp2336_seq0 ATCATCTTCAGCTTCTAAAGTTACCGGCGG
tetur41g00190 comp4412_seq0 CAACAGAAACAACTCTGGTTTGGTTCATGA
tetur41g00190 comp4412_seq0 CAGAAACAACTCTGGTTTGGTTCATGATCA
tetur41g00190 comp4412_seq0 GAAACAACTCTGGTTTGGTTCATGATCATC
tetur41g00190 comp4412_seq0 GAATCCGTTAGTCCGCTCATCATCAAGGTT
tetur41g00190 comp4412_seq0 ACAGAAACAACTCTGGTTTGGTTCATGATC
tetur41g00190 comp4412_seq0 ATCCGTTAGTCCGCTCATCATCAAGGTTAT
