# Supplementary material for: A PCR primer design method for identifying spider mite species using k-mer counting
Source: PLoS One. 2025 Jun 9;20(6):e0321199. doi: 10.1371/journal.pone.0321199 (PMC12148119; doi:10.1371/journal.pone.0321199)
Supplement: S2 File — (ZIP) [file pone.0321199.s004.zip › S2_file/P_ulm.txt]

tetur01g00100 comp4322_seq0 AACGAGTCGAGTTCCCGAAAGTTCCCGAGT
tetur01g00100 comp4322_seq0 AAACGAGTCGAGTTCCCGAAAGTTCCCGAG
tetur01g00100 comp4322_seq0 GAGATGTACCTTGGACCCGAAGTAATGAGG
tetur01g00100 comp4322_seq0 GATCATCAAATGGCCTCATGGGCGATCAAC
tetur01g00100 comp4322_seq0 GATGTACCTTGGACCCGAAGTAATGAGGAT
tetur01g00100 comp4322_seq0 TGATCATCAAATGGCCTCATGGGCGATCAA
tetur01g00100 comp4322_seq0 TTGATCATCAAATGGCCTCATGGGCGATCA
tetur01g00100 comp4322_seq0 ACGAGTCGAGTTCCCGAAAGTTCCCGAGTT
tetur01g00100 comp4322_seq0 ATCATCAAATGGCCTCATGGGCGATCAACT
tetur01g02740 comp3615_seq0 CCTTCTTCCTAGGATCTGGTCAACACATTA
tetur01g02740 comp3615_seq0 CTTCCTAGGATCTGGTCAACACATTAACGC
tetur01g02740 comp3615_seq0 CTTCTTCCTAGGATCTGGTCAACACATTAA
tetur01g02740 comp3615_seq0 GCCGATATTAGTGTTGTACCTTCAATGTCC
tetur01g02740 comp3615_seq0 GGTTAGCCGATATTAGTGTTGTACCTTCAA
tetur01g02740 comp3615_seq0 TCCTAGGATCTGGTCAACACATTAACGCAA
tetur01g02740 comp3615_seq0 TCTTCCTAGGATCTGGTCAACACATTAACG
tetur01g02740 comp3615_seq0 TTCCTAGGATCTGGTCAACACATTAACGCA
tetur01g02740 comp3615_seq0 TTCTTCCTAGGATCTGGTCAACACATTAAC
tetur01g02740 comp3615_seq0 AGCCGATATTAGTGTTGTACCTTCAATGTC
tetur01g03170 comp1645_seq1 CAATCGAGCTGAACAAGTTGAAACCGATAA
tetur01g03170 comp1645_seq1 CCAATCGAGCTGAACAAGTTGAAACCGATA
tetur01g03170 comp1645_seq1 ACCAATCGAGCTGAACAAGTTGAAACCGAT
tetur01g03170 comp1645_seq1 TTAACCAATCGAGCTGAACAAGTTGAAACC
tetur01g03290 comp624_seq2 ATTCCCTACGTTCATCACTACGAGTAAATG
tetur01g03290 comp624_seq2 AAACCTCTGATGTTACCAATTCCCTACGTT
tetur01g03290 comp624_seq2 CAAACCTCTGATGTTACCAATTCCCTACGT
tetur01g03290 comp624_seq2 CAATCCATCATCTTCATTGGGTAAAGCATC
tetur01g03290 comp624_seq2 CAATTCCCTACGTTCATCACTACGAGTAAA
tetur01g03290 comp624_seq2 CACAATCCATCATCTTCATTGGGTAAAGCA
tetur01g03290 comp624_seq2 CCAATTCCCTACGTTCATCACTACGAGTAA
tetur01g03290 comp624_seq2 CTCAAACCTCTGATGTTACCAATTCCCTAC
tetur01g03290 comp624_seq2 GGATCATCATCATCACACCAATAACGTGAC
tetur01g03290 comp624_seq2 TCAAACCTCTGATGTTACCAATTCCCTACG
tetur01g03290 comp624_seq2 TCACAATCCATCATCTTCATTGGGTAAAGC
tetur01g03290 comp624_seq2 TTCCCTACGTTCATCACTACGAGTAAATGA
tetur01g03920 comp3253_seq0 ATTCGGCCAATTTAACCATCTCCTCTTCAG
tetur01g03920 comp3253_seq0 ATTTAACCATCTCCTCTTCAGACGAACAAC
tetur01g03920 comp3253_seq0 CATCAGTCTTCCAACCAACAGATTCGGCCA
tetur01g03920 comp3253_seq0 GATTCGGCCAATTTAACCATCTCCTCTTCA
tetur01g03920 comp3253_seq0 TCGGCCAATTTAACCATCTCCTCTTCAGAC
tetur01g03920 comp3253_seq0 TTAACCATCTCCTCTTCAGACGAACAACCA
tetur01g03920 comp3253_seq0 TTCGGCCAATTTAACCATCTCCTCTTCAGA
tetur01g03920 comp3253_seq0 TTTAACCATCTCCTCTTCAGACGAACAACC
tetur01g03920 comp3253_seq0 AGATTCGGCCAATTTAACCATCTCCTCTTC
tetur01g07370 comp3922_seq0 CACCACATCAAATGGCAGCTTTGGTGTAAA
tetur01g07370 comp3922_seq0 CCACCACATCAAATGGCAGCTTTGGTGTAA
tetur01g07370 comp3922_seq0 ACCACATCAAATGGCAGCTTTGGTGTAAAT
tetur01g08460 comp3950_seq0 CCTTAACGGATCACCATTGGGACGATTGGG
tetur01g08460 comp3950_seq0 CTTAACGGATCACCATTGGGACGATTGGGT
tetur01g08460 comp3950_seq0 TCCTTAACGGATCACCATTGGGACGATTGG
tetur01g08460 comp3950_seq0 TTAACGGATCACCATTGGGACGATTGGGTA
tetur01g08940 comp5331_seq0 CCAAATACTCTGCTCAAAGTTTCACCATGA
tetur01g08940 comp5331_seq0 GTTTCACCATGATCCAAGAATCACCTGAGG
tetur01g08940 comp5331_seq0 TCCAAATACTCTGCTCAAAGTTTCACCATG
tetur01g08940 comp5331_seq0 TTTCACCATGATCCAAGAATCACCTGAGGA
tetur01g08940 comp5331_seq0 AGTTTCACCATGATCCAAGAATCACCTGAG
tetur01g09250 comp3278_seq0 CAACGGTCTCAATTGATTTGGTTCCCTCAC
tetur01g09250 comp3278_seq0 AACGGTCTCAATTGATTTGGTTCCCTCACC
tetur01g09250 comp3278_seq0 CAATTGATTTGGTTCCCTCACCACCTCAAG
tetur01g09250 comp3278_seq0 CCCAAGAGTGTATCATACTTTCAACTCGTT
tetur01g09250 comp3278_seq0 CTCAATTGATTTGGTTCCCTCACCACCTCA
tetur01g09250 comp3278_seq0 GATTTGGTTCCCTCACCACCTCAAGTACAA
tetur01g09250 comp3278_seq0 AATTGATTTGGTTCCCTCACCACCTCAAGT
tetur01g09250 comp3278_seq0 GTCTCAATTGATTTGGTTCCCTCACCACCT
tetur01g09250 comp3278_seq0 TCAACGGTCTCAATTGATTTGGTTCCCTCA
tetur01g09250 comp3278_seq0 TCTCAATTGATTTGGTTCCCTCACCACCTC
tetur01g09250 comp3278_seq0 TGATTTGGTTCCCTCACCACCTCAAGTACA
tetur01g09250 comp3278_seq0 TTCAACGGTCTCAATTGATTTGGTTCCCTC
tetur01g09250 comp3278_seq0 TTCCCAAGAGTGTATCATACTTTCAACTCG
tetur01g09250 comp3278_seq0 TTGATTTGGTTCCCTCACCACCTCAAGTAC
tetur01g09910 comp365_seq0 CAATCGATTCAACTAATCGAAAGGGAAGAG
tetur01g09910 comp365_seq0 CACAATCGATTCAACTAATCGAAAGGGAAG
tetur01g09910 comp365_seq0 CGATTCAACTAATCGAAAGGGAAGAGAATC
tetur01g09910 comp365_seq0 CTTCGACAAGGTGATTGGGTTAATCAGATT
tetur01g09910 comp365_seq0 GAGACAAGATGGTGATCGATTAATTTGCAC
tetur01g09910 comp365_seq0 GATTCAACTAATCGAAAGGGAAGAGAATCC
tetur01g09910 comp365_seq0 GCACAATCGATTCAACTAATCGAAAGGGAA
tetur01g09910 comp365_seq0 TGCACAATCGATTCAACTAATCGAAAGGGA
tetur01g09910 comp365_seq0 TTGCACAATCGATTCAACTAATCGAAAGGG
tetur01g10630 comp3662_seq0 CTAAGGCAAAGTAAGTGTATCGATCGATGA
tetur01g10630 comp3662_seq0 TAACGGAACTTTGGTTGCATCTCGTGTGAA
tetur01g10630 comp3662_seq0 TCTAAGGCAAAGTAAGTGTATCGATCGATG
tetur01g10630 comp3662_seq0 TTAACGGAACTTTGGTTGCATCTCGTGTGA
tetur01g12260 comp2202_seq0 AACGGATCTACATCGGGTTCATCTTCTAAT
tetur01g12260 comp2202_seq0 CAATTGGCAAGAACAACCAAACCAAGACTT
tetur01g12260 comp2202_seq0 CCAATTGGCAAGAACAACCAAACCAAGACT
tetur01g12260 comp2202_seq0 AATTGGCAAGAACAACCAAACCAAGACTTG
tetur01g12260 comp2202_seq0 TCCAATTGGCAAGAACAACCAAACCAAGAC
tetur01g12680 comp437_seq4 ATTACAATTCCCGCCGAATGCTGATTTGAT
tetur01g12680 comp437_seq4 CAAATGTGGCCATATGATGATCAAGACGAT
tetur01g12680 comp437_seq4 CAGCTCAACCAAAGGATCAGTACAACAATG
tetur01g12680 comp437_seq4 AACTTTGGTGCCGTGCAACAAAGCTAATCC
tetur01g12680 comp437_seq4 CATGGTTACAAATGTGGCCATATGATGATC
tetur01g12680 comp437_seq4 CCAGCTCAACCAAAGGATCAGTACAACAAT
tetur01g12680 comp437_seq4 CCCTGGATTGGTATGATGGTCCAGCTCAAC
tetur01g12680 comp437_seq4 CCTCTTCCCATCATCATCGCTTCTCCTAAG
tetur01g12680 comp437_seq4 CCTGGATTGGTATGATGGTCCAGCTCAACC
tetur01g12680 comp437_seq4 CGGTTGTAAACATGGTTACAAATGTGGCCA
tetur01g12680 comp437_seq4 CTCCCTGGATTGGTATGATGGTCCAGCTCA
tetur01g12680 comp437_seq4 CTCTTCCCATCATCATCGCTTCTCCTAAGT
tetur01g12680 comp437_seq4 CTTCCCATCATCATCGCTTCTCCTAAGTAG
tetur01g12680 comp437_seq4 GAGAGTTTCCTTATATCTCGCAATAGTTGG
tetur01g12680 comp437_seq4 GAGTTTCCTTATATCTCGCAATAGTTGGGA
tetur01g12680 comp437_seq4 GATTACAATTCCCGCCGAATGCTGATTTGA
tetur01g12680 comp437_seq4 AATTACTCATCTCGCCGGAAGTGTTAACCT
tetur01g12680 comp437_seq4 GCTGATTTGATTCAACTTGTTCCTCTTTCC
tetur01g12680 comp437_seq4 GGTTACAAATGTGGCCATATGATGATCAAG
tetur01g12680 comp437_seq4 GGTTGTAAACATGGTTACAAATGTGGCCAT
tetur01g12680 comp437_seq4 GTCCAGCTCAACCAAAGGATCAGTACAACA
tetur01g12680 comp437_seq4 GTGATTACAATTCCCGCCGAATGCTGATTT
tetur01g12680 comp437_seq4 GTGGCCATATGATGATCAAGACGATTAAGA
tetur01g12680 comp437_seq4 GTTTCCTTATATCTCGCAATAGTTGGGACT
tetur01g12680 comp437_seq4 TAACTTTGGTGCCGTGCAACAAAGCTAATC
tetur01g12680 comp437_seq4 TACAAATGTGGCCATATGATGATCAAGACG
tetur01g12680 comp437_seq4 TATCGTTGATTCTACCCTCTTCCCATCATC
tetur01g12680 comp437_seq4 TCCAGCTCAACCAAAGGATCAGTACAACAA
tetur01g12680 comp437_seq4 TCCCTGGATTGGTATGATGGTCCAGCTCAA
tetur01g12680 comp437_seq4 TCTTCCCATCATCATCGCTTCTCCTAAGTA
tetur01g12680 comp437_seq4 TGATTACAATTCCCGCCGAATGCTGATTTG
tetur01g12680 comp437_seq4 TGTGGCCATATGATGATCAAGACGATTAAG
tetur01g12680 comp437_seq4 AAATTACTCATCTCGCCGGAAGTGTTAACC
tetur01g12680 comp437_seq4 ACTTTGGTGCCGTGCAACAAAGCTAATCCC
tetur01g13250 comp2290_seq0 CCAATGCTTACCAACACTTGATGCCAATAC
tetur01g13250 comp2290_seq0 GATGTCGGCGGTTCTAATCTACCAGGTGGT
tetur01g13250 comp2290_seq0 GATTTGGACGCTAATCCTCATCTCTAAACT
tetur01g13250 comp2290_seq0 TAGCCCAATGCTTACCAACACTTGATGCCA
tetur01g13850 comp2712_seq0 CAGATGCCGAGGACAATACCTTCACCCAAC
tetur01g13850 comp2712_seq0 TCAGATGCCGAGGACAATACCTTCACCCAA
tetur01g13850 comp2712_seq0 AGATGCCGAGGACAATACCTTCACCCAACC
tetur01g15260 comp4948_seq0 ATCTGCCGAATTGGGTTCAATCTCTGGAAT
tetur01g15260 comp4948_seq0 CTGCCGAATTGGGTTCAATCTCTGGAATTA
tetur01g15260 comp4948_seq0 CTTGTTGTGTATTCAGGTTGATCGGAAGAT
tetur01g15260 comp4948_seq0 GATGGTGTTGGTTGTGGAAACATTGATGAT
tetur01g15260 comp4948_seq0 GCATAGATGCTGATGAAATATCTGCCGAAT
tetur01g15260 comp4948_seq0 GTATTCAGGTTGATCGGAAGATTGAGTTGT
tetur01g15260 comp4948_seq0 GTGTATTCAGGTTGATCGGAAGATTGAGTT
tetur01g15260 comp4948_seq0 GTTAACTTGTTGTGTATTCAGGTTGATCGG
tetur01g15260 comp4948_seq0 GTTGTGTATTCAGGTTGATCGGAAGATTGA
tetur01g15260 comp4948_seq0 TGCATAGATGCTGATGAAATATCTGCCGAA
tetur01g15260 comp4948_seq0 TGTATTCAGGTTGATCGGAAGATTGAGTTG
tetur01g15260 comp4948_seq0 TTGTGTATTCAGGTTGATCGGAAGATTGAG
tetur01g15260 comp4948_seq0 ATCGGGATACATTTGCTTGAATATCGTAGC
tetur01g15420 comp2970_seq0 AAAGGTTAAGTGTGCTTATTGGGAGTATGG
tetur01g15420 comp2970_seq0 GGTTAAGTGTGCTTATTGGGAGTATGGATC
tetur01g15420 comp2970_seq0 GTTAAGTGTGCTTATTGGGAGTATGGATCC
tetur01g15420 comp2970_seq0 AGGTTAAGTGTGCTTATTGGGAGTATGGAT
tetur01g15940 comp4869_seq0 AACTTTCTAAACCGTGAACCTTCCTAGAAG
tetur01g15940 comp4869_seq0 CTAAACCGTGAACCTTCCTAGAAGATGTTC
tetur01g15940 comp4869_seq0 CTATTGAAGGTGCTGATTTCTCTTTAGTCC
tetur01g15940 comp4869_seq0 CTTTCTAAACCGTGAACCTTCCTAGAAGAT
tetur01g15940 comp4869_seq0 GCTATTGAAGGTGCTGATTTCTCTTTAGTC
tetur01g15940 comp4869_seq0 TAAACCGTGAACCTTCCTAGAAGATGTTCA
tetur01g15940 comp4869_seq0 TTTCTAAACCGTGAACCTTCCTAGAAGATG
tetur01g16974 comp1306_seq0 ATCTTGAAACACCGGAATTTGTGCCTGTTG
tetur01g16974 comp1306_seq0 ATGGTACACATCTTGAAACACCGGAATTTG
tetur01g16974 comp1306_seq0 ATTTGTGCCTGTTGGGAGAACAATTGTTCT
tetur01g16974 comp1306_seq0 CACATCTTGAAACACCGGAATTTGTGCCTG
tetur01g16974 comp1306_seq0 CACCGGAATTTGTGCCTGTTGGGAGAACAA
tetur01g16974 comp1306_seq0 CATCAGCCGAAAGAACTAACCAGGTAATTA
tetur01g16974 comp1306_seq0 CATCTTGAAACACCGGAATTTGTGCCTGTT
tetur01g16974 comp1306_seq0 CCTGTTGGGAGAACAATTGTTCTTCGGCGC
tetur01g16974 comp1306_seq0 CGCTAGGAATGGTACACATCTTGAAACACC
tetur01g16974 comp1306_seq0 AAGGAATCGCTAGGAATGGTACACATCTTG
tetur01g16974 comp1306_seq0 CGGAATTTGTGCCTGTTGGGAGAACAATTG
tetur01g16974 comp1306_seq0 CTAGGAATGGTACACATCTTGAAACACCGG
tetur01g16974 comp1306_seq0 CTGTTGGGAGAACAATTGTTCTTCGGCGCA
tetur01g16974 comp1306_seq0 CTTGAAACACCGGAATTTGTGCCTGTTGGG
tetur01g16974 comp1306_seq0 GAAACACCGGAATTTGTGCCTGTTGGGAGA
tetur01g16974 comp1306_seq0 GAATCGCTAGGAATGGTACACATCTTGAAA
tetur01g16974 comp1306_seq0 GAATGGTACACATCTTGAAACACCGGAATT
tetur01g16974 comp1306_seq0 GAATTTGTGCCTGTTGGGAGAACAATTGTT
tetur01g16974 comp1306_seq0 AATCGCTAGGAATGGTACACATCTTGAAAC
tetur01g16974 comp1306_seq0 AAAGGAATCGCTAGGAATGGTACACATCTT
tetur01g16974 comp1306_seq0 GCTAGGAATGGTACACATCTTGAAACACCG
tetur01g16974 comp1306_seq0 GGAATCGCTAGGAATGGTACACATCTTGAA
tetur01g16974 comp1306_seq0 GGAATGGTACACATCTTGAAACACCGGAAT
tetur01g16974 comp1306_seq0 GGAATTTGTGCCTGTTGGGAGAACAATTGT
tetur01g16974 comp1306_seq0 GGAGTATGTAGGTTCCAGTTGAATTTAACG
tetur01g16974 comp1306_seq0 GGATGGAGTTTCTGTATAACCATGACGGCG
tetur01g16974 comp1306_seq0 AATTTGTGCCTGTTGGGAGAACAATTGTTC
tetur01g16974 comp1306_seq0 GGGAAGGACATCATGGCGATAATATCGACG
tetur01g16974 comp1306_seq0 GGTACACATCTTGAAACACCGGAATTTGTG
tetur01g16974 comp1306_seq0 GTACACATCTTGAAACACCGGAATTTGTGC
tetur01g16974 comp1306_seq0 ACACATCTTGAAACACCGGAATTTGTGCCT
tetur01g16974 comp1306_seq0 GTGCCTGTTGGGAGAACAATTGTTCTTCGG
tetur01g16974 comp1306_seq0 GTTGGGAGAACAATTGTTCTTCGGCGCAGA
tetur01g16974 comp1306_seq0 TACACATCTTGAAACACCGGAATTTGTGCC
tetur01g16974 comp1306_seq0 ACATCTTGAAACACCGGAATTTGTGCCTGT
tetur01g16974 comp1306_seq0 TAGGAATGGTACACATCTTGAAACACCGGA
tetur01g16974 comp1306_seq0 TCGCTAGGAATGGTACACATCTTGAAACAC
tetur01g16974 comp1306_seq0 TCTGTTGCCGTTCTGATCAACGGTTATCGA
tetur01g16974 comp1306_seq0 TCTTGAAACACCGGAATTTGTGCCTGTTGG
tetur01g16974 comp1306_seq0 TGAAACACCGGAATTTGTGCCTGTTGGGAG
tetur01g16974 comp1306_seq0 TGCCTGTTGGGAGAACAATTGTTCTTCGGC
tetur01g16974 comp1306_seq0 ACCGGAATTTGTGCCTGTTGGGAGAACAAT
tetur01g16974 comp1306_seq0 TGTGCCTGTTGGGAGAACAATTGTTCTTCG
tetur01g16974 comp1306_seq0 TGTTGGGAGAACAATTGTTCTTCGGCGCAG
tetur01g16974 comp1306_seq0 TTCTGTTGCCGTTCTGATCAACGGTTATCG
tetur01g16974 comp1306_seq0 TTGAAACACCGGAATTTGTGCCTGTTGGGA
tetur01g16974 comp1306_seq0 TTGTGCCTGTTGGGAGAACAATTGTTCTTC
tetur01g16974 comp1306_seq0 TTTCTGTTGCCGTTCTGATCAACGGTTATC
tetur01g16974 comp1306_seq0 AACACCGGAATTTGTGCCTGTTGGGAGAAC
tetur02g00140 comp6372_seq0 CCAGTAACTGTTGTTGATGCCAAAGCATAA
tetur02g00140 comp6372_seq0 GGCGACGGATAGAAATTAGCGATTTCTCTA
tetur02g00140 comp6372_seq0 TAGGCGACGGATAGAAATTAGCGATTTCTC
tetur02g00140 comp6372_seq0 AGGCGACGGATAGAAATTAGCGATTTCTCT
tetur02g00520 comp3651_seq0 ATTGGTCAAGAAAGATCCTCGGAGTAGGAG
tetur02g00520 comp3651_seq0 CAGCTGATTGGTCAAGAAAGATCCTCGGAG
tetur02g00520 comp3651_seq0 CAGTCAGCTGATTGGTCAAGAAAGATCCTC
tetur02g00520 comp3651_seq0 CCATTTCACATAAAGTACCCGCTTTCCACG
tetur02g00520 comp3651_seq0 CCTTTATTACCTGATGGACATTTGGATGGA
tetur02g00520 comp3651_seq0 CGAGATAGAACCATTTCACATAAAGTACCC
tetur02g00520 comp3651_seq0 CTGATTGGTCAAGAAAGATCCTCGGAGTAG
tetur02g00520 comp3651_seq0 GATTGGTCAAGAAAGATCCTCGGAGTAGGA
tetur02g00520 comp3651_seq0 GCTGATTGGTCAAGAAAGATCCTCGGAGTA
tetur02g00520 comp3651_seq0 GTCAGCTGATTGGTCAAGAAAGATCCTCGG
tetur02g00520 comp3651_seq0 TAAAGTACCCGCTTTCCACGAGACAGTCGA
tetur02g00520 comp3651_seq0 TCAGCTGATTGGTCAAGAAAGATCCTCGGA
tetur02g00520 comp3651_seq0 TGATTGGTCAAGAAAGATCCTCGGAGTAGG
tetur02g00520 comp3651_seq0 AGCTGATTGGTCAAGAAAGATCCTCGGAGT
tetur02g00520 comp3651_seq0 AGTCAGCTGATTGGTCAAGAAAGATCCTCG
tetur02g00520 comp3651_seq0 ATAAAGTACCCGCTTTCCACGAGACAGTCG
tetur02g01190 comp142_seq17 GTTGGGTTATCTTCGGGATGAGTTGGATAA
tetur02g02390 comp2621_seq0 CGGAGACAATTGAGATCAGTTGGGTTACAA
tetur02g02390 comp2621_seq0 GAGACAATTGAGATCAGTTGGGTTACAATG
tetur02g02390 comp2621_seq0 GGAGACAATTGAGATCAGTTGGGTTACAAT
tetur02g02390 comp2621_seq0 GTGTAAAGATGTTCAAGAGACCACGTAAAG
tetur02g04070 comp8581_seq0 GGTTCATTGTGACAGTTTGTTGATGTTGAG
tetur02g05530 comp1879_seq0 CAACAACAATTTGCTGATGGGCTATTGGAT
tetur02g05530 comp1879_seq0 CAACAATTTGCTGATGGGCTATTGGATTGA
tetur02g05530 comp1879_seq0 CAATTTGCTGATGGGCTATTGGATTGACTT
tetur02g05530 comp1879_seq0 CAGGAGTTAAACCCATCTTGGTACACAATT
tetur02g05530 comp1879_seq0 CTTGAAACAACAACAATTTGCTGATGGGCT
tetur02g05530 comp1879_seq0 GCAGGAGTTAAACCCATCTTGGTACACAAT
tetur02g05530 comp1879_seq0 ACAACAATTTGCTGATGGGCTATTGGATTG
tetur02g05530 comp1879_seq0 GTAGCAGGAGTTAAACCCATCTTGGTACAC
tetur02g05530 comp1879_seq0 ACAATTTGCTGATGGGCTATTGGATTGACT
tetur02g05530 comp1879_seq0 TAGCAGGAGTTAAACCCATCTTGGTACACA
tetur02g05530 comp1879_seq0 TGCTGATGGGCTATTGGATTGACTTTAGGC
tetur02g05530 comp1879_seq0 TTGCTGATGGGCTATTGGATTGACTTTAGG
tetur02g05530 comp1879_seq0 TTTGCTGATGGGCTATTGGATTGACTTTAG
tetur02g05530 comp1879_seq0 AACAATTTGCTGATGGGCTATTGGATTGAC
tetur02g05530 comp1879_seq0 AGGAGTAGTAGCAGGAGTTAAACCCATCTT
tetur02g05670 comp3600_seq0 ATGATGATTGTCTCTTCCTTAGAGTTGCAG
tetur02g05670 comp3600_seq0 GATGATGATTGTCTCTTCCTTAGAGTTGCA
tetur02g05740 comp3339_seq0 ATGCCAATCGCTTGATGTTCCTTTGGATTT
tetur02g05740 comp3339_seq0 ATGGGAAGCAGGAGTTCTGGATTGAATATC
tetur02g05740 comp3339_seq0 ATTTATGCCAATCGCTTGATGTTCCTTTGG
tetur02g05740 comp3339_seq0 CATTTATGCCAATCGCTTGATGTTCCTTTG
tetur02g05740 comp3339_seq0 CCAATCGCTTGATGTTCCTTTGGATTTATG
tetur02g05740 comp3339_seq0 CGCTTGATGTTCCTTTGGATTTATGTCGTT
tetur02g05740 comp3339_seq0 CTCATTTATGCCAATCGCTTGATGTTCCTT
tetur02g05740 comp3339_seq0 CTCTTGGTCGATATCTTAATGCTCCTTGAA
tetur02g05740 comp3339_seq0 TGCCAATCGCTTGATGTTCCTTTGGATTTA
tetur02g05740 comp3339_seq0 TTCTCATTTATGCCAATCGCTTGATGTTCC
tetur02g05740 comp3339_seq0 TTTATGCCAATCGCTTGATGTTCCTTTGGA
tetur02g05740 comp3339_seq0 ATCGCTTGATGTTCCTTTGGATTTATGTCG
tetur02g05770 comp3438_seq0 CGAGTTTGGGAAATGCTAATTGGGTTTATC
tetur02g06100 comp2144_seq4 CTCACCATGAATCTCATTCCCATGGAAGTG
tetur02g06100 comp2144_seq4 CTCTTCCTCTCACAATCATCGATATCGATG
tetur02g06100 comp2144_seq4 AAGTGTAAACTATGGCACAAGGTGTTCCCT
tetur02g06100 comp2144_seq4 CTTCCTCTCACAATCATCGATATCGATGAT
tetur02g06100 comp2144_seq4 TCACCATGAATCTCATTCCCATGGAAGTGA
tetur02g06100 comp2144_seq4 TCTTCCTCTCACAATCATCGATATCGATGA
tetur02g06100 comp2144_seq4 TTCTCTTCCTCTCACAATCATCGATATCGA
tetur02g06100 comp2144_seq4 AGTGTAAACTATGGCACAAGGTGTTCCCTG
tetur02g06920 comp1210_seq1 GTCCTCAAACGAATCATTTAACTGTGCAAC
tetur02g06920 comp1210_seq1 GTGTCCTCAAACGAATCATTTAACTGTGCA
tetur02g06920 comp1210_seq1 TCCATCTGACAACATAACCTTAGCTATCTG
tetur02g06920 comp1210_seq1 AGTGTCCTCAAACGAATCATTTAACTGTGC
tetur02g07170 comp3706_seq0 CAAATCCTTATTCACCAAACCTGCTGATGA
tetur02g07170 comp3706_seq0 CCTTATTCACCAAACCTGCTGATGAATTTG
tetur02g07170 comp3706_seq0 GAAGTTCAATGGCTGCATCAATCAAATCCT
tetur02g07170 comp3706_seq0 AATCCGAGTTCCGAGTCCCGAGCTGAAAGT
tetur02g07170 comp3706_seq0 GGCTGCATCAATCAAATCCTTATTCACCAA
tetur02g07170 comp3706_seq0 GTGAAGTTCAATGGCTGCATCAATCAAATC
tetur02g07170 comp3706_seq0 GTGTGAAGTTCAATGGCTGCATCAATCAAA
tetur02g07170 comp3706_seq0 TCCGAGTTCCGAGTCCCGAGCTGAAAGTAA
tetur02g07170 comp3706_seq0 TGAAGTTCAATGGCTGCATCAATCAAATCC
tetur02g07170 comp3706_seq0 TGGCTGCATCAATCAAATCCTTATTCACCA
tetur02g07190 comp1069_seq0 GAGCCAAATGATTGTCATCGAATGAGATCA
tetur02g07190 comp1069_seq0 TGAGCCAAATGATTGTCATCGAATGAGATC
tetur02g07450 comp2030_seq0 ATCGTAAGGCGACCTGAGCCCATGATTTAT
tetur02g07450 comp2030_seq0 CCAGTTTAGGGTCTCGTACGAAAGATACAA
tetur02g07450 comp2030_seq0 CCTCTTTGATAATTGTATCGTAAGGCGACC
tetur02g07450 comp2030_seq0 CGATAGTGAGACAGCCAGTTTAGGGTCTCG
tetur02g07450 comp2030_seq0 CGTAAGGCGACCTGAGCCCATGATTTATTG
tetur02g07450 comp2030_seq0 AAGGCCTCTTTGATAATTGTATCGTAAGGC
tetur02g07450 comp2030_seq0 GACGATAGTGAGACAGCCAGTTTAGGGTCT
tetur02g07450 comp2030_seq0 GATAGTGAGACAGCCAGTTTAGGGTCTCGT
tetur02g07450 comp2030_seq0 GCCTCTTTGATAATTGTATCGTAAGGCGAC
tetur02g07450 comp2030_seq0 GGCCTCTTTGATAATTGTATCGTAAGGCGA
tetur02g07450 comp2030_seq0 GTAAGGCGACCTGAGCCCATGATTTATTGT
tetur02g07450 comp2030_seq0 GTATCGTAAGGCGACCTGAGCCCATGATTT
tetur02g07450 comp2030_seq0 GTGAGACAGCCAGTTTAGGGTCTCGTACGA
tetur02g07450 comp2030_seq0 GTTTAGGGTCTCGTACGAAAGATACAAAGG
tetur02g07450 comp2030_seq0 TAGTGAGACAGCCAGTTTAGGGTCTCGTAC
tetur02g07450 comp2030_seq0 ACGATAGTGAGACAGCCAGTTTAGGGTCTC
tetur02g07450 comp2030_seq0 TTTAGGGTCTCGTACGAAAGATACAAAGGA
tetur02g07450 comp2030_seq0 AGGCCTCTTTGATAATTGTATCGTAAGGCG
tetur02g07450 comp2030_seq0 AGTGAGACAGCCAGTTTAGGGTCTCGTACG
tetur02g08140 comp1480_seq0 CACCATGACGCTTCATAATAGCCTCGTTCT
tetur02g08140 comp1480_seq0 CATGAAGTCGAGTTGCACGTTCATTGCCAA
tetur02g08140 comp1480_seq0 CATGACGCTTCATAATAGCCTCGTTCTGAA
tetur02g08140 comp1480_seq0 CCATGACGCTTCATAATAGCCTCGTTCTGA
tetur02g08140 comp1480_seq0 CCTCGTTCTGAATGTGATTATTGGCAATCA
tetur02g08140 comp1480_seq0 TCATGAAGTCGAGTTGCACGTTCATTGCCA
tetur02g08140 comp1480_seq0 ACCATGACGCTTCATAATAGCCTCGTTCTG
tetur02g08140 comp1480_seq0 TTCATGAAGTCGAGTTGCACGTTCATTGCC
tetur02g08400 comp4390_seq0 CATCACAACAATTCCTTAACCACTTCGGAA
tetur02g08400 comp4390_seq0 CCATCACAACAATTCCTTAACCACTTCGGA
tetur02g08400 comp4390_seq0 CCTTAACCACTTCGGAAACTCAACTCTATG
tetur02g08400 comp4390_seq0 CTTAACCACTTCGGAAACTCAACTCTATGC
tetur02g08400 comp4390_seq0 CTTCCTATCCAATGGCCTACAGTGAACCCA
tetur02g08400 comp4390_seq0 GGTGCTAATCTAATTATTCGAGGACCGAAT
tetur02g08400 comp4390_seq0 TACATTCGCCATCACAACAATTCCTTAACC
tetur02g08400 comp4390_seq0 TGGTGCTAATCTAATTATTCGAGGACCGAA
tetur02g08400 comp4390_seq0 ACTTCCTATCCAATGGCCTACAGTGAACCC
tetur02g08400 comp4390_seq0 AGGACCGAATCGTAACATTACATCAATTCC
tetur02g08560 comp3399_seq0 CAGCAACTTGTGTTGAAAGTGTTCTTCCTT
tetur02g08560 comp3399_seq0 GTGTTTGGATTACTTCTTACATTCGGCGGA
tetur02g08560 comp3399_seq0 GTTTGGATTACTTCTTACATTCGGCGGAGA
tetur02g08560 comp3399_seq0 TGTGTTTGGATTACTTCTTACATTCGGCGG
tetur02g08560 comp3399_seq0 TGTTTGGATTACTTCTTACATTCGGCGGAG
tetur02g08560 comp3399_seq0 TTGTGTTTGGATTACTTCTTACATTCGGCG
tetur02g08900 comp2790_seq2 CACCTTAATGAGAAATTGCATGGAGGAGGA
tetur02g08900 comp2790_seq2 CAGCAGAATTTGTTTCCCAAATATCACCAG
tetur02g08900 comp2790_seq2 GTTTCCCAAATATCACCAGTTACATTCAGC
tetur02g09580 comp3617_seq0 CAATACGGATTAGATTTCAATCCCAACGGT
tetur02g09580 comp3617_seq0 ACAATACGGATTAGATTTCAATCCCAACGG
tetur02g09580 comp3617_seq0 TGCTCCTCTTTCCTTGGAATTGGCTTCATA
tetur02g09590 comp2015_seq1 CCTGTTATTTGGATAGGTGTTCACGTCTTT
tetur02g09590 comp2015_seq1 CTCCTGTTATTTGGATAGGTGTTCACGTCT
tetur02g09590 comp2015_seq1 GCATCAATTGAGCTTTGACTGGATCGGTTT
tetur02g09590 comp2015_seq1 GCTCCTGTTATTTGGATAGGTGTTCACGTC
tetur02g09590 comp2015_seq1 GTAGCATCAATTGAGCTTTGACTGGATCGG
tetur02g09590 comp2015_seq1 GTTGATCGAAAGTGAGGTTAATTGTCACCA
tetur02g09590 comp2015_seq1 TGTAGCATCAATTGAGCTTTGACTGGATCG
tetur02g09590 comp2015_seq1 TGTCACCAATTAACCAAGTCCATGCTCTTC
tetur02g09590 comp2015_seq1 TGTTGATCGAAAGTGAGGTTAATTGTCACC
tetur02g09590 comp2015_seq1 TTGCTCGGTGAATTTGTAGCATCAATTGAG
tetur02g09590 comp2015_seq1 TTGTAGCATCAATTGAGCTTTGACTGGATC
tetur02g09590 comp2015_seq1 AGCATCAATTGAGCTTTGACTGGATCGGTT
tetur02g10640 comp1308_seq0 CAGTCGATAGAGGTAATATTGATGGCCATG
tetur02g10640 comp1308_seq0 CCAAATGAATGGTTTCCAACCCTGAATTTG
tetur02g10640 comp1308_seq0 CCAGTCGATAGAGGTAATATTGATGGCCAT
tetur02g10640 comp1308_seq0 CGGGATCTATGGCATCTATCACCTGATCCT
tetur02g10640 comp1308_seq0 CTGTCCGAGGAGAAATGTTGACCCAACGAA
tetur02g10640 comp1308_seq0 GATCTATGGCATCTATCACCTGATCCTTTG
tetur02g10640 comp1308_seq0 GCGGGATCTATGGCATCTATCACCTGATCC
tetur02g10640 comp1308_seq0 GGATCTATGGCATCTATCACCTGATCCTTT
tetur02g10640 comp1308_seq0 GGGATCTATGGCATCTATCACCTGATCCTT
tetur02g10640 comp1308_seq0 GTCCAGTCGATAGAGGTAATATTGATGGCC
tetur02g10640 comp1308_seq0 GTCCGAGGAGAAATGTTGACCCAACGAAAG
tetur02g10640 comp1308_seq0 TCCAGTCGATAGAGGTAATATTGATGGCCA
tetur02g10640 comp1308_seq0 TGTCCGAGGAGAAATGTTGACCCAACGAAA
tetur02g10640 comp1308_seq0 AGCGGGATCTATGGCATCTATCACCTGATC
tetur02g11150 comp5548_seq0 ATGATCACTGATCAGCTGCGAGTTACGGGT
tetur02g11150 comp5548_seq0 ATTGGTCAGGTTGGAGTTTATTGTGAGAGT
tetur02g11150 comp5548_seq0 ATTGTACCGGAAACATTATCCTCACTCTCG
tetur02g11150 comp5548_seq0 CAATCATCGACGGATGTTCCAGCTGTAATG
tetur02g11150 comp5548_seq0 CACTGATCAGCTGCGAGTTACGGGTTGTAT
tetur02g11150 comp5548_seq0 CAGCTGTAATGGTAATATTTGGCCCGGAAT
tetur02g11150 comp5548_seq0 CATTATAGCGAAATGGTGGTTATTTCGGTG
tetur02g11150 comp5548_seq0 CCAACTTGAATTGGTCAGGTTGGAGTTTAT
tetur02g11150 comp5548_seq0 AAGAGAAGGAGAAATGATCACTGATCAGCT
tetur02g11150 comp5548_seq0 CCAGCTGTAATGGTAATATTTGGCCCGGAA
tetur02g11150 comp5548_seq0 CCATTATAGCGAAATGGTGGTTATTTCGGT
tetur02g11150 comp5548_seq0 AAGGAGAAATGATCACTGATCAGCTGCGAG
tetur02g11150 comp5548_seq0 CTGATCAGCTGCGAGTTACGGGTTGTATTA
tetur02g11150 comp5548_seq0 CTTGAATTGGTCAGGTTGGAGTTTATTGTG
tetur02g11150 comp5548_seq0 GAAATGATCACTGATCAGCTGCGAGTTACG
tetur02g11150 comp5548_seq0 GAACGGTCAGAGTTTCATGTACATTTCCAT
tetur02g11150 comp5548_seq0 GAAGGAGAAATGATCACTGATCAGCTGCGA
tetur02g11150 comp5548_seq0 AATCATCGACGGATGTTCCAGCTGTAATGG
tetur02g11150 comp5548_seq0 GAATTGGTCAGGTTGGAGTTTATTGTGAGA
tetur02g11150 comp5548_seq0 GAGAAATGATCACTGATCAGCTGCGAGTTA
tetur02g11150 comp5548_seq0 GAGAAGGAGAAATGATCACTGATCAGCTGC
tetur02g11150 comp5548_seq0 GATAGTTGTCCAACTTGAATTGGTCAGGTT
tetur02g11150 comp5548_seq0 GATCACTGATCAGCTGCGAGTTACGGGTTG
tetur02g11150 comp5548_seq0 GCAATCATCGACGGATGTTCCAGCTGTAAT
tetur02g11150 comp5548_seq0 GGAGAAATGATCACTGATCAGCTGCGAGTT
tetur02g11150 comp5548_seq0 AATTGGTCAGGTTGGAGTTTATTGTGAGAG
tetur02g11150 comp5548_seq0 GTCCAACTTGAATTGGTCAGGTTGGAGTTT
tetur02g11150 comp5548_seq0 GTGAACGGTCAGAGTTTCATGTACATTTCC
tetur02g11150 comp5548_seq0 GTTCCAGCTGTAATGGTAATATTTGGCCCG
tetur02g11150 comp5548_seq0 GTTGTCCAACTTGAATTGGTCAGGTTGGAG
tetur02g11150 comp5548_seq0 TAGTTGTCCAACTTGAATTGGTCAGGTTGG
tetur02g11150 comp5548_seq0 TCACTGATCAGCTGCGAGTTACGGGTTGTA
tetur02g11150 comp5548_seq0 TCATCGACGGATGTTCCAGCTGTAATGGTA
tetur02g11150 comp5548_seq0 TCCAACTTGAATTGGTCAGGTTGGAGTTTA
tetur02g11150 comp5548_seq0 TCCAGCTGTAATGGTAATATTTGGCCCGGA
tetur02g11150 comp5548_seq0 TCCATTATAGCGAAATGGTGGTTATTTCGG
tetur02g11150 comp5548_seq0 TCGCAATCATCGACGGATGTTCCAGCTGTA
tetur02g11150 comp5548_seq0 TGAACGGTCAGAGTTTCATGTACATTTCCA
tetur02g11150 comp5548_seq0 TGAATTGGTCAGGTTGGAGTTTATTGTGAG
tetur02g11150 comp5548_seq0 TGATCAGCTGCGAGTTACGGGTTGTATTAA
tetur02g11150 comp5548_seq0 TGGCCCGGAATTAGGATAACACCAGTAAGA
tetur02g11150 comp5548_seq0 TGTTCCAGCTGTAATGGTAATATTTGGCCC
tetur02g11150 comp5548_seq0 TTCCAGCTGTAATGGTAATATTTGGCCCGG
tetur02g11150 comp5548_seq0 TTGATAGTTGTCCAACTTGAATTGGTCAGG
tetur02g11150 comp5548_seq0 TTGGCCCGGAATTAGGATAACACCAGTAAG
tetur02g11150 comp5548_seq0 ACTGATCAGCTGCGAGTTACGGGTTGTATT
tetur02g11150 comp5548_seq0 AGAAATGATCACTGATCAGCTGCGAGTTAC
tetur02g11150 comp5548_seq0 AGAAGGAGAAATGATCACTGATCAGCTGCG
tetur02g11150 comp5548_seq0 AGAGAAGGAGAAATGATCACTGATCAGCTG
tetur02g11150 comp5548_seq0 AGGAGAAATGATCACTGATCAGCTGCGAGT
tetur02g11150 comp5548_seq0 ATAGTTGTCCAACTTGAATTGGTCAGGTTG
tetur02g11150 comp5548_seq0 ATCACTGATCAGCTGCGAGTTACGGGTTGT
tetur02g11150 comp5548_seq0 ATCATCGACGGATGTTCCAGCTGTAATGGT
tetur02g11150 comp5548_seq0 ATCGCAATCATCGACGGATGTTCCAGCTGT
tetur02g11800 comp995_seq0 AAGTCCACGATTTAGAGGTGAACATGCATT
tetur02g11800 comp995_seq0 AGTCCACGATTTAGAGGTGAACATGCATTG
tetur02g13060 comp4192_seq0 GTGGGATAATTAACTCCTTCCATTGAGCCA
tetur02g13060 comp4192_seq0 AGTGGGATAATTAACTCCTTCCATTGAGCC
tetur02g13700 comp1485_seq0 GCAAACTCACAACCACCTAACCAAATTAAC
tetur03g00440 comp142_seq2 ATTTCCACAAGTCACTGACTAATGTGAACC
tetur03g00440 comp142_seq2 CAAGTCACTGACTAATGTGAACCGGTAGCA
tetur03g00440 comp142_seq2 CAATGAAGAGGGACAAAGTGAAGATAAACC
tetur03g00440 comp142_seq2 CACAAGTCACTGACTAATGTGAACCGGTAG
tetur03g00440 comp142_seq2 CCAAGCTTATAACACAGCAGAACAAGTGTT
tetur03g00440 comp142_seq2 CCACAAGTCACTGACTAATGTGAACCGGTA
tetur03g00440 comp142_seq2 AAGAGGGACAAAGTGAAGATAAACCAAGCT
tetur03g00440 comp142_seq2 CGACAAGGAAACTTTGTTTATCGCTTGGTT
tetur03g00440 comp142_seq2 GAAGAGGGACAAAGTGAAGATAAACCAAGC
tetur03g00440 comp142_seq2 GAGGGACAAAGTGAAGATAAACCAAGCTTA
tetur03g00440 comp142_seq2 GATCGACAAGGAAACTTTGTTTATCGCTTG
tetur03g00440 comp142_seq2 GGTCAACATTAGCATCTCTAGAGCTATCGT
tetur03g00440 comp142_seq2 ACAAGTCACTGACTAATGTGAACCGGTAGC
tetur03g00440 comp142_seq2 ACCAAGCTTATAACACAGCAGAACAAGTGT
tetur03g00440 comp142_seq2 TGAAGAGGGACAAAGTGAAGATAAACCAAG
tetur03g00440 comp142_seq2 TGGTCAACATTAGCATCTCTAGAGCTATCG
tetur03g00440 comp142_seq2 TTCCACAAGTCACTGACTAATGTGAACCGG
tetur03g00440 comp142_seq2 AGAGCTATCGTCAGTGTCCATTTGCTCTTT
tetur03g00440 comp142_seq2 AGAGGGACAAAGTGAAGATAAACCAAGCTT
tetur03g00440 comp142_seq2 ATCGACAAGGAAACTTTGTTTATCGCTTGG
tetur03g00440 comp142_seq2 AACCAAGCTTATAACACAGCAGAACAAGTG
tetur03g01510 comp5237_seq0 CTGGAAGAGTCAACATCAGCCTTGTATCGT
tetur03g01510 comp5237_seq0 GATCGCAGCCTTGTTGAAATATTGAGATGG
tetur03g02420 comp3969_seq0 CATTCATTGATTTGGGTGAGAAAGGGAAGC
tetur03g02420 comp3969_seq0 CGGAATTGAGTGGACTAGCCATTGGAGGAT
tetur03g02420 comp3969_seq0 GGAATTGAGTGGACTAGCCATTGGAGGATC
tetur03g03270 comp4603_seq0 ATGTTCTGACCCATTGTAACACCGGCAGTT
tetur03g03270 comp4603_seq0 CTAAATGTTCTGACCCATTGTAACACCGGC
tetur03g03270 comp4603_seq0 CTGATGATCGTAAACTAAATGTTCTGACCC
tetur03g03270 comp4603_seq0 AATGTTCTGACCCATTGTAACACCGGCAGT
tetur03g03270 comp4603_seq0 GTCAATTTATCGCTCCACCTGAGGTTTCCT
tetur03g03270 comp4603_seq0 GTTCTGACCCATTGTAACACCGGCAGTTTA
tetur03g03270 comp4603_seq0 TAAATGTTCTGACCCATTGTAACACCGGCA
tetur03g03270 comp4603_seq0 TTCCGACGAGTCAAACAAACCTGATATTAC
tetur03g03270 comp4603_seq0 TTCTGACCCATTGTAACACCGGCAGTTTAG
tetur03g03270 comp4603_seq0 TTGTTTCCGACGAGTCAAACAAACCTGATA
tetur03g03270 comp4603_seq0 AAATGTTCTGACCCATTGTAACACCGGCAG
tetur03g05340 comp1123_seq0 CAGTCTCGGGCAATATGACCTTCCTGTTGA
tetur03g05340 comp1123_seq0 CGTGGTTTGTGATCGTATGATTCGGTTTCC
tetur03g05340 comp1123_seq0 CTCGGGCAATATGACCTTCCTGTTGACAGA
tetur03g05340 comp1123_seq0 CTCGTGGTTTGTGATCGTATGATTCGGTTT
tetur03g05340 comp1123_seq0 CTCTTTGGAAACGATTACCACCATCTCGAC
tetur03g05340 comp1123_seq0 GGTTTGTGATCGTATGATTCGGTTTCCGAC
tetur03g05340 comp1123_seq0 GTCTCGGGCAATATGACCTTCCTGTTGACA
tetur03g05340 comp1123_seq0 GTGGTTTGTGATCGTATGATTCGGTTTCCG
tetur03g05340 comp1123_seq0 GTTTGTGATCGTATGATTCGGTTTCCGACA
tetur03g05340 comp1123_seq0 ACAGTCTCGGGCAATATGACCTTCCTGTTG
tetur03g05340 comp1123_seq0 TCGGGCAATATGACCTTCCTGTTGACAGAC
tetur03g05340 comp1123_seq0 TCGTGGTTTGTGATCGTATGATTCGGTTTC
tetur03g05340 comp1123_seq0 TCTCGGGCAATATGACCTTCCTGTTGACAG
tetur03g05340 comp1123_seq0 TCTTTGGAAACGATTACCACCATCTCGACC
tetur03g05340 comp1123_seq0 TGGTTTGTGATCGTATGATTCGGTTTCCGA
tetur03g05340 comp1123_seq0 AGTCTCGGGCAATATGACCTTCCTGTTGAC
tetur03g06920 comp3155_seq0 ATTGTATCGTATCACCAATTGGGTCGACAT
tetur03g06920 comp3155_seq0 GATTGTATCGTATCACCAATTGGGTCGACA
tetur03g06920 comp3155_seq0 TGATTGTATCGTATCACCAATTGGGTCGAC
tetur03g08070 comp2908_seq0 ATTGACACCTCTCGCAAAGGCTGAAGTTCT
tetur03g08070 comp2908_seq0 CGATCAACCCAAAGAGATGAGTGCAACTTG
tetur03g08070 comp2908_seq0 GAAACCAGACGAAAGCGGCGATCAACCCAA
tetur03g08070 comp2908_seq0 GATCAACCCAAAGAGATGAGTGCAACTTGC
tetur03g08070 comp2908_seq0 GCGATCAACCCAAAGAGATGAGTGCAACTT
tetur03g08070 comp2908_seq0 GGCGATCAACCCAAAGAGATGAGTGCAACT
tetur03g08070 comp2908_seq0 TTGACACCTCTCGCAAAGGCTGAAGTTCTG
tetur03g08410 comp3101_seq0 CAGAACCAGTTGATGATTTGCCTAAGGGTT
tetur03g08410 comp3101_seq0 AGAACCAGTTGATGATTTGCCTAAGGGTTG
tetur03g08430 comp3889_seq0 CAATAGTCACCGGAGAGTTAAGTGTGCCTA
tetur03g08430 comp3889_seq0 CACGGCTTCCATGCAACCATGGTAACAAAT
tetur03g08430 comp3889_seq0 CCATCGATTGATTACCGGCCATTTCATATA
tetur03g08430 comp3889_seq0 CTGGCCTCAACTTGTCCTTGGACTTACTTT
tetur03g08430 comp3889_seq0 GTCGATTGGCCTTAAATCGACAGCGATCAA
tetur03g08430 comp3889_seq0 GTGCCTAAAGCAGTCGCTTTCTTAGCCTTA
tetur03g08430 comp3889_seq0 GTGTGCCTAAAGCAGTCGCTTTCTTAGCCT
tetur03g08430 comp3889_seq0 TACACGGCTTCCATGCAACCATGGTAACAA
tetur03g08430 comp3889_seq0 TCGATTGGCCTTAAATCGACAGCGATCAAA
tetur03g08430 comp3889_seq0 TGCCTAAAGCAGTCGCTTTCTTAGCCTTAC
tetur03g08430 comp3889_seq0 TGTCGATTGGCCTTAAATCGACAGCGATCA
tetur03g08430 comp3889_seq0 TTACTGGCCTCAACTTGTCCTTGGACTTAC
tetur03g08430 comp3889_seq0 TTGTCGATTGGCCTTAAATCGACAGCGATC
tetur03g08430 comp3889_seq0 ACGGCTTCCATGCAACCATGGTAACAAATT
tetur03g08430 comp3889_seq0 ACTGGCCTCAACTTGTCCTTGGACTTACTT
tetur03g08590 comp1380_seq0 ATGTATTGGTGTCTGCTGGTATTCAGAAAG
tetur03g08590 comp1380_seq0 GCTATGATGCTCTTTAAAGCACAAAGACTC
tetur03g08590 comp1380_seq0 GGAGCCTACAATTATACCGATTATTCGAGT
tetur03g08590 comp1380_seq0 GGCTATGATGCTCTTTAAAGCACAAAGACT
tetur03g08590 comp1380_seq0 GTATTGGTGTCTGCTGGTATTCAGAAAGAA
tetur03g08590 comp1380_seq0 TGGAGCCTACAATTATACCGATTATTCGAG
tetur03g08590 comp1380_seq0 TGTATTGGTGTCTGCTGGTATTCAGAAAGA
tetur03g08590 comp1380_seq0 AGGCTATGATGCTCTTTAAAGCACAAAGAC
tetur03g08670 comp4632_seq0 CGTTTCTTATTCTGTGGATAACCTTCACGT
tetur03g08670 comp4632_seq0 GGTTGGAAGACCTTTGATCAGAATTGATTG
tetur03g08670 comp4632_seq0 GTTCGTTCATAGGCAATTCTCCGAGCGATT
tetur03g08670 comp4632_seq0 GTTTCTTATTCTGTGGATAACCTTCACGTC
tetur03g08670 comp4632_seq0 TTCTTATTCTGTGGATAACCTTCACGTCCA
tetur03g08670 comp4632_seq0 TTTCTTATTCTGTGGATAACCTTCACGTCC
tetur03g08760 comp1981_seq0 ATTAAAGCAAAGCCAATGGCCTGTGAGGAT
tetur03g08760 comp1981_seq0 CATTAAAGCAAAGCCAATGGCCTGTGAGGA
tetur03g08760 comp1981_seq0 ACATTAAAGCAAAGCCAATGGCCTGTGAGG
tetur03g09190 comp1068_seq0 CAACGGTTACGACTTAAAGGACCAACAATT
tetur03g09190 comp1068_seq0 CGGTTACGACTTAAAGGACCAACAATTAAC
tetur03g09190 comp1068_seq0 AAATCAACGGTTACGACTTAAAGGACCAAC
tetur03g09410 comp2882_seq0 ATGGTGACGGCGAAACAATCGAAGAGCCAG
tetur03g09410 comp2882_seq0 AAGGGAATCAAGAAAGGATCAAGTATCGTC
tetur03g09410 comp2882_seq0 GGAATCAAGAAAGGATCAAGTATCGTCTCT
tetur03g09410 comp2882_seq0 GGGAATCAAGAAAGGATCAAGTATCGTCTC
tetur03g09410 comp2882_seq0 AGGGAATCAAGAAAGGATCAAGTATCGTCT
tetur04g00630 comp6560_seq0 TCTTTAATTCCCAAGGTTGGTGATCGAACA
tetur04g01050 comp4233_seq0 ATGTCGATACAAGGCCAACGGAGAGTGGAT
tetur04g01050 comp4233_seq0 AACCTGACCGATTGGGAGTACGATGGAATG
tetur04g01050 comp4233_seq0 CAAATCATAAGTTCGTTAGGACAGGAAACG
tetur04g01050 comp4233_seq0 AACGGCAATGTCGATACAAGGCCAACGGAG
tetur04g01050 comp4233_seq0 CAATCAGACAATAGCACCGAAACAGAAGAA
tetur04g01050 comp4233_seq0 CAGGAAACGGCAATGTCGATACAAGGCCAA
tetur04g01050 comp4233_seq0 CATAAGTTCGTTAGGACAGGAAACGGCAAT
tetur04g01050 comp4233_seq0 CATGATCCAATCAGACAATAGCACCGAAAC
tetur04g01050 comp4233_seq0 CCAAATCATAAGTTCGTTAGGACAGGAAAC
tetur04g01050 comp4233_seq0 CCAATCAGACAATAGCACCGAAACAGAAGA
tetur04g01050 comp4233_seq0 CGAAGCAACTTATTTCTTTGAGAACCTGAC
tetur04g01050 comp4233_seq0 CGATACAAGGCCAACGGAGAGTGGATTTCA
tetur04g01050 comp4233_seq0 CGTTAGGACAGGAAACGGCAATGTCGATAC
tetur04g01050 comp4233_seq0 CTTAACATGATCCAATCAGACAATAGCACC
tetur04g01050 comp4233_seq0 AAGTTCGTTAGGACAGGAAACGGCAATGTC
tetur04g01050 comp4233_seq0 GAAACGGCAATGTCGATACAAGGCCAACGG
tetur04g01050 comp4233_seq0 GAACCTGACCGATTGGGAGTACGATGGAAT
tetur04g01050 comp4233_seq0 GAAGCAACTTATTTCTTTGAGAACCTGACC
tetur04g01050 comp4233_seq0 GACAGGAAACGGCAATGTCGATACAAGGCC
tetur04g01050 comp4233_seq0 GATACAAGGCCAACGGAGAGTGGATTTCAA
tetur04g01050 comp4233_seq0 GATCCAATCAGACAATAGCACCGAAACAGA
tetur04g01050 comp4233_seq0 GCAAATCACTTTCGAAGTCACTTGCAATGG
tetur04g01050 comp4233_seq0 GCACTTAACATGATCCAATCAGACAATAGC
tetur04g01050 comp4233_seq0 GGAAACGGCAATGTCGATACAAGGCCAACG
tetur04g01050 comp4233_seq0 GGACAGGAAACGGCAATGTCGATACAAGGC
tetur04g01050 comp4233_seq0 GGCAAATCACTTTCGAAGTCACTTGCAATG
tetur04g01050 comp4233_seq0 GGCAATGTCGATACAAGGCCAACGGAGAGT
tetur04g01050 comp4233_seq0 GGCACTTAACATGATCCAATCAGACAATAG
tetur04g01050 comp4233_seq0 ACAAGGCCAACGGAGAGTGGATTTCAAGGG
tetur04g01050 comp4233_seq0 GTCGATACAAGGCCAACGGAGAGTGGATTT
tetur04g01050 comp4233_seq0 GTTAGGACAGGAAACGGCAATGTCGATACA
tetur04g01050 comp4233_seq0 GTTCGTTAGGACAGGAAACGGCAATGTCGA
tetur04g01050 comp4233_seq0 TAACATGATCCAATCAGACAATAGCACCGA
tetur04g01050 comp4233_seq0 TACAAGGCCAACGGAGAGTGGATTTCAAGG
tetur04g01050 comp4233_seq0 TAGGACAGGAAACGGCAATGTCGATACAAG
tetur04g01050 comp4233_seq0 TCAGACAATAGCACCGAAACAGAAGAATTG
tetur04g01050 comp4233_seq0 TCATAAGTTCGTTAGGACAGGAAACGGCAA
tetur04g01050 comp4233_seq0 TCCAATCAGACAATAGCACCGAAACAGAAG
tetur04g01050 comp4233_seq0 TCGATACAAGGCCAACGGAGAGTGGATTTC
tetur04g01050 comp4233_seq0 TCGTTAGGACAGGAAACGGCAATGTCGATA
tetur04g01050 comp4233_seq0 TGATCCAATCAGACAATAGCACCGAAACAG
tetur04g01050 comp4233_seq0 TTAGGACAGGAAACGGCAATGTCGATACAA
tetur04g01050 comp4233_seq0 AGGAAACGGCAATGTCGATACAAGGCCAAC
tetur04g01050 comp4233_seq0 AGGACAGGAAACGGCAATGTCGATACAAGG
tetur04g01050 comp4233_seq0 AGTTCGTTAGGACAGGAAACGGCAATGTCG
tetur04g01050 comp4233_seq0 ATAAGTTCGTTAGGACAGGAAACGGCAATG
tetur04g01050 comp4233_seq0 ATACAAGGCCAACGGAGAGTGGATTTCAAG
tetur04g01850 comp2057_seq0 CAGAATAGATTGTCCAGTTCAAAGGATTGG
tetur04g01850 comp2057_seq0 CCAGAATAGATTGTCCAGTTCAAAGGATTG
tetur04g01850 comp2057_seq0 GAATAGATTGTCCAGTTCAAAGGATTGGCC
tetur04g01850 comp2057_seq0 GTCCAGAATAGATTGTCCAGTTCAAAGGAT
tetur04g01850 comp2057_seq0 GTGTCCAGAATAGATTGTCCAGTTCAAAGG
tetur04g01850 comp2057_seq0 TAGATTGTCCAGTTCAAAGGATTGGCCAAA
tetur04g01850 comp2057_seq0 TGTCCAGAATAGATTGTCCAGTTCAAAGGA
tetur04g01850 comp2057_seq0 AGAATAGATTGTCCAGTTCAAAGGATTGGC
tetur04g01850 comp2057_seq0 AGTGTCCAGAATAGATTGTCCAGTTCAAAG
tetur04g02630 comp2108_seq1 ATTCGGACTCGTAGTGTCACAAGTGATTCC
tetur04g02630 comp2108_seq1 CACCTCATCTTTGGTCGAAAGCAATTGAAT
tetur04g02630 comp2108_seq1 AAGGACATTCGGATCAGTTTGGTTTAGAGT
tetur04g02630 comp2108_seq1 CGTAGTGTCACAAGTGATTCCAATGTGGAG
tetur04g02630 comp2108_seq1 CTCGTAGTGTCACAAGTGATTCCAATGTGG
tetur04g02630 comp2108_seq1 GAAGGACATTCGGATCAGTTTGGTTTAGAG
tetur04g02630 comp2108_seq1 GACTCGTAGTGTCACAAGTGATTCCAATGT
tetur04g02630 comp2108_seq1 GAGCTGAAGAAAGTTTCACCTCATCTTTGG
tetur04g02630 comp2108_seq1 AATTCGGACTCGTAGTGTCACAAGTGATTC
tetur04g02630 comp2108_seq1 GGACTCGTAGTGTCACAAGTGATTCCAATG
tetur04g02630 comp2108_seq1 GTAGTGTCACAAGTGATTCCAATGTGGAGA
tetur04g02630 comp2108_seq1 GTGTCACAAGTGATTCCAATGTGGAGATTA
tetur04g02630 comp2108_seq1 TCGGACTCGTAGTGTCACAAGTGATTCCAA
tetur04g02630 comp2108_seq1 TCGTAGTGTCACAAGTGATTCCAATGTGGA
tetur04g02630 comp2108_seq1 TGAGCTGAAGAAAGTTTCACCTCATCTTTG
tetur04g02630 comp2108_seq1 TTCGGACTCGTAGTGTCACAAGTGATTCCA
tetur04g02630 comp2108_seq1 ACTCGTAGTGTCACAAGTGATTCCAATGTG
tetur04g02630 comp2108_seq1 AGAGATGGAAATTCGGACTCGTAGTGTCAC
tetur04g02630 comp2108_seq1 AGGACATTCGGATCAGTTTGGTTTAGAGTT
tetur04g02630 comp2108_seq1 AGTGTCACAAGTGATTCCAATGTGGAGATT
tetur04g05030 comp2971_seq0 CCTTGGATTGTTTGGTAATTCATAGGTTGG
tetur04g05040 comp4323_seq0 AAGTCCATCTAATCGGCTATCCAATGGATT
tetur04g05040 comp4323_seq0 CTTGGCAATTAATAGCTGATGAAACCCTTC
tetur04g05040 comp4323_seq0 GATCTTGGCAATTAATAGCTGATGAAACCC
tetur04g05040 comp4323_seq0 GTCCATCTAATCGGCTATCCAATGGATTAG
tetur04g06670 comp2967_seq0 CGAACCTTACCAACAGCCGATGGCAATACT
tetur04g06670 comp2967_seq0 CGACGAACCTTACCAACAGCCGATGGCAAT
tetur04g06670 comp2967_seq0 CGATGGCAATACTTTAGACTCAAGTCCAGT
tetur04g06670 comp2967_seq0 GACGAACCTTACCAACAGCCGATGGCAATA
tetur04g06670 comp2967_seq0 ACGAACCTTACCAACAGCCGATGGCAATAC
tetur04g06950 comp3432_seq0 AAGATTTACATGGGTAACGCTCAAGGTACC
tetur04g06950 comp3432_seq0 GTAAGATTTACATGGGTAACGCTCAAGGTA
tetur04g06950 comp3432_seq0 TAAGATTTACATGGGTAACGCTCAAGGTAC
tetur04g06950 comp3432_seq0 TCGCCTCTGGAGATAATGTTGACTTTCAAG
tetur04g07470 comp93_seq1 CAAGTATGGATCTGGCATCATATTGAATCG
tetur04g07470 comp93_seq1 GGAACGACCAATTGTTTACATCAATCAACC
tetur04g08620 comp793_seq0 GACAGTTACGGGAATTAGTTACACCGATGA
tetur04g08620 comp793_seq0 GGAAATGAATCGAACTTGTCCAGTTTGAGT
tetur04g08620 comp793_seq0 ACAGTTACGGGAATTAGTTACACCGATGAT
tetur04g08620 comp793_seq0 TGGAAATGAATCGAACTTGTCCAGTTTGAG
tetur04g09210 comp5216_seq0 AACGACCAGGGTACAGGAACCGATCTCTAT
tetur04g09210 comp5216_seq0 CACGATAACGACCAGGGTACAGGAACCGAT
tetur04g09210 comp5216_seq0 CAGGAACCGATCTCTATCCCTGATAGTGAT
tetur04g09210 comp5216_seq0 CAGGGTACAGGAACCGATCTCTATCCCTGA
tetur04g09210 comp5216_seq0 CGATAACGACCAGGGTACAGGAACCGATCT
tetur04g09210 comp5216_seq0 AATCACGATAACGACCAGGGTACAGGAACC
tetur04g09210 comp5216_seq0 GATAACGACCAGGGTACAGGAACCGATCTC
tetur04g09210 comp5216_seq0 GGAACCGATCTCTATCCCTGATAGTGATTT
tetur04g09210 comp5216_seq0 GGTACAGGAACCGATCTCTATCCCTGATAG
tetur04g09210 comp5216_seq0 GTACAGGAACCGATCTCTATCCCTGATAGT
tetur04g09210 comp5216_seq0 TAAATCACGATAACGACCAGGGTACAGGAA
tetur04g09210 comp5216_seq0 TAACGACCAGGGTACAGGAACCGATCTCTA
tetur04g09210 comp5216_seq0 TACAGGAACCGATCTCTATCCCTGATAGTG
tetur04g09210 comp5216_seq0 TCACGATAACGACCAGGGTACAGGAACCGA
tetur04g09210 comp5216_seq0 ACCAGGGTACAGGAACCGATCTCTATCCCT
tetur04g09210 comp5216_seq0 AAATCACGATAACGACCAGGGTACAGGAAC
tetur04g09210 comp5216_seq0 ACGACCAGGGTACAGGAACCGATCTCTATC
tetur04g09210 comp5216_seq0 ACGATAACGACCAGGGTACAGGAACCGATC
tetur04g09210 comp5216_seq0 AGGAACCGATCTCTATCCCTGATAGTGATT
tetur04g09210 comp5216_seq0 AGGGTACAGGAACCGATCTCTATCCCTGAT
tetur04g09210 comp5216_seq0 ATAACGACCAGGGTACAGGAACCGATCTCT
tetur04g09210 comp5216_seq0 ATCACGATAACGACCAGGGTACAGGAACCG
tetur04g09527 comp2081_seq0 GAGTCGAAGAGCCAGTGGCCTTTAATTCAT
tetur04g09527 comp2081_seq0 GTCGAAGAGCCAGTGGCCTTTAATTCATCT
tetur04g09527 comp2081_seq0 AGTCGAAGAGCCAGTGGCCTTTAATTCATC
tetur05g00120 comp2220_seq0 CAACGAACGACCAAACAACAGAAAGACCAT
tetur05g00120 comp2220_seq0 CAATCGGTATCGTCATCTAATCCGCTCGGT
tetur05g00120 comp2220_seq0 CACAATCGGTATCGTCATCTAATCCGCTCG
tetur05g00120 comp2220_seq0 CCAACGAACGACCAAACAACAGAAAGACCA
tetur05g00120 comp2220_seq0 CCCTGTATTTGGTTATATTATCACCCAACG
tetur05g00120 comp2220_seq0 CGAACGACCAAACAACAGAAAGACCATATT
tetur05g00120 comp2220_seq0 CGGTATCGTCATCTAATCCGCTCGGTTATC
tetur05g00120 comp2220_seq0 CGTCATCTAATCCGCTCGGTTATCTAAATC
tetur05g00120 comp2220_seq0 CTGGTGACCAACATTAACTGGACATTAACT
tetur05g00120 comp2220_seq0 CTGGTTTCATCTCCTATCACAGTGCAACAA
tetur05g00120 comp2220_seq0 AATCGGTATCGTCATCTAATCCGCTCGGTT
tetur05g00120 comp2220_seq0 GGTATCGTCATCTAATCCGCTCGGTTATCT
tetur05g00120 comp2220_seq0 GGTGACCAACATTAACTGGACATTAACTGA
tetur05g00120 comp2220_seq0 GGTTATATTATCACCCAACGAACGACCAAA
tetur05g00120 comp2220_seq0 GGTTTCATCTCCTATCACAGTGCAACAACA
tetur05g00120 comp2220_seq0 ACAATCGGTATCGTCATCTAATCCGCTCGG
tetur05g00120 comp2220_seq0 GTATCGTCATCTAATCCGCTCGGTTATCTA
tetur05g00120 comp2220_seq0 GTGACCAACATTAACTGGACATTAACTGAC
tetur05g00120 comp2220_seq0 GTTATATTATCACCCAACGAACGACCAAAC
tetur05g00120 comp2220_seq0 GTTTCATCTCCTATCACAGTGCAACAACAA
tetur05g00120 comp2220_seq0 TCCGCTCGGTTATCTAAATCAACCACTACA
tetur05g00120 comp2220_seq0 TGGTGACCAACATTAACTGGACATTAACTG
tetur05g00120 comp2220_seq0 TGGTTTCATCTCCTATCACAGTGCAACAAC
tetur05g00120 comp2220_seq0 ACGAACGACCAAACAACAGAAAGACCATAT
tetur05g00120 comp2220_seq0 ATCCGCTCGGTTATCTAAATCAACCACTAC
tetur05g00750 comp1212_seq0 CAACATAAAGCTGTTCCTCAGGAAATTCTC
tetur05g00750 comp1212_seq0 GATCTCTGAGGGAACCAAAGGTCAACATAA
tetur05g00750 comp1212_seq0 GGATCTCTGAGGGAACCAAAGGTCAACATA
tetur05g00750 comp1212_seq0 GTTACACGAGGAAGGAGCTAATCGACGGAT
tetur05g00750 comp1212_seq0 TCTCTGAGGGAACCAAAGGTCAACATAAAG
tetur05g02060 comp3366_seq0 CCGATTGAATCACTCAGTGATTGTTCACTT
tetur05g02060 comp3366_seq0 TTCCGATTGAATCACTCAGTGATTGTTCAC
tetur05g03140 comp702_seq0 AACCTCTGAGAGGACAACGTCCATTGTTAC
tetur05g03140 comp702_seq0 CCTCTGAGAGGACAACGTCCATTGTTACTT
tetur05g03140 comp702_seq0 CTCTGAGAGGACAACGTCCATTGTTACTTC
tetur05g03140 comp702_seq0 ACCTCTGAGAGGACAACGTCCATTGTTACT
tetur05g03760 comp773_seq0 CAGATTCCTGACGGAGGGTTGACTAAGTCT
tetur05g03760 comp773_seq0 CGGGTTGATGTGAATGCTCCCATGGTATCA
tetur05g03760 comp773_seq0 GACGGGTTGATGTGAATGCTCCCATGGTAT
tetur05g03760 comp773_seq0 GCAGATTCCTGACGGAGGGTTGACTAAGTC
tetur05g03760 comp773_seq0 GGGTTGATGTGAATGCTCCCATGGTATCAG
tetur05g03760 comp773_seq0 ACGGGTTGATGTGAATGCTCCCATGGTATC
tetur05g05320 comp173_seq0 CAAAGATTCAGTCTAAACTGAGCCATTGGG
tetur05g05320 comp173_seq0 CAGGATTATCACGACTAGCAATTGGATAGA
tetur05g05320 comp173_seq0 ACAGGATTATCACGACTAGCAATTGGATAG
tetur05g05320 comp173_seq0 TCAAAGATTCAGTCTAAACTGAGCCATTGG
tetur05g05320 comp173_seq0 TCAGTCTAAACTGAGCCATTGGGTTACAAA
tetur05g05770 comp3086_seq0 CAAACGAGTCAATCATCCGAATCAAGTTCC
tetur05g05770 comp3086_seq0 AAGCGATGCTCTTCGGCTTCTTCGCCTTCT
tetur05g05770 comp3086_seq0 CGATGCTCTTCGGCTTCTTCGCCTTCTTCA
tetur05g05770 comp3086_seq0 CTCCTGATTAGATTGAGGGCGTTTCGCTGA
tetur05g05770 comp3086_seq0 AAAGCGATGCTCTTCGGCTTCTTCGCCTTC
tetur05g05770 comp3086_seq0 AGCGATGCTCTTCGGCTTCTTCGCCTTCTT
tetur05g06120 comp1173_seq0 TTTCTCGATTACGTCATCTGCTTGGCCAAG
tetur05g06850 comp1691_seq0 CACCAGGGAAGAAATAATTGAAGCCATTTG
tetur05g06850 comp1691_seq0 CCAGGGAAGAAATAATTGAAGCCATTTGCG
tetur05g06850 comp1691_seq0 AATCGGAGGGTAAAGTGAAAGAAGATGTTG
tetur05g06850 comp1691_seq0 GTACGTGCCAATAACAGTATCACCAGGGAA
tetur05g06850 comp1691_seq0 GTTACCGTTAAAGAAGAGGAATCGGAGGGT
tetur05g06850 comp1691_seq0 TAAAGTACTTCCAGTTCTGATGACATGTGG
tetur05g06850 comp1691_seq0 TACGTGCCAATAACAGTATCACCAGGGAAG
tetur05g06850 comp1691_seq0 ACCAGGGAAGAAATAATTGAAGCCATTTGC
tetur05g07220 comp103_seq2 ATCTGGTTAACTGATGAACCTGTCTTGATG
tetur05g07220 comp103_seq2 ATTGACAAACGATGACTGGTGACAATCCTG
tetur05g07220 comp103_seq2 CAAATCTGGTTAACTGATGAACCTGTCTTG
tetur05g07220 comp103_seq2 CCAAATCTGGTTAACTGATGAACCTGTCTT
tetur05g07220 comp103_seq2 CTGGTTAACTGATGAACCTGTCTTGATGTT
tetur05g07220 comp103_seq2 GCTTTGAGTGTGCGATGAATTAGGATTAGG
tetur05g07220 comp103_seq2 AATTGACAAACGATGACTGGTGACAATCCT
tetur05g07220 comp103_seq2 TTCCAAATCTGGTTAACTGATGAACCTGTC
tetur05g07710 comp3725_seq0 GATTGAACCTCCAATCGGTGAAGCGATTAC
tetur05g08890 comp3849_seq0 CAGCAGCAACATTCTCCTCACTTCGAACAT
tetur05g09313 comp8683_seq0 AGGTATCAATTCTGATCGGCTGCTCATCTG
tetur06g04680 comp4975_seq0 AACCATCAATTAAGGGCGCAGGGTATTAGC
tetur06g04680 comp4975_seq0 AACTGATTCTGGTGCTGGTTCTTGATGATT
tetur06g04680 comp4975_seq0 AAACTGATTCTGGTGCTGGTTCTTGATGAT
tetur06g04680 comp4975_seq0 CGATAGTTGGTTAATTGTTTGCGCCTTGAC
tetur06g04680 comp4975_seq0 CGATTCATATTACCGATAACACCTCCTGAT
tetur06g04680 comp4975_seq0 GATTCATATTACCGATAACACCTCCTGATC
tetur06g04680 comp4975_seq0 GGGCGCAGGGTATTAGCTAATCAAACTGAT
tetur06g04680 comp4975_seq0 GTCCAACCAATCAACCCATTTACTAGTGAA
tetur06g04680 comp4975_seq0 TCGATAGTTGGTTAATTGTTTGCGCCTTGA
tetur06g04680 comp4975_seq0 TCGATTCATATTACCGATAACACCTCCTGA
tetur06g04680 comp4975_seq0 TGTCCAACCAATCAACCCATTTACTAGTGA
tetur06g04680 comp4975_seq0 ATCGATAGTTGGTTAATTGTTTGCGCCTTG
tetur06g05730 comp4988_seq0 AAGCGGATTAGAGGCAAGGTAAGGATTAAG
tetur06g05730 comp4988_seq0 CGAGTGAAGCGGATTAGAGGCAAGGTAAGG
tetur06g05730 comp4988_seq0 AAGGCGAGTGAAGCGGATTAGAGGCAAGGT
tetur06g05730 comp4988_seq0 GAAGCGGATTAGAGGCAAGGTAAGGATTAA
tetur06g05730 comp4988_seq0 GAGTGAAGCGGATTAGAGGCAAGGTAAGGA
tetur06g05730 comp4988_seq0 GCGAGTGAAGCGGATTAGAGGCAAGGTAAG
tetur06g05730 comp4988_seq0 GCGGATTAGAGGCAAGGTAAGGATTAAGGA
tetur06g05730 comp4988_seq0 GTGAAGCGGATTAGAGGCAAGGTAAGGATT
tetur06g05730 comp4988_seq0 TACCATCGGCAAGGCGAGTGAAGCGGATTA
tetur06g05730 comp4988_seq0 TGAAGCGGATTAGAGGCAAGGTAAGGATTA
tetur06g05730 comp4988_seq0 AGCGGATTAGAGGCAAGGTAAGGATTAAGG
tetur06g05730 comp4988_seq0 AGTGAAGCGGATTAGAGGCAAGGTAAGGAT
tetur06g06090 comp2462_seq0 CCTCGACTTAAATCACCACCAATCTCAGAA
tetur06g06090 comp2462_seq0 CTCGACTTAAATCACCACCAATCTCAGAAA
tetur06g06260 comp1883_seq0 AACCCAAAGAACAAACAGATCACTGAGAAC
tetur06g06260 comp1883_seq0 CAAGCAAAGAAGCAGCATTACCGCCCTTGT
tetur06g06260 comp1883_seq0 CAGATCACTGAGAACAGTTAATCAAAGGAC
tetur06g06260 comp1883_seq0 AAGAACCCAAAGAACAAACAGATCACTGAG
tetur06g06260 comp1883_seq0 CCAAAGAACAAACAGATCACTGAGAACAGT
tetur06g06260 comp1883_seq0 CCCAAAGAACAAACAGATCACTGAGAACAG
tetur06g06260 comp1883_seq0 CCTCAACTATGGCAATATTCAAGACTTCCC
tetur06g06260 comp1883_seq0 CGACAAGCAAAGAAGCAGCATTACCGCCCT
tetur06g06260 comp1883_seq0 GAACCCAAAGAACAAACAGATCACTGAGAA
tetur06g06260 comp1883_seq0 GAAGAACCCAAAGAACAAACAGATCACTGA
tetur06g06260 comp1883_seq0 GAAGCGAATTAGAGAAGAACCCAAAGAACA
tetur06g06260 comp1883_seq0 GAGAAGAACCCAAAGAACAAACAGATCACT
tetur06g06260 comp1883_seq0 GCCTCAACTATGGCAATATTCAAGACTTCC
tetur06g06260 comp1883_seq0 GCGAATTAGAGAAGAACCCAAAGAACAAAC
tetur06g06260 comp1883_seq0 TGCTTTGACATATTGTTCGGCGACAAGCAA
tetur06g06260 comp1883_seq0 AGAAGAACCCAAAGAACAAACAGATCACTG
tetur06g06260 comp1883_seq0 AGAAGCGAATTAGAGAAGAACCCAAAGAAC
tetur06g06260 comp1883_seq0 AGAGAAGAACCCAAAGAACAAACAGATCAC
tetur07g00020 comp4247_seq0 CAAGCCATGATTAAAGCAAGTGTATCGAGT
tetur07g00020 comp4247_seq0 AACTGATAGAAGCCAACGGCAAAGAGTTGG
tetur07g00020 comp4247_seq0 CAGTGATACCAATGTTTATTGGGAAACGAC
tetur07g00020 comp4247_seq0 CTGATAGAAGCCAACGGCAAAGAGTTGGAT
tetur07g00020 comp4247_seq0 ACAAGCCATGATTAAAGCAAGTGTATCGAG
tetur07g00620 comp2810_seq0 ATTGTTGGTCTTTGCTCGTTCTCGATTGTT
tetur07g00620 comp2810_seq0 AATTGTTGGTCTTTGCTCGTTCTCGATTGT
tetur07g00620 comp2810_seq0 GGTCTTTGCTCGTTCTCGATTGTTGATTGT
tetur07g00620 comp2810_seq0 GTCTTTGCTCGTTCTCGATTGTTGATTGTT
tetur07g00620 comp2810_seq0 GTTGGTCTTTGCTCGTTCTCGATTGTTGAT
tetur07g00620 comp2810_seq0 TGGTCTTTGCTCGTTCTCGATTGTTGATTG
tetur07g00620 comp2810_seq0 TGTTGGTCTTTGCTCGTTCTCGATTGTTGA
tetur07g00620 comp2810_seq0 TTGTTGGTCTTTGCTCGTTCTCGATTGTTG
tetur07g01510 comp4576_seq0 TACTACGCTACTTCGACCTTCACAATTGGC
tetur07g01510 comp4576_seq0 ATACTACGCTACTTCGACCTTCACAATTGG
tetur07g01540 comp1489_seq3 ATCTTCTCCATGGAATTTGTCTCCTTTCTC
tetur07g01540 comp1489_seq3 ATTTGTCTCCTTTCTCTTCTCTGGTGAGAG
tetur07g01540 comp1489_seq3 CAATATTCTCCAGAATCTCCTGTTCGTCTT
tetur07g01540 comp1489_seq3 CAGAATCTCCTGTTCGTCTTCATCTTCTCC
tetur07g01540 comp1489_seq3 CATCTTCTCCATGGAATTTGTCTCCTTTCT
tetur07g01540 comp1489_seq3 AAGAAATCTCCGTGTCTCCTTTGAAATTGG
tetur07g01540 comp1489_seq3 CCAGAATCTCCTGTTCGTCTTCATCTTCTC
tetur07g01540 comp1489_seq3 CCTGTTCGTCTTCATCTTCTCCATGGAATT
tetur07g01540 comp1489_seq3 CGTTCAATATTCTCCAGAATCTCCTGTTCG
tetur07g01540 comp1489_seq3 CTCGTTCAATATTCTCCAGAATCTCCTGTT
tetur07g01540 comp1489_seq3 CTGTTCGTCTTCATCTTCTCCATGGAATTT
tetur07g01540 comp1489_seq3 CTTCTCCATGGAATTTGTCTCCTTTCTCTT
tetur07g01540 comp1489_seq3 GAAATCTCCGTGTCTCCTTTGAAATTGGTG
tetur07g01540 comp1489_seq3 GTCTTCATCTTCTCCATGGAATTTGTCTCC
tetur07g01540 comp1489_seq3 GTTCAATATTCTCCAGAATCTCCTGTTCGT
tetur07g01540 comp1489_seq3 GTTCGTCTTCATCTTCTCCATGGAATTTGT
tetur07g01540 comp1489_seq3 TCATCTTCTCCATGGAATTTGTCTCCTTTC
tetur07g01540 comp1489_seq3 TCGTTCAATATTCTCCAGAATCTCCTGTTC
tetur07g01540 comp1489_seq3 TGTTCGTCTTCATCTTCTCCATGGAATTTG
tetur07g01540 comp1489_seq3 TTCAATATTCTCCAGAATCTCCTGTTCGTC
tetur07g01540 comp1489_seq3 AAATCTCCGTGTCTCCTTTGAAATTGGTGG
tetur07g01540 comp1489_seq3 TTCGTCTTCATCTTCTCCATGGAATTTGTC
tetur07g01540 comp1489_seq3 TTCTCCATGGAATTTGTCTCCTTTCTCTTC
tetur07g01540 comp1489_seq3 AGAAATCTCCGTGTCTCCTTTGAAATTGGT
tetur07g01710 comp3612_seq0 CAACACTATCCAGCCTCTAATCATCACTCT
tetur07g01710 comp3612_seq0 CATCACTCTTACCAACCATCAAATTCACAG
tetur07g01710 comp3612_seq0 TCACTCTTACCAACCATCAAATTCACAGCA
tetur07g01710 comp3612_seq0 AACACTATCCAGCCTCTAATCATCACTCTT
tetur07g01710 comp3612_seq0 ATCACTCTTACCAACCATCAAATTCACAGC
tetur07g02440 comp5018_seq0 CAACATTATGCTTCTGGACAAGGGCGATTC
tetur07g02440 comp5018_seq0 CGAACAACATTATGCTTCTGGACAAGGGCG
tetur07g02440 comp5018_seq0 GAACAACATTATGCTTCTGGACAAGGGCGA
tetur07g02440 comp5018_seq0 ACAACATTATGCTTCTGGACAAGGGCGATT
tetur07g02440 comp5018_seq0 GTTACGAACAACATTATGCTTCTGGACAAG
tetur07g02440 comp5018_seq0 ACATTATGCTTCTGGACAAGGGCGATTCTC
tetur07g02440 comp5018_seq0 ACGAACAACATTATGCTTCTGGACAAGGGC
tetur07g02440 comp5018_seq0 AACATTATGCTTCTGGACAAGGGCGATTCT
tetur07g02730 comp592_seq0 AAACACAGTCACAATTCCATTGGTGTTGAG
tetur07g02730 comp592_seq0 CTAACCGGAACCAAGGTAAGTCTTCACCGT
tetur07g02730 comp592_seq0 GAAACACAGTCACAATTCCATTGGTGTTGA
tetur07g02730 comp592_seq0 GATCATCTAACCGGAACCAAGGTAAGTCTT
tetur07g02730 comp592_seq0 GTGGATGATCATCTAACCGGAACCAAGGTA
tetur07g02730 comp592_seq0 TCTAACCGGAACCAAGGTAAGTCTTCACCG
tetur07g02730 comp592_seq0 TGGATGATCATCTAACCGGAACCAAGGTAA
tetur07g02730 comp592_seq0 AGAAACACAGTCACAATTCCATTGGTGTTG
tetur07g02730 comp592_seq0 AGTGGATGATCATCTAACCGGAACCAAGGT
tetur07g03570 comp3833_seq0 CATTCCTGGATCTAATTCCATCTCATTAGC
tetur07g03570 comp3833_seq0 AAGATCACCACGATGACCATTAGAGTGATT
tetur07g03570 comp3833_seq0 CCTGGATCTAATTCCATCTCATTAGCGATA
tetur07g03570 comp3833_seq0 CGATGACAAATTAACGATTAAACGGAGGTC
tetur07g03570 comp3833_seq0 CTGGATCTAATTCCATCTCATTAGCGATAC
tetur07g03570 comp3833_seq0 AAAGATCACCACGATGACCATTAGAGTGAT
tetur07g03570 comp3833_seq0 GAAAGATCACCACGATGACCATTAGAGTGA
tetur07g03570 comp3833_seq0 GAAATAGCTGACCAGACCCATAAACGCGGT
tetur07g03570 comp3833_seq0 GATGACAAATTAACGATTAAACGGAGGTCG
tetur07g03570 comp3833_seq0 GGAAATAGCTGACCAGACCCATAAACGCGG
tetur07g03570 comp3833_seq0 GGATCTAATTCCATCTCATTAGCGATACGA
tetur07g03570 comp3833_seq0 GGTGGAAATAGCTGACCAGACCCATAAACG
tetur07g03570 comp3833_seq0 GTAGCTAATGTGGGATTAACAGGGATACGA
tetur07g03570 comp3833_seq0 GTGGAAATAGCTGACCAGACCCATAAACGC
tetur07g03570 comp3833_seq0 TAGCTAATGTGGGATTAACAGGGATACGAG
tetur07g03570 comp3833_seq0 AAATAGCTGACCAGACCCATAAACGCGGTG
tetur07g03570 comp3833_seq0 TGGAAATAGCTGACCAGACCCATAAACGCG
tetur07g03570 comp3833_seq0 TGGATCTAATTCCATCTCATTAGCGATACG
tetur07g03570 comp3833_seq0 TGGTGGAAATAGCTGACCAGACCCATAAAC
tetur07g03570 comp3833_seq0 TGTAGCTAATGTGGGATTAACAGGGATACG
tetur07g03570 comp3833_seq0 TTCCTGGATCTAATTCCATCTCATTAGCGA
tetur07g03570 comp3833_seq0 TTGTAGCTAATGTGGGATTAACAGGGATAC
tetur07g03570 comp3833_seq0 AGATCACCACGATGACCATTAGAGTGATTT
tetur07g03570 comp3833_seq0 AGCTAATGTGGGATTAACAGGGATACGAGG
tetur07g03610 comp1226_seq0 CAATTTCCCGAGAACCAATCACAATCACAA
tetur07g03610 comp1226_seq0 CCAATTTCCCGAGAACCAATCACAATCACA
tetur07g03610 comp1226_seq0 CGCGGTTTCTCAATTTCCTTTATCTCTTTG
tetur07g03610 comp1226_seq0 GCGGTTTCTCAATTTCCTTTATCTCTTTGC
tetur07g03610 comp1226_seq0 GTTTCGAAGACCGCGGTTTCTCAATTTCCT
tetur07g03610 comp1226_seq0 TGTTTCGAAGACCGCGGTTTCTCAATTTCC
tetur07g03610 comp1226_seq0 TTGTTTCGAAGACCGCGGTTTCTCAATTTC
tetur07g03840 comp89_seq1 CCTCGAGTACAATCAGGATCGGTTGTCTTT
tetur07g03840 comp89_seq1 CGGTAATACTCTTGGTCTTAACTCAACAGG
tetur07g03840 comp89_seq1 CTTGGTCTTAACTCAACAGGAAACAGAACA
tetur07g03840 comp89_seq1 GGTCTTAACTCAACAGGAAACAGAACAAAC
tetur07g03840 comp89_seq1 TTCAGCAGTGGTGGTCATCGGTTCTTCAGG
tetur07g03840 comp89_seq1 TTTCAGCAGTGGTGGTCATCGGTTCTTCAG
tetur07g06500 comp404_seq0 ATTGGTACAGTCACCAGCCTTGATTGTCTC
tetur07g06500 comp404_seq0 CACCAGCCTTGATTGTCTCTACTTCAACGC
tetur07g06500 comp404_seq0 CAGCCTTGATTGTCTCTACTTCAACGCCCA
tetur07g06500 comp404_seq0 CAGTCACCAGCCTTGATTGTCTCTACTTCA
tetur07g06500 comp404_seq0 CCAGCCTTGATTGTCTCTACTTCAACGCCC
tetur07g06500 comp404_seq0 CCTTGATTGTCTCTACTTCAACGCCCATGA
tetur07g06500 comp404_seq0 CGATATGTGAAAGGTCAAATCAGCCAAAGG
tetur07g06500 comp404_seq0 GAAAGGTCAAATCAGCCAAAGGTGAATGGA
tetur07g06500 comp404_seq0 GATAATTGGTACAGTCACCAGCCTTGATTG
tetur07g06500 comp404_seq0 GATATGTGAAAGGTCAAATCAGCCAAAGGT
tetur07g06500 comp404_seq0 GCCTTGATTGTCTCTACTTCAACGCCCATG
tetur07g06500 comp404_seq0 AATTGGTACAGTCACCAGCCTTGATTGTCT
tetur07g06500 comp404_seq0 GGATAATTGGTACAGTCACCAGCCTTGATT
tetur07g06500 comp404_seq0 GGTACAGTCACCAGCCTTGATTGTCTCTAC
tetur07g06500 comp404_seq0 GGTCAAATCAGCCAAAGGTGAATGGAAGAG
tetur07g06500 comp404_seq0 GTACAGTCACCAGCCTTGATTGTCTCTACT
tetur07g06500 comp404_seq0 GTCAAATCAGCCAAAGGTGAATGGAAGAGA
tetur07g06500 comp404_seq0 GTCACCAGCCTTGATTGTCTCTACTTCAAC
tetur07g06500 comp404_seq0 GTGAAAGGTCAAATCAGCCAAAGGTGAATG
tetur07g06500 comp404_seq0 GTTTCGATATGTGAAAGGTCAAATCAGCCA
tetur07g06500 comp404_seq0 ACAGTCACCAGCCTTGATTGTCTCTACTTC
tetur07g06500 comp404_seq0 TAATTGGTACAGTCACCAGCCTTGATTGTC
tetur07g06500 comp404_seq0 TATGTGAAAGGTCAAATCAGCCAAAGGTGA
tetur07g06500 comp404_seq0 TCACCAGCCTTGATTGTCTCTACTTCAACG
tetur07g06500 comp404_seq0 TCCTTGAATTGATTGTGATTTCCACGTGTG
tetur07g06500 comp404_seq0 TCGATATGTGAAAGGTCAAATCAGCCAAAG
tetur07g06500 comp404_seq0 ACCAGCCTTGATTGTCTCTACTTCAACGCC
tetur07g06500 comp404_seq0 TGAAAGGTCAAATCAGCCAAAGGTGAATGG
tetur07g06500 comp404_seq0 TGGTACAGTCACCAGCCTTGATTGTCTCTA
tetur07g06500 comp404_seq0 TGTTTCGATATGTGAAAGGTCAAATCAGCC
tetur07g06500 comp404_seq0 TTGGATAATTGGTACAGTCACCAGCCTTGA
tetur07g06500 comp404_seq0 AGCCTTGATTGTCTCTACTTCAACGCCCAT
tetur07g06500 comp404_seq0 ATAATTGGTACAGTCACCAGCCTTGATTGT
tetur07g06500 comp404_seq0 ATATGTGAAAGGTCAAATCAGCCAAAGGTG
tetur07g06540 comp3659_seq0 ATGCCGATCGTAAAGAGCTTATCGCTAAAT
tetur07g06540 comp3659_seq0 ATTAGAAACGATGGCAATTGTTGGCGATTC
tetur07g06540 comp3659_seq0 CGAAAGCTAAACAACAAGAAGCCAAATCGA
tetur07g06540 comp3659_seq0 GAAACGATGGCAATTGTTGGCGATTCTAAT
tetur07g06540 comp3659_seq0 GAAGCGAAAGCTAAACAACAAGAAGCCAAA
tetur07g06540 comp3659_seq0 GCGAAAGCTAAACAACAAGAAGCCAAATCG
tetur07g06540 comp3659_seq0 GGCGATTCTAATACAACAACTGACAATGAG
tetur07g06540 comp3659_seq0 TAGAAACGATGGCAATTGTTGGCGATTCTA
tetur07g06540 comp3659_seq0 AGCGAAAGCTAAACAACAAGAAGCCAAATC
tetur07g07270 comp3347_seq0 CGAATGACCATTCTCCATCATTGAGCTAAT
tetur07g07270 comp3347_seq0 TATACCACCGGCTTCAGGATCAATTGTAAC
tetur07g07270 comp3347_seq0 TCCGCAATTGGTATACCATTTGAAGACCAA
tetur07g07270 comp3347_seq0 TCGAATGACCATTCTCCATCATTGAGCTAA
tetur07g07270 comp3347_seq0 TTCCGCAATTGGTATACCATTTGAAGACCA
tetur07g07270 comp3347_seq0 TTCGAATGACCATTCTCCATCATTGAGCTA
tetur07g07270 comp3347_seq0 TTTCCGCAATTGGTATACCATTTGAAGACC
tetur08g00130 comp3251_seq0 CGTGTTGGTCGTATATTAATTCAACGGGTA
tetur08g00130 comp3251_seq0 GATCAGGTGAACCTTTGAACAGCCCAAGAA
tetur08g00130 comp3251_seq0 GTGTTTCCCGTGGCTCGTGTTGGTCGTATA
tetur08g00130 comp3251_seq0 TTGTGTTTCCCGTGGCTCGTGTTGGTCGTA
tetur08g00990 comp790_seq0 CCACTCACTATTGTACCTATGTAATGGCTG
tetur08g02440 comp247_seq0 ATTTCGCTAAACCCAAATCTGAGCCAATCG
tetur08g02440 comp247_seq0 CAATCCAACTACAAACCGAAACGGCAAAGA
tetur08g02440 comp247_seq0 CGACAATATTAGGCAATCCAACTACAAACC
tetur08g02440 comp247_seq0 CTTGAACCTAACAATCAACGATCAAAGCTC
tetur08g02440 comp247_seq0 GACAATATTAGGCAATCCAACTACAAACCG
tetur08g02440 comp247_seq0 GCAATCCAACTACAAACCGAAACGGCAAAG
tetur08g02440 comp247_seq0 TAGGCAATCCAACTACAAACCGAAACGGCA
tetur08g02440 comp247_seq0 TATTAGGCAATCCAACTACAAACCGAAACG
tetur08g04250 comp2949_seq1 ATGATTGATGAATGGATGGGAAATCAGAGG
tetur08g04250 comp2949_seq1 ATTGATGAATGGATGGGAAATCAGAGGAAG
tetur08g04250 comp2949_seq1 CACCAATGATTGATGAATGGATGGGAAATC
tetur08g04250 comp2949_seq1 CCAATGATTGATGAATGGATGGGAAATCAG
tetur08g04250 comp2949_seq1 CCTGCATACATGATGAGCTTACAATCAGAT
tetur08g04250 comp2949_seq1 GAAGATCCTGCATACATGATGAGCTTACAA
tetur08g04250 comp2949_seq1 GATCCTGCATACATGATGAGCTTACAATCA
tetur08g04250 comp2949_seq1 GATGAATGGATGGGAAATCAGAGGAAGGAG
tetur08g04250 comp2949_seq1 GATTGATGAATGGATGGGAAATCAGAGGAA
tetur08g04250 comp2949_seq1 TCCTGCATACATGATGAGCTTACAATCAGA
tetur08g04250 comp2949_seq1 TGATGAATGGATGGGAAATCAGAGGAAGGA
tetur08g04250 comp2949_seq1 TGATTGATGAATGGATGGGAAATCAGAGGA
tetur08g04250 comp2949_seq1 TTGATGAATGGATGGGAAATCAGAGGAAGG
tetur08g04250 comp2949_seq1 AGATCCTGCATACATGATGAGCTTACAATC
tetur08g04250 comp2949_seq1 ATCCTGCATACATGATGAGCTTACAATCAG
tetur08g04260 comp700_seq0 GGGTGAATTAGCTGTAATCATGGTGTAGAA
tetur08g04490 comp2298_seq1 ATGCTTCCATGTATAGGAACTTCCCGCAGT
tetur08g04490 comp2298_seq1 CAACATCAACATCAACTTCCCACTTGAACA
tetur08g04490 comp2298_seq1 CCCACTTGAACACTTCAATAAGCTCAATTG
tetur08g04490 comp2298_seq1 CTTCCATGTATAGGAACTTCCCGCAGTAGC
tetur08g04490 comp2298_seq1 GCTTCCATGTATAGGAACTTCCCGCAGTAG
tetur08g04490 comp2298_seq1 TCAACATCAACATCAACTTCCCACTTGAAC
tetur08g04490 comp2298_seq1 TGCTTCCATGTATAGGAACTTCCCGCAGTA
tetur08g04490 comp2298_seq1 AGTCGAGCTCTAAGATTATCGGGATTGTTG
tetur08g05710 comp6720_seq0 GAGATCATTTCTTCTTAAATCTGGGCTGAG
tetur08g06660 comp1876_seq2 ATCGTTCATTGTCACTGGACACAGAGGTCG
tetur08g06660 comp1876_seq2 CAGAGGTCGAATGGAGTTGCTGGTGAATCT
tetur08g06660 comp1876_seq2 CAGTGTCGCCATGATTATCGCCCGATATCA
tetur08g06660 comp1876_seq2 CATCGCCTGGTTATGTTTGGTCAGTGTCGC
tetur08g06660 comp1876_seq2 CCATCGCCTGGTTATGTTTGGTCAGTGTCG
tetur08g06660 comp1876_seq2 CGACCCTTAACATCATTGAAGCGACCGACA
tetur08g06660 comp1876_seq2 CGTTCATTGTCACTGGACACAGAGGTCGAA
tetur08g06660 comp1876_seq2 CTCTTGCAGTTCGAGTTCATGGTTCTTTGA
tetur08g06660 comp1876_seq2 CTTGCAGTTCGAGTTCATGGTTCTTTGATG
tetur08g06660 comp1876_seq2 GAGGTCGAATGGAGTTGCTGGTGAATCTAG
tetur08g06660 comp1876_seq2 GCTTTACATCGAGGCCTTATGGTTTCTGCT
tetur08g06660 comp1876_seq2 GGTCAGTGTCGCCATGATTATCGCCCGATA
tetur08g06660 comp1876_seq2 GTATCGTTCATTGTCACTGGACACAGAGGT
tetur08g06660 comp1876_seq2 GTCAGTGTCGCCATGATTATCGCCCGATAT
tetur08g06660 comp1876_seq2 GTCGACCCTTAACATCATTGAAGCGACCGA
tetur08g06660 comp1876_seq2 GTTCATTGTCACTGGACACAGAGGTCGAAT
tetur08g06660 comp1876_seq2 ACAGAGGTCGAATGGAGTTGCTGGTGAATC
tetur08g06660 comp1876_seq2 TATCGTTCATTGTCACTGGACACAGAGGTC
tetur08g06660 comp1876_seq2 TCAGTGTCGCCATGATTATCGCCCGATATC
tetur08g06660 comp1876_seq2 TCGACCCTTAACATCATTGAAGCGACCGAC
tetur08g06660 comp1876_seq2 TCGCCTGGTTATGTTTGGTCAGTGTCGCCA
tetur08g06660 comp1876_seq2 TCGTTCATTGTCACTGGACACAGAGGTCGA
tetur08g06660 comp1876_seq2 TGTCGACCCTTAACATCATTGAAGCGACCG
tetur08g06660 comp1876_seq2 TGTGTTGAGTGTTTACTTGACTGTCGTGTC
tetur08g06660 comp1876_seq2 TTGCAGTTCGAGTTCATGGTTCTTTGATGA
tetur08g06660 comp1876_seq2 ATCGCCTGGTTATGTTTGGTCAGTGTCGCC
tetur08g07070 comp2385_seq0 CAACTCGGTGGAGAAACACAAATGGAAACC
tetur08g07070 comp2385_seq0 CAACTTGGTTTCGAATCAATTTCCGCATGG
tetur08g07070 comp2385_seq0 AACGTTACCCGAACAATTCGTAAACTCGGT
tetur08g07070 comp2385_seq0 CAGTGAGCAACTCGGTGGAGAAACACAAAT
tetur08g07070 comp2385_seq0 AAGAATCAGTGAGCAACTCGGTGGAGAAAC
tetur08g07070 comp2385_seq0 CCAACTTGGTTTCGAATCAATTTCCGCATG
tetur08g07070 comp2385_seq0 AAACTCGGTACTTATTCCGATAGTTTGGTC
tetur08g07070 comp2385_seq0 AAGAGAAAGAATCAGTGAGCAACTCGGTGG
tetur08g07070 comp2385_seq0 CCGAACAATTCGTAAACTCGGTACTTATTC
tetur08g07070 comp2385_seq0 CCGCATGGATTCCCAATGAAGTTTCTTGGA
tetur08g07070 comp2385_seq0 CGAACAATTCGTAAACTCGGTACTTATTCC
tetur08g07070 comp2385_seq0 CGGTGGAGAAACACAAATGGAAACCAATTC
tetur08g07070 comp2385_seq0 CGTTACCCGAACAATTCGTAAACTCGGTAC
tetur08g07070 comp2385_seq0 CTCGGTACTTATTCCGATAGTTTGGTCACC
tetur08g07070 comp2385_seq0 CTCGGTGGAGAAACACAAATGGAAACCAAT
tetur08g07070 comp2385_seq0 GAAAGAATCAGTGAGCAACTCGGTGGAGAA
tetur08g07070 comp2385_seq0 GAACAATTCGTAAACTCGGTACTTATTCCG
tetur08g07070 comp2385_seq0 GAATCAGTGAGCAACTCGGTGGAGAAACAC
tetur08g07070 comp2385_seq0 GAGAAAGAATCAGTGAGCAACTCGGTGGAG
tetur08g07070 comp2385_seq0 GAGCAACTCGGTGGAGAAACACAAATGGAA
tetur08g07070 comp2385_seq0 GCAACTCGGTGGAGAAACACAAATGGAAAC
tetur08g07070 comp2385_seq0 GGTGGAGAAACACAAATGGAAACCAATTCT
tetur08g07070 comp2385_seq0 GTCGAAGGTCTTAACGTTACCCGAACAATT
tetur08g07070 comp2385_seq0 GTGAGCAACTCGGTGGAGAAACACAAATGG
tetur08g07070 comp2385_seq0 GTTACCCGAACAATTCGTAAACTCGGTACT
tetur08g07070 comp2385_seq0 TACCCGAACAATTCGTAAACTCGGTACTTA
tetur08g07070 comp2385_seq0 TCAGTGAGCAACTCGGTGGAGAAACACAAA
tetur08g07070 comp2385_seq0 TCCGCATGGATTCCCAATGAAGTTTCTTGG
tetur08g07070 comp2385_seq0 TCGAAGGTCTTAACGTTACCCGAACAATTC
tetur08g07070 comp2385_seq0 TGAGCAACTCGGTGGAGAAACACAAATGGA
tetur08g07070 comp2385_seq0 ACCCGAACAATTCGTAAACTCGGTACTTAT
tetur08g07070 comp2385_seq0 TTCCGCATGGATTCCCAATGAAGTTTCTTG
tetur08g07070 comp2385_seq0 ACGCCGCATATTCTTCAATTAATCCAATCG
tetur08g07070 comp2385_seq0 ACTCGGTACTTATTCCGATAGTTTGGTCAC
tetur08g07070 comp2385_seq0 AGTGAGCAACTCGGTGGAGAAACACAAATG
tetur08g07070 comp2385_seq0 AGTTTGGTCACCCTAGTTGAACAACCACTT
tetur08g07070 comp2385_seq0 ATAGTTTGGTCACCCTAGTTGAACAACCAC
tetur08g07550 comp6481_seq0 TGATTCTCACTCCGACCTGTAAACAATCAA
tetur08g07550 comp6481_seq0 TTGATTCTCACTCCGACCTGTAAACAATCA
tetur08g07550 comp6481_seq0 TTTGATTCTCACTCCGACCTGTAAACAATC
tetur09g00470 comp126_seq0 GATCGATGAACATGTTACCAGGCTGATGGA
tetur09g00470 comp126_seq0 GTGTTGACTTGAATGATTCGAAAGCTTTGG
tetur09g00470 comp126_seq0 GTTGACTTGAATGATTCGAAAGCTTTGGTC
tetur09g00470 comp126_seq0 TCGATGAACATGTTACCAGGCTGATGGAAA
tetur09g00470 comp126_seq0 AGATCGATGAACATGTTACCAGGCTGATGG
tetur09g01250 comp3455_seq0 CACTGAGTCAGTTATCCTGTTTGGTTGCTA
tetur09g01250 comp3455_seq0 CCACTGAGTCAGTTATCCTGTTTGGTTGCT
tetur09g01250 comp3455_seq0 CTGAGTCAGTTATCCTGTTTGGTTGCTAAA
tetur09g01250 comp3455_seq0 GCTCATCAGTGTTCATCCAATTTCATCTCT
tetur09g01250 comp3455_seq0 GGGCTATTGGATATCAATACCGATCTTGTT
tetur09g01250 comp3455_seq0 GTGCAATCAAATGAGCTAACGATTCAAACG
tetur09g01250 comp3455_seq0 TGCTCATCAGTGTTCATCCAATTTCATCTC
tetur09g02760 comp561_seq7 ATCTTCATCATCAGGGAAACATAAACCACC
tetur09g02760 comp561_seq7 CATCATCAGGGAAACATAAACCACCTTCAA
tetur09g02760 comp561_seq7 CATCTTCATCATCAGGGAAACATAAACCAC
tetur09g02760 comp561_seq7 CTTCATCATCAGGGAAACATAAACCACCTT
tetur09g02760 comp561_seq7 TCATCATCAGGGAAACATAAACCACCTTCA
tetur09g02760 comp561_seq7 TTCATCATCAGGGAAACATAAACCACCTTC
tetur09g03270 comp2675_seq0 CAACCGGCCTTACCATCTAAATTGGGTGAA
tetur09g03270 comp2675_seq0 CCTTAGGCTCAACCGGCCTTACCATCTAAA
tetur09g03270 comp2675_seq0 CTCAACCGGCCTTACCATCTAAATTGGGTG
tetur09g03270 comp2675_seq0 CTTAGGCTCAACCGGCCTTACCATCTAAAT
tetur09g03270 comp2675_seq0 GCTCAACCGGCCTTACCATCTAAATTGGGT
tetur09g03270 comp2675_seq0 GTTCCTTAGGCTCAACCGGCCTTACCATCT
tetur09g03270 comp2675_seq0 TCAACCGGCCTTACCATCTAAATTGGGTGA
tetur09g03270 comp2675_seq0 TCCTTAGGCTCAACCGGCCTTACCATCTAA
tetur09g03270 comp2675_seq0 TTCCTTAGGCTCAACCGGCCTTACCATCTA
tetur09g03270 comp2675_seq0 TTCTGGTTCCTTAGGCTCAACCGGCCTTAC
tetur09g03760 comp591_seq0 ATCGTCGTCAATGTCGTCAATGGGATCATC
tetur09g03760 comp591_seq0 AACCAGCTCATCTTTGCCTCCGGTAACATC
tetur09g03760 comp591_seq0 CAATCGTCGTCAATGTCGTCAATGGGATCA
tetur09g03760 comp591_seq0 CAATGTCGTCAATGGGATCATCAATGAGTT
tetur09g03760 comp591_seq0 CGGCGATGTGTTTGACCGGATGTGTATCTT
tetur09g03760 comp591_seq0 CGTCAATGTCGTCAATGGGATCATCAATGA
tetur09g03760 comp591_seq0 CGTCGTCAATGTCGTCAATGGGATCATCAA
tetur09g03760 comp591_seq0 AATCGTCGTCAATGTCGTCAATGGGATCAT
tetur09g03760 comp591_seq0 GGTCAATCGTCGTCAATGTCGTCAATGGGA
tetur09g03760 comp591_seq0 GTCAATCGTCGTCAATGTCGTCAATGGGAT
tetur09g03760 comp591_seq0 GTCAATGTCGTCAATGGGATCATCAATGAG
tetur09g03760 comp591_seq0 GTCGTCAATGTCGTCAATGGGATCATCAAT
tetur09g03760 comp591_seq0 TCAATCGTCGTCAATGTCGTCAATGGGATC
tetur09g03760 comp591_seq0 TCGTCAATGTCGTCAATGGGATCATCAATG
tetur09g03760 comp591_seq0 TCGTCGTCAATGTCGTCAATGGGATCATCA
tetur09g03760 comp591_seq0 TTACCAATGTCGTCAGGATTATCTTAGTCG
tetur09g03760 comp591_seq0 AAACCAGCTCATCTTTGCCTCCGGTAACAT
tetur09g03760 comp591_seq0 ATCATCTGCAGATACTTGCGAGTGTCATCT
tetur09g06120 comp2822_seq0 ATGTTCCCAATATCCGAGCATTTGTTCGAT
tetur09g06120 comp2822_seq0 CGGAGGATTACTAGAGCTTCGAAAGATTCG
tetur09g06120 comp2822_seq0 CTTCGGCATCATCTTCAGATGCGTTGTAAG
tetur09g06120 comp2822_seq0 GATGTTCCCAATATCCGAGCATTTGTTCGA
tetur09g06120 comp2822_seq0 GCATTTGTTCGATGAAGATCCATCGCAATA
tetur09g06120 comp2822_seq0 GGAGGATTACTAGAGCTTCGAAAGATTCGA
tetur09g06120 comp2822_seq0 GTCTTCGGCATCATCTTCAGATGCGTTGTA
tetur09g06120 comp2822_seq0 TCCCGGTTCACGAAGGTGAACATGAATATC
tetur09g06120 comp2822_seq0 TCGGAGGATTACTAGAGCTTCGAAAGATTC
tetur09g06120 comp2822_seq0 TCTTCGGCATCATCTTCAGATGCGTTGTAA
tetur09g06120 comp2822_seq0 TGATGTTCCCAATATCCGAGCATTTGTTCG
tetur09g06120 comp2822_seq0 TGTTCCCAATATCCGAGCATTTGTTCGATG
tetur09g06120 comp2822_seq0 ATCGGAGGATTACTAGAGCTTCGAAAGATT
tetur09g06470 comp1001_seq0 CTCGAATGTAGGTAGAGCGGTGAAGACGAT
tetur09g06470 comp1001_seq0 GCTCGAATGTAGGTAGAGCGGTGAAGACGA
tetur09g06470 comp1001_seq0 TCGAATGTAGGTAGAGCGGTGAAGACGATG
tetur09g06570 comp2688_seq0 GAGAAACACCCGATTACCAGGTATCTTTAA
tetur09g06610 comp1663_seq0 ATCGTTCGAAATGTTGATCTCAAACGTGAG
tetur09g06610 comp1663_seq0 ATTCCCTTGTTTAACCGATTCTGGTGCTAC
tetur09g06610 comp1663_seq0 AAGACCCTAAATGATGAAGCCGAAGCTTAT
tetur09g06610 comp1663_seq0 CCCTTGTTTAACCGATTCTGGTGCTACGGT
tetur09g06610 comp1663_seq0 CCGGTGAATTGTATAAGACCCTAAATGATG
tetur09g06610 comp1663_seq0 CCTTGTTTAACCGATTCTGGTGCTACGGTC
tetur09g06610 comp1663_seq0 CGTTCGAAATGTTGATCTCAAACGTGAGAA
tetur09g06610 comp1663_seq0 CTGCCGGTGAATTGTATAAGACCCTAAATG
tetur09g06610 comp1663_seq0 CTGGTGCTACGGTCATTTCTTTCCCACCGA
tetur09g06610 comp1663_seq0 CTTGTTTAACCGATTCTGGTGCTACGGTCA
tetur09g06610 comp1663_seq0 GACCCTAAATGATGAAGCCGAAGCTTATCG
tetur09g06610 comp1663_seq0 GATTCCCTTGTTTAACCGATTCTGGTGCTA
tetur09g06610 comp1663_seq0 GCCGGTGAATTGTATAAGACCCTAAATGAT
tetur09g06610 comp1663_seq0 GGTGCTACGGTCATTTCTTTCCCACCGATA
tetur09g06610 comp1663_seq0 GTATAAGACCCTAAATGATGAAGCCGAAGC
tetur09g06610 comp1663_seq0 GTATCGTTCGAAATGTTGATCTCAAACGTG
tetur09g06610 comp1663_seq0 GTATTCATCCTCTTGGTCGTCCCGCTGAAA
tetur09g06610 comp1663_seq0 GTCCCGCTGAAATGTCTGCCGGTGAATTGT
tetur09g06610 comp1663_seq0 GTCTGCCGGTGAATTGTATAAGACCCTAAA
tetur09g06610 comp1663_seq0 GTGCTACGGTCATTTCTTTCCCACCGATAA
tetur09g06610 comp1663_seq0 TCCCTTGTTTAACCGATTCTGGTGCTACGG
tetur09g06610 comp1663_seq0 TCGTTCGAAATGTTGATCTCAAACGTGAGA
tetur09g06610 comp1663_seq0 TCTGGTGCTACGGTCATTTCTTTCCCACCG
tetur09g06610 comp1663_seq0 TGCCGGTGAATTGTATAAGACCCTAAATGA
tetur09g06610 comp1663_seq0 TGTCTGCCGGTGAATTGTATAAGACCCTAA
tetur09g06610 comp1663_seq0 TTCCCTTGTTTAACCGATTCTGGTGCTACG
tetur09g06610 comp1663_seq0 TTCTGGTGCTACGGTCATTTCTTTCCCACC
tetur09g06610 comp1663_seq0 AGACCCTAAATGATGAAGCCGAAGCTTATC
tetur09g06610 comp1663_seq0 ATAAGACCCTAAATGATGAAGCCGAAGCTT
tetur10g00030 comp2087_seq1 CAAGAGTCAACATCATCTCATCCAGCGGTG
tetur10g00030 comp2087_seq1 CAGTTCTAAGCAAAGAAACACCAGGTAGGA
tetur10g00030 comp2087_seq1 AAGAGTAGTGTTGTGCACAGAATCTTCTTC
tetur10g00030 comp2087_seq1 GAGTAGTGTTGTGCACAGAATCTTCTTCAA
tetur10g00030 comp2087_seq1 GCACAGAATCTTCTTCAAGAGTCAACATCA
tetur10g00030 comp2087_seq1 GTAGTGTTGTGCACAGAATCTTCTTCAAGA
tetur10g00030 comp2087_seq1 GTGCACAGAATCTTCTTCAAGAGTCAACAT
tetur10g00030 comp2087_seq1 GTGTTGTGCACAGAATCTTCTTCAAGAGTC
tetur10g00030 comp2087_seq1 GTTCTAAGCAAAGAAACACCAGGTAGGACT
tetur10g00030 comp2087_seq1 GTTGTGCACAGAATCTTCTTCAAGAGTCAA
tetur10g00030 comp2087_seq1 TAGTGTTGTGCACAGAATCTTCTTCAAGAG
tetur10g00030 comp2087_seq1 TGCACAGAATCTTCTTCAAGAGTCAACATC
tetur10g00030 comp2087_seq1 TGTGCACAGAATCTTCTTCAAGAGTCAACA
tetur10g00030 comp2087_seq1 TGTTGTGCACAGAATCTTCTTCAAGAGTCA
tetur10g00030 comp2087_seq1 TTCAAGAGTCAACATCATCTCATCCAGCGG
tetur10g00030 comp2087_seq1 TTGTGCACAGAATCTTCTTCAAGAGTCAAC
tetur10g00030 comp2087_seq1 AGAGTCAACATCATCTCATCCAGCGGTGGT
tetur10g00030 comp2087_seq1 AGTAGTGTTGTGCACAGAATCTTCTTCAAG
tetur10g00030 comp2087_seq1 AGTGTTGTGCACAGAATCTTCTTCAAGAGT
tetur10g00030 comp2087_seq1 AGTTCTAAGCAAAGAAACACCAGGTAGGAC
tetur10g00180 comp4270_seq0 ATGATCCAACAAACGTAGTTCTGCTAGATG
tetur10g00180 comp4270_seq0 CCGATGATCCAACAAACGTAGTTCTGCTAG
tetur10g00180 comp4270_seq0 CGATGATCCAACAAACGTAGTTCTGCTAGA
tetur10g00180 comp4270_seq0 GATGATCCAACAAACGTAGTTCTGCTAGAT
tetur10g03710 comp528_seq1 GTGGTCTATCTGGTCCAATCGCTGATAAGG
tetur10g03710 comp528_seq1 AGTGGTCTATCTGGTCCAATCGCTGATAAG
tetur10g04050 comp2343_seq0 AACCACTTCATCATCATCAACGTCTGGAGT
tetur10g04050 comp2343_seq0 CAACCACTTCATCATCATCAACGTCTGGAG
tetur10g04050 comp2343_seq0 ACCACTTCATCATCATCAACGTCTGGAGTT
tetur10g04050 comp2343_seq0 AACAACCTTTACCGGAAGCAACCACTTCAT
tetur10g04160 comp1813_seq4 ATGAAGATTTCGATGCCGCTGAAACGACAG
tetur10g04160 comp1813_seq4 ATGTGGAGGAAAGGAAATTGAATGTTGGCG
tetur10g04160 comp1813_seq4 CAAAGCATTGGCCAATGAATTGGAATCACG
tetur10g04160 comp1813_seq4 CACAAATTAAGCTGATCCAGTTCTTCGCGC
tetur10g04160 comp1813_seq4 CAGAATCGAAGATGCTCTATTAGCAGCCCA
tetur10g04160 comp1813_seq4 CAGTAATACGTCCAGAATCGAAGATGCTCT
tetur10g04160 comp1813_seq4 CCAGAATCGAAGATGCTCTATTAGCAGCCC
tetur10g04160 comp1813_seq4 CCAGTAATACGTCCAGAATCGAAGATGCTC
tetur10g04160 comp1813_seq4 CGATAGAATTGTCACCAAACTATGTGGAGG
tetur10g04160 comp1813_seq4 CGTCCAGAATCGAAGATGCTCTATTAGCAG
tetur10g04160 comp1813_seq4 CTATGTGGAGGAAAGGAAATTGAATGTTGG
tetur10g04160 comp1813_seq4 CTTGGAGCAACTTACACTTGTTGAACGACC
tetur10g04160 comp1813_seq4 GAATCGAAGATGCTCTATTAGCAGCCCAAC
tetur10g04160 comp1813_seq4 GACCAGTAATACGTCCAGAATCGAAGATGC
tetur10g04160 comp1813_seq4 GAGCAACTTACACTTGTTGAACGACCTGAA
tetur10g04160 comp1813_seq4 GAGGAAAGGAAATTGAATGTTGGCGAATCT
tetur10g04160 comp1813_seq4 GATAGAATTGTCACCAAACTATGTGGAGGA
tetur10g04160 comp1813_seq4 GATGAAGATTTCGATGCCGCTGAAACGACA
tetur10g04160 comp1813_seq4 GCACAAATTAAGCTGATCCAGTTCTTCGCG
tetur10g04160 comp1813_seq4 GGAGCAACTTACACTTGTTGAACGACCTGA
tetur10g04160 comp1813_seq4 GGAGGAAAGGAAATTGAATGTTGGCGAATC
tetur10g04160 comp1813_seq4 GGGTCGCTACACTTGCGAAACTATATCTCT
tetur10g04160 comp1813_seq4 GTAATACGTCCAGAATCGAAGATGCTCTAT
tetur10g04160 comp1813_seq4 GTCCAGAATCGAAGATGCTCTATTAGCAGC
tetur10g04160 comp1813_seq4 GTGGAGGAAAGGAAATTGAATGTTGGCGAA
tetur10g04160 comp1813_seq4 TACGTCCAGAATCGAAGATGCTCTATTAGC
tetur10g04160 comp1813_seq4 TCAAAGCATTGGCCAATGAATTGGAATCAC
tetur10g04160 comp1813_seq4 TCCAGAATCGAAGATGCTCTATTAGCAGCC
tetur10g04160 comp1813_seq4 TCGAAGATGCTCTATTAGCAGCCCAACAAA
tetur10g04160 comp1813_seq4 ACCAGTAATACGTCCAGAATCGAAGATGCT
tetur10g04160 comp1813_seq4 TCTTGGAGCAACTTACACTTGTTGAACGAC
tetur10g04160 comp1813_seq4 TGAAGATTTCGATGCCGCTGAAACGACAGC
tetur10g04160 comp1813_seq4 TGACCAGTAATACGTCCAGAATCGAAGATG
tetur10g04160 comp1813_seq4 TGCACAAATTAAGCTGATCCAGTTCTTCGC
tetur10g04160 comp1813_seq4 TGGAGCAACTTACACTTGTTGAACGACCTG
tetur10g04160 comp1813_seq4 TGTGGAGGAAAGGAAATTGAATGTTGGCGA
tetur10g04160 comp1813_seq4 TTCTTGGAGCAACTTACACTTGTTGAACGA
tetur10g04160 comp1813_seq4 TTGCACAAATTAAGCTGATCCAGTTCTTCG
tetur10g04160 comp1813_seq4 TTTCTTGGAGCAACTTACACTTGTTGAACG
tetur10g04160 comp1813_seq4 AGATGAAGATTTCGATGCCGCTGAAACGAC
tetur10g04160 comp1813_seq4 ATACGTCCAGAATCGAAGATGCTCTATTAG
tetur10g04170 comp797_seq4 GATGTTGATGATGAGCGAAGTGAAGTTTGT
tetur10g05130 comp3030_seq0 ATGTCGGTGGTGGTCCAATTCTTTGCCAAT
tetur10g05130 comp3030_seq0 CACACCAGCAATCTTCAGCGGAAGTTGTGG
tetur10g05130 comp3030_seq0 CACCAGCAATCTTCAGCGGAAGTTGTGGTT
tetur10g05130 comp3030_seq0 CACTACGAATGCAACCTCAACCACAAAGCC
tetur10g05130 comp3030_seq0 CACTGCAAGCTATACCAAATCTTAAGCGTA
tetur10g05130 comp3030_seq0 CATCATTAGCATCCCTTTAGTGTAGGGTAA
tetur10g05130 comp3030_seq0 CATGATGGCGGAGATGCCTACGAAATAAGT
tetur10g05130 comp3030_seq0 CATTGCAACTTCCTTCTTCTTCCAACTCGA
tetur10g05130 comp3030_seq0 CATTTACTGTCAGTCCATCACACCAGCAAT
tetur10g05130 comp3030_seq0 CCAGCTTCACTGCAAGCTATACCAAATCTT
tetur10g05130 comp3030_seq0 CCATCCCAAATAGAAGCCGAAGCTCCCAAA
tetur10g05130 comp3030_seq0 CCTGGATCGAGTTTACCTCCAGCTTCACTG
tetur10g05130 comp3030_seq0 CGAATGCAACCTCAACCACAAAGCCTTTCA
tetur10g05130 comp3030_seq0 AAGGTAACCTCACCTCAAGCAGCAGCCAAT
tetur10g05130 comp3030_seq0 CTACATTGCAACTTCCTTCTTCTTCCAACT
tetur10g05130 comp3030_seq0 CTACGAATGCAACCTCAACCACAAAGCCTT
tetur10g05130 comp3030_seq0 CTCACGAATTGGTAAAGTAGCTACAACTCC
tetur10g05130 comp3030_seq0 AAGTCAGTCCCAAAGTAATTGGCACAACAC
tetur10g05130 comp3030_seq0 CTGGATCGAGTTTACCTCCAGCTTCACTGC
tetur10g05130 comp3030_seq0 AAGTTACCATCCCAAATAGAAGCCGAAGCT
tetur10g05130 comp3030_seq0 CTTATACATCGATCTGAAGAACATGATGGC
tetur10g05130 comp3030_seq0 CTTCACTGCAAGCTATACCAAATCTTAAGC
tetur10g05130 comp3030_seq0 GAACAATTCACCAACTACATTGCAACTTCC
tetur10g05130 comp3030_seq0 GATCGAGTTTACCTCCAGCTTCACTGCAAG
tetur10g05130 comp3030_seq0 GATGCGACACTTTCAATGTCACCAAGACAA
tetur10g05130 comp3030_seq0 GGATCGAGTTTACCTCCAGCTTCACTGCAA
tetur10g05130 comp3030_seq0 GGTAACCTCACCTCAAGCAGCAGCCAATAA
tetur10g05130 comp3030_seq0 GGTCACTACGAATGCAACCTCAACCACAAA
tetur10g05130 comp3030_seq0 GTCACTACGAATGCAACCTCAACCACAAAG
tetur10g05130 comp3030_seq0 ACACCAGCAATCTTCAGCGGAAGTTGTGGT
tetur10g05130 comp3030_seq0 GTTACCATCCCAAATAGAAGCCGAAGCTCC
tetur10g05130 comp3030_seq0 GTTTACCTCCAGCTTCACTGCAAGCTATAC
tetur10g05130 comp3030_seq0 TACATTGCAACTTCCTTCTTCTTCCAACTC
tetur10g05130 comp3030_seq0 TACCATCCCAAATAGAAGCCGAAGCTCCCA
tetur10g05130 comp3030_seq0 TACCTCCAGCTTCACTGCAAGCTATACCAA
tetur10g05130 comp3030_seq0 ACATGATGGCGGAGATGCCTACGAAATAAG
tetur10g05130 comp3030_seq0 ACATTGCAACTTCCTTCTTCTTCCAACTCG
tetur10g05130 comp3030_seq0 TCACGAATTGGTAAAGTAGCTACAACTCCG
tetur10g05130 comp3030_seq0 TCACTACGAATGCAACCTCAACCACAAAGC
tetur10g05130 comp3030_seq0 TCATCATTAGCATCCCTTTAGTGTAGGGTA
tetur10g05130 comp3030_seq0 TCGTAAATCAACCTGTTAGACCTGCGATAG
tetur10g05130 comp3030_seq0 TGGATCGAGTTTACCTCCAGCTTCACTGCA
tetur10g05130 comp3030_seq0 TGGTCACTACGAATGCAACCTCAACCACAA
tetur10g05130 comp3030_seq0 TTACCTCCAGCTTCACTGCAAGCTATACCA
tetur10g05130 comp3030_seq0 TTCACTGCAAGCTATACCAAATCTTAAGCG
tetur10g05130 comp3030_seq0 TTCGCTTTCCTATTACAGAGGTGATTTCAC
tetur10g05130 comp3030_seq0 ACGAATGCAACCTCAACCACAAAGCCTTTC
tetur10g05130 comp3030_seq0 TTTACCTCCAGCTTCACTGCAAGCTATACC
tetur10g05130 comp3030_seq0 ACTACGAATGCAACCTCAACCACAAAGCCT
tetur10g05130 comp3030_seq0 AGTTACCATCCCAAATAGAAGCCGAAGCTC
tetur10g05130 comp3030_seq0 ATCATCATTAGCATCCCTTTAGTGTAGGGT
tetur10g05130 comp3030_seq0 ATCGAGTTTACCTCCAGCTTCACTGCAAGC
tetur10g05140 comp1276_seq0 CACTCTTCCAGCCGATGGTGGATACAATTT
tetur10g05140 comp1276_seq0 CCTGGTTTCAGAAATTTGGGTAACCGCTTG
tetur10g05140 comp1276_seq0 CTGGTTTCAGAAATTTGGGTAACCGCTTGA
tetur10g05140 comp1276_seq0 CTTCTGATGCGCTCCAAGTGCTCAATCACC
tetur10g05140 comp1276_seq0 GACCTGGTTTCAGAAATTTGGGTAACCGCT
tetur10g05140 comp1276_seq0 AATCGGACACAATTTAAAGGTCACTCTTCC
tetur10g05140 comp1276_seq0 GATGCGCTCCAAGTGCTCAATCACCAGGAA
tetur10g05140 comp1276_seq0 GGTCACTCTTCCAGCCGATGGTGGATACAA
tetur10g05140 comp1276_seq0 GGTTTCAGAAATTTGGGTAACCGCTTGAAA
tetur10g05140 comp1276_seq0 GTCACTCTTCCAGCCGATGGTGGATACAAT
tetur10g05140 comp1276_seq0 GTGACCTGGTTTCAGAAATTTGGGTAACCG
tetur10g05140 comp1276_seq0 TCTGATGCGCTCCAAGTGCTCAATCACCAG
tetur10g05140 comp1276_seq0 TCTTCTGATGCGCTCCAAGTGCTCAATCAC
tetur10g05140 comp1276_seq0 TGACCTGGTTTCAGAAATTTGGGTAACCGC
tetur10g05140 comp1276_seq0 TGATGCGCTCCAAGTGCTCAATCACCAGGA
tetur10g05140 comp1276_seq0 ACCTGGTTTCAGAAATTTGGGTAACCGCTT
tetur10g05140 comp1276_seq0 TTCTGATGCGCTCCAAGTGCTCAATCACCA
tetur11g01560 comp466_seq0 ATGGGACAATTTCACTCACCATGGAAGTCT
tetur11g01560 comp466_seq0 ATTATCCTACCTCTTGGGTGCTGCTTGATC
tetur11g01560 comp466_seq0 ATTTCGGTCCACCAACCAGTGATTCTGACT
tetur11g01560 comp466_seq0 CACCATGGAAGTCTACAATTATCCTACCTC
tetur11g01560 comp466_seq0 CCTACCTCTTGGGTGCTGCTTGATCATCCA
tetur11g01560 comp466_seq0 CCTTTGGTTTCATGTATTTCGGTGAGGGCG
tetur11g01560 comp466_seq0 CGACGATCCAAGTTTCTTTATTGCTAATGC
tetur11g01560 comp466_seq0 CTCACCATGGAAGTCTACAATTATCCTACC
tetur11g01560 comp466_seq0 CTTTGGTTTCATGTATTTCGGTGAGGGCGA
tetur11g01560 comp466_seq0 AATGGGACAATTTCACTCACCATGGAAGTC
tetur11g01560 comp466_seq0 AATTATCCTACCTCTTGGGTGCTGCTTGAT
tetur11g01560 comp466_seq0 GGAAGTCTACAATTATCCTACCTCTTGGGT
tetur11g01560 comp466_seq0 GGGACAATTTCACTCACCATGGAAGTCTAC
tetur11g01560 comp466_seq0 GTTCTACCCTGGCCTTCCCATGGTATCTCT
tetur11g01560 comp466_seq0 TCCTACCTCTTGGGTGCTGCTTGATCATCC
tetur11g01560 comp466_seq0 TGCCTTTGGTTTCATGTATTTCGGTGAGGG
tetur11g01560 comp466_seq0 TGGAAGTCTACAATTATCCTACCTCTTGGG
tetur11g01560 comp466_seq0 TGGGACAATTTCACTCACCATGGAAGTCTA
tetur11g01560 comp466_seq0 TTATCCTACCTCTTGGGTGCTGCTTGATCA
tetur11g01560 comp466_seq0 ACTATGGGTTCGGGCGATGAGTTCTACCCT
tetur11g01560 comp466_seq0 AGTTCTACCCTGGCCTTCCCATGGTATCTC
tetur11g01560 comp466_seq0 ATCCTACCTCTTGGGTGCTGCTTGATCATC
tetur11g02140 comp3595_seq0 CAAGATCGAACTGGACTGAGCAGACCGCAT
tetur11g02140 comp3595_seq0 AAGATCGAACTGGACTGAGCAGACCGCATT
tetur11g02140 comp3595_seq0 CCTGTTGGAGATCAACCGAAGCTGCTCTTT
tetur11g02140 comp3595_seq0 CGATCCTCTCGAAAGGTTCATTGGTCTAAC
tetur11g02140 comp3595_seq0 CTGAGCAGACCGCATTTCGTTTGGCCATTG
tetur11g02140 comp3595_seq0 CTGTTGGAGATCAACCGAAGCTGCTCTTTA
tetur11g02140 comp3595_seq0 GATCCTCTCGAAAGGTTCATTGGTCTAACC
tetur11g02140 comp3595_seq0 TATGGAAGTTCCTTTCAAGTACCAGGACGA
tetur11g02140 comp3595_seq0 TCAAGATCGAACTGGACTGAGCAGACCGCA
tetur11g02140 comp3595_seq0 TCGATCCTCTCGAAAGGTTCATTGGTCTAA
tetur11g02140 comp3595_seq0 TGTTGGAGATCAACCGAAGCTGCTCTTTAC
tetur11g02140 comp3595_seq0 ACTGAGCAGACCGCATTTCGTTTGGCCATT
tetur11g02140 comp3595_seq0 AGATCGAACTGGACTGAGCAGACCGCATTT
tetur11g02140 comp3595_seq0 ATATGGAAGTTCCTTTCAAGTACCAGGACG
tetur11g02270 comp2579_seq0 TTCCTGAGGTGTCTCGAGATTTAACGTCAG
tetur11g03360 comp982_seq0 CTGGATCATACATGTTTACCGATCGATTTC
tetur11g03360 comp982_seq0 GGATCATACATGTTTACCGATCGATTTCAC
tetur11g03670 comp960_seq0 AAACCTCCTGAAGCAACTTATCAAGATGCT
tetur11g03670 comp960_seq0 AACCTCCTGAAGCAACTTATCAAGATGCTG
tetur11g03670 comp960_seq0 CCTCCTGAAGCAACTTATCAAGATGCTGTT
tetur11g03670 comp960_seq0 CTCCTGAAGCAACTTATCAAGATGCTGTTA
tetur11g03670 comp960_seq0 ACCTCCTGAAGCAACTTATCAAGATGCTGT
tetur11g03670 comp960_seq0 ACGAACAATGGATTGAGGAGATTGACATGG
tetur11g03810 comp5953_seq0 CAGTCGAAAGAAATACCAAACAAGAGTCTG
tetur11g03810 comp5953_seq0 CCAGTCGAAAGAAATACCAAACAAGAGTCT
tetur11g03810 comp5953_seq0 CTCGAGCAGAATCATCGCCGCTTAAACTTG
tetur11g03810 comp5953_seq0 GACTCGAGCAGAATCATCGCCGCTTAAACT
tetur11g03810 comp5953_seq0 GTTGAGCTAATACTTTGATGACTCGAGCAG
tetur11g03810 comp5953_seq0 ACCAGTCGAAAGAAATACCAAACAAGAGTC
tetur11g03810 comp5953_seq0 TGACTCGAGCAGAATCATCGCCGCTTAAAC
tetur11g03810 comp5953_seq0 TGAGCTAATACTTTGATGACTCGAGCAGAA
tetur11g03810 comp5953_seq0 TGTTGAGCTAATACTTTGATGACTCGAGCA
tetur11g03810 comp5953_seq0 ACTCGAGCAGAATCATCGCCGCTTAAACTT
tetur11g03830 comp5612_seq0 CTGTGAAGTTGCTCAAGACACGACCAACCA
tetur11g04530 comp357_seq2 ATCTTCCATTCAAGCAGATGAACAATCAGC
tetur11g04530 comp357_seq2 AACGTGTATCTTGGTGATGTTGTTCAGTTG
tetur11g04530 comp357_seq2 CACCTCGTTTACTCATTTCTCCTTAAAGAC
tetur11g04530 comp357_seq2 CCTCGTTTACTCATTTCTCCTTAAAGACAC
tetur11g04530 comp357_seq2 CGTTTACTCATTTCTCCTTAAAGACACCAC
tetur11g04530 comp357_seq2 CTCGTTTACTCATTTCTCCTTAAAGACACC
tetur11g04530 comp357_seq2 CTTCCATTCAAGCAGATGAACAATCAGCAA
tetur11g04530 comp357_seq2 AAAGCCCAATTTCAGCTGTTCCATCGGCTG
tetur11g04530 comp357_seq2 GATCTTCCATTCAAGCAGATGAACAATCAG
tetur11g04530 comp357_seq2 GGTGATCTTCCATTCAAGCAGATGAACAAT
tetur11g04530 comp357_seq2 GTGATCTTCCATTCAAGCAGATGAACAATC
tetur11g04530 comp357_seq2 TAAGGTGATCTTCCATTCAAGCAGATGAAC
tetur11g04530 comp357_seq2 TCTTCCATTCAAGCAGATGAACAATCAGCA
tetur11g05620 comp1101_seq0 CATTTGTAAAGTCGCTGTTAAAGTGGCTGC
tetur11g05620 comp1101_seq0 GACGCGGAATTGGCTCCTGGTTATCAACTT
tetur11g05620 comp1101_seq0 ACATTTGTAAAGTCGCTGTTAAAGTGGCTG
tetur11g05620 comp1101_seq0 TGTAAAGTCGCTGTTAAAGTGGCTGCGAAA
tetur11g05620 comp1101_seq0 ACGACTGTGCACTTGAACATGACGCGGAAT
tetur11g05620 comp1101_seq0 TTGTAAAGTCGCTGTTAAAGTGGCTGCGAA
tetur11g05620 comp1101_seq0 ACGCGGAATTGGCTCCTGGTTATCAACTTC
tetur11g05620 comp1101_seq0 TTTGTAAAGTCGCTGTTAAAGTGGCTGCGA
tetur11g05960 comp4521_seq0 CTTAATCAACAGCTTGTAGCTATCGCCGTA
tetur11g05960 comp4521_seq0 TAATCAACAGCTTGTAGCTATCGCCGTACA
tetur11g05960 comp4521_seq0 TAGACCTCCAACTCACAAACCTGAGACAAA
tetur11g05960 comp4521_seq0 TTAATCAACAGCTTGTAGCTATCGCCGTAC
tetur11g05960 comp4521_seq0 TTAGACCTCCAACTCACAAACCTGAGACAA
tetur11g05960 comp4521_seq0 TTTAGACCTCCAACTCACAAACCTGAGACA
tetur11g05960 comp4521_seq0 ACTTAATCAACAGCTTGTAGCTATCGCCGT
tetur11g06150 comp3629_seq0 CAAATACACGCAAACATTAATCCAGCTCGA
tetur11g06150 comp3629_seq0 CCATCGTCCGATTACCCAATCAATTAACTC
tetur11g06150 comp3629_seq0 AATACACGCAAACATTAATCCAGCTCGAAC
tetur11g06150 comp3629_seq0 GATTGTTAACCATCGTCCGATTACCCAATC
tetur11g06150 comp3629_seq0 ACAAATACACGCAAACATTAATCCAGCTCG
tetur11g06150 comp3629_seq0 GGTGGCAGAAATTAACTCAATTGGAATCGT
tetur11g06150 comp3629_seq0 ACACGCAAACATTAATCCAGCTCGAACTTT
tetur11g06150 comp3629_seq0 TGGGCGCAGTTGTCATTGGAATGGATTATG
tetur11g06150 comp3629_seq0 TGGTGGCAGAAATTAACTCAATTGGAATCG
tetur11g06150 comp3629_seq0 TTGTTAACCATCGTCCGATTACCCAATCAA
tetur11g06150 comp3629_seq0 ATACACGCAAACATTAATCCAGCTCGAACT
tetur12g00260 comp2377_seq0 CAAGGGAACCTCGTGGACACTTGATGTACA
tetur12g00260 comp2377_seq0 AAGGGAACCTCGTGGACACTTGATGTACAT
tetur12g00260 comp2377_seq0 CTCTCCGGATAAACTGGTATTATTATCCCT
tetur12g00260 comp2377_seq0 TCAAGGGAACCTCGTGGACACTTGATGTAC
tetur12g00260 comp2377_seq0 TCCCTCACATTATCTTCCCTTCCATTGATA
tetur12g00260 comp2377_seq0 AGGGAACCTCGTGGACACTTGATGTACATC
tetur12g01420 comp2223_seq0 GAGAGTTGGACAGTTGGTTGTCAATTTACA
tetur12g01420 comp2223_seq0 TGAGAGTTGGACAGTTGGTTGTCAATTTAC
tetur12g03790 comp701_seq1 CCAATGATTGACCGGTCATATCCTTCGGAA
tetur12g03790 comp701_seq1 CCTTCGGAATCGGGATGTTCATCAAGGATA
tetur12g03790 comp701_seq1 CGACCAATGATTGACCGGTCATATCCTTCG
tetur12g03790 comp701_seq1 CGATGTGAGTTGAAGTGGGATTCATCTGGT
tetur12g03790 comp701_seq1 GACCAATGATTGACCGGTCATATCCTTCGG
tetur12g03790 comp701_seq1 GATGTGAGTTGAAGTGGGATTCATCTGGTT
tetur12g03790 comp701_seq1 GCCAAACGTTGACAATTAAGCTTTGGAACA
tetur12g03790 comp701_seq1 TATCCTTCGGAATCGGGATGTTCATCAAGG
tetur12g03790 comp701_seq1 TCGATGTGAGTTGAAGTGGGATTCATCTGG
tetur12g03790 comp701_seq1 TTCGATGTGAGTTGAAGTGGGATTCATCTG
tetur12g03790 comp701_seq1 AGCCAAACGTTGACAATTAAGCTTTGGAAC
tetur12g03800 comp3221_seq0 TCGTAGCAGAATCTGAACCTTCCGGAAATG
tetur136g00010 comp1314_seq1 CATTCCGTGACCACTCCTACTAACCGATCA
tetur136g00010 comp1314_seq1 TCCGTGACCACTCCTACTAACCGATCAAAC
tetur136g00010 comp1314_seq1 TTCCGTGACCACTCCTACTAACCGATCAAA
tetur13g00870 comp1555_seq6 ATCGTTTGATACTGGCACTGAAATTGGTAC
tetur13g00870 comp1555_seq6 CATCGTTTGATACTGGCACTGAAATTGGTA
tetur13g03700 comp630_seq0 CCTTTCTGGTTTCAAGGAATCTGCTTTAGC
tetur13g03700 comp630_seq0 CTGGATTCACCGAGCGAATCGGCGATAGAT
tetur13g03700 comp630_seq0 GAATGGTCGGTGATTGGTATATTACATGCC
tetur13g03700 comp630_seq0 ACCTTTCTGGTTTCAAGGAATCTGCTTTAG
tetur13g04766 comp1570_seq0 GCATAGATTGAACTATCCTCTGATCTTCGG
tetur13g04766 comp1570_seq0 TGCATAGATTGAACTATCCTCTGATCTTCG
tetur14g00280 comp2533_seq0 CCTACAATCAAATTCTGGAGCAGATCTAGT
tetur14g00280 comp2533_seq0 GACCTACAATCAAATTCTGGAGCAGATCTA
tetur14g00280 comp2533_seq0 GGACCTACAATCAAATTCTGGAGCAGATCT
tetur14g01650 comp300_seq0 GATCACTTCAATTCTTCAGCTCTATCCCAA
tetur14g01650 comp300_seq0 TGATCACTTCAATTCTTCAGCTCTATCCCA
tetur14g01800 comp305_seq0 CAATTCTATCGTCGCGTTATTCACATTGAG
tetur14g02670 comp279_seq5 CTGTAACTCTTCATCATGTTGTACCACCTC
tetur14g02670 comp279_seq5 GACTGTAACTCTTCATCATGTTGTACCACC
tetur14g02670 comp279_seq5 ACTGTAACTCTTCATCATGTTGTACCACCT
tetur14g03300 comp1093_seq2 GAACAAGATGAGTTTGATGGACGTTGTTGA
tetur14g03300 comp1093_seq2 TGAACAAGATGAGTTTGATGGACGTTGTTG
tetur15g00460 comp3065_seq0 CAGGCCTTAATTCCGGTAATTCGGTGGTTT
tetur15g00460 comp3065_seq0 CCGTTCAAGGTCCGATTCCAGAACAATCAT
tetur15g00460 comp3065_seq0 CGTTCAAGGTCCGATTCCAGAACAATCATC
tetur15g00460 comp3065_seq0 CTTCAGGCCTTAATTCCGGTAATTCGGTGG
tetur15g00460 comp3065_seq0 GAAGGCACCATCGTCATCATGCTTCGAAAT
tetur15g00460 comp3065_seq0 GACAAGTTACACTGCAAATACCGTTCAAGG
tetur15g00460 comp3065_seq0 GGACAAGTTACACTGCAAATACCGTTCAAG
tetur15g00460 comp3065_seq0 GGGACAAGTTACACTGCAAATACCGTTCAA
tetur15g00460 comp3065_seq0 GGGCTCTGATTGCGAGTGTGAGGATGAGAA
tetur15g00460 comp3065_seq0 GTTCAAGGTCCGATTCCAGAACAATCATCA
tetur15g00460 comp3065_seq0 TACCGTTCAAGGTCCGATTCCAGAACAATC
tetur15g01600 comp1195_seq2 CATGCTGTTGACCCAATACCTACAATGACC
tetur15g01600 comp1195_seq2 AAGTCATGCTGTTGACCCAATACCTACAAT
tetur15g01600 comp1195_seq2 CTGTTGACCCAATACCTACAATGACCATTG
tetur15g01600 comp1195_seq2 GCTGTTGACCCAATACCTACAATGACCATT
tetur15g01600 comp1195_seq2 GTCATGCTGTTGACCCAATACCTACAATGA
tetur15g01600 comp1195_seq2 GTTGACCCAATACCTACAATGACCATTGTC
tetur15g01600 comp1195_seq2 TCATGCTGTTGACCCAATACCTACAATGAC
tetur15g01600 comp1195_seq2 TGACCCAATACCTACAATGACCATTGTCCA
tetur15g01600 comp1195_seq2 TTGACCCAATACCTACAATGACCATTGTCC
tetur15g01600 comp1195_seq2 AGTCATGCTGTTGACCCAATACCTACAATG
tetur15g02050 comp306_seq0 AAGAACATGCGTTTCCATGGTTACCAAGTG
tetur15g02050 comp306_seq0 CTCTTAATTGTGCCTGGTGTTATTGGGATT
tetur15g02050 comp306_seq0 GAAGAACATGCGTTTCCATGGTTACCAAGT
tetur15g02050 comp306_seq0 TTCTCTTAATTGTGCCTGGTGTTATTGGGA
tetur15g03460 comp3960_seq0 CAACTCTAGGTCATGTTGATGCTATCCTTG
tetur15g03460 comp3960_seq0 AACTCTAGGTCATGTTGATGCTATCCTTGC
tetur15g03460 comp3960_seq0 CTCTAGGTCATGTTGATGCTATCCTTGCAC
tetur15g03460 comp3960_seq0 TATCAACTCTAGGTCATGTTGATGCTATCC
tetur15g03460 comp3960_seq0 ATCAACTCTAGGTCATGTTGATGCTATCCT
tetur15g03670 comp2570_seq0 ATCTCGTTAATCAGCAATCAGAGACGAAGT
tetur15g03670 comp2570_seq0 ATGAGTTGGATCAACAATCAACTGGACGTC
tetur15g03670 comp2570_seq0 ATGGTGTAGGATCTAAACGACTCCTGTTGG
tetur15g03670 comp2570_seq0 CAACAATCAACTGGACGTCGGAACAATAAT
tetur15g03670 comp2570_seq0 CGTTAATCAGCAATCAGAGACGAAGTCTAA
tetur15g03670 comp2570_seq0 CTAATGAGTTGGATCAACAATCAACTGGAC
tetur15g03670 comp2570_seq0 CTCGTTAATCAGCAATCAGAGACGAAGTCT
tetur15g03670 comp2570_seq0 GAGTTGGATCAACAATCAACTGGACGTCGG
tetur15g03670 comp2570_seq0 GATCAACAATCAACTGGACGTCGGAACAAT
tetur15g03670 comp2570_seq0 AATGAGTTGGATCAACAATCAACTGGACGT
tetur15g03670 comp2570_seq0 GCTAATGAGTTGGATCAACAATCAACTGGA
tetur15g03670 comp2570_seq0 GGATCAACAATCAACTGGACGTCGGAACAA
tetur15g03670 comp2570_seq0 GGTGTAGGATCTAAACGACTCCTGTTGGAA
tetur15g03670 comp2570_seq0 GTAGGATCTAAACGACTCCTGTTGGAACAA
tetur15g03670 comp2570_seq0 GTGTAGGATCTAAACGACTCCTGTTGGAAC
tetur15g03670 comp2570_seq0 GTTATCTCGTTAATCAGCAATCAGAGACGA
tetur15g03670 comp2570_seq0 GTTGGATCAACAATCAACTGGACGTCGGAA
tetur15g03670 comp2570_seq0 GTTTATGGTGTAGGATCTAAACGACTCCTG
tetur15g03670 comp2570_seq0 TAATGAGTTGGATCAACAATCAACTGGACG
tetur15g03670 comp2570_seq0 TATGGTGTAGGATCTAAACGACTCCTGTTG
tetur15g03670 comp2570_seq0 TCAACAATCAACTGGACGTCGGAACAATAA
tetur15g03670 comp2570_seq0 TCGTTAATCAGCAATCAGAGACGAAGTCTA
tetur15g03670 comp2570_seq0 TCTCGTTAATCAGCAATCAGAGACGAAGTC
tetur15g03670 comp2570_seq0 TGAGTTGGATCAACAATCAACTGGACGTCG
tetur15g03670 comp2570_seq0 TGGATCAACAATCAACTGGACGTCGGAACA
tetur15g03670 comp2570_seq0 TGGCCAACTAAGTACAAGCCGATCATCAGG
tetur15g03670 comp2570_seq0 TGGTGTAGGATCTAAACGACTCCTGTTGGA
tetur15g03670 comp2570_seq0 TGTAGGATCTAAACGACTCCTGTTGGAACA
tetur15g03670 comp2570_seq0 TTGGATCAACAATCAACTGGACGTCGGAAC
tetur15g03670 comp2570_seq0 TTGGCCAACTAAGTACAAGCCGATCATCAG
tetur15g03760 comp4290_seq0 GCAATTTGATCAAGGATATTGGCGATGATG
tetur16g00870 comp1749_seq6 GAAACTGGTGAAACCAATTGAACGCTTAGA
tetur16g00870 comp1749_seq6 GATGGTTTCAATTGGCAAGGAATGAATGAG
tetur16g01540 comp2035_seq0 ATTCCTCAGGTTGTCATGAGAAAGAATCTG
tetur16g01540 comp2035_seq0 CAGGTTGTCATGAGAAAGAATCTGATTCGT
tetur16g01540 comp2035_seq0 CCTGACCTTTGAATCCATCATACTGTTCTT
tetur16g01540 comp2035_seq0 TCAGGTTGTCATGAGAAAGAATCTGATTCG
tetur16g01540 comp2035_seq0 TTCCTCAGGTTGTCATGAGAAAGAATCTGA
tetur16g01540 comp2035_seq0 TTTGATGATGACCTGACCTTTGAATCCATC
tetur16g02740 comp4596_seq0 ATGGTGGCCTCAGAAAGTCGCTTAACTTGG
tetur16g02740 comp4596_seq0 CAGAAAGTCGCTTAACTTGGTGTATTGGAT
tetur16g02740 comp4596_seq0 CCTCAGAAAGTCGCTTAACTTGGTGTATTG
tetur16g02740 comp4596_seq0 CTCAGAAAGTCGCTTAACTTGGTGTATTGG
tetur16g02740 comp4596_seq0 CTGAATGGTGGCCTCAGAAAGTCGCTTAAC
tetur16g02740 comp4596_seq0 GAATGGTGGCCTCAGAAAGTCGCTTAACTT
tetur16g02740 comp4596_seq0 AATGGTGGCCTCAGAAAGTCGCTTAACTTG
tetur16g02740 comp4596_seq0 GGTCTGAATGGTGGCCTCAGAAAGTCGCTT
tetur16g02740 comp4596_seq0 GGTGGCCTCAGAAAGTCGCTTAACTTGGTG
tetur16g02740 comp4596_seq0 GTCTGAATGGTGGCCTCAGAAAGTCGCTTA
tetur16g02740 comp4596_seq0 GTGGCCTCAGAAAGTCGCTTAACTTGGTGT
tetur16g02740 comp4596_seq0 TCAGAAAGTCGCTTAACTTGGTGTATTGGA
tetur16g02740 comp4596_seq0 TCTGAATGGTGGCCTCAGAAAGTCGCTTAA
tetur16g02740 comp4596_seq0 TGGCCTCAGAAAGTCGCTTAACTTGGTGTA
tetur16g02740 comp4596_seq0 TTGGTCTGAATGGTGGCCTCAGAAAGTCGC
tetur17g01590 comp3932_seq0 CGATTTGATTGGGCATAGTTGAGAAATGCA
tetur17g02100 comp3009_seq0 CATCCTCAGTCCTTTGTTTCTTTGGATTTG
tetur17g02100 comp3009_seq0 CTTTGGATTTGAATCTACTTCTCCTTCAGC
tetur17g02330 comp882_seq6 ATTCCCTAATCACCTTCACCCTGTAGCGTC
tetur17g02330 comp882_seq6 CATTCCCTAATCACCTTCACCCTGTAGCGT
tetur17g02330 comp882_seq6 CTCATTCCCTAATCACCTTCACCCTGTAGC
tetur17g02330 comp882_seq6 TCATTCCCTAATCACCTTCACCCTGTAGCG
tetur17g02330 comp882_seq6 TCTCATTCCCTAATCACCTTCACCCTGTAG
tetur17g02530 comp4890_seq0 CCTCTGCTTTACTTGAATCATAAGTTGAGC
tetur17g02700 comp3191_seq0 ATTTGGAACGGGATTTCTTACCGGAGGTCT
tetur17g02700 comp3191_seq0 CAGGATTTGGAACGGGATTTCTTACCGGAG
tetur17g02700 comp3191_seq0 CATCATGAATTCTGGCTTATTGCCTCTCAT
tetur17g02700 comp3191_seq0 CCAGGATTTGGAACGGGATTTCTTACCGGA
tetur17g02700 comp3191_seq0 CGGGATTTCTTACCGGAGGTCTTCTTGGGT
tetur17g02700 comp3191_seq0 CTCGTACGAATTATAACGCAGGATATCCAA
tetur17g02700 comp3191_seq0 GACCAGGATTTGGAACGGGATTTCTTACCG
tetur17g02700 comp3191_seq0 GATTTCTTACCGGAGGTCTTCTTGGGTATT
tetur17g02700 comp3191_seq0 GATTTGGAACGGGATTTCTTACCGGAGGTC
tetur17g02700 comp3191_seq0 GGACCAGGATTTGGAACGGGATTTCTTACC
tetur17g02700 comp3191_seq0 GGATTTCTTACCGGAGGTCTTCTTGGGTAT
tetur17g02700 comp3191_seq0 GGATTTGGAACGGGATTTCTTACCGGAGGT
tetur17g02700 comp3191_seq0 GGGACCAGGATTTGGAACGGGATTTCTTAC
tetur17g02700 comp3191_seq0 GGGATTTCTTACCGGAGGTCTTCTTGGGTA
tetur17g02700 comp3191_seq0 GGTAACATGTGAAGGTTATGATCACCCTGA
tetur17g02700 comp3191_seq0 GTAACATGTGAAGGTTATGATCACCCTGAT
tetur17g02700 comp3191_seq0 ACCAGGATTTGGAACGGGATTTCTTACCGG
tetur17g02700 comp3191_seq0 TTGGAACGGGATTTCTTACCGGAGGTCTTC
tetur17g02700 comp3191_seq0 AGGATTTGGAACGGGATTTCTTACCGGAGG
tetur17g03570 comp402_seq2 CATTTACCTTGCCCAATGCACTCGATAAAC
tetur17g03570 comp402_seq2 AATGCACTCGATAAACAGGTTGGTGTTGAT
tetur17g03570 comp402_seq2 TTACCTTGCCCAATGCACTCGATAAACAGG
tetur17g03570 comp402_seq2 TTTACCTTGCCCAATGCACTCGATAAACAG
tetur17g03570 comp402_seq2 ATCACTGATCGTAATCATCTTCGGGAAGTT
tetur18g01700 comp3154_seq0 ATGACTCTGCTTCGCGAGCATCTCGTCCTT
tetur18g01700 comp3154_seq0 CACTGACCTGTGATTTCAATGACTCTGCTT
tetur18g01700 comp3154_seq0 CCTGTGATTTCAATGACTCTGCTTCGCGAG
tetur18g01700 comp3154_seq0 CTGACCTGTGATTTCAATGACTCTGCTTCG
tetur18g01700 comp3154_seq0 GAAATCAGCCTTGATTGATGCTTCAATCGA
tetur18g01700 comp3154_seq0 GACCTGTGATTTCAATGACTCTGCTTCGCG
tetur18g01700 comp3154_seq0 TGAAATCAGCCTTGATTGATGCTTCAATCG
tetur18g01700 comp3154_seq0 TGACCTGTGATTTCAATGACTCTGCTTCGC
tetur18g01700 comp3154_seq0 TGTGATTTCAATGACTCTGCTTCGCGAGCA
tetur18g01700 comp3154_seq0 ACTGACCTGTGATTTCAATGACTCTGCTTC
tetur18g02930 comp2198_seq1 ATCTCCTCCTCCACCAGCAATATCATTGTC
tetur18g02930 comp2198_seq1 CACCACCGATTGTCTCATTGGTGGTTTCAA
tetur18g02930 comp2198_seq1 CACCACTGACACCACCGATTGTCTCATTGG
tetur18g02930 comp2198_seq1 CACCGATTGTCTCATTGGTGGTTTCAAAGG
tetur18g02930 comp2198_seq1 CACTGACACCACCGATTGTCTCATTGGTGG
tetur18g02930 comp2198_seq1 CATTGGTGGTTTCAAAGGTTTGTGAAGTTG
tetur18g02930 comp2198_seq1 CCACCAGCAATATCATTGTCAGAAGATCTA
tetur18g02930 comp2198_seq1 CCACCGATTGTCTCATTGGTGGTTTCAAAG
tetur18g02930 comp2198_seq1 CCGATTGTCTCATTGGTGGTTTCAAAGGTT
tetur18g02930 comp2198_seq1 CCTCCACCAGCAATATCATTGTCAGAAGAT
tetur18g02930 comp2198_seq1 CGATTGTCTCATTGGTGGTTTCAAAGGTTT
tetur18g02930 comp2198_seq1 CTCATTGGTGGTTTCAAAGGTTTGTGAAGT
tetur18g02930 comp2198_seq1 CTCCACCAGCAATATCATTGTCAGAAGATC
tetur18g02930 comp2198_seq1 CTCCTCCACCAGCAATATCATTGTCAGAAG
tetur18g02930 comp2198_seq1 CTGACACCACCGATTGTCTCATTGGTGGTT
tetur18g02930 comp2198_seq1 GAATGTTGATTCGATGAACAAAGTACCCGG
tetur18g02930 comp2198_seq1 GACACCACCGATTGTCTCATTGGTGGTTTC
tetur18g02930 comp2198_seq1 GATAGTGTATGTGAGTGTCTTACGGTTGGA
tetur18g02930 comp2198_seq1 GATTAGATTATCTCCTCCTCCACCAGCAAT
tetur18g02930 comp2198_seq1 GATTGTCTCATTGGTGGTTTCAAAGGTTTG
tetur18g02930 comp2198_seq1 GGATAGTGTATGTGAGTGTCTTACGGTTGG
tetur18g02930 comp2198_seq1 GGTGTAACCACCATTACCTTTAACAACACC
tetur18g02930 comp2198_seq1 GTAACCACCATTACCTTTAACAACACCTTG
tetur18g02930 comp2198_seq1 GTCTCATTGGTGGTTTCAAAGGTTTGTGAA
tetur18g02930 comp2198_seq1 GTGTAACCACCATTACCTTTAACAACACCT
tetur18g02930 comp2198_seq1 TAACCACCATTACCTTTAACAACACCTTGG
tetur18g02930 comp2198_seq1 TCCTCCACCAGCAATATCATTGTCAGAAGA
tetur18g02930 comp2198_seq1 ACCACTGACACCACCGATTGTCTCATTGGT
tetur18g02930 comp2198_seq1 TCTCATTGGTGGTTTCAAAGGTTTGTGAAG
tetur18g02930 comp2198_seq1 TCTCCTCCTCCACCAGCAATATCATTGTCA
tetur18g02930 comp2198_seq1 TGAGCGTTGACAGTTGATGAAATCACATAG
tetur18g02930 comp2198_seq1 ACCGATTGTCTCATTGGTGGTTTCAAAGGT
tetur18g02930 comp2198_seq1 TGGTGGTTTCAAAGGTTTGTGAAGTTGTTG
tetur18g02930 comp2198_seq1 TGTCTCATTGGTGGTTTCAAAGGTTTGTGA
tetur18g02930 comp2198_seq1 TTGTCTCATTGGTGGTTTCAAAGGTTTGTG
tetur18g02930 comp2198_seq1 ACTGACACCACCGATTGTCTCATTGGTGGT
tetur18g02930 comp2198_seq1 AGGATAGTGTATGTGAGTGTCTTACGGTTG
tetur19g00870 comp2232_seq0 AAGATGATGAAGGTCCTGCTATGAAACGTG
tetur19g00870 comp2232_seq0 CCTCACGATTGGACTCCAGAAAGTGATGAG
tetur19g00870 comp2232_seq0 CGAAGCTGGTATTTCCGAGGATCTTATTAA
tetur19g00870 comp2232_seq0 AAGGTCCTGCTATGAAACGTGTCAAGAAAC
tetur19g00870 comp2232_seq0 CTCACGATTGGACTCCAGAAAGTGATGAGG
tetur19g00870 comp2232_seq0 CTGAGATAATAAGGCCTCACGATTGGACTC
tetur19g00870 comp2232_seq0 AATAAGGCCTCACGATTGGACTCCAGAAAG
tetur19g00870 comp2232_seq0 AAAGATGATGAAGGTCCTGCTATGAAACGT
tetur19g00870 comp2232_seq0 GAAGGTCCTGCTATGAAACGTGTCAAGAAA
tetur19g00870 comp2232_seq0 GACTGAATATCGGATGCCAACAATGAAACG
tetur19g00870 comp2232_seq0 GAGATAATAAGGCCTCACGATTGGACTCCA
tetur19g00870 comp2232_seq0 GATGATGAAGGTCCTGCTATGAAACGTGTC
tetur19g00870 comp2232_seq0 GCCTCACGATTGGACTCCAGAAAGTGATGA
tetur19g00870 comp2232_seq0 GGCCTCACGATTGGACTCCAGAAAGTGATG
tetur19g00870 comp2232_seq0 GGTCCTGCTATGAAACGTGTCAAGAAACAA
tetur19g00870 comp2232_seq0 GTCCTGCTATGAAACGTGTCAAGAAACAAT
tetur19g00870 comp2232_seq0 TAAAGATGATGAAGGTCCTGCTATGAAACG
tetur19g00870 comp2232_seq0 TAAGGCCTCACGATTGGACTCCAGAAAGTG
tetur19g00870 comp2232_seq0 TATTTATGGCCGATTCTCGGTTAGTTTCCA
tetur19g00870 comp2232_seq0 TCACGATTGGACTCCAGAAAGTGATGAGGA
tetur19g00870 comp2232_seq0 TCGAAGCTGGTATTTCCGAGGATCTTATTA
tetur19g00870 comp2232_seq0 TGAAGGTCCTGCTATGAAACGTGTCAAGAA
tetur19g00870 comp2232_seq0 TGACTGAATATCGGATGCCAACAATGAAAC
tetur19g00870 comp2232_seq0 TGAGATAATAAGGCCTCACGATTGGACTCC
tetur19g00870 comp2232_seq0 TTATGGCCGATTCTCGGTTAGTTTCCAACC
tetur19g00870 comp2232_seq0 TTATTTATGGCCGATTCTCGGTTAGTTTCC
tetur19g00870 comp2232_seq0 TTTATGGCCGATTCTCGGTTAGTTTCCAAC
tetur19g00870 comp2232_seq0 ACTGAGATAATAAGGCCTCACGATTGGACT
tetur19g00870 comp2232_seq0 AGATGATGAAGGTCCTGCTATGAAACGTGT
tetur19g00870 comp2232_seq0 AGGCCTCACGATTGGACTCCAGAAAGTGAT
tetur19g00870 comp2232_seq0 ATAAGGCCTCACGATTGGACTCCAGAAAGT
tetur19g00870 comp2232_seq0 ATCGAAGCTGGTATTTCCGAGGATCTTATT
tetur20g02640 comp142_seq33 CAATGTATTGTCAGCATAAAGACCGTCTAC
tetur20g02640 comp142_seq33 AATGTATTGTCAGCATAAAGACCGTCTACC
tetur20g03040 comp3047_seq0 CAACCAATCACGATACAATGTCGATGTACA
tetur20g03040 comp3047_seq0 CAATCACGATACAATGTCGATGTACAAGAG
tetur20g03040 comp3047_seq0 CACGATACAATGTCGATGTACAAGAGATGA
tetur20g03040 comp3047_seq0 CCAACCAATCACGATACAATGTCGATGTAC
tetur20g03040 comp3047_seq0 CCAATCACGATACAATGTCGATGTACAAGA
tetur20g03040 comp3047_seq0 CTTTCTTGTTCTTCCGATTCTTGAGCAACT
tetur20g03040 comp3047_seq0 GTCTTTCTTGTTCTTCCGATTCTTGAGCAA
tetur20g03040 comp3047_seq0 TCACGATACAATGTCGATGTACAAGAGATG
tetur20g03040 comp3047_seq0 ACCAATCACGATACAATGTCGATGTACAAG
tetur20g03040 comp3047_seq0 TCTTTCTTGTTCTTCCGATTCTTGAGCAAC
tetur20g03150 comp5009_seq0 ATGTTTATCGATTCGGAATTCCACCGAATG
tetur20g03150 comp5009_seq0 CACCGAATGAACTACATCGTATTGAGAACA
tetur21g01080 comp2383_seq0 GTAGCTTTGTAGCCAATCCAAATGGAAGAT
tetur21g02580 comp610_seq5 CTGTGGCTGTGATTGGGCAGTTACATCAGG
tetur21g02580 comp610_seq5 GATTAGGACAATGGCGACGATCCATATGAA
tetur21g02580 comp610_seq5 GCTGTGGCTGTGATTGGGCAGTTACATCAG
tetur21g02580 comp610_seq5 GGCTGTGGCTGTGATTGGGCAGTTACATCA
tetur21g02580 comp610_seq5 TAGGACAATGGCGACGATCCATATGAATAC
tetur21g02800 comp1182_seq1 CTGATTGAAATCGTAGGTCTCCACATTGAT
tetur21g02800 comp1182_seq1 CTGCTGATTGAAATCGTAGGTCTCCACATT
tetur21g02800 comp1182_seq1 AATCTTTCCACTGGGTAACTGATTTACGAG
tetur21g02800 comp1182_seq1 GCTGATTGAAATCGTAGGTCTCCACATTGA
tetur21g02800 comp1182_seq1 GCTGCTGATTGAAATCGTAGGTCTCCACAT
tetur21g02800 comp1182_seq1 TGCTGATTGAAATCGTAGGTCTCCACATTG
tetur23g02070 comp2948_seq0 CCTCGTCGTGATGGTGAGAGTTTCCAAACC
tetur23g02070 comp2948_seq0 CGTCGTGATGGTGAGAGTTTCCAAACCAAT
tetur23g02070 comp2948_seq0 CGTGATGGTGAGAGTTTCCAAACCAATGAA
tetur23g02070 comp2948_seq0 CTCGTCGTGATGGTGAGAGTTTCCAAACCA
tetur23g02070 comp2948_seq0 CTTGTCCTCGTCGTGATGGTGAGAGTTTCC
tetur23g02070 comp2948_seq0 GAGGTTGTGATGATGACCAGAAATGATTTG
tetur23g02070 comp2948_seq0 GAGTTTACTCTGAATTTCCAATCGTACCCA
tetur23g02070 comp2948_seq0 GGAGGTTGTGATGATGACCAGAAATGATTT
tetur23g02070 comp2948_seq0 GTCCTCGTCGTGATGGTGAGAGTTTCCAAA
tetur23g02070 comp2948_seq0 GTCGTGATGGTGAGAGTTTCCAAACCAATG
tetur23g02070 comp2948_seq0 GTGATGGTGAGAGTTTCCAAACCAATGAAG
tetur23g02070 comp2948_seq0 GTTACTTGTCCTCGTCGTGATGGTGAGAGT
tetur23g02070 comp2948_seq0 TAAGTTACTTGTCCTCGTCGTGATGGTGAG
tetur23g02070 comp2948_seq0 TCCTCGTCGTGATGGTGAGAGTTTCCAAAC
tetur23g02070 comp2948_seq0 TCGTCGTGATGGTGAGAGTTTCCAAACCAA
tetur23g02070 comp2948_seq0 TCGTGATGGTGAGAGTTTCCAAACCAATGA
tetur23g02070 comp2948_seq0 TGAGTTTACTCTGAATTTCCAATCGTACCC
tetur23g02070 comp2948_seq0 TGTCCTCGTCGTGATGGTGAGAGTTTCCAA
tetur23g02070 comp2948_seq0 TTGTCCTCGTCGTGATGGTGAGAGTTTCCA
tetur23g02070 comp2948_seq0 ACTTGTCCTCGTCGTGATGGTGAGAGTTTC
tetur23g02070 comp2948_seq0 AGGTTGTGATGATGACCAGAAATGATTTGC
tetur23g02070 comp2948_seq0 AGTTACTTGTCCTCGTCGTGATGGTGAGAG
tetur24g01110 comp5231_seq0 CCGTGATGATACAGCTGAAATTTCACTGTC
tetur24g01110 comp5231_seq0 CCGTTGAACCAATGGAAGTGACCGTAGATG
tetur24g01110 comp5231_seq0 CGTGATGATACAGCTGAAATTTCACTGTCC
tetur24g01110 comp5231_seq0 GTGATGATACAGCTGAAATTTCACTGTCCT
tetur24g01110 comp5231_seq0 TGATGATACAGCTGAAATTTCACTGTCCTC
tetur24g01810 comp750_seq11 CAACAAGGAAGCAAAGGATCAAAGAAGCAG
tetur24g01810 comp750_seq11 CATCACCACCCACAAGTTCATCTAAGGTAA
tetur24g01810 comp750_seq11 CGGAATCTTCATGATTCACTTTAGCTACAG
tetur24g01810 comp750_seq11 CTGGATTTCACTGTGTTCTCGATGTTGGCA
tetur24g01810 comp750_seq11 GGATTTCACTGTGTTCTCGATGTTGGCATA
tetur24g01810 comp750_seq11 GTTCAACAAGGAAGCAAAGGATCAAAGAAG
tetur24g01810 comp750_seq11 TCAACAAGGAAGCAAAGGATCAAAGAAGCA
tetur24g01810 comp750_seq11 TTCAACAAGGAAGCAAAGGATCAAAGAAGC
tetur24g01810 comp750_seq11 ACTGGATTTCACTGTGTTCTCGATGTTGGC
tetur24g02180 comp450_seq4 CAATTGAAGCTTCGATTGGGATTGACCAAT
tetur24g02180 comp450_seq4 GCAATTGAAGCTTCGATTGGGATTGACCAA
tetur24g02180 comp450_seq4 AATTGAAGCTTCGATTGGGATTGACCAATG
tetur24g02180 comp450_seq4 GGCAATTGAAGCTTCGATTGGGATTGACCA
tetur24g02180 comp450_seq4 GGGCAATTGAAGCTTCGATTGGGATTGACC
tetur24g02180 comp450_seq4 GGTGTGAGAAATGCAAAGTTCATGTGTACA
tetur24g02180 comp450_seq4 GTGGGCAATTGAAGCTTCGATTGGGATTGA
tetur24g02180 comp450_seq4 TGGGCAATTGAAGCTTCGATTGGGATTGAC
tetur25g00020 comp269_seq4 CAACAGCAGCAACAACCCACCGAGGAAATA
tetur25g00020 comp269_seq4 CAGCAGCAACAACCCACCGAGGAAATACTT
tetur25g00020 comp269_seq4 GCAGCAACAACCCACCGAGGAAATACTTTC
tetur25g00020 comp269_seq4 ACAGCAGCAACAACCCACCGAGGAAATACT
tetur25g00020 comp269_seq4 AGCAGCAACAACCCACCGAGGAAATACTTT
tetur25g00020 comp269_seq4 AACAGCAGCAACAACCCACCGAGGAAATAC
tetur26g00320 comp2424_seq0 GTTTCATCCCACTTGACACTGACCTTCTTT
tetur26g00320 comp2424_seq0 TCATCCCACTTGACACTGACCTTCTTTCAC
tetur26g00320 comp2424_seq0 TTCATCCCACTTGACACTGACCTTCTTTCA
tetur26g00320 comp2424_seq0 TTTCATCCCACTTGACACTGACCTTCTTTC
tetur26g01130 comp24_seq4 CAACAATCAAATCGCTTTGGACTGTCAAAG
tetur26g01130 comp24_seq4 AAACTCAAGGAGACAATTGAACGAAACGAG
tetur26g01130 comp24_seq4 CCAAACATGGTGTCCCTAGTAATTTAGGTC
tetur26g01130 comp24_seq4 CTCAAGGAGACAATTGAACGAAACGAGAAA
tetur26g01130 comp24_seq4 GAAACTCAAGGAGACAATTGAACGAAACGA
tetur26g01130 comp24_seq4 GGTTGGAGCATTAGTTATATCACCACAGGC
tetur26g01130 comp24_seq4 GTTGGAGCATTAGTTATATCACCACAGGCG
tetur26g01130 comp24_seq4 TTGGAGCATTAGTTATATCACCACAGGCGA
tetur26g01130 comp24_seq4 AGAAACTCAAGGAGACAATTGAACGAAACG
tetur26g01140 comp2621_seq2 CAGAGTACAAAGGGAACAACTACAGAACGA
tetur26g01140 comp2621_seq2 CAGATGGATGATCACTGGACATGACTAATA
tetur26g01140 comp2621_seq2 GATCACTGGACATGACTAATAAACGTTACG
tetur26g01140 comp2621_seq2 TCAGAGTACAAAGGGAACAACTACAGAACG
tetur26g01640 comp2798_seq0 CGGTACTCCATTCATCATTAACAGCAACTA
tetur26g01640 comp2798_seq0 CTAAACTCCTCAGCTGATGGTGATGGTACA
tetur26g01640 comp2798_seq0 GAACTAAACTCCTCAGCTGATGGTGATGGT
tetur26g01640 comp2798_seq0 GTCGGTACTCCATTCATCATTAACAGCAAC
tetur26g01640 comp2798_seq0 TCACCTTCTTTCAATACTTGGCCGAACGAA
tetur26g01640 comp2798_seq0 TTCACCTTCTTTCAATACTTGGCCGAACGA
tetur26g01640 comp2798_seq0 ACTAAACTCCTCAGCTGATGGTGATGGTAC
tetur26g01670 comp1160_seq0 GATTGTTTGGCACAAAGAGGATTAATCACC
tetur26g01670 comp1160_seq0 GGCACAAAGAGGATTAATCACCATAGATTG
tetur26g01670 comp1160_seq0 GTTTGGCACAAAGAGGATTAATCACCATAG
tetur26g01700 comp1926_seq0 GGTTAATTGAGTGTAAACATGGCGGACGAT
tetur26g01700 comp1926_seq0 TGGTTAATTGAGTGTAAACATGGCGGACGA
tetur26g01700 comp1926_seq0 TTGGTTAATTGAGTGTAAACATGGCGGACG
tetur26g01810 comp3712_seq0 CAACCGATTCTTATATCCCAGTTAGACAAG
tetur26g01810 comp3712_seq0 CGACAACGTCCCAACTCGTTTACGAATGGA
tetur26g01810 comp3712_seq0 GACAACGTCCCAACTCGTTTACGAATGGAT
tetur26g01810 comp3712_seq0 ACAACGTCCCAACTCGTTTACGAATGGATT
tetur26g01810 comp3712_seq0 AGGCGCTAACGATTAGAAATCAAACTGTTC
tetur26g01900 comp2240_seq3 CGTGAACGAGAAATTTACGATAATCTCGCT
tetur26g01900 comp2240_seq3 CGTTGTTCAGTATGATCAAAGGTGGAATCA
tetur26g01900 comp2240_seq3 CTATCGGCAATGAATTGGTCGACTTATCAT
tetur26g01900 comp2240_seq3 CTCGTTGTTCAGTATGATCAAAGGTGGAAT
tetur26g01900 comp2240_seq3 GTGAACGAGAAATTTACGATAATCTCGCTG
tetur26g01900 comp2240_seq3 TCGGCAATGAATTGGTCGACTTATCATTCA
tetur26g01900 comp2240_seq3 TCGTTGTTCAGTATGATCAAAGGTGGAATC
tetur26g01900 comp2240_seq3 ATCGGCAATGAATTGGTCGACTTATCATTC
tetur27g01660 comp3148_seq0 AACCACCATAATCCTAACCAACAAATCACG
tetur27g01660 comp3148_seq0 CAACCACCATAATCCTAACCAACAAATCAC
tetur27g01660 comp3148_seq0 CAGTCGAAAGATTCCGAGAAACTCCAAACA
tetur27g01660 comp3148_seq0 CCACCATAATCCTAACCAACAAATCACGTA
tetur27g01660 comp3148_seq0 GCAATTAAATGCAGTCGAAAGATTCCGAGA
tetur27g01660 comp3148_seq0 GCAGTCGAAAGATTCCGAGAAACTCCAAAC
tetur27g01660 comp3148_seq0 ACCACCATAATCCTAACCAACAAATCACGT
tetur27g01660 comp3148_seq0 TGCAATTAAATGCAGTCGAAAGATTCCGAG
tetur27g01660 comp3148_seq0 TGCAGTCGAAAGATTCCGAGAAACTCCAAA
tetur27g01660 comp3148_seq0 AAATGCAGTCGAAAGATTCCGAGAAACTCC
tetur28g00870 comp2603_seq0 ATGAAACCAATCGACTGGCATACTGAAGAC
tetur28g00870 comp2603_seq0 CACTATCCGGAAACAGAACATCGTACAGAG
tetur28g00870 comp2603_seq0 CAGTCTTTATACCAAATATCACGCAGGACT
tetur28g00870 comp2603_seq0 CATTCGGACATCAGGATCGTCCTTATTGAA
tetur28g00870 comp2603_seq0 CTATCCGGAAACAGAACATCGTACAGAGAT
tetur28g00870 comp2603_seq0 GAAACCAATCGACTGGCATACTGAAGACAG
tetur28g00870 comp2603_seq0 GCATTCGGACATCAGGATCGTCCTTATTGA
tetur28g00870 comp2603_seq0 AATTCCATCAACTCCAACTTCTTCGTTCAC
tetur28g00870 comp2603_seq0 TATGAAACCAATCGACTGGCATACTGAAGA
tetur28g00870 comp2603_seq0 TGAAACCAATCGACTGGCATACTGAAGACA
tetur28g00870 comp2603_seq0 TGTCTCTACAAACGGTTAAATCTTTCGGTG
tetur28g00870 comp2603_seq0 TTCCATCAACTCCAACTTCTTCGTTCACAA
tetur28g01440 comp4112_seq1 GGTTACCGATTTCATTGCTCGCCATTCAAA
tetur28g01440 comp4112_seq1 GTTACCGATTTCATTGCTCGCCATTCAAAG
tetur28g01520 comp1542_seq0 ATGTTAGGTGAGGAAGTGATGAGAACATGG
tetur28g01520 comp1542_seq0 GAATGTTAGGTGAGGAAGTGATGAGAACAT
tetur28g01520 comp1542_seq0 AATGTTAGGTGAGGAAGTGATGAGAACATG
tetur28g01520 comp1542_seq0 GGTGAGGAAGTGATGAGAACATGGTAACAG
tetur28g01520 comp1542_seq0 GTGAGGAAGTGATGAGAACATGGTAACAGT
tetur28g01520 comp1542_seq0 GTTAGGTGAGGAAGTGATGAGAACATGGTA
tetur28g01520 comp1542_seq0 GTTGAATGTTAGGTGAGGAAGTGATGAGAA
tetur28g01520 comp1542_seq0 TAGGTGAGGAAGTGATGAGAACATGGTAAC
tetur28g01520 comp1542_seq0 TGAATGTTAGGTGAGGAAGTGATGAGAACA
tetur28g01520 comp1542_seq0 TGAGGAAGTGATGAGAACATGGTAACAGTA
tetur28g01520 comp1542_seq0 TGTTGAATGTTAGGTGAGGAAGTGATGAGA
tetur28g01520 comp1542_seq0 TTGAATGTTAGGTGAGGAAGTGATGAGAAC
tetur28g01520 comp1542_seq0 TTGTTGAATGTTAGGTGAGGAAGTGATGAG
tetur28g02400 comp207_seq0 CACCGACAACATGTGCCCAGTATACAAGAA
tetur28g02400 comp207_seq0 CCGACAACATGTGCCCAGTATACAAGAACA
tetur28g02400 comp207_seq0 GTAATACACCGACAACATGTGCCCAGTATA
tetur28g02400 comp207_seq0 TAATACACCGACAACATGTGCCCAGTATAC
tetur28g02400 comp207_seq0 TACACCGACAACATGTGCCCAGTATACAAG
tetur28g02400 comp207_seq0 TAGTAATACACCGACAACATGTGCCCAGTA
tetur28g02400 comp207_seq0 ACCGACAACATGTGCCCAGTATACAAGAAC
tetur28g02400 comp207_seq0 TTTAGTAATACACCGACAACATGTGCCCAG
tetur28g02400 comp207_seq0 AGTAATACACCGACAACATGTGCCCAGTAT
tetur28g02490 comp121_seq5 CACCGAATGGCATTTGTGGTCCTGAATTGA
tetur28g02490 comp121_seq5 CATTTGTGGTCCTGAATTGAGGAAACAGTT
tetur28g02490 comp121_seq5 CCACCGAATGGCATTTGTGGTCCTGAATTG
tetur28g02490 comp121_seq5 CCTGAATTGAGGAAACAGTTAACCCAAACA
tetur28g02490 comp121_seq5 CTGAATTGAGGAAACAGTTAACCCAAACAG
tetur28g02490 comp121_seq5 GATGAGCTACAGAACCATAAACATCACCTA
tetur28g02490 comp121_seq5 GGTCCTGAATTGAGGAAACAGTTAACCCAA
tetur28g02490 comp121_seq5 GTATCCACCGAATGGCATTTGTGGTCCTGA
tetur28g02490 comp121_seq5 GTCCTGAATTGAGGAAACAGTTAACCCAAA
tetur28g02490 comp121_seq5 GTGGTCCTGAATTGAGGAAACAGTTAACCC
tetur28g02490 comp121_seq5 TATCCACCGAATGGCATTTGTGGTCCTGAA
tetur28g02490 comp121_seq5 TCCTGAATTGAGGAAACAGTTAACCCAAAC
tetur28g02490 comp121_seq5 ACCGAATGGCATTTGTGGTCCTGAATTGAG
tetur28g02490 comp121_seq5 TGGTCCTGAATTGAGGAAACAGTTAACCCA
tetur28g02490 comp121_seq5 TGTGGTCCTGAATTGAGGAAACAGTTAACC
tetur28g02490 comp121_seq5 TTGTGGTCCTGAATTGAGGAAACAGTTAAC
tetur28g02490 comp121_seq5 AGGAAACAGTTAACCCAAACAGTTCCTGCT
tetur28g02490 comp121_seq5 ATCCACCGAATGGCATTTGTGGTCCTGAAT
tetur30g01460 comp4328_seq0 CACCCATGAGAACCCAAGGCTTTACAACAA
tetur30g01460 comp4328_seq0 CCCATGAGAACCCAAGGCTTTACAACAAGT
tetur30g01460 comp4328_seq0 CTTTCGCTGGATAATCAACGGGCCCTGAAT
tetur30g01460 comp4328_seq0 GCCTCTAATTGATAGTCTTCAATCAGTGGA
tetur30g01460 comp4328_seq0 ACCCATGAGAACCCAAGGCTTTACAACAAG
tetur30g01460 comp4328_seq0 TTCGCTGGATAATCAACGGGCCCTGAATCA
tetur30g01460 comp4328_seq0 TTTCGCTGGATAATCAACGGGCCCTGAATC
tetur30g01460 comp4328_seq0 AGCCTCTAATTGATAGTCTTCAATCAGTGG
tetur34g00290 comp4512_seq0 CAATTGTTGAAACCCTTTGTGTCTACGGTT
tetur34g01010 comp3164_seq0 CAATACCCTCAATCACATCTAAGGGCGGAG
tetur34g01010 comp3164_seq0 CAGAACTTGAGGTATCATTTGAGTCTCTGA
tetur34g01010 comp3164_seq0 CAGGTACATTCCAAGAGATTCAATACCCTC
tetur34g01010 comp3164_seq0 CCAGAACTTGAGGTATCATTTGAGTCTCTG
tetur34g01010 comp3164_seq0 AATACCCTCAATCACATCTAAGGGCGGAGG
tetur34g01010 comp3164_seq0 GATTCAATACCCTCAATCACATCTAAGGGC
tetur34g01010 comp3164_seq0 GGTACATTCCAAGAGATTCAATACCCTCAA
tetur34g01010 comp3164_seq0 TAATTGTAGGAGCATTACCAGAACTTGAGG
tetur34g01010 comp3164_seq0 TCAATACCCTCAATCACATCTAAGGGCGGA
tetur34g01010 comp3164_seq0 ACCAGAACTTGAGGTATCATTTGAGTCTCT
tetur34g01010 comp3164_seq0 TTCAATACCCTCAATCACATCTAAGGGCGG
tetur34g01010 comp3164_seq0 ATACCCTCAATCACATCTAAGGGCGGAGGT
tetur34g01040 comp3164_seq0 CAATACCCTCAATCACATCTAAGGGCGGAG
tetur34g01040 comp3164_seq0 CAGAACTTGAGGTATCATTTGAGTCTCTGA
tetur34g01040 comp3164_seq0 CAGGTACATTCCAAGAGATTCAATACCCTC
tetur34g01040 comp3164_seq0 CCAGAACTTGAGGTATCATTTGAGTCTCTG
tetur34g01040 comp3164_seq0 AATACCCTCAATCACATCTAAGGGCGGAGG
tetur34g01040 comp3164_seq0 GATTCAATACCCTCAATCACATCTAAGGGC
tetur34g01040 comp3164_seq0 GGTACATTCCAAGAGATTCAATACCCTCAA
tetur34g01040 comp3164_seq0 TAATTGTAGGAGCATTACCAGAACTTGAGG
tetur34g01040 comp3164_seq0 TCAATACCCTCAATCACATCTAAGGGCGGA
tetur34g01040 comp3164_seq0 ACCAGAACTTGAGGTATCATTTGAGTCTCT
tetur34g01040 comp3164_seq0 TTCAATACCCTCAATCACATCTAAGGGCGG
tetur34g01040 comp3164_seq0 ATACCCTCAATCACATCTAAGGGCGGAGGT
tetur35g01120 comp1713_seq1 CAAACATGTTGATCAGAATGCTTGACGAGC
tetur35g01120 comp1713_seq1 CATGTTGATCAGAATGCTTGACGAGCAGAA
tetur35g01120 comp1713_seq1 ACAAACATGTTGATCAGAATGCTTGACGAG
tetur35g01120 comp1713_seq1 AACATGTTGATCAGAATGCTTGACGAGCAG
tetur36g00320 comp3893_seq0 CTAGCGGAACTTCAGAAGCATCAGGCTCCT
tetur36g00320 comp3893_seq0 AAGTCCCAGACATGGGCTTTGAACCTCAAG
tetur36g00320 comp3893_seq0 CTGCTAGCGGAACTTCAGAAGCATCAGGCT
tetur36g00320 comp3893_seq0 TCCCAGACATGGGCTTTGAACCTCAAGTGA
tetur36g00320 comp3893_seq0 TGCTAGCGGAACTTCAGAAGCATCAGGCTC
tetur36g00320 comp3893_seq0 AGTCCCAGACATGGGCTTTGAACCTCAAGT
tetur36g00470 comp2747_seq0 CACATTAGAGTTGCTTGTCGCATGATTGGT
tetur36g00470 comp2747_seq0 CATTAGAGTTGCTTGTCGCATGATTGGTTT
tetur36g00470 comp2747_seq0 CTTGGCACATTAGAGTTGCTTGTCGCATGA
tetur36g00470 comp2747_seq0 CTTGTCGCATGATTGGTTTAGTTGTTCCCG
tetur36g00470 comp2747_seq0 GCACATTAGAGTTGCTTGTCGCATGATTGG
tetur36g00470 comp2747_seq0 GGCACATTAGAGTTGCTTGTCGCATGATTG
tetur36g00470 comp2747_seq0 GTCGCATGATTGGTTTAGTTGTTCCCGATT
tetur36g00470 comp2747_seq0 ACATTAGAGTTGCTTGTCGCATGATTGGTT
tetur36g00470 comp2747_seq0 TCGCATGATTGGTTTAGTTGTTCCCGATTA
tetur36g00470 comp2747_seq0 TTGTCGCATGATTGGTTTAGTTGTTCCCGA
tetur39g00490 comp2979_seq0 CCGAAGGCATAGGAGTAGCCATTATGACAA
tetur39g00490 comp2979_seq0 CCTAAGGCACCCAAATTATGGTTTAAACGG
tetur39g00490 comp2979_seq0 CTAAGGCACCCAAATTATGGTTTAAACGGT
tetur39g00490 comp2979_seq0 TAAGGCACCCAAATTATGGTTTAAACGGTC
tetur418g00010 comp1532_seq4 TGCTCGCAATTTGATTACTGGCGATGATGA
tetur418g00010 comp1532_seq4 TTGCTCGCAATTTGATTACTGGCGATGATG
tetur41g00190 comp4288_seq0 CTTTGAAGAACAAAGGGATCCCGGAAGTTT
tetur41g00190 comp4288_seq0 GAGTTCTTTATTTCGTCCATCGTCTAGGTT
tetur41g00190 comp4288_seq0 AATTGGCATCTTTGAAGAACAAAGGGATCC
tetur41g00190 comp4288_seq0 GGCATCTTTGAAGAACAAAGGGATCCCGGA
tetur41g00190 comp4288_seq0 TGGCATCTTTGAAGAACAAAGGGATCCCGG
tetur41g00190 comp4288_seq0 TTGGCATCTTTGAAGAACAAAGGGATCCCG
tetur501g00010 comp1634_seq5 GAGCTAGATTACCTGAGAAAGATGATGCTG
tetur501g00010 comp1634_seq5 GGTTGTGCAGAAGTTTGTTGAGCTAGATTA
tetur501g00010 comp1634_seq5 GTTGTGCAGAAGTTTGTTGAGCTAGATTAC
tetur501g00010 comp1634_seq5 TTGAGCTAGATTACCTGAGAAAGATGATGC
tetur501g00010 comp1634_seq5 AGCTAGATTACCTGAGAAAGATGATGCTGG
tetur668g00020 comp1293_seq0 CAAACTGATGGGTCACTACCTTCGTTGGTC
tetur668g00020 comp1293_seq0 CTCATTGTGAACCTTGTAGGTTGATCTTGA
tetur668g00020 comp1293_seq0 GACAAACTGATGGGTCACTACCTTCGTTGG
tetur668g00020 comp1293_seq0 GAGCAATTTAATCACTGGCACAGAAACAGC
tetur668g00020 comp1293_seq0 GCAATTTAATCACTGGCACAGAAACAGCAA
tetur668g00020 comp1293_seq0 GGACAAACTGATGGGTCACTACCTTCGTTG
tetur668g00020 comp1293_seq0 ACAAACTGATGGGTCACTACCTTCGTTGGT
tetur668g00020 comp1293_seq0 GTCTCATTGTGAACCTTGTAGGTTGATCTT
tetur668g00020 comp1293_seq0 GTTACATTAACGAACTGGTGATGAGGTTGA
tetur668g00020 comp1293_seq0 TACATTAACGAACTGGTGATGAGGTTGAAG
tetur668g00020 comp1293_seq0 TCTCATTGTGAACCTTGTAGGTTGATCTTG
