# Supplementary material for: A PCR primer design method for identifying spider mite species using k-mer counting
Source: PLoS One. 2025 Jun 9;20(6):e0321199. doi: 10.1371/journal.pone.0321199 (PMC12148119; doi:10.1371/journal.pone.0321199)
Supplement: S2 File — (ZIP) [file pone.0321199.s004.zip › S2_file/E_nom.txt]

tetur01g00100 comp4095_seq0 ACATCCGATGATGGTATCTTCGTATACGAT
tetur01g00100 comp4095_seq0 GTTATTGGGATAGCCACAATCAGGGAACAA
tetur01g00100 comp4095_seq0 GTTCGTTTGTCTCGTAATTTGGCTCCATCA
tetur01g00100 comp4095_seq0 GTTGCTTACATCAAGACTAATGGGCGATGA
tetur01g00100 comp4095_seq0 GTTGGTCTCCAGGAATCGTCCCACTTCATC
tetur01g00100 comp4095_seq0 GTTTGTCTCGTAATTTGGCTCCATCACTTT
tetur01g00100 comp4095_seq0 TAACTCCGGATTGATGTTACGACACCTACA
tetur01g00100 comp4095_seq0 TAAGGCCCAACTCTTCTGGTGGCATATCGA
tetur01g00100 comp4095_seq0 TAAGGCTTGATGTAGTTGGGCCAATTCAGC
tetur01g00100 comp4095_seq0 TAATGATCGGCCAAGTTATTGGGATAGCCA
tetur01g00100 comp4095_seq0 TAATGGGCGATGACGACAATTCTCCAAGAG
tetur01g00100 comp4095_seq0 TACACCGAATGGATTTACTGAGATGTCTCA
tetur01g00100 comp4095_seq0 TACTGAGATGTCTCAATCTTGACCCAATTC
tetur01g00100 comp4095_seq0 TACTTGTCTGAGTTAGACCGAATTTGTTGG
tetur01g00100 comp4095_seq0 TAGAAGGGAAACAATGAACCATCCACGATC
tetur01g00100 comp4095_seq0 TATACCTGATGTTGAAACGACGAGACTGGA
tetur01g00100 comp4095_seq0 ACCACCGACATGATGGACTGAGATTTGGTG
tetur01g00100 comp4095_seq0 TATTCGGCAAATTGTTCACGTTGGTCTCCA
tetur01g00100 comp4095_seq0 TCAATCTTGACCCAATTCTTGGAACCACCG
tetur01g00100 comp4095_seq0 TCATCGAGTGTCCAGTCGATTAAGGCTTGA
tetur01g00100 comp4095_seq0 ACCATCGTGTTTACTTGTCTGAGTTAGACC
tetur01g00100 comp4095_seq0 TCCAACTTGAATGTCAAATTTACGAGTCGC
tetur01g00100 comp4095_seq0 TCCAATAGATCACTTTGATCGTTTGCAGGC
tetur01g00100 comp4095_seq0 TCCAGGAATCGTCCCACTTCATCTTCATTC
tetur01g00100 comp4095_seq0 TCCAGGGATCATCTTCATTTGCACCCAACA
tetur01g00100 comp4095_seq0 ACCCAATTCTTGGAACCACCGACATGATGG
tetur01g00100 comp4095_seq0 TCGGCAAATTGTTCACGTTGGTCTCCAGGA
tetur01g00100 comp4095_seq0 TCGGCCAAGTTATTGGGATAGCCACAATCA
tetur01g00100 comp4095_seq0 TCGTAATTTGGCTCCATCACTTTATACCTG
tetur01g00100 comp4095_seq0 ACCGAATTTGTTGGCCACTGTTAAACCTTT
tetur01g00100 comp4095_seq0 ACCGACATGATGGACTGAGATTTGGTGAAT
tetur01g00100 comp4095_seq0 TCTCAATCTTGACCCAATTCTTGGAACCAC
tetur01g00100 comp4095_seq0 TCTCGTAATTTGGCTCCATCACTTTATACC
tetur01g00100 comp4095_seq0 TCTCTGATAAATCCTCGTAATCCACGTTTC
tetur01g00100 comp4095_seq0 TCTCTGCTCCAGGGATCATCTTCATTTGCA
tetur01g00100 comp4095_seq0 TCTGAGTTAGACCGAATTTGTTGGCCACTG
tetur01g00100 comp4095_seq0 TCTGCTCCAGGGATCATCTTCATTTGCACC
tetur01g00100 comp4095_seq0 TCTTCTGGTATCAATCACGTCCTTACCATC
tetur01g00100 comp4095_seq0 ACCTACACCATCGTGTTTACTTGTCTGAGT
tetur01g00100 comp4095_seq0 TGACGATGGTGAAGAAGTTAATCATACGGG
tetur01g00100 comp4095_seq0 TGAGATGTCTCAATCTTGACCCAATTCTTG
tetur01g00100 comp4095_seq0 TGATCCATTTGAGTCAAACCGTTTCCAGTC
tetur01g00100 comp4095_seq0 TGATCGGCCAAGTTATTGGGATAGCCACAA
tetur01g00100 comp4095_seq0 TGCTCCAGGGATCATCTTCATTTGCACCCA
tetur01g00100 comp4095_seq0 TGCTTACATCAAGACTAATGGGCGATGACG
tetur01g00100 comp4095_seq0 TGGATTTACTGAGATGTCTCAATCTTGACC
tetur01g00100 comp4095_seq0 TGGCTCCATCACTTTATACCTGATGTTGAA
tetur01g00100 comp4095_seq0 ACGAAGAACCGTCGGTATGATTATGACTCC
tetur01g00100 comp4095_seq0 TGTAGAAGAGACACGATTAGAAGGGAAACA
tetur01g00100 comp4095_seq0 TGTCTCAATCTTGACCCAATTCTTGGAACC
tetur01g00100 comp4095_seq0 TGTCTGAGTTAGACCGAATTTGTTGGCCAC
tetur01g00100 comp4095_seq0 TGTTCACGTTGGTCTCCAGGAATCGTCCCA
tetur01g00100 comp4095_seq0 TGTTGCTTACATCAAGACTAATGGGCGATG
tetur01g00100 comp4095_seq0 TTAAGGCTTGATGTAGTTGGGCCAATTCAG
tetur01g00100 comp4095_seq0 TTACACCGAATGGATTTACTGAGATGTCTC
tetur01g00100 comp4095_seq0 TTATACCTGATGTTGAAACGACGAGACTGG
tetur01g00100 comp4095_seq0 TTATTCGGCAAATTGTTCACGTTGGTCTCC
tetur01g00100 comp4095_seq0 TTCGGCAAATTGTTCACGTTGGTCTCCAGG
tetur01g00100 comp4095_seq0 TTCGTTTGTCTCGTAATTTGGCTCCATCAC
tetur01g00100 comp4095_seq0 TTCTGGTATCAATCACGTCCTTACCATCCA
tetur01g00100 comp4095_seq0 TTCTTGGAACCACCGACATGATGGACTGAG
tetur01g00100 comp4095_seq0 TTGACCCAATTCTTGGAACCACCGACATGA
tetur01g00100 comp4095_seq0 TTGAGTCAAACCGTTTCCAGTCCCTCCAAC
tetur01g00100 comp4095_seq0 TTGATGATCCATTTGAGTCAAACCGTTTCC
tetur01g00100 comp4095_seq0 TTGCTTACATCAAGACTAATGGGCGATGAC
tetur01g00100 comp4095_seq0 TTGGCTCCATCACTTTATACCTGATGTTGA
tetur01g00100 comp4095_seq0 TTGGTCGCGAAAGGTTCGTTTGTCTCGTAA
tetur01g00100 comp4095_seq0 TTGTAGAAGAGACACGATTAGAAGGGAAAC
tetur01g00100 comp4095_seq0 TTGTCTGAGTTAGACCGAATTTGTTGGCCA
tetur01g00100 comp4095_seq0 TTGTTCACGTTGGTCTCCAGGAATCGTCCC
tetur01g00100 comp4095_seq0 TTTACGAGTCGCGGTAAGGCCCAACTCTTC
tetur01g00100 comp4095_seq0 TTTGAGTCAAACCGTTTCCAGTCCCTCCAA
tetur01g00100 comp4095_seq0 TTTGCACCCAACAATTTGTACACTTGAGTC
tetur01g00100 comp4095_seq0 TTTGGCTCCATCACTTTATACCTGATGTTG
tetur01g00100 comp4095_seq0 TTTGGTCGCGAAAGGTTCGTTTGTCTCGTA
tetur01g00100 comp4095_seq0 ACTAATGGGCGATGACGACAATTCTCCAAG
tetur01g00100 comp4095_seq0 ACTCATCGAGTGTCCAGTCGATTAAGGCTT
tetur01g00100 comp4095_seq0 ACTCCGGATTGATGTTACGACACCTACACC
tetur01g00100 comp4095_seq0 ACTGAGATGTCTCAATCTTGACCCAATTCT
tetur01g00100 comp4095_seq0 AAATTGTTCACGTTGGTCTCCAGGAATCGT
tetur01g00100 comp4095_seq0 AAATTTACGAGTCGCGGTAAGGCCCAACTC
tetur01g00100 comp4095_seq0 AAATTTGGTCGCGAAAGGTTCGTTTGTCTC
tetur01g00100 comp4095_seq0 ACTTGTCTGAGTTAGACCGAATTTGTTGGC
tetur01g00100 comp4095_seq0 AGAACCGTCGGTATGATTATGACTCCATCT
tetur01g00100 comp4095_seq0 AGAAGAGACACGATTAGAAGGGAAACAATG
tetur01g00100 comp4095_seq0 AACAAATTTGGTCGCGAAAGGTTCGTTTGT
tetur01g00100 comp4095_seq0 AGAAGGGAAACAATGAACCATCCACGATCT
tetur01g00100 comp4095_seq0 AGACCGAATTTGTTGGCCACTGTTAAACCT
tetur01g00100 comp4095_seq0 AGAGACACGATTAGAAGGGAAACAATGAAC
tetur01g00100 comp4095_seq0 AGGGAAACAATGAACCATCCACGATCTGAT
tetur01g00100 comp4095_seq0 AGGGATCATCTTCATTTGCACCCAACAATT
tetur01g00100 comp4095_seq0 AACCACCGACATGATGGACTGAGATTTGGT
tetur01g00100 comp4095_seq0 ATCCATGTAATTACGAAGAACCGTCGGTAT
tetur01g00100 comp4095_seq0 ATCCATTTGAGTCAAACCGTTTCCAGTCCC
tetur01g00100 comp4095_seq0 ATCGGCCAAGTTATTGGGATAGCCACAATC
tetur01g00100 comp4095_seq0 ATCGTCCCACTTCATCTTCATTCGCACATT
tetur01g00100 comp4095_seq0 AACCGTCGGTATGATTATGACTCCATCTTG
tetur01g00100 comp4095_seq0 ATGACGATGGTGAAGAAGTTAATCATACGG
tetur01g00100 comp4095_seq0 ATGATCCATTTGAGTCAAACCGTTTCCAGT
tetur01g00100 comp4095_seq0 ATGGGCGATGACGACAATTCTCCAAGAGAT
tetur01g00100 comp4095_seq0 ATGGTGAAGAAGTTAATCATACGGGAAGCT
tetur01g00100 comp4095_seq0 ATGTCTCAATCTTGACCCAATTCTTGGAAC
tetur01g00100 comp4095_seq0 ATTAATGATCGGCCAAGTTATTGGGATAGC
tetur01g00100 comp4095_seq0 ATTCGGCAAATTGTTCACGTTGGTCTCCAG
tetur01g00100 comp4095_seq0 ATTGTTCACGTTGGTCTCCAGGAATCGTCC
tetur01g00100 comp4095_seq0 ATTTACGAGTCGCGGTAAGGCCCAACTCTT
tetur01g00100 comp4095_seq0 ATTTGGTCGCGAAAGGTTCGTTTGTCTCGT
tetur01g00100 comp4095_seq0 CAAATTGTTCACGTTGGTCTCCAGGAATCG
tetur01g00100 comp4095_seq0 CAAATTTACGAGTCGCGGTAAGGCCCAACT
tetur01g00100 comp4095_seq0 CAAATTTGGTCGCGAAAGGTTCGTTTGTCT
tetur01g00100 comp4095_seq0 CAACAATTTGTACACTTGAGTCGCTCTTCC
tetur01g00100 comp4095_seq0 CAACTTGAATGTCAAATTTACGAGTCGCGG
tetur01g00100 comp4095_seq0 CAAGACTAATGGGCGATGACGACAATTCTC
tetur01g00100 comp4095_seq0 CAAGTTATTGGGATAGCCACAATCAGGGAA
tetur01g00100 comp4095_seq0 CAATAGATCACTTTGATCGTTTGCAGGCAA
tetur01g00100 comp4095_seq0 AACTCATCGAGTGTCCAGTCGATTAAGGCT
tetur01g00100 comp4095_seq0 CAATCTTGACCCAATTCTTGGAACCACCGA
tetur01g00100 comp4095_seq0 AACTCCGGATTGATGTTACGACACCTACAC
tetur01g00100 comp4095_seq0 CAATTCTTGGAACCACCGACATGATGGACT
tetur01g00100 comp4095_seq0 CACATCCGATGATGGTATCTTCGTATACGA
tetur01g00100 comp4095_seq0 CACCATCGTGTTTACTTGTCTGAGTTAGAC
tetur01g00100 comp4095_seq0 CACCGACATGATGGACTGAGATTTGGTGAA
tetur01g00100 comp4095_seq0 CACGATTAGAAGGGAAACAATGAACCATCC
tetur01g00100 comp4095_seq0 CAGGAATCGTCCCACTTCATCTTCATTCGC
tetur01g00100 comp4095_seq0 CAGGGATCATCTTCATTTGCACCCAACAAT
tetur01g00100 comp4095_seq0 CAGTCGATTAAGGCTTGATGTAGTTGGGCC
tetur01g00100 comp4095_seq0 AAGAACCGTCGGTATGATTATGACTCCATC
tetur01g00100 comp4095_seq0 CATCCATGTAATTACGAAGAACCGTCGGTA
tetur01g00100 comp4095_seq0 CATCCGATGATGGTATCTTCGTATACGATA
tetur01g00100 comp4095_seq0 CATCGTGTTTACTTGTCTGAGTTAGACCGA
tetur01g00100 comp4095_seq0 AAGACTAATGGGCGATGACGACAATTCTCC
tetur01g00100 comp4095_seq0 CATTTGAGTCAAACCGTTTCCAGTCCCTCC
tetur01g00100 comp4095_seq0 CATTTGCACCCAACAATTTGTACACTTGAG
tetur01g00100 comp4095_seq0 CCAACTTGAATGTCAAATTTACGAGTCGCG
tetur01g00100 comp4095_seq0 CCAAGTTATTGGGATAGCCACAATCAGGGA
tetur01g00100 comp4095_seq0 CCAATAGATCACTTTGATCGTTTGCAGGCA
tetur01g00100 comp4095_seq0 CCAATTCTTGGAACCACCGACATGATGGAC
tetur01g00100 comp4095_seq0 CCACCGACATGATGGACTGAGATTTGGTGA
tetur01g00100 comp4095_seq0 CCAGGAATCGTCCCACTTCATCTTCATTCG
tetur01g00100 comp4095_seq0 CCAGGGATCATCTTCATTTGCACCCAACAA
tetur01g00100 comp4095_seq0 CCATCCATGTAATTACGAAGAACCGTCGGT
tetur01g00100 comp4095_seq0 CCATCGTGTTTACTTGTCTGAGTTAGACCG
tetur01g00100 comp4095_seq0 CCATTTGAGTCAAACCGTTTCCAGTCCCTC
tetur01g00100 comp4095_seq0 CCCAATTCTTGGAACCACCGACATGATGGA
tetur01g00100 comp4095_seq0 CCGACATGATGGACTGAGATTTGGTGAATG
tetur01g00100 comp4095_seq0 CCGGATTGATGTTACGACACCTACACCATC
tetur01g00100 comp4095_seq0 CCTACACCATCGTGTTTACTTGTCTGAGTT
tetur01g00100 comp4095_seq0 CGAAGAACCGTCGGTATGATTATGACTCCA
tetur01g00100 comp4095_seq0 CGACATGATGGACTGAGATTTGGTGAATGT
tetur01g00100 comp4095_seq0 CGATGGTGAAGAAGTTAATCATACGGGAAG
tetur01g00100 comp4095_seq0 CGATTAAGGCTTGATGTAGTTGGGCCAATT
tetur01g00100 comp4095_seq0 CGATTACTCGACATTTAAGGTTAAGTTGGG
tetur01g00100 comp4095_seq0 CGATTAGAAGGGAAACAATGAACCATCCAC
tetur01g00100 comp4095_seq0 AAGGCTTGATGTAGTTGGGCCAATTCAGCG
tetur01g00100 comp4095_seq0 CGGATTGATGTTACGACACCTACACCATCG
tetur01g00100 comp4095_seq0 CGGCAAATTGTTCACGTTGGTCTCCAGGAA
tetur01g00100 comp4095_seq0 CGGCCAAGTTATTGGGATAGCCACAATCAG
tetur01g00100 comp4095_seq0 CGGTCCACCTTTCATCCAATTTATTCGGCA
tetur01g00100 comp4095_seq0 CGTAACTCCGGATTGATGTTACGACACCTA
tetur01g00100 comp4095_seq0 CGTAATTTGGCTCCATCACTTTATACCTGA
tetur01g00100 comp4095_seq0 CGTGTTTACTTGTCTGAGTTAGACCGAATT
tetur01g00100 comp4095_seq0 CGTTGGTCTCCAGGAATCGTCCCACTTCAT
tetur01g00100 comp4095_seq0 CGTTTGTCTCGTAATTTGGCTCCATCACTT
tetur01g00100 comp4095_seq0 CTAATGGGCGATGACGACAATTCTCCAAGA
tetur01g00100 comp4095_seq0 CTCAATCTTGACCCAATTCTTGGAACCACC
tetur01g00100 comp4095_seq0 CTCATCGAGTGTCCAGTCGATTAAGGCTTG
tetur01g00100 comp4095_seq0 CTCCAGGAATCGTCCCACTTCATCTTCATT
tetur01g00100 comp4095_seq0 CTCCAGGGATCATCTTCATTTGCACCCAAC
tetur01g00100 comp4095_seq0 CTCCATCACTTTATACCTGATGTTGAAACG
tetur01g00100 comp4095_seq0 CTCCGGATTGATGTTACGACACCTACACCA
tetur01g00100 comp4095_seq0 CTCGTAATTTGGCTCCATCACTTTATACCT
tetur01g00100 comp4095_seq0 CTCTGATAAATCCTCGTAATCCACGTTTCT
tetur01g00100 comp4095_seq0 CTCTGCTCCAGGGATCATCTTCATTTGCAC
tetur01g00100 comp4095_seq0 CTCTTCTGGTATCAATCACGTCCTTACCAT
tetur01g00100 comp4095_seq0 AAGTTATTGGGATAGCCACAATCAGGGAAC
tetur01g00100 comp4095_seq0 CTGAGATGTCTCAATCTTGACCCAATTCTT
tetur01g00100 comp4095_seq0 CTGAGTTAGACCGAATTTGTTGGCCACTGT
tetur01g00100 comp4095_seq0 CTGATAAATCCTCGTAATCCACGTTTCTTG
tetur01g00100 comp4095_seq0 CTGCTCCAGGGATCATCTTCATTTGCACCC
tetur01g00100 comp4095_seq0 CTTCTGGTATCAATCACGTCCTTACCATCC
tetur01g00100 comp4095_seq0 CTTGACCCAATTCTTGGAACCACCGACATG
tetur01g00100 comp4095_seq0 CTTGTCTGAGTTAGACCGAATTTGTTGGCC
tetur01g00100 comp4095_seq0 GAAACAATGAACCATCCACGATCTGATTGA
tetur01g00100 comp4095_seq0 GAACAAATTTGGTCGCGAAAGGTTCGTTTG
tetur01g00100 comp4095_seq0 GAACCGTCGGTATGATTATGACTCCATCTT
tetur01g00100 comp4095_seq0 GAAGAACCGTCGGTATGATTATGACTCCAT
tetur01g00100 comp4095_seq0 GAAGAGACACGATTAGAAGGGAAACAATGA
tetur01g00100 comp4095_seq0 GAAGGGAAACAATGAACCATCCACGATCTG
tetur01g00100 comp4095_seq0 GAATCGTCCCACTTCATCTTCATTCGCACA
tetur01g00100 comp4095_seq0 AATCGTCCCACTTCATCTTCATTCGCACAT
tetur01g00100 comp4095_seq0 GACACGATTAGAAGGGAAACAATGAACCAT
tetur01g00100 comp4095_seq0 GACATGATGGACTGAGATTTGGTGAATGTT
tetur01g00100 comp4095_seq0 GACCCAATTCTTGGAACCACCGACATGATG
tetur01g00100 comp4095_seq0 GACCGAATTTGTTGGCCACTGTTAAACCTT
tetur01g00100 comp4095_seq0 AATCTTGACCCAATTCTTGGAACCACCGAC
tetur01g00100 comp4095_seq0 GACGATGGTGAAGAAGTTAATCATACGGGA
tetur01g00100 comp4095_seq0 GACTAATGGGCGATGACGACAATTCTCCAA
tetur01g00100 comp4095_seq0 GAGACACGATTAGAAGGGAAACAATGAACC
tetur01g00100 comp4095_seq0 AATGATCGGCCAAGTTATTGGGATAGCCAC
tetur01g00100 comp4095_seq0 GAGATGTCTCAATCTTGACCCAATTCTTGG
tetur01g00100 comp4095_seq0 GATCCATTTGAGTCAAACCGTTTCCAGTCC
tetur01g00100 comp4095_seq0 GATCGGCCAAGTTATTGGGATAGCCACAAT
tetur01g00100 comp4095_seq0 GATGACGATGGTGAAGAAGTTAATCATACG
tetur01g00100 comp4095_seq0 GATGATCCATTTGAGTCAAACCGTTTCCAG
tetur01g00100 comp4095_seq0 GATGGTGAAGAAGTTAATCATACGGGAAGC
tetur01g00100 comp4095_seq0 GATGTCTCAATCTTGACCCAATTCTTGGAA
tetur01g00100 comp4095_seq0 GATTAGAAGGGAAACAATGAACCATCCACG
tetur01g00100 comp4095_seq0 GATTTACTGAGATGTCTCAATCTTGACCCA
tetur01g00100 comp4095_seq0 GCAAATTGTTCACGTTGGTCTCCAGGAATC
tetur01g00100 comp4095_seq0 AATTCTTGGAACCACCGACATGATGGACTG
tetur01g00100 comp4095_seq0 GCCACAATCAGGGAACAATTTGATTCATGC
tetur01g00100 comp4095_seq0 AATTGTTCACGTTGGTCTCCAGGAATCGTC
tetur01g00100 comp4095_seq0 AATTTACGAGTCGCGGTAAGGCCCAACTCT
tetur01g00100 comp4095_seq0 AATTTGGTCGCGAAAGGTTCGTTTGTCTCG
tetur01g00100 comp4095_seq0 GCTCCAGGGATCATCTTCATTTGCACCCAA
tetur01g00100 comp4095_seq0 GCTCCATCACTTTATACCTGATGTTGAAAC
tetur01g00100 comp4095_seq0 ACAAATTTGGTCGCGAAAGGTTCGTTTGTC
tetur01g00100 comp4095_seq0 GGAAACAATGAACCATCCACGATCTGATTG
tetur01g00100 comp4095_seq0 GGAATCGTCCCACTTCATCTTCATTCGCAC
tetur01g00100 comp4095_seq0 GGATTGATGTTACGACACCTACACCATCGT
tetur01g00100 comp4095_seq0 GGATTTACTGAGATGTCTCAATCTTGACCC
tetur01g00100 comp4095_seq0 GGCCAAGTTATTGGGATAGCCACAATCAGG
tetur01g00100 comp4095_seq0 GGCTTGATGTAGTTGGGCCAATTCAGCGAG
tetur01g00100 comp4095_seq0 GGTAAGGCCCAACTCTTCTGGTGGCATATC
tetur01g00100 comp4095_seq0 GGTCCACCTTTCATCCAATTTATTCGGCAA
tetur01g00100 comp4095_seq0 GGTCTCCAGGAATCGTCCCACTTCATCTTC
tetur01g00100 comp4095_seq0 GGTGAAGAAGTTAATCATACGGGAAGCTTT
tetur01g00100 comp4095_seq0 GGTTAAACAGTCTATTAATGATCGGCCAAG
tetur01g00100 comp4095_seq0 ACACGATTAGAAGGGAAACAATGAACCATC
tetur01g00100 comp4095_seq0 GTAACTCCGGATTGATGTTACGACACCTAC
tetur01g00100 comp4095_seq0 GTAAGGCCCAACTCTTCTGGTGGCATATCG
tetur01g00100 comp4095_seq0 GTAGAAGAGACACGATTAGAAGGGAAACAA
tetur01g00100 comp4095_seq0 GTCCAATAGATCACTTTGATCGTTTGCAGG
tetur01g00100 comp4095_seq0 GTCGATTAAGGCTTGATGTAGTTGGGCCAA
tetur01g00100 comp4095_seq0 GTCTATTAATGATCGGCCAAGTTATTGGGA
tetur01g00100 comp4095_seq0 GTCTCAATCTTGACCCAATTCTTGGAACCA
tetur01g00100 comp4095_seq0 GTCTCCAGGAATCGTCCCACTTCATCTTCA
tetur01g00100 comp4095_seq0 GTCTCGTAATTTGGCTCCATCACTTTATAC
tetur01g00100 comp4095_seq0 GTCTGAGTTAGACCGAATTTGTTGGCCACT
tetur01g02740 comp1481_seq0 GTGACAACAAGTGTAGGCTTCGATGGTATG
tetur01g02740 comp1481_seq0 GTGCCGATGGACTTAATCATCATTCTTCGC
tetur01g02740 comp1481_seq0 GTGTAGGCTTCGATGGTATGGACAAATGGA
tetur01g02740 comp1481_seq0 GTGTATCCATCAATGTCCGATGTTACCATC
tetur01g02740 comp1481_seq0 GTTCTCTAGGTTCTGGTCAACCCATTGAAA
tetur01g02740 comp1481_seq0 GTTGGAGACTGGACCCGATGGTAAAGCCAT
tetur01g02740 comp1481_seq0 TAAAGGTAGAGAAAGATGGTGAAGCCATTG
tetur01g02740 comp1481_seq0 TAAGAAGGAACAACCTCCTTGGTTGGCAGA
tetur01g02740 comp1481_seq0 TACCATCAGCACGAAATCAACTGAATCAGC
tetur01g02740 comp1481_seq0 TACGGTTGGAGACTGGACCCGATGGTAAAG
tetur01g02740 comp1481_seq0 TAGGCTTCGATGGTATGGACAAATGGAAGA
tetur01g02740 comp1481_seq0 TCAACAATCAAGGTGACAACAAGTGTAGGC
tetur01g02740 comp1481_seq0 TCAACGTGACTGGCCATGACCCTGGAAATA
tetur01g02740 comp1481_seq0 TCAACTGAATCAGCAAAGGAGACACAAACA
tetur01g02740 comp1481_seq0 TCAAGGTGACAACAAGTGTAGGCTTCGATG
tetur01g02740 comp1481_seq0 TCAATGTCCGATGTTACCATCAGCACGAAA
tetur01g02740 comp1481_seq0 TCAATTTGATGCCGTAATGATGGAAGAGAC
tetur01g02740 comp1481_seq0 TCAGCAAAGGAGACACAAACACAAGCTAAA
tetur01g02740 comp1481_seq0 TCAGCACGAAATCAACTGAATCAGCAAAGG
tetur01g02740 comp1481_seq0 TCATCATTCTTCGCCTCACGTTAAGGATGA
tetur01g02740 comp1481_seq0 TCCGATTGAGGTGAAAGGATCAACAATCAA
tetur01g02740 comp1481_seq0 TCTCAATTTGATGCCGTAATGATGGAAGAG
tetur01g02740 comp1481_seq0 TGAACCTGATCCGATTGAGGTGAAAGGATC
tetur01g02740 comp1481_seq0 TGAATCAGCAAAGGAGACACAAACACAAGC
tetur01g02740 comp1481_seq0 TGACAACAAGTGTAGGCTTCGATGGTATGG
tetur01g02740 comp1481_seq0 TGAGGTGAAAGGATCAACAATCAAGGTGAC
tetur01g02740 comp1481_seq0 ACCTGATCCGATTGAGGTGAAAGGATCAAC
tetur01g02740 comp1481_seq0 TGCCGATGGACTTAATCATCATTCTTCGCC
tetur01g02740 comp1481_seq0 TGCCGTAATGATGGAAGAGACGAGTATAAA
tetur01g02740 comp1481_seq0 TGCTCTTATTGTGGTGAGGTGGTTGAAGAG
tetur01g02740 comp1481_seq0 TGTAGGCTTCGATGGTATGGACAAATGGAA
tetur01g02740 comp1481_seq0 TGTCCGATGTTACCATCAGCACGAAATCAA
tetur01g02740 comp1481_seq0 TGTTACCATCAGCACGAAATCAACTGAATC
tetur01g02740 comp1481_seq0 TGTTCTCTAGGTTCTGGTCAACCCATTGAA
tetur01g02740 comp1481_seq0 ACGAGGCTGCAATGTCCATATTAACTCCTG
tetur01g02740 comp1481_seq0 TTAAGAAGGAACAACCTCCTTGGTTGGCAG
tetur01g02740 comp1481_seq0 TTACCATCAGCACGAAATCAACTGAATCAG
tetur01g02740 comp1481_seq0 TTCGCCTCACGTTAAGGATGAATTAATGGG
tetur01g02740 comp1481_seq0 TTGAGGTGAAAGGATCAACAATCAAGGTGA
tetur01g02740 comp1481_seq0 TTGATGCCGTAATGATGGAAGAGACGAGTA
tetur01g02740 comp1481_seq0 TTGTTCTCTAGGTTCTGGTCAACCCATTGA
tetur01g02740 comp1481_seq0 TTTGTTCTCTAGGTTCTGGTCAACCCATTG
tetur01g02740 comp1481_seq0 AGAAGGAACAACCTCCTTGGTTGGCAGAGG
tetur01g02740 comp1481_seq0 AGACTGGACCCGATGGTAAAGCCATTAGAC
tetur01g02740 comp1481_seq0 AACAATCAAGGTGACAACAAGTGTAGGCTT
tetur01g02740 comp1481_seq0 AGCAAAGGAGACACAAACACAAGCTAAAGT
tetur01g02740 comp1481_seq0 AGCACGAAATCAACTGAATCAGCAAAGGAG
tetur01g02740 comp1481_seq0 AGCTGTCCCATTTCGACCGATCGATAATTT
tetur01g02740 comp1481_seq0 AGGATCAACAATCAAGGTGACAACAAGTGT
tetur01g02740 comp1481_seq0 AGGTGGTTGAAGAGGATCCTGATGTACTAC
tetur01g02740 comp1481_seq0 AGTCTGTGAACCCATGATCAAAGTTGGTGG
tetur01g02740 comp1481_seq0 ATACTGTTGAACAGACTCTTGTTGTTGACC
tetur01g02740 comp1481_seq0 ATCAACAATCAAGGTGACAACAAGTGTAGG
tetur01g02740 comp1481_seq0 ATCAACTGAATCAGCAAAGGAGACACAAAC
tetur01g02740 comp1481_seq0 ATCAAGGTGACAACAAGTGTAGGCTTCGAT
tetur01g02740 comp1481_seq0 ATCAGCACGAAATCAACTGAATCAGCAAAG
tetur01g02740 comp1481_seq0 ATCATCATTCTTCGCCTCACGTTAAGGATG
tetur01g02740 comp1481_seq0 ATCATTCTTCGCCTCACGTTAAGGATGAAT
tetur01g02740 comp1481_seq0 ATGGACTTAATCATCATTCTTCGCCTCACG
tetur01g02740 comp1481_seq0 ATTGAGGTGAAAGGATCAACAATCAAGGTG
tetur01g02740 comp1481_seq0 ATTTGATGCCGTAATGATGGAAGAGACGAG
tetur01g02740 comp1481_seq0 CAAAGGAGACACAAACACAAGCTAAAGTTG
tetur01g02740 comp1481_seq0 CAACAAGTGTAGGCTTCGATGGTATGGACA
tetur01g02740 comp1481_seq0 CAACAATCAAGGTGACAACAAGTGTAGGCT
tetur01g02740 comp1481_seq0 CAACGTGACTGGCCATGACCCTGGAAATAC
tetur01g02740 comp1481_seq0 CAACTGAATCAGCAAAGGAGACACAAACAC
tetur01g02740 comp1481_seq0 AACGTGACTGGCCATGACCCTGGAAATACC
tetur01g02740 comp1481_seq0 CAAGGTGACAACAAGTGTAGGCTTCGATGG
tetur01g02740 comp1481_seq0 CAAGTGTAGGCTTCGATGGTATGGACAAAT
tetur01g02740 comp1481_seq0 CAATCAAGGTGACAACAAGTGTAGGCTTCG
tetur01g02740 comp1481_seq0 CAATGTCCGATGTTACCATCAGCACGAAAT
tetur01g02740 comp1481_seq0 CAATTAAGGGCCATCATGGCTGGTCTTAAG
tetur01g02740 comp1481_seq0 CAATTTGATGCCGTAATGATGGAAGAGACG
tetur01g02740 comp1481_seq0 CACGAAATCAACTGAATCAGCAAAGGAGAC
tetur01g02740 comp1481_seq0 CAGCAAAGGAGACACAAACACAAGCTAAAG
tetur01g02740 comp1481_seq0 CAGCACGAAATCAACTGAATCAGCAAAGGA
tetur01g02740 comp1481_seq0 CAGCTCCATTAGGAATGTGAATCTTGAAAC
tetur01g02740 comp1481_seq0 CATCAATGTCCGATGTTACCATCAGCACGA
tetur01g02740 comp1481_seq0 CATCAGCACGAAATCAACTGAATCAGCAAA
tetur01g02740 comp1481_seq0 CATCATTCTTCGCCTCACGTTAAGGATGAA
tetur01g02740 comp1481_seq0 AAGAAGGAACAACCTCCTTGGTTGGCAGAG
tetur01g02740 comp1481_seq0 CCATCAATGTCCGATGTTACCATCAGCACG
tetur01g02740 comp1481_seq0 CCATCAGCACGAAATCAACTGAATCAGCAA
tetur01g02740 comp1481_seq0 CCGATGGACTTAATCATCATTCTTCGCCTC
tetur01g02740 comp1481_seq0 CCGATGTTACCATCAGCACGAAATCAACTG
tetur01g02740 comp1481_seq0 CCGATTGAGGTGAAAGGATCAACAATCAAG
tetur01g02740 comp1481_seq0 CCGTAATGATGGAAGAGACGAGTATAAAGG
tetur01g02740 comp1481_seq0 AAGCCATTGAGGAAGTCGTTAAGAAGGAAC
tetur01g02740 comp1481_seq0 CCTGATCCGATTGAGGTGAAAGGATCAACA
tetur01g02740 comp1481_seq0 CCTTCAGATCTACTTGAACCTGATCCGATT
tetur01g02740 comp1481_seq0 AAGCTGTCCCATTTCGACCGATCGATAATT
tetur01g02740 comp1481_seq0 CGAAATCAACTGAATCAGCAAAGGAGACAC
tetur01g02740 comp1481_seq0 CGACCGATCGATAATTTATCAATTGCCATC
tetur01g02740 comp1481_seq0 CGAGGCTGCAATGTCCATATTAACTCCTGA
tetur01g02740 comp1481_seq0 CGATGGACTTAATCATCATTCTTCGCCTCA
tetur01g02740 comp1481_seq0 CGATGTTACCATCAGCACGAAATCAACTGA
tetur01g02740 comp1481_seq0 CGATTGAGGTGAAAGGATCAACAATCAAGG
tetur01g02740 comp1481_seq0 CGCCTCACGTTAAGGATGAATTAATGGGTG
tetur01g02740 comp1481_seq0 CGTAATGATGGAAGAGACGAGTATAAAGGT
tetur01g02740 comp1481_seq0 AAGGTGACAACAAGTGTAGGCTTCGATGGT
tetur01g02740 comp1481_seq0 CTCAATTTGATGCCGTAATGATGGAAGAGA
tetur01g02740 comp1481_seq0 AAGTCTGTGAACCCATGATCAAAGTTGGTG
tetur01g02740 comp1481_seq0 CTGAATCAGCAAAGGAGACACAAACACAAG
tetur01g02740 comp1481_seq0 CTGATCCGATTGAGGTGAAAGGATCAACAA
tetur01g02740 comp1481_seq0 CTGGAAGCTGATCAACTTTACGATTTAACC
tetur01g02740 comp1481_seq0 CTTCAACGTGACTGGCCATGACCCTGGAAA
tetur01g02740 comp1481_seq0 CTTCGCCTCACGTTAAGGATGAATTAATGG
tetur01g02740 comp1481_seq0 GAAACAGCTCCATTAGGAATGTGAATCTTG
tetur01g02740 comp1481_seq0 AATCATCATTCTTCGCCTCACGTTAAGGAT
tetur01g02740 comp1481_seq0 GAAATCAACTGAATCAGCAAAGGAGACACA
tetur01g02740 comp1481_seq0 GAACCTGATCCGATTGAGGTGAAAGGATCA
tetur01g02740 comp1481_seq0 GAAGAAACAGCTCCATTAGGAATGTGAATC
tetur01g02740 comp1481_seq0 GAAGCCATTGAGGAAGTCGTTAAGAAGGAA
tetur01g02740 comp1481_seq0 GAATCAGCAAAGGAGACACAAACACAAGCT
tetur01g02740 comp1481_seq0 GAGACTGGACCCGATGGTAAAGCCATTAGA
tetur01g02740 comp1481_seq0 AATGCTCTTATTGTGGTGAGGTGGTTGAAG
tetur01g02740 comp1481_seq0 GAGGTGAAAGGATCAACAATCAAGGTGACA
tetur01g02740 comp1481_seq0 GAGGTGGTTGAAGAGGATCCTGATGTACTA
tetur01g02740 comp1481_seq0 GATCAACAATCAAGGTGACAACAAGTGTAG
tetur01g02740 comp1481_seq0 GATCCGATTGAGGTGAAAGGATCAACAATC
tetur01g02740 comp1481_seq0 AATGTCCGATGTTACCATCAGCACGAAATC
tetur01g02740 comp1481_seq0 GATGCCGTAATGATGGAAGAGACGAGTATA
tetur01g02740 comp1481_seq0 GATGGACTTAATCATCATTCTTCGCCTCAC
tetur01g02740 comp1481_seq0 GATGTTACCATCAGCACGAAATCAACTGAA
tetur01g02740 comp1481_seq0 GATTGAGGTGAAAGGATCAACAATCAAGGT
tetur01g02740 comp1481_seq0 GCAAAGGAGACACAAACACAAGCTAAAGTT
tetur01g02740 comp1481_seq0 GCACGAAATCAACTGAATCAGCAAAGGAGA
tetur01g02740 comp1481_seq0 GCACTTAAGCGGTTGGTTCGATATGTTATG
tetur01g02740 comp1481_seq0 GCCGATGGACTTAATCATCATTCTTCGCCT
tetur01g02740 comp1481_seq0 GCCGTAATGATGGAAGAGACGAGTATAAAG
tetur01g02740 comp1481_seq0 GCCTCACGTTAAGGATGAATTAATGGGTGA
tetur01g02740 comp1481_seq0 GCTCTTATTGTGGTGAGGTGGTTGAAGAGG
tetur01g02740 comp1481_seq0 GCTGTCCCATTTCGACCGATCGATAATTTA
tetur01g02740 comp1481_seq0 GGAAGCTGATCAACTTTACGATTTAACCAC
tetur01g02740 comp1481_seq0 GGACTTAATCATCATTCTTCGCCTCACGTT
tetur01g02740 comp1481_seq0 GGATCAACAATCAAGGTGACAACAAGTGTA
tetur01g02740 comp1481_seq0 ACAATCAAGGTGACAACAAGTGTAGGCTTC
tetur01g02740 comp1481_seq0 GGTGACAACAAGTGTAGGCTTCGATGGTAT
tetur01g02740 comp1481_seq0 GGTGCCGATGGACTTAATCATCATTCTTCG
tetur01g02740 comp1481_seq0 GTAGGCTTCGATGGTATGGACAAATGGAAG
tetur01g02740 comp1481_seq0 GTCCGATGTTACCATCAGCACGAAATCAAC
tetur01g02980 comp745_seq0 ACATACACCGACTCGTTTGCCAAATACTCG
tetur01g02980 comp745_seq0 GTGCCAAACAAATTGCATGACATAGACGAT
tetur01g02980 comp745_seq0 GTGTCTCCGTCTCTTGTCAACTTGACAATT
tetur01g02980 comp745_seq0 GTTCCATTCTGATCACCTTTACAACCCTCA
tetur01g02980 comp745_seq0 GTTCGTGCTCACTCCACTCATCAGACCACA
tetur01g02980 comp745_seq0 GTTCTGTGTCTCCGTCTCTTGTCAACTTGA
tetur01g02980 comp745_seq0 GTTTCCCGATTTCCGGTATAACCATGATCC
tetur01g02980 comp745_seq0 GTTTCTCGTTTCCCGATTTCCGGTATAACC
tetur01g02980 comp745_seq0 TAACCCTGCAACTTGTTCCATTCTGATCAC
tetur01g02980 comp745_seq0 TACAACCCTCATCAGCATCACATACACCGA
tetur01g02980 comp745_seq0 TACACCGACTCGTTTGCCAAATACTCGCGA
tetur01g02980 comp745_seq0 TACTCGCGACTGTCAAGGCAACTTCATTAA
tetur01g02980 comp745_seq0 AAATACTCGCGACTGTCAAGGCAACTTCAT
tetur01g02980 comp745_seq0 TAGTGCCAAACAAATTGCATGACATAGACG
tetur01g02980 comp745_seq0 TATAACCCTGCAACTTGTTCCATTCTGATC
tetur01g02980 comp745_seq0 TCAACCTCATCATTGGGTAACTCTTCTACA
tetur01g02980 comp745_seq0 TCAATTTCATCGGACGACGGATCAACCTCA
tetur01g02980 comp745_seq0 TCAGCATCACATACACCGACTCGTTTGCCA
tetur01g02980 comp745_seq0 TCATCAGCATCACATACACCGACTCGTTTG
tetur01g02980 comp745_seq0 TCATCATTGGGTAACTCTTCTACATCCGGA
tetur01g02980 comp745_seq0 TCCACCACCTTCCTCTGAATCCATGAGACA
tetur01g02980 comp745_seq0 TCCATTCTGATCACCTTTACAACCCTCATC
tetur01g02980 comp745_seq0 TCCCGATTTCCGGTATAACCATGATCCTAA
tetur01g02980 comp745_seq0 TCCTAGTGCCAAACAAATTGCATGACATAG
tetur01g02980 comp745_seq0 ACCCGAAATTGGAAACCCAAACGAAGGATC
tetur01g02980 comp745_seq0 TCGCGACTGTCAAGGCAACTTCATTAACTG
tetur01g02980 comp745_seq0 ACCCTCATCAGCATCACATACACCGACTCG
tetur01g02980 comp745_seq0 ACCCTGCAACTTGTTCCATTCTGATCACCT
tetur01g02980 comp745_seq0 TCTATCGAAACGTACAATGGAGGAAATGAG
tetur01g02980 comp745_seq0 ACCGACTCGTTTGCCAAATACTCGCGACTG
tetur01g02980 comp745_seq0 TCTCGTTTCCCGATTTCCGGTATAACCATG
tetur01g02980 comp745_seq0 TCTGTGTCTCCGTCTCTTGTCAACTTGACA
tetur01g02980 comp745_seq0 TCTTCGATTGTTTCTCGTTTCCCGATTTCC
tetur01g02980 comp745_seq0 ACCTCATCATTGGGTAACTCTTCTACATCC
tetur01g02980 comp745_seq0 TGCAACTTGTTCCATTCTGATCACCTTTAC
tetur01g02980 comp745_seq0 TGCCAAACAAATTGCATGACATAGACGATG
tetur01g02980 comp745_seq0 TGCTTGTTCTGTGTCTCCGTCTCTTGTCAA
tetur01g02980 comp745_seq0 TGTAGCCAATCATCTGACCGCTAAATACGA
tetur01g02980 comp745_seq0 TGTTCCATTCTGATCACCTTTACAACCCTC
tetur01g02980 comp745_seq0 TGTTCTGTGTCTCCGTCTCTTGTCAACTTG
tetur01g02980 comp745_seq0 TGTTTCTCGTTTCCCGATTTCCGGTATAAC
tetur01g02980 comp745_seq0 TTCAATTTCATCGGACGACGGATCAACCTC
tetur01g02980 comp745_seq0 TTCCCGATTTCCGGTATAACCATGATCCTA
tetur01g02980 comp745_seq0 TTCGATTGTTTCTCGTTTCCCGATTTCCGG
tetur01g02980 comp745_seq0 TTCGTGCTCACTCCACTCATCAGACCACAA
tetur01g02980 comp745_seq0 TTCTACATCCGGAAGTGGGACTCTTCATGA
tetur01g02980 comp745_seq0 TTCTGATCACCTTTACAACCCTCATCAGCA
tetur01g02980 comp745_seq0 TTCTGTGTCTCCGTCTCTTGTCAACTTGAC
tetur01g02980 comp745_seq0 TTCTTGCTTGTTCTGTGTCTCCGTCTCTTG
tetur01g02980 comp745_seq0 TTGCTTGTTCTGTGTCTCCGTCTCTTGTCA
tetur01g02980 comp745_seq0 TTGTTTCTCGTTTCCCGATTTCCGGTATAA
tetur01g02980 comp745_seq0 TTTACAACCCTCATCAGCATCACATACACC
tetur01g02980 comp745_seq0 TTTCTCGTTTCCCGATTTCCGGTATAACCA
tetur01g02980 comp745_seq0 ACTCGCGACTGTCAAGGCAACTTCATTAAC
tetur01g02980 comp745_seq0 ACTCTTCTACATCCGGAAGTGGGACTCTTC
tetur01g02980 comp745_seq0 ACTTGTTCCATTCTGATCACCTTTACAACC
tetur01g02980 comp745_seq0 ATCAACCTCATCATTGGGTAACTCTTCTAC
tetur01g02980 comp745_seq0 ATCACATACACCGACTCGTTTGCCAAATAC
tetur01g02980 comp745_seq0 ATCAGCATCACATACACCGACTCGTTTGCC
tetur01g02980 comp745_seq0 ATCATTGGGTAACTCTTCTACATCCGGAAG
tetur01g02980 comp745_seq0 ATCCACCACCTTCCTCTGAATCCATGAGAC
tetur01g02980 comp745_seq0 AACCCGAAATTGGAAACCCAAACGAAGGAT
tetur01g02980 comp745_seq0 AACCCTCATCAGCATCACATACACCGACTC
tetur01g02980 comp745_seq0 AACCCTGCAACTTGTTCCATTCTGATCACC
tetur01g02980 comp745_seq0 AACCTCATCATTGGGTAACTCTTCTACATC
tetur01g02980 comp745_seq0 ATTCTGATCACCTTTACAACCCTCATCAGC
tetur01g02980 comp745_seq0 ATTGGAAACCCAAACGAAGGATCAATCAAG
tetur01g02980 comp745_seq0 CAAATACTCGCGACTGTCAAGGCAACTTCA
tetur01g02980 comp745_seq0 CAACCCTCATCAGCATCACATACACCGACT
tetur01g02980 comp745_seq0 CAACCTCATCATTGGGTAACTCTTCTACAT
tetur01g02980 comp745_seq0 CACATACACCGACTCGTTTGCCAAATACTC
tetur01g02980 comp745_seq0 AACTCTTCTACATCCGGAAGTGGGACTCTT
tetur01g02980 comp745_seq0 CACCACCTTCCTCTGAATCCATGAGACAAA
tetur01g02980 comp745_seq0 CACCATCCACCACCTTCCTCTGAATCCATG
tetur01g02980 comp745_seq0 CACCGACTCGTTTGCCAAATACTCGCGACT
tetur01g02980 comp745_seq0 CAGCATCACATACACCGACTCGTTTGCCAA
tetur01g02980 comp745_seq0 CATACACCGACTCGTTTGCCAAATACTCGC
tetur01g02980 comp745_seq0 CATCACATACACCGACTCGTTTGCCAAATA
tetur01g02980 comp745_seq0 CATCACCATCCACCACCTTCCTCTGAATCC
tetur01g02980 comp745_seq0 CATCAGCATCACATACACCGACTCGTTTGC
tetur01g02980 comp745_seq0 CATCATTGGGTAACTCTTCTACATCCGGAA
tetur01g02980 comp745_seq0 CATCCACCACCTTCCTCTGAATCCATGAGA
tetur01g02980 comp745_seq0 CATTCTGATCACCTTTACAACCCTCATCAG
tetur01g02980 comp745_seq0 CATTGGGTAACTCTTCTACATCCGGAAGTG
tetur01g02980 comp745_seq0 CCACCACCTTCCTCTGAATCCATGAGACAA
tetur01g02980 comp745_seq0 CCATCCACCACCTTCCTCTGAATCCATGAG
tetur01g02980 comp745_seq0 CCATTCTGATCACCTTTACAACCCTCATCA
tetur01g02980 comp745_seq0 CCCGAAATTGGAAACCCAAACGAAGGATCA
tetur01g02980 comp745_seq0 CCCTCATCAGCATCACATACACCGACTCGT
tetur01g02980 comp745_seq0 CCCTGCAACTTGTTCCATTCTGATCACCTT
tetur01g02980 comp745_seq0 CCGAAATTGGAAACCCAAACGAAGGATCAA
tetur01g02980 comp745_seq0 CCGACTCGTTTGCCAAATACTCGCGACTGT
tetur01g02980 comp745_seq0 CCTAGTGCCAAACAAATTGCATGACATAGA
tetur01g02980 comp745_seq0 CCTCATCAGCATCACATACACCGACTCGTT
tetur01g02980 comp745_seq0 CCTCATCATTGGGTAACTCTTCTACATCCG
tetur01g02980 comp745_seq0 CCTGCAACTTGTTCCATTCTGATCACCTTT
tetur01g02980 comp745_seq0 CCTTTACAACCCTCATCAGCATCACATACA
tetur01g02980 comp745_seq0 CGAAATATCTATCGAAACGTACAATGGAGG
tetur01g02980 comp745_seq0 CGAAATTGGAAACCCAAACGAAGGATCAAT
tetur01g02980 comp745_seq0 CGACTCGTTTGCCAAATACTCGCGACTGTC
tetur01g02980 comp745_seq0 CGATTGTTTCTCGTTTCCCGATTTCCGGTA
tetur01g02980 comp745_seq0 CGTGCTCACTCCACTCATCAGACCACAATT
tetur01g02980 comp745_seq0 CGTGTCATCTATCCATCGAAATATCTATCG
tetur01g02980 comp745_seq0 CGTTTCCCGATTTCCGGTATAACCATGATC
tetur01g02980 comp745_seq0 CTAGTGCCAAACAAATTGCATGACATAGAC
tetur01g02980 comp745_seq0 CTATCGAAACGTACAATGGAGGAAATGAGG
tetur01g02980 comp745_seq0 CTCATCAGCATCACATACACCGACTCGTTT
tetur01g02980 comp745_seq0 CTCATCATTGGGTAACTCTTCTACATCCGG
tetur01g02980 comp745_seq0 CTCCACTCATCAGACCACAATTACTCTCAA
tetur01g02980 comp745_seq0 CTCGCGACTGTCAAGGCAACTTCATTAACT
tetur01g02980 comp745_seq0 CTCGTTTCCCGATTTCCGGTATAACCATGA
tetur01g02980 comp745_seq0 CTCTTCTACATCCGGAAGTGGGACTCTTCA
tetur01g02980 comp745_seq0 CTGCAACTTGTTCCATTCTGATCACCTTTA
tetur01g02980 comp745_seq0 CTGTGTCTCCGTCTCTTGTCAACTTGACAA
tetur01g02980 comp745_seq0 CTTCGATTGTTTCTCGTTTCCCGATTTCCG
tetur01g02980 comp745_seq0 CTTCTACATCCGGAAGTGGGACTCTTCATG
tetur01g02980 comp745_seq0 CTTGCTTGTTCTGTGTCTCCGTCTCTTGTC
tetur01g02980 comp745_seq0 CTTGTTCCATTCTGATCACCTTTACAACCC
tetur01g02980 comp745_seq0 CTTGTTCTGTGTCTCCGTCTCTTGTCAACT
tetur01g02980 comp745_seq0 CTTTACAACCCTCATCAGCATCACATACAC
tetur01g02980 comp745_seq0 GAAACCCAAACGAAGGATCAATCAAGTTCT
tetur01g02980 comp745_seq0 GAAATTGGAAACCCAAACGAAGGATCAATC
tetur01g02980 comp745_seq0 GACTCGTTTGCCAAATACTCGCGACTGTCA
tetur01g02980 comp745_seq0 GATCAACCTCATCATTGGGTAACTCTTCTA
tetur01g02980 comp745_seq0 GATTGTTTCTCGTTTCCCGATTTCCGGTAT
tetur01g02980 comp745_seq0 GCAACTTGTTCCATTCTGATCACCTTTACA
tetur01g02980 comp745_seq0 GCATCACATACACCGACTCGTTTGCCAAAT
tetur01g02980 comp745_seq0 GCCAAACAAATTGCATGACATAGACGATGA
tetur01g02980 comp745_seq0 GCTTGTTCTGTGTCTCCGTCTCTTGTCAAC
tetur01g02980 comp745_seq0 GGAAACCCAAACGAAGGATCAATCAAGTTC
tetur01g02980 comp745_seq0 ACAACCCTCATCAGCATCACATACACCGAC
tetur01g02980 comp745_seq0 ACACCGACTCGTTTGCCAAATACTCGCGAC
tetur01g02980 comp745_seq0 GTAGCCAATCATCTGACCGCTAAATACGAA
tetur01g02980 comp745_seq0 GTCTTCGATTGTTTCTCGTTTCCCGATTTC
tetur01g03170 comp3294_seq0 GTGGAGCTGATGGTCATATCCGTATATGGA
tetur01g03170 comp3294_seq0 GTGGATTGGAATGGGTAATCGAAACACCAT
tetur01g03170 comp3294_seq0 GTTAAGCGATATTCCACTGATTCACGAGCC
tetur01g03170 comp3294_seq0 GTTCAGCCCGATTGGTTAAGCGATATTCCA
tetur01g03170 comp3294_seq0 GTTTATGAGGTGGATTGGAATGGGTAATCG
tetur01g03170 comp3294_seq0 TAACCTCGTAATCCACAATATTCCGAAGCA
tetur01g03170 comp3294_seq0 TACCAATGGATCATCGGTCTCCTGTTCAGC
tetur01g03170 comp3294_seq0 TACCATTACCAATGGATCATCGGTCTCCTG
tetur01g03170 comp3294_seq0 ACCAATGGATCATCGGTCTCCTGTTCAGCC
tetur01g03170 comp3294_seq0 ACCATTACCAATGGATCATCGGTCTCCTGT
tetur01g03170 comp3294_seq0 TCCATGGGTCAATGGTTTGTTTCGCCATCG
tetur01g03170 comp3294_seq0 TCCGTTTATTTGTGTTGTACCGTCCATCAA
tetur01g03170 comp3294_seq0 TCCTGCCTCTGGTAACATCGGAAGAAGAAG
tetur01g03170 comp3294_seq0 TCGAAACACCATCAACAATCAAGGAGACTG
tetur01g03170 comp3294_seq0 TCGGTCTCCTGTTCAGCCCGATTGGTTAAG
tetur01g03170 comp3294_seq0 TCGTAACCTCGTAATCCACAATATTCCGAA
tetur01g03170 comp3294_seq0 ACCGGCGTAAAGAATTCGGTTGAAATATAC
tetur01g03170 comp3294_seq0 TGACCGGTAACAATGACGCTTCACTTGTCA
tetur01g03170 comp3294_seq0 TGAGGTGGATTGGAATGGGTAATCGAAACA
tetur01g03170 comp3294_seq0 TGATCGTAACCTCGTAATCCACAATATTCC
tetur01g03170 comp3294_seq0 TGCCTCTGGTAACATCGGAAGAAGAAGTAG
tetur01g03170 comp3294_seq0 TGGAATGGGTAATCGAAACACCATCAACAA
tetur01g03170 comp3294_seq0 AAATGAAAGGCATCACATTCTGGTTGGAGG
tetur01g03170 comp3294_seq0 TGGAGCTGATGGTCATATCCGTATATGGAG
tetur01g03170 comp3294_seq0 TGGATTGGAATGGGTAATCGAAACACCATC
tetur01g03170 comp3294_seq0 TGGGTAATCGAAACACCATCAACAATCAAG
tetur01g03170 comp3294_seq0 TGTTCAGCCCGATTGGTTAAGCGATATTCC
tetur01g03170 comp3294_seq0 TTAAGCGATATTCCACTGATTCACGAGCCA
tetur01g03170 comp3294_seq0 TTACCAATGGATCATCGGTCTCCTGTTCAG
tetur01g03170 comp3294_seq0 TTATGAGGTGGATTGGAATGGGTAATCGAA
tetur01g03170 comp3294_seq0 TTCAGCCCGATTGGTTAAGCGATATTCCAC
tetur01g03170 comp3294_seq0 TTGACCGGTAACAATGACGCTTCACTTGTC
tetur01g03170 comp3294_seq0 TTGGAATGGGTAATCGAAACACCATCAACA
tetur01g03170 comp3294_seq0 TTGGTTTATGAGGTGGATTGGAATGGGTAA
tetur01g03170 comp3294_seq0 TTGTGTTGTACCGTCCATCAAAGGTGTCAA
tetur01g03170 comp3294_seq0 TTTATGAGGTGGATTGGAATGGGTAATCGA
tetur01g03170 comp3294_seq0 TTTGTGTTGTACCGTCCATCAAAGGTGTCA
tetur01g03170 comp3294_seq0 ACTCCATGGGTCAATGGTTTGTTTCGCCAT
tetur01g03170 comp3294_seq0 AGACGCTAAATTACTGGCTCGGGTTGATAT
tetur01g03170 comp3294_seq0 AGAGACGCTAAATTACTGGCTCGGGTTGAT
tetur01g03170 comp3294_seq0 AGGTGGATTGGAATGGGTAATCGAAACACC
tetur01g03170 comp3294_seq0 ATACCATTACCAATGGATCATCGGTCTCCT
tetur01g03170 comp3294_seq0 ATATTGGTAATGCTGTTCGTCGACGAGCTG
tetur01g03170 comp3294_seq0 ATCATCGGTCTCCTGTTCAGCCCGATTGGT
tetur01g03170 comp3294_seq0 ATCGAAACACCATCAACAATCAAGGAGACT
tetur01g03170 comp3294_seq0 ATGAAAGGCATCACATTCTGGTTGGAGGTG
tetur01g03170 comp3294_seq0 ATGACCTCGATATCCATCCATTGGGTAATG
tetur01g03170 comp3294_seq0 ATGAGGTGGATTGGAATGGGTAATCGAAAC
tetur01g03170 comp3294_seq0 ATGGATCATCGGTCTCCTGTTCAGCCCGAT
tetur01g03170 comp3294_seq0 ATTGGAATGGGTAATCGAAACACCATCAAC
tetur01g03170 comp3294_seq0 ATTTGTGTTGTACCGTCCATCAAAGGTGTC
tetur01g03170 comp3294_seq0 CAAAGACGAAATCGATGACCTCGATATCCA
tetur01g03170 comp3294_seq0 CACAAAGACGAAATCGATGACCTCGATATC
tetur01g03170 comp3294_seq0 CAGCCCGATTGGTTAAGCGATATTCCACTG
tetur01g03170 comp3294_seq0 CAGCGTACATTTGTAAGTGGGATACGGACA
tetur01g03170 comp3294_seq0 CAGTTGATCGTAACCTCGTAATCCACAATA
tetur01g03170 comp3294_seq0 CATAATACCATTACCAATGGATCATCGGTC
tetur01g03170 comp3294_seq0 CATCGGTCTCCTGTTCAGCCCGATTGGTTA
tetur01g03170 comp3294_seq0 CATTACCAATGGATCATCGGTCTCCTGTTC
tetur01g03170 comp3294_seq0 AAGACGAAATCGATGACCTCGATATCCATC
tetur01g03170 comp3294_seq0 CCATTACCAATGGATCATCGGTCTCCTGTT
tetur01g03170 comp3294_seq0 CCGATTGGTTAAGCGATATTCCACTGATTC
tetur01g03170 comp3294_seq0 CCGGCGTAAAGAATTCGGTTGAAATATACG
tetur01g03170 comp3294_seq0 AAGCGATATTCCACTGATTCACGAGCCATC
tetur01g03170 comp3294_seq0 CCTGCCTCTGGTAACATCGGAAGAAGAAGT
tetur01g03170 comp3294_seq0 CCTGTTCAGCCCGATTGGTTAAGCGATATT
tetur01g03170 comp3294_seq0 CGAAACACCATCAACAATCAAGGAGACTGT
tetur01g03170 comp3294_seq0 AAAGACGAAATCGATGACCTCGATATCCAT
tetur01g03170 comp3294_seq0 CGGCGTAAAGAATTCGGTTGAAATATACGA
tetur01g03170 comp3294_seq0 CGTAACCTCGTAATCCACAATATTCCGAAG
tetur01g03170 comp3294_seq0 CGTACATTTGTAAGTGGGATACGGACAATT
tetur01g03170 comp3294_seq0 CGTCCATCAAAGGTGTCAATGAAACCTGTT
tetur01g03170 comp3294_seq0 CGTTTATTTGTGTTGTACCGTCCATCAAAG
tetur01g03170 comp3294_seq0 CTCACAAAGACGAAATCGATGACCTCGATA
tetur01g03170 comp3294_seq0 CTCCATGGGTCAATGGTTTGTTTCGCCATC
tetur01g03170 comp3294_seq0 CTCCTGCCTCTGGTAACATCGGAAGAAGAA
tetur01g03170 comp3294_seq0 CTGCCTCTGGTAACATCGGAAGAAGAAGTA
tetur01g03170 comp3294_seq0 CTGGCTCGGGTTGATATACCCTTGTATATG
tetur01g03170 comp3294_seq0 CTGTTCAGCCCGATTGGTTAAGCGATATTC
tetur01g03170 comp3294_seq0 GAAACACCATCAACAATCAAGGAGACTGTA
tetur01g03170 comp3294_seq0 AATCGAAACACCATCAACAATCAAGGAGAC
tetur01g03170 comp3294_seq0 GAATGGGTAATCGAAACACCATCAACAATC
tetur01g03170 comp3294_seq0 GACCTCGATATCCATCCATTGGGTAATGTG
tetur01g03170 comp3294_seq0 AATGAAAGGCATCACATTCTGGTTGGAGGT
tetur01g03170 comp3294_seq0 GACTCCATGGGTCAATGGTTTGTTTCGCCA
tetur01g03170 comp3294_seq0 AATGACCTCCCTCGGGCCGAATATGGTTTC
tetur01g03170 comp3294_seq0 GAGACGCTAAATTACTGGCTCGGGTTGATA
tetur01g03170 comp3294_seq0 GAGGTGGATTGGAATGGGTAATCGAAACAC
tetur01g03170 comp3294_seq0 AATGGTAATGCTGGTGGTATAAGGCTTAAC
tetur01g03170 comp3294_seq0 GATCGTAACCTCGTAATCCACAATATTCCG
tetur01g03170 comp3294_seq0 GATTGGAATGGGTAATCGAAACACCATCAA
tetur01g03170 comp3294_seq0 GCCCGATTGGTTAAGCGATATTCCACTGAT
tetur01g03170 comp3294_seq0 AATTGGTTTATGAGGTGGATTGGAATGGGT
tetur01g03170 comp3294_seq0 GCCTCTGGTAACATCGGAAGAAGAAGTAGA
tetur01g03170 comp3294_seq0 ACAAAGACGAAATCGATGACCTCGATATCC
tetur01g03170 comp3294_seq0 GGAATGGGTAATCGAAACACCATCAACAAT
tetur01g03170 comp3294_seq0 GGACTCCATGGGTCAATGGTTTGTTTCGCC
tetur01g03170 comp3294_seq0 GGATTGGAATGGGTAATCGAAACACCATCA
tetur01g03170 comp3294_seq0 GGGTAATCGAAACACCATCAACAATCAAGG
tetur01g03170 comp3294_seq0 GGTAATCGAAACACCATCAACAATCAAGGA
tetur01g03170 comp3294_seq0 GGTCAAAGTGATCAATGAGAGGCATATCTT
tetur01g03170 comp3294_seq0 GGTGGAGCTGATGGTCATATCCGTATATGG
tetur01g03170 comp3294_seq0 GGTGGATTGGAATGGGTAATCGAAACACCA
tetur01g03170 comp3294_seq0 GGTTAAGCGATATTCCACTGATTCACGAGC
tetur01g03170 comp3294_seq0 GGTTTATGAGGTGGATTGGAATGGGTAATC
tetur01g03170 comp3294_seq0 GTAACCTCGTAATCCACAATATTCCGAAGC
tetur01g03170 comp3294_seq0 GTAATCGAAACACCATCAACAATCAAGGAG
tetur01g03170 comp3294_seq0 GTCAAAGTGATCAATGAGAGGCATATCTTG
tetur01g03170 comp3294_seq0 GTCCATCAAAGGTGTCAATGAAACCTGTTT
tetur01g03170 comp3294_seq0 GTCTCCTGTTCAGCCCGATTGGTTAAGCGA
tetur01g03290 comp3868_seq0 GTGAGATGGTTCCCACCAAACCAAGAATAT
tetur01g03290 comp3868_seq0 GTGCTGAACCGACGATCATTCAGTAAACCC
tetur01g03290 comp3868_seq0 GTGGTCTACATTCTGTTGGTGACCATGTCA
tetur01g03290 comp3868_seq0 GTTCACTCTGTGGTCTACATTCTGTTGGTG
tetur01g03290 comp3868_seq0 ACATTCTGTTGGTGACCATGTCAAATGTTG
tetur01g03290 comp3868_seq0 TATTACAAAGTGCCTCCACTAATGGCCGAA
tetur01g03290 comp3868_seq0 TCACTCTGTGGTCTACATTCTGTTGGTGAC
tetur01g03290 comp3868_seq0 TCAGTTCACTCTGTGGTCTACATTCTGTTG
tetur01g03290 comp3868_seq0 TCCCATACGTATACAAATGGAATGCCTTTG
tetur01g03290 comp3868_seq0 TCGAATATTGGAGCGAATGTCATCGAATGA
tetur01g03290 comp3868_seq0 TCGGTAAACCTTCTCGGTATCATGGGAAAC
tetur01g03290 comp3868_seq0 TCTACATTCTGTTGGTGACCATGTCAAATG
tetur01g03290 comp3868_seq0 TCTGTGGTCTACATTCTGTTGGTGACCATG
tetur01g03290 comp3868_seq0 TGAACTATTCAGTTCACTCTGTGGTCTACA
tetur01g03290 comp3868_seq0 TGCTGAAAGCTTAACACAATTGAAGATCCC
tetur01g03290 comp3868_seq0 TGGAAAGAATGTGACTCGCAAGACGTTACC
tetur01g03290 comp3868_seq0 TGGAATTGGTCGAATATTGGAGCGAATGTC
tetur01g03290 comp3868_seq0 TGGTCGAATATTGGAGCGAATGTCATCGAA
tetur01g03290 comp3868_seq0 TGGTCTACATTCTGTTGGTGACCATGTCAA
tetur01g03290 comp3868_seq0 TGGTTCCCACCAAACCAAGAATATTCTTCG
tetur01g03290 comp3868_seq0 TGTGGTCTACATTCTGTTGGTGACCATGTC
tetur01g03290 comp3868_seq0 TTCACTCTGTGGTCTACATTCTGTTGGTGA
tetur01g03290 comp3868_seq0 TTGGTCGAATATTGGAGCGAATGTCATCGA
tetur01g03290 comp3868_seq0 AACAACAGTCCAACCTCACCCGCTCCAAAC
tetur01g03290 comp3868_seq0 AGAATGTGACTCGCAAGACGTTACCAAAGT
tetur01g03290 comp3868_seq0 AGACGTTACCAAAGTATTACAAAGTGCCTC
tetur01g03290 comp3868_seq0 AGTATTACAAAGTGCCTCCACTAATGGCCG
tetur01g03290 comp3868_seq0 AGTGCTGAACCGACGATCATTCAGTAAACC
tetur01g03290 comp3868_seq0 AGTTCACTCTGTGGTCTACATTCTGTTGGT
tetur01g03290 comp3868_seq0 ATAGCGGATGAGGATGGCGGTGAGATGGTT
tetur01g03290 comp3868_seq0 ATGGAAAGAATGTGACTCGCAAGACGTTAC
tetur01g03290 comp3868_seq0 ATGGTTCCCACCAAACCAAGAATATTCTTC
tetur01g03290 comp3868_seq0 ATGTGACTCGCAAGACGTTACCAAAGTATT
tetur01g03290 comp3868_seq0 ATTACAAAGTGCCTCCACTAATGGCCGAAG
tetur01g03290 comp3868_seq0 ATTCAGTTCACTCTGTGGTCTACATTCTGT
tetur01g03290 comp3868_seq0 ATTGGTCGAATATTGGAGCGAATGTCATCG
tetur01g03290 comp3868_seq0 ATTTACAGGATAGCGGATGAGGATGGCGGT
tetur01g03290 comp3868_seq0 CAAGACGTTACCAAAGTATTACAAAGTGCC
tetur01g03290 comp3868_seq0 CACTCTGTGGTCTACATTCTGTTGGTGACC
tetur01g03290 comp3868_seq0 CAGTTCACTCTGTGGTCTACATTCTGTTGG
tetur01g03290 comp3868_seq0 AAGAATGTGACTCGCAAGACGTTACCAAAG
tetur01g03290 comp3868_seq0 CATTCATTTACAGGATAGCGGATGAGGATG
tetur01g03290 comp3868_seq0 CATTCTGTTGGTGACCATGTCAAATGTTGT
tetur01g03290 comp3868_seq0 CCCATACGTATACAAATGGAATGCCTTTGA
tetur01g03290 comp3868_seq0 CCCTGAATATGGAAAGAATGTGACTCGCAA
tetur01g03290 comp3868_seq0 CCGAAGTGCTGAACCGACGATCATTCAGTA
tetur01g03290 comp3868_seq0 CCTAAATCAAACAACAGTCCAACCTCACCC
tetur01g03290 comp3868_seq0 CCTGAATATGGAAAGAATGTGACTCGCAAG
tetur01g03290 comp3868_seq0 CGAAGTGCTGAACCGACGATCATTCAGTAA
tetur01g03290 comp3868_seq0 CGAATATTGGAGCGAATGTCATCGAATGAA
tetur01g03290 comp3868_seq0 CGGTAAACCTTCTCGGTATCATGGGAAACG
tetur01g03290 comp3868_seq0 CGTTACCAAAGTATTACAAAGTGCCTCCAC
tetur01g03290 comp3868_seq0 CTACATTCTGTTGGTGACCATGTCAAATGT
tetur01g03290 comp3868_seq0 AAGTGCTGAACCGACGATCATTCAGTAAAC
tetur01g03290 comp3868_seq0 CTCTGTGGTCTACATTCTGTTGGTGACCAT
tetur01g03290 comp3868_seq0 CTGAATATGGAAAGAATGTGACTCGCAAGA
tetur01g03290 comp3868_seq0 CTGTGGTCTACATTCTGTTGGTGACCATGT
tetur01g03290 comp3868_seq0 GAAAGAATGTGACTCGCAAGACGTTACCAA
tetur01g03290 comp3868_seq0 GAAGTGCTGAACCGACGATCATTCAGTAAA
tetur01g03290 comp3868_seq0 GAATGTGACTCGCAAGACGTTACCAAAGTA
tetur01g03290 comp3868_seq0 GAATTGGTCGAATATTGGAGCGAATGTCAT
tetur01g03290 comp3868_seq0 GACGTTACCAAAGTATTACAAAGTGCCTCC
tetur01g03290 comp3868_seq0 GCAAGACGTTACCAAAGTATTACAAAGTGC
tetur01g03290 comp3868_seq0 GCTGAAAGCTTAACACAATTGAAGATCCCA
tetur01g03290 comp3868_seq0 GGAAAGAATGTGACTCGCAAGACGTTACCA
tetur01g03290 comp3868_seq0 GGAATTGGTCGAATATTGGAGCGAATGTCA
tetur01g03290 comp3868_seq0 GGTAAACCTTCTCGGTATCATGGGAAACGG
tetur01g03290 comp3868_seq0 GGTCGAATATTGGAGCGAATGTCATCGAAT
tetur01g03290 comp3868_seq0 GGTCTACATTCTGTTGGTGACCATGTCAAA
tetur01g03290 comp3868_seq0 GGTGACCATGTCAAATGTTGTTTATATCGG
tetur01g03290 comp3868_seq0 GGTGAGATGGTTCCCACCAAACCAAGAATA
tetur01g03290 comp3868_seq0 GGTTACGATGCTGAAAGCTTAACACAATTG
tetur01g03290 comp3868_seq0 GTAAACCTTCTCGGTATCATGGGAAACGGA
tetur01g03290 comp3868_seq0 GTATTACAAAGTGCCTCCACTAATGGCCGA
tetur01g03290 comp3868_seq0 GTCGAATATTGGAGCGAATGTCATCGAATG
tetur01g03290 comp3868_seq0 GTCTACATTCTGTTGGTGACCATGTCAAAT
tetur01g03290 comp3868_seq0 GTCTTACTGAGATTCTCCCAACTACTCCAG
tetur01g03920 comp4669_seq0 GTTATGAAGATCACTGGATGCTCTTCTGAA
tetur01g03920 comp4669_seq0 TAAATCAGATCAGGATGGCGGATACCTCGA
tetur01g03920 comp4669_seq0 TATGAAGATCACTGGATGCTCTTCTGAAGA
tetur01g03920 comp4669_seq0 TCACTGGATGCTCTTCTGAAGAGGAAATTG
tetur01g03920 comp4669_seq0 TCAGATCAGGATGGCGGATACCTCGATGAC
tetur01g03920 comp4669_seq0 AAATCAGATCAGGATGGCGGATACCTCGAT
tetur01g03920 comp4669_seq0 TGAAGATCACTGGATGCTCTTCTGAAGAGG
tetur01g03920 comp4669_seq0 TGATGGAACAATTGGAACAGAAGGAGCTTG
tetur01g03920 comp4669_seq0 TGGACGTTCCATTTGGTTTCATCATAGACA
tetur01g03920 comp4669_seq0 TGGATACACATGGCCCACTCATTTGTCCTC
tetur01g03920 comp4669_seq0 TGTTATGAAGATCACTGGATGCTCTTCTGA
tetur01g03920 comp4669_seq0 TTAAATCAGATCAGGATGGCGGATACCTCG
tetur01g03920 comp4669_seq0 TTATGAAGATCACTGGATGCTCTTCTGAAG
tetur01g03920 comp4669_seq0 ACTGGATGCTCTTCTGAAGAGGAAATTGTT
tetur01g03920 comp4669_seq0 AGATCAGGATGGCGGATACCTCGATGACAT
tetur01g03920 comp4669_seq0 AGCTTGAATGTAAAGAGATTGAAGCAGCTG
tetur01g03920 comp4669_seq0 ATCACTGGATGCTCTTCTGAAGAGGAAATT
tetur01g03920 comp4669_seq0 ATGAAGATCACTGGATGCTCTTCTGAAGAG
tetur01g03920 comp4669_seq0 ATGGACGTTCCATTTGGTTTCATCATAGAC
tetur01g03920 comp4669_seq0 ATGGATACACATGGCCCACTCATTTGTCCT
tetur01g03920 comp4669_seq0 ATTCAGTGATGGAACAATTGGAACAGAAGG
tetur01g03920 comp4669_seq0 CACTGGATGCTCTTCTGAAGAGGAAATTGT
tetur01g03920 comp4669_seq0 CAGATCAGGATGGCGGATACCTCGATGACA
tetur01g03920 comp4669_seq0 CTCTTAAATCAGATCAGGATGGCGGATACC
tetur01g03920 comp4669_seq0 CTTAAATCAGATCAGGATGGCGGATACCTC
tetur01g03920 comp4669_seq0 AATCAGATCAGGATGGCGGATACCTCGATG
tetur01g03920 comp4669_seq0 GAAGATCACTGGATGCTCTTCTGAAGAGGA
tetur01g03920 comp4669_seq0 GAAGATGTTATGAAGATCACTGGATGCTCT
tetur01g03920 comp4669_seq0 GAGCTTGAATGTAAAGAGATTGAAGCAGCT
tetur01g03920 comp4669_seq0 GATACACATGGCCCACTCATTTGTCCTCAA
tetur01g03920 comp4669_seq0 GATCACTGGATGCTCTTCTGAAGAGGAAAT
tetur01g03920 comp4669_seq0 GATGGAACAATTGGAACAGAAGGAGCTTGA
tetur01g03920 comp4669_seq0 GATGTTATGAAGATCACTGGATGCTCTTCT
tetur01g03920 comp4669_seq0 GCTTGAATGTAAAGAGATTGAAGCAGCTGA
tetur01g03920 comp4669_seq0 GGAAGATGTTATGAAGATCACTGGATGCTC
tetur01g03920 comp4669_seq0 GGAGCTTGAATGTAAAGAGATTGAAGCAGC
tetur01g03920 comp4669_seq0 GGATACACATGGCCCACTCATTTGTCCTCA
tetur01g03930 comp2202_seq0 ACATAAACTGAGGGTGTAAATGGGTGAGAT
tetur01g03930 comp2202_seq0 TAAAGGCCAAATCTTTGACTGTTGGATCAC
tetur01g03930 comp2202_seq0 TAACGGAATCTGTTGGTCATCAGGTTAACA
tetur01g03930 comp2202_seq0 TAAGCTGGTAAACCAGAGACTGACCAGAGA
tetur01g03930 comp2202_seq0 ACCAATTTAACGGAATCTGTTGGTCATCAG
tetur01g03930 comp2202_seq0 TAGATGATGGAAGGAGGGAAGTGATTCCGG
tetur01g03930 comp2202_seq0 AAACATAAACTGAGGGTGTAAATGGGTGAG
tetur01g03930 comp2202_seq0 TCAGGTTAAAGGCCAAATCTTTGACTGTTG
tetur01g03930 comp2202_seq0 TCCTCTTCCTGCTAATTAGCGAATTGACTG
tetur01g03930 comp2202_seq0 TCTCCTCTTCCTGCTAATTAGCGAATTGAC
tetur01g03930 comp2202_seq0 TCTGTTGGTCATCAGGTTAACAGGAATTGA
tetur01g03930 comp2202_seq0 TCTTCCTGCTAATTAGCGAATTGACTGACC
tetur01g03930 comp2202_seq0 TGAATGGAAGATGCTTAAGCTGGTAAACCA
tetur01g03930 comp2202_seq0 TGACCAATTTAACGGAATCTGTTGGTCATC
tetur01g03930 comp2202_seq0 TGAGGGTGTAAATGGGTGAGATGCTCATGC
tetur01g03930 comp2202_seq0 TGAGGTTGCAGATGATTGTGACAGTATTTG
tetur01g03930 comp2202_seq0 TGATGGAAGGAGGGAAGTGATTCCGGTTGC
tetur01g03930 comp2202_seq0 TGCTTAAGCTGGTAAACCAGAGACTGACCA
tetur01g03930 comp2202_seq0 TGGAAGATGCTTAAGCTGGTAAACCAGAGA
tetur01g03930 comp2202_seq0 TGGTAAACCAGAGACTGACCAGAGAATGAG
tetur01g03930 comp2202_seq0 TGGTAGATGATGGAAGGAGGGAAGTGATTC
tetur01g03930 comp2202_seq0 TGTCTCCTCTTCCTGCTAATTAGCGAATTG
tetur01g03930 comp2202_seq0 TTAACGGAATCTGTTGGTCATCAGGTTAAC
tetur01g03930 comp2202_seq0 TTAAGCTGGTAAACCAGAGACTGACCAGAG
tetur01g03930 comp2202_seq0 TTCCTGCTAATTAGCGAATTGACTGACCAA
tetur01g03930 comp2202_seq0 ACGGAATCTGTTGGTCATCAGGTTAACAGG
tetur01g03930 comp2202_seq0 TTGAATGGAAGATGCTTAAGCTGGTAAACC
tetur01g03930 comp2202_seq0 TTGACTGACCAATTTAACGGAATCTGTTGG
tetur01g03930 comp2202_seq0 TTTGACTGTTGGATCACCGGATGTTTGTGG
tetur01g03930 comp2202_seq0 ACTGAGGGTGTAAATGGGTGAGATGCTCAT
tetur01g03930 comp2202_seq0 AGAATGAGGGTGGAAAGGGCCAACAATTAG
tetur01g03930 comp2202_seq0 AGACCTGCATAATCAGGTTAAAGGCCAAAT
tetur01g03930 comp2202_seq0 AAACCAGAGACTGACCAGAGAATGAGGGTG
tetur01g03930 comp2202_seq0 AGAGAATGAGGGTGGAAAGGGCCAACAATT
tetur01g03930 comp2202_seq0 AGATGATGGAAGGAGGGAAGTGATTCCGGT
tetur01g03930 comp2202_seq0 AGCGAATTGACTGACCAATTTAACGGAATC
tetur01g03930 comp2202_seq0 AGCTGGTAAACCAGAGACTGACCAGAGAAT
tetur01g03930 comp2202_seq0 AGGCCAAATCTTTGACTGTTGGATCACCGG
tetur01g03930 comp2202_seq0 AGGGAAGTGATTCCGGTTGCAGTTAAATGG
tetur01g03930 comp2202_seq0 AGGGTGTAAATGGGTGAGATGCTCATGCCC
tetur01g03930 comp2202_seq0 ATAAACTGAGGGTGTAAATGGGTGAGATGC
tetur01g03930 comp2202_seq0 AACCAGAGACTGACCAGAGAATGAGGGTGG
tetur01g03930 comp2202_seq0 ATCTGTTGGTCATCAGGTTAACAGGAATTG
tetur01g03930 comp2202_seq0 ATGATGGAAGGAGGGAAGTGATTCCGGTTG
tetur01g03930 comp2202_seq0 ATGCTTAAGCTGGTAAACCAGAGACTGACC
tetur01g03930 comp2202_seq0 ATGGAAGATGCTTAAGCTGGTAAACCAGAG
tetur01g03930 comp2202_seq0 ATGGAAGGAGGGAAGTGATTCCGGTTGCAG
tetur01g03930 comp2202_seq0 ATGGTAGATGATGGAAGGAGGGAAGTGATT
tetur01g03930 comp2202_seq0 AACGGAATCTGTTGGTCATCAGGTTAACAG
tetur01g03930 comp2202_seq0 CAATTTAACGGAATCTGTTGGTCATCAGGT
tetur01g03930 comp2202_seq0 CAGAGAATGAGGGTGGAAAGGGCCAACAAT
tetur01g03930 comp2202_seq0 AACTTTGTCTCCTCTTCCTGCTAATTAGCG
tetur01g03930 comp2202_seq0 CATAAACTGAGGGTGTAAATGGGTGAGATG
tetur01g03930 comp2202_seq0 AAACTGAGGGTGTAAATGGGTGAGATGCTC
tetur01g03930 comp2202_seq0 CCAATTGGAAAGAGAAACATAAACTGAGGG
tetur01g03930 comp2202_seq0 CCAATTTAACGGAATCTGTTGGTCATCAGG
tetur01g03930 comp2202_seq0 CCAGAGAATGAGGGTGGAAAGGGCCAACAA
tetur01g03930 comp2202_seq0 AAGATGCTTAAGCTGGTAAACCAGAGACTG
tetur01g03930 comp2202_seq0 CCCAATTGGAAAGAGAAACATAAACTGAGG
tetur01g03930 comp2202_seq0 CCTCTTCCTGCTAATTAGCGAATTGACTGA
tetur01g03930 comp2202_seq0 CCTGCTAATTAGCGAATTGACTGACCAATT
tetur01g03930 comp2202_seq0 CGAATTGACTGACCAATTTAACGGAATCTG
tetur01g03930 comp2202_seq0 AAGGCCAAATCTTTGACTGTTGGATCACCG
tetur01g03930 comp2202_seq0 CGGAATCTGTTGGTCATCAGGTTAACAGGA
tetur01g03930 comp2202_seq0 CTCCTCTTCCTGCTAATTAGCGAATTGACT
tetur01g03930 comp2202_seq0 AAGTGATTCCGGTTGCAGTTAAATGGTGTG
tetur01g03930 comp2202_seq0 CTCTTCCTGCTAATTAGCGAATTGACTGAC
tetur01g03930 comp2202_seq0 CTGACCAATTTAACGGAATCTGTTGGTCAT
tetur01g03930 comp2202_seq0 CTGAGGGTGTAAATGGGTGAGATGCTCATG
tetur01g03930 comp2202_seq0 CTGGTAAACCAGAGACTGACCAGAGAATGA
tetur01g03930 comp2202_seq0 CTTAAGCTGGTAAACCAGAGACTGACCAGA
tetur01g03930 comp2202_seq0 CTTCCTGCTAATTAGCGAATTGACTGACCA
tetur01g03930 comp2202_seq0 CTTTGACTGTTGGATCACCGGATGTTTGTG
tetur01g03930 comp2202_seq0 CTTTGTCTCCTCTTCCTGCTAATTAGCGAA
tetur01g03930 comp2202_seq0 GAAACATAAACTGAGGGTGTAAATGGGTGA
tetur01g03930 comp2202_seq0 GAAGATGCTTAAGCTGGTAAACCAGAGACT
tetur01g03930 comp2202_seq0 GAAGGAGGGAAGTGATTCCGGTTGCAGTTA
tetur01g03930 comp2202_seq0 GAAGTGATTCCGGTTGCAGTTAAATGGTGT
tetur01g03930 comp2202_seq0 GAATCTGTTGGTCATCAGGTTAACAGGAAT
tetur01g03930 comp2202_seq0 GAATGGAAGATGCTTAAGCTGGTAAACCAG
tetur01g03930 comp2202_seq0 GACCAATTTAACGGAATCTGTTGGTCATCA
tetur01g03930 comp2202_seq0 GACTGACCAATTTAACGGAATCTGTTGGTC
tetur01g03930 comp2202_seq0 GAGAAACATAAACTGAGGGTGTAAATGGGT
tetur01g03930 comp2202_seq0 GAGAATGAGGGTGGAAAGGGCCAACAATTA
tetur01g03930 comp2202_seq0 GAGGGAAGTGATTCCGGTTGCAGTTAAATG
tetur01g03930 comp2202_seq0 GAGGGTGTAAATGGGTGAGATGCTCATGCC
tetur01g03930 comp2202_seq0 GAGGTTGCAGATGATTGTGACAGTATTTGA
tetur01g03930 comp2202_seq0 GATGATGGAAGGAGGGAAGTGATTCCGGTT
tetur01g03930 comp2202_seq0 GATGCTTAAGCTGGTAAACCAGAGACTGAC
tetur01g03930 comp2202_seq0 GATGGAAGGAGGGAAGTGATTCCGGTTGCA
tetur01g03930 comp2202_seq0 AAAGGCCAAATCTTTGACTGTTGGATCACC
tetur01g03930 comp2202_seq0 GCTGGTAAACCAGAGACTGACCAGAGAATG
tetur01g03930 comp2202_seq0 GCTTAAGCTGGTAAACCAGAGACTGACCAG
tetur01g03930 comp2202_seq0 GGAAGATGCTTAAGCTGGTAAACCAGAGAC
tetur01g03930 comp2202_seq0 GGAAGGAGGGAAGTGATTCCGGTTGCAGTT
tetur01g03930 comp2202_seq0 GGAAGTGATTCCGGTTGCAGTTAAATGGTG
tetur01g03930 comp2202_seq0 GGAATCTGTTGGTCATCAGGTTAACAGGAA
tetur01g03930 comp2202_seq0 GGAGGGAAGTGATTCCGGTTGCAGTTAAAT
tetur01g03930 comp2202_seq0 GGCCAACAATTAGAAGGTTGATAAATCAGG
tetur01g03930 comp2202_seq0 GGGAAGTGATTCCGGTTGCAGTTAAATGGT
tetur01g03930 comp2202_seq0 GGGCCAACAATTAGAAGGTTGATAAATCAG
tetur01g03930 comp2202_seq0 GGGTGTAAATGGGTGAGATGCTCATGCCCA
tetur01g03930 comp2202_seq0 GGTAAACCAGAGACTGACCAGAGAATGAGG
tetur01g03930 comp2202_seq0 GGTAGATGATGGAAGGAGGGAAGTGATTCC
tetur01g03930 comp2202_seq0 GGTGTAAATGGGTGAGATGCTCATGCCCAA
tetur01g03930 comp2202_seq0 GTAAACCAGAGACTGACCAGAGAATGAGGG
tetur01g03930 comp2202_seq0 GTAATATGGTAGATGATGGAAGGAGGGAAG
tetur01g03930 comp2202_seq0 GTAGATGATGGAAGGAGGGAAGTGATTCCG
tetur01g04530 comp531_seq0 GTGAATGAGAAGTGAAATGGAAGGAGAAAG
tetur01g04530 comp531_seq0 GTGACTGTTGAGGAAGGTAGGCCTGAATTG
tetur01g04530 comp531_seq0 GTGAGTCTTTAGTCCATTCCTATCCATCAG
tetur01g04530 comp531_seq0 GTGATTCCGAGTTTATTAGCGGTGTTCTCA
tetur01g04530 comp531_seq0 GTGCATGTTAACCTTTGATGGATCTAATCC
tetur01g04530 comp531_seq0 GTGGTACAACGCTAAAGGCCTCGTTGATTT
tetur01g04530 comp531_seq0 GTTAACGAGTGGTACAACGCTAAAGGCCTC
tetur01g04530 comp531_seq0 ACATCGCGATGTTGTGAGTCTTTAGTCCAT
tetur01g04530 comp531_seq0 GTTGAGGAAGGTAGGCCTGAATTGATTACA
tetur01g04530 comp531_seq0 GTTGATGTGACTGTTGAGGAAGGTAGGCCT
tetur01g04530 comp531_seq0 GTTGATTTCCCACATCGCGATGTTGTGAGT
tetur01g04530 comp531_seq0 GTTGGATGAATGATCCAAACCGAAGACACT
tetur01g04530 comp531_seq0 GTTGTGAGTCTTTAGTCCATTCCTATCCAT
tetur01g04530 comp531_seq0 GTTTAAGGCCAAGCTCTGATGCAGTAGTAG
tetur01g04530 comp531_seq0 AAAGTTGGATGAATGATCCAAACCGAAGAC
tetur01g04530 comp531_seq0 GTTTCAGCGACAATATACCAGAAGCCAGCA
tetur01g04530 comp531_seq0 GTTTGAGGGACATTCTGGTAATCATTCTGT
tetur01g04530 comp531_seq0 TAACCGCAGCTCCGTCATTCAGTTTACTGG
tetur01g04530 comp531_seq0 TAAGGCCAAGCTCTGATGCAGTAGTAGATC
tetur01g04530 comp531_seq0 TAATAAACTAACCGCAGCTCCGTCATTCAG
tetur01g04530 comp531_seq0 TAGAAGGTTTGAGGGACATTCTGGTAATCA
tetur01g04530 comp531_seq0 ACCACAAACAATCAGTGACTGATGATCAGT
tetur01g04530 comp531_seq0 TATTGACGGTTGATGTGACTGTTGAGGAAG
tetur01g04530 comp531_seq0 TCAATAACTTTGGCCAAAGGTTTAAGGCCA
tetur01g04530 comp531_seq0 TCAGGGTATGAGCAAGATGATTGACAATTC
tetur01g04530 comp531_seq0 TCATACGATCCAATCGCAAATTTGTCCTGA
tetur01g04530 comp531_seq0 TCCAAACCGAAGACACTAAACTGTTAGCAA
tetur01g04530 comp531_seq0 TCCAATCGCAAATTTGTCCTGATCTTCGCG
tetur01g04530 comp531_seq0 TCCACCAATTGCGTTACTTAATTGTCGGAC
tetur01g04530 comp531_seq0 TCCACCGTGCATGTTAACCTTTGATGGATC
tetur01g04530 comp531_seq0 TCCGAGTTTATTAGCGGTGTTCTCACCACA
tetur01g04530 comp531_seq0 TCGCGAGTGATTCCGAGTTTATTAGCGGTG
tetur01g04530 comp531_seq0 TCGCGATGTTGTGAGTCTTTAGTCCATTCC
tetur01g04530 comp531_seq0 TCGGACTGATCTAAATGTAGAAGGTTTGAG
tetur01g04530 comp531_seq0 ACCGAAGACACTAAACTGTTAGCAACAGGC
tetur01g04530 comp531_seq0 TCGTTGATTTCCCACATCGCGATGTTGTGA
tetur01g04530 comp531_seq0 TCTTCGCGAGTGATTCCGAGTTTATTAGCG
tetur01g04530 comp531_seq0 TGAATGATCCAAACCGAAGACACTAAACTG
tetur01g04530 comp531_seq0 TGACAACATCAGATCCACCAATTGCGTTAC
tetur01g04530 comp531_seq0 TGACGGTTGATGTGACTGTTGAGGAAGGTA
tetur01g04530 comp531_seq0 TGACTGTTGAGGAAGGTAGGCCTGAATTGA
tetur01g04530 comp531_seq0 TGAGAAGTGAAATGGAAGGAGAAAGTTGGA
tetur01g04530 comp531_seq0 TGAGGAAGGTAGGCCTGAATTGATTACAGC
tetur01g04530 comp531_seq0 TGATCCAAACCGAAGACACTAAACTGTTAG
tetur01g04530 comp531_seq0 TGATGTGACTGTTGAGGAAGGTAGGCCTGA
tetur01g04530 comp531_seq0 TGATGTTAACGAGTGGTACAACGCTAAAGG
tetur01g04530 comp531_seq0 TGATTCCGAGTTTATTAGCGGTGTTCTCAC
tetur01g04530 comp531_seq0 TGCTCCACCGTGCATGTTAACCTTTGATGG
tetur01g04530 comp531_seq0 TGGAAGGAGAAAGTTGGATGAATGATCCAA
tetur01g04530 comp531_seq0 TGGATGAATGATCCAAACCGAAGACACTAA
tetur01g04530 comp531_seq0 TGGCATCAACTGGAGCAATTGGGAAGTCAA
tetur01g04530 comp531_seq0 TGGCCAAAGGTTTAAGGCCAAGCTCTGATG
tetur01g04530 comp531_seq0 TGGTACAACGCTAAAGGCCTCGTTGATTTC
tetur01g04530 comp531_seq0 TGTCGGACTGATCTAAATGTAGAAGGTTTG
tetur01g04530 comp531_seq0 TGTGAGTCTTTAGTCCATTCCTATCCATCA
tetur01g04530 comp531_seq0 TGTTGAGGAAGGTAGGCCTGAATTGATTAC
tetur01g04530 comp531_seq0 TGTTGTGAGTCTTTAGTCCATTCCTATCCA
tetur01g04530 comp531_seq0 TGTTTCAGCGACAATATACCAGAAGCCAGC
tetur01g04530 comp531_seq0 TTAACGAGTGGTACAACGCTAAAGGCCTCG
tetur01g04530 comp531_seq0 ACGAGTGGTACAACGCTAAAGGCCTCGTTG
tetur01g04530 comp531_seq0 ACGATCCAATCGCAAATTTGTCCTGATCTT
tetur01g04530 comp531_seq0 TTATTGACGGTTGATGTGACTGTTGAGGAA
tetur01g04530 comp531_seq0 TTCATGGCATCAACTGGAGCAATTGGGAAG
tetur01g04530 comp531_seq0 TTCCCACATCGCGATGTTGTGAGTCTTTAG
tetur01g04530 comp531_seq0 TTCCGAGTTTATTAGCGGTGTTCTCACCAC
tetur01g04530 comp531_seq0 TTGAGGAAGGTAGGCCTGAATTGATTACAG
tetur01g04530 comp531_seq0 TTGAGGGACATTCTGGTAATCATTCTGTTG
tetur01g04530 comp531_seq0 TTGATGTGACTGTTGAGGAAGGTAGGCCTG
tetur01g04530 comp531_seq0 TTGATGTTAACGAGTGGTACAACGCTAAAG
tetur01g04530 comp531_seq0 TTGATTTCCCACATCGCGATGTTGTGAGTC
tetur01g04530 comp531_seq0 TTGGATGAATGATCCAAACCGAAGACACTA
tetur01g04530 comp531_seq0 ACGGTTGATGTGACTGTTGAGGAAGGTAGG
tetur01g04530 comp531_seq0 TTGTGAGTCTTTAGTCCATTCCTATCCATC
tetur01g04530 comp531_seq0 TTTAAGGCCAAGCTCTGATGCAGTAGTAGA
tetur01g04530 comp531_seq0 TTTCATGGCATCAACTGGAGCAATTGGGAA
tetur01g04530 comp531_seq0 TTTGGCCAAAGGTTTAAGGCCAAGCTCTGA
tetur01g04530 comp531_seq0 ACTAACCGCAGCTCCGTCATTCAGTTTACT
tetur01g04530 comp531_seq0 ACTGTTGAGGAAGGTAGGCCTGAATTGATT
tetur01g04530 comp531_seq0 ACTTTGGCCAAAGGTTTAAGGCCAAGCTCT
tetur01g04530 comp531_seq0 AGAAAGTTGGATGAATGATCCAAACCGAAG
tetur01g04530 comp531_seq0 AGAAGGTTTGAGGGACATTCTGGTAATCAT
tetur01g04530 comp531_seq0 AGAAGTGAAATGGAAGGAGAAAGTTGGATG
tetur01g04530 comp531_seq0 AGAGACAATGACAACATCAGATCCACCAAT
tetur01g04530 comp531_seq0 AGAGCTTATTGACGGTTGATGTGACTGTTG
tetur01g04530 comp531_seq0 AGATCCACCAATTGCGTTACTTAATTGTCG
tetur01g04530 comp531_seq0 AGCTCTGATGCAGTAGTAGATCGCATTAAT
tetur01g04530 comp531_seq0 AGCTTATTGACGGTTGATGTGACTGTTGAG
tetur01g04530 comp531_seq0 AGGAGAAAGTTGGATGAATGATCCAAACCG
tetur01g04530 comp531_seq0 AGGCCAAGCTCTGATGCAGTAGTAGATCGC
tetur01g04530 comp531_seq0 AGGCCTCGTTGATTTCCCACATCGCGATGT
tetur01g04530 comp531_seq0 AAACCGAAGACACTAAACTGTTAGCAACAG
tetur01g04530 comp531_seq0 AGGTTTAAGGCCAAGCTCTGATGCAGTAGT
tetur01g04530 comp531_seq0 AGGTTTGAGGGACATTCTGGTAATCATTCT
tetur01g04530 comp531_seq0 AGTAGATCGCATTAATAAACTAACCGCAGC
tetur01g04530 comp531_seq0 AGTCAATAACTTTGGCCAAAGGTTTAAGGC
tetur01g04530 comp531_seq0 AGTGATTCCGAGTTTATTAGCGGTGTTCTC
tetur01g04530 comp531_seq0 AGTGGTACAACGCTAAAGGCCTCGTTGATT
tetur01g04530 comp531_seq0 AGTTGGATGAATGATCCAAACCGAAGACAC
tetur01g04530 comp531_seq0 ATAAACTAACCGCAGCTCCGTCATTCAGTT
tetur01g04530 comp531_seq0 ATAACTTTGGCCAAAGGTTTAAGGCCAAGC
tetur01g04530 comp531_seq0 ATACGATCCAATCGCAAATTTGTCCTGATC
tetur01g04530 comp531_seq0 AACCACAAACAATCAGTGACTGATGATCAG
tetur01g04530 comp531_seq0 ATCCAATCGCAAATTTGTCCTGATCTTCGC
tetur01g04530 comp531_seq0 ATCGCGATGTTGTGAGTCTTTAGTCCATTC
tetur01g04530 comp531_seq0 AACCGAAGACACTAAACTGTTAGCAACAGG
tetur01g04530 comp531_seq0 ATCTTCGCGAGTGATTCCGAGTTTATTAGC
tetur01g04530 comp531_seq0 ATGAGAAGTGAAATGGAAGGAGAAAGTTGG
tetur01g04530 comp531_seq0 ATGTGACTGTTGAGGAAGGTAGGCCTGAAT
tetur01g04530 comp531_seq0 ATGTTAACGAGTGGTACAACGCTAAAGGCC
tetur01g04530 comp531_seq0 ATGTTGTGAGTCTTTAGTCCATTCCTATCC
tetur01g04530 comp531_seq0 AACGAGTGGTACAACGCTAAAGGCCTCGTT
tetur01g04530 comp531_seq0 ATTGACGGTTGATGTGACTGTTGAGGAAGG
tetur01g04530 comp531_seq0 CAAACCGAAGACACTAAACTGTTAGCAACA
tetur01g04530 comp531_seq0 CAAGCTCTGATGCAGTAGTAGATCGCATTA
tetur01g04530 comp531_seq0 AACTAACCGCAGCTCCGTCATTCAGTTTAC
tetur01g04530 comp531_seq0 CAATAACTTTGGCCAAAGGTTTAAGGCCAA
tetur01g04530 comp531_seq0 CACAGAGCTTATTGACGGTTGATGTGACTG
tetur01g04530 comp531_seq0 CACATCGCGATGTTGTGAGTCTTTAGTCCA
tetur01g04530 comp531_seq0 CACCAATTGCGTTACTTAATTGTCGGACTG
tetur01g04530 comp531_seq0 CACCGTGCATGTTAACCTTTGATGGATCTA
tetur01g04530 comp531_seq0 CAGAAGCCAGCATAAGTGACTTCATACCCG
tetur01g04530 comp531_seq0 CAGAGCTTATTGACGGTTGATGTGACTGTT
tetur01g04530 comp531_seq0 CAGATCCACCAATTGCGTTACTTAATTGTC
tetur01g04530 comp531_seq0 CAGCAAAGTCAATAACTTTGGCCAAAGGTT
tetur01g04530 comp531_seq0 CAGGGTATGAGCAAGATGATTGACAATTCG
tetur01g04530 comp531_seq0 AACTTTGGCCAAAGGTTTAAGGCCAAGCTC
tetur01g04530 comp531_seq0 CATACGATCCAATCGCAAATTTGTCCTGAT
tetur01g04530 comp531_seq0 CATCGCGATGTTGTGAGTCTTTAGTCCATT
tetur01g04530 comp531_seq0 CCAAACCGAAGACACTAAACTGTTAGCAAC
tetur01g04530 comp531_seq0 CCAAGATTAACCACAAACAATCAGTGACTG
tetur01g04530 comp531_seq0 CCAAGCTCTGATGCAGTAGTAGATCGCATT
tetur01g04530 comp531_seq0 CCAATCGCAAATTTGTCCTGATCTTCGCGA
tetur01g04530 comp531_seq0 CCACAAACAATCAGTGACTGATGATCAGTT
tetur01g04530 comp531_seq0 CCACATCGCGATGTTGTGAGTCTTTAGTCC
tetur01g04530 comp531_seq0 CCACCAATTGCGTTACTTAATTGTCGGACT
tetur01g04530 comp531_seq0 CCACCGTGCATGTTAACCTTTGATGGATCT
tetur01g04530 comp531_seq0 CCCACATCGCGATGTTGTGAGTCTTTAGTC
tetur01g04530 comp531_seq0 CCCGATGAACTGATTAAAGCCTTAATCACT
tetur01g04530 comp531_seq0 CCGAAGACACTAAACTGTTAGCAACAGGCT
tetur01g04530 comp531_seq0 CCGAGTTTATTAGCGGTGTTCTCACCACAG
tetur01g04530 comp531_seq0 CCGGATTTCAGGGTATGAGCAAGATGATTG
tetur01g04530 comp531_seq0 AAGCCAGCATAAGTGACTTCATACCCGATG
tetur01g04530 comp531_seq0 CCTCGTTGATTTCCCACATCGCGATGTTGT
tetur01g04530 comp531_seq0 CCTGTTTCAGCGACAATATACCAGAAGCCA
tetur01g04530 comp531_seq0 CGAAGACACTAAACTGTTAGCAACAGGCTT
tetur01g04530 comp531_seq0 AAGGAGAAAGTTGGATGAATGATCCAAACC
tetur01g04530 comp531_seq0 CGAGTGATTCCGAGTTTATTAGCGGTGTTC
tetur01g04530 comp531_seq0 CGAGTGGTACAACGCTAAAGGCCTCGTTGA
tetur01g04530 comp531_seq0 CGAGTTTATTAGCGGTGTTCTCACCACAGT
tetur01g04530 comp531_seq0 CGATCCAATCGCAAATTTGTCCTGATCTTC
tetur01g04530 comp531_seq0 CGATGTTGTGAGTCTTTAGTCCATTCCTAT
tetur01g04530 comp531_seq0 AAGGCCAAGCTCTGATGCAGTAGTAGATCG
tetur01g04530 comp531_seq0 CGCGAGTGATTCCGAGTTTATTAGCGGTGT
tetur01g04530 comp531_seq0 CGCGATGTTGTGAGTCTTTAGTCCATTCCT
tetur01g04530 comp531_seq0 AAGGCCTCGTTGATTTCCCACATCGCGATG
tetur01g04530 comp531_seq0 CGGACTGATCTAAATGTAGAAGGTTTGAGG
tetur01g04530 comp531_seq0 CGGATTTCAGGGTATGAGCAAGATGATTGA
tetur01g04530 comp531_seq0 AAGGTAGGCCTGAATTGATTACAGCTTGAC
tetur01g04530 comp531_seq0 CGTGCATGTTAACCTTTGATGGATCTAATC
tetur01g04530 comp531_seq0 CGTTGATTTCCCACATCGCGATGTTGTGAG
tetur01g04530 comp531_seq0 CTAAACTAACTGCTCCACCGTGCATGTTAA
tetur01g04530 comp531_seq0 CTAAATGTAGAAGGTTTGAGGGACATTCTG
tetur01g04530 comp531_seq0 AAGGTTTAAGGCCAAGCTCTGATGCAGTAG
tetur01g04530 comp531_seq0 AAGGTTTGAGGGACATTCTGGTAATCATTC
tetur01g04530 comp531_seq0 CTCCACCGTGCATGTTAACCTTTGATGGAT
tetur01g04530 comp531_seq0 CTCGTTATCAGCAAAGTCAATAACTTTGGC
tetur01g04530 comp531_seq0 CTCGTTGATTTCCCACATCGCGATGTTGTG
tetur01g04530 comp531_seq0 CTGATCTAAATGTAGAAGGTTTGAGGGACA
tetur01g04530 comp531_seq0 AATAAACTAACCGCAGCTCCGTCATTCAGT
tetur01g04530 comp531_seq0 AATAACTTTGGCCAAAGGTTTAAGGCCAAG
tetur01g04530 comp531_seq0 CTGTTGAGGAAGGTAGGCCTGAATTGATTA
tetur01g04530 comp531_seq0 CTGTTTCAGCGACAATATACCAGAAGCCAG
tetur01g04530 comp531_seq0 CTTATTGACGGTTGATGTGACTGTTGAGGA
tetur01g04530 comp531_seq0 CTTCGCGAGTGATTCCGAGTTTATTAGCGG
tetur01g04530 comp531_seq0 CTTTGGCCAAAGGTTTAAGGCCAAGCTCTG
tetur01g04530 comp531_seq0 GAAAGTTGGATGAATGATCCAAACCGAAGA
tetur01g04530 comp531_seq0 GAAGACACTAAACTGTTAGCAACAGGCTTT
tetur01g04530 comp531_seq0 GAAGCCAGCATAAGTGACTTCATACCCGAT
tetur01g04530 comp531_seq0 GAAGGAGAAAGTTGGATGAATGATCCAAAC
tetur01g04530 comp531_seq0 GAAGGTAGGCCTGAATTGATTACAGCTTGA
tetur01g04530 comp531_seq0 GAAGTGAAATGGAAGGAGAAAGTTGGATGA
tetur01g04530 comp531_seq0 GAATGATCCAAACCGAAGACACTAAACTGT
tetur01g04530 comp531_seq0 GACAACATCAGATCCACCAATTGCGTTACT
tetur01g04530 comp531_seq0 GACGGTTGATGTGACTGTTGAGGAAGGTAG
tetur01g04530 comp531_seq0 GACTGATCTAAATGTAGAAGGTTTGAGGGA
tetur01g04530 comp531_seq0 GACTGTTGAGGAAGGTAGGCCTGAATTGAT
tetur01g04530 comp531_seq0 GAGAAAGTTGGATGAATGATCCAAACCGAA
tetur01g04530 comp531_seq0 GAGAAGTGAAATGGAAGGAGAAAGTTGGAT
tetur01g04530 comp531_seq0 GAGCTTATTGACGGTTGATGTGACTGTTGA
tetur01g04530 comp531_seq0 GAGGAAGGTAGGCCTGAATTGATTACAGCT
tetur01g04530 comp531_seq0 AATGGAAGGAGAAAGTTGGATGAATGATCC
tetur01g04530 comp531_seq0 GAGTGATTCCGAGTTTATTAGCGGTGTTCT
tetur01g04530 comp531_seq0 GAGTGGTACAACGCTAAAGGCCTCGTTGAT
tetur01g04530 comp531_seq0 GAGTTTATTAGCGGTGTTCTCACCACAGTT
tetur01g04530 comp531_seq0 GATCCAAACCGAAGACACTAAACTGTTAGC
tetur01g04530 comp531_seq0 GATCCAATCGCAAATTTGTCCTGATCTTCG
tetur01g04530 comp531_seq0 GATCCACCAATTGCGTTACTTAATTGTCGG
tetur01g04530 comp531_seq0 GATCTTCGCGAGTGATTCCGAGTTTATTAG
tetur01g04530 comp531_seq0 GATGAATGATCCAAACCGAAGACACTAAAC
tetur01g04530 comp531_seq0 GATGTGACTGTTGAGGAAGGTAGGCCTGAA
tetur01g04530 comp531_seq0 GATGTTAACGAGTGGTACAACGCTAAAGGC
tetur01g04530 comp531_seq0 GATTCCGAGTTTATTAGCGGTGTTCTCACC
tetur01g04530 comp531_seq0 GATTTCAGGGTATGAGCAAGATGATTGACA
tetur01g04530 comp531_seq0 GATTTCCCACATCGCGATGTTGTGAGTCTT
tetur01g04530 comp531_seq0 GCAATTGGGAAGTCAATTGGTTCAATCTCG
tetur01g04530 comp531_seq0 GCCAAGCTCTGATGCAGTAGTAGATCGCAT
tetur01g04530 comp531_seq0 GCCTCGTTGATTTCCCACATCGCGATGTTG
tetur01g04530 comp531_seq0 GCGAGTGATTCCGAGTTTATTAGCGGTGTT
tetur01g04530 comp531_seq0 GCGATGTTGTGAGTCTTTAGTCCATTCCTA
tetur01g04530 comp531_seq0 GCTTATTGACGGTTGATGTGACTGTTGAGG
tetur01g04530 comp531_seq0 GGAAGGAGAAAGTTGGATGAATGATCCAAA
tetur01g04530 comp531_seq0 GGAAGGTAGGCCTGAATTGATTACAGCTTG
tetur01g04530 comp531_seq0 GGACTGATCTAAATGTAGAAGGTTTGAGGG
tetur01g04530 comp531_seq0 GGAGAAAGTTGGATGAATGATCCAAACCGA
tetur01g04530 comp531_seq0 GGATGAATGATCCAAACCGAAGACACTAAA
tetur01g04530 comp531_seq0 GGATTTCAGGGTATGAGCAAGATGATTGAC
tetur01g04530 comp531_seq0 GGCCAAAGGTTTAAGGCCAAGCTCTGATGC
tetur01g04530 comp531_seq0 GGCCAAGCTCTGATGCAGTAGTAGATCGCA
tetur01g04530 comp531_seq0 GGCCTCGTTGATTTCCCACATCGCGATGTT
tetur01g04530 comp531_seq0 GGTACAACGCTAAAGGCCTCGTTGATTTCC
tetur01g04530 comp531_seq0 GGTTGATGTGACTGTTGAGGAAGGTAGGCC
tetur01g04530 comp531_seq0 GGTTTAAGGCCAAGCTCTGATGCAGTAGTA
tetur01g04530 comp531_seq0 GGTTTGAGGGACATTCTGGTAATCATTCTG
tetur01g04530 comp531_seq0 GTACAACGCTAAAGGCCTCGTTGATTTCCC
tetur01g04530 comp531_seq0 GTAGAAGGTTTGAGGGACATTCTGGTAATC
tetur01g04530 comp531_seq0 GTAGATCGCATTAATAAACTAACCGCAGCT
tetur01g04530 comp531_seq0 ACAGAGCTTATTGACGGTTGATGTGACTGT
tetur01g04530 comp531_seq0 GTCAATAACTTTGGCCAAAGGTTTAAGGCC
tetur01g04530 comp531_seq0 GTCGGACTGATCTAAATGTAGAAGGTTTGA
tetur01g04530 comp531_seq0 GTGAAATGGAAGGAGAAAGTTGGATGAATG
tetur01g06150 comp894_seq1 GTGATACAATCACCAGCCAGAGACAATCAA
tetur01g06150 comp894_seq1 GTGGCTTTGGATTGTTGACAGCAATCGAGT
tetur01g06150 comp894_seq1 GTTGACAGCAATCGAGTCCCGAATCTCTTT
tetur01g06150 comp894_seq1 GTTGCCATGATACCAGGATAAACCGAATAG
tetur01g06150 comp894_seq1 TAAGTTGCCATGATACCAGGATAAACCGAA
tetur01g06150 comp894_seq1 TACAATCACCAGCCAGAGACAATCAATTGA
tetur01g06150 comp894_seq1 TACCTCTCCCTTTCCTCTTCTCTATTCACC
tetur01g06150 comp894_seq1 TAGAGGACTAATTGTGATACAATCACCAGC
tetur01g06150 comp894_seq1 TCAATGGGAAGAACCAACGTGGGAACAGAA
tetur01g06150 comp894_seq1 TCCCTTTCCTCTTCTCTATTCACCTCCATC
tetur01g06150 comp894_seq1 TCGAGTCCCGAATCTCTTTCCGTTCAACCA
tetur01g06150 comp894_seq1 TCGTCTGAATGTTAAGACGGATGGAGTCAA
tetur01g06150 comp894_seq1 TCTAACTCCTCCTCCTTTCCTTACCTCTCC
tetur01g06150 comp894_seq1 TCTATTGGTGGCTTTGGATTGTTGACAGCA
tetur01g06150 comp894_seq1 TCTCCCTTTCCTCTTCTCTATTCACCTCCA
tetur01g06150 comp894_seq1 TGAATCGTCTGAATGTTAAGACGGATGGAG
tetur01g06150 comp894_seq1 TGACAGCAATCGAGTCCCGAATCTCTTTCC
tetur01g06150 comp894_seq1 TGATACCAGGATAAACCGAATAGGAAGAGA
tetur01g06150 comp894_seq1 ACCTCTCCCTTTCCTCTTCTCTATTCACCT
tetur01g06150 comp894_seq1 TGCCATGATACCAGGATAAACCGAATAGGA
tetur01g06150 comp894_seq1 TGGCTTTGGATTGTTGACAGCAATCGAGTC
tetur01g06150 comp894_seq1 TGGTGGCTTTGGATTGTTGACAGCAATCGA
tetur01g06150 comp894_seq1 TGTGATACAATCACCAGCCAGAGACAATCA
tetur01g06150 comp894_seq1 TTACCTCTCCCTTTCCTCTTCTCTATTCAC
tetur01g06150 comp894_seq1 AAATGGAATCAACGGCCCTTCAGCTGAGAG
tetur01g06150 comp894_seq1 ACGGATGGAGTCAATTAATCGAATTCGGAC
tetur01g06150 comp894_seq1 TTGACAGCAATCGAGTCCCGAATCTCTTTC
tetur01g06150 comp894_seq1 TTGCCATGATACCAGGATAAACCGAATAGG
tetur01g06150 comp894_seq1 TTGGATTGTTGACAGCAATCGAGTCCCGAA
tetur01g06150 comp894_seq1 TTGGTGGCTTTGGATTGTTGACAGCAATCG
tetur01g06150 comp894_seq1 TTGTGATACAATCACCAGCCAGAGACAATC
tetur01g06150 comp894_seq1 TTGTTCACCTCTCGAGTATCCTCCTTAATC
tetur01g06150 comp894_seq1 TTTCCTTACCTCTCCCTTTCCTCTTCTCTA
tetur01g06150 comp894_seq1 TTTGGATTGTTGACAGCAATCGAGTCCCGA
tetur01g06150 comp894_seq1 AGACGGATGGAGTCAATTAATCGAATTCGG
tetur01g06150 comp894_seq1 AGAGAATGAATCGTCTGAATGTTAAGACGG
tetur01g06150 comp894_seq1 AGAGGACTAATTGTGATACAATCACCAGCC
tetur01g06150 comp894_seq1 AGAGTCAATGGGAAGAACCAACGTGGGAAC
tetur01g06150 comp894_seq1 AGCAATCGAGTCCCGAATCTCTTTCCGTTC
tetur01g06150 comp894_seq1 AGGACTAATTGTGATACAATCACCAGCCAG
tetur01g06150 comp894_seq1 AGTCAATGGGAAGAACCAACGTGGGAACAG
tetur01g06150 comp894_seq1 ATACAATCACCAGCCAGAGACAATCAATTG
tetur01g06150 comp894_seq1 ATCGAGTCCCGAATCTCTTTCCGTTCAACC
tetur01g06150 comp894_seq1 ATGATACCAGGATAAACCGAATAGGAAGAG
tetur01g06150 comp894_seq1 ATTGGTGGCTTTGGATTGTTGACAGCAATC
tetur01g06150 comp894_seq1 ATTGTTGACAGCAATCGAGTCCCGAATCTC
tetur01g06150 comp894_seq1 CAATCGAGTCCCGAATCTCTTTCCGTTCAA
tetur01g06150 comp894_seq1 CAATGGGAAGAACCAACGTGGGAACAGAAG
tetur01g06150 comp894_seq1 AACTCCTCCTCCTTTCCTTACCTCTCCCTT
tetur01g06150 comp894_seq1 CAGCAATCGAGTCCCGAATCTCTTTCCGTT
tetur01g06150 comp894_seq1 CATGATACCAGGATAAACCGAATAGGAAGA
tetur01g06150 comp894_seq1 CCAGGATAAACCGAATAGGAAGAGATAATC
tetur01g06150 comp894_seq1 CCATGATACCAGGATAAACCGAATAGGAAG
tetur01g06150 comp894_seq1 CCCTTTCCTCTTCTCTATTCACCTCCATCT
tetur01g06150 comp894_seq1 CCTTACCTCTCCCTTTCCTCTTCTCTATTC
tetur01g06150 comp894_seq1 CCTTTCCTCTTCTCTATTCACCTCCATCTC
tetur01g06150 comp894_seq1 AAGGGAAATGGAATCAACGGCCCTTCAGCT
tetur01g06150 comp894_seq1 CGGATGGAGTCAATTAATCGAATTCGGACA
tetur01g06150 comp894_seq1 CGTCTGAATGTTAAGACGGATGGAGTCAAT
tetur01g06150 comp894_seq1 CTAACTCCTCCTCCTTTCCTTACCTCTCCC
tetur01g06150 comp894_seq1 CTATTGGTGGCTTTGGATTGTTGACAGCAA
tetur01g06150 comp894_seq1 CTCCCTTTCCTCTTCTCTATTCACCTCCAT
tetur01g06150 comp894_seq1 AAGTTGCCATGATACCAGGATAAACCGAAT
tetur01g06150 comp894_seq1 CTTACCTCTCCCTTTCCTCTTCTCTATTCA
tetur01g06150 comp894_seq1 CTTTCCTTACCTCTCCCTTTCCTCTTCTCT
tetur01g06150 comp894_seq1 CTTTGGATTGTTGACAGCAATCGAGTCCCG
tetur01g06150 comp894_seq1 GAAATGGAATCAACGGCCCTTCAGCTGAGA
tetur01g06150 comp894_seq1 GAAGAACCAACGTGGGAACAGAAGAATCAA
tetur01g06150 comp894_seq1 AATCGAGTCCCGAATCTCTTTCCGTTCAAC
tetur01g06150 comp894_seq1 GAATCGTCTGAATGTTAAGACGGATGGAGT
tetur01g06150 comp894_seq1 GAATGAATCGTCTGAATGTTAAGACGGATG
tetur01g06150 comp894_seq1 AATCGTCTGAATGTTAAGACGGATGGAGTC
tetur01g06150 comp894_seq1 GACAAGTATAAGTTGCCATGATACCAGGAT
tetur01g06150 comp894_seq1 GACAGCAATCGAGTCCCGAATCTCTTTCCG
tetur01g06150 comp894_seq1 GACGGATGGAGTCAATTAATCGAATTCGGA
tetur01g06150 comp894_seq1 AATGAATCGTCTGAATGTTAAGACGGATGG
tetur01g06150 comp894_seq1 GACTAATTGTGATACAATCACCAGCCAGAG
tetur01g06150 comp894_seq1 GAGAATGAATCGTCTGAATGTTAAGACGGA
tetur01g06150 comp894_seq1 GAGAGTCAATGGGAAGAACCAACGTGGGAA
tetur01g06150 comp894_seq1 GAGGACTAATTGTGATACAATCACCAGCCA
tetur01g06150 comp894_seq1 GAGTCAATGGGAAGAACCAACGTGGGAACA
tetur01g06150 comp894_seq1 GATACAATCACCAGCCAGAGACAATCAATT
tetur01g06150 comp894_seq1 GATACCAGGATAAACCGAATAGGAAGAGAT
tetur01g06150 comp894_seq1 GATTGTTGACAGCAATCGAGTCCCGAATCT
tetur01g06150 comp894_seq1 GCAATCGAGTCCCGAATCTCTTTCCGTTCA
tetur01g06150 comp894_seq1 GCAGGTTCCTCTATTGGTGGCTTTGGATTG
tetur01g06150 comp894_seq1 GCCATGATACCAGGATAAACCGAATAGGAA
tetur01g06150 comp894_seq1 GCCTTACGACAAGCAGCACAATATTTGTTC
tetur01g06150 comp894_seq1 GCTTTGGATTGTTGACAGCAATCGAGTCCC
tetur01g06150 comp894_seq1 GGAAGAACCAACGTGGGAACAGAAGAATCA
tetur01g06150 comp894_seq1 GGACTAATTGTGATACAATCACCAGCCAGA
tetur01g06150 comp894_seq1 GGAGTCAATTAATCGAATTCGGACAATCAG
tetur01g06150 comp894_seq1 GGATGGAGTCAATTAATCGAATTCGGACAA
tetur01g06150 comp894_seq1 GGATTGTTGACAGCAATCGAGTCCCGAATC
tetur01g06150 comp894_seq1 GGCTTTGGATTGTTGACAGCAATCGAGTCC
tetur01g06150 comp894_seq1 GGGAAGAACCAACGTGGGAACAGAAGAATC
tetur01g06150 comp894_seq1 GGTGGCTTTGGATTGTTGACAGCAATCGAG
tetur01g06150 comp894_seq1 GTATAAGTTGCCATGATACCAGGATAAACC
tetur01g06150 comp894_seq1 GTCAATGGGAAGAACCAACGTGGGAACAGA
tetur01g06150 comp894_seq1 ACAGCAATCGAGTCCCGAATCTCTTTCCGT
tetur01g06150 comp894_seq1 GTCTGAATGTTAAGACGGATGGAGTCAATT
tetur01g07070 comp1475_seq0 ACCAACAACTCATACATTCTCGTTTCCTGC
tetur01g07070 comp1475_seq0 TACGAGTTACTCAGCGTCTTGTCATTATGA
tetur01g07070 comp1475_seq0 TAGGGATGCTCAATTTCGATTTAGAAGCTG
tetur01g07070 comp1475_seq0 TCTTACGAGTTACTCAGCGTCTTGTCATTA
tetur01g07070 comp1475_seq0 TTACGAGTTACTCAGCGTCTTGTCATTATG
tetur01g07070 comp1475_seq0 TTAGTCCATTCTTACGAGTTACTCAGCGTC
tetur01g07070 comp1475_seq0 TTCACCAAAGCCTTTGATTGGAATACGAAG
tetur01g07070 comp1475_seq0 TTTCGCATTCGCTCTCAGCATCTTGGCTGC
tetur01g07070 comp1475_seq0 AGCGTCTTGTCATTATGAATACCTTCCTGG
tetur01g07070 comp1475_seq0 AGTCCATTCTTACGAGTTACTCAGCGTCTT
tetur01g07070 comp1475_seq0 ATTCTTACGAGTTACTCAGCGTCTTGTCAT
tetur01g07070 comp1475_seq0 CAACAACTCATACATTCTCGTTTCCTGCTA
tetur01g07070 comp1475_seq0 CAACTCATACATTCTCGTTTCCTGCTAGCT
tetur01g07070 comp1475_seq0 CAGCGTCTTGTCATTATGAATACCTTCCTG
tetur01g07070 comp1475_seq0 CATTCTTACGAGTTACTCAGCGTCTTGTCA
tetur01g07070 comp1475_seq0 CCAACAACTCATACATTCTCGTTTCCTGCT
tetur01g07070 comp1475_seq0 CCATTCTTACGAGTTACTCAGCGTCTTGTC
tetur01g07070 comp1475_seq0 CGCTCTCAGCATCTTGGCTGCTTTGACGTT
tetur01g07070 comp1475_seq0 CGTCTTGTCATTATGAATACCTTCCTGGCT
tetur01g07070 comp1475_seq0 CTCAGCGTCTTGTCATTATGAATACCTTCC
tetur01g07070 comp1475_seq0 AATACCTTCCTGGCTCGTACCAACGCGGTT
tetur01g07070 comp1475_seq0 CTTAGGGATGCTCAATTTCGATTTAGAAGC
tetur01g07070 comp1475_seq0 GATCATATTCTACTCCGTTCACCCAACGCT
tetur01g07070 comp1475_seq0 GCTCTCAGCATCTTGGCTGCTTTGACGTTT
tetur01g07070 comp1475_seq0 ACAACTCATACATTCTCGTTTCCTGCTAGC
tetur01g07070 comp1475_seq0 GGGATCATATTCTACTCCGTTCACCCAACG
tetur01g07070 comp1475_seq0 GGGATGCTCAATTTCGATTTAGAAGCTGAT
tetur01g07070 comp1475_seq0 GTCATTATGAATACCTTCCTGGCTCGTACC
tetur01g07070 comp1475_seq0 GTCCATTCTTACGAGTTACTCAGCGTCTTG
tetur01g07070 comp1475_seq0 GTCTTGTCATTATGAATACCTTCCTGGCTC
tetur01g07340 comp7219_seq0 GTGATGGACTTTCGAACGGGAACTCAATCC
tetur01g07340 comp7219_seq0 GTTAACGTGATGGACTTTCGAACGGGAACT
tetur01g07340 comp7219_seq0 TAACGTGATGGACTTTCGAACGGGAACTCA
tetur01g07340 comp7219_seq0 TCGAACGGGAACTCAATCCAATGTCCATCG
tetur01g07340 comp7219_seq0 TCGGTATCTTGTAGTGAAGATCGAGGTTGG
tetur01g07340 comp7219_seq0 TCTGTTAACGTGATGGACTTTCGAACGGGA
tetur01g07340 comp7219_seq0 TGATGGACTTTCGAACGGGAACTCAATCCA
tetur01g07340 comp7219_seq0 TGCTCATAAACTACTGGACCACAACAAAGC
tetur01g07340 comp7219_seq0 TGGACTTTCGAACGGGAACTCAATCCAATG
tetur01g07340 comp7219_seq0 TGGCGGGAAATGTTCCCTTAAATGGGAAGA
tetur01g07340 comp7219_seq0 TGTTAACGTGATGGACTTTCGAACGGGAAC
tetur01g07340 comp7219_seq0 TTAACGTGATGGACTTTCGAACGGGAACTC
tetur01g07340 comp7219_seq0 TTCGAACGGGAACTCAATCCAATGTCCATC
tetur01g07340 comp7219_seq0 TTGCTCATAAACTACTGGACCACAACAAAG
tetur01g07340 comp7219_seq0 ACGTGATGGACTTTCGAACGGGAACTCAAT
tetur01g07340 comp7219_seq0 ACTTTCGAACGGGAACTCAATCCAATGTCC
tetur01g07340 comp7219_seq0 ATCGGTATCTTGTAGTGAAGATCGAGGTTG
tetur01g07340 comp7219_seq0 ATCTGTTAACGTGATGGACTTTCGAACGGG
tetur01g07340 comp7219_seq0 ATGGACTTTCGAACGGGAACTCAATCCAAT
tetur01g07340 comp7219_seq0 CCTGGCGGGAAATGTTCCCTTAAATGGGAA
tetur01g07340 comp7219_seq0 CGAACGGGAACTCAATCCAATGTCCATCGT
tetur01g07340 comp7219_seq0 CGTGATGGACTTTCGAACGGGAACTCAATC
tetur01g07340 comp7219_seq0 CTCATAAACTACTGGACCACAACAAAGCAA
tetur01g07340 comp7219_seq0 CTGGCGGGAAATGTTCCCTTAAATGGGAAG
tetur01g07340 comp7219_seq0 CTGTTAACGTGATGGACTTTCGAACGGGAA
tetur01g07340 comp7219_seq0 CTTTCGAACGGGAACTCAATCCAATGTCCA
tetur01g07340 comp7219_seq0 GAACGGGAACTCAATCCAATGTCCATCGTT
tetur01g07340 comp7219_seq0 GACTTTCGAACGGGAACTCAATCCAATGTC
tetur01g07340 comp7219_seq0 GATGGACTTTCGAACGGGAACTCAATCCAA
tetur01g07340 comp7219_seq0 GCGGGAAATGTTCCCTTAAATGGGAAGATC
tetur01g07340 comp7219_seq0 GCTCATAAACTACTGGACCACAACAAAGCA
tetur01g07340 comp7219_seq0 GCTTTGGATAAATCTGTTAACGTGATGGAC
tetur01g07340 comp7219_seq0 GGACTTTCGAACGGGAACTCAATCCAATGT
tetur01g07340 comp7219_seq0 GGATCTTCGATGTCCTGGCGGGAAATGTTC
tetur01g07340 comp7219_seq0 GGCGGGAAATGTTCCCTTAAATGGGAAGAT
tetur01g07340 comp7219_seq0 GGGATCTTCGATGTCCTGGCGGGAAATGTT
tetur01g07370 comp2671_seq0 GTGAGAGTGAGGATGTGTAGGTGGTACGAA
tetur01g07370 comp2671_seq0 GTGAGGATGTGTAGGTGGTACGAACGATGA
tetur01g07370 comp2671_seq0 GTGCGTGTGAGGTGAGAGTGAGGATGTGTA
tetur01g07370 comp2671_seq0 GTGGTACGAACGATGAGCTTTATGATAACG
tetur01g07370 comp2671_seq0 GTGGTTACTGTTGTCTCATGTGCTGAACTT
tetur01g07370 comp2671_seq0 GTGTAGGTGGTACGAACGATGAGCTTTATG
tetur01g07370 comp2671_seq0 GTGTGGTTACTGTTGTCTCATGTGCTGAAC
tetur01g07370 comp2671_seq0 GTTACTGTTGTCTCATGTGCTGAACTTGAA
tetur01g07370 comp2671_seq0 GTTGATGGATTGATGAGAGGAGAGTGCATG
tetur01g07370 comp2671_seq0 GTTGGTAGTAGATGAATTGGCAGCGCTATT
tetur01g07370 comp2671_seq0 TAACGACGGGAAGGTTTCGATCATTTAGTG
tetur01g07370 comp2671_seq0 TAGTTGATGGATTGATGAGAGGAGAGTGCA
tetur01g07370 comp2671_seq0 TATTGGAAGGACACCTTCTCTTCTTCTTGG
tetur01g07370 comp2671_seq0 TCAAACCCTCCAACCAACCAACCAAATACA
tetur01g07370 comp2671_seq0 TCACCACTTACTCAAACCCTCCAACCAACC
tetur01g07370 comp2671_seq0 TCAGAAGCAAACCTCGAATTAGAATCGGTG
tetur01g07370 comp2671_seq0 TCATGGATGACATCTTTATGATCGAGAAGG
tetur01g07370 comp2671_seq0 TCCTGCCATCACCACTTACTCAAACCCTCC
tetur01g07370 comp2671_seq0 TCGAGAAGGTAAATGATGCACCATATGAGA
tetur01g07370 comp2671_seq0 TCGGTTTCAGAAGCAAACCTCGAATTAGAA
tetur01g07370 comp2671_seq0 TCTTCTTCTTGGGTTGAGCTCGATAACGAG
tetur01g07370 comp2671_seq0 TGAGAGTGAGGATGTGTAGGTGGTACGAAC
tetur01g07370 comp2671_seq0 TGAGGATGTGTAGGTGGTACGAACGATGAG
tetur01g07370 comp2671_seq0 TGATGAGAGGAGAGTGCATGTGCGTGTGAG
tetur01g07370 comp2671_seq0 TGATGGATTGATGAGAGGAGAGTGCATGTG
tetur01g07370 comp2671_seq0 TGCATCCTGCCATCACCACTTACTCAAACC
tetur01g07370 comp2671_seq0 TGCCATCACCACTTACTCAAACCCTCCAAC
tetur01g07370 comp2671_seq0 TGCGTGTGAGGTGAGAGTGAGGATGTGTAG
tetur01g07370 comp2671_seq0 ACCTTCTCTTCTTCTTGGGTTGAGCTCGAT
tetur01g07370 comp2671_seq0 TGGTAAGTTGGTAGTAGATGAATTGGCAGC
tetur01g07370 comp2671_seq0 TGGTGTGGTTACTGTTGTCTCATGTGCTGA
tetur01g07370 comp2671_seq0 TGGTTACTGTTGTCTCATGTGCTGAACTTG
tetur01g07370 comp2671_seq0 TGTAATTCGGTTTCAGAAGCAAACCTCGAA
tetur01g07370 comp2671_seq0 TGTAGGTGGTACGAACGATGAGCTTTATGA
tetur01g07370 comp2671_seq0 ACGACGGGAAGGTTTCGATCATTTAGTGAG
tetur01g07370 comp2671_seq0 TTAGTTGATGGATTGATGAGAGGAGAGTGC
tetur01g07370 comp2671_seq0 TTCGGTTTCAGAAGCAAACCTCGAATTAGA
tetur01g07370 comp2671_seq0 TTGATGAGAGGAGAGTGCATGTGCGTGTGA
tetur01g07370 comp2671_seq0 ACGGGAAGGTTTCGATCATTTAGTGAGTGT
tetur01g07370 comp2671_seq0 TTGCATCCTGCCATCACCACTTACTCAAAC
tetur01g07370 comp2671_seq0 TTGGTGTGGTTACTGTTGTCTCATGTGCTG
tetur01g07370 comp2671_seq0 TTGTAATTCGGTTTCAGAAGCAAACCTCGA
tetur01g07370 comp2671_seq0 AGAAGCAAACCTCGAATTAGAATCGGTGTC
tetur01g07370 comp2671_seq0 AGCTGCCATTTGGTGTGGTTACTGTTGTCT
tetur01g07370 comp2671_seq0 AGGATGTGTAGGTGGTACGAACGATGAGCT
tetur01g07370 comp2671_seq0 AGTGAGGATGTGTAGGTGGTACGAACGATG
tetur01g07370 comp2671_seq0 AGTTGATGGATTGATGAGAGGAGAGTGCAT
tetur01g07370 comp2671_seq0 AGTTGGTAGTAGATGAATTGGCAGCGCTAT
tetur01g07370 comp2671_seq0 AAACCTCGAATTAGAATCGGTGTCCGACTT
tetur01g07370 comp2671_seq0 ATCACCACTTACTCAAACCCTCCAACCAAC
tetur01g07370 comp2671_seq0 ATCCTGCCATCACCACTTACTCAAACCCTC
tetur01g07370 comp2671_seq0 ATCGAAGCTGCCATTTGGTGTGGTTACTGT
tetur01g07370 comp2671_seq0 ATGAGAGGAGAGTGCATGTGCGTGTGAGGT
tetur01g07370 comp2671_seq0 AACCTCGAATTAGAATCGGTGTCCGACTTT
tetur01g07370 comp2671_seq0 ATGGATTGATGAGAGGAGAGTGCATGTGCG
tetur01g07370 comp2671_seq0 ATGTATTGGAAGGACACCTTCTCTTCTTCT
tetur01g07370 comp2671_seq0 ATGTGCGTGTGAGGTGAGAGTGAGGATGTG
tetur01g07370 comp2671_seq0 ATTCGGTTTCAGAAGCAAACCTCGAATTAG
tetur01g07370 comp2671_seq0 ATTGATGAGAGGAGAGTGCATGTGCGTGTG
tetur01g07370 comp2671_seq0 ATTTGGTGTGGTTACTGTTGTCTCATGTGC
tetur01g07370 comp2671_seq0 CAAACCCTCCAACCAACCAACCAAATACAC
tetur01g07370 comp2671_seq0 CAAACCTCGAATTAGAATCGGTGTCCGACT
tetur01g07370 comp2671_seq0 CACCACTTACTCAAACCCTCCAACCAACCA
tetur01g07370 comp2671_seq0 CACCTTCTCTTCTTCTTGGGTTGAGCTCGA
tetur01g07370 comp2671_seq0 CACTTACTCAAACCCTCCAACCAACCAACC
tetur01g07370 comp2671_seq0 CAGAAGCAAACCTCGAATTAGAATCGGTGT
tetur01g07370 comp2671_seq0 CATCACCACTTACTCAAACCCTCCAACCAA
tetur01g07370 comp2671_seq0 CATCCTGCCATCACCACTTACTCAAACCCT
tetur01g07370 comp2671_seq0 CATCGAAGCTGCCATTTGGTGTGGTTACTG
tetur01g07370 comp2671_seq0 CATGGATGACATCTTTATGATCGAGAAGGT
tetur01g07370 comp2671_seq0 CATGGGAACAGATAGGATTGTACACTACAA
tetur01g07370 comp2671_seq0 CATGTGCGTGTGAGGTGAGAGTGAGGATGT
tetur01g07370 comp2671_seq0 CATTTGGTGTGGTTACTGTTGTCTCATGTG
tetur01g07370 comp2671_seq0 CCACTTACTCAAACCCTCCAACCAACCAAC
tetur01g07370 comp2671_seq0 CCATCACCACTTACTCAAACCCTCCAACCA
tetur01g07370 comp2671_seq0 CCATTTGGTGTGGTTACTGTTGTCTCATGT
tetur01g07370 comp2671_seq0 AAGCAAACCTCGAATTAGAATCGGTGTCCG
tetur01g07370 comp2671_seq0 CCTGCCATCACCACTTACTCAAACCCTCCA
tetur01g07370 comp2671_seq0 AAGCTGCCATTTGGTGTGGTTACTGTTGTC
tetur01g07370 comp2671_seq0 CGAAGCTGCCATTTGGTGTGGTTACTGTTG
tetur01g07370 comp2671_seq0 CGACGGGAAGGTTTCGATCATTTAGTGAGT
tetur01g07370 comp2671_seq0 CGAGAAGGTAAATGATGCACCATATGAGAA
tetur01g07370 comp2671_seq0 CTCAAACCCTCCAACCAACCAACCAAATAC
tetur01g07370 comp2671_seq0 CTGCCATCACCACTTACTCAAACCCTCCAA
tetur01g07370 comp2671_seq0 CTGCCATTTGGTGTGGTTACTGTTGTCTCA
tetur01g07370 comp2671_seq0 CTTACTCAAACCCTCCAACCAACCAACCAA
tetur01g07370 comp2671_seq0 CTTGCATCCTGCCATCACCACTTACTCAAA
tetur01g07370 comp2671_seq0 GAAGCAAACCTCGAATTAGAATCGGTGTCC
tetur01g07370 comp2671_seq0 GAAGCTGCCATTTGGTGTGGTTACTGTTGT
tetur01g07370 comp2671_seq0 GAAGGTTTCGATCATTTAGTGAGTGTAGGA
tetur01g07370 comp2671_seq0 GACACCTTCTCTTCTTCTTGGGTTGAGCTC
tetur01g07370 comp2671_seq0 GACGGGAAGGTTTCGATCATTTAGTGAGTG
tetur01g07370 comp2671_seq0 GACTTGCATCCTGCCATCACCACTTACTCA
tetur01g07370 comp2671_seq0 GAGAGTGAGGATGTGTAGGTGGTACGAACG
tetur01g07370 comp2671_seq0 GAGGATGTGTAGGTGGTACGAACGATGAGC
tetur01g07370 comp2671_seq0 GAGTGAGGATGTGTAGGTGGTACGAACGAT
tetur01g07370 comp2671_seq0 GATAACGACGGGAAGGTTTCGATCATTTAG
tetur01g07370 comp2671_seq0 GATGGATTGATGAGAGGAGAGTGCATGTGC
tetur01g07370 comp2671_seq0 GATGTATTGGAAGGACACCTTCTCTTCTTC
tetur01g07370 comp2671_seq0 GATTGATGAGAGGAGAGTGCATGTGCGTGT
tetur01g07370 comp2671_seq0 GATTGTTGCCACTTTGAAATTTCCCGGTGA
tetur01g07370 comp2671_seq0 GCAAACCTCGAATTAGAATCGGTGTCCGAC
tetur01g07370 comp2671_seq0 GCAGCCTTTGGAGAAAGGATTGTTGCCACT
tetur01g07370 comp2671_seq0 GCATCCTGCCATCACCACTTACTCAAACCC
tetur01g07370 comp2671_seq0 GCCATCACCACTTACTCAAACCCTCCAACC
tetur01g07370 comp2671_seq0 GCCATTTGGTGTGGTTACTGTTGTCTCATG
tetur01g07370 comp2671_seq0 GCTGCCATTTGGTGTGGTTACTGTTGTCTC
tetur01g07370 comp2671_seq0 GGAAGGTTTCGATCATTTAGTGAGTGTAGG
tetur01g07370 comp2671_seq0 GGATTGATGAGAGGAGAGTGCATGTGCGTG
tetur01g07370 comp2671_seq0 GGTAAGTTGGTAGTAGATGAATTGGCAGCG
tetur01g07370 comp2671_seq0 GGTGAGAGTGAGGATGTGTAGGTGGTACGA
tetur01g07370 comp2671_seq0 GGTGGTACGAACGATGAGCTTTATGATAAC
tetur01g07370 comp2671_seq0 ACACCTTCTCTTCTTCTTGGGTTGAGCTCG
tetur01g07370 comp2671_seq0 GGTGTGGTTACTGTTGTCTCATGTGCTGAA
tetur01g07370 comp2671_seq0 GGTTACTGTTGTCTCATGTGCTGAACTTGA
tetur01g07370 comp2671_seq0 GTAAGTTGGTAGTAGATGAATTGGCAGCGC
tetur01g07370 comp2671_seq0 GTAATTCGGTTTCAGAAGCAAACCTCGAAT
tetur01g07370 comp2671_seq0 GTATTGGAAGGACACCTTCTCTTCTTCTTG
tetur01g07420 comp3410_seq0 GTGGTTCATTCATTGTTCAACAGCGTTTCA
tetur01g07420 comp3410_seq0 AAAGTGTCGATCCATCTACCGTAACCGGAG
tetur01g07420 comp3410_seq0 GTGTCGATCCATCTACCGTAACCGGAGGAA
tetur01g07420 comp3410_seq0 GTTCAACAGCGTTTCAGGATGTCAGTCCTT
tetur01g07420 comp3410_seq0 GTTCATTCATTGTTCAACAGCGTTTCAGGA
tetur01g07420 comp3410_seq0 GTTGAATTGGCCCTGCAAGTGACAGGGATA
tetur01g07420 comp3410_seq0 GTTGCCACTATGGTCAAACAAGGAGAGGTT
tetur01g07420 comp3410_seq0 GTTGCTGGATACAACACCATCAGAAGTGCC
tetur01g07420 comp3410_seq0 ACATTGACAGAGGATCATTCGTATCATCAC
tetur01g07420 comp3410_seq0 GTTTCACGGAACCAGGTCGTTGCTGGATAC
tetur01g07420 comp3410_seq0 TACCCACCGGATTACCGAGTATCCCAAACC
tetur01g07420 comp3410_seq0 TACCGAGTATCCCAAACCTTCCTGGTCTTC
tetur01g07420 comp3410_seq0 TACCGTAACCGGAGGAACTGATATCACCTC
tetur01g07420 comp3410_seq0 TAGTCAAGAGCATCTTTGGCCTCACTACCG
tetur01g07420 comp3410_seq0 TATCACCTCCGAAGGTTACGATTTCTCTGC
tetur01g07420 comp3410_seq0 TATGAATCGAGAGGAACCATCCTCATCATC
tetur01g07420 comp3410_seq0 ACCACGACTATGCCAAACTCTGGAATCACT
tetur01g07420 comp3410_seq0 TCAACAGCGTTTCAGGATGTCAGTCCTTGC
tetur01g07420 comp3410_seq0 TCAACTGGATCACAATCAAGGAGACGGATA
tetur01g07420 comp3410_seq0 TCAAGGAGACGGATAAACAATCGGAATGAG
tetur01g07420 comp3410_seq0 TCACAATCAAGGAGACGGATAAACAATCGG
tetur01g07420 comp3410_seq0 TCACCTCCGAAGGTTACGATTTCTCTGCCC
tetur01g07420 comp3410_seq0 TCACGGAACCAGGTCGTTGCTGGATACAAC
tetur01g07420 comp3410_seq0 TCAGAACCCTCTCAACCCGTTGAACCTTCG
tetur01g07420 comp3410_seq0 TCAGAAGTGCCATGACATCAATCTCTAAGA
tetur01g07420 comp3410_seq0 TCATTGTTCAACAGCGTTTCAGGATGTCAG
tetur01g07420 comp3410_seq0 ACCATTTCATCCGCTTCCAATTGTTTACAC
tetur01g07420 comp3410_seq0 TCCATTCTATTGTCCTGGAAGTGAAGTACA
tetur01g07420 comp3410_seq0 TCCCAAACCTTCCTGGTCTTCCAAGTCTTC
tetur01g07420 comp3410_seq0 TCCCAAAGTGTCGATCCATCTACCGTAACC
tetur01g07420 comp3410_seq0 TCCCATCTCAATATGGATCTATGAATCGAG
tetur01g07420 comp3410_seq0 ACCCACCGGATTACCGAGTATCCCAAACCT
tetur01g07420 comp3410_seq0 TCGAGAGGAACCATCCTCATCATCAGAACC
tetur01g07420 comp3410_seq0 TCGATCCATCTACCGTAACCGGAGGAACTG
tetur01g07420 comp3410_seq0 TCGCTCACGTTTACCAAGATGCCGTTGCCA
tetur01g07420 comp3410_seq0 TCTACCGTAACCGGAGGAACTGATATCACC
tetur01g07420 comp3410_seq0 TCTAGTCAAGAGCATCTTTGGCCTCACTAC
tetur01g07420 comp3410_seq0 TCTATGAATCGAGAGGAACCATCCTCATCA
tetur01g07420 comp3410_seq0 TCTCAACCCGTTGAACCTTCGGTTGCTGAA
tetur01g07420 comp3410_seq0 ACCGAGTATCCCAAACCTTCCTGGTCTTCC
tetur01g07420 comp3410_seq0 TCTCTGCCCTTACACCCTTGGTCAAAGGTC
tetur01g07420 comp3410_seq0 TCTGCCCTTACACCCTTGGTCAAAGGTCTA
tetur01g07420 comp3410_seq0 ACCGTAACCGGAGGAACTGATATCACCTCC
tetur01g07420 comp3410_seq0 TGAATCGAGAGGAACCATCCTCATCATCAG
tetur01g07420 comp3410_seq0 TGAATTGGCCCTGCAAGTGACAGGGATATG
tetur01g07420 comp3410_seq0 TGACAGAGGATCATTCGTATCATCACAATC
tetur01g07420 comp3410_seq0 TGATACCCATCAACTGGATCACAATCAAGG
tetur01g07420 comp3410_seq0 TGCCAAACTCTGGAATCACTTCCGGTTTAC
tetur01g07420 comp3410_seq0 TGCCACTATGGTCAAACAAGGAGAGGTTTC
tetur01g07420 comp3410_seq0 TGCCGTTGCCACTATGGTCAAACAAGGAGA
tetur01g07420 comp3410_seq0 TGGATCACAATCAAGGAGACGGATAAACAA
tetur01g07420 comp3410_seq0 TGGATCTATGAATCGAGAGGAACCATCCTC
tetur01g07420 comp3410_seq0 TGGGACGAATTGCTCGTAACACCACGACTA
tetur01g07420 comp3410_seq0 TGGTTCATTCATTGTTCAACAGCGTTTCAG
tetur01g07420 comp3410_seq0 TGTCGATCCATCTACCGTAACCGGAGGAAC
tetur01g07420 comp3410_seq0 ACGACTATGCCAAACTCTGGAATCACTTCC
tetur01g07420 comp3410_seq0 TGTGGTTCATTCATTGTTCAACAGCGTTTC
tetur01g07420 comp3410_seq0 TTAAGTTGAATTGGCCCTGCAAGTGACAGG
tetur01g07420 comp3410_seq0 TTAGTGGAATAGTTCCTGATGGATTACCCA
tetur01g07420 comp3410_seq0 TTCAACAGCGTTTCAGGATGTCAGTCCTTG
tetur01g07420 comp3410_seq0 TTCACGGAACCAGGTCGTTGCTGGATACAA
tetur01g07420 comp3410_seq0 TTCATTGTTCAACAGCGTTTCAGGATGTCA
tetur01g07420 comp3410_seq0 TTCCCAAAGTGTCGATCCATCTACCGTAAC
tetur01g07420 comp3410_seq0 TTCCCATTCCCATCTCAATATGGATCTATG
tetur01g07420 comp3410_seq0 ACGGAAAGGGACCAGACACCATCATAATTC
tetur01g07420 comp3410_seq0 ACGGAACCAGGTCGTTGCTGGATACAACAC
tetur01g07420 comp3410_seq0 ACGGATAAACAATCGGAATGAGGGTCATTT
tetur01g07420 comp3410_seq0 TTGATACCCATCAACTGGATCACAATCAAG
tetur01g07420 comp3410_seq0 TTGCTGGATACAACACCATCAGAAGTGCCA
tetur01g07420 comp3410_seq0 TTGTTCAACAGCGTTTCAGGATGTCAGTCC
tetur01g07420 comp3410_seq0 TTTCACGGAACCAGGTCGTTGCTGGATACA
tetur01g07420 comp3410_seq0 AAATGTCAGGAGAGGAGAGTATGAACATTC
tetur01g07420 comp3410_seq0 ACTATGCCAAACTCTGGAATCACTTCCGGT
tetur01g07420 comp3410_seq0 ACTGGATCACAATCAAGGAGACGGATAAAC
tetur01g07420 comp3410_seq0 ACTTCCGGTTTACCTTTCCCATTCCCATCT
tetur01g07420 comp3410_seq0 AGAACCCTCTCAACCCGTTGAACCTTCGGT
tetur01g07420 comp3410_seq0 AGAAGTGCCATGACATCAATCTCTAAGATG
tetur01g07420 comp3410_seq0 AGACGGATAAACAATCGGAATGAGGGTCAT
tetur01g07420 comp3410_seq0 AGAGGAACCATCCTCATCATCAGAACCCTC
tetur01g07420 comp3410_seq0 AACACCACGACTATGCCAAACTCTGGAATC
tetur01g07420 comp3410_seq0 AGGAACCATCCTCATCATCAGAACCCTCTC
tetur01g07420 comp3410_seq0 AGGAGACGGATAAACAATCGGAATGAGGGT
tetur01g07420 comp3410_seq0 AACAGCGTTTCAGGATGTCAGTCCTTGCCC
tetur01g07420 comp3410_seq0 AGGTTTCACGGAACCAGGTCGTTGCTGGAT
tetur01g07420 comp3410_seq0 AGTATCCCAAACCTTCCTGGTCTTCCAAGT
tetur01g07420 comp3410_seq0 AGTCGCTCACGTTTACCAAGATGCCGTTGC
tetur01g07420 comp3410_seq0 AGTTGAATTGGCCCTGCAAGTGACAGGGAT
tetur01g07420 comp3410_seq0 ATACCCATCAACTGGATCACAATCAAGGAG
tetur01g07420 comp3410_seq0 ATCAACTGGATCACAATCAAGGAGACGGAT
tetur01g07420 comp3410_seq0 ATCACAATCAAGGAGACGGATAAACAATCG
tetur01g07420 comp3410_seq0 AAACCTTCCTGGTCTTCCAAGTCTTCCCAG
tetur01g07420 comp3410_seq0 ATCACCTCCGAAGGTTACGATTTCTCTGCC
tetur01g07420 comp3410_seq0 ATCAGAACCCTCTCAACCCGTTGAACCTTC
tetur01g07420 comp3410_seq0 AACCAGGTCGTTGCTGGATACAACACCATC
tetur01g07420 comp3410_seq0 ATCATGAAACTTTGGCTCATTCTCGCCTTT
tetur01g07420 comp3410_seq0 ATCGAGAGGAACCATCCTCATCATCAGAAC
tetur01g07420 comp3410_seq0 ATCGATGATCATGAACCCAAATCATTTCGC
tetur01g07420 comp3410_seq0 AACCCTCTCAACCCGTTGAACCTTCGGTTG
tetur01g07420 comp3410_seq0 ATCTACCGTAACCGGAGGAACTGATATCAC
tetur01g07420 comp3410_seq0 ATCTATGAATCGAGAGGAACCATCCTCATC
tetur01g07420 comp3410_seq0 ATGGATCTATGAATCGAGAGGAACCATCCT
tetur01g07420 comp3410_seq0 ATGGATTACCCACCGGATTACCGAGTATCC
tetur01g07420 comp3410_seq0 AACCTTCCTGGTCTTCCAAGTCTTCCCAGT
tetur01g07420 comp3410_seq0 ATTGGCCCTGCAAGTGACAGGGATATGGGT
tetur01g07420 comp3410_seq0 ATTGTTCAACAGCGTTTCAGGATGTCAGTC
tetur01g07420 comp3410_seq0 CAAACCTTCCTGGTCTTCCAAGTCTTCCCA
tetur01g07420 comp3410_seq0 CAAACTCTGGAATCACTTCCGGTTTACCTT
tetur01g07420 comp3410_seq0 CAAAGTGTCGATCCATCTACCGTAACCGGA
tetur01g07420 comp3410_seq0 CAACAGCGTTTCAGGATGTCAGTCCTTGCC
tetur01g07420 comp3410_seq0 CAACTCATCACAATCATGAAACTTTGGCTC
tetur01g07420 comp3410_seq0 CAACTGGATCACAATCAAGGAGACGGATAA
tetur01g07420 comp3410_seq0 CAAGAGCATCTTTGGCCTCACTACCGAATA
tetur01g07420 comp3410_seq0 CAAGGAGACGGATAAACAATCGGAATGAGG
tetur01g07420 comp3410_seq0 CAAGGAGAGGTTTCACGGAACCAGGTCGTT
tetur01g07420 comp3410_seq0 CAATATGGATCTATGAATCGAGAGGAACCA
tetur01g07420 comp3410_seq0 CACAATCAAGGAGACGGATAAACAATCGGA
tetur01g07420 comp3410_seq0 AACTCTGGAATCACTTCCGGTTTACCTTTC
tetur01g07420 comp3410_seq0 CACCACGACTATGCCAAACTCTGGAATCAC
tetur01g07420 comp3410_seq0 CACGACTATGCCAAACTCTGGAATCACTTC
tetur01g07420 comp3410_seq0 CACTATGGTCAAACAAGGAGAGGTTTCACG
tetur01g07420 comp3410_seq0 CACTTCCGGTTTACCTTTCCCATTCCCATC
tetur01g07420 comp3410_seq0 CATCCGCTTCCAATTGTTTACACTGAATAC
tetur01g07420 comp3410_seq0 CATCTACCGTAACCGGAGGAACTGATATCA
tetur01g07420 comp3410_seq0 CATCTCAATATGGATCTATGAATCGAGAGG
tetur01g07420 comp3410_seq0 CATCTTTGGCCTCACTACCGAATATAATCG
tetur01g07420 comp3410_seq0 CATTCATTGTTCAACAGCGTTTCAGGATGT
tetur01g07420 comp3410_seq0 CATTGACAGAGGATCATTCGTATCATCACA
tetur01g07420 comp3410_seq0 CATTGTTCAACAGCGTTTCAGGATGTCAGT
tetur01g07420 comp3410_seq0 CATTTCATCCGCTTCCAATTGTTTACACTG
tetur01g07420 comp3410_seq0 CCAAACCTTCCTGGTCTTCCAAGTCTTCCC
tetur01g07420 comp3410_seq0 CCAAACTCTGGAATCACTTCCGGTTTACCT
tetur01g07420 comp3410_seq0 CCAAAGTGTCGATCCATCTACCGTAACCGG
tetur01g07420 comp3410_seq0 CCACCGGATTACCGAGTATCCCAAACCTTC
tetur01g07420 comp3410_seq0 CCACGACTATGCCAAACTCTGGAATCACTT
tetur01g07420 comp3410_seq0 CCACTATGGTCAAACAAGGAGAGGTTTCAC
tetur01g07420 comp3410_seq0 CCATCTACCGTAACCGGAGGAACTGATATC
tetur01g07420 comp3410_seq0 CCATCTCAATATGGATCTATGAATCGAGAG
tetur01g07420 comp3410_seq0 CCATTCTATTGTCCTGGAAGTGAAGTACAA
tetur01g07420 comp3410_seq0 CCATTTCATCCGCTTCCAATTGTTTACACT
tetur01g07420 comp3410_seq0 CCCAAACCTTCCTGGTCTTCCAAGTCTTCC
tetur01g07420 comp3410_seq0 CCCATCTCAATATGGATCTATGAATCGAGA
tetur01g07420 comp3410_seq0 CCGAGTATCCCAAACCTTCCTGGTCTTCCA
tetur01g07420 comp3410_seq0 CCGGATTACCGAGTATCCCAAACCTTCCTG
tetur01g07420 comp3410_seq0 CCGTTGCCACTATGGTCAAACAAGGAGAGG
tetur01g07420 comp3410_seq0 CCTCACTACCGAATATAATCGATGATCATG
tetur01g07420 comp3410_seq0 CGACTATGCCAAACTCTGGAATCACTTCCG
tetur01g07420 comp3410_seq0 CGAGAGGAACCATCCTCATCATCAGAACCC
tetur01g07420 comp3410_seq0 AAGGAGACGGATAAACAATCGGAATGAGGG
tetur01g07420 comp3410_seq0 AAGGAGAGGTTTCACGGAACCAGGTCGTTG
tetur01g07420 comp3410_seq0 CGAGTATCCCAAACCTTCCTGGTCTTCCAA
tetur01g07420 comp3410_seq0 CGATGATCATGAACCCAAATCATTTCGCTT
tetur01g07420 comp3410_seq0 CGGAAAGGGACCAGACACCATCATAATTCA
tetur01g07420 comp3410_seq0 CGGATTACCGAGTATCCCAAACCTTCCTGG
tetur01g07420 comp3410_seq0 CGTTGCCACTATGGTCAAACAAGGAGAGGT
tetur01g07420 comp3410_seq0 CTACCGAATATAATCGATGATCATGAACCC
tetur01g07420 comp3410_seq0 CTACCGTAACCGGAGGAACTGATATCACCT
tetur01g07420 comp3410_seq0 CTAGTCAAGAGCATCTTTGGCCTCACTACC
tetur01g07420 comp3410_seq0 CTATGAATCGAGAGGAACCATCCTCATCAT
tetur01g07420 comp3410_seq0 CTATGCCAAACTCTGGAATCACTTCCGGTT
tetur01g07420 comp3410_seq0 CTCAACCCGTTGAACCTTCGGTTGCTGAAA
tetur01g07420 comp3410_seq0 CTCAATATGGATCTATGAATCGAGAGGAAC
tetur01g07420 comp3410_seq0 AAGTCGCTCACGTTTACCAAGATGCCGTTG
tetur01g07420 comp3410_seq0 CTCTAAGATGATTCAAGACAATTTCCCGAC
tetur01g07420 comp3410_seq0 CTCTCAACCCGTTGAACCTTCGGTTGCTGA
tetur01g07420 comp3410_seq0 CTCTGCCCTTACACCCTTGGTCAAAGGTCT
tetur01g07420 comp3410_seq0 AAGTGTCGATCCATCTACCGTAACCGGAGG
tetur01g07420 comp3410_seq0 CTGATGGATTACCCACCGGATTACCGAGTA
tetur01g07420 comp3410_seq0 CTGCCCTTACACCCTTGGTCAAAGGTCTAA
tetur01g07420 comp3410_seq0 CTGGATCACAATCAAGGAGACGGATAAACA
tetur01g07420 comp3410_seq0 CTTCCGGTTTACCTTTCCCATTCCCATCTC
tetur01g07420 comp3410_seq0 AATCAAGGAGACGGATAAACAATCGGAATG
tetur01g07420 comp3410_seq0 CTTTCCCATTCCCATCTCAATATGGATCTA
tetur01g07420 comp3410_seq0 CTTTGGCCTCACTACCGAATATAATCGATG
tetur01g07420 comp3410_seq0 GAACCAGGTCGTTGCTGGATACAACACCAT
tetur01g07420 comp3410_seq0 GAACCCTCTCAACCCGTTGAACCTTCGGTT
tetur01g07420 comp3410_seq0 GAATCACTTCCGGTTTACCTTTCCCATTCC
tetur01g07420 comp3410_seq0 GAATCGAGAGGAACCATCCTCATCATCAGA
tetur01g07420 comp3410_seq0 GAATTGGCCCTGCAAGTGACAGGGATATGG
tetur01g07420 comp3410_seq0 GACGGATAAACAATCGGAATGAGGGTCATT
tetur01g07420 comp3410_seq0 GACTATGCCAAACTCTGGAATCACTTCCGG
tetur01g07420 comp3410_seq0 GAGACGGATAAACAATCGGAATGAGGGTCA
tetur01g07420 comp3410_seq0 GAGAGGAACCATCCTCATCATCAGAACCCT
tetur01g07420 comp3410_seq0 GAGGAACCATCCTCATCATCAGAACCCTCT
tetur01g07420 comp3410_seq0 GAGTATCCCAAACCTTCCTGGTCTTCCAAG
tetur01g07420 comp3410_seq0 GATACCCATCAACTGGATCACAATCAAGGA
tetur01g07420 comp3410_seq0 GATCACAATCAAGGAGACGGATAAACAATC
tetur01g07420 comp3410_seq0 GATCTATGAATCGAGAGGAACCATCCTCAT
tetur01g07420 comp3410_seq0 AATGTCAGGAGAGGAGAGTATGAACATTCT
tetur01g07420 comp3410_seq0 GATGGATTACCCACCGGATTACCGAGTATC
tetur01g07420 comp3410_seq0 GATTACCGAGTATCCCAAACCTTCCTGGTC
tetur01g07420 comp3410_seq0 GCCAAACTCTGGAATCACTTCCGGTTTACC
tetur01g07420 comp3410_seq0 GCCACTATGGTCAAACAAGGAGAGGTTTCA
tetur01g07420 comp3410_seq0 GCCGTTGCCACTATGGTCAAACAAGGAGAG
tetur01g07420 comp3410_seq0 GGAACCAGGTCGTTGCTGGATACAACACCA
tetur01g07420 comp3410_seq0 GGAATCACTTCCGGTTTACCTTTCCCATTC
tetur01g07420 comp3410_seq0 GGAGACGGATAAACAATCGGAATGAGGGTC
tetur01g07420 comp3410_seq0 GGATCACAATCAAGGAGACGGATAAACAAT
tetur01g07420 comp3410_seq0 GGATCTATGAATCGAGAGGAACCATCCTCA
tetur01g07420 comp3410_seq0 ACAAGGAGAGGTTTCACGGAACCAGGTCGT
tetur01g07420 comp3410_seq0 GGATTACCGAGTATCCCAAACCTTCCTGGT
tetur01g07420 comp3410_seq0 GGTTCATTCATTGTTCAACAGCGTTTCAGG
tetur01g07420 comp3410_seq0 GGTTTCACGGAACCAGGTCGTTGCTGGATA
tetur01g07420 comp3410_seq0 GTAACACCACGACTATGCCAAACTCTGGAA
tetur01g07420 comp3410_seq0 GTATCCCAAACCTTCCTGGTCTTCCAAGTC
tetur01g07420 comp3410_seq0 GTCAAGAGCATCTTTGGCCTCACTACCGAA
tetur01g07420 comp3410_seq0 ACAGCGTTTCAGGATGTCAGTCCTTGCCCT
tetur01g07420 comp3410_seq0 GTCGATCCATCTACCGTAACCGGAGGAACT
tetur01g08460 comp4962_seq0 GTGATCCTTGGCCTCGTGTATTGTCATCAC
tetur01g08460 comp4962_seq0 GTGATTCACTTCGAAGCATGACAGTCCTCC
tetur01g08460 comp4962_seq0 GTGGAATGCTCGAAGCAGATCCCGATATCC
tetur01g08460 comp4962_seq0 GTGTATTGTCATCACAACTCTAGGGATGGC
tetur01g08460 comp4962_seq0 GTGTTAATCTGATGGGCGGTAATTCTGTCA
tetur01g08460 comp4962_seq0 GTTAATCTGATGGGCGGTAATTCTGTCAAT
tetur01g08460 comp4962_seq0 ACATCTGGCTACAGACCGCAACAATACGAT
tetur01g08460 comp4962_seq0 GTTCAGCTGCCCATAAGTCCAGTAAAGCAA
tetur01g08460 comp4962_seq0 GTTTGGAGTATCTTCATTCCAGAGGCGTAA
tetur01g08460 comp4962_seq0 TAATGTGATCCTTGGCCTCGTGTATTGTCA
tetur01g08460 comp4962_seq0 TACATAACCCAAACATCTGGCTACAGACCG
tetur01g08460 comp4962_seq0 TACTTCAGCCGATTTCTTATCAATGGCCAC
tetur01g08460 comp4962_seq0 TAGACGCAGTTCAGCTGCCCATAAGTCCAG
tetur01g08460 comp4962_seq0 TAGGGATGGCCACTCCTCTTCGTGAATCTG
tetur01g08460 comp4962_seq0 TATCAATGGCCACTGCCGCATCTCAAGGGA
tetur01g08460 comp4962_seq0 TATCCAAATTCGGAATCACGATTGGCTGAG
tetur01g08460 comp4962_seq0 TATCCGATTCACCCTTATCCAAATTCGGAA
tetur01g08460 comp4962_seq0 TATTGTCATCACAACTCTAGGGATGGCCAC
tetur01g08460 comp4962_seq0 TCACAACTCTAGGGATGGCCACTCCTCTTC
tetur01g08460 comp4962_seq0 TCACGATTGGCTGAGGAAGAAGCAGGTTCA
tetur01g08460 comp4962_seq0 TCACTTCGAAGCATGACAGTCCTCCCGTAC
tetur01g08460 comp4962_seq0 TCAGACGATGATGGTGTTAATCTGATGGGC
tetur01g08460 comp4962_seq0 TCAGCCGATTTCTTATCAATGGCCACTGCC
tetur01g08460 comp4962_seq0 TCATACCCATTTGAAGGTGATACTGTGTAC
tetur01g08460 comp4962_seq0 TCATCTTGCCGAAATTTGGCGCGGATCTTA
tetur01g08460 comp4962_seq0 TCCAAATTCGGAATCACGATTGGCTGAGGA
tetur01g08460 comp4962_seq0 TCCGATTCACCCTTATCCAAATTCGGAATC
tetur01g08460 comp4962_seq0 TCCTCTTCGTGAATCTGCTTTCCTGATTGA
tetur01g08460 comp4962_seq0 TCGAAGCAGATCCCGATATCCGATTCACCC
tetur01g08460 comp4962_seq0 ACCCTTATCCAAATTCGGAATCACGATTGG
tetur01g08460 comp4962_seq0 TCGTGTATTGTCATCACAACTCTAGGGATG
tetur01g08460 comp4962_seq0 TCTAGACGCAGTTCAGCTGCCCATAAGTCC
tetur01g08460 comp4962_seq0 TCTAGGGATGGCCACTCCTCTTCGTGAATC
tetur01g08460 comp4962_seq0 TCTGGCTACAGACCGCAACAATACGATCAG
tetur01g08460 comp4962_seq0 TCTGTCAATCATCTTGCCGAAATTTGGCGC
tetur01g08460 comp4962_seq0 TCTTACATAACCCAAACATCTGGCTACAGA
tetur01g08460 comp4962_seq0 TCTTATCAATGGCCACTGCCGCATCTCAAG
tetur01g08460 comp4962_seq0 TCTTCGGGTGTAACATTATACAACATCACC
tetur01g08460 comp4962_seq0 TGACAGTCCTCCCGTACCTGCATAACCTTC
tetur01g08460 comp4962_seq0 TGAGCCACTCTCATTCCACCGGGTCAATAG
tetur01g08460 comp4962_seq0 TGAGGAAGAAGCAGGTTCAAGATTGTTGCC
tetur01g08460 comp4962_seq0 TGATCCTTGGCCTCGTGTATTGTCATCACA
tetur01g08460 comp4962_seq0 TGATGGGCGGTAATTCTGTCAATCATCTTG
tetur01g08460 comp4962_seq0 TGATGGTGTTAATCTGATGGGCGGTAATTC
tetur01g08460 comp4962_seq0 TGATTCACTTCGAAGCATGACAGTCCTCCC
tetur01g08460 comp4962_seq0 TGATTTGTGGAATGCTCGAAGCAGATCCCG
tetur01g08460 comp4962_seq0 TGCCGAAATTTGGCGCGGATCTTACATAAC
tetur01g08460 comp4962_seq0 TGCTCGAAGCAGATCCCGATATCCGATTCA
tetur01g08460 comp4962_seq0 TGGAATGCTCGAAGCAGATCCCGATATCCG
tetur01g08460 comp4962_seq0 TGGAGTATCTTCATTCCAGAGGCGTAATCC
tetur01g08460 comp4962_seq0 TGGCCACTCCTCTTCGTGAATCTGCTTTCC
tetur01g08460 comp4962_seq0 TGGCCTCGTGTATTGTCATCACAACTCTAG
tetur01g08460 comp4962_seq0 TGGGCGGTAATTCTGTCAATCATCTTGCCG
tetur01g08460 comp4962_seq0 TGGTCAGTATGTAATGGGTGATGTTCTTGG
tetur01g08460 comp4962_seq0 TGTAATGGGTGATGTTCTTGGTGATGGTTC
tetur01g08460 comp4962_seq0 TGTATTGTCATCACAACTCTAGGGATGGCC
tetur01g08460 comp4962_seq0 TGTGATCCTTGGCCTCGTGTATTGTCATCA
tetur01g08460 comp4962_seq0 TGTGGAATGCTCGAAGCAGATCCCGATATC
tetur01g08460 comp4962_seq0 TGTTAATCTGATGGGCGGTAATTCTGTCAA
tetur01g08460 comp4962_seq0 ACGAGTAGACAATCAGACGATGATGGTGTT
tetur01g08460 comp4962_seq0 TTAATCTGATGGGCGGTAATTCTGTCAATC
tetur01g08460 comp4962_seq0 TTAATGTGATCCTTGGCCTCGTGTATTGTC
tetur01g08460 comp4962_seq0 TTACATAACCCAAACATCTGGCTACAGACC
tetur01g08460 comp4962_seq0 TTATACAACATCACCACCGGATCATACCCA
tetur01g08460 comp4962_seq0 TTATCCAAATTCGGAATCACGATTGGCTGA
tetur01g08460 comp4962_seq0 TTCACTTCGAAGCATGACAGTCCTCCCGTA
tetur01g08460 comp4962_seq0 TTCAGCCGATTTCTTATCAATGGCCACTGC
tetur01g08460 comp4962_seq0 TTCAGCTGCCCATAAGTCCAGTAAAGCAAA
tetur01g08460 comp4962_seq0 ACGATTGGCTGAGGAAGAAGCAGGTTCAAG
tetur01g08460 comp4962_seq0 TTCCCAGCGAGTCCACGAGTAGACAATCAG
tetur01g08460 comp4962_seq0 TTCTCTAGACGCAGTTCAGCTGCCCATAAG
tetur01g08460 comp4962_seq0 TTCTGTCAATCATCTTGCCGAAATTTGGCG
tetur01g08460 comp4962_seq0 TTCTTATCAATGGCCACTGCCGCATCTCAA
tetur01g08460 comp4962_seq0 TTGCCGAAATTTGGCGCGGATCTTACATAA
tetur01g08460 comp4962_seq0 ACGGGTTCAAGATTGATATTTGGTCTTCGG
tetur01g08460 comp4962_seq0 TTGGAGTATCTTCATTCCAGAGGCGTAATC
tetur01g08460 comp4962_seq0 TTGGCCTCGTGTATTGTCATCACAACTCTA
tetur01g08460 comp4962_seq0 TTGGCGCGGATCTTACATAACCCAAACATC
tetur01g08460 comp4962_seq0 TTGGCTGAGGAAGAAGCAGGTTCAAGATTG
tetur01g08460 comp4962_seq0 TTGTCATCACAACTCTAGGGATGGCCACTC
tetur01g08460 comp4962_seq0 TTGTCTTCCCTGATTTGTGGAATGCTCGAA
tetur01g08460 comp4962_seq0 TTGTTGCCCTGTTGTTATACCCGCTCGTCC
tetur01g08460 comp4962_seq0 TTTCCCAGCGAGTCCACGAGTAGACAATCA
tetur01g08460 comp4962_seq0 TTTCTTATCAATGGCCACTGCCGCATCTCA
tetur01g08460 comp4962_seq0 ACTCCTCTTCGTGAATCTGCTTTCCTGATT
tetur01g08460 comp4962_seq0 AAATTCTCTAGACGCAGTTCAGCTGCCCAT
tetur01g08460 comp4962_seq0 ACTTCAGCCGATTTCTTATCAATGGCCACT
tetur01g08460 comp4962_seq0 ACTTCGAAGCATGACAGTCCTCCCGTACCT
tetur01g08460 comp4962_seq0 AGAAGCAGGTTCAAGATTGTTGCCCTGTTG
tetur01g08460 comp4962_seq0 AGACAATCAGACGATGATGGTGTTAATCTG
tetur01g08460 comp4962_seq0 AGACGATGATGGTGTTAATCTGATGGGCGG
tetur01g08460 comp4962_seq0 AGACGCAGTTCAGCTGCCCATAAGTCCAGT
tetur01g08460 comp4962_seq0 AGAGGCGTAATCCATAAAGACATTAAACCG
tetur01g08460 comp4962_seq0 AGATTGTTGCCCTGTTGTTATACCCGCTCG
tetur01g08460 comp4962_seq0 AGCAGATCCCGATATCCGATTCACCCTTAT
tetur01g08460 comp4962_seq0 AGCATGACAGTCCTCCCGTACCTGCATAAC
tetur01g08460 comp4962_seq0 AGCGAAATTCATTGGTCAGTATGTAATGGG
tetur01g08460 comp4962_seq0 AGCGAGTCCACGAGTAGACAATCAGACGAT
tetur01g08460 comp4962_seq0 AGGAAGAAGCAGGTTCAAGATTGTTGCCCT
tetur01g08460 comp4962_seq0 AGTCCACGAGTAGACAATCAGACGATGATG
tetur01g08460 comp4962_seq0 AGTCCTCCCGTACCTGCATAACCTTCATTT
tetur01g08460 comp4962_seq0 ATCACAACTCTAGGGATGGCCACTCCTCTT
tetur01g08460 comp4962_seq0 ATCAGACGATGATGGTGTTAATCTGATGGG
tetur01g08460 comp4962_seq0 ATCATCTTGCCGAAATTTGGCGCGGATCTT
tetur01g08460 comp4962_seq0 ATCCAAATTCGGAATCACGATTGGCTGAGG
tetur01g08460 comp4962_seq0 ATCCGATTCACCCTTATCCAAATTCGGAAT
tetur01g08460 comp4962_seq0 ATCCTTGGCCTCGTGTATTGTCATCACAAC
tetur01g08460 comp4962_seq0 ATCGAATGAGCCACTCTCATTCCACCGGGT
tetur01g08460 comp4962_seq0 ATCTGATGGGCGGTAATTCTGTCAATCATC
tetur01g08460 comp4962_seq0 ATCTTACATAACCCAAACATCTGGCTACAG
tetur01g08460 comp4962_seq0 ATGACAGTCCTCCCGTACCTGCATAACCTT
tetur01g08460 comp4962_seq0 ATGATGGTGTTAATCTGATGGGCGGTAATT
tetur01g08460 comp4962_seq0 ATGCTCGAAGCAGATCCCGATATCCGATTC
tetur01g08460 comp4962_seq0 ATGGCCACTCCTCTTCGTGAATCTGCTTTC
tetur01g08460 comp4962_seq0 ATGGGCGGTAATTCTGTCAATCATCTTGCC
tetur01g08460 comp4962_seq0 ATGGTGTTAATCTGATGGGCGGTAATTCTG
tetur01g08460 comp4962_seq0 ATGTAATGGGTGATGTTCTTGGTGATGGTT
tetur01g08460 comp4962_seq0 ATGTGATCCTTGGCCTCGTGTATTGTCATC
tetur01g08460 comp4962_seq0 ATTCACTTCGAAGCATGACAGTCCTCCCGT
tetur01g08460 comp4962_seq0 ATTCCACCGGGTCAATAGTGTGGAGATTCT
tetur01g08460 comp4962_seq0 ATTCGGAATCACGATTGGCTGAGGAAGAAG
tetur01g08460 comp4962_seq0 ATTGTCATCACAACTCTAGGGATGGCCACT
tetur01g08460 comp4962_seq0 ATTGTTGCCCTGTTGTTATACCCGCTCGTC
tetur01g08460 comp4962_seq0 ATTTGTGGAATGCTCGAAGCAGATCCCGAT
tetur01g08460 comp4962_seq0 CAAATTCGGAATCACGATTGGCTGAGGAAG
tetur01g08460 comp4962_seq0 CAATCAGACGATGATGGTGTTAATCTGATG
tetur01g08460 comp4962_seq0 CAATCATCTTGCCGAAATTTGGCGCGGATC
tetur01g08460 comp4962_seq0 CAATTAATGTGATCCTTGGCCTCGTGTATT
tetur01g08460 comp4962_seq0 CACCCTTATCCAAATTCGGAATCACGATTG
tetur01g08460 comp4962_seq0 CACGAGTAGACAATCAGACGATGATGGTGT
tetur01g08460 comp4962_seq0 CACGATTGGCTGAGGAAGAAGCAGGTTCAA
tetur01g08460 comp4962_seq0 CACGGGTTCAAGATTGATATTTGGTCTTCG
tetur01g08460 comp4962_seq0 CACTCCTCTTCGTGAATCTGCTTTCCTGAT
tetur01g08460 comp4962_seq0 CAGACGATGATGGTGTTAATCTGATGGGCG
tetur01g08460 comp4962_seq0 CAGATCCCGATATCCGATTCACCCTTATCC
tetur01g08460 comp4962_seq0 CAGGTTCAAGATTGTTGCCCTGTTGTTATA
tetur01g08460 comp4962_seq0 CAGTTCAGCTGCCCATAAGTCCAGTAAAGC
tetur01g08460 comp4962_seq0 CATAACCCAAACATCTGGCTACAGACCGCA
tetur01g08460 comp4962_seq0 CATACCCATTTGAAGGTGATACTGTGTACA
tetur01g08460 comp4962_seq0 CATCACAACTCTAGGGATGGCCACTCCTCT
tetur01g08460 comp4962_seq0 AAGAAGCAGGTTCAAGATTGTTGCCCTGTT
tetur01g08460 comp4962_seq0 CATCTGGCTACAGACCGCAACAATACGATC
tetur01g08460 comp4962_seq0 CATCTTGCCGAAATTTGGCGCGGATCTTAC
tetur01g08460 comp4962_seq0 CATGACAGTCCTCCCGTACCTGCATAACCT
tetur01g08460 comp4962_seq0 CATTCCACCGGGTCAATAGTGTGGAGATTC
tetur01g08460 comp4962_seq0 CCAAATTCGGAATCACGATTGGCTGAGGAA
tetur01g08460 comp4962_seq0 CCACGAGTAGACAATCAGACGATGATGGTG
tetur01g08460 comp4962_seq0 CCACTCCTCTTCGTGAATCTGCTTTCCTGA
tetur01g08460 comp4962_seq0 AAGATTGTTGCCCTGTTGTTATACCCGCTC
tetur01g08460 comp4962_seq0 CCCTGATTTGTGGAATGCTCGAAGCAGATC
tetur01g08460 comp4962_seq0 CCGATATCCGATTCACCCTTATCCAAATTC
tetur01g08460 comp4962_seq0 AAGCAGGTTCAAGATTGTTGCCCTGTTGTT
tetur01g08460 comp4962_seq0 CCGATTCACCCTTATCCAAATTCGGAATCA
tetur01g08460 comp4962_seq0 CCTCGTGTATTGTCATCACAACTCTAGGGA
tetur01g08460 comp4962_seq0 CCTGATTTGTGGAATGCTCGAAGCAGATCC
tetur01g08460 comp4962_seq0 CCTTATCCAAATTCGGAATCACGATTGGCT
tetur01g08460 comp4962_seq0 CCTTGGCCTCGTGTATTGTCATCACAACTC
tetur01g08460 comp4962_seq0 CGAAATTCATTGGTCAGTATGTAATGGGTG
tetur01g08460 comp4962_seq0 CGAAATTTGGCGCGGATCTTACATAACCCA
tetur01g08460 comp4962_seq0 CGAAGCAGATCCCGATATCCGATTCACCCT
tetur01g08460 comp4962_seq0 CGAGTAGACAATCAGACGATGATGGTGTTA
tetur01g08460 comp4962_seq0 CGAGTCCACGAGTAGACAATCAGACGATGA
tetur01g08460 comp4962_seq0 CGATATCCGATTCACCCTTATCCAAATTCG
tetur01g08460 comp4962_seq0 CGATGATGGTGTTAATCTGATGGGCGGTAA
tetur01g08460 comp4962_seq0 CGATTCACCCTTATCCAAATTCGGAATCAC
tetur01g08460 comp4962_seq0 CGATTGGCTGAGGAAGAAGCAGGTTCAAGA
tetur01g08460 comp4962_seq0 CGGATCTTACATAACCCAAACATCTGGCTA
tetur01g08460 comp4962_seq0 CGTAAAGATAAGCGATTTCGGTGTCTCCGA
tetur01g08460 comp4962_seq0 CGTGTATTGTCATCACAACTCTAGGGATGG
tetur01g08460 comp4962_seq0 CTAGACGCAGTTCAGCTGCCCATAAGTCCA
tetur01g08460 comp4962_seq0 CTAGGGATGGCCACTCCTCTTCGTGAATCT
tetur01g08460 comp4962_seq0 CTCCTCTTCGTGAATCTGCTTTCCTGATTG
tetur01g08460 comp4962_seq0 CTCGAAGCAGATCCCGATATCCGATTCACC
tetur01g08460 comp4962_seq0 CTCGTGTATTGTCATCACAACTCTAGGGAT
tetur01g08460 comp4962_seq0 CTCTAGACGCAGTTCAGCTGCCCATAAGTC
tetur01g08460 comp4962_seq0 CTCTAGGGATGGCCACTCCTCTTCGTGAAT
tetur01g08460 comp4962_seq0 CTGAGGAAGAAGCAGGTTCAAGATTGTTGC
tetur01g08460 comp4962_seq0 CTGATGGGCGGTAATTCTGTCAATCATCTT
tetur01g08460 comp4962_seq0 CTGATTTGTGGAATGCTCGAAGCAGATCCC
tetur01g08460 comp4962_seq0 CTGTCAATCATCTTGCCGAAATTTGGCGCG
tetur01g08460 comp4962_seq0 CTTACATAACCCAAACATCTGGCTACAGAC
tetur01g08460 comp4962_seq0 CTTATCAATGGCCACTGCCGCATCTCAAGG
tetur01g08460 comp4962_seq0 CTTATCCAAATTCGGAATCACGATTGGCTG
tetur01g08460 comp4962_seq0 CTTCAGCCGATTTCTTATCAATGGCCACTG
tetur01g08460 comp4962_seq0 CTTCGGGTGTAACATTATACAACATCACCA
tetur01g08460 comp4962_seq0 CTTGCCGAAATTTGGCGCGGATCTTACATA
tetur01g08460 comp4962_seq0 CTTGGCCTCGTGTATTGTCATCACAACTCT
tetur01g08460 comp4962_seq0 AATCAGACGATGATGGTGTTAATCTGATGG
tetur01g08460 comp4962_seq0 AATCATCTTGCCGAAATTTGGCGCGGATCT
tetur01g08460 comp4962_seq0 GAAATTTGGCGCGGATCTTACATAACCCAA
tetur01g08460 comp4962_seq0 GAAGAAGCAGGTTCAAGATTGTTGCCCTGT
tetur01g08460 comp4962_seq0 GAAGCAGATCCCGATATCCGATTCACCCTT
tetur01g08460 comp4962_seq0 GAAGCAGGTTCAAGATTGTTGCCCTGTTGT
tetur01g08460 comp4962_seq0 GAAGCATGACAGTCCTCCCGTACCTGCATA
tetur01g08460 comp4962_seq0 GAATGAGCCACTCTCATTCCACCGGGTCAA
tetur01g08460 comp4962_seq0 GAATGCTCGAAGCAGATCCCGATATCCGAT
tetur01g08460 comp4962_seq0 GACAATCAGACGATGATGGTGTTAATCTGA
tetur01g08460 comp4962_seq0 GACAGTCCTCCCGTACCTGCATAACCTTCA
tetur01g08460 comp4962_seq0 GACGATGATGGTGTTAATCTGATGGGCGGT
tetur01g08460 comp4962_seq0 GACGCAGTTCAGCTGCCCATAAGTCCAGTA
tetur01g08460 comp4962_seq0 GAGGAAGAAGCAGGTTCAAGATTGTTGCCC
tetur01g08460 comp4962_seq0 GAGGCGTAATCCATAAAGACATTAAACCGG
tetur01g08460 comp4962_seq0 GAGTAGACAATCAGACGATGATGGTGTTAA
tetur01g08460 comp4962_seq0 GAGTATCTTCATTCCAGAGGCGTAATCCAT
tetur01g08460 comp4962_seq0 GAGTCCACGAGTAGACAATCAGACGATGAT
tetur01g08460 comp4962_seq0 GATATCCGATTCACCCTTATCCAAATTCGG
tetur01g08460 comp4962_seq0 GATCCCGATATCCGATTCACCCTTATCCAA
tetur01g08460 comp4962_seq0 GATCCTTGGCCTCGTGTATTGTCATCACAA
tetur01g08460 comp4962_seq0 GATCTTACATAACCCAAACATCTGGCTACA
tetur01g08460 comp4962_seq0 AATGTGATCCTTGGCCTCGTGTATTGTCAT
tetur01g08460 comp4962_seq0 GATGATGGTGTTAATCTGATGGGCGGTAAT
tetur01g08460 comp4962_seq0 GATGGCCACTCCTCTTCGTGAATCTGCTTT
tetur01g08460 comp4962_seq0 GATGGGCGGTAATTCTGTCAATCATCTTGC
tetur01g08460 comp4962_seq0 GATGGTGTTAATCTGATGGGCGGTAATTCT
tetur01g08460 comp4962_seq0 GATTCACCCTTATCCAAATTCGGAATCACG
tetur01g08460 comp4962_seq0 GATTCACTTCGAAGCATGACAGTCCTCCCG
tetur01g08460 comp4962_seq0 GATTGACGATGAATCGAATGAGCCACTCTC
tetur01g08460 comp4962_seq0 GATTGGCTGAGGAAGAAGCAGGTTCAAGAT
tetur01g08460 comp4962_seq0 GATTGTTGCCCTGTTGTTATACCCGCTCGT
tetur01g08460 comp4962_seq0 GATTTGTGGAATGCTCGAAGCAGATCCCGA
tetur01g08460 comp4962_seq0 GCAAAGTCACGGTTACTTTAGTCAATTGCT
tetur01g08460 comp4962_seq0 GCAGATCCCGATATCCGATTCACCCTTATC
tetur01g08460 comp4962_seq0 GCAGGTTCAAGATTGTTGCCCTGTTGTTAT
tetur01g08460 comp4962_seq0 GCCACTCCTCTTCGTGAATCTGCTTTCCTG
tetur01g08460 comp4962_seq0 GCCGAAATTTGGCGCGGATCTTACATAACC
tetur01g08460 comp4962_seq0 GCGAAATTCATTGGTCAGTATGTAATGGGT
tetur01g08460 comp4962_seq0 GCGAGTCCACGAGTAGACAATCAGACGATG
tetur01g08460 comp4962_seq0 GCGCGGATCTTACATAACCCAAACATCTGG
tetur01g08460 comp4962_seq0 GCGGATCTTACATAACCCAAACATCTGGCT
tetur01g08460 comp4962_seq0 AATTTGGCGCGGATCTTACATAACCCAAAC
tetur01g08460 comp4962_seq0 GCTCGAAGCAGATCCCGATATCCGATTCAC
tetur01g08460 comp4962_seq0 GCTGAGGAAGAAGCAGGTTCAAGATTGTTG
tetur01g08460 comp4962_seq0 GGAAGAAGCAGGTTCAAGATTGTTGCCCTG
tetur01g08460 comp4962_seq0 GGAATGCTCGAAGCAGATCCCGATATCCGA
tetur01g08460 comp4962_seq0 ACAACTCTAGGGATGGCCACTCCTCTTCGT
tetur01g08460 comp4962_seq0 GGAGTATCTTCATTCCAGAGGCGTAATCCA
tetur01g08460 comp4962_seq0 GGATCTTACATAACCCAAACATCTGGCTAC
tetur01g08460 comp4962_seq0 GGCCTCGTGTATTGTCATCACAACTCTAGG
tetur01g08460 comp4962_seq0 GGCGCGGATCTTACATAACCCAAACATCTG
tetur01g08460 comp4962_seq0 GGCGGTAATTCTGTCAATCATCTTGCCGAA
tetur01g08460 comp4962_seq0 GGCTGAGGAAGAAGCAGGTTCAAGATTGTT
tetur01g08460 comp4962_seq0 GGGCGGTAATTCTGTCAATCATCTTGCCGA
tetur01g08460 comp4962_seq0 GGTCAGTATGTAATGGGTGATGTTCTTGGT
tetur01g08460 comp4962_seq0 GGTGTTAATCTGATGGGCGGTAATTCTGTC
tetur01g08460 comp4962_seq0 GTAAAGATAAGCGATTTCGGTGTCTCCGAA
tetur01g08460 comp4962_seq0 GTAATGGGTGATGTTCTTGGTGATGGTTCA
tetur01g08460 comp4962_seq0 GTAGACAATCAGACGATGATGGTGTTAATC
tetur01g08460 comp4962_seq0 GTATTGTCATCACAACTCTAGGGATGGCCA
tetur01g08460 comp4962_seq0 GTCAATCATCTTGCCGAAATTTGGCGCGGA
tetur01g08460 comp4962_seq0 GTCAATTGCTTGAAGGTTTGGAGTATCTTC
tetur01g08460 comp4962_seq0 GTCAGTATGTAATGGGTGATGTTCTTGGTG
tetur01g08460 comp4962_seq0 GTCCACGAGTAGACAATCAGACGATGATGG
tetur01g08460 comp4962_seq0 ACAGTCCTCCCGTACCTGCATAACCTTCAT
tetur01g08940 comp4102_seq0 GTGCACTTTGAGCCACTCTCATATCGCAGT
tetur01g08940 comp4102_seq0 TAATCAACTTGCACCAATCCTTCCGGATTC
tetur01g08940 comp4102_seq0 TAATCGGATGGCGCTCTCCCAATCAATTCA
tetur01g08940 comp4102_seq0 TAATTGAGATGACGGTTTCCCATCAGCCTA
tetur01g08940 comp4102_seq0 TATCCTGGATCATTCAAGTGAAGCCGAAAG
tetur01g08940 comp4102_seq0 TCACGTGCACTTTGAGCCACTCTCATATCG
tetur01g08940 comp4102_seq0 TCCACCACCGATAAATCATTACAGAAAGAC
tetur01g08940 comp4102_seq0 TCGCCAGAAGACTACAAGAACATCACTTTG
tetur01g08940 comp4102_seq0 TCTTAATCAACTTGCACCAATCCTTCCGGA
tetur01g08940 comp4102_seq0 TGAGATGACGGTTTCCCATCAGCCTAAAGC
tetur01g08940 comp4102_seq0 TGATTCAAGAATCGCCAGAAGACTACAAGA
tetur01g08940 comp4102_seq0 TGCCTAAAGCCATTTGATTCAACCACCCAG
tetur01g08940 comp4102_seq0 TTAATAATCGGATGGCGCTCTCCCAATCAA
tetur01g08940 comp4102_seq0 AAATGCCTAAAGCCATTTGATTCAACCACC
tetur01g08940 comp4102_seq0 TTCACGTGCACTTTGAGCCACTCTCATATC
tetur01g08940 comp4102_seq0 TTGAGATGACGGTTTCCCATCAGCCTAAAG
tetur01g08940 comp4102_seq0 TTGAGCCACTCTCATATCGCAGTTCATCAA
tetur01g08940 comp4102_seq0 TTGGTGCATATTGAAGGTGAGTATGGCGGA
tetur01g08940 comp4102_seq0 TTTGTGTTCCCTGTTTGGTTTGGAGTTTCA
tetur01g08940 comp4102_seq0 ACTACAGCTCATCTCACTTTACTCACCAAC
tetur01g08940 comp4102_seq0 ACTTGCACCAATCCTTCCGGATTCAATTCC
tetur01g08940 comp4102_seq0 ACTTTGAGCCACTCTCATATCGCAGTTCAT
tetur01g08940 comp4102_seq0 AGAATCGCCAGAAGACTACAAGAACATCAC
tetur01g08940 comp4102_seq0 AGATGACGGTTTCCCATCAGCCTAAAGCTT
tetur01g08940 comp4102_seq0 AGCCACTCTCATATCGCAGTTCATCAATTG
tetur01g08940 comp4102_seq0 ATAATCGGATGGCGCTCTCCCAATCAATTC
tetur01g08940 comp4102_seq0 ATCGCCAGAAGACTACAAGAACATCACTTT
tetur01g08940 comp4102_seq0 CAAATTGGTGCATATTGAAGGTGAGTATGG
tetur01g08940 comp4102_seq0 CAACTTGCACCAATCCTTCCGGATTCAATT
tetur01g08940 comp4102_seq0 CACGTGCACTTTGAGCCACTCTCATATCGC
tetur01g08940 comp4102_seq0 CAGAAGACTACAAGAACATCACTTTGCCTC
tetur01g08940 comp4102_seq0 AACTTGCACCAATCCTTCCGGATTCAATTC
tetur01g08940 comp4102_seq0 CATCTCACTTTACTCACCAACATCAGAGAC
tetur01g08940 comp4102_seq0 CCAAATTGGTGCATATTGAAGGTGAGTATG
tetur01g08940 comp4102_seq0 CCACCACCGATAAATCATTACAGAAAGACT
tetur01g08940 comp4102_seq0 CCACTTAAGACGGAAGCCAATCTACAATTA
tetur01g08940 comp4102_seq0 CCAGAAGACTACAAGAACATCACTTTGCCT
tetur01g08940 comp4102_seq0 CCTAAAGCCATTTGATTCAACCACCCAGAA
tetur01g08940 comp4102_seq0 CGCCAGAAGACTACAAGAACATCACTTTGC
tetur01g08940 comp4102_seq0 CGTGCACTTTGAGCCACTCTCATATCGCAG
tetur01g08940 comp4102_seq0 CTAAAGCCATTTGATTCAACCACCCAGAAA
tetur01g08940 comp4102_seq0 CTACAGCTCATCTCACTTTACTCACCAACA
tetur01g08940 comp4102_seq0 CTCCCAATCAATTCACATGCTATTAACGTG
tetur01g08940 comp4102_seq0 CTCTCCCAATCAATTCACATGCTATTAACG
tetur01g08940 comp4102_seq0 CTTAATCAACTTGCACCAATCCTTCCGGAT
tetur01g08940 comp4102_seq0 CTTGCACCAATCCTTCCGGATTCAATTCCA
tetur01g08940 comp4102_seq0 GAACAGAGTAATGCTCTAGATTTGACCTCA
tetur01g08940 comp4102_seq0 GAAGACTACAAGAACATCACTTTGCCTCAT
tetur01g08940 comp4102_seq0 AATCGCCAGAAGACTACAAGAACATCACTT
tetur01g08940 comp4102_seq0 GAATCGCCAGAAGACTACAAGAACATCACT
tetur01g08940 comp4102_seq0 AATCGGATGGCGCTCTCCCAATCAATTCAC
tetur01g08940 comp4102_seq0 GACAAAGGAAGTCAAGCGATGAATCAACGA
tetur01g08940 comp4102_seq0 GAGATGACGGTTTCCCATCAGCCTAAAGCT
tetur01g08940 comp4102_seq0 GAGCCACTCTCATATCGCAGTTCATCAATT
tetur01g08940 comp4102_seq0 GATGACGGTTTCCCATCAGCCTAAAGCTTT
tetur01g08940 comp4102_seq0 AAAGGCCACTTAAGACGGAAGCCAATCTAC
tetur01g08940 comp4102_seq0 GCCTAAAGCCATTTGATTCAACCACCCAGA
tetur01g08940 comp4102_seq0 GCTCTCCCAATCAATTCACATGCTATTAAC
tetur01g08940 comp4102_seq0 ACAAAGGAAGTCAAGCGATGAATCAACGAT
tetur01g08940 comp4102_seq0 GGAACAGAGTAATGCTCTAGATTTGACCTC
tetur01g08940 comp4102_seq0 ACAGCTCATCTCACTTTACTCACCAACATC
tetur01g09250 comp4164_seq0 GTGCCATCGAAAGGTTAATTGGTCTCCGTT
tetur01g09250 comp4164_seq0 GTGGATTGCATTGGACACTTGTTCGTCTAT
tetur01g09250 comp4164_seq0 ACATCCAGTCCGAATGCATCGAGATAACGG
tetur01g09250 comp4164_seq0 GTTAAGATCCACTCGGGTGATCATCATAAG
tetur01g09250 comp4164_seq0 GTTAATTGGTCTCCGTTGATCCGTCAATTT
tetur01g09250 comp4164_seq0 GTTCATTGCGTAAGACAAATCCCTGGATTT
tetur01g09250 comp4164_seq0 GTTCGTCTATTTCCATCAATTGACCGACAA
tetur01g09250 comp4164_seq0 GTTGACACATTTCAACAGCATCATATCGTC
tetur01g09250 comp4164_seq0 GTTGTAACACCACCAATGATCGTATGGAAG
tetur01g09250 comp4164_seq0 GTTTAAGGTAAGCCAATAGCAATCGGAGGG
tetur01g09250 comp4164_seq0 ACATTTCAACAGCATCATATCGTCTTCGAG
tetur01g09250 comp4164_seq0 GTTTGGCAGTTTAAGGTAAGCCAATAGCAA
tetur01g09250 comp4164_seq0 TAAAGGTGAACGAATGAGCAGCGATAGAGG
tetur01g09250 comp4164_seq0 TAACACCACCAATGATCGTATGGAAGTCTA
tetur01g09250 comp4164_seq0 TAACGGAAGTGCCATCGAAAGGTTAATTGG
tetur01g09250 comp4164_seq0 TAAGACAAATCCCTGGATTTCAATGAGGCA
tetur01g09250 comp4164_seq0 TAAGATCCACTCGGGTGATCATCATAAGAC
tetur01g09250 comp4164_seq0 TAAGCCAATAGCAATCGGAGGGTCAAATCA
tetur01g09250 comp4164_seq0 TAAGGTAAGCCAATAGCAATCGGAGGGTCA
tetur01g09250 comp4164_seq0 TAAGTAACATCCAGTCCGAATGCATCGAGA
tetur01g09250 comp4164_seq0 TAAGTTCATTGCGTAAGACAAATCCCTGGA
tetur01g09250 comp4164_seq0 TAATGACTGAGAGCACATCGTTGATGTTTC
tetur01g09250 comp4164_seq0 TAATTGGTCTCCGTTGATCCGTCAATTTGA
tetur01g09250 comp4164_seq0 ACCAATCAATTCAACACCAAGTTTGAGCAG
tetur01g09250 comp4164_seq0 ACCAATGATCGTATGGAAGTCTATTTGGTC
tetur01g09250 comp4164_seq0 TAGACACAACCAGTTGTAACACCACCAATG
tetur01g09250 comp4164_seq0 TAGCAATCGGAGGGTCAAATCAGCGATTTC
tetur01g09250 comp4164_seq0 ACCACCAATGATCGTATGGAAGTCTATTTG
tetur01g09250 comp4164_seq0 TATCGTCTTCGAGGTAAAGGTCAATTAACG
tetur01g09250 comp4164_seq0 TATGAATTGGACCGTTGAGAATGATAGAGG
tetur01g09250 comp4164_seq0 ACCACTTGAGGATTGATTCTTTAGACGGTT
tetur01g09250 comp4164_seq0 TCAAATCAGCGATTTCAGAGTCTGATGTCA
tetur01g09250 comp4164_seq0 TCAACAGCATCATATCGTCTTCGAGGTAAA
tetur01g09250 comp4164_seq0 TCAAGGTAATGACTGAGAGCACATCGTTGA
tetur01g09250 comp4164_seq0 TCAATTCAACACCAAGTTTGAGCAGACTGC
tetur01g09250 comp4164_seq0 ACCAGTTGTAACACCACCAATGATCGTATG
tetur01g09250 comp4164_seq0 TCAGATCAAGGTAATGACTGAGAGCACATC
tetur01g09250 comp4164_seq0 TCATGGGCAATAAGTTCATTGCGTAAGACA
tetur01g09250 comp4164_seq0 TCATTGCGTAAGACAAATCCCTGGATTTCA
tetur01g09250 comp4164_seq0 TCCACGAGATAATTGTTAAGATCCACTCGG
tetur01g09250 comp4164_seq0 TCCACTCGGGTGATCATCATAAGACGAGGA
tetur01g09250 comp4164_seq0 TCCAGTCCGAATGCATCGAGATAACGGAAG
tetur01g09250 comp4164_seq0 TCCATCAATTGACCGACAATTTCCTCCACG
tetur01g09250 comp4164_seq0 AAATCAGCGATTTCAGAGTCTGATGTCAAC
tetur01g09250 comp4164_seq0 TCCCTGGATTTCAATGAGGCAGTTGACACA
tetur01g09250 comp4164_seq0 TCCGAATGCATCGAGATAACGGAAGTGCCA
tetur01g09250 comp4164_seq0 TCCGGATCAATAAGAATTTCGCTGTAATGG
tetur01g09250 comp4164_seq0 TCCTCCGGATCAATAAGAATTTCGCTGTAA
tetur01g09250 comp4164_seq0 TCGAAAGGTTAATTGGTCTCCGTTGATCCG
tetur01g09250 comp4164_seq0 TCGCATCTTTCGTAGACACAACCAGTTGTA
tetur01g09250 comp4164_seq0 TCGCTGTAATGGTTCATGGCATGTAAATCA
tetur01g09250 comp4164_seq0 TCGGAGGGTCAAATCAGCGATTTCAGAGTC
tetur01g09250 comp4164_seq0 TCGTAAGTAACATCCAGTCCGAATGCATCG
tetur01g09250 comp4164_seq0 AAATCCCTGGATTTCAATGAGGCAGTTGAC
tetur01g09250 comp4164_seq0 TCGTAGACACAACCAGTTGTAACACCACCA
tetur01g09250 comp4164_seq0 TCGTATGGAAGTCTATTTGGTCAACGAATG
tetur01g09250 comp4164_seq0 TCGTCTTCGAGGTAAAGGTCAATTAACGGA
tetur01g09250 comp4164_seq0 ACCGACAATTTCCTCCACGAGATAATTGTT
tetur01g09250 comp4164_seq0 TCTCATGGGCAATAAGTTCATTGCGTAAGA
tetur01g09250 comp4164_seq0 AAATCGCATCTTTCGTAGACACAACCAGTT
tetur01g09250 comp4164_seq0 TCTTCGAGGTAAAGGTCAATTAACGGATTG
tetur01g09250 comp4164_seq0 TCTTTCGTAGACACAACCAGTTGTAACACC
tetur01g09250 comp4164_seq0 TGAACTTGCAGATTATGAATTGGACCGTTG
tetur01g09250 comp4164_seq0 TGAATTGGACCGTTGAGAATGATAGAGGTA
tetur01g09250 comp4164_seq0 TGACCGACAATTTCCTCCACGAGATAATTG
tetur01g09250 comp4164_seq0 TGACTGAGAGCACATCGTTGATGTTTCACA
tetur01g09250 comp4164_seq0 TGAGAAGGTACTTTAAATGGCTATCCTTGG
tetur01g09250 comp4164_seq0 TGAGCAGACTGCAGATACAATGAGATGGAC
tetur01g09250 comp4164_seq0 TGAGCAGCGATAGAGGCAGGTTAATGAAGA
tetur01g09250 comp4164_seq0 TGAGGCAGTTGACACATTTCAACAGCATCA
tetur01g09250 comp4164_seq0 TGATCGTATGGAAGTCTATTTGGTCAACGA
tetur01g09250 comp4164_seq0 TGATTGTTGGTTATGGGAGAGGAGGAAGAA
tetur01g09250 comp4164_seq0 TGCAATCAGATCAAGGTAATGACTGAGAGC
tetur01g09250 comp4164_seq0 TGCAGATACAATGAGATGGACTGTTAACCA
tetur01g09250 comp4164_seq0 TGCATCGAGATAACGGAAGTGCCATCGAAA
tetur01g09250 comp4164_seq0 TGCCATCGAAAGGTTAATTGGTCTCCGTTG
tetur01g09250 comp4164_seq0 TGCGTAAGACAAATCCCTGGATTTCAATGA
tetur01g09250 comp4164_seq0 TGGCAGTTTAAGGTAAGCCAATAGCAATCG
tetur01g09250 comp4164_seq0 TGGGATTTGATTGTTGGTTATGGGAGAGGA
tetur01g09250 comp4164_seq0 TGTAACACCACCAATGATCGTATGGAAGTC
tetur01g09250 comp4164_seq0 ACGAATGAGCAGCGATAGAGGCAGGTTAAT
tetur01g09250 comp4164_seq0 TGTTAAGATCCACTCGGGTGATCATCATAA
tetur01g09250 comp4164_seq0 TGTTCGTCTATTTCCATCAATTGACCGACA
tetur01g09250 comp4164_seq0 TGTTTGGCAGTTTAAGGTAAGCCAATAGCA
tetur01g09250 comp4164_seq0 TTAAAGGTGAACGAATGAGCAGCGATAGAG
tetur01g09250 comp4164_seq0 TTAAATGGCTATCCTTGGCGGTGTTGTAAC
tetur01g09250 comp4164_seq0 TTAAGATCCACTCGGGTGATCATCATAAGA
tetur01g09250 comp4164_seq0 TTAAGGTAAGCCAATAGCAATCGGAGGGTC
tetur01g09250 comp4164_seq0 TTAATTGGTCTCCGTTGATCCGTCAATTTG
tetur01g09250 comp4164_seq0 TTATCCTCCGGATCAATAAGAATTTCGCTG
tetur01g09250 comp4164_seq0 TTCAACAGCATCATATCGTCTTCGAGGTAA
tetur01g09250 comp4164_seq0 TTCATTGCGTAAGACAAATCCCTGGATTTC
tetur01g09250 comp4164_seq0 TTCCAGTGGATTGCATTGGACACTTGTTCG
tetur01g09250 comp4164_seq0 TTCCATCAATTGACCGACAATTTCCTCCAC
tetur01g09250 comp4164_seq0 TTCCTCCACGAGATAATTGTTAAGATCCAC
tetur01g09250 comp4164_seq0 TTCGCTGTAATGGTTCATGGCATGTAAATC
tetur01g09250 comp4164_seq0 TTCGTAGACACAACCAGTTGTAACACCACC
tetur01g09250 comp4164_seq0 ACGGAAGTGCCATCGAAAGGTTAATTGGTC
tetur01g09250 comp4164_seq0 TTGAGCAGACTGCAGATACAATGAGATGGA
tetur01g09250 comp4164_seq0 TTGAGGATTGATTCTTTAGACGGTTCATGG
tetur01g09250 comp4164_seq0 AAATGGCTATCCTTGGCGGTGTTGTAACTC
tetur01g09250 comp4164_seq0 TTGCATTGGACACTTGTTCGTCTATTTCCA
tetur01g09250 comp4164_seq0 TTGCGTAAGACAAATCCCTGGATTTCAATG
tetur01g09250 comp4164_seq0 TTGGACCGTTGAGAATGATAGAGGTAATAG
tetur01g09250 comp4164_seq0 TTGGCAGTTTAAGGTAAGCCAATAGCAATC
tetur01g09250 comp4164_seq0 TTGGGATGATGTTTCAATAAGGCACTTGGA
tetur01g09250 comp4164_seq0 TTGGTCTCCGTTGATCCGTCAATTTGATTA
tetur01g09250 comp4164_seq0 TTGTTAAGATCCACTCGGGTGATCATCATA
tetur01g09250 comp4164_seq0 TTGTTCGTCTATTTCCATCAATTGACCGAC
tetur01g09250 comp4164_seq0 TTTAAAGGTGAACGAATGAGCAGCGATAGA
tetur01g09250 comp4164_seq0 TTTCAACAGCATCATATCGTCTTCGAGGTA
tetur01g09250 comp4164_seq0 TTTCCAGTGGATTGCATTGGACACTTGTTC
tetur01g09250 comp4164_seq0 TTTCCATCAATTGACCGACAATTTCCTCCA
tetur01g09250 comp4164_seq0 TTTCGTAGACACAACCAGTTGTAACACCAC
tetur01g09250 comp4164_seq0 TTTGGGATGATGTTTCAATAAGGCACTTGG
tetur01g09250 comp4164_seq0 ACTGAGAGCACATCGTTGATGTTTCACACT
tetur01g09250 comp4164_seq0 ACTGCAGATACAATGAGATGGACTGTTAAC
tetur01g09250 comp4164_seq0 AAATTGGCAGAGACCAGGTAAAGATAATGG
tetur01g09250 comp4164_seq0 ACTTGTTCGTCTATTTCCATCAATTGACCG
tetur01g09250 comp4164_seq0 AGACAAATCCCTGGATTTCAATGAGGCAGT
tetur01g09250 comp4164_seq0 AGAGACCAGGTAAAGATAATGGATTCAGGT
tetur01g09250 comp4164_seq0 AGAGATTTAAAGGTGAACGAATGAGCAGCG
tetur01g09250 comp4164_seq0 AGAGGCAGGTTAATGAAGAATGAAATTGGC
tetur01g09250 comp4164_seq0 AGATAACGGAAGTGCCATCGAAAGGTTAAT
tetur01g09250 comp4164_seq0 AGATCAAAGGGTCAAATACTGGGTTTGAAC
tetur01g09250 comp4164_seq0 AGATCAAGGTAATGACTGAGAGCACATCGT
tetur01g09250 comp4164_seq0 AGATGGACTGTTAACCAGATTGTTGGAAGT
tetur01g09250 comp4164_seq0 AACAATTCGGCTTTATGGAGGTCACCGATT
tetur01g09250 comp4164_seq0 AGCAGACTGCAGATACAATGAGATGGACTG
tetur01g09250 comp4164_seq0 AACACCACCAATGATCGTATGGAAGTCTAT
tetur01g09250 comp4164_seq0 AGCCAATAGCAATCGGAGGGTCAAATCAGC
tetur01g09250 comp4164_seq0 AGCTGCAATCAGATCAAGGTAATGACTGAG
tetur01g09250 comp4164_seq0 AGGCAGGTTAATGAAGAATGAAATTGGCAG
tetur01g09250 comp4164_seq0 AACAGCATCATATCGTCTTCGAGGTAAAGG
tetur01g09250 comp4164_seq0 AGGGTCAAATACTGGGTTTGAACATTCGAT
tetur01g09250 comp4164_seq0 AGGGTCAAATCAGCGATTTCAGAGTCTGAT
tetur01g09250 comp4164_seq0 AGGTAATGACTGAGAGCACATCGTTGATGT
tetur01g09250 comp4164_seq0 AGGTACTTTAAATGGCTATCCTTGGCGGTG
tetur01g09250 comp4164_seq0 AGGTCAATTAACGGATTGTATTTCCAGTGG
tetur01g09250 comp4164_seq0 AGGTGAACGAATGAGCAGCGATAGAGGCAG
tetur01g09250 comp4164_seq0 AGGTTAATTGGTCTCCGTTGATCCGTCAAT
tetur01g09250 comp4164_seq0 AGTCCGAATGCATCGAGATAACGGAAGTGC
tetur01g09250 comp4164_seq0 AGTGCCATCGAAAGGTTAATTGGTCTCCGT
tetur01g09250 comp4164_seq0 AGTTCATTGCGTAAGACAAATCCCTGGATT
tetur01g09250 comp4164_seq0 AGTTTAAGGTAAGCCAATAGCAATCGGAGG
tetur01g09250 comp4164_seq0 ATAACGGAAGTGCCATCGAAAGGTTAATTG
tetur01g09250 comp4164_seq0 ATAAGTTCATTGCGTAAGACAAATCCCTGG
tetur01g09250 comp4164_seq0 ATCAAGGAATTGCTCAAATATCTCATGGGC
tetur01g09250 comp4164_seq0 ATCAAGGTAATGACTGAGAGCACATCGTTG
tetur01g09250 comp4164_seq0 ATCAATTCAACACCAAGTTTGAGCAGACTG
tetur01g09250 comp4164_seq0 AACCACTTGAGGATTGATTCTTTAGACGGT
tetur01g09250 comp4164_seq0 ATCAGATCAAGGTAATGACTGAGAGCACAT
tetur01g09250 comp4164_seq0 AACCAGTTGTAACACCACCAATGATCGTAT
tetur01g09250 comp4164_seq0 ATCCACTCGGGTGATCATCATAAGACGAGG
tetur01g09250 comp4164_seq0 ATCCCTGGATTTCAATGAGGCAGTTGACAC
tetur01g09250 comp4164_seq0 ATCGAGATAACGGAAGTGCCATCGAAAGGT
tetur01g09250 comp4164_seq0 ATCGCATCTTTCGTAGACACAACCAGTTGT
tetur01g09250 comp4164_seq0 ATCGGAGGGTCAAATCAGCGATTTCAGAGT
tetur01g09250 comp4164_seq0 ATCGTAAGTAACATCCAGTCCGAATGCATC
tetur01g09250 comp4164_seq0 ATCGTCTTCGAGGTAAAGGTCAATTAACGG
tetur01g09250 comp4164_seq0 ATCTCATGGGCAATAAGTTCATTGCGTAAG
tetur01g09250 comp4164_seq0 ATGAATTGGACCGTTGAGAATGATAGAGGT
tetur01g09250 comp4164_seq0 ATGACTGAGAGCACATCGTTGATGTTTCAC
tetur01g09250 comp4164_seq0 ATGAGCAGCGATAGAGGCAGGTTAATGAAG
tetur01g09250 comp4164_seq0 ATGAGGCAGTTGACACATTTCAACAGCATC
tetur01g09250 comp4164_seq0 ATGATCGTATGGAAGTCTATTTGGTCAACG
tetur01g09250 comp4164_seq0 ATGGCTATCCTTGGCGGTGTTGTAACTCTC
tetur01g09250 comp4164_seq0 ATGGGATTTGATTGTTGGTTATGGGAGAGG
tetur01g09250 comp4164_seq0 ATGTTTCAATAAGGCACTTGGATTGTAGGG
tetur01g09250 comp4164_seq0 ATGTTTGGCAGTTTAAGGTAAGCCAATAGC
tetur01g09250 comp4164_seq0 ATTGCATTGGACACTTGTTCGTCTATTTCC
tetur01g09250 comp4164_seq0 ATTGTATTTCCAGTGGATTGCATTGGACAC
tetur01g09250 comp4164_seq0 ATTGTTAAGATCCACTCGGGTGATCATCAT
tetur01g09250 comp4164_seq0 ATTTAAAGGTGAACGAATGAGCAGCGATAG
tetur01g09250 comp4164_seq0 ATTTCAACAGCATCATATCGTCTTCGAGGT
tetur01g09250 comp4164_seq0 ATTTCCAGTGGATTGCATTGGACACTTGTT
tetur01g09250 comp4164_seq0 AACGGAAGTGCCATCGAAAGGTTAATTGGT
tetur01g09250 comp4164_seq0 CAAAGGGTCAAATACTGGGTTTGAACATTC
tetur01g09250 comp4164_seq0 CAAATCAGCGATTTCAGAGTCTGATGTCAA
tetur01g09250 comp4164_seq0 CAAATCCCTGGATTTCAATGAGGCAGTTGA
tetur01g09250 comp4164_seq0 CAAATCGTAAGTAACATCCAGTCCGAATGC
tetur01g09250 comp4164_seq0 CAACAGCATCATATCGTCTTCGAGGTAAAG
tetur01g09250 comp4164_seq0 CAACCAGTTGTAACACCACCAATGATCGTA
tetur01g09250 comp4164_seq0 CAAGATCAAAGGGTCAAATACTGGGTTTGA
tetur01g09250 comp4164_seq0 CAAGGTAATGACTGAGAGCACATCGTTGAT
tetur01g09250 comp4164_seq0 CAATAAATCGCATCTTTCGTAGACACAACC
tetur01g09250 comp4164_seq0 CAATAGCAATCGGAGGGTCAAATCAGCGAT
tetur01g09250 comp4164_seq0 CAATCAATTCAACACCAAGTTTGAGCAGAC
tetur01g09250 comp4164_seq0 CAATCAGATCAAGGTAATGACTGAGAGCAC
tetur01g09250 comp4164_seq0 CAATTGACCGACAATTTCCTCCACGAGATA
tetur01g09250 comp4164_seq0 CACAACCAGTTGTAACACCACCAATGATCG
tetur01g09250 comp4164_seq0 CACATTTCAACAGCATCATATCGTCTTCGA
tetur01g09250 comp4164_seq0 CACCAATGATCGTATGGAAGTCTATTTGGT
tetur01g09250 comp4164_seq0 CACGAGATAATTGTTAAGATCCACTCGGGT
tetur01g09250 comp4164_seq0 CACTCGGGTGATCATCATAAGACGAGGAAG
tetur01g09250 comp4164_seq0 CACTTGAGGATTGATTCTTTAGACGGTTCA
tetur01g09250 comp4164_seq0 CACTTGTTCGTCTATTTCCATCAATTGACC
tetur01g09250 comp4164_seq0 CAGACTGCAGATACAATGAGATGGACTGTT
tetur01g09250 comp4164_seq0 CAGAGACCAGGTAAAGATAATGGATTCAGG
tetur01g09250 comp4164_seq0 CAGATCAAGGTAATGACTGAGAGCACATCG
tetur01g09250 comp4164_seq0 CAGCATCATATCGTCTTCGAGGTAAAGGTC
tetur01g09250 comp4164_seq0 AACTTGCAGATTATGAATTGGACCGTTGAG
tetur01g09250 comp4164_seq0 CAGTCCGAATGCATCGAGATAACGGAAGTG
tetur01g09250 comp4164_seq0 CAGTGGATTGCATTGGACACTTGTTCGTCT
tetur01g09250 comp4164_seq0 CAGTTGACACATTTCAACAGCATCATATCG
tetur01g09250 comp4164_seq0 CAGTTGTAACACCACCAATGATCGTATGGA
tetur01g09250 comp4164_seq0 CAGTTTAAGGTAAGCCAATAGCAATCGGAG
tetur01g09250 comp4164_seq0 CATCAATTGACCGACAATTTCCTCCACGAG
tetur01g09250 comp4164_seq0 CATCATATCGTCTTCGAGGTAAAGGTCAAT
tetur01g09250 comp4164_seq0 CATCCAGTCCGAATGCATCGAGATAACGGA
tetur01g09250 comp4164_seq0 CATCGAAAGGTTAATTGGTCTCCGTTGATC
tetur01g09250 comp4164_seq0 CATCGAGATAACGGAAGTGCCATCGAAAGG
tetur01g09250 comp4164_seq0 AAGAATGAAATTGGCAGAGACCAGGTAAAG
tetur01g09250 comp4164_seq0 AAGACAAATCCCTGGATTTCAATGAGGCAG
tetur01g09250 comp4164_seq0 CATGGGCAATAAGTTCATTGCGTAAGACAA
tetur01g09250 comp4164_seq0 CATTGCGTAAGACAAATCCCTGGATTTCAA
tetur01g09250 comp4164_seq0 CATTGGACACTTGTTCGTCTATTTCCATCA
tetur01g09250 comp4164_seq0 CATTTCAACAGCATCATATCGTCTTCGAGG
tetur01g09250 comp4164_seq0 CCAATAGCAATCGGAGGGTCAAATCAGCGA
tetur01g09250 comp4164_seq0 CCAATCAATTCAACACCAAGTTTGAGCAGA
tetur01g09250 comp4164_seq0 CCAATGATCGTATGGAAGTCTATTTGGTCA
tetur01g09250 comp4164_seq0 CCACCAATGATCGTATGGAAGTCTATTTGG
tetur01g09250 comp4164_seq0 CCACGAGATAATTGTTAAGATCCACTCGGG
tetur01g09250 comp4164_seq0 CCACTCGGGTGATCATCATAAGACGAGGAA
tetur01g09250 comp4164_seq0 CCACTTGAGGATTGATTCTTTAGACGGTTC
tetur01g09250 comp4164_seq0 CCAGTCCGAATGCATCGAGATAACGGAAGT
tetur01g09250 comp4164_seq0 CCAGTGGATTGCATTGGACACTTGTTCGTC
tetur01g09250 comp4164_seq0 AAGATCCACTCGGGTGATCATCATAAGACG
tetur01g09250 comp4164_seq0 CCAGTTGTAACACCACCAATGATCGTATGG
tetur01g09250 comp4164_seq0 CCATCAATTGACCGACAATTTCCTCCACGA
tetur01g09250 comp4164_seq0 CCATCGAAAGGTTAATTGGTCTCCGTTGAT
tetur01g09250 comp4164_seq0 CCCTGGATTTCAATGAGGCAGTTGACACAT
tetur01g09250 comp4164_seq0 CCGAATGCATCGAGATAACGGAAGTGCCAT
tetur01g09250 comp4164_seq0 AAGCCAATAGCAATCGGAGGGTCAAATCAG
tetur01g09250 comp4164_seq0 CCGGATCAATAAGAATTTCGCTGTAATGGT
tetur01g09250 comp4164_seq0 CCTCCACGAGATAATTGTTAAGATCCACTC
tetur01g09250 comp4164_seq0 CCTCCGGATCAATAAGAATTTCGCTGTAAT
tetur01g09250 comp4164_seq0 CCTGGATTTCAATGAGGCAGTTGACACATT
tetur01g09250 comp4164_seq0 CGAAAGGTTAATTGGTCTCCGTTGATCCGT
tetur01g09250 comp4164_seq0 CGAATGAGCAGCGATAGAGGCAGGTTAATG
tetur01g09250 comp4164_seq0 CGAATGCATCGAGATAACGGAAGTGCCATC
tetur01g09250 comp4164_seq0 CGAGATAACGGAAGTGCCATCGAAAGGTTA
tetur01g09250 comp4164_seq0 CGCTGTAATGGTTCATGGCATGTAAATCAA
tetur01g09250 comp4164_seq0 CGGAAGTGCCATCGAAAGGTTAATTGGTCT
tetur01g09250 comp4164_seq0 CGGAGGGTCAAATCAGCGATTTCAGAGTCT
tetur01g09250 comp4164_seq0 CGTAAGACAAATCCCTGGATTTCAATGAGG
tetur01g09250 comp4164_seq0 CGTAAGTAACATCCAGTCCGAATGCATCGA
tetur01g09250 comp4164_seq0 CGTAGACACAACCAGTTGTAACACCACCAA
tetur01g09250 comp4164_seq0 AAGGTAATGACTGAGAGCACATCGTTGATG
tetur01g09250 comp4164_seq0 CGTATGGAAGTCTATTTGGTCAACGAATGG
tetur01g09250 comp4164_seq0 CGTCTTCGAGGTAAAGGTCAATTAACGGAT
tetur01g09250 comp4164_seq0 CTAACCACTTGAGGATTGATTCTTTAGACG
tetur01g09250 comp4164_seq0 CTCATGGGCAATAAGTTCATTGCGTAAGAC
tetur01g09250 comp4164_seq0 CTCCACGAGATAATTGTTAAGATCCACTCG
tetur01g09250 comp4164_seq0 CTCCGGATCAATAAGAATTTCGCTGTAATG
tetur01g09250 comp4164_seq0 AAGTGCCATCGAAAGGTTAATTGGTCTCCG
tetur01g09250 comp4164_seq0 CTGAAGCTGCAATCAGATCAAGGTAATGAC
tetur01g09250 comp4164_seq0 AAGTTCATTGCGTAAGACAAATCCCTGGAT
tetur01g09250 comp4164_seq0 CTGAGAGCACATCGTTGATGTTTCACACTG
tetur01g09250 comp4164_seq0 CTGATGTCAACCATTCAATGAAGATACCAG
tetur01g09250 comp4164_seq0 CTGCAATCAGATCAAGGTAATGACTGAGAG
tetur01g09250 comp4164_seq0 CTGCAGATACAATGAGATGGACTGTTAACC
tetur01g09250 comp4164_seq0 CTTCGAGGTAAAGGTCAATTAACGGATTGT
tetur01g09250 comp4164_seq0 CTTGAGGATTGATTCTTTAGACGGTTCATG
tetur01g09250 comp4164_seq0 CTTGCAGATTATGAATTGGACCGTTGAGAA
tetur01g09250 comp4164_seq0 CTTGTTCGTCTATTTCCATCAATTGACCGA
tetur01g09250 comp4164_seq0 CTTTAAATGGCTATCCTTGGCGGTGTTGTA
tetur01g09250 comp4164_seq0 CTTTCGTAGACACAACCAGTTGTAACACCA
tetur01g09250 comp4164_seq0 AATCAGCGATTTCAGAGTCTGATGTCAACC
tetur01g09250 comp4164_seq0 GAAAGGTTAATTGGTCTCCGTTGATCCGTC
tetur01g09250 comp4164_seq0 GAAATTGGCAGAGACCAGGTAAAGATAATG
tetur01g09250 comp4164_seq0 GAACAATTCGGCTTTATGGAGGTCACCGAT
tetur01g09250 comp4164_seq0 GAACGAATGAGCAGCGATAGAGGCAGGTTA
tetur01g09250 comp4164_seq0 GAACTTGCAGATTATGAATTGGACCGTTGA
tetur01g09250 comp4164_seq0 GAAGAATGAAATTGGCAGAGACCAGGTAAA
tetur01g09250 comp4164_seq0 GAAGCAATAAATCGCATCTTTCGTAGACAC
tetur01g09250 comp4164_seq0 GAAGCTGCAATCAGATCAAGGTAATGACTG
tetur01g09250 comp4164_seq0 GAAGTGATTTGATCATCTAACCACTTGAGG
tetur01g09250 comp4164_seq0 GAAGTGCCATCGAAAGGTTAATTGGTCTCC
tetur01g09250 comp4164_seq0 AATCGCATCTTTCGTAGACACAACCAGTTG
tetur01g09250 comp4164_seq0 GAATGAAATTGGCAGAGACCAGGTAAAGAT
tetur01g09250 comp4164_seq0 GAATGAGCAGCGATAGAGGCAGGTTAATGA
tetur01g09250 comp4164_seq0 GAATGCATCGAGATAACGGAAGTGCCATCG
tetur01g09250 comp4164_seq0 GAATTGGACCGTTGAGAATGATAGAGGTAA
tetur01g09250 comp4164_seq0 GACAAATCCCTGGATTTCAATGAGGCAGTT
tetur01g09250 comp4164_seq0 GACACAACCAGTTGTAACACCACCAATGAT
tetur01g09250 comp4164_seq0 GACACATTTCAACAGCATCATATCGTCTTC
tetur01g09250 comp4164_seq0 GACCGACAATTTCCTCCACGAGATAATTGT
tetur01g09250 comp4164_seq0 GACTGAGAGCACATCGTTGATGTTTCACAC
tetur01g09250 comp4164_seq0 GACTGCAGATACAATGAGATGGACTGTTAA
tetur01g09250 comp4164_seq0 GAGAAGGTACTTTAAATGGCTATCCTTGGC
tetur01g09250 comp4164_seq0 GAGACCAGGTAAAGATAATGGATTCAGGTT
tetur01g09250 comp4164_seq0 GAGAGCACATCGTTGATGTTTCACACTGTT
tetur01g09250 comp4164_seq0 GAGATAACGGAAGTGCCATCGAAAGGTTAA
tetur01g09250 comp4164_seq0 GAGATGGACTGTTAACCAGATTGTTGGAAG
tetur01g09250 comp4164_seq0 GAGATTTAAAGGTGAACGAATGAGCAGCGA
tetur01g09250 comp4164_seq0 GAGCACATCGTTGATGTTTCACACTGTTAA
tetur01g09250 comp4164_seq0 GAGCAGACTGCAGATACAATGAGATGGACT
tetur01g09250 comp4164_seq0 GAGCAGCGATAGAGGCAGGTTAATGAAGAA
tetur01g09250 comp4164_seq0 GAGGATTGATTCTTTAGACGGTTCATGGTG
tetur01g09250 comp4164_seq0 GAGGCAGGTTAATGAAGAATGAAATTGGCA
tetur01g09250 comp4164_seq0 GAGGCAGTTGACACATTTCAACAGCATCAT
tetur01g09250 comp4164_seq0 GAGGGTCAAATCAGCGATTTCAGAGTCTGA
tetur01g09250 comp4164_seq0 AATGGCTATCCTTGGCGGTGTTGTAACTCT
tetur01g09250 comp4164_seq0 GATCAAAGGGTCAAATACTGGGTTTGAACA
tetur01g09250 comp4164_seq0 GATCAAGGTAATGACTGAGAGCACATCGTT
tetur01g09250 comp4164_seq0 GATCCACTCGGGTGATCATCATAAGACGAG
tetur01g09250 comp4164_seq0 GATCGTATGGAAGTCTATTTGGTCAACGAA
tetur01g09250 comp4164_seq0 GATGGACTGTTAACCAGATTGTTGGAAGTG
tetur01g09250 comp4164_seq0 GATGTCAACCATTCAATGAAGATACCAGTG
tetur01g09250 comp4164_seq0 GATGTTTCAATAAGGCACTTGGATTGTAGG
tetur01g09250 comp4164_seq0 GATGTTTGGCAGTTTAAGGTAAGCCAATAG
tetur01g09250 comp4164_seq0 GATTGCATTGGACACTTGTTCGTCTATTTC
tetur01g09250 comp4164_seq0 GATTGTTGGTTATGGGAGAGGAGGAAGAAT
tetur01g09250 comp4164_seq0 GATTTAAAGGTGAACGAATGAGCAGCGATA
tetur01g09250 comp4164_seq0 GATTTGATTGTTGGTTATGGGAGAGGAGGA
tetur01g09250 comp4164_seq0 GCAATAAATCGCATCTTTCGTAGACACAAC
tetur01g09250 comp4164_seq0 GCAATAAGTTCATTGCGTAAGACAAATCCC
tetur01g09250 comp4164_seq0 GCAATCAGATCAAGGTAATGACTGAGAGCA
tetur01g09250 comp4164_seq0 GCAATCGGAGGGTCAAATCAGCGATTTCAG
tetur01g09250 comp4164_seq0 GCAGACTGCAGATACAATGAGATGGACTGT
tetur01g09250 comp4164_seq0 GCAGAGACCAGGTAAAGATAATGGATTCAG
tetur01g09250 comp4164_seq0 GCAGATACAATGAGATGGACTGTTAACCAG
tetur01g09250 comp4164_seq0 GCAGATTATGAATTGGACCGTTGAGAATGA
tetur01g09250 comp4164_seq0 GCAGCGATAGAGGCAGGTTAATGAAGAATG
tetur01g09250 comp4164_seq0 GCAGGTTAATGAAGAATGAAATTGGCAGAG
tetur01g09250 comp4164_seq0 GCAGTTGACACATTTCAACAGCATCATATC
tetur01g09250 comp4164_seq0 GCAGTTTAAGGTAAGCCAATAGCAATCGGA
tetur01g09250 comp4164_seq0 GCATCATATCGTCTTCGAGGTAAAGGTCAA
tetur01g09250 comp4164_seq0 GCATCGAGATAACGGAAGTGCCATCGAAAG
tetur01g09250 comp4164_seq0 GCATCTTTCGTAGACACAACCAGTTGTAAC
tetur01g09250 comp4164_seq0 GCATTGGACACTTGTTCGTCTATTTCCATC
tetur01g09250 comp4164_seq0 GCCATCGAAAGGTTAATTGGTCTCCGTTGA
tetur01g09250 comp4164_seq0 AATTGGTCTCCGTTGATCCGTCAATTTGAT
tetur01g09250 comp4164_seq0 GCGTAAGACAAATCCCTGGATTTCAATGAG
tetur01g09250 comp4164_seq0 AAAGGGTCAAATACTGGGTTTGAACATTCG
tetur01g09250 comp4164_seq0 GCTGCAATCAGATCAAGGTAATGACTGAGA
tetur01g09250 comp4164_seq0 GCTGTAATGGTTCATGGCATGTAAATCAAG
tetur01g09250 comp4164_seq0 ACAAATCCCTGGATTTCAATGAGGCAGTTG
tetur01g09250 comp4164_seq0 GGAACAATTCGGCTTTATGGAGGTCACCGA
tetur01g09250 comp4164_seq0 GGAAGTCTATTTGGTCAACGAATGGAATAC
tetur01g09250 comp4164_seq0 GGAAGTGATTTGATCATCTAACCACTTGAG
tetur01g09250 comp4164_seq0 GGAAGTGCCATCGAAAGGTTAATTGGTCTC
tetur01g09250 comp4164_seq0 ACAACCAGTTGTAACACCACCAATGATCGT
tetur01g09250 comp4164_seq0 GGACTGTTAACCAGATTGTTGGAAGTGATT
tetur01g09250 comp4164_seq0 GGAGGGTCAAATCAGCGATTTCAGAGTCTG
tetur01g09250 comp4164_seq0 ACAAGATCAAAGGGTCAAATACTGGGTTTG
tetur01g09250 comp4164_seq0 GGATTGATTCTTTAGACGGTTCATGGTGAT
tetur01g09250 comp4164_seq0 GGATTGCATTGGACACTTGTTCGTCTATTT
tetur01g09250 comp4164_seq0 GGATTTGATTGTTGGTTATGGGAGAGGAGG
tetur01g09250 comp4164_seq0 GGCAATAAGTTCATTGCGTAAGACAAATCC
tetur01g09250 comp4164_seq0 GGCAGGTTAATGAAGAATGAAATTGGCAGA
tetur01g09250 comp4164_seq0 GGGATTTGATTGTTGGTTATGGGAGAGGAG
tetur01g09250 comp4164_seq0 GGGCAATAAGTTCATTGCGTAAGACAAATC
tetur01g09250 comp4164_seq0 GGGTCAAATACTGGGTTTGAACATTCGATG
tetur01g09250 comp4164_seq0 GGGTCAAATCAGCGATTTCAGAGTCTGATG
tetur01g09250 comp4164_seq0 ACAATTCGGCTTTATGGAGGTCACCGATTT
tetur01g09250 comp4164_seq0 GGTAAGCCAATAGCAATCGGAGGGTCAAAT
tetur01g09250 comp4164_seq0 GGTAATGACTGAGAGCACATCGTTGATGTT
tetur01g09250 comp4164_seq0 GGTACTTTAAATGGCTATCCTTGGCGGTGT
tetur01g09250 comp4164_seq0 ACACAACCAGTTGTAACACCACCAATGATC
tetur01g09250 comp4164_seq0 GGTCAAATACTGGGTTTGAACATTCGATGA
tetur01g09250 comp4164_seq0 GGTCAAATCAGCGATTTCAGAGTCTGATGT
tetur01g09250 comp4164_seq0 GGTCAATTAACGGATTGTATTTCCAGTGGA
tetur01g09250 comp4164_seq0 ACACATTTCAACAGCATCATATCGTCTTCG
tetur01g09250 comp4164_seq0 ACACCACCAATGATCGTATGGAAGTCTATT
tetur01g09250 comp4164_seq0 GGTTAATGAAGAATGAAATTGGCAGAGACC
tetur01g09250 comp4164_seq0 GGTTAATTGGTCTCCGTTGATCCGTCAATT
tetur01g09250 comp4164_seq0 GTAACACCACCAATGATCGTATGGAAGTCT
tetur01g09250 comp4164_seq0 GTAAGACAAATCCCTGGATTTCAATGAGGC
tetur01g09250 comp4164_seq0 GTAAGCCAATAGCAATCGGAGGGTCAAATC
tetur01g09250 comp4164_seq0 GTAAGTAACATCCAGTCCGAATGCATCGAG
tetur01g09250 comp4164_seq0 GTAATGACTGAGAGCACATCGTTGATGTTT
tetur01g09250 comp4164_seq0 GTACAAGATCAAAGGGTCAAATACTGGGTT
tetur01g09250 comp4164_seq0 GTACTTTAAATGGCTATCCTTGGCGGTGTT
tetur01g09250 comp4164_seq0 GTAGACACAACCAGTTGTAACACCACCAAT
tetur01g09250 comp4164_seq0 GTATGGAAGTCTATTTGGTCAACGAATGGA
tetur01g09250 comp4164_seq0 GTATTTCCAGTGGATTGCATTGGACACTTG
tetur01g09250 comp4164_seq0 GTCAAATCAGCGATTTCAGAGTCTGATGTC
tetur01g09250 comp4164_seq0 ACAGCATCATATCGTCTTCGAGGTAAAGGT
tetur01g09250 comp4164_seq0 GTCCGAATGCATCGAGATAACGGAAGTGCC
tetur01g09250 comp4164_seq0 GTCTGATGTCAACCATTCAATGAAGATACC
tetur01g09250 comp4164_seq0 GTCTTCGAGGTAAAGGTCAATTAACGGATT
tetur01g09250 comp4164_seq0 GTGAACGAATGAGCAGCGATAGAGGCAGGT
tetur01g09520 comp3676_seq1 GTGCCAACATTTCAACAAACCGAATCCAAA
tetur01g09520 comp3676_seq1 GTGCCAAGTTGAACAACCAACAACAAGAGA
tetur01g09520 comp3676_seq1 GTTAACACTTTGGTGCCAAGTTGAACAACC
tetur01g09520 comp3676_seq1 TAAATAGCCACAACAATCGCACGTTGATTC
tetur01g09520 comp3676_seq1 TAACACTTTGGTGCCAAGTTGAACAACCAA
tetur01g09520 comp3676_seq1 TAATTCACTACCACAGGTGCCAACATTTCA
tetur01g09520 comp3676_seq1 TACATAAATAGCCACAACAATCGCACGTTG
tetur01g09520 comp3676_seq1 TACCACAGGTGCCAACATTTCAACAAACCG
tetur01g09520 comp3676_seq1 AAATAGCCACAACAATCGCACGTTGATTCG
tetur01g09520 comp3676_seq1 TGAAACTTTGGGTATCCCGCTAATTCTGTC
tetur01g09520 comp3676_seq1 TGCCAAGTTGAACAACCAACAACAAGAGAA
tetur01g09520 comp3676_seq1 TGGTGCCAAGTTGAACAACCAACAACAAGA
tetur01g09520 comp3676_seq1 TTAACACTTTGGTGCCAAGTTGAACAACCA
tetur01g09520 comp3676_seq1 TTAATTCACTACCACAGGTGCCAACATTTC
tetur01g09520 comp3676_seq1 TTGGTGCCAAGTTGAACAACCAACAACAAG
tetur01g09520 comp3676_seq1 TTTGGTGCCAAGTTGAACAACCAACAACAA
tetur01g09520 comp3676_seq1 ACGTTGATTCGAGTCCCACGAATTGTAACT
tetur01g09520 comp3676_seq1 ACTTTGGTGCCAAGTTGAACAACCAACAAC
tetur01g09520 comp3676_seq1 AGAAAGAGGTAGAGTTAACACTTTGGTGCC
tetur01g09520 comp3676_seq1 AGAGGTAGAGTTAACACTTTGGTGCCAAGT
tetur01g09520 comp3676_seq1 AGCCACAACAATCGCACGTTGATTCGAGTC
tetur01g09520 comp3676_seq1 AACACTTTGGTGCCAAGTTGAACAACCAAC
tetur01g09520 comp3676_seq1 AGGTAGAGTTAACACTTTGGTGCCAAGTTG
tetur01g09520 comp3676_seq1 AGTTAACACTTTGGTGCCAAGTTGAACAAC
tetur01g09520 comp3676_seq1 ATAGCCACAACAATCGCACGTTGATTCGAG
tetur01g09520 comp3676_seq1 ATCATGATCTGTACATAGACGAGAACTGCC
tetur01g09520 comp3676_seq1 ATCGCACGTTGATTCGAGTCCCACGAATTG
tetur01g09520 comp3676_seq1 ATGAAACTTTGGGTATCCCGCTAATTCTGT
tetur01g09520 comp3676_seq1 ATGATCTGTACATAGACGAGAACTGCCTTT
tetur01g09520 comp3676_seq1 ATGATGAAACTTTGGGTATCCCGCTAATTC
tetur01g09520 comp3676_seq1 CAACAATCGCACGTTGATTCGAGTCCCACG
tetur01g09520 comp3676_seq1 CAATCGCACGTTGATTCGAGTCCCACGAAT
tetur01g09520 comp3676_seq1 CACAACAATCGCACGTTGATTCGAGTCCCA
tetur01g09520 comp3676_seq1 CACAGGTGCCAACATTTCAACAAACCGAAT
tetur01g09520 comp3676_seq1 CACGTTGATTCGAGTCCCACGAATTGTAAC
tetur01g09520 comp3676_seq1 CACTTTGGTGCCAAGTTGAACAACCAACAA
tetur01g09520 comp3676_seq1 CAGGTGCCAACATTTCAACAAACCGAATCC
tetur01g09520 comp3676_seq1 AACTTTGGGTATCCCGCTAATTCTGTCAAT
tetur01g09520 comp3676_seq1 CATAAATAGCCACAACAATCGCACGTTGAT
tetur01g09520 comp3676_seq1 CATCATGATCTGTACATAGACGAGAACTGC
tetur01g09520 comp3676_seq1 CATGATCTGTACATAGACGAGAACTGCCTT
tetur01g09520 comp3676_seq1 CATTAATTCACTACCACAGGTGCCAACATT
tetur01g09520 comp3676_seq1 CCACAACAATCGCACGTTGATTCGAGTCCC
tetur01g09520 comp3676_seq1 CCACAGGTGCCAACATTTCAACAAACCGAA
tetur01g09520 comp3676_seq1 AAGAGGTAGAGTTAACACTTTGGTGCCAAG
tetur01g09520 comp3676_seq1 CGCACGTTGATTCGAGTCCCACGAATTGTA
tetur01g09520 comp3676_seq1 CGTTGATTCGAGTCCCACGAATTGTAACTT
tetur01g09520 comp3676_seq1 CTTTGGTGCCAAGTTGAACAACCAACAACA
tetur01g09520 comp3676_seq1 GAAACTTTGGGTATCCCGCTAATTCTGTCA
tetur01g09520 comp3676_seq1 GAAAGAGGTAGAGTTAACACTTTGGTGCCA
tetur01g09520 comp3676_seq1 GACAAATGATGAAACTTTGGGTATCCCGCT
tetur01g09520 comp3676_seq1 GAGAAAGAGGTAGAGTTAACACTTTGGTGC
tetur01g09520 comp3676_seq1 GAGGTAGAGTTAACACTTTGGTGCCAAGTT
tetur01g09520 comp3676_seq1 GAGTTAACACTTTGGTGCCAAGTTGAACAA
tetur01g09520 comp3676_seq1 GATACATAAATAGCCACAACAATCGCACGT
tetur01g09520 comp3676_seq1 GATGAAACTTTGGGTATCCCGCTAATTCTG
tetur01g09520 comp3676_seq1 GCACGTTGATTCGAGTCCCACGAATTGTAA
tetur01g09520 comp3676_seq1 GCCACAACAATCGCACGTTGATTCGAGTCC
tetur01g09520 comp3676_seq1 ACAACAATCGCACGTTGATTCGAGTCCCAC
tetur01g09520 comp3676_seq1 GGTAGAGTTAACACTTTGGTGCCAAGTTGA
tetur01g09520 comp3676_seq1 GGTGCCAACATTTCAACAAACCGAATCCAA
tetur01g09520 comp3676_seq1 GGTGCCAAGTTGAACAACCAACAACAAGAG
tetur01g09520 comp3676_seq1 GTAGAGTTAACACTTTGGTGCCAAGTTGAA
tetur01g09520 comp3676_seq1 ACAGGTGCCAACATTTCAACAAACCGAATC
tetur01g09910 comp506_seq0 TCAATGCTTGATCATCATTTGGCTATGACG
tetur01g09910 comp506_seq0 TCATCATTTGGCTATGACGTCAGTTTATGC
tetur01g09910 comp506_seq0 TCGAGTACAGAATGTAGGAAACCATAAACG
tetur01g09910 comp506_seq0 TGCAAATCGAGTACAGAATGTAGGAAACCA
tetur01g09910 comp506_seq0 TGCTTGATCATCATTTGGCTATGACGTCAG
tetur01g09910 comp506_seq0 TTGCAAATCGAGTACAGAATGTAGGAAACC
tetur01g09910 comp506_seq0 AGACGATTCAATGCTTGATCATCATTTGGC
tetur01g09910 comp506_seq0 ATACGTCAAGACCTGCTCCTCCTGCTTGAC
tetur01g09910 comp506_seq0 CAAATGATCGAGCAACGTCAGGAGTTACGT
tetur01g09910 comp506_seq0 CAATGCTTGATCATCATTTGGCTATGACGT
tetur01g09910 comp506_seq0 CAGAATGTAGGAAACCATAAACGGGATAGA
tetur01g09910 comp506_seq0 CATCATTTGGCTATGACGTCAGTTTATGCT
tetur01g09910 comp506_seq0 CGAGTACAGAATGTAGGAAACCATAAACGG
tetur01g09910 comp506_seq0 CGTCAGGAGTTACGTATGGATCGTATCCGA
tetur01g09910 comp506_seq0 CTTGATCATCATTTGGCTATGACGTCAGTT
tetur01g09910 comp506_seq0 CTTGCACCAAGATGTGGTGAGCAAATAACT
tetur01g09910 comp506_seq0 GACGATTCAATGCTTGATCATCATTTGGCT
tetur01g09910 comp506_seq0 GAGGCTTATCTCTTCAGCCACTTTAACTTG
tetur01g09910 comp506_seq0 AATGCTTGATCATCATTTGGCTATGACGTC
tetur01g09910 comp506_seq0 GAGTACAGAATGTAGGAAACCATAAACGGG
tetur01g09910 comp506_seq0 GCAAATCGAGTACAGAATGTAGGAAACCAT
tetur01g09910 comp506_seq0 GCTTGATCATCATTTGGCTATGACGTCAGT
tetur01g09910 comp506_seq0 GGAGGCTTATCTCTTCAGCCACTTTAACTT
tetur01g09910 comp506_seq0 GTACAGAATGTAGGAAACCATAAACGGGAT
tetur01g09910 comp506_seq0 ACAGAATGTAGGAAACCATAAACGGGATAG
tetur01g10630 comp4783_seq0 GTGACAACCCACTGAATTAATAGTTGGCTC
tetur01g10630 comp4783_seq0 GTGGAAGGAGTGACAACCCACTGAATTAAT
tetur01g10630 comp4783_seq0 GTGGAGGAGAATGCGGTAGAATATACTCCG
tetur01g10630 comp4783_seq0 GTGTAGACCAATAAGGGTGGAAGGAGTGAC
tetur01g10630 comp4783_seq0 GTTCGATTGTAGACGCCAGAGACACGGTAC
tetur01g10630 comp4783_seq0 TAACCTCAGAACCAGTATCACCATGACAGA
tetur01g10630 comp4783_seq0 TAAGGGAACGTTTACTGGATCCCGGTGGAA
tetur01g10630 comp4783_seq0 TAAGGGTGGAAGGAGTGACAACCCACTGAA
tetur01g10630 comp4783_seq0 TACAAAGACACGGTGGAGGAGAATGCGGTA
tetur01g10630 comp4783_seq0 TACAAGCTCAGGTTCGATTGTAGACGCCAG
tetur01g10630 comp4783_seq0 TAGACCAATAAGGGTGGAAGGAGTGACAAC
tetur01g10630 comp4783_seq0 TAGACGCCAGAGACACGGTACAAAGACACG
tetur01g10630 comp4783_seq0 TAGGGAGTAGATCTCACAGAGATCTTGACG
tetur01g10630 comp4783_seq0 TATTAACCTCAGAACCAGTATCACCATGAC
tetur01g10630 comp4783_seq0 TCACAGAGATCTTGACGAGCAATTGTTCAA
tetur01g10630 comp4783_seq0 TCAGAGCGTCTCTAGTAGGGAGTAGATCTC
tetur01g10630 comp4783_seq0 ACCCACTGAATTAATAGTTGGCTCACGCTC
tetur01g10630 comp4783_seq0 TCGACGCTGGTTATCTCTTCAGAATCCTGG
tetur01g10630 comp4783_seq0 TCGATTGTAGACGCCAGAGACACGGTACAA
tetur01g10630 comp4783_seq0 TCGGCATCAATTTAACTTTCGGTACTGATC
tetur01g10630 comp4783_seq0 TCTCACAGAGATCTTGACGAGCAATTGTTC
tetur01g10630 comp4783_seq0 TCTGGTCAGAGCGTCTCTAGTAGGGAGTAG
tetur01g10630 comp4783_seq0 TGACAACCCACTGAATTAATAGTTGGCTCA
tetur01g10630 comp4783_seq0 TGCCAAAGTGACTAAATCATCTTCGGATGG
tetur01g10630 comp4783_seq0 TGGAAGGAGTGACAACCCACTGAATTAATA
tetur01g10630 comp4783_seq0 TGGAGGAGAATGCGGTAGAATATACTCCGA
tetur01g10630 comp4783_seq0 TGTAGACCAATAAGGGTGGAAGGAGTGACA
tetur01g10630 comp4783_seq0 TGTAGACGCCAGAGACACGGTACAAAGACA
tetur01g10630 comp4783_seq0 TGTGTAGACCAATAAGGGTGGAAGGAGTGA
tetur01g10630 comp4783_seq0 TTAACCTCAGAACCAGTATCACCATGACAG
tetur01g10630 comp4783_seq0 TTCAAGAAATTCGAGGGCGAAGTAAGTGTA
tetur01g10630 comp4783_seq0 TTCGATTGTAGACGCCAGAGACACGGTACA
tetur01g10630 comp4783_seq0 ACGGTACAAAGACACGGTGGAGGAGAATGC
tetur01g10630 comp4783_seq0 ACGGTGGAGGAGAATGCGGTAGAATATACT
tetur01g10630 comp4783_seq0 TTGTAGACGCCAGAGACACGGTACAAAGAC
tetur01g10630 comp4783_seq0 TTGTGTAGACCAATAAGGGTGGAAGGAGTG
tetur01g10630 comp4783_seq0 ACTCGACGCTGGTTATCTCTTCAGAATCCT
tetur01g10630 comp4783_seq0 ACTTTCGGTACTGATCCAAAGAAATCGGTT
tetur01g10630 comp4783_seq0 AGAAATCGGTTAAGGGAACGTTTACTGGAT
tetur01g10630 comp4783_seq0 AGAATGCGGTAGAATATACTCCGAGTTTGG
tetur01g10630 comp4783_seq0 AGACCAATAAGGGTGGAAGGAGTGACAACC
tetur01g10630 comp4783_seq0 AGAGATCTTGACGAGCAATTGTTCAACAGT
tetur01g10630 comp4783_seq0 AACAAGCCTATACAAGCTCAGGTTCGATTG
tetur01g10630 comp4783_seq0 AGAGGGAAAGAGTGACTGACAAACACGATT
tetur01g10630 comp4783_seq0 AGATCTCACAGAGATCTTGACGAGCAATTG
tetur01g10630 comp4783_seq0 AGCGTCTCTAGTAGGGAGTAGATCTCACAG
tetur01g10630 comp4783_seq0 AGCTCAGGTTCGATTGTAGACGCCAGAGAC
tetur01g10630 comp4783_seq0 AGGAGAATGCGGTAGAATATACTCCGAGTT
tetur01g10630 comp4783_seq0 AGGGAAAGAGTGACTGACAAACACGATTAT
tetur01g10630 comp4783_seq0 AGGGCGAAGTAAGTGTATCGGTCGATAACG
tetur01g10630 comp4783_seq0 AGGGTGGAAGGAGTGACAACCCACTGAATT
tetur01g10630 comp4783_seq0 AGTGACTAAATCATCTTCGGATGGAGTCGG
tetur01g10630 comp4783_seq0 AACCCACTGAATTAATAGTTGGCTCACGCT
tetur01g10630 comp4783_seq0 ATCTCACAGAGATCTTGACGAGCAATTGTT
tetur01g10630 comp4783_seq0 AACCTCAGAACCAGTATCACCATGACAGAG
tetur01g10630 comp4783_seq0 ATGCCAAAGTGACTAAATCATCTTCGGATG
tetur01g10630 comp4783_seq0 ATTAATAGTTGGCTCACGCTCTGGTCAGAG
tetur01g10630 comp4783_seq0 ATTGTGTAGACCAATAAGGGTGGAAGGAGT
tetur01g10630 comp4783_seq0 CAAAGAAATCGGTTAAGGGAACGTTTACTG
tetur01g10630 comp4783_seq0 CAAAGACACGGTGGAGGAGAATGCGGTAGA
tetur01g10630 comp4783_seq0 CAAAGTGACTAAATCATCTTCGGATGGAGT
tetur01g10630 comp4783_seq0 CAACCCACTGAATTAATAGTTGGCTCACGC
tetur01g10630 comp4783_seq0 CAACTCGACGCTGGTTATCTCTTCAGAATC
tetur01g10630 comp4783_seq0 CAAGCCTATACAAGCTCAGGTTCGATTGTA
tetur01g10630 comp4783_seq0 CAAGCTCAGGTTCGATTGTAGACGCCAGAG
tetur01g10630 comp4783_seq0 CAATAAGGGTGGAAGGAGTGACAACCCACT
tetur01g10630 comp4783_seq0 CAATTATTGGAATGGGCCCGACCAGAAAGA
tetur01g10630 comp4783_seq0 AACTCGACGCTGGTTATCTCTTCAGAATCC
tetur01g10630 comp4783_seq0 CAATTGTGTAGACCAATAAGGGTGGAAGGA
tetur01g10630 comp4783_seq0 CACAGAGATCTTGACGAGCAATTGTTCAAC
tetur01g10630 comp4783_seq0 CACGGTACAAAGACACGGTGGAGGAGAATG
tetur01g10630 comp4783_seq0 CACGGTGGAGGAGAATGCGGTAGAATATAC
tetur01g10630 comp4783_seq0 CAGAGATCTTGACGAGCAATTGTTCAACAG
tetur01g10630 comp4783_seq0 CAGAGCGTCTCTAGTAGGGAGTAGATCTCA
tetur01g10630 comp4783_seq0 AACTTTCGGTACTGATCCAAAGAAATCGGT
tetur01g10630 comp4783_seq0 AAGACACGGTGGAGGAGAATGCGGTAGAAT
tetur01g10630 comp4783_seq0 CCAAAGTGACTAAATCATCTTCGGATGGAG
tetur01g10630 comp4783_seq0 CCAATAAGGGTGGAAGGAGTGACAACCCAC
tetur01g10630 comp4783_seq0 CCACTGAATTAATAGTTGGCTCACGCTCTG
tetur01g10630 comp4783_seq0 AAGATGCCAAAGTGACTAAATCATCTTCGG
tetur01g10630 comp4783_seq0 CCCACTGAATTAATAGTTGGCTCACGCTCT
tetur01g10630 comp4783_seq0 AAGCCTATACAAGCTCAGGTTCGATTGTAG
tetur01g10630 comp4783_seq0 CCTATACAAGCTCAGGTTCGATTGTAGACG
tetur01g10630 comp4783_seq0 CGAGGGCGAAGTAAGTGTATCGGTCGATAA
tetur01g10630 comp4783_seq0 CGATTGTAGACGCCAGAGACACGGTACAAA
tetur01g10630 comp4783_seq0 CGGTGGAGGAGAATGCGGTAGAATATACTC
tetur01g10630 comp4783_seq0 CGGTTAAGGGAACGTTTACTGGATCCCGGT
tetur01g10630 comp4783_seq0 AAGGGTGGAAGGAGTGACAACCCACTGAAT
tetur01g10630 comp4783_seq0 CTATACAAGCTCAGGTTCGATTGTAGACGC
tetur01g10630 comp4783_seq0 CTCACAGAGATCTTGACGAGCAATTGTTCA
tetur01g10630 comp4783_seq0 CTCAGGTTCGATTGTAGACGCCAGAGACAC
tetur01g10630 comp4783_seq0 CTCGACGCTGGTTATCTCTTCAGAATCCTG
tetur01g10630 comp4783_seq0 CTCTGGTCAGAGCGTCTCTAGTAGGGAGTA
tetur01g10630 comp4783_seq0 CTGGTCAGAGCGTCTCTAGTAGGGAGTAGA
tetur01g10630 comp4783_seq0 AATAAGGGTGGAAGGAGTGACAACCCACTG
tetur01g10630 comp4783_seq0 AATAGTTGGCTCACGCTCTGGTCAGAGCGT
tetur01g10630 comp4783_seq0 CTTTCGGTACTGATCCAAAGAAATCGGTTA
tetur01g10630 comp4783_seq0 GAATGCGGTAGAATATACTCCGAGTTTGGT
tetur01g10630 comp4783_seq0 GAATTAATAGTTGGCTCACGCTCTGGTCAG
tetur01g10630 comp4783_seq0 GACAACCCACTGAATTAATAGTTGGCTCAC
tetur01g10630 comp4783_seq0 GACCAATAAGGGTGGAAGGAGTGACAACCC
tetur01g10630 comp4783_seq0 GAGAATGCGGTAGAATATACTCCGAGTTTG
tetur01g10630 comp4783_seq0 GAGAGGGAAAGAGTGACTGACAAACACGAT
tetur01g10630 comp4783_seq0 GAGCGTCTCTAGTAGGGAGTAGATCTCACA
tetur01g10630 comp4783_seq0 GAGGAGAATGCGGTAGAATATACTCCGAGT
tetur01g10630 comp4783_seq0 AATGCGGTAGAATATACTCCGAGTTTGGTT
tetur01g10630 comp4783_seq0 GAGGGAAAGAGTGACTGACAAACACGATTA
tetur01g10630 comp4783_seq0 GAGGGCGAAGTAAGTGTATCGGTCGATAAC
tetur01g10630 comp4783_seq0 GAGTAGATCTCACAGAGATCTTGACGAGCA
tetur01g10630 comp4783_seq0 GAGTCGGCATCAATTTAACTTTCGGTACTG
tetur01g10630 comp4783_seq0 GAGTGACAACCCACTGAATTAATAGTTGGC
tetur01g10630 comp4783_seq0 GATAAGGATGTTACTCGATTCATCCGTCAA
tetur01g10630 comp4783_seq0 GATACTGAGCGTTATTGAATACTGTCCCAG
tetur01g10630 comp4783_seq0 GATCTCACAGAGATCTTGACGAGCAATTGT
tetur01g10630 comp4783_seq0 GATGCCAAAGTGACTAAATCATCTTCGGAT
tetur01g10630 comp4783_seq0 GATTGTAGACGCCAGAGACACGGTACAAAG
tetur01g10630 comp4783_seq0 GCCAAAGTGACTAAATCATCTTCGGATGGA
tetur01g10630 comp4783_seq0 GCCTATACAAGCTCAGGTTCGATTGTAGAC
tetur01g10630 comp4783_seq0 AATTGTGTAGACCAATAAGGGTGGAAGGAG
tetur01g10630 comp4783_seq0 GCGTCTCTAGTAGGGAGTAGATCTCACAGA
tetur01g10630 comp4783_seq0 GCTCAGGTTCGATTGTAGACGCCAGAGACA
tetur01g10630 comp4783_seq0 ACAAAGACACGGTGGAGGAGAATGCGGTAG
tetur01g10630 comp4783_seq0 GGAAGGAGTGACAACCCACTGAATTAATAG
tetur01g10630 comp4783_seq0 ACAACCCACTGAATTAATAGTTGGCTCACG
tetur01g10630 comp4783_seq0 GGAGAATGCGGTAGAATATACTCCGAGTTT
tetur01g10630 comp4783_seq0 GGAGGAGAATGCGGTAGAATATACTCCGAG
tetur01g10630 comp4783_seq0 GGAGTAGATCTCACAGAGATCTTGACGAGC
tetur01g10630 comp4783_seq0 ACAAGCCTATACAAGCTCAGGTTCGATTGT
tetur01g10630 comp4783_seq0 GGATGGAGTCGGCATCAATTTAACTTTCGG
tetur01g10630 comp4783_seq0 GGCGAAGTAAGTGTATCGGTCGATAACGTA
tetur01g10630 comp4783_seq0 GGGAGTAGATCTCACAGAGATCTTGACGAG
tetur01g10630 comp4783_seq0 GGGCGAAGTAAGTGTATCGGTCGATAACGT
tetur01g10630 comp4783_seq0 ACAATTGTGTAGACCAATAAGGGTGGAAGG
tetur01g10630 comp4783_seq0 GGTCAGAGCGTCTCTAGTAGGGAGTAGATC
tetur01g10630 comp4783_seq0 GGTGGAAGGAGTGACAACCCACTGAATTAA
tetur01g10630 comp4783_seq0 GGTGGAGGAGAATGCGGTAGAATATACTCC
tetur01g10630 comp4783_seq0 GGTTAAGGGAACGTTTACTGGATCCCGGTG
tetur01g10630 comp4783_seq0 GGTTCGATTGTAGACGCCAGAGACACGGTA
tetur01g10630 comp4783_seq0 GTACAAAGACACGGTGGAGGAGAATGCGGT
tetur01g10630 comp4783_seq0 GTAGACCAATAAGGGTGGAAGGAGTGACAA
tetur01g10630 comp4783_seq0 GTAGACGCCAGAGACACGGTACAAAGACAC
tetur01g10630 comp4783_seq0 GTAGATCTCACAGAGATCTTGACGAGCAAT
tetur01g10630 comp4783_seq0 GTCGGCATCAATTTAACTTTCGGTACTGAT
tetur01g12260 comp2075_seq0 AAAGTGGATCAAAGACGATATCCCACTAAG
tetur01g12260 comp2075_seq0 GTGCTTCCACTATTTCCTGAACTCGTTGTT
tetur01g12260 comp2075_seq0 GTGGATCAAAGACGATATCCCACTAAGATG
tetur01g12260 comp2075_seq0 GTGGGTCATTGTTTGGGTCAAAGGTCAAGG
tetur01g12260 comp2075_seq0 GTTCACCAACACTTCACCAAAGAAGAGAAA
tetur01g12260 comp2075_seq0 GTTGTCATACAGGAAGAATAGAGCGAAAGC
tetur01g12260 comp2075_seq0 GTTGTTGTCATACAGGAAGAATAGAGCGAA
tetur01g12260 comp2075_seq0 TAAGGTGGGTCATTGTTTGGGTCAAAGGTC
tetur01g12260 comp2075_seq0 TACAGGAAGAATAGAGCGAAAGCTCAATGA
tetur01g12260 comp2075_seq0 TCAAAGACGATATCCCACTAAGATGGACAC
tetur01g12260 comp2075_seq0 TCACAGCGATCCGTGATGCTGATATGTGAC
tetur01g12260 comp2075_seq0 TCACCAACACTTCACCAAAGAAGAGAAACA
tetur01g12260 comp2075_seq0 TCACTCGAAGGTAGATATCGGGTCAAGCGA
tetur01g12260 comp2075_seq0 TCATACAGGAAGAATAGAGCGAAAGCTCAA
tetur01g12260 comp2075_seq0 ACCCATCGATGGTAACAACAAATTTCGGTT
tetur01g12260 comp2075_seq0 TCGATGGTAACAACAAATTTCGGTTCACCA
tetur01g12260 comp2075_seq0 TCGGTTCACCAACACTTCACCAAAGAAGAG
tetur01g12260 comp2075_seq0 TCTTCACTCGAAGGTAGATATCGGGTCAAG
tetur01g12260 comp2075_seq0 TGACCCATCGATGGTAACAACAAATTTCGG
tetur01g12260 comp2075_seq0 TGGATCAAAGACGATATCCCACTAAGATGG
tetur01g12260 comp2075_seq0 TGGGTCATTGTTTGGGTCAAAGGTCAAGGA
tetur01g12260 comp2075_seq0 TGGTTGTTGTCATACAGGAAGAATAGAGCG
tetur01g12260 comp2075_seq0 TGTCATACAGGAAGAATAGAGCGAAAGCTC
tetur01g12260 comp2075_seq0 TGTTGTCATACAGGAAGAATAGAGCGAAAG
tetur01g12260 comp2075_seq0 TTCACCAACACTTCACCAAAGAAGAGAAAC
tetur01g12260 comp2075_seq0 TTCACTCGAAGGTAGATATCGGGTCAAGCG
tetur01g12260 comp2075_seq0 TTCGGTTCACCAACACTTCACCAAAGAAGA
tetur01g12260 comp2075_seq0 TTCTTACTTGCAGTATCACCTCCACTACCC
tetur01g12260 comp2075_seq0 TTCTTCACTCGAAGGTAGATATCGGGTCAA
tetur01g12260 comp2075_seq0 TTCTTCAGCTGTCATCACAGCGATCCGTGA
tetur01g12260 comp2075_seq0 TTGAATCGGTTGAAGCATTACGAGATGCAC
tetur01g12260 comp2075_seq0 TTGCAGTATCACCTCCACTACCCGTGCTTC
tetur01g12260 comp2075_seq0 TTGGTTGTTGTCATACAGGAAGAATAGAGC
tetur01g12260 comp2075_seq0 TTTAAGGTGGGTCATTGTTTGGGTCAAAGG
tetur01g12260 comp2075_seq0 TTTCGGTTCACCAACACTTCACCAAAGAAG
tetur01g12260 comp2075_seq0 TTTCTTCACTCGAAGGTAGATATCGGGTCA
tetur01g12260 comp2075_seq0 TTTCTTCAGCTGTCATCACAGCGATCCGTG
tetur01g12260 comp2075_seq0 TTTGAATCGGTTGAAGCATTACGAGATGCA
tetur01g12260 comp2075_seq0 AAATTTCGGTTCACCAACACTTCACCAAAG
tetur01g12260 comp2075_seq0 ACTTGCAGTATCACCTCCACTACCCGTGCT
tetur01g12260 comp2075_seq0 AACAAAGATGAGTGAATAGGGAGGGAAGGG
tetur01g12260 comp2075_seq0 AGACGATATCCCACTAAGATGGACACAAAT
tetur01g12260 comp2075_seq0 AGAGCGAAAGCTCAATGATGTTCTATTTGC
tetur01g12260 comp2075_seq0 AGCCAGCAATTGACGACCCTTAAGACGGAT
tetur01g12260 comp2075_seq0 AGCGATCCGTGATGCTGATATGTGACCACG
tetur01g12260 comp2075_seq0 AGGAAGAATAGAGCGAAAGCTCAATGATGT
tetur01g12260 comp2075_seq0 AGTATCACCTCCACTACCCGTGCTTCCACT
tetur01g12260 comp2075_seq0 AGTGGATCAAAGACGATATCCCACTAAGAT
tetur01g12260 comp2075_seq0 ATACAGGAAGAATAGAGCGAAAGCTCAATG
tetur01g12260 comp2075_seq0 ATCACCTCCACTACCCGTGCTTCCACTATT
tetur01g12260 comp2075_seq0 ATCGATGGTAACAACAAATTTCGGTTCACC
tetur01g12260 comp2075_seq0 ATTCTTACTTGCAGTATCACCTCCACTACC
tetur01g12260 comp2075_seq0 CAAAGACGATATCCCACTAAGATGGACACA
tetur01g12260 comp2075_seq0 CAAATTTCGGTTCACCAACACTTCACCAAA
tetur01g12260 comp2075_seq0 CAACAAATTTCGGTTCACCAACACTTCACC
tetur01g12260 comp2075_seq0 CACAGCGATCCGTGATGCTGATATGTGACC
tetur01g12260 comp2075_seq0 CACTCGAAGGTAGATATCGGGTCAAGCGAG
tetur01g12260 comp2075_seq0 CAGCCAGCAATTGACGACCCTTAAGACGGA
tetur01g12260 comp2075_seq0 CAGCGATCCGTGATGCTGATATGTGACCAC
tetur01g12260 comp2075_seq0 CAGGAAGAATAGAGCGAAAGCTCAATGATG
tetur01g12260 comp2075_seq0 CATACAGGAAGAATAGAGCGAAAGCTCAAT
tetur01g12260 comp2075_seq0 CATCACAGCGATCCGTGATGCTGATATGTG
tetur01g12260 comp2075_seq0 CATCGATGGTAACAACAAATTTCGGTTCAC
tetur01g12260 comp2075_seq0 CATTGTTTGGGTCAAAGGTCAAGGATTGTT
tetur01g12260 comp2075_seq0 CCAGCAATTGACGACCCTTAAGACGGATTT
tetur01g12260 comp2075_seq0 CCATCGATGGTAACAACAAATTTCGGTTCA
tetur01g12260 comp2075_seq0 CCCATCGATGGTAACAACAAATTTCGGTTC
tetur01g12260 comp2075_seq0 CCGTGCTTCCACTATTTCCTGAACTCGTTG
tetur01g12260 comp2075_seq0 CGATCCGTGATGCTGATATGTGACCACGGA
tetur01g12260 comp2075_seq0 CGATGGTAACAACAAATTTCGGTTCACCAA
tetur01g12260 comp2075_seq0 CGGTTCACCAACACTTCACCAAAGAAGAGA
tetur01g12260 comp2075_seq0 AAGGTAGATATCGGGTCAAGCGAGAGGGAG
tetur01g12260 comp2075_seq0 CGTGCTTCCACTATTTCCTGAACTCGTTGT
tetur01g12260 comp2075_seq0 CTCCGCTGGATTCCTCCATTCCTTGTTTAA
tetur01g12260 comp2075_seq0 CTGTCATCACAGCGATCCGTGATGCTGATA
tetur01g12260 comp2075_seq0 CTTACTTGCAGTATCACCTCCACTACCCGT
tetur01g12260 comp2075_seq0 CTTCACTCGAAGGTAGATATCGGGTCAAGC
tetur01g12260 comp2075_seq0 CTTCAGCTGTCATCACAGCGATCCGTGATG
tetur01g12260 comp2075_seq0 CTTGCAGTATCACCTCCACTACCCGTGCTT
tetur01g12260 comp2075_seq0 CTTGGTTGTTGTCATACAGGAAGAATAGAG
tetur01g12260 comp2075_seq0 GAAACAAAGATGAGTGAATAGGGAGGGAAG
tetur01g12260 comp2075_seq0 GAAACATCTTGGTTGTTGTCATACAGGAAG
tetur01g12260 comp2075_seq0 AAACAAAGATGAGTGAATAGGGAGGGAAGG
tetur01g12260 comp2075_seq0 GAAGAAACAAAGATGAGTGAATAGGGAGGG
tetur01g12260 comp2075_seq0 GAAGAATAGAGCGAAAGCTCAATGATGTTC
tetur01g12260 comp2075_seq0 GAAGGTAGATATCGGGTCAAGCGAGAGGGA
tetur01g12260 comp2075_seq0 GAATCGGTTGAAGCATTACGAGATGCACTT
tetur01g12260 comp2075_seq0 GACCCATCGATGGTAACAACAAATTTCGGT
tetur01g12260 comp2075_seq0 GACGATATCCCACTAAGATGGACACAAATA
tetur01g12260 comp2075_seq0 GAGCGAAAGCTCAATGATGTTCTATTTGCA
tetur01g12260 comp2075_seq0 GATCAAAGACGATATCCCACTAAGATGGAC
tetur01g12260 comp2075_seq0 GATGGTAACAACAAATTTCGGTTCACCAAC
tetur01g12260 comp2075_seq0 GCGAAAGCTCAATGATGTTCTATTTGCAAC
tetur01g12260 comp2075_seq0 ACAACAAATTTCGGTTCACCAACACTTCAC
tetur01g12260 comp2075_seq0 GGAAACATCTTGGTTGTTGTCATACAGGAA
tetur01g12260 comp2075_seq0 GGAAGAATAGAGCGAAAGCTCAATGATGTT
tetur01g12260 comp2075_seq0 GGATCAAAGACGATATCCCACTAAGATGGA
tetur01g12260 comp2075_seq0 GGGTAAGGTAAAGGTGCTTGGGAATTGATG
tetur01g12260 comp2075_seq0 GGGTCATTGTTTGGGTCAAAGGTCAAGGAT
tetur01g12260 comp2075_seq0 GGTAAGGTAAAGGTGCTTGGGAATTGATGA
tetur01g12260 comp2075_seq0 GGTCATTGTTTGGGTCAAAGGTCAAGGATT
tetur01g12260 comp2075_seq0 GGTCGTCATTGGTTCATCAGCACTTCTGGT
tetur01g12260 comp2075_seq0 GGTGGGTCATTGTTTGGGTCAAAGGTCAAG
tetur01g12260 comp2075_seq0 GGTTCACCAACACTTCACCAAAGAAGAGAA
tetur01g12260 comp2075_seq0 GGTTGTTGTCATACAGGAAGAATAGAGCGA
tetur01g12260 comp2075_seq0 GTAAGGTAAAGGTGCTTGGGAATTGATGAT
tetur01g12260 comp2075_seq0 GTATCACCTCCACTACCCGTGCTTCCACTA
tetur01g12260 comp2075_seq0 GTCATACAGGAAGAATAGAGCGAAAGCTCA
tetur01g12260 comp2075_seq0 GTCATCACAGCGATCCGTGATGCTGATATG
tetur01g12260 comp2075_seq0 GTCATTGTTTGGGTCAAAGGTCAAGGATTG
tetur01g12260 comp2075_seq0 ACAGGAAGAATAGAGCGAAAGCTCAATGAT
tetur01g12680 comp2322_seq0 GTGATGTCTCATCAGCTAATTATCAGCGAC
tetur01g12680 comp2322_seq0 ACATCAATGGAATGGGTTCTCTTACCCTTT
tetur01g12680 comp2322_seq0 GTGGATACAGATTGAGGGTTTGAGAGTTCA
tetur01g12680 comp2322_seq0 GTGGGACACAGAGACGCGAATAATACGTGA
tetur01g12680 comp2322_seq0 GTGTTACTACAATGAATCCTTGGACCAGTT
tetur01g12680 comp2322_seq0 GTTACCAAGGGAACGTGATTCTCTTTCTCT
tetur01g12680 comp2322_seq0 GTTACCGCCGGATTGCGACAGTCATAAATC
tetur01g12680 comp2322_seq0 GTTGAACTGTTACCAAGGGAACGTGATTCT
tetur01g12680 comp2322_seq0 ACATTCCAATCGGAGTCTAAGAAACCCTTT
tetur01g12680 comp2322_seq0 GTTTCTCTTGTATCCTACCAGAGGTGATGT
tetur01g12680 comp2322_seq0 GTTTGAGAGTTCATCTGCTTCAGCCTGTTC
tetur01g12680 comp2322_seq0 TAAAGCAATTCGGTCAATCATCTCCAATCC
tetur01g12680 comp2322_seq0 TACAGATTGAGGGTTTGAGAGTTCATCTGC
tetur01g12680 comp2322_seq0 TACATCACTGGATCCACCCATATACTCGGG
tetur01g12680 comp2322_seq0 TACCAGAGGTGATGTCTCATCAGCTAATTA
tetur01g12680 comp2322_seq0 TACGTACATGTGATTGGCTCCAATCCTGAA
tetur01g12680 comp2322_seq0 ACCAATTCACGAATTTGATCACTAAGGACC
tetur01g12680 comp2322_seq0 TATCCGCATAATATGGTACATCACTGGATC
tetur01g12680 comp2322_seq0 TATGGTACATCACTGGATCCACCCATATAC
tetur01g12680 comp2322_seq0 TCACGAATTTGATCACTAAGGACCTGAAGA
tetur01g12680 comp2322_seq0 TCACTGGATCCACCCATATACTCGGGAACA
tetur01g12680 comp2322_seq0 TCATCCAAATATTGGGCATAGACGTGGTAA
tetur01g12680 comp2322_seq0 TCATTTGAAAGGGTAAAGGGAGACGGTACA
tetur01g12680 comp2322_seq0 TCCAATCCTGAAGAATTCCTTCGGAAAGTC
tetur01g12680 comp2322_seq0 TCCAATCGGAGTCTAAGAAACCCTTTAACC
tetur01g12680 comp2322_seq0 TCCGCATAATATGGTACATCACTGGATCCA
tetur01g12680 comp2322_seq0 TCCTACCAGAGGTGATGTCTCATCAGCTAA
tetur01g12680 comp2322_seq0 TCCTCCTTGTCCGTTGAACTGTTACCAAGG
tetur01g12680 comp2322_seq0 TCCTTCTCATCCAAATATCTCCAAACGAGA
tetur01g12680 comp2322_seq0 TCCTTGTCCGTTGAACTGTTACCAAGGGAA
tetur01g12680 comp2322_seq0 TCGACGGCTTTCTGATCGATTCCCTCTTTG
tetur01g12680 comp2322_seq0 TCGGAGTCTAAGAAACCCTTTAACCTACGC
tetur01g12680 comp2322_seq0 TCTCTTGTATCCTACCAGAGGTGATGTCTC
tetur01g12680 comp2322_seq0 TCTTTACAGGTATGTGGATACAGATTGAGG
tetur01g12680 comp2322_seq0 TCTTTGGCAGCCACTTCCTCCAGAGATGGA
tetur01g12680 comp2322_seq0 TGAAAGGGTAAAGGGAGACGGTACATTCCA
tetur01g12680 comp2322_seq0 TGAGGGTTTGAGAGTTCATCTGCTTCAGCC
tetur01g12680 comp2322_seq0 TGATCATGGGCTCCTCCTTGTCCGTTGAAC
tetur01g12680 comp2322_seq0 TGATGGTGTTACTACAATGAATCCTTGGAC
tetur01g12680 comp2322_seq0 TGATTGAGCAATCAATTGATCATGGGCTCC
tetur01g12680 comp2322_seq0 TGGAACTGGTGGGACACAGAGACGCGAATA
tetur01g12680 comp2322_seq0 TGGGCTCCTCCTTGTCCGTTGAACTGTTAC
tetur01g12680 comp2322_seq0 TGGTACATCACTGGATCCACCCATATACTC
tetur01g12680 comp2322_seq0 TGGTGTTACTACAATGAATCCTTGGACCAG
tetur01g12680 comp2322_seq0 TGTATCCTACCAGAGGTGATGTCTCATCAG
tetur01g12680 comp2322_seq0 ACGAATTTGATCACTAAGGACCTGAAGATG
tetur01g12680 comp2322_seq0 TGTCCGTTGAACTGTTACCAAGGGAACGTG
tetur01g12680 comp2322_seq0 TGTCCTTTACGTACATGTGATTGGCTCCAA
tetur01g12680 comp2322_seq0 TGTCTCATCAGCTAATTATCAGCGACTCAA
tetur01g12680 comp2322_seq0 TGTGGATACAGATTGAGGGTTTGAGAGTTC
tetur01g12680 comp2322_seq0 TGTTACCAAGGGAACGTGATTCTCTTTCTC
tetur01g12680 comp2322_seq0 TGTTTCTCTTGTATCCTACCAGAGGTGATG
tetur01g12680 comp2322_seq0 TTACCGCCGGATTGCGACAGTCATAAATCA
tetur01g12680 comp2322_seq0 TTCACGAATTTGATCACTAAGGACCTGAAG
tetur01g12680 comp2322_seq0 TTCATCTCCCAAACCGTTGCCATAATTAAG
tetur01g12680 comp2322_seq0 TTCCAATCGGAGTCTAAGAAACCCTTTAAC
tetur01g12680 comp2322_seq0 TTCGTCGACGGCTTTCTGATCGATTCCCTC
tetur01g12680 comp2322_seq0 TTCTCGTGGATAAAGCAATTCGGTCAATCA
tetur01g12680 comp2322_seq0 TTGAAAGGGTAAAGGGAGACGGTACATTCC
tetur01g12680 comp2322_seq0 TTGAACTGTTACCAAGGGAACGTGATTCTC
tetur01g12680 comp2322_seq0 TTGAGAGTTCATCTGCTTCAGCCTGTTCCC
tetur01g12680 comp2322_seq0 TTGAGCAATCAATTGATCATGGGCTCCTCC
tetur01g12680 comp2322_seq0 TTGAGGGTTTGAGAGTTCATCTGCTTCAGC
tetur01g12680 comp2322_seq0 TTGATCATGGGCTCCTCCTTGTCCGTTGAA
tetur01g12680 comp2322_seq0 TTGATTGAGCAATCAATTGATCATGGGCTC
tetur01g12680 comp2322_seq0 ACGGTACATTCCAATCGGAGTCTAAGAAAC
tetur01g12680 comp2322_seq0 TTGTATCCTACCAGAGGTGATGTCTCATCA
tetur01g12680 comp2322_seq0 ACGTACATGTGATTGGCTCCAATCCTGAAG
tetur01g12680 comp2322_seq0 TTTCTCTTGTATCCTACCAGAGGTGATGTC
tetur01g12680 comp2322_seq0 TTTCTGATCGATTCCCTCTTTGGCAGCCAC
tetur01g12680 comp2322_seq0 TTTGAAAGGGTAAAGGGAGACGGTACATTC
tetur01g12680 comp2322_seq0 TTTGAGAGTTCATCTGCTTCAGCCTGTTCC
tetur01g12680 comp2322_seq0 TTTGGAACTGGTGGGACACAGAGACGCGAA
tetur01g12680 comp2322_seq0 ACTCTCGAATCTTCGGTGGAGTGAAGGTTC
tetur01g12680 comp2322_seq0 AAATTCGTCGACGGCTTTCTGATCGATTCC
tetur01g12680 comp2322_seq0 ACTGGATCCACCCATATACTCGGGAACATT
tetur01g12680 comp2322_seq0 ACTGTTACCAAGGGAACGTGATTCTCTTTC
tetur01g12680 comp2322_seq0 ACTTACATCAATGGAATGGGTTCTCTTACC
tetur01g12680 comp2322_seq0 AGAGACGCGAATAATACGTGATCATACCCT
tetur01g12680 comp2322_seq0 AGAGGTGATGTCTCATCAGCTAATTATCAG
tetur01g12680 comp2322_seq0 AGATTGAGGGTTTGAGAGTTCATCTGCTTC
tetur01g12680 comp2322_seq0 AGCAATCAATTGATCATGGGCTCCTCCTTG
tetur01g12680 comp2322_seq0 AGGGAACGTGATTCTCTTTCTCTTTACAGG
tetur01g12680 comp2322_seq0 AGGGTAAAGGGAGACGGTACATTCCAATCG
tetur01g12680 comp2322_seq0 AGGGTTTGAGAGTTCATCTGCTTCAGCCTG
tetur01g12680 comp2322_seq0 AGGTATGTGGATACAGATTGAGGGTTTGAG
tetur01g12680 comp2322_seq0 AGGTGATGTCTCATCAGCTAATTATCAGCG
tetur01g12680 comp2322_seq0 AGTTACCGCCGGATTGCGACAGTCATAAAT
tetur01g12680 comp2322_seq0 ATACAGATTGAGGGTTTGAGAGTTCATCTG
tetur01g12680 comp2322_seq0 ATCACTGGATCCACCCATATACTCGGGAAC
tetur01g12680 comp2322_seq0 ATCATGGGCTCCTCCTTGTCCGTTGAACTG
tetur01g12680 comp2322_seq0 ATCATTTGAAAGGGTAAAGGGAGACGGTAC
tetur01g12680 comp2322_seq0 ATCCGCATAATATGGTACATCACTGGATCC
tetur01g12680 comp2322_seq0 ATCCTTCTCATCCAAATATCTCCAAACGAG
tetur01g12680 comp2322_seq0 ATCGGAGTCTAAGAAACCCTTTAACCTACG
tetur01g12680 comp2322_seq0 ATGGTACATCACTGGATCCACCCATATACT
tetur01g12680 comp2322_seq0 ATGTGGATACAGATTGAGGGTTTGAGAGTT
tetur01g12680 comp2322_seq0 ATTCCTTTGGAACTGGTGGGACACAGAGAC
tetur01g12680 comp2322_seq0 ATTCGTCGACGGCTTTCTGATCGATTCCCT
tetur01g12680 comp2322_seq0 ATTGAGGGTTTGAGAGTTCATCTGCTTCAG
tetur01g12680 comp2322_seq0 CAAGGGAACGTGATTCTCTTTCTCTTTACA
tetur01g12680 comp2322_seq0 CAATCGGAGTCTAAGAAACCCTTTAACCTA
tetur01g12680 comp2322_seq0 CAATGGAGGACTGGTCCCAATGGATTTGGT
tetur01g12680 comp2322_seq0 CAATTCACGAATTTGATCACTAAGGACCTG
tetur01g12680 comp2322_seq0 CAATTGATCATGGGCTCCTCCTTGTCCGTT
tetur01g12680 comp2322_seq0 CACAGAGACGCGAATAATACGTGATCATAC
tetur01g12680 comp2322_seq0 CACGAATTTGATCACTAAGGACCTGAAGAT
tetur01g12680 comp2322_seq0 CACTGGATCCACCCATATACTCGGGAACAT
tetur01g12680 comp2322_seq0 AACTGTTACCAAGGGAACGTGATTCTCTTT
tetur01g12680 comp2322_seq0 CAGAGACGCGAATAATACGTGATCATACCC
tetur01g12680 comp2322_seq0 CAGATTGAGGGTTTGAGAGTTCATCTGCTT
tetur01g12680 comp2322_seq0 CAGGTATGTGGATACAGATTGAGGGTTTGA
tetur01g12680 comp2322_seq0 CAGTTACCGCCGGATTGCGACAGTCATAAA
tetur01g12680 comp2322_seq0 CATCACTGGATCCACCCATATACTCGGGAA
tetur01g12680 comp2322_seq0 CATCATTTGAAAGGGTAAAGGGAGACGGTA
tetur01g12680 comp2322_seq0 CATCCAAATATTGGGCATAGACGTGGTAAA
tetur01g12680 comp2322_seq0 CATGGGCTCCTCCTTGTCCGTTGAACTGTT
tetur01g12680 comp2322_seq0 CATTAAAGGCATGAATTCCTTTGGAACTGG
tetur01g12680 comp2322_seq0 CATTCATCTCCCAAACCGTTGCCATAATTA
tetur01g12680 comp2322_seq0 CATTCCAATCGGAGTCTAAGAAACCCTTTA
tetur01g12680 comp2322_seq0 CATTTGAAAGGGTAAAGGGAGACGGTACAT
tetur01g12680 comp2322_seq0 CCAAGGGAACGTGATTCTCTTTCTCTTTAC
tetur01g12680 comp2322_seq0 CCAATCCTGAAGAATTCCTTCGGAAAGTCC
tetur01g12680 comp2322_seq0 CCAATCGGAGTCTAAGAAACCCTTTAACCT
tetur01g12680 comp2322_seq0 CCAATGGAGGACTGGTCCCAATGGATTTGG
tetur01g12680 comp2322_seq0 CCAATTCACGAATTTGATCACTAAGGACCT
tetur01g12680 comp2322_seq0 CCAATTGACTTACATCAATGGAATGGGTTC
tetur01g12680 comp2322_seq0 CCAGAGGTGATGTCTCATCAGCTAATTATC
tetur01g12680 comp2322_seq0 CCCAATGGAGGACTGGTCCCAATGGATTTG
tetur01g12680 comp2322_seq0 CCCAATTGACTTACATCAATGGAATGGGTT
tetur01g12680 comp2322_seq0 CCGCATAATATGGTACATCACTGGATCCAC
tetur01g12680 comp2322_seq0 CCTACCAGAGGTGATGTCTCATCAGCTAAT
tetur01g12680 comp2322_seq0 CCTCCTTGTCCGTTGAACTGTTACCAAGGG
tetur01g12680 comp2322_seq0 CCTCTGTCCGTCCATCCTTCTCATCCAAAT
tetur01g12680 comp2322_seq0 CCTTGTCCGTTGAACTGTTACCAAGGGAAC
tetur01g12680 comp2322_seq0 CGAATTTGATCACTAAGGACCTGAAGATGA
tetur01g12680 comp2322_seq0 CGACGGCTTTCTGATCGATTCCCTCTTTGG
tetur01g12680 comp2322_seq0 AAGGACCTGAAGATGAGATTAAACTGATCG
tetur01g12680 comp2322_seq0 CGCATAATATGGTACATCACTGGATCCACC
tetur01g12680 comp2322_seq0 CGGAGTCTAAGAAACCCTTTAACCTACGCA
tetur01g12680 comp2322_seq0 AAGGGAACGTGATTCTCTTTCTCTTTACAG
tetur01g12680 comp2322_seq0 AAGGGAGACGGTACATTCCAATCGGAGTCT
tetur01g12680 comp2322_seq0 CGGCTTTCTGATCGATTCCCTCTTTGGCAG
tetur01g12680 comp2322_seq0 CGGTACATTCCAATCGGAGTCTAAGAAACC
tetur01g12680 comp2322_seq0 AAGGGTAAAGGGAGACGGTACATTCCAATC
tetur01g12680 comp2322_seq0 CGTACATGTGATTGGCTCCAATCCTGAAGA
tetur01g12680 comp2322_seq0 CGTCGACGGCTTTCTGATCGATTCCCTCTT
tetur01g12680 comp2322_seq0 CGTGATTCTCTTTCTCTTTACAGGTATGTG
tetur01g12680 comp2322_seq0 CGTTGAACTGTTACCAAGGGAACGTGATTC
tetur01g12680 comp2322_seq0 CTAAGAAACCCTTTAACCTACGCATACCTT
tetur01g12680 comp2322_seq0 CTACCAGAGGTGATGTCTCATCAGCTAATT
tetur01g12680 comp2322_seq0 CTCATCCAAATATTGGGCATAGACGTGGTA
tetur01g12680 comp2322_seq0 CTCCAATCCTGAAGAATTCCTTCGGAAAGT
tetur01g12680 comp2322_seq0 CTCCTCCTTGTCCGTTGAACTGTTACCAAG
tetur01g12680 comp2322_seq0 CTCCTTGTCCGTTGAACTGTTACCAAGGGA
tetur01g12680 comp2322_seq0 CTCGTGGATAAAGCAATTCGGTCAATCATC
tetur01g12680 comp2322_seq0 CTCTTGTATCCTACCAGAGGTGATGTCTCA
tetur01g12680 comp2322_seq0 CTGTCCGTCCATCCTTCTCATCCAAATATC
tetur01g12680 comp2322_seq0 CTGTTACCAAGGGAACGTGATTCTCTTTCT
tetur01g12680 comp2322_seq0 CTTACATCAATGGAATGGGTTCTCTTACCC
tetur01g12680 comp2322_seq0 CTTGTATCCTACCAGAGGTGATGTCTCATC
tetur01g12680 comp2322_seq0 CTTGTCCGTTGAACTGTTACCAAGGGAACG
tetur01g12680 comp2322_seq0 CTTTACAGGTATGTGGATACAGATTGAGGG
tetur01g12680 comp2322_seq0 CTTTCTGATCGATTCCCTCTTTGGCAGCCA
tetur01g12680 comp2322_seq0 GAAACTGAAGGAATTGGAATGGGAATCAAC
tetur01g12680 comp2322_seq0 GAAAGGGTAAAGGGAGACGGTACATTCCAA
tetur01g12680 comp2322_seq0 GAACTGTTACCAAGGGAACGTGATTCTCTT
tetur01g12680 comp2322_seq0 GACGGCTTTCTGATCGATTCCCTCTTTGGC
tetur01g12680 comp2322_seq0 GACGGTACATTCCAATCGGAGTCTAAGAAA
tetur01g12680 comp2322_seq0 GACTTACATCAATGGAATGGGTTCTCTTAC
tetur01g12680 comp2322_seq0 GAGACGGTACATTCCAATCGGAGTCTAAGA
tetur01g12680 comp2322_seq0 GAGCAATCAATTGATCATGGGCTCCTCCTT
tetur01g12680 comp2322_seq0 GAGGACTGGTCCCAATGGATTTGGTAACCC
tetur01g12680 comp2322_seq0 GAGGGTTTGAGAGTTCATCTGCTTCAGCCT
tetur01g12680 comp2322_seq0 GAGGTGATGTCTCATCAGCTAATTATCAGC
tetur01g12680 comp2322_seq0 GATACAGATTGAGGGTTTGAGAGTTCATCT
tetur01g12680 comp2322_seq0 GATCAACTGAATGAGAATGTAACCGATACC
tetur01g12680 comp2322_seq0 GATCATGGGCTCCTCCTTGTCCGTTGAACT
tetur01g12680 comp2322_seq0 GATGGTGTTACTACAATGAATCCTTGGACC
tetur01g12680 comp2322_seq0 GATGTCTCATCAGCTAATTATCAGCGACTC
tetur01g12680 comp2322_seq0 GATTGAGCAATCAATTGATCATGGGCTCCT
tetur01g12680 comp2322_seq0 GATTGAGGGTTTGAGAGTTCATCTGCTTCA
tetur01g12680 comp2322_seq0 GCAATCAATTGATCATGGGCTCCTCCTTGT
tetur01g12680 comp2322_seq0 GCATAATATGGTACATCACTGGATCCACCC
tetur01g12680 comp2322_seq0 AATTGATCATGGGCTCCTCCTTGTCCGTTG
tetur01g12680 comp2322_seq0 GCATCATCATTTGAAAGGGTAAAGGGAGAC
tetur01g12680 comp2322_seq0 AAAGGGAGACGGTACATTCCAATCGGAGTC
tetur01g12680 comp2322_seq0 GCTCCAATCCTGAAGAATTCCTTCGGAAAG
tetur01g12680 comp2322_seq0 GGAACGTGATTCTCTTTCTCTTTACAGGTA
tetur01g12680 comp2322_seq0 GGAGACGGTACATTCCAATCGGAGTCTAAG
tetur01g12680 comp2322_seq0 GGAGTCTAAGAAACCCTTTAACCTACGCAT
tetur01g12680 comp2322_seq0 GGATACAGATTGAGGGTTTGAGAGTTCATC
tetur01g12680 comp2322_seq0 GGCATCATCATTTGAAAGGGTAAAGGGAGA
tetur01g12680 comp2322_seq0 GGCTTTCTGATCGATTCCCTCTTTGGCAGC
tetur01g12680 comp2322_seq0 GGGAACGTGATTCTCTTTCTCTTTACAGGT
tetur01g12680 comp2322_seq0 GGGCATCATCATTTGAAAGGGTAAAGGGAG
tetur01g12680 comp2322_seq0 GGGTTTGAGAGTTCATCTGCTTCAGCCTGT
tetur01g12680 comp2322_seq0 GGTAAAGGGAGACGGTACATTCCAATCGGA
tetur01g12680 comp2322_seq0 GGTACATCACTGGATCCACCCATATACTCG
tetur01g12680 comp2322_seq0 GGTACATTCCAATCGGAGTCTAAGAAACCC
tetur01g12680 comp2322_seq0 GGTACTCATCCAAATATTGGGCATAGACGT
tetur01g12680 comp2322_seq0 GGTATGTGGATACAGATTGAGGGTTTGAGA
tetur01g12680 comp2322_seq0 GGTGATGTCTCATCAGCTAATTATCAGCGA
tetur01g12680 comp2322_seq0 GGTGTTACTACAATGAATCCTTGGACCAGT
tetur01g12680 comp2322_seq0 GGTTTGAGAGTTCATCTGCTTCAGCCTGTT
tetur01g12680 comp2322_seq0 GTAAAGGGAGACGGTACATTCCAATCGGAG
tetur01g12680 comp2322_seq0 GTACATCACTGGATCCACCCATATACTCGG
tetur01g12680 comp2322_seq0 GTACATTCCAATCGGAGTCTAAGAAACCCT
tetur01g12680 comp2322_seq0 GTACTCATCCAAATATTGGGCATAGACGTG
tetur01g12680 comp2322_seq0 GTATCCTACCAGAGGTGATGTCTCATCAGC
tetur01g12680 comp2322_seq0 ACAGAGACGCGAATAATACGTGATCATACC
tetur01g12680 comp2322_seq0 GTATGTGGATACAGATTGAGGGTTTGAGAG
tetur01g12680 comp2322_seq0 ACAGATTGAGGGTTTGAGAGTTCATCTGCT
tetur01g12680 comp2322_seq0 GTCCGTTGAACTGTTACCAAGGGAACGTGA
tetur01g12680 comp2322_seq0 GTCGACGGCTTTCTGATCGATTCCCTCTTT
tetur01g12680 comp2322_seq0 ACAGGTATGTGGATACAGATTGAGGGTTTG
tetur01g12680 comp2322_seq0 GTCTAAGAAACCCTTTAACCTACGCATACC
tetur01g12680 comp2322_seq0 GTCTCATCAGCTAATTATCAGCGACTCAAA
tetur01g13250 comp879_seq0 GTGCTCCTCATTCCCACTTCATGAAGACAA
tetur01g13250 comp879_seq0 GTTAAGGTCGCTACTCTGTTGCCTAATCTG
tetur01g13250 comp879_seq0 GTTACTACCAGTCAGACCGGTCATGAGAGC
tetur01g13250 comp879_seq0 GTTAGCGTCCTAATCGGGACTGTGATGATT
tetur01g13250 comp879_seq0 GTTGACGAAACGAACAAACCAACAGCATAA
tetur01g13250 comp879_seq0 GTTGCCTAATCTGTCCATGGCACCGAACAT
tetur01g13250 comp879_seq0 GTTTAGGGTCTCGAGTATCATGGATTGGGC
tetur01g13250 comp879_seq0 TAACGCTGGTCACCCGACCAACGAATGACA
tetur01g13250 comp879_seq0 TAAGGCGGAGGGATCAAGGGAAGGTAGACA
tetur01g13250 comp879_seq0 TAAGGTCGCTACTCTGTTGCCTAATCTGTC
tetur01g13250 comp879_seq0 TAAGTACCTTCAGAAATGACCTCCGAAAGA
tetur01g13250 comp879_seq0 TAATCGGGACTGTGATGATTCTTAGTATGC
tetur01g13250 comp879_seq0 TAATCTGTCCATGGCACCGAACATAAGTAC
tetur01g13250 comp879_seq0 TACCAGTCAGACCGGTCATGAGAGCACTAC
tetur01g13250 comp879_seq0 TACCTGAAGGAAGGTTTGAACCAATGTCAC
tetur01g13250 comp879_seq0 TACTACCAGTCAGACCGGTCATGAGAGCAC
tetur01g13250 comp879_seq0 TACTCTGTTGCCTAATCTGTCCATGGCACC
tetur01g13250 comp879_seq0 ACCACCTTTCCATTGAAGAACGTTGATGCC
tetur01g13250 comp879_seq0 TATGAAATTGACGGAGGAGGTGAGGGACAA
tetur01g13250 comp879_seq0 TCACCCGACCAACGAATGACAAGATATCGA
tetur01g13250 comp879_seq0 ACCATCGTTACTACCAGTCAGACCGGTCAT
tetur01g13250 comp879_seq0 TCATCTGATGTTCCGATGTAACATCAGTGA
tetur01g13250 comp879_seq0 TCATGAACAACCTCCATGAAGTGAGCGGTG
tetur01g13250 comp879_seq0 TCATGGATTGGGCTTTATTCATACCTGAAG
tetur01g13250 comp879_seq0 TCCATGAAGTGAGCGGTGACTTCATTGAAA
tetur01g13250 comp879_seq0 TCCATGGCACCGAACATAAGTACCTTCAGA
tetur01g13250 comp879_seq0 TCCATGGGAGTAACACCATCGTTACTACCA
tetur01g13250 comp879_seq0 ACCCGACCAACGAATGACAAGATATCGAAT
tetur01g13250 comp879_seq0 TCGCCGGATTTATCTTCGTAAGACATCTCG
tetur01g13250 comp879_seq0 TCGCTACTCTGTTGCCTAATCTGTCCATGG
tetur01g13250 comp879_seq0 TCGTAAGACATCTCGGTAAGGTCCTAAGAG
tetur01g13250 comp879_seq0 TCGTGCTCCTCATTCCCACTTCATGAAGAC
tetur01g13250 comp879_seq0 ACCGAACATAAGTACCTTCAGAAATGACCT
tetur01g13250 comp879_seq0 TCGTTACTACCAGTCAGACCGGTCATGAGA
tetur01g13250 comp879_seq0 TCTGATGTTCCGATGTAACATCAGTGACTA
tetur01g13250 comp879_seq0 TCTGTTGCCTAATCTGTCCATGGCACCGAA
tetur01g13250 comp879_seq0 TCTTAGTATGCACTTCGGAAATGGTGTTCA
tetur01g13250 comp879_seq0 TCTTCGTAAGACATCTCGGTAAGGTCCTAA
tetur01g13250 comp879_seq0 TCTTTGGATTCTTGGATCAATCGGCTTTGA
tetur01g13250 comp879_seq0 TGAAAGGTTAGCGTCCTAATCGGGACTGTG
tetur01g13250 comp879_seq0 TGAAATTGACGGAGGAGGTGAGGGACAATG
tetur01g13250 comp879_seq0 ACCTCCATGAAGTGAGCGGTGACTTCATTG
tetur01g13250 comp879_seq0 ACCTGAAGGAAGGTTTGAACCAATGTCACT
tetur01g13250 comp879_seq0 TGATTCTTAGTATGCACTTCGGAAATGGTG
tetur01g13250 comp879_seq0 TGCCTAATCTGTCCATGGCACCGAACATAA
tetur01g13250 comp879_seq0 TGGATTGGGCTTTATTCATACCTGAAGGAA
tetur01g13250 comp879_seq0 TGGCACCGAACATAAGTACCTTCAGAAATG
tetur01g13250 comp879_seq0 TGGCATTTGTTTAGGGTCTCGAGTATCATG
tetur01g13250 comp879_seq0 TGGGAGTAACACCATCGTTACTACCAGTCA
tetur01g13250 comp879_seq0 TGGTACTGTGGTCATTAACGCTGGTCACCC
tetur01g13250 comp879_seq0 TGTAAGGCGGAGGGATCAAGGGAAGGTAGA
tetur01g13250 comp879_seq0 TGTCATGAACAACCTCCATGAAGTGAGCGG
tetur01g13250 comp879_seq0 TGTCCATGGCACCGAACATAAGTACCTTCA
tetur01g13250 comp879_seq0 TGTGGTCATTAACGCTGGTCACCCGACCAA
tetur01g13250 comp879_seq0 TGTTGCCTAATCTGTCCATGGCACCGAACA
tetur01g13250 comp879_seq0 TGTTTAGGGTCTCGAGTATCATGGATTGGG
tetur01g13250 comp879_seq0 TTAACGCTGGTCACCCGACCAACGAATGAC
tetur01g13250 comp879_seq0 TTACATCCATGGGAGTAACACCATCGTTAC
tetur01g13250 comp879_seq0 TTACTACCAGTCAGACCGGTCATGAGAGCA
tetur01g13250 comp879_seq0 TTAGCGTCCTAATCGGGACTGTGATGATTC
tetur01g13250 comp879_seq0 TTATCTTCGTAAGACATCTCGGTAAGGTCC
tetur01g13250 comp879_seq0 TTCATACCTGAAGGAAGGTTTGAACCAATG
tetur01g13250 comp879_seq0 TTCATCTGATGTTCCGATGTAACATCAGTG
tetur01g13250 comp879_seq0 TTCCTTGTAAGGCGGAGGGATCAAGGGAAG
tetur01g13250 comp879_seq0 TTCGCCGGATTTATCTTCGTAAGACATCTC
tetur01g13250 comp879_seq0 TTCGTAAGACATCTCGGTAAGGTCCTAAGA
tetur01g13250 comp879_seq0 TTCGTGCTCCTCATTCCCACTTCATGAAGA
tetur01g13250 comp879_seq0 TTCTTAGTATGCACTTCGGAAATGGTGTTC
tetur01g13250 comp879_seq0 TTGAGAGCCAGTCGAGGCTTCCTTGTAAGG
tetur01g13250 comp879_seq0 TTGCCTAATCTGTCCATGGCACCGAACATA
tetur01g13250 comp879_seq0 TTGGTACTGTGGTCATTAACGCTGGTCACC
tetur01g13250 comp879_seq0 TTGTAAGGCGGAGGGATCAAGGGAAGGTAG
tetur01g13250 comp879_seq0 TTGTTTAGGGTCTCGAGTATCATGGATTGG
tetur01g13250 comp879_seq0 TTTGTTTAGGGTCTCGAGTATCATGGATTG
tetur01g13250 comp879_seq0 ACTACCAGTCAGACCGGTCATGAGAGCACT
tetur01g13250 comp879_seq0 AACAACCTCCATGAAGTGAGCGGTGACTTC
tetur01g13250 comp879_seq0 AACACCATCGTTACTACCAGTCAGACCGGT
tetur01g13250 comp879_seq0 AGCGTCCTAATCGGGACTGTGATGATTCTT
tetur01g13250 comp879_seq0 AGCTGAAAGGTTAGCGTCCTAATCGGGACT
tetur01g13250 comp879_seq0 AGTAACACCATCGTTACTACCAGTCAGACC
tetur01g13250 comp879_seq0 AGTACCTTCAGAAATGACCTCCGAAAGAGT
tetur01g13250 comp879_seq0 AGTTAAGGTCGCTACTCTGTTGCCTAATCT
tetur01g13250 comp879_seq0 ATAAGTACCTTCAGAAATGACCTCCGAAAG
tetur01g13250 comp879_seq0 ATCAAGGGAAGGTAGACACCGGCACAGTTC
tetur01g13250 comp879_seq0 ATCCATGGGAGTAACACCATCGTTACTACC
tetur01g13250 comp879_seq0 ATCGGGACTGTGATGATTCTTAGTATGCAC
tetur01g13250 comp879_seq0 ATCGTTACTACCAGTCAGACCGGTCATGAG
tetur01g13250 comp879_seq0 ATCTCTTTGGATTCTTGGATCAATCGGCTT
tetur01g13250 comp879_seq0 ATCTGATGTTCCGATGTAACATCAGTGACT
tetur01g13250 comp879_seq0 ATCTGTCCATGGCACCGAACATAAGTACCT
tetur01g13250 comp879_seq0 ATGAAATTGACGGAGGAGGTGAGGGACAAT
tetur01g13250 comp879_seq0 ATGAACAACCTCCATGAAGTGAGCGGTGAC
tetur01g13250 comp879_seq0 AACCTCCATGAAGTGAGCGGTGACTTCATT
tetur01g13250 comp879_seq0 ATGCACTTCGGAAATGGTGTTCATCGATTG
tetur01g13250 comp879_seq0 ATGGCACCGAACATAAGTACCTTCAGAAAT
tetur01g13250 comp879_seq0 ATGGGAGTAACACCATCGTTACTACCAGTC
tetur01g13250 comp879_seq0 ATTAAAGCTGAAAGGTTAGCGTCCTAATCG
tetur01g13250 comp879_seq0 ATTGACGGAGGAGGTGAGGGACAATGGAGT
tetur01g13250 comp879_seq0 CAAAGTTAAGGTCGCTACTCTGTTGCCTAA
tetur01g13250 comp879_seq0 CAACCTCCATGAAGTGAGCGGTGACTTCAT
tetur01g13250 comp879_seq0 CACACTTGGTACTGTGGTCATTAACGCTGG
tetur01g13250 comp879_seq0 CACAGTTCCTCCTTGCTCATCCCTTCCTCT
tetur01g13250 comp879_seq0 CACCACCTTTCCATTGAAGAACGTTGATGC
tetur01g13250 comp879_seq0 CACCATCGTTACTACCAGTCAGACCGGTCA
tetur01g13250 comp879_seq0 CACCCGACCAACGAATGACAAGATATCGAA
tetur01g13250 comp879_seq0 CACCGAACATAAGTACCTTCAGAAATGACC
tetur01g13250 comp879_seq0 CACCTTTCCATTGAAGAACGTTGATGCCAT
tetur01g13250 comp879_seq0 CACTTGGTACTGTGGTCATTAACGCTGGTC
tetur01g13250 comp879_seq0 CAGTTCCTCCTTGCTCATCCCTTCCTCTTT
tetur01g13250 comp879_seq0 CATAAGTACCTTCAGAAATGACCTCCGAAA
tetur01g13250 comp879_seq0 CATACCTGAAGGAAGGTTTGAACCAATGTC
tetur01g13250 comp879_seq0 AAGAACGTTGATGCCATCGGTACCATCTTC
tetur01g13250 comp879_seq0 CATCCATGGGAGTAACACCATCGTTACTAC
tetur01g13250 comp879_seq0 CATCGTTACTACCAGTCAGACCGGTCATGA
tetur01g13250 comp879_seq0 CATCTGATGTTCCGATGTAACATCAGTGAC
tetur01g13250 comp879_seq0 CATGAACAACCTCCATGAAGTGAGCGGTGA
tetur01g13250 comp879_seq0 CATGAAGTGAGCGGTGACTTCATTGAAATC
tetur01g13250 comp879_seq0 CATGGATTGGGCTTTATTCATACCTGAAGG
tetur01g13250 comp879_seq0 CATGGCACCGAACATAAGTACCTTCAGAAA
tetur01g13250 comp879_seq0 CATGGGAGTAACACCATCGTTACTACCAGT
tetur01g13250 comp879_seq0 CATTAACGCTGGTCACCCGACCAACGAATG
tetur01g13250 comp879_seq0 CATTTGTTTAGGGTCTCGAGTATCATGGAT
tetur01g13250 comp879_seq0 CCACCTTTCCATTGAAGAACGTTGATGCCA
tetur01g13250 comp879_seq0 CCATCGTTACTACCAGTCAGACCGGTCATG
tetur01g13250 comp879_seq0 CCATGGCACCGAACATAAGTACCTTCAGAA
tetur01g13250 comp879_seq0 CCATGGGAGTAACACCATCGTTACTACCAG
tetur01g13250 comp879_seq0 CCCTTGCGTCATCTCATCCTCTTAATCTTC
tetur01g13250 comp879_seq0 CCGAACATAAGTACCTTCAGAAATGACCTC
tetur01g13250 comp879_seq0 CCGGATTTATCTTCGTAAGACATCTCGGTA
tetur01g13250 comp879_seq0 CCTAATCTGTCCATGGCACCGAACATAAGT
tetur01g13250 comp879_seq0 CCTCCATGAAGTGAGCGGTGACTTCATTGA
tetur01g13250 comp879_seq0 CCTGAAGGAAGGTTTGAACCAATGTCACTT
tetur01g13250 comp879_seq0 AAGCTGAAAGGTTAGCGTCCTAATCGGGAC
tetur01g13250 comp879_seq0 CCTTGCGTCATCTCATCCTCTTAATCTTCA
tetur01g13250 comp879_seq0 CGAAACGAACAAACCAACAGCATAATTCAG
tetur01g13250 comp879_seq0 CGAACATAAGTACCTTCAGAAATGACCTCC
tetur01g13250 comp879_seq0 CGGGACTGTGATGATTCTTAGTATGCACTT
tetur01g13250 comp879_seq0 CGTAAGACATCTCGGTAAGGTCCTAAGAGT
tetur01g13250 comp879_seq0 CGTCCTAATCGGGACTGTGATGATTCTTAG
tetur01g13250 comp879_seq0 CGTGCTCCTCATTCCCACTTCATGAAGACA
tetur01g13250 comp879_seq0 AAGGTCGCTACTCTGTTGCCTAATCTGTCC
tetur01g13250 comp879_seq0 CGTTACTACCAGTCAGACCGGTCATGAGAG
tetur01g13250 comp879_seq0 CGTTGATGCCATCGGTACCATCTTCAACAA
tetur01g13250 comp879_seq0 AAGGTTAGCGTCCTAATCGGGACTGTGATG
tetur01g13250 comp879_seq0 CTAATCTGTCCATGGCACCGAACATAAGTA
tetur01g13250 comp879_seq0 CTACCAGTCAGACCGGTCATGAGAGCACTA
tetur01g13250 comp879_seq0 CTACTCTGTTGCCTAATCTGTCCATGGCAC
tetur01g13250 comp879_seq0 AAGTACCTTCAGAAATGACCTCCGAAAGAG
tetur01g13250 comp879_seq0 CTCCATGAAGTGAGCGGTGACTTCATTGAA
tetur01g13250 comp879_seq0 CTCGGGCAGCAAGATCAATGAATTTGAGCT
tetur01g13250 comp879_seq0 CTCTGTTGCCTAATCTGTCCATGGCACCGA
tetur01g13250 comp879_seq0 AAGTTAAGGTCGCTACTCTGTTGCCTAATC
tetur01g13250 comp879_seq0 CTCTTTGGATTCTTGGATCAATCGGCTTTG
tetur01g13250 comp879_seq0 CTGAAAGGTTAGCGTCCTAATCGGGACTGT
tetur01g13250 comp879_seq0 CTGAAGGAAGGTTTGAACCAATGTCACTTA
tetur01g13250 comp879_seq0 AAGTTGACGAAACGAACAAACCAACAGCAT
tetur01g13250 comp879_seq0 CTGATGTTCCGATGTAACATCAGTGACTAA
tetur01g13250 comp879_seq0 CTGTGATGATTCTTAGTATGCACTTCGGAA
tetur01g13250 comp879_seq0 CTGTTGCCTAATCTGTCCATGGCACCGAAC
tetur01g13250 comp879_seq0 CTTCCTTGTAAGGCGGAGGGATCAAGGGAA
tetur01g13250 comp879_seq0 CTTCGTAAGACATCTCGGTAAGGTCCTAAG
tetur01g13250 comp879_seq0 CTTGCGTCATCTCATCCTCTTAATCTTCAT
tetur01g13250 comp879_seq0 CTTGGTACTGTGGTCATTAACGCTGGTCAC
tetur01g13250 comp879_seq0 CTTGTAAGGCGGAGGGATCAAGGGAAGGTA
tetur01g13250 comp879_seq0 CTTTGGATTCTTGGATCAATCGGCTTTGAA
tetur01g13250 comp879_seq0 GAAAGGTTAGCGTCCTAATCGGGACTGTGA
tetur01g13250 comp879_seq0 GAAATTGACGGAGGAGGTGAGGGACAATGG
tetur01g13250 comp879_seq0 GAACAACCTCCATGAAGTGAGCGGTGACTT
tetur01g13250 comp879_seq0 GAACATAAGTACCTTCAGAAATGACCTCCG
tetur01g13250 comp879_seq0 GAACGTTGATGCCATCGGTACCATCTTCAA
tetur01g13250 comp879_seq0 GAAGAACGTTGATGCCATCGGTACCATCTT
tetur01g13250 comp879_seq0 AATCTCTTTGGATTCTTGGATCAATCGGCT
tetur01g13250 comp879_seq0 AATCTGTCCATGGCACCGAACATAAGTACC
tetur01g13250 comp879_seq0 GACGAAACGAACAAACCAACAGCATAATTC
tetur01g13250 comp879_seq0 GACTGTGATGATTCTTAGTATGCACTTCGG
tetur01g13250 comp879_seq0 GAGGTGAGGGACAATGGAGTGTTAAACATT
tetur01g13250 comp879_seq0 GAGTAACACCATCGTTACTACCAGTCAGAC
tetur01g13250 comp879_seq0 GATCAAGGGAAGGTAGACACCGGCACAGTT
tetur01g13250 comp879_seq0 AATGTGTCCTTCATTTGAGAGCCAGTCGAG
tetur01g13250 comp879_seq0 GATGGATATTAAAGCTGAAAGGTTAGCGTC
tetur01g13250 comp879_seq0 GATTCTTAGTATGCACTTCGGAAATGGTGT
tetur01g13250 comp879_seq0 GCAAGATCAATGAATTTGAGCTTTCGAAGG
tetur01g13250 comp879_seq0 GCACCGAACATAAGTACCTTCAGAAATGAC
tetur01g13250 comp879_seq0 GCAGCAAGATCAATGAATTTGAGCTTTCGA
tetur01g13250 comp879_seq0 AATTGACGGAGGAGGTGAGGGACAATGGAG
tetur01g13250 comp879_seq0 GCATTTGTTTAGGGTCTCGAGTATCATGGA
tetur01g13250 comp879_seq0 GCCGGATTTATCTTCGTAAGACATCTCGGT
tetur01g13250 comp879_seq0 GCCTAATCTGTCCATGGCACCGAACATAAG
tetur01g13250 comp879_seq0 GCTACTCTGTTGCCTAATCTGTCCATGGCA
tetur01g13250 comp879_seq0 GCTGAAAGGTTAGCGTCCTAATCGGGACTG
tetur01g13250 comp879_seq0 GGACTGTGATGATTCTTAGTATGCACTTCG
tetur01g13250 comp879_seq0 GGAGGTGAGGGACAATGGAGTGTTAAACAT
tetur01g13250 comp879_seq0 GGAGTAACACCATCGTTACTACCAGTCAGA
tetur01g13250 comp879_seq0 GGATATTAAAGCTGAAAGGTTAGCGTCCTA
tetur01g13250 comp879_seq0 AAAGGTTAGCGTCCTAATCGGGACTGTGAT
tetur01g13250 comp879_seq0 GGCACCGAACATAAGTACCTTCAGAAATGA
tetur01g13250 comp879_seq0 GGCAGCAAGATCAATGAATTTGAGCTTTCG
tetur01g13250 comp879_seq0 GGCATTTGTTTAGGGTCTCGAGTATCATGG
tetur01g13250 comp879_seq0 GGGACTGTGATGATTCTTAGTATGCACTTC
tetur01g13250 comp879_seq0 GGGAGTAACACCATCGTTACTACCAGTCAG
tetur01g13250 comp879_seq0 GGGCAGCAAGATCAATGAATTTGAGCTTTC
tetur01g13250 comp879_seq0 GGTCGCTACTCTGTTGCCTAATCTGTCCAT
tetur01g13250 comp879_seq0 GGTTAGCGTCCTAATCGGGACTGTGATGAT
tetur01g13250 comp879_seq0 GTAACACCATCGTTACTACCAGTCAGACCG
tetur01g13250 comp879_seq0 ACACTTGGTACTGTGGTCATTAACGCTGGT
tetur01g13250 comp879_seq0 GTACCTTCAGAAATGACCTCCGAAAGAGTT
tetur01g13250 comp879_seq0 GTATCATGGATTGGGCTTTATTCATACCTG
tetur01g13250 comp879_seq0 GTATGAAATTGACGGAGGAGGTGAGGGACA
tetur01g13250 comp879_seq0 GTATGCACTTCGGAAATGGTGTTCATCGAT
tetur01g13250 comp879_seq0 GTCATGAACAACCTCCATGAAGTGAGCGGT
tetur01g13250 comp879_seq0 GTCATTAACGCTGGTCACCCGACCAACGAA
tetur01g13250 comp879_seq0 GTCCATGGCACCGAACATAAGTACCTTCAG
tetur01g13250 comp879_seq0 GTCCTAATCGGGACTGTGATGATTCTTAGT
tetur01g13250 comp879_seq0 GTCGCTACTCTGTTGCCTAATCTGTCCATG
tetur01g13250 comp879_seq0 ACAGTTCCTCCTTGCTCATCCCTTCCTCTT
tetur01g13850 comp3919_seq0 GTGTTCTTCAACAACCCTCATCTCTAGTCG
tetur01g13850 comp3919_seq0 GTTCTGCGATTGCTGTAAGGTCGAATCTAT
tetur01g13850 comp3919_seq0 GTTCTTCAACAACCCTCATCTCTAGTCGCA
tetur01g13850 comp3919_seq0 TAATCCATTCTGGTGTCAAGTCAATTGTGG
tetur01g13850 comp3919_seq0 TACAGGCCTAAAGTTGGACAAAGACTCAGA
tetur01g13850 comp3919_seq0 TACGACGTTCTGCGATTGCTGTAAGGTCGA
tetur01g13850 comp3919_seq0 TAGGAACAAATGGATTGTCACTCACAGGAC
tetur01g13850 comp3919_seq0 TATCACCGGACTTACCCGTATACTACCTGG
tetur01g13850 comp3919_seq0 TCACCGGACTTACCCGTATACTACCTGGAA
tetur01g13850 comp3919_seq0 ACCATGATACCAGAACTTAAAGTTGCTCCC
tetur01g13850 comp3919_seq0 TCCCACCATGATACCAGAACTTAAAGTTGC
tetur01g13850 comp3919_seq0 TCCTTCATCCCACCATGATACCAGAACTTA
tetur01g13850 comp3919_seq0 TCGACATTAGGAACAAATGGATTGTCACTC
tetur01g13850 comp3919_seq0 TCTTCAACAACCCTCATCTCTAGTCGCATC
tetur01g13850 comp3919_seq0 ACCGGACTTACCCGTATACTACCTGGAATC
tetur01g13850 comp3919_seq0 TGATACCAGAACTTAAAGTTGCTCCCAGAG
tetur01g13850 comp3919_seq0 TGATAGAATGCAAGCCCTACGACGTTCTGC
tetur01g13850 comp3919_seq0 TGTGTTCTTCAACAACCCTCATCTCTAGTC
tetur01g13850 comp3919_seq0 TGTTCTTCAACAACCCTCATCTCTAGTCGC
tetur01g13850 comp3919_seq0 TTACAGGCCTAAAGTTGGACAAAGACTCAG
tetur01g13850 comp3919_seq0 TTAGGAACAAATGGATTGTCACTCACAGGA
tetur01g13850 comp3919_seq0 TTATCACCGGACTTACCCGTATACTACCTG
tetur01g13850 comp3919_seq0 TTCAACAACCCTCATCTCTAGTCGCATCTA
tetur01g13850 comp3919_seq0 TTCATCCCACCATGATACCAGAACTTAAAG
tetur01g13850 comp3919_seq0 TTCTGGTGTCAAGTCAATTGTGGCCTCGTG
tetur01g13850 comp3919_seq0 ACGGATACTCGACATTAGGAACAAATGGAT
tetur01g13850 comp3919_seq0 TTGTCCACCTTCACCATTTGATTACAGGCC
tetur01g13850 comp3919_seq0 ACGTTCTGCGATTGCTGTAAGGTCGAATCT
tetur01g13850 comp3919_seq0 ACTCGACATTAGGAACAAATGGATTGTCAC
tetur01g13850 comp3919_seq0 ACTTAAAGTTGCTCCCAGAGACGTTAAACC
tetur01g13850 comp3919_seq0 AGAATGCAAGCCCTACGACGTTCTGCGATT
tetur01g13850 comp3919_seq0 AGCCCTACGACGTTCTGCGATTGCTGTAAG
tetur01g13850 comp3919_seq0 ATCACTTAATGAGAGCGGGTCATCATTTCC
tetur01g13850 comp3919_seq0 ATCCATTCTGGTGTCAAGTCAATTGTGGCC
tetur01g13850 comp3919_seq0 ATCCCACCATGATACCAGAACTTAAAGTTG
tetur01g13850 comp3919_seq0 ATGATAGAATGCAAGCCCTACGACGTTCTG
tetur01g13850 comp3919_seq0 ATGCAAGCCCTACGACGTTCTGCGATTGCT
tetur01g13850 comp3919_seq0 ATTAGGAACAAATGGATTGTCACTCACAGG
tetur01g13850 comp3919_seq0 ATTATCACCGGACTTACCCGTATACTACCT
tetur01g13850 comp3919_seq0 ATTCCTTCATCCCACCATGATACCAGAACT
tetur01g13850 comp3919_seq0 ATTCTGGTGTCAAGTCAATTGTGGCCTCGT
tetur01g13850 comp3919_seq0 CAAACAAGTCGAACGGATACTCGACATTAG
tetur01g13850 comp3919_seq0 CAACAACCCTCATCTCTAGTCGCATCTATT
tetur01g13850 comp3919_seq0 AAACAAGTCGAACGGATACTCGACATTAGG
tetur01g13850 comp3919_seq0 CAAGCCCTACGACGTTCTGCGATTGCTGTA
tetur01g13850 comp3919_seq0 CAAGTCGAACGGATACTCGACATTAGGAAC
tetur01g13850 comp3919_seq0 CACAAACAAGTCGAACGGATACTCGACATT
tetur01g13850 comp3919_seq0 CACCATGATACCAGAACTTAAAGTTGCTCC
tetur01g13850 comp3919_seq0 CACTTAATGAGAGCGGGTCATCATTTCCTG
tetur01g13850 comp3919_seq0 AACTTAAAGTTGCTCCCAGAGACGTTAAAC
tetur01g13850 comp3919_seq0 CATCCCACCATGATACCAGAACTTAAAGTT
tetur01g13850 comp3919_seq0 CATCTCTAGTCGCATCTATTAACCATCAAC
tetur01g13850 comp3919_seq0 CATGATACCAGAACTTAAAGTTGCTCCCAG
tetur01g13850 comp3919_seq0 CATTAGGAACAAATGGATTGTCACTCACAG
tetur01g13850 comp3919_seq0 CATTCTGGTGTCAAGTCAATTGTGGCCTCG
tetur01g13850 comp3919_seq0 CCACCATGATACCAGAACTTAAAGTTGCTC
tetur01g13850 comp3919_seq0 CCATGATACCAGAACTTAAAGTTGCTCCCA
tetur01g13850 comp3919_seq0 CCATTCTGGTGTCAAGTCAATTGTGGCCTC
tetur01g13850 comp3919_seq0 CCCACCATGATACCAGAACTTAAAGTTGCT
tetur01g13850 comp3919_seq0 CCCGACACAAACAAGTCGAACGGATACTCG
tetur01g13850 comp3919_seq0 CCCTACGACGTTCTGCGATTGCTGTAAGGT
tetur01g13850 comp3919_seq0 CCGACACAAACAAGTCGAACGGATACTCGA
tetur01g13850 comp3919_seq0 CCGGACTTACCCGTATACTACCTGGAATCA
tetur01g13850 comp3919_seq0 CCTACGACGTTCTGCGATTGCTGTAAGGTC
tetur01g13850 comp3919_seq0 CCTCATCTCTAGTCGCATCTATTAACCATC
tetur01g13850 comp3919_seq0 CCTTCATCCCACCATGATACCAGAACTTAA
tetur01g13850 comp3919_seq0 CGAACGGATACTCGACATTAGGAACAAATG
tetur01g13850 comp3919_seq0 CGACACAAACAAGTCGAACGGATACTCGAC
tetur01g13850 comp3919_seq0 CGACATTAGGAACAAATGGATTGTCACTCA
tetur01g13850 comp3919_seq0 CGACGTTCTGCGATTGCTGTAAGGTCGAAT
tetur01g13850 comp3919_seq0 CGCATCTATTAACCATCAACAAATTCGTGG
tetur01g13850 comp3919_seq0 CGGACTTACCCGTATACTACCTGGAATCAC
tetur01g13850 comp3919_seq0 CGTTCTGCGATTGCTGTAAGGTCGAATCTA
tetur01g13850 comp3919_seq0 CTACGACGTTCTGCGATTGCTGTAAGGTCG
tetur01g13850 comp3919_seq0 CTCGACATTAGGAACAAATGGATTGTCACT
tetur01g13850 comp3919_seq0 CTGGTGTCAAGTCAATTGTGGCCTCGTGTG
tetur01g13850 comp3919_seq0 CTTACCCGTATACTACCTGGAATCACCAAT
tetur01g13850 comp3919_seq0 CTTCAACAACCCTCATCTCTAGTCGCATCT
tetur01g13850 comp3919_seq0 CTTGTCCACCTTCACCATTTGATTACAGGC
tetur01g13850 comp3919_seq0 GAACGGATACTCGACATTAGGAACAAATGG
tetur01g13850 comp3919_seq0 GAACTTAAAGTTGCTCCCAGAGACGTTAAA
tetur01g13850 comp3919_seq0 GAATGCAAGCCCTACGACGTTCTGCGATTG
tetur01g13850 comp3919_seq0 GACACAAACAAGTCGAACGGATACTCGACA
tetur01g13850 comp3919_seq0 GACATTAGGAACAAATGGATTGTCACTCAC
tetur01g13850 comp3919_seq0 GACGTTCTGCGATTGCTGTAAGGTCGAATC
tetur01g13850 comp3919_seq0 GACTTACCCGTATACTACCTGGAATCACCA
tetur01g13850 comp3919_seq0 GAGAGCGGGTCATCATTTCCTGAGACAGAA
tetur01g13850 comp3919_seq0 AATGCAAGCCCTACGACGTTCTGCGATTGC
tetur01g13850 comp3919_seq0 GATACCAGAACTTAAAGTTGCTCCCAGAGA
tetur01g13850 comp3919_seq0 GATAGAATGCAAGCCCTACGACGTTCTGCG
tetur01g13850 comp3919_seq0 AATTATCACCGGACTTACCCGTATACTACC
tetur01g13850 comp3919_seq0 AATTCCTTCATCCCACCATGATACCAGAAC
tetur01g13850 comp3919_seq0 GGAACAAATGGATTGTCACTCACAGGACAA
tetur01g13850 comp3919_seq0 GGACTTACCCGTATACTACCTGGAATCACC
tetur01g13850 comp3919_seq0 GGATACTCGACATTAGGAACAAATGGATTG
tetur01g13850 comp3919_seq0 ACACAAACAAGTCGAACGGATACTCGACAT
tetur01g13850 comp3919_seq0 GTCCACCTTCACCATTTGATTACAGGCCTA
tetur01g13850 comp3919_seq0 ACAGGCCTAAAGTTGGACAAAGACTCAGAG
tetur01g13850 comp3919_seq0 GTCGAACGGATACTCGACATTAGGAACAAA
tetur01g15260 comp3643_seq0 GTGACATCGATTGGAATTGGGCAACATTAG
tetur01g15260 comp3643_seq0 GTGACTCTTCGTTGCGTTGGATTATGTCAG
tetur01g15260 comp3643_seq0 GTGAGTATAGTAACCAATGAACGGATGATG
tetur01g15260 comp3643_seq0 GTGATTAACGGAAGCCAATTAGATGGCCCG
tetur01g15260 comp3643_seq0 GTGATTGAGCAATTAGTGACTCTTCGTTGC
tetur01g15260 comp3643_seq0 GTGGACAGTGAAAGTGATCTTCGGATGACA
tetur01g15260 comp3643_seq0 GTGGGAGAGGAGATCGTTGGTTGTGAAGTC
tetur01g15260 comp3643_seq0 GTGGTCTGATTCGAGCTTATCTCTTCCCAA
tetur01g15260 comp3643_seq0 GTGTAATGGTGACATCGATTGGAATTGGGC
tetur01g15260 comp3643_seq0 GTGTAGGAGTTGGACCATGAAGGGAATCAG
tetur01g15260 comp3643_seq0 GTGTCATTTGAGGCTCTTTGTAAGGCGGTT
tetur01g15260 comp3643_seq0 GTGTCTTATCCATGGCGTGAAACTAATTGC
tetur01g15260 comp3643_seq0 GTGTTCCAAGATTCGGTGTAGTGAGTATAG
tetur01g15260 comp3643_seq0 ACATCGATTGGAATTGGGCAACATTAGCCT
tetur01g15260 comp3643_seq0 GTTCCAGAGACGAAAGACTCGAATCACAGA
tetur01g15260 comp3643_seq0 GTTCTGGTGGACAGTGAAAGTGATCTTCGG
tetur01g15260 comp3643_seq0 ACATGTAGATCTGGAGTGTTCCAAGATTCG
tetur01g15260 comp3643_seq0 GTTGACTGGATATGGACAAAGGTCGAGGTT
tetur01g15260 comp3643_seq0 GTTGAGATATCCGAAGGATTTGGTTCAGTC
tetur01g15260 comp3643_seq0 GTTGCGTTGGATTATGTCAGATAATTGGCT
tetur01g15260 comp3643_seq0 GTTGGACCATGAAGGGAATCAGGTCAACCA
tetur01g15260 comp3643_seq0 GTTGGTTGTGAAGTCGATGGTAGATTTGAT
tetur01g15260 comp3643_seq0 GTTGTTGAGATATCCGAAGGATTTGGTTCA
tetur01g15260 comp3643_seq0 GTTTAAGATGACGGATAATCGCTGTCTATC
tetur01g15260 comp3643_seq0 GTTTATCTTTGTGGGTATGGGACTGGATTG
tetur01g15260 comp3643_seq0 GTTTCTCCGTGTCATTTGAGGCTCTTTGTA
tetur01g15260 comp3643_seq0 TAAACAGAGACGGTAATGCTCCGATGGATC
tetur01g15260 comp3643_seq0 TAAACTGACCAGTTTCTCCGTGTCATTTGA
tetur01g15260 comp3643_seq0 TAAGGCGGTTAAACAGAGACGGTAATGCTC
tetur01g15260 comp3643_seq0 TAATCGTTGCAAGAACTCAATCCCGATTTG
tetur01g15260 comp3643_seq0 TAATGCTCCGATGGATCCGCACCCTTGGAA
tetur01g15260 comp3643_seq0 TAATGGTGACATCGATTGGAATTGGGCAAC
tetur01g15260 comp3643_seq0 TACAGGTTGTTGAGATATCCGAAGGATTTG
tetur01g15260 comp3643_seq0 TACCGTCATGGCCTTCAGGTGTCTTATCCA
tetur01g15260 comp3643_seq0 TAGAATCTGGTTGACTGGATATGGACAAAG
tetur01g15260 comp3643_seq0 TAGAATGAAACAGGCACTCAACAGCTGATC
tetur01g15260 comp3643_seq0 TAGATCTGGAGTGTTCCAAGATTCGGTGTA
tetur01g15260 comp3643_seq0 TAGCCTGAATATCGTAGCTCAATATCGCCC
tetur01g15260 comp3643_seq0 TAGGAGTTGGACCATGAAGGGAATCAGGTC
tetur01g15260 comp3643_seq0 TAGTAACCAATGAACGGATGATGCCAGAAG
tetur01g15260 comp3643_seq0 TAGTGACTCTTCGTTGCGTTGGATTATGTC
tetur01g15260 comp3643_seq0 TATCCGAAGGATTTGGTTCAGTCTCTGGAA
tetur01g15260 comp3643_seq0 TATGGACAAAGGTCGAGGTTCTGGTGGACA
tetur01g15260 comp3643_seq0 TCAAATAAACCCTCAGTGATTAACGGAAGC
tetur01g15260 comp3643_seq0 ACCAGTTTCTCCGTGTCATTTGAGGCTCTT
tetur01g15260 comp3643_seq0 TCAGGTGTCTTATCCATGGCGTGAAACTAA
tetur01g15260 comp3643_seq0 TCAGGTTCCAGAGACGAAAGACTCGAATCA
tetur01g15260 comp3643_seq0 TCATGGCCTTCAGGTGTCTTATCCATGGCG
tetur01g15260 comp3643_seq0 TCCAGAGACGAAAGACTCGAATCACAGAAC
tetur01g15260 comp3643_seq0 TCCGTGTCATTTGAGGCTCTTTGTAAGGCG
tetur01g15260 comp3643_seq0 TCGAGGTTCTGGTGGACAGTGAAAGTGATC
tetur01g15260 comp3643_seq0 TCGATTGGAATTGGGCAACATTAGCCTGAA
tetur01g15260 comp3643_seq0 ACCCTTGGAATTACCGTCATGGCCTTCAGG
tetur01g15260 comp3643_seq0 TCGTGTAATGGTGACATCGATTGGAATTGG
tetur01g15260 comp3643_seq0 TCGTGTAGGAGTTGGACCATGAAGGGAATC
tetur01g15260 comp3643_seq0 TCGTTGCAAGAACTCAATCCCGATTTGGTC
tetur01g15260 comp3643_seq0 TCGTTGCGTTGGATTATGTCAGATAATTGG
tetur01g15260 comp3643_seq0 TCGTTGGTTGTGAAGTCGATGGTAGATTTG
tetur01g15260 comp3643_seq0 TCTCCGTGTCATTTGAGGCTCTTTGTAAGG
tetur01g15260 comp3643_seq0 TCTGGAGTGTTCCAAGATTCGGTGTAGTGA
tetur01g15260 comp3643_seq0 TCTGGTCGTGTAGGAGTTGGACCATGAAGG
tetur01g15260 comp3643_seq0 TCTGGTTGACTGGATATGGACAAAGGTCGA
tetur01g15260 comp3643_seq0 TCTTATCCATGGCGTGAAACTAATTGCATC
tetur01g15260 comp3643_seq0 TCTTTGTGGGTATGGGACTGGATTGTCTCA
tetur01g15260 comp3643_seq0 ACCGTCATGGCCTTCAGGTGTCTTATCCAT
tetur01g15260 comp3643_seq0 TGACATCGATTGGAATTGGGCAACATTAGC
tetur01g15260 comp3643_seq0 TGACCAGTTTCTCCGTGTCATTTGAGGCTC
tetur01g15260 comp3643_seq0 TGACGGATAATCGCTGTCTATCGGGATACA
tetur01g15260 comp3643_seq0 TGACTCTTCGTTGCGTTGGATTATGTCAGA
tetur01g15260 comp3643_seq0 TGAGATATCCGAAGGATTTGGTTCAGTCTC
tetur01g15260 comp3643_seq0 TGAGCAATTAGTGACTCTTCGTTGCGTTGG
tetur01g15260 comp3643_seq0 TGAGGATGAACTAGAATCTGGTTGACTGGA
tetur01g15260 comp3643_seq0 TGAGTATAGTAACCAATGAACGGATGATGC
tetur01g15260 comp3643_seq0 TGAGTGCATACAGGTTGTTGAGATATCCGA
tetur01g15260 comp3643_seq0 TGATCCGGATACAGCCCATAACTATTGAGA
tetur01g15260 comp3643_seq0 TGATGCCAGAAGAGTTTAAGATGACGGATA
tetur01g15260 comp3643_seq0 TGATTAACGGAAGCCAATTAGATGGCCCGA
tetur01g15260 comp3643_seq0 TGATTGAGCAATTAGTGACTCTTCGTTGCG
tetur01g15260 comp3643_seq0 TGCCAGAAGAGTTTAAGATGACGGATAATC
tetur01g15260 comp3643_seq0 TGCGTTGGATTATGTCAGATAATTGGCTGC
tetur01g15260 comp3643_seq0 TGCTCCGATGGATCCGCACCCTTGGAATTA
tetur01g15260 comp3643_seq0 TGGAAAGCTTCAGGTTCCAGAGACGAAAGA
tetur01g15260 comp3643_seq0 TGGAATTGGGCAACATTAGCCTGAATATCG
tetur01g15260 comp3643_seq0 TGGATATGGACAAAGGTCGAGGTTCTGGTG
tetur01g15260 comp3643_seq0 TGGATCCGCACCCTTGGAATTACCGTCATG
tetur01g15260 comp3643_seq0 TGGCCTTCAGGTGTCTTATCCATGGCGTGA
tetur01g15260 comp3643_seq0 ACGAAAGACTCGAATCACAGAACGCTTTAT
tetur01g15260 comp3643_seq0 TGGGAGAGGAGATCGTTGGTTGTGAAGTCG
tetur01g15260 comp3643_seq0 ACGAAATCAATTACGGTGAGTATCGTCTCT
tetur01g15260 comp3643_seq0 TGGGCAACATTAGCCTGAATATCGTAGCTC
tetur01g15260 comp3643_seq0 TGGTCGTGTAGGAGTTGGACCATGAAGGGA
tetur01g15260 comp3643_seq0 TGGTGGACAGTGAAAGTGATCTTCGGATGA
tetur01g15260 comp3643_seq0 TGGTTGACTGGATATGGACAAAGGTCGAGG
tetur01g15260 comp3643_seq0 TGGTTGTGAAGTCGATGGTAGATTTGATTG
tetur01g15260 comp3643_seq0 TGTAATGGTGACATCGATTGGAATTGGGCA
tetur01g15260 comp3643_seq0 TGTAGATCTGGAGTGTTCCAAGATTCGGTG
tetur01g15260 comp3643_seq0 TGTAGGAGTTGGACCATGAAGGGAATCAGG
tetur01g15260 comp3643_seq0 TGTAGTAACATGTAGATCTGGAGTGTTCCA
tetur01g15260 comp3643_seq0 AAATGATCCGGATACAGCCCATAACTATTG
tetur01g15260 comp3643_seq0 TGTCTTATCCATGGCGTGAAACTAATTGCA
tetur01g15260 comp3643_seq0 TGTGATTGAGCAATTAGTGACTCTTCGTTG
tetur01g15260 comp3643_seq0 TGTGGTCTGATTCGAGCTTATCTCTTCCCA
tetur01g15260 comp3643_seq0 TTACCGTCATGGCCTTCAGGTGTCTTATCC
tetur01g15260 comp3643_seq0 TTATCTTTGTGGGTATGGGACTGGATTGTC
tetur01g15260 comp3643_seq0 TTCAATGCAAACCAATCGAAGTACCAAGGG
tetur01g15260 comp3643_seq0 TTCAGGTGTCTTATCCATGGCGTGAAACTA
tetur01g15260 comp3643_seq0 TTCAGGTTCCAGAGACGAAAGACTCGAATC
tetur01g15260 comp3643_seq0 TTCCAGAGACGAAAGACTCGAATCACAGAA
tetur01g15260 comp3643_seq0 TTCTCCGTGTCATTTGAGGCTCTTTGTAAG
tetur01g15260 comp3643_seq0 TTCTGGTCGTGTAGGAGTTGGACCATGAAG
tetur01g15260 comp3643_seq0 TTCTGGTGGACAGTGAAAGTGATCTTCGGA
tetur01g15260 comp3643_seq0 ACGGATAATCGCTGTCTATCGGGATACATT
tetur01g15260 comp3643_seq0 TTGACTGGATATGGACAAAGGTCGAGGTTC
tetur01g15260 comp3643_seq0 TTGAGCAATTAGTGACTCTTCGTTGCGTTG
tetur01g15260 comp3643_seq0 TTGAGGATGAACTAGAATCTGGTTGACTGG
tetur01g15260 comp3643_seq0 TTGCGTTGGATTATGTCAGATAATTGGCTG
tetur01g15260 comp3643_seq0 TTGGAAAGCTTCAGGTTCCAGAGACGAAAG
tetur01g15260 comp3643_seq0 TTGGAATTACCGTCATGGCCTTCAGGTGTC
tetur01g15260 comp3643_seq0 TTGGAATTGGGCAACATTAGCCTGAATATC
tetur01g15260 comp3643_seq0 TTGGTCAAACAGAGAAAGTAACTCAGAGTC
tetur01g15260 comp3643_seq0 TTGTTGAGATATCCGAAGGATTTGGTTCAG
tetur01g15260 comp3643_seq0 TTTAAGATGACGGATAATCGCTGTCTATCG
tetur01g15260 comp3643_seq0 ACGTCGCTGTTTATCAAGGCGACTGGACAG
tetur01g15260 comp3643_seq0 TTTCAATGCAAACCAATCGAAGTACCAAGG
tetur01g15260 comp3643_seq0 TTTCTGGTCGTGTAGGAGTTGGACCATGAA
tetur01g15260 comp3643_seq0 ACTATTGAGAATGTGGTCTGATTCGAGCTT
tetur01g15260 comp3643_seq0 ACTCAACAGCTGATCATCGATTGATTCATC
tetur01g15260 comp3643_seq0 ACTGACCAGTTTCTCCGTGTCATTTGAGGC
tetur01g15260 comp3643_seq0 ACTGGATATGGACAAAGGTCGAGGTTCTGG
tetur01g15260 comp3643_seq0 AGAAAGTTCCTGCATCGAGTCTCCTCAAAT
tetur01g15260 comp3643_seq0 AGAACTCAATCCCGATTTGGTCAAACAGAG
tetur01g15260 comp3643_seq0 AGAATCTGGTTGACTGGATATGGACAAAGG
tetur01g15260 comp3643_seq0 AGAATGTGGTCTGATTCGAGCTTATCTCTT
tetur01g15260 comp3643_seq0 AGACGAAAGACTCGAATCACAGAACGCTTT
tetur01g15260 comp3643_seq0 AGACTCGAATCACAGAACGCTTTATGTAGT
tetur01g15260 comp3643_seq0 AGAGACGAAAGACTCGAATCACAGAACGCT
tetur01g15260 comp3643_seq0 AGAGGAGATCGTTGGTTGTGAAGTCGATGG
tetur01g15260 comp3643_seq0 AGAGTTTAAGATGACGGATAATCGCTGTCT
tetur01g15260 comp3643_seq0 AGATATCCGAAGGATTTGGTTCAGTCTCTG
tetur01g15260 comp3643_seq0 AGATCGTTGGTTGTGAAGTCGATGGTAGAT
tetur01g15260 comp3643_seq0 AGATCTGGAGTGTTCCAAGATTCGGTGTAG
tetur01g15260 comp3643_seq0 AGCAATTAGTGACTCTTCGTTGCGTTGGAT
tetur01g15260 comp3643_seq0 AGCCCATAACTATTGAGAATGTGGTCTGAT
tetur01g15260 comp3643_seq0 AGCCTGAATATCGTAGCTCAATATCGCCCT
tetur01g15260 comp3643_seq0 AGGCACTCAACAGCTGATCATCGATTGATT
tetur01g15260 comp3643_seq0 AACAGGCACTCAACAGCTGATCATCGATTG
tetur01g15260 comp3643_seq0 AGGTCGAGGTTCTGGTGGACAGTGAAAGTG
tetur01g15260 comp3643_seq0 AGGTGGGAGAGGAGATCGTTGGTTGTGAAG
tetur01g15260 comp3643_seq0 AGGTGTCTTATCCATGGCGTGAAACTAATT
tetur01g15260 comp3643_seq0 AGGTTCTGGTGGACAGTGAAAGTGATCTTC
tetur01g15260 comp3643_seq0 AGGTTGTTGAGATATCCGAAGGATTTGGTT
tetur01g15260 comp3643_seq0 AGTAATCGTTGCAAGAACTCAATCCCGATT
tetur01g15260 comp3643_seq0 AGTGATTAACGGAAGCCAATTAGATGGCCC
tetur01g15260 comp3643_seq0 AGTGCATACAGGTTGTTGAGATATCCGAAG
tetur01g15260 comp3643_seq0 AACATGTAGATCTGGAGTGTTCCAAGATTC
tetur01g15260 comp3643_seq0 AGTTGGACCATGAAGGGAATCAGGTCAACC
tetur01g15260 comp3643_seq0 AGTTTATCTTTGTGGGTATGGGACTGGATT
tetur01g15260 comp3643_seq0 AGTTTCAGGGTAATTTCAAGAGATCCGGGT
tetur01g15260 comp3643_seq0 AGTTTCTCCGTGTCATTTGAGGCTCTTTGT
tetur01g15260 comp3643_seq0 ATAAACTGACCAGTTTCTCCGTGTCATTTG
tetur01g15260 comp3643_seq0 ATATGGACAAAGGTCGAGGTTCTGGTGGAC
tetur01g15260 comp3643_seq0 ATCCATGGCGTGAAACTAATTGCATCAAAG
tetur01g15260 comp3643_seq0 ATCCCGATTTGGTCAAACAGAGAAAGTAAC
tetur01g15260 comp3643_seq0 ATCCGAAGGATTTGGTTCAGTCTCTGGAAT
tetur01g15260 comp3643_seq0 ATCGAGGTGGGAGAGGAGATCGTTGGTTGT
tetur01g15260 comp3643_seq0 ATCGTGTAATGGTGACATCGATTGGAATTG
tetur01g15260 comp3643_seq0 ATCGTTGCAAGAACTCAATCCCGATTTGGT
tetur01g15260 comp3643_seq0 ATCGTTGGTTGTGAAGTCGATGGTAGATTT
tetur01g15260 comp3643_seq0 ATCTGGAGTGTTCCAAGATTCGGTGTAGTG
tetur01g15260 comp3643_seq0 ATCTGGTTGACTGGATATGGACAAAGGTCG
tetur01g15260 comp3643_seq0 ATCTTTGTGGGTATGGGACTGGATTGTCTC
tetur01g15260 comp3643_seq0 ATGAACTAGAATCTGGTTGACTGGATATGG
tetur01g15260 comp3643_seq0 ATGATCCGGATACAGCCCATAACTATTGAG
tetur01g15260 comp3643_seq0 ATGATGCCAGAAGAGTTTAAGATGACGGAT
tetur01g15260 comp3643_seq0 ATGCTCCGATGGATCCGCACCCTTGGAATT
tetur01g15260 comp3643_seq0 ATGGATCCGCACCCTTGGAATTACCGTCAT
tetur01g15260 comp3643_seq0 ATGGCCTTCAGGTGTCTTATCCATGGCGTG
tetur01g15260 comp3643_seq0 ATGGTGACATCGATTGGAATTGGGCAACAT
tetur01g15260 comp3643_seq0 ATGTAGATCTGGAGTGTTCCAAGATTCGGT
tetur01g15260 comp3643_seq0 ATGTGGTCTGATTCGAGCTTATCTCTTCCC
tetur01g15260 comp3643_seq0 ATTAACGGAAGCCAATTAGATGGCCCGATC
tetur01g15260 comp3643_seq0 ATTACCGTCATGGCCTTCAGGTGTCTTATC
tetur01g15260 comp3643_seq0 ATTAGTGACTCTTCGTTGCGTTGGATTATG
tetur01g15260 comp3643_seq0 ATTGAGCAATTAGTGACTCTTCGTTGCGTT
tetur01g15260 comp3643_seq0 ATTGAGGATGAACTAGAATCTGGTTGACTG
tetur01g15260 comp3643_seq0 ATTGGGCAACATTAGCCTGAATATCGTAGC
tetur01g15260 comp3643_seq0 CAAATAAACCCTCAGTGATTAACGGAAGCC
tetur01g15260 comp3643_seq0 CAAATGATCCGGATACAGCCCATAACTATT
tetur01g15260 comp3643_seq0 CAATAAACTGACCAGTTTCTCCGTGTCATT
tetur01g15260 comp3643_seq0 CAATCCCGATTTGGTCAAACAGAGAAAGTA
tetur01g15260 comp3643_seq0 CAATTAGTGACTCTTCGTTGCGTTGGATTA
tetur01g15260 comp3643_seq0 AACTGACCAGTTTCTCCGTGTCATTTGAGG
tetur01g15260 comp3643_seq0 CACCCTTGGAATTACCGTCATGGCCTTCAG
tetur01g15260 comp3643_seq0 CACGTCGCTGTTTATCAAGGCGACTGGACA
tetur01g15260 comp3643_seq0 CACTCAACAGCTGATCATCGATTGATTCAT
tetur01g15260 comp3643_seq0 CAGAAGAGTTTAAGATGACGGATAATCGCT
tetur01g15260 comp3643_seq0 CAGAGACGAAAGACTCGAATCACAGAACGC
tetur01g15260 comp3643_seq0 CAGAGATTGAGTGCATACAGGTTGTTGAGA
tetur01g15260 comp3643_seq0 CAGCCCATAACTATTGAGAATGTGGTCTGA
tetur01g15260 comp3643_seq0 CAGGCACTCAACAGCTGATCATCGATTGAT
tetur01g15260 comp3643_seq0 CAGGTGTCTTATCCATGGCGTGAAACTAAT
tetur01g15260 comp3643_seq0 CAGGTTCCAGAGACGAAAGACTCGAATCAC
tetur01g15260 comp3643_seq0 CAGGTTGTTGAGATATCCGAAGGATTTGGT
tetur01g15260 comp3643_seq0 CAGTGATTAACGGAAGCCAATTAGATGGCC
tetur01g15260 comp3643_seq0 CAGTTTCTCCGTGTCATTTGAGGCTCTTTG
tetur01g15260 comp3643_seq0 CATCGATTGGAATTGGGCAACATTAGCCTG
tetur01g15260 comp3643_seq0 CATGGCCTTCAGGTGTCTTATCCATGGCGT
tetur01g15260 comp3643_seq0 CATGTAGATCTGGAGTGTTCCAAGATTCGG
tetur01g15260 comp3643_seq0 AAACTGACCAGTTTCTCCGTGTCATTTGAG
tetur01g15260 comp3643_seq0 CATTAGCCTGAATATCGTAGCTCAATATCG
tetur01g15260 comp3643_seq0 AAGACTCGAATCACAGAACGCTTTATGTAG
tetur01g15260 comp3643_seq0 CCAAGAATCAACGAAATGGATTGAGAACAG
tetur01g15260 comp3643_seq0 CCAGAAGAGTTTAAGATGACGGATAATCGC
tetur01g15260 comp3643_seq0 CCAGAGACGAAAGACTCGAATCACAGAACG
tetur01g15260 comp3643_seq0 CCAGTTTCTCCGTGTCATTTGAGGCTCTTT
tetur01g15260 comp3643_seq0 CCCGATTTGGTCAAACAGAGAAAGTAACTC
tetur01g15260 comp3643_seq0 CCCTTGGAATTACCGTCATGGCCTTCAGGT
tetur01g15260 comp3643_seq0 CCGATTTGGTCAAACAGAGAAAGTAACTCA
tetur01g15260 comp3643_seq0 CCGTCATGGCCTTCAGGTGTCTTATCCATG
tetur01g15260 comp3643_seq0 CCTGAATATCGTAGCTCAATATCGCCCTTT
tetur01g15260 comp3643_seq0 CCTTCAGGTGTCTTATCCATGGCGTGAAAC
tetur01g15260 comp3643_seq0 CCTTGGAATTACCGTCATGGCCTTCAGGTG
tetur01g15260 comp3643_seq0 AAGCTTCAGGTTCCAGAGACGAAAGACTCG
tetur01g15260 comp3643_seq0 CGAAAGACTCGAATCACAGAACGCTTTATG
tetur01g15260 comp3643_seq0 CGAAGGATTTGGTTCAGTCTCTGGAATTAA
tetur01g15260 comp3643_seq0 CGAGGTTCTGGTGGACAGTGAAAGTGATCT
tetur01g15260 comp3643_seq0 CGATTGGAATTGGGCAACATTAGCCTGAAT
tetur01g15260 comp3643_seq0 CGATTTGGTCAAACAGAGAAAGTAACTCAG
tetur01g15260 comp3643_seq0 AAGGCGGTTAAACAGAGACGGTAATGCTCC
tetur01g15260 comp3643_seq0 CGGTGTAGTGAGTATAGTAACCAATGAACG
tetur01g15260 comp3643_seq0 CGTCATGGCCTTCAGGTGTCTTATCCATGG
tetur01g15260 comp3643_seq0 CGTCGCTGTTTATCAAGGCGACTGGACAGT
tetur01g15260 comp3643_seq0 AAGGTCGAGGTTCTGGTGGACAGTGAAAGT
tetur01g15260 comp3643_seq0 CGTGTAATGGTGACATCGATTGGAATTGGG
tetur01g15260 comp3643_seq0 CGTGTAGGAGTTGGACCATGAAGGGAATCA
tetur01g15260 comp3643_seq0 CGTGTCATTTGAGGCTCTTTGTAAGGCGGT
tetur01g15260 comp3643_seq0 CGTTGCAAGAACTCAATCCCGATTTGGTCA
tetur01g15260 comp3643_seq0 CGTTGCGTTGGATTATGTCAGATAATTGGC
tetur01g15260 comp3643_seq0 CGTTGGATTATGTCAGATAATTGGCTGCAA
tetur01g15260 comp3643_seq0 CGTTGGTTGTGAAGTCGATGGTAGATTTGA
tetur01g15260 comp3643_seq0 AAGTAATCGTTGCAAGAACTCAATCCCGAT
tetur01g15260 comp3643_seq0 CTAGAATCTGGTTGACTGGATATGGACAAA
tetur01g15260 comp3643_seq0 CTATTGAGAATGTGGTCTGATTCGAGCTTA
tetur01g15260 comp3643_seq0 CTCAACAGCTGATCATCGATTGATTCATCT
tetur01g15260 comp3643_seq0 CTCAATCCCGATTTGGTCAAACAGAGAAAG
tetur01g15260 comp3643_seq0 CTCCGTGTCATTTGAGGCTCTTTGTAAGGC
tetur01g15260 comp3643_seq0 CTCGAATCACAGAACGCTTTATGTAGTAAC
tetur01g15260 comp3643_seq0 CTGACCAGTTTCTCCGTGTCATTTGAGGCT
tetur01g15260 comp3643_seq0 CTGATTCGAGCTTATCTCTTCCCAATTGTG
tetur01g15260 comp3643_seq0 AAGTTTCAGGGTAATTTCAAGAGATCCGGG
tetur01g15260 comp3643_seq0 CTGGAGTGTTCCAAGATTCGGTGTAGTGAG
tetur01g15260 comp3643_seq0 CTGGATATGGACAAAGGTCGAGGTTCTGGT
tetur01g15260 comp3643_seq0 CTGGTGGACAGTGAAAGTGATCTTCGGATG
tetur01g15260 comp3643_seq0 CTGGTTGACTGGATATGGACAAAGGTCGAG
tetur01g15260 comp3643_seq0 CTTCAGGTGTCTTATCCATGGCGTGAAACT
tetur01g15260 comp3643_seq0 CTTCAGGTTCCAGAGACGAAAGACTCGAAT
tetur01g15260 comp3643_seq0 CTTGGAATTACCGTCATGGCCTTCAGGTGT
tetur01g15260 comp3643_seq0 CTTTGTGGGTATGGGACTGGATTGTCTCAT
tetur01g15260 comp3643_seq0 GAAAGACTCGAATCACAGAACGCTTTATGT
tetur01g15260 comp3643_seq0 GAAAGCTTCAGGTTCCAGAGACGAAAGACT
tetur01g15260 comp3643_seq0 GAAAGTTCCTGCATCGAGTCTCCTCAAATT
tetur01g15260 comp3643_seq0 GAACTCAATCCCGATTTGGTCAAACAGAGA
tetur01g15260 comp3643_seq0 GAAGAGTTTAAGATGACGGATAATCGCTGT
tetur01g15260 comp3643_seq0 AATCGCTGTCTATCGGGATACATTTCGATG
tetur01g15260 comp3643_seq0 GAATCTGGTTGACTGGATATGGACAAAGGT
tetur01g15260 comp3643_seq0 GAATGAAACAGGCACTCAACAGCTGATCAT
tetur01g15260 comp3643_seq0 GAATGTGGTCTGATTCGAGCTTATCTCTTC
tetur01g15260 comp3643_seq0 GAATTACCGTCATGGCCTTCAGGTGTCTTA
tetur01g15260 comp3643_seq0 GAATTGGGCAACATTAGCCTGAATATCGTA
tetur01g15260 comp3643_seq0 AATCGTTGCAAGAACTCAATCCCGATTTGG
tetur01g15260 comp3643_seq0 GACATCGATTGGAATTGGGCAACATTAGCC
tetur01g15260 comp3643_seq0 AATCTGGTTGACTGGATATGGACAAAGGTC
tetur01g15260 comp3643_seq0 GACCAGTTTCTCCGTGTCATTTGAGGCTCT
tetur01g15260 comp3643_seq0 GACGAAAGACTCGAATCACAGAACGCTTTA
tetur01g15260 comp3643_seq0 GACGGATAATCGCTGTCTATCGGGATACAT
tetur01g15260 comp3643_seq0 AAAGCTTCAGGTTCCAGAGACGAAAGACTC
tetur01g15260 comp3643_seq0 GACTCGAATCACAGAACGCTTTATGTAGTA
tetur01g15260 comp3643_seq0 GACTCTTCGTTGCGTTGGATTATGTCAGAT
tetur01g15260 comp3643_seq0 GACTGGATATGGACAAAGGTCGAGGTTCTG
tetur01g15260 comp3643_seq0 GAGAAAGTTCCTGCATCGAGTCTCCTCAAA
tetur01g15260 comp3643_seq0 GAGACGAAAGACTCGAATCACAGAACGCTT
tetur01g15260 comp3643_seq0 GAGAGGAGATCGTTGGTTGTGAAGTCGATG
tetur01g15260 comp3643_seq0 GAGATATCCGAAGGATTTGGTTCAGTCTCT
tetur01g15260 comp3643_seq0 GAGATCGTTGGTTGTGAAGTCGATGGTAGA
tetur01g15260 comp3643_seq0 GAGCAATTAGTGACTCTTCGTTGCGTTGGA
tetur01g15260 comp3643_seq0 GAGGAGATCGTTGGTTGTGAAGTCGATGGT
tetur01g15260 comp3643_seq0 GAGGATGAACTAGAATCTGGTTGACTGGAT
tetur01g15260 comp3643_seq0 GAGGTTCTGGTGGACAGTGAAAGTGATCTT
tetur01g15260 comp3643_seq0 GAGTATAGTAACCAATGAACGGATGATGCC
tetur01g15260 comp3643_seq0 GAGTGCATACAGGTTGTTGAGATATCCGAA
tetur01g15260 comp3643_seq0 GAGTGTTCCAAGATTCGGTGTAGTGAGTAT
tetur01g15260 comp3643_seq0 GAGTTGGACCATGAAGGGAATCAGGTCAAC
tetur01g15260 comp3643_seq0 GAGTTTAAGATGACGGATAATCGCTGTCTA
tetur01g15260 comp3643_seq0 GATATCCGAAGGATTTGGTTCAGTCTCTGG
tetur01g15260 comp3643_seq0 GATATGGACAAAGGTCGAGGTTCTGGTGGA
tetur01g15260 comp3643_seq0 GATCAATAAACTGACCAGTTTCTCCGTGTC
tetur01g15260 comp3643_seq0 GATCGTGTAATGGTGACATCGATTGGAATT
tetur01g15260 comp3643_seq0 GATCGTTGGTTGTGAAGTCGATGGTAGATT
tetur01g15260 comp3643_seq0 GATCTGGAGTGTTCCAAGATTCGGTGTAGT
tetur01g15260 comp3643_seq0 GATGAACTAGAATCTGGTTGACTGGATATG
tetur01g15260 comp3643_seq0 GATGATGCCAGAAGAGTTTAAGATGACGGA
tetur01g15260 comp3643_seq0 AATGTGGTCTGATTCGAGCTTATCTCTTCC
tetur01g15260 comp3643_seq0 GATGCCAGAAGAGTTTAAGATGACGGATAA
tetur01g15260 comp3643_seq0 AAAGGCCAAGAATCAACGAAATGGATTGAG
tetur01g15260 comp3643_seq0 GATTAACGGAAGCCAATTAGATGGCCCGAT
tetur01g15260 comp3643_seq0 GATTCGAGCTTATCTCTTCCCAATTGTGTA
tetur01g15260 comp3643_seq0 GATTGAGCAATTAGTGACTCTTCGTTGCGT
tetur01g15260 comp3643_seq0 GATTGGAATTGGGCAACATTAGCCTGAATA
tetur01g15260 comp3643_seq0 GATTGTGATTGAGCAATTAGTGACTCTTCG
tetur01g15260 comp3643_seq0 GCAACATTAGCCTGAATATCGTAGCTCAAT
tetur01g15260 comp3643_seq0 GCAATTAGTGACTCTTCGTTGCGTTGGATT
tetur01g15260 comp3643_seq0 GCACCCTTGGAATTACCGTCATGGCCTTCA
tetur01g15260 comp3643_seq0 GCACTCAACAGCTGATCATCGATTGATTCA
tetur01g15260 comp3643_seq0 GCCAAGAATCAACGAAATGGATTGAGAACA
tetur01g15260 comp3643_seq0 GCCAGAAGAGTTTAAGATGACGGATAATCG
tetur01g15260 comp3643_seq0 AATTGGGCAACATTAGCCTGAATATCGTAG
tetur01g15260 comp3643_seq0 GCCTGAATATCGTAGCTCAATATCGCCCTT
tetur01g15260 comp3643_seq0 GCGTTGGATTATGTCAGATAATTGGCTGCA
tetur01g15260 comp3643_seq0 AAACAGAGACGGTAATGCTCCGATGGATCC
tetur01g15260 comp3643_seq0 GCTGATCATCGATTGATTCATCTTCTTTCC
tetur01g15260 comp3643_seq0 GCTGTCTATCGGGATACATTTCGATGAAAC
tetur01g15260 comp3643_seq0 GCTTCAGGTTCCAGAGACGAAAGACTCGAA
tetur01g15260 comp3643_seq0 GGAAAGCTTCAGGTTCCAGAGACGAAAGAC
tetur01g15260 comp3643_seq0 GGAATTACCGTCATGGCCTTCAGGTGTCTT
tetur01g15260 comp3643_seq0 GGAATTGGGCAACATTAGCCTGAATATCGT
tetur01g15260 comp3643_seq0 GGACCATGAAGGGAATCAGGTCAACCATTT
tetur01g15260 comp3643_seq0 AAAGGTCGAGGTTCTGGTGGACAGTGAAAG
tetur01g15260 comp3643_seq0 GGAGAAAGTTCCTGCATCGAGTCTCCTCAA
tetur01g15260 comp3643_seq0 GGAGAGGAGATCGTTGGTTGTGAAGTCGAT
tetur01g15260 comp3643_seq0 GGAGATCGTTGGTTGTGAAGTCGATGGTAG
tetur01g15260 comp3643_seq0 GGAGTGTTCCAAGATTCGGTGTAGTGAGTA
tetur01g15260 comp3643_seq0 GGAGTTGGACCATGAAGGGAATCAGGTCAA
tetur01g15260 comp3643_seq0 GGATATGGACAAAGGTCGAGGTTCTGGTGG
tetur01g15260 comp3643_seq0 GGATGAACTAGAATCTGGTTGACTGGATAT
tetur01g15260 comp3643_seq0 GGATGATGCCAGAAGAGTTTAAGATGACGG
tetur01g15260 comp3643_seq0 GGCAACATTAGCCTGAATATCGTAGCTCAA
tetur01g15260 comp3643_seq0 GGCACTCAACAGCTGATCATCGATTGATTC
tetur01g15260 comp3643_seq0 GGCCAAGAATCAACGAAATGGATTGAGAAC
tetur01g15260 comp3643_seq0 GGCCTTCAGGTGTCTTATCCATGGCGTGAA
tetur01g15260 comp3643_seq0 GGGAGAAAGTTCCTGCATCGAGTCTCCTCA
tetur01g15260 comp3643_seq0 GGGAGAGGAGATCGTTGGTTGTGAAGTCGA
tetur01g15260 comp3643_seq0 GGGCAACATTAGCCTGAATATCGTAGCTCA
tetur01g15260 comp3643_seq0 GGTCGAGGTTCTGGTGGACAGTGAAAGTGA
tetur01g15260 comp3643_seq0 GGTCGTGTAGGAGTTGGACCATGAAGGGAA
tetur01g15260 comp3643_seq0 GGTCTGATTCGAGCTTATCTCTTCCCAATT
tetur01g15260 comp3643_seq0 GGTGACATCGATTGGAATTGGGCAACATTA
tetur01g15260 comp3643_seq0 GGTGGACAGTGAAAGTGATCTTCGGATGAC
tetur01g15260 comp3643_seq0 GGTGGGAGAGGAGATCGTTGGTTGTGAAGT
tetur01g15260 comp3643_seq0 GGTGTCTTATCCATGGCGTGAAACTAATTG
tetur01g15260 comp3643_seq0 GGTTCCAGAGACGAAAGACTCGAATCACAG
tetur01g15260 comp3643_seq0 GGTTCTGGTGGACAGTGAAAGTGATCTTCG
tetur01g15260 comp3643_seq0 GGTTGACTGGATATGGACAAAGGTCGAGGT
tetur01g15260 comp3643_seq0 GGTTGTTGAGATATCCGAAGGATTTGGTTC
tetur01g15260 comp3643_seq0 GTAACCAATGAACGGATGATGCCAGAAGAG
tetur01g15260 comp3643_seq0 GTAAGTTTCAGGGTAATTTCAAGAGATCCG
tetur01g15260 comp3643_seq0 GTAATCGTTGCAAGAACTCAATCCCGATTT
tetur01g15260 comp3643_seq0 GTAATGGTGACATCGATTGGAATTGGGCAA
tetur01g15260 comp3643_seq0 GTAGATCTGGAGTGTTCCAAGATTCGGTGT
tetur01g15260 comp3643_seq0 GTAGGAGTTGGACCATGAAGGGAATCAGGT
tetur01g15260 comp3643_seq0 GTATAGTAACCAATGAACGGATGATGCCAG
tetur01g15260 comp3643_seq0 ACAGAGATTGAGTGCATACAGGTTGTTGAG
tetur01g15260 comp3643_seq0 ACAGCCCATAACTATTGAGAATGTGGTCTG
tetur01g15260 comp3643_seq0 GTCATGGCCTTCAGGTGTCTTATCCATGGC
tetur01g15260 comp3643_seq0 GTCGAGGTTCTGGTGGACAGTGAAAGTGAT
tetur01g15260 comp3643_seq0 GTCGATGGTAGATTTGATTGTGATTGAGCA
tetur01g15260 comp3643_seq0 GTCGCTGTTTATCAAGGCGACTGGACAGTA
tetur01g15260 comp3643_seq0 ACAGGTTGTTGAGATATCCGAAGGATTTGG
tetur01g15260 comp3643_seq0 GTCGTGTAGGAGTTGGACCATGAAGGGAAT
tetur01g15260 comp3643_seq0 GTCTGATTCGAGCTTATCTCTTCCCAATTG
tetur01g15410 comp720_seq0 GTGGTCGGTAAGAAAGAGACTCCATCGGTA
tetur01g15410 comp720_seq0 GTTTAAATTTGCGTCCAGATTAGGTGGTGA
tetur01g15410 comp720_seq0 ACATTTGATGCCAAGCAACTGGACACTTAC
tetur01g15410 comp720_seq0 TACATTTGATGCCAAGCAACTGGACACTTA
tetur01g15410 comp720_seq0 TAGCTCAACTGATGGGAATGTCAACAAAGA
tetur01g15410 comp720_seq0 TATCCAAATGGATGAGTAGCTCAACTGATG
tetur01g15410 comp720_seq0 TCAACTCGATCCAGCGTATCCAAATGGATG
tetur01g15410 comp720_seq0 TCAACTGATGGGAATGTCAACAAAGACGGA
tetur01g15410 comp720_seq0 TCAACTTCAAGGTTACCCGATTCTAAATCC
tetur01g15410 comp720_seq0 AAATCAACTCGATCCAGCGTATCCAAATGG
tetur01g15410 comp720_seq0 TCCAAATGGATGAGTAGCTCAACTGATGGG
tetur01g15410 comp720_seq0 TCCAGATTAGGTGGTGATTATGTTATACCC
tetur01g15410 comp720_seq0 TCCAGCGTATCCAAATGGATGAGTAGCTCA
tetur01g15410 comp720_seq0 TCGATCCAGCGTATCCAAATGGATGAGTAG
tetur01g15410 comp720_seq0 TCGGTAAGAAAGAGACTCCATCGGTATTCA
tetur01g15410 comp720_seq0 TGAGTAGCTCAACTGATGGGAATGTCAACA
tetur01g15410 comp720_seq0 TGAGTCTATGGAAGAACCTGATCAACTTCA
tetur01g15410 comp720_seq0 TGATGCCAAGCAACTGGACACTTACGACAG
tetur01g15410 comp720_seq0 ACCTGATCAACTTCAAGGTTACCCGATTCT
tetur01g15410 comp720_seq0 TGGAAGAACCTGATCAACTTCAAGGTTACC
tetur01g15410 comp720_seq0 TGGATGAGTAGCTCAACTGATGGGAATGTC
tetur01g15410 comp720_seq0 TTGATGCCAAGCAACTGGACACTTACGACA
tetur01g15410 comp720_seq0 TTGCGTCCAGATTAGGTGGTGATTATGTTA
tetur01g15410 comp720_seq0 TTTGATGCCAAGCAACTGGACACTTACGAC
tetur01g15410 comp720_seq0 ACTCGATCCAGCGTATCCAAATGGATGAGT
tetur01g15410 comp720_seq0 ACTGAGTCTATGGAAGAACCTGATCAACTT
tetur01g15410 comp720_seq0 ACTGGACACTTACGACAGTTTGATCAATAG
tetur01g15410 comp720_seq0 ACTTCAAGGTTACCCGATTCTAAATCCTGT
tetur01g15410 comp720_seq0 AGAACCTGATCAACTTCAAGGTTACCCGAT
tetur01g15410 comp720_seq0 AGAACTCGACAGCCCACCCTTTACTGAGTC
tetur01g15410 comp720_seq0 AGCGTATCCAAATGGATGAGTAGCTCAACT
tetur01g15410 comp720_seq0 AGCTCAACTGATGGGAATGTCAACAAAGAC
tetur01g15410 comp720_seq0 AGTCTATGGAAGAACCTGATCAACTTCAAG
tetur01g15410 comp720_seq0 ATCAACTCGATCCAGCGTATCCAAATGGAT
tetur01g15410 comp720_seq0 ATCCAAATGGATGAGTAGCTCAACTGATGG
tetur01g15410 comp720_seq0 ATCCAGCGTATCCAAATGGATGAGTAGCTC
tetur01g15410 comp720_seq0 ATGAGTAGCTCAACTGATGGGAATGTCAAC
tetur01g15410 comp720_seq0 ATGCCAAGCAACTGGACACTTACGACAGTT
tetur01g15410 comp720_seq0 AACCTGATCAACTTCAAGGTTACCCGATTC
tetur01g15410 comp720_seq0 ATGGAAGAACCTGATCAACTTCAAGGTTAC
tetur01g15410 comp720_seq0 ATGGATGAGTAGCTCAACTGATGGGAATGT
tetur01g15410 comp720_seq0 ATTTGCGTCCAGATTAGGTGGTGATTATGT
tetur01g15410 comp720_seq0 CAAATGGATGAGTAGCTCAACTGATGGGAA
tetur01g15410 comp720_seq0 CAACTCGATCCAGCGTATCCAAATGGATGA
tetur01g15410 comp720_seq0 CAACTGATGGGAATGTCAACAAAGACGGAG
tetur01g15410 comp720_seq0 CAACTGGACACTTACGACAGTTTGATCAAT
tetur01g15410 comp720_seq0 CAACTTCAAGGTTACCCGATTCTAAATCCT
tetur01g15410 comp720_seq0 CAAGCAACTGGACACTTACGACAGTTTGAT
tetur01g15410 comp720_seq0 AACTCGATCCAGCGTATCCAAATGGATGAG
tetur01g15410 comp720_seq0 CACCCTTTACTGAGTCTATGGAAGAACCTG
tetur01g15410 comp720_seq0 CAGAACTCGACAGCCCACCCTTTACTGAGT
tetur01g15410 comp720_seq0 AACTTCAAGGTTACCCGATTCTAAATCCTG
tetur01g15410 comp720_seq0 CAGCCCACCCTTTACTGAGTCTATGGAAGA
tetur01g15410 comp720_seq0 CAGCGTATCCAAATGGATGAGTAGCTCAAC
tetur01g15410 comp720_seq0 CATTTGATGCCAAGCAACTGGACACTTACG
tetur01g15410 comp720_seq0 CCAAATGGATGAGTAGCTCAACTGATGGGA
tetur01g15410 comp720_seq0 CCAAGCAACTGGACACTTACGACAGTTTGA
tetur01g15410 comp720_seq0 CCACCCTTTACTGAGTCTATGGAAGAACCT
tetur01g15410 comp720_seq0 CCAGCGTATCCAAATGGATGAGTAGCTCAA
tetur01g15410 comp720_seq0 CCCACCCTTTACTGAGTCTATGGAAGAACC
tetur01g15410 comp720_seq0 AAGCAACTGGACACTTACGACAGTTTGATC
tetur01g15410 comp720_seq0 CCCTTTACTGAGTCTATGGAAGAACCTGAT
tetur01g15410 comp720_seq0 CCTGATCAACTTCAAGGTTACCCGATTCTA
tetur01g15410 comp720_seq0 CCTTTACTGAGTCTATGGAAGAACCTGATC
tetur01g15410 comp720_seq0 CGATCCAGCGTATCCAAATGGATGAGTAGC
tetur01g15410 comp720_seq0 CGGTAAGAAAGAGACTCCATCGGTATTCAA
tetur01g15410 comp720_seq0 CGGTATTCAACCATCAAATTATGGATCTGC
tetur01g15410 comp720_seq0 CGTATCCAAATGGATGAGTAGCTCAACTGA
tetur01g15410 comp720_seq0 CTATACATTTGATGCCAAGCAACTGGACAC
tetur01g15410 comp720_seq0 CTATGGAAGAACCTGATCAACTTCAAGGTT
tetur01g15410 comp720_seq0 CTCAACTGATGGGAATGTCAACAAAGACGG
tetur01g15410 comp720_seq0 CTCCATCGGTATTCAACCATCAAATTATGG
tetur01g15410 comp720_seq0 CTCGATCCAGCGTATCCAAATGGATGAGTA
tetur01g15410 comp720_seq0 CTGAGTCTATGGAAGAACCTGATCAACTTC
tetur01g15410 comp720_seq0 CTGATCAACTTCAAGGTTACCCGATTCTAA
tetur01g15410 comp720_seq0 CTTACGACAGTTTGATCAATAGTCCGTCTA
tetur01g15410 comp720_seq0 GAACCTGATCAACTTCAAGGTTACCCGATT
tetur01g15410 comp720_seq0 GAACTCGACAGCCCACCCTTTACTGAGTCT
tetur01g15410 comp720_seq0 GAAGAACCTGATCAACTTCAAGGTTACCCG
tetur01g15410 comp720_seq0 GACAGCCCACCCTTTACTGAGTCTATGGAA
tetur01g15410 comp720_seq0 GAGTAGCTCAACTGATGGGAATGTCAACAA
tetur01g15410 comp720_seq0 GAGTCTATGGAAGAACCTGATCAACTTCAA
tetur01g15410 comp720_seq0 AATGGATGAGTAGCTCAACTGATGGGAATG
tetur01g15410 comp720_seq0 GATCCAGCGTATCCAAATGGATGAGTAGCT
tetur01g15410 comp720_seq0 GATGAGTAGCTCAACTGATGGGAATGTCAA
tetur01g15410 comp720_seq0 GATGCCAAGCAACTGGACACTTACGACAGT
tetur01g15410 comp720_seq0 GCAACTGGACACTTACGACAGTTTGATCAA
tetur01g15410 comp720_seq0 GCCAAGCAACTGGACACTTACGACAGTTTG
tetur01g15410 comp720_seq0 GCCCACCCTTTACTGAGTCTATGGAAGAAC
tetur01g15410 comp720_seq0 GCGTATCCAAATGGATGAGTAGCTCAACTG
tetur01g15410 comp720_seq0 AATTTGCGTCCAGATTAGGTGGTGATTATG
tetur01g15410 comp720_seq0 GCTCAACTGATGGGAATGTCAACAAAGACG
tetur01g15410 comp720_seq0 GGAAGAACCTGATCAACTTCAAGGTTACCC
tetur01g15410 comp720_seq0 GGATGAGTAGCTCAACTGATGGGAATGTCA
tetur01g15410 comp720_seq0 GGTAAGAAAGAGACTCCATCGGTATTCAAC
tetur01g15410 comp720_seq0 GGTCGGTAAGAAAGAGACTCCATCGGTATT
tetur01g15410 comp720_seq0 GGTGGTCGGTAAGAAAGAGACTCCATCGGT
tetur01g15410 comp720_seq0 GTACCAACGTTTCAATGAAAGTATCGAGGT
tetur01g15410 comp720_seq0 ACAGAACTCGACAGCCCACCCTTTACTGAG
tetur01g15410 comp720_seq0 GTAGCTCAACTGATGGGAATGTCAACAAAG
tetur01g15410 comp720_seq0 GTATCCAAATGGATGAGTAGCTCAACTGAT
tetur01g15410 comp720_seq0 ACAGCCCACCCTTTACTGAGTCTATGGAAG
tetur01g15410 comp720_seq0 GTCGGTAAGAAAGAGACTCCATCGGTATTC
tetur01g15410 comp720_seq0 GTCTATGGAAGAACCTGATCAACTTCAAGG
tetur01g15420 comp701_seq0 GTGGTTGAACTTTCGCTCCGAGGATACCAA
tetur01g15420 comp701_seq0 ACATGATCAACGAGGTTTGGGTGGTATTCC
tetur01g15420 comp701_seq0 GTTGAACTTTCGCTCCGAGGATACCAAATC
tetur01g15420 comp701_seq0 TAATCATCCTCACCAGACCAACCGACAAGA
tetur01g15420 comp701_seq0 TAGACAAACATGATCAACGAGGTTTGGGTG
tetur01g15420 comp701_seq0 TATCTGTGTTTAGTCATGGATCCTGCATTG
tetur01g15420 comp701_seq0 TCACCTTGGAGGATATCCTTGATGAGACCA
tetur01g15420 comp701_seq0 ACCATAAACAGATTGAGGCGAATTCAGTTC
tetur01g15420 comp701_seq0 TCCCAAAGTTGAACTTACGGAAGATGATCA
tetur01g15420 comp701_seq0 TCCTTGATGAGACCAATCAATTGGATTTGG
tetur01g15420 comp701_seq0 TGAACCACTCACCTTGGAGGATATCCTTGA
tetur01g15420 comp701_seq0 TGAAGGACTATAGTGGTTGAACTTTCGCTC
tetur01g15420 comp701_seq0 TGAGACCAATCAATTGGATTTGGCTCCTAG
tetur01g15420 comp701_seq0 TGAGGCGAATTCAGTTCATTCTATCCTTCA
tetur01g15420 comp701_seq0 TGCGCTAATCATCCTCACCAGACCAACCGA
tetur01g15420 comp701_seq0 ACCTTGGAGGATATCCTTGATGAGACCAAT
tetur01g15420 comp701_seq0 TGGTTGAACTTTCGCTCCGAGGATACCAAA
tetur01g15420 comp701_seq0 TTCGCTCCGAGGATACCAAATCATCAAATG
tetur01g15420 comp701_seq0 TTGAACTTTCGCTCCGAGGATACCAAATCA
tetur01g15420 comp701_seq0 TTGAGGCGAATTCAGTTCATTCTATCCTTC
tetur01g15420 comp701_seq0 ACTCACCTTGGAGGATATCCTTGATGAGAC
tetur01g15420 comp701_seq0 AGACAAACATGATCAACGAGGTTTGGGTGG
tetur01g15420 comp701_seq0 AGGCGAATTCAGTTCATTCTATCCTTCATC
tetur01g15420 comp701_seq0 AACATGATCAACGAGGTTTGGGTGGTATTC
tetur01g15420 comp701_seq0 ATAGTGGTTGAACTTTCGCTCCGAGGATAC
tetur01g15420 comp701_seq0 ATCAACGAGGTTTGGGTGGTATTCCATTAG
tetur01g15420 comp701_seq0 AACCACTCACCTTGGAGGATATCCTTGATG
tetur01g15420 comp701_seq0 ATCCCAAAGTTGAACTTACGGAAGATGATC
tetur01g15420 comp701_seq0 ATCTGTGTTTAGTCATGGATCCTGCATTGT
tetur01g15420 comp701_seq0 ATGAACCACTCACCTTGGAGGATATCCTTG
tetur01g15420 comp701_seq0 ATGCGCTAATCATCCTCACCAGACCAACCG
tetur01g15420 comp701_seq0 CAAACATGATCAACGAGGTTTGGGTGGTAT
tetur01g15420 comp701_seq0 CAATCCCAAAGTTGAACTTACGGAAGATGA
tetur01g15420 comp701_seq0 CACCTTGGAGGATATCCTTGATGAGACCAA
tetur01g15420 comp701_seq0 CACTCACCTTGGAGGATATCCTTGATGAGA
tetur01g15420 comp701_seq0 CATATCTGTGTTTAGTCATGGATCCTGCAT
tetur01g15420 comp701_seq0 CATCATATCTGTGTTTAGTCATGGATCCTG
tetur01g15420 comp701_seq0 CCACTCACCTTGGAGGATATCCTTGATGAG
tetur01g15420 comp701_seq0 CCATAAACAGATTGAGGCGAATTCAGTTCA
tetur01g15420 comp701_seq0 CCCAAAGTTGAACTTACGGAAGATGATCAA
tetur01g15420 comp701_seq0 AAGCCCACATCTAAGAAGCCAAGGGCCTTC
tetur01g15420 comp701_seq0 CCTTGGAGGATATCCTTGATGAGACCAATC
tetur01g15420 comp701_seq0 AAGGACTATAGTGGTTGAACTTTCGCTCCG
tetur01g15420 comp701_seq0 CGCTAATCATCCTCACCAGACCAACCGACA
tetur01g15420 comp701_seq0 CTAATCATCCTCACCAGACCAACCGACAAG
tetur01g15420 comp701_seq0 CTATAGTGGTTGAACTTTCGCTCCGAGGAT
tetur01g15420 comp701_seq0 CTCACCTTGGAGGATATCCTTGATGAGACC
tetur01g15420 comp701_seq0 CTCATCATATCTGTGTTTAGTCATGGATCC
tetur01g15420 comp701_seq0 CTGTGTTTAGTCATGGATCCTGCATTGTTG
tetur01g15420 comp701_seq0 AAAGCCATTTCCACACCATCAGTTGAGGTC
tetur01g15420 comp701_seq0 AAAGCCCACATCTAAGAAGCCAAGGGCCTT
tetur01g15420 comp701_seq0 GAACCACTCACCTTGGAGGATATCCTTGAT
tetur01g15420 comp701_seq0 GAACTTTCGCTCCGAGGATACCAAATCATC
tetur01g15420 comp701_seq0 GAAGGACTATAGTGGTTGAACTTTCGCTCC
tetur01g15420 comp701_seq0 GACAAACATGATCAACGAGGTTTGGGTGGT
tetur01g15420 comp701_seq0 GACTATAGTGGTTGAACTTTCGCTCCGAGG
tetur01g15420 comp701_seq0 GAGACCAATCAATTGGATTTGGCTCCTAGA
tetur01g15420 comp701_seq0 GAGGCGAATTCAGTTCATTCTATCCTTCAT
tetur01g15420 comp701_seq0 GATCAACGAGGTTTGGGTGGTATTCCATTA
tetur01g15420 comp701_seq0 GATGCGCTAATCATCCTCACCAGACCAACC
tetur01g15420 comp701_seq0 GATTGAGGCGAATTCAGTTCATTCTATCCT
tetur01g15420 comp701_seq0 GCCCACATCTAAGAAGCCAAGGGCCTTCAA
tetur01g15420 comp701_seq0 GCTAATCATCCTCACCAGACCAACCGACAA
tetur01g15420 comp701_seq0 GGACTATAGTGGTTGAACTTTCGCTCCGAG
tetur01g15420 comp701_seq0 GGATGCGCTAATCATCCTCACCAGACCAAC
tetur01g15420 comp701_seq0 ACAATCCCAAAGTTGAACTTACGGAAGATG
tetur01g15420 comp701_seq0 GGGATGCGCTAATCATCCTCACCAGACCAA
tetur01g15420 comp701_seq0 GGTACCTTGATGGAGACAATGAACCACTCA
tetur01g15420 comp701_seq0 GGTTGAACTTTCGCTCCGAGGATACCAAAT
tetur01g15710 comp730_seq0 TCTGGCCCGGTAGATGAGTAGATGATGTGA
tetur01g15710 comp730_seq0 TGGAGATGACCACATCAGAGAATATCCCTA
tetur01g15710 comp730_seq0 TGGCCCGGTAGATGAGTAGATGATGTGAGG
tetur01g15710 comp730_seq0 TTTCATCTTCAACAGTCTCCTTTACAGCAG
tetur01g15710 comp730_seq0 AGATGACCACATCAGAGAATATCCCTAATG
tetur01g15710 comp730_seq0 AAACCCGATTCATCCTTCTTCTGAAGCCAG
tetur01g15710 comp730_seq0 AACCCGATTCATCCTTCTTCTGAAGCCAGG
tetur01g15710 comp730_seq0 ATGTCGGGAACCAAATCTTTAACCACGTAC
tetur01g15710 comp730_seq0 CATGTCGGGAACCAAATCTTTAACCACGTA
tetur01g15710 comp730_seq0 CCCGGTAGATGAGTAGATGATGTGAGGGAG
tetur01g15710 comp730_seq0 CCCTAAGTTTATCTAATCGTTTGTCGGTTG
tetur01g15710 comp730_seq0 CCGGTAGATGAGTAGATGATGTGAGGGAGA
tetur01g15710 comp730_seq0 CGAAACCCGATTCATCCTTCTTCTGAAGCC
tetur01g15710 comp730_seq0 AAGGTTCTGCTTCTTACCGAAACCCGATTC
tetur01g15710 comp730_seq0 GAAACCCGATTCATCCTTCTTCTGAAGCCA
tetur01g15710 comp730_seq0 GAAGGTTCTGCTTCTTACCGAAACCCGATT
tetur01g15710 comp730_seq0 GACCACATCAGAGAATATCCCTAATGGATT
tetur01g15710 comp730_seq0 GAGATGACCACATCAGAGAATATCCCTAAT
tetur01g15710 comp730_seq0 GCCCGGTAGATGAGTAGATGATGTGAGGGA
tetur01g15710 comp730_seq0 GGAGATGACCACATCAGAGAATATCCCTAA
tetur01g15940 comp764_seq1 GTGACCCGAACTATTTGCTCCTTCAAATCT
tetur01g15940 comp764_seq1 GTGACTATCTCCTGAAACATCAATACCAAG
tetur01g15940 comp764_seq1 GTGAGACCAAACTCACGCTGGTGATGGTCA
tetur01g15940 comp764_seq1 GTGATGGGAAATATCGTCGAGACCCATTCA
tetur01g15940 comp764_seq1 GTGATGGTGCTGACTGACACTCATCTATTA
tetur01g15940 comp764_seq1 ACATCAATACCAAGGGATTGAGTGATGATC
tetur01g15940 comp764_seq1 GTGGATGATGAAGGTTTCGAGCGATACGTT
tetur01g15940 comp764_seq1 GTGGTCAATCATACTGAATACGATGCCCAA
tetur01g15940 comp764_seq1 GTGTAGAGGCAGCCTGAGAGCGAAGGATTT
tetur01g15940 comp764_seq1 GTGTGGCTGCATTCCCGAAACTTCGTAAAC
tetur01g15940 comp764_seq1 GTGTGGTCAATCATACTGAATACGATGCCC
tetur01g15940 comp764_seq1 GTTACCCTCGCAAACCGGGATACCGTTATC
tetur01g15940 comp764_seq1 GTTATCAATGGCGTCAACCTCTTGGATGAA
tetur01g15940 comp764_seq1 GTTCGGATGTCCAATCGAATGTCGCGTATT
tetur01g15940 comp764_seq1 GTTGATCAATTCACTAGAGAATGGCAGATG
tetur01g15940 comp764_seq1 ACATTAAACGTTCGGATGTCCAATCGAATG
tetur01g15940 comp764_seq1 GTTGCTCCTTTCATCGATTTCTCAGCGAGA
tetur01g15940 comp764_seq1 GTTGGCGCGATTGTCCTGCTATTTAACGTA
tetur01g15940 comp764_seq1 GTTGTCGCTAAATGTTTCCTACCGACTGAA
tetur01g15940 comp764_seq1 GTTGTCTCTTCAAGGGTGATGGGAAATATC
tetur01g15940 comp764_seq1 ACCAAACTCACGCTGGTGATGGTCATAACG
tetur01g15940 comp764_seq1 TAATTGGCCCTGTCCAGACTGTCCTGATGA
tetur01g15940 comp764_seq1 TACACCAAACCGGCAGAGCTCAACTTTATA
tetur01g15940 comp764_seq1 AAATACACATCCGGGAATGCCACTGACCTC
tetur01g15940 comp764_seq1 TACAGCACAAGAATCGATAATCTTCGGGTC
tetur01g15940 comp764_seq1 TACCAAGGGATTGAGTGATGATCTTACGGC
tetur01g15940 comp764_seq1 TACCCTCGCAAACCGGGATACCGTTATCAA
tetur01g15940 comp764_seq1 TACCGTTATCAATGGCGTCAACCTCTTGGA
tetur01g15940 comp764_seq1 ACCAAGGGATTGAGTGATGATCTTACGGCC
tetur01g15940 comp764_seq1 TACGGCCATAATGATGATACACCAAACCGG
tetur01g15940 comp764_seq1 TAGACGTGACCCGAACTATTTGCTCCTTCA
tetur01g15940 comp764_seq1 TAGAGAATGGCAGATGGCAATGTCATTTCA
tetur01g15940 comp764_seq1 TAGATGCCACCGACATCCACCACTACAGCA
tetur01g15940 comp764_seq1 TATCGTGTAACGTGGGTTACCCTCGCAAAC
tetur01g15940 comp764_seq1 AAATAGACGTGACCCGAACTATTTGCTCCT
tetur01g15940 comp764_seq1 ACCACTACAGCACAAGAATCGATAATCTTC
tetur01g15940 comp764_seq1 TATTCACTCAGGTCAATGATTGAGCCGGAG
tetur01g15940 comp764_seq1 TATTTGACTCGTTTGATTGGCTCATGTTCC
tetur01g15940 comp764_seq1 TATTTGCTCCTTCAAATCTCACCCGATGAC
tetur01g15940 comp764_seq1 TCAAATCTCACCCGATGACCACGTTGTCGC
tetur01g15940 comp764_seq1 TCAACTTGGTGACTATCTCCTGAAACATCA
tetur01g15940 comp764_seq1 TCAAGGGTGATGGGAAATATCGTCGAGACC
tetur01g15940 comp764_seq1 TCAATGATTGAGCCGGAGGGATGAACAGAA
tetur01g15940 comp764_seq1 AAATATCGTCGAGACCCATTCACCGAGATC
tetur01g15940 comp764_seq1 TCACTCAGGTCAATGATTGAGCCGGAGGGA
tetur01g15940 comp764_seq1 TCACTCTCGTTGTCTCTTCAAGGGTGATGG
tetur01g15940 comp764_seq1 TCACTTTCAGTTGCTCCTTTCATCGATTTC
tetur01g15940 comp764_seq1 TCAGGAAGTTGTTTCAATAAGTAGCACGCC
tetur01g15940 comp764_seq1 TCAGGTCAATGATTGAGCCGGAGGGATGAA
tetur01g15940 comp764_seq1 TCAGTTGCTCCTTTCATCGATTTCTCAGCG
tetur01g15940 comp764_seq1 TCATAAACTTGGCCATTCCTCAGAATAAGG
tetur01g15940 comp764_seq1 TCATACTGAATACGATGCCCAAGAGTGGAC
tetur01g15940 comp764_seq1 TCATCGATTTCTCAGCGAGAGCGATACAAG
tetur01g15940 comp764_seq1 TCCAAGCCGGAATCAGATGCGAAACTCTTG
tetur01g15940 comp764_seq1 TCCAATGAATTAAGGGTGAGACCAAACTCA
tetur01g15940 comp764_seq1 TCCACCACTACAGCACAAGAATCGATAATC
tetur01g15940 comp764_seq1 TCCGTTCTTCAGAGTTAATGACGACATTTG
tetur01g15940 comp764_seq1 TCCTTCAAATCTCACCCGATGACCACGTTG
tetur01g15940 comp764_seq1 ACCCGAACTATTTGCTCCTTCAAATCTCAC
tetur01g15940 comp764_seq1 ACCCGATGACCACGTTGTCGCTAAATGTTT
tetur01g15940 comp764_seq1 TCGATAATCTTCGGGTCTCGAGTCCGAATA
tetur01g15940 comp764_seq1 TCGCAAACCGGGATACCGTTATCAATGGCG
tetur01g15940 comp764_seq1 TCGTTGTCTCTTCAAGGGTGATGGGAAATA
tetur01g15940 comp764_seq1 TCGTTTGATTGGCTCATGTTCCTAATCCAA
tetur01g15940 comp764_seq1 ACCGACATCCACCACTACAGCACAAGAATC
tetur01g15940 comp764_seq1 ACCGACTGAACTATCCATCGTGGTCTCATC
tetur01g15940 comp764_seq1 TCTCCTGAAACATCAATACCAAGGGATTGA
tetur01g15940 comp764_seq1 TCTCGTTGTCTCTTCAAGGGTGATGGGAAA
tetur01g15940 comp764_seq1 TCTCTTCAAGGGTGATGGGAAATATCGTCG
tetur01g15940 comp764_seq1 TCTTACGGCCATAATGATGATACACCAAAC
tetur01g15940 comp764_seq1 TCTTCAAGGGTGATGGGAAATATCGTCGAG
tetur01g15940 comp764_seq1 TCTTCATTCCAAGCCGGAATCAGATGCGAA
tetur01g15940 comp764_seq1 ACCGGCAGAGCTCAACTTTATATCAAACGG
tetur01g15940 comp764_seq1 ACCGGGATACCGTTATCAATGGCGTCAACC
tetur01g15940 comp764_seq1 TCTTTAACGAACACTTTGGCCGGGTACCAA
tetur01g15940 comp764_seq1 TCTTTCCATGGTACACCACCGTATTCACTC
tetur01g15940 comp764_seq1 TCTTTCGGTTGTCGATGAGCAATTGGCAAA
tetur01g15940 comp764_seq1 ACCGTATTCACTCAGGTCAATGATTGAGCC
tetur01g15940 comp764_seq1 TGAAGAGGAACGGCGATGACTCTCCATTTA
tetur01g15940 comp764_seq1 TGAATATGCAAGGGACTTCATAAACTTGGC
tetur01g15940 comp764_seq1 ACCGTTATCAATGGCGTCAACCTCTTGGAT
tetur01g15940 comp764_seq1 TGAATGGCCTCTTTAACGAACACTTTGGCC
tetur01g15940 comp764_seq1 TGAATTAAGGGTGAGACCAAACTCACGCTG
tetur01g15940 comp764_seq1 TGACCCGAACTATTTGCTCCTTCAAATCTC
tetur01g15940 comp764_seq1 TGACCTCCGATAATTTATCGTCTCTTAAGC
tetur01g15940 comp764_seq1 TGACTATCTCCTGAAACATCAATACCAAGG
tetur01g15940 comp764_seq1 TGAGAGCGAAGGATTTGGGCTGAAGAGGAA
tetur01g15940 comp764_seq1 ACCTCCGATAATTTATCGTCTCTTAAGCCC
tetur01g15940 comp764_seq1 TGAGTGATGATCTTACGGCCATAATGATGA
tetur01g15940 comp764_seq1 TGATCAATTCACTAGAGAATGGCAGATGGC
tetur01g15940 comp764_seq1 TGATGAAGGTTTCGAGCGATACGTTAATAG
tetur01g15940 comp764_seq1 TGATGGGAAATATCGTCGAGACCCATTCAC
tetur01g15940 comp764_seq1 TGATGGTGCTGACTGACACTCATCTATTAG
tetur01g15940 comp764_seq1 TGATTCTATCCTCAAATTCGATTCCGACCA
tetur01g15940 comp764_seq1 TGCAAGGGACTTCATAAACTTGGCCATTCC
tetur01g15940 comp764_seq1 ACCTTAAAGTGATGGTGCTGACTGACACTC
tetur01g15940 comp764_seq1 TGCTCCTTTCATCGATTTCTCAGCGAGAGC
tetur01g15940 comp764_seq1 TGCTCTTTCCATGGTACACCACCGTATTCA
tetur01g15940 comp764_seq1 TGGATGATGAAGGTTTCGAGCGATACGTTA
tetur01g15940 comp764_seq1 TGGCCATTGAAGGTTCGGGTTATGAGTTGG
tetur01g15940 comp764_seq1 TGGGAAATATCGTCGAGACCCATTCACCGA
tetur01g15940 comp764_seq1 ACGAACACTTTGGCCGGGTACCAAGACTTG
tetur01g15940 comp764_seq1 TGGGTACAGATATTTGACTCGTTTGATTGG
tetur01g15940 comp764_seq1 TGGTCAATCATACTGAATACGATGCCCAAG
tetur01g15940 comp764_seq1 TGGTGACTATCTCCTGAAACATCAATACCA
tetur01g15940 comp764_seq1 TGGTGCTGACTGACACTCATCTATTAGGAA
tetur01g15940 comp764_seq1 TGTAGAATCCAATGAATTAAGGGTGAGACC
tetur01g15940 comp764_seq1 TGTAGAGGCAGCCTGAGAGCGAAGGATTTG
tetur01g15940 comp764_seq1 TGTGGTCAATCATACTGAATACGATGCCCA
tetur01g15940 comp764_seq1 TTAAACGTTCGGATGTCCAATCGAATGTCG
tetur01g15940 comp764_seq1 TTAAAGTGATGGTGCTGACTGACACTCATC
tetur01g15940 comp764_seq1 TTAAGGGTGAGACCAAACTCACGCTGGTGA
tetur01g15940 comp764_seq1 TTACCCTCGCAAACCGGGATACCGTTATCA
tetur01g15940 comp764_seq1 TTCAAATCTCACCCGATGACCACGTTGTCG
tetur01g15940 comp764_seq1 TTCAACTCGAGTCTGGCCCAATTGAACGTA
tetur01g15940 comp764_seq1 TTCAACTTGGTGACTATCTCCTGAAACATC
tetur01g15940 comp764_seq1 TTCAAGGGTGATGGGAAATATCGTCGAGAC
tetur01g15940 comp764_seq1 TTCACTCTCGTTGTCTCTTCAAGGGTGATG
tetur01g15940 comp764_seq1 TTCAGGAAGTTGTTTCAATAAGTAGCACGC
tetur01g15940 comp764_seq1 TTCAGTTGCTCCTTTCATCGATTTCTCAGC
tetur01g15940 comp764_seq1 TTCATCGATTTCTCAGCGAGAGCGATACAA
tetur01g15940 comp764_seq1 TTCATTCCAAGCCGGAATCAGATGCGAAAC
tetur01g15940 comp764_seq1 TTCCATGGTACACCACCGTATTCACTCAGG
tetur01g15940 comp764_seq1 ACGCCAATACATCATCACAATGGAACACTC
tetur01g15940 comp764_seq1 TTCTTCATTCCAAGCCGGAATCAGATGCGA
tetur01g15940 comp764_seq1 TTGAATGGCCTCTTTAACGAACACTTTGGC
tetur01g15940 comp764_seq1 TTGACTCGTTTGATTGGCTCATGTTCCTAA
tetur01g15940 comp764_seq1 TTGAGTGATGATCTTACGGCCATAATGATG
tetur01g15940 comp764_seq1 TTGATTCTATCCTCAAATTCGATTCCGACC
tetur01g15940 comp764_seq1 TTGCTAATTGGGCCTTTGTTGGCGCGATTG
tetur01g15940 comp764_seq1 TTGCTCCTTCAAATCTCACCCGATGACCAC
tetur01g15940 comp764_seq1 TTGCTCCTTTCATCGATTTCTCAGCGAGAG
tetur01g15940 comp764_seq1 TTGGCCCTGTCCAGACTGTCCTGATGATAA
tetur01g15940 comp764_seq1 ACGGTGGATGATGAAGGTTTCGAGCGATAC
tetur01g15940 comp764_seq1 TTGGTGACTATCTCCTGAAACATCAATACC
tetur01g15940 comp764_seq1 TTGTCGCTAAATGTTTCCTACCGACTGAAC
tetur01g15940 comp764_seq1 TTGTCTCTTCAAGGGTGATGGGAAATATCG
tetur01g15940 comp764_seq1 TTGTTGGCGCGATTGTCCTGCTATTTAACG
tetur01g15940 comp764_seq1 TTTACCTGGACGACCCGTTATATTAACCCA
tetur01g15940 comp764_seq1 TTTATCGTGTAACGTGGGTTACCCTCGCAA
tetur01g15940 comp764_seq1 TTTCAGTTGCTCCTTTCATCGATTTCTCAG
tetur01g15940 comp764_seq1 TTTCATCGATTTCTCAGCGAGAGCGATACA
tetur01g15940 comp764_seq1 TTTCCATGGTACACCACCGTATTCACTCAG
tetur01g15940 comp764_seq1 TTTGAATGGCCTCTTTAACGAACACTTTGG
tetur01g15940 comp764_seq1 TTTGACTCGTTTGATTGGCTCATGTTCCTA
tetur01g15940 comp764_seq1 TTTGCTCCTTCAAATCTCACCCGATGACCA
tetur01g15940 comp764_seq1 TTTGGCCGGGTACCAAGACTTGCCATAGTA
tetur01g15940 comp764_seq1 TTTGTTGGCGCGATTGTCCTGCTATTTAAC
tetur01g15940 comp764_seq1 ACGTTGTCGCTAAATGTTTCCTACCGACTG
tetur01g15940 comp764_seq1 ACTAATCACTTTCAGTTGCTCCTTTCATCG
tetur01g15940 comp764_seq1 ACTACAGCACAAGAATCGATAATCTTCGGG
tetur01g15940 comp764_seq1 ACTAGAGAATGGCAGATGGCAATGTCATTT
tetur01g15940 comp764_seq1 ACTCACGCTGGTGATGGTCATAACGACGTT
tetur01g15940 comp764_seq1 ACTCCATTATGGGTACAGATATTTGACTCG
tetur01g15940 comp764_seq1 ACTCGTTTGATTGGCTCATGTTCCTAATCC
tetur01g15940 comp764_seq1 ACTTGCTAATTGGGCCTTTGTTGGCGCGAT
tetur01g15940 comp764_seq1 ACTTTCAGTTGCTCCTTTCATCGATTTCTC
tetur01g15940 comp764_seq1 ACTTTGGCCGGGTACCAAGACTTGCCATAG
tetur01g15940 comp764_seq1 AGAAATAGACGTGACCCGAACTATTTGCTC
tetur01g15940 comp764_seq1 AACAAATACACATCCGGGAATGCCACTGAC
tetur01g15940 comp764_seq1 AGAGACATCCAATAAGTTATTCGCCCGATT
tetur01g15940 comp764_seq1 AGAGCGAAGGATTTGGGCTGAAGAGGAACG
tetur01g15940 comp764_seq1 AGAGTGGACTGTTGCCTCATTTAATCACAG
tetur01g15940 comp764_seq1 AGCACAAGAATCGATAATCTTCGGGTCTCG
tetur01g15940 comp764_seq1 AGCCGGAATCAGATGCGAAACTCTTGTACT
tetur01g15940 comp764_seq1 AACAGAACTTCAACTTGGTGACTATCTCCT
tetur01g15940 comp764_seq1 AGGGACTTCATAAACTTGGCCATTCCTCAG
tetur01g15940 comp764_seq1 AGGGTGATGGGAAATATCGTCGAGACCCAT
tetur01g15940 comp764_seq1 AGTGATGGTGCTGACTGACACTCATCTATT
tetur01g15940 comp764_seq1 AGTTGCTCCTTTCATCGATTTCTCAGCGAG
tetur01g15940 comp764_seq1 ATACCGTTATCAATGGCGTCAACCTCTTGG
tetur01g15940 comp764_seq1 ATACTGAATACGATGCCCAAGAGTGGACTG
tetur01g15940 comp764_seq1 ATAGACGTGACCCGAACTATTTGCTCCTTC
tetur01g15940 comp764_seq1 ATAGATGCCACCGACATCCACCACTACAGC
tetur01g15940 comp764_seq1 ATATGCAAGGGACTTCATAAACTTGGCCAT
tetur01g15940 comp764_seq1 ATCACAGAAATAGACGTGACCCGAACTATT
tetur01g15940 comp764_seq1 ATCCGGGAATGCCACTGACCTCCGATAATT
tetur01g15940 comp764_seq1 ATCGAACAGAACTTCAACTTGGTGACTATC
tetur01g15940 comp764_seq1 ATCGATAATCTTCGGGTCTCGAGTCCGAAT
tetur01g15940 comp764_seq1 ATCGATTTCTCAGCGAGAGCGATACAAGTC
tetur01g15940 comp764_seq1 ATCGTGTAACGTGGGTTACCCTCGCAAACC
tetur01g15940 comp764_seq1 ATCTCCTGAAACATCAATACCAAGGGATTG
tetur01g15940 comp764_seq1 AACCGGGATACCGTTATCAATGGCGTCAAC
tetur01g15940 comp764_seq1 ATGAATTAAGGGTGAGACCAAACTCACGCT
tetur01g15940 comp764_seq1 ATGCAAGGGACTTCATAAACTTGGCCATTC
tetur01g15940 comp764_seq1 ATGCTCTTTCCATGGTACACCACCGTATTC
tetur01g15940 comp764_seq1 ATGGCAGATGGCAATGTCATTTCAATTGAC
tetur01g15940 comp764_seq1 ATGGCCATTGAAGGTTCGGGTTATGAGTTG
tetur01g15940 comp764_seq1 ATGGCCTCTTTAACGAACACTTTGGCCGGG
tetur01g15940 comp764_seq1 ATGGGAAATATCGTCGAGACCCATTCACCG
tetur01g15940 comp764_seq1 AACGAACACTTTGGCCGGGTACCAAGACTT
tetur01g15940 comp764_seq1 ATTAAACGTTCGGATGTCCAATCGAATGTC
tetur01g15940 comp764_seq1 ATTAAGGGTGAGACCAAACTCACGCTGGTG
tetur01g15940 comp764_seq1 ATTCACTCAGGTCAATGATTGAGCCGGAGG
tetur01g15940 comp764_seq1 ATTTGACTCGTTTGATTGGCTCATGTTCCT
tetur01g15940 comp764_seq1 ATTTGCTCCTTCAAATCTCACCCGATGACC
tetur01g15940 comp764_seq1 ATTTGGGCTGAAGAGGAACGGCGATGACTC
tetur01g15940 comp764_seq1 CAAACCGGGATACCGTTATCAATGGCGTCA
tetur01g15940 comp764_seq1 CAAACTCACGCTGGTGATGGTCATAACGAC
tetur01g15940 comp764_seq1 CAAATACACATCCGGGAATGCCACTGACCT
tetur01g15940 comp764_seq1 CAAATCTCACCCGATGACCACGTTGTCGCT
tetur01g15940 comp764_seq1 CAACTTGGTGACTATCTCCTGAAACATCAA
tetur01g15940 comp764_seq1 CAAGAATCGATAATCTTCGGGTCTCGAGTC
tetur01g15940 comp764_seq1 CAAGAATTTATCGTGTAACGTGGGTTACCC
tetur01g15940 comp764_seq1 AACGTTCGGATGTCCAATCGAATGTCGCGT
tetur01g15940 comp764_seq1 CAAGCCGGAATCAGATGCGAAACTCTTGTA
tetur01g15940 comp764_seq1 CAAGGGACTTCATAAACTTGGCCATTCCTC
tetur01g15940 comp764_seq1 CAAGGGATTGAGTGATGATCTTACGGCCAT
tetur01g15940 comp764_seq1 CAAGGGTGATGGGAAATATCGTCGAGACCC
tetur01g15940 comp764_seq1 CAATACCAAGGGATTGAGTGATGATCTTAC
tetur01g15940 comp764_seq1 AACTCACGCTGGTGATGGTCATAACGACGT
tetur01g15940 comp764_seq1 CAATGAATTAAGGGTGAGACCAAACTCACG
tetur01g15940 comp764_seq1 CAATGATTGAGCCGGAGGGATGAACAGAAA
tetur01g15940 comp764_seq1 CACAAGAATCGATAATCTTCGGGTCTCGAG
tetur01g15940 comp764_seq1 CACAGAAATAGACGTGACCCGAACTATTTG
tetur01g15940 comp764_seq1 CACCAAACCGGCAGAGCTCAACTTTATATC
tetur01g15940 comp764_seq1 CACCACCGTATTCACTCAGGTCAATGATTG
tetur01g15940 comp764_seq1 CACCGACATCCACCACTACAGCACAAGAAT
tetur01g15940 comp764_seq1 CACCGTATTCACTCAGGTCAATGATTGAGC
tetur01g15940 comp764_seq1 CACGCCAATACATCATCACAATGGAACACT
tetur01g15940 comp764_seq1 CACGTTGTCGCTAAATGTTTCCTACCGACT
tetur01g15940 comp764_seq1 CACTACAGCACAAGAATCGATAATCTTCGG
tetur01g15940 comp764_seq1 CACTAGAGAATGGCAGATGGCAATGTCATT
tetur01g15940 comp764_seq1 CACTCAGGTCAATGATTGAGCCGGAGGGAT
tetur01g15940 comp764_seq1 CACTCTCGTTGTCTCTTCAAGGGTGATGGG
tetur01g15940 comp764_seq1 CACTTTCAGTTGCTCCTTTCATCGATTTCT
tetur01g15940 comp764_seq1 CACTTTGGCCGGGTACCAAGACTTGCCATA
tetur01g15940 comp764_seq1 CAGAAATAGACGTGACCCGAACTATTTGCT
tetur01g15940 comp764_seq1 CAGAACTTCAACTTGGTGACTATCTCCTGA
tetur01g15940 comp764_seq1 AACTTCAACTTGGTGACTATCTCCTGAAAC
tetur01g15940 comp764_seq1 CAGATATTTGACTCGTTTGATTGGCTCATG
tetur01g15940 comp764_seq1 AAACTCACGCTGGTGATGGTCATAACGACG
tetur01g15940 comp764_seq1 CAGCACAAGAATCGATAATCTTCGGGTCTC
tetur01g15940 comp764_seq1 CAGGAAGTTGTTTCAATAAGTAGCACGCCA
tetur01g15940 comp764_seq1 CAGTTGCTCCTTTCATCGATTTCTCAGCGA
tetur01g15940 comp764_seq1 CATAAACTTGGCCATTCCTCAGAATAAGGT
tetur01g15940 comp764_seq1 CATACTGAATACGATGCCCAAGAGTGGACT
tetur01g15940 comp764_seq1 CATAGATGCCACCGACATCCACCACTACAG
tetur01g15940 comp764_seq1 CATCAATACCAAGGGATTGAGTGATGATCT
tetur01g15940 comp764_seq1 CATCCACCACTACAGCACAAGAATCGATAA
tetur01g15940 comp764_seq1 CATCCGGGAATGCCACTGACCTCCGATAAT
tetur01g15940 comp764_seq1 CATCGATTTCTCAGCGAGAGCGATACAAGT
tetur01g15940 comp764_seq1 CATGAACAAATACACATCCGGGAATGCCAC
tetur01g15940 comp764_seq1 CATGGTACACCACCGTATTCACTCAGGTCA
tetur01g15940 comp764_seq1 CATTAAACGTTCGGATGTCCAATCGAATGT
tetur01g15940 comp764_seq1 CCAAACTCACGCTGGTGATGGTCATAACGA
tetur01g15940 comp764_seq1 CCAAGCCGGAATCAGATGCGAAACTCTTGT
tetur01g15940 comp764_seq1 CCAAGGGATTGAGTGATGATCTTACGGCCA
tetur01g15940 comp764_seq1 CCAATACATCATCACAATGGAACACTCCAT
tetur01g15940 comp764_seq1 CCAATGAATTAAGGGTGAGACCAAACTCAC
tetur01g15940 comp764_seq1 AAGAGGAACGGCGATGACTCTCCATTTATT
tetur01g15940 comp764_seq1 CCACCGTATTCACTCAGGTCAATGATTGAG
tetur01g15940 comp764_seq1 CCACGTTGTCGCTAAATGTTTCCTACCGAC
tetur01g15940 comp764_seq1 CCACTACAGCACAAGAATCGATAATCTTCG
tetur01g15940 comp764_seq1 CCATGGTACACCACCGTATTCACTCAGGTC
tetur01g15940 comp764_seq1 CCCGAACTATTTGCTCCTTCAAATCTCACC
tetur01g15940 comp764_seq1 CCCTGTCCAGACTGTCCTGATGATAAATAC
tetur01g15940 comp764_seq1 CCGACATCCACCACTACAGCACAAGAATCG
tetur01g15940 comp764_seq1 CCGACTGAACTATCCATCGTGGTCTCATCA
tetur01g15940 comp764_seq1 CCGGGATACCGTTATCAATGGCGTCAACCT
tetur01g15940 comp764_seq1 CCGGGTACCAAGACTTGCCATAGTATTTGA
tetur01g15940 comp764_seq1 CCGTTATCAATGGCGTCAACCTCTTGGATG
tetur01g15940 comp764_seq1 CCGTTCTTCAGAGTTAATGACGACATTTGC
tetur01g15940 comp764_seq1 AAGCCGGAATCAGATGCGAAACTCTTGTAC
tetur01g15940 comp764_seq1 CCTGAAACATCAATACCAAGGGATTGAGTG
tetur01g15940 comp764_seq1 CCTGTCCAGACTGTCCTGATGATAAATACC
tetur01g15940 comp764_seq1 CCTTAAAGTGATGGTGCTGACTGACACTCA
tetur01g15940 comp764_seq1 CCTTCAAATCTCACCCGATGACCACGTTGT
tetur01g15940 comp764_seq1 CCTTTCATCGATTTCTCAGCGAGAGCGATA
tetur01g15940 comp764_seq1 CCTTTGTTGGCGCGATTGTCCTGCTATTTA
tetur01g15940 comp764_seq1 CGAACAGAACTTCAACTTGGTGACTATCTC
tetur01g15940 comp764_seq1 CGAACTATTTGCTCCTTCAAATCTCACCCG
tetur01g15940 comp764_seq1 CGACATCCACCACTACAGCACAAGAATCGA
tetur01g15940 comp764_seq1 CGACTGAACTATCCATCGTGGTCTCATCAC
tetur01g15940 comp764_seq1 CGATAATCTTCGGGTCTCGAGTCCGAATAA
tetur01g15940 comp764_seq1 CGATGACCACGTTGTCGCTAAATGTTTCCT
tetur01g15940 comp764_seq1 AAGGATTTGGGCTGAAGAGGAACGGCGATG
tetur01g15940 comp764_seq1 CGATTTCTCAGCGAGAGCGATACAAGTCTC
tetur01g15940 comp764_seq1 CGCAAACCGGGATACCGTTATCAATGGCGT
tetur01g15940 comp764_seq1 CGCCAATACATCATCACAATGGAACACTCC
tetur01g15940 comp764_seq1 CGGGATACCGTTATCAATGGCGTCAACCTC
tetur01g15940 comp764_seq1 CGGGTACCAAGACTTGCCATAGTATTTGAT
tetur01g15940 comp764_seq1 CGGTGGATGATGAAGGTTTCGAGCGATACG
tetur01g15940 comp764_seq1 AAGGGTGAGACCAAACTCACGCTGGTGATG
tetur01g15940 comp764_seq1 CGTATTCACTCAGGTCAATGATTGAGCCGG
tetur01g15940 comp764_seq1 CGTGTGGCTGCATTCCCGAAACTTCGTAAA
tetur01g15940 comp764_seq1 CGTTATCAATGGCGTCAACCTCTTGGATGA
tetur01g15940 comp764_seq1 CGTTCGGATGTCCAATCGAATGTCGCGTAT
tetur01g15940 comp764_seq1 CGTTCTTCAGAGTTAATGACGACATTTGCC
tetur01g15940 comp764_seq1 CGTTGTCGCTAAATGTTTCCTACCGACTGA
tetur01g15940 comp764_seq1 CGTTGTCTCTTCAAGGGTGATGGGAAATAT
tetur01g15940 comp764_seq1 CGTTTGATTGGCTCATGTTCCTAATCCAAT
tetur01g15940 comp764_seq1 CTAATCACTTTCAGTTGCTCCTTTCATCGA
tetur01g15940 comp764_seq1 CTAATTGGGCCTTTGTTGGCGCGATTGTCC
tetur01g15940 comp764_seq1 CTACAGCACAAGAATCGATAATCTTCGGGT
tetur01g15940 comp764_seq1 CTAGAGAATGGCAGATGGCAATGTCATTTC
tetur01g15940 comp764_seq1 CTATCTCCTGAAACATCAATACCAAGGGAT
tetur01g15940 comp764_seq1 CTATGAACCCGGATGCATGAACAAATACAC
tetur01g15940 comp764_seq1 CTATTTGCTCCTTCAAATCTCACCCGATGA
tetur01g15940 comp764_seq1 CTCACCCGATGACCACGTTGTCGCTAAATG
tetur01g15940 comp764_seq1 CTCACGCTGGTGATGGTCATAACGACGTTT
tetur01g15940 comp764_seq1 CTCCATTATGGGTACAGATATTTGACTCGT
tetur01g15940 comp764_seq1 CTCCTGAAACATCAATACCAAGGGATTGAG
tetur01g15940 comp764_seq1 CTCCTTCAAATCTCACCCGATGACCACGTT
tetur01g15940 comp764_seq1 CTCCTTTCATCGATTTCTCAGCGAGAGCGA
tetur01g15940 comp764_seq1 AAGTGATGGTGCTGACTGACACTCATCTAT
tetur01g15940 comp764_seq1 CTCGCAAACCGGGATACCGTTATCAATGGC
tetur01g15940 comp764_seq1 CTCGTTGTCTCTTCAAGGGTGATGGGAAAT
tetur01g15940 comp764_seq1 CTCGTTTGATTGGCTCATGTTCCTAATCCA
tetur01g15940 comp764_seq1 CTCTCGTTGTCTCTTCAAGGGTGATGGGAA
tetur01g15940 comp764_seq1 CTCTTCAAGGGTGATGGGAAATATCGTCGA
tetur01g15940 comp764_seq1 CTCTTTAACGAACACTTTGGCCGGGTACCA
tetur01g15940 comp764_seq1 CTCTTTCCATGGTACACCACCGTATTCACT
tetur01g15940 comp764_seq1 CTGAAACATCAATACCAAGGGATTGAGTGA
tetur01g15940 comp764_seq1 CTGAAGAGGAACGGCGATGACTCTCCATTT
tetur01g15940 comp764_seq1 CTGACCTCCGATAATTTATCGTCTCTTAAG
tetur01g15940 comp764_seq1 CTGAGAGCGAAGGATTTGGGCTGAAGAGGA
tetur01g15940 comp764_seq1 AATACACATCCGGGAATGCCACTGACCTCC
tetur01g15940 comp764_seq1 AATACCAAGGGATTGAGTGATGATCTTACG
tetur01g15940 comp764_seq1 CTTAAAGTGATGGTGCTGACTGACACTCAT
tetur01g15940 comp764_seq1 CTTACGGCCATAATGATGATACACCAAACC
tetur01g15940 comp764_seq1 CTTCAAATCTCACCCGATGACCACGTTGTC
tetur01g15940 comp764_seq1 CTTCAACTCGAGTCTGGCCCAATTGAACGT
tetur01g15940 comp764_seq1 CTTCAACTTGGTGACTATCTCCTGAAACAT
tetur01g15940 comp764_seq1 CTTCAAGGGTGATGGGAAATATCGTCGAGA
tetur01g15940 comp764_seq1 AATAGACGTGACCCGAACTATTTGCTCCTT
tetur01g15940 comp764_seq1 CTTCATTCCAAGCCGGAATCAGATGCGAAA
tetur01g15940 comp764_seq1 CTTGCTAATTGGGCCTTTGTTGGCGCGATT
tetur01g15940 comp764_seq1 CTTGGCCATTCCTCAGAATAAGGTATATCC
tetur01g15940 comp764_seq1 CTTGGTGACTATCTCCTGAAACATCAATAC
tetur01g15940 comp764_seq1 CTTTCAGTTGCTCCTTTCATCGATTTCTCA
tetur01g15940 comp764_seq1 CTTTCATCGATTTCTCAGCGAGAGCGATAC
tetur01g15940 comp764_seq1 CTTTCCATGGTACACCACCGTATTCACTCA
tetur01g15940 comp764_seq1 CTTTGTTGGCGCGATTGTCCTGCTATTTAA
tetur01g15940 comp764_seq1 GAAACATCAATACCAAGGGATTGAGTGATG
tetur01g15940 comp764_seq1 GAAATAGACGTGACCCGAACTATTTGCTCC
tetur01g15940 comp764_seq1 GAAATATCGTCGAGACCCATTCACCGAGAT
tetur01g15940 comp764_seq1 GAACAAATACACATCCGGGAATGCCACTGA
tetur01g15940 comp764_seq1 GAACAGAACTTCAACTTGGTGACTATCTCC
tetur01g15940 comp764_seq1 GAACTTCAACTTGGTGACTATCTCCTGAAA
tetur01g15940 comp764_seq1 GAAGAGGAACGGCGATGACTCTCCATTTAT
tetur01g15940 comp764_seq1 GAAGGATTTGGGCTGAAGAGGAACGGCGAT
tetur01g15940 comp764_seq1 GAATATGCAAGGGACTTCATAAACTTGGCC
tetur01g15940 comp764_seq1 GAATGCCACTGACCTCCGATAATTTATCGT
tetur01g15940 comp764_seq1 GAATGGCCTCTTTAACGAACACTTTGGCCG
tetur01g15940 comp764_seq1 GAATTAAGGGTGAGACCAAACTCACGCTGG
tetur01g15940 comp764_seq1 GACAAACATTAAACGTTCGGATGTCCAATC
tetur01g15940 comp764_seq1 GACATCCACCACTACAGCACAAGAATCGAT
tetur01g15940 comp764_seq1 GACCAAACTCACGCTGGTGATGGTCATAAC
tetur01g15940 comp764_seq1 GACCCGAACTATTTGCTCCTTCAAATCTCA
tetur01g15940 comp764_seq1 GACCTCCGATAATTTATCGTCTCTTAAGCC
tetur01g15940 comp764_seq1 GACTATCTCCTGAAACATCAATACCAAGGG
tetur01g15940 comp764_seq1 GACTCGTTTGATTGGCTCATGTTCCTAATC
tetur01g15940 comp764_seq1 GACTGAACTATCCATCGTGGTCTCATCACT
tetur01g15940 comp764_seq1 GACTTCATAAACTTGGCCATTCCTCAGAAT
tetur01g15940 comp764_seq1 GAGACCAAACTCACGCTGGTGATGGTCATA
tetur01g15940 comp764_seq1 GAGAGCGAAGGATTTGGGCTGAAGAGGAAC
tetur01g15940 comp764_seq1 AATGCCACTGACCTCCGATAATTTATCGTC
tetur01g15940 comp764_seq1 GATAATCTTCGGGTCTCGAGTCCGAATAAT
tetur01g15940 comp764_seq1 GATACACCAAACCGGCAGAGCTCAACTTTA
tetur01g15940 comp764_seq1 GATACCGTTATCAATGGCGTCAACCTCTTG
tetur01g15940 comp764_seq1 GATCTTACGGCCATAATGATGATACACCAA
tetur01g15940 comp764_seq1 GATGAAGGTTTCGAGCGATACGTTAATAGA
tetur01g15940 comp764_seq1 GATGATGAAGGTTTCGAGCGATACGTTAAT
tetur01g15940 comp764_seq1 GATGCTCTTTCCATGGTACACCACCGTATT
tetur01g15940 comp764_seq1 GATGGGAAATATCGTCGAGACCCATTCACC
tetur01g15940 comp764_seq1 GATGGTGCTGACTGACACTCATCTATTAGG
tetur01g15940 comp764_seq1 AATTAAGGGTGAGACCAAACTCACGCTGGT
tetur01g15940 comp764_seq1 GATTCTATCCTCAAATTCGATTCCGACCAT
tetur01g15940 comp764_seq1 GATTGAGTGATGATCTTACGGCCATAATGA
tetur01g15940 comp764_seq1 GATTTCTCAGCGAGAGCGATACAAGTCTCT
tetur01g15940 comp764_seq1 GATTTGGGCTGAAGAGGAACGGCGATGACT
tetur01g15940 comp764_seq1 GCAAACCGGGATACCGTTATCAATGGCGTC
tetur01g15940 comp764_seq1 GCAAGGGACTTCATAAACTTGGCCATTCCT
tetur01g15940 comp764_seq1 GCACAAGAATCGATAATCTTCGGGTCTCGA
tetur01g15940 comp764_seq1 GCACGCCAATACATCATCACAATGGAACAC
tetur01g15940 comp764_seq1 GCCAATACATCATCACAATGGAACACTCCA
tetur01g15940 comp764_seq1 AATTGGCCCTGTCCAGACTGTCCTGATGAT
tetur01g15940 comp764_seq1 AATTGGCCTCTAAACTTGCTAATTGGGCCT
tetur01g15940 comp764_seq1 GCCATTCCTCAGAATAAGGTATATCCTTGA
tetur01g15940 comp764_seq1 GCCATTGAAGGTTCGGGTTATGAGTTGGTT
tetur01g15940 comp764_seq1 GCCGGAATCAGATGCGAAACTCTTGTACTT
tetur01g15940 comp764_seq1 GCCTCTTTAACGAACACTTTGGCCGGGTAC
tetur01g15940 comp764_seq1 GCTAATTGGGCCTTTGTTGGCGCGATTGTC
tetur01g15940 comp764_seq1 GCTCCTTCAAATCTCACCCGATGACCACGT
tetur01g15940 comp764_seq1 GCTCCTTTCATCGATTTCTCAGCGAGAGCG
tetur01g15940 comp764_seq1 GCTCTTTCCATGGTACACCACCGTATTCAC
tetur01g15940 comp764_seq1 GCTGAAGAGGAACGGCGATGACTCTCCATT
tetur01g15940 comp764_seq1 ACAAATACACATCCGGGAATGCCACTGACC
tetur01g15940 comp764_seq1 GGAAATATCGTCGAGACCCATTCACCGAGA
tetur01g15940 comp764_seq1 GGAACACTCCATTATGGGTACAGATATTTG
tetur01g15940 comp764_seq1 GGAACGGCGATGACTCTCCATTTATTATCG
tetur01g15940 comp764_seq1 GGAAGTTGTTTCAATAAGTAGCACGCCAAT
tetur01g15940 comp764_seq1 GGAATGCCACTGACCTCCGATAATTTATCG
tetur01g15940 comp764_seq1 GGACTTCATAAACTTGGCCATTCCTCAGAA
tetur01g15940 comp764_seq1 GGATACCGTTATCAATGGCGTCAACCTCTT
tetur01g15940 comp764_seq1 GGATGATGAAGGTTTCGAGCGATACGTTAA
tetur01g15940 comp764_seq1 GGATTGAGTGATGATCTTACGGCCATAATG
tetur01g15940 comp764_seq1 GGCCATTCCTCAGAATAAGGTATATCCTTG
tetur01g15940 comp764_seq1 GGCCATTGAAGGTTCGGGTTATGAGTTGGT
tetur01g15940 comp764_seq1 GGCCTCTTTAACGAACACTTTGGCCGGGTA
tetur01g15940 comp764_seq1 GGGAAATATCGTCGAGACCCATTCACCGAG
tetur01g15940 comp764_seq1 GGGAATGCCACTGACCTCCGATAATTTATC
tetur01g15940 comp764_seq1 GGGACTTCATAAACTTGGCCATTCCTCAGA
tetur01g15940 comp764_seq1 GGGATACCGTTATCAATGGCGTCAACCTCT
tetur01g15940 comp764_seq1 GGGTAAGAAGATTGAATATGCAAGGGACTT
tetur01g15940 comp764_seq1 GGTAAGAAGATTGAATATGCAAGGGACTTC
tetur01g15940 comp764_seq1 GGTACACCACCGTATTCACTCAGGTCAATG
tetur01g15940 comp764_seq1 GGTACAGATATTTGACTCGTTTGATTGGCT
tetur01g15940 comp764_seq1 GGTCAATCATACTGAATACGATGCCCAAGA
tetur01g15940 comp764_seq1 GGTCAATGATTGAGCCGGAGGGATGAACAG
tetur01g15940 comp764_seq1 GGTGATGGGAAATATCGTCGAGACCCATTC
tetur01g15940 comp764_seq1 GGTGGATGATGAAGGTTTCGAGCGATACGT
tetur01g15940 comp764_seq1 GGTTACCCTCGCAAACCGGGATACCGTTAT
tetur01g15940 comp764_seq1 GTAATTGGCCCTGTCCAGACTGTCCTGATG
tetur01g15940 comp764_seq1 GTACACCACCGTATTCACTCAGGTCAATGA
tetur01g15940 comp764_seq1 GTACAGATATTTGACTCGTTTGATTGGCTC
tetur01g15940 comp764_seq1 ACACTTTGGCCGGGTACCAAGACTTGCCAT
tetur01g15940 comp764_seq1 ACAGAAATAGACGTGACCCGAACTATTTGC
tetur01g15940 comp764_seq1 GTAGAATCCAATGAATTAAGGGTGAGACCA
tetur01g15940 comp764_seq1 ACAGAACTTCAACTTGGTGACTATCTCCTG
tetur01g15940 comp764_seq1 GTATTCACTCAGGTCAATGATTGAGCCGGA
tetur01g15940 comp764_seq1 GTCAATCATACTGAATACGATGCCCAAGAG
tetur01g15940 comp764_seq1 GTCAATGATTGAGCCGGAGGGATGAACAGA
tetur01g15940 comp764_seq1 ACAGCACAAGAATCGATAATCTTCGGGTCT
tetur01g15940 comp764_seq1 GTCTCTTCAAGGGTGATGGGAAATATCGTC
tetur01g16974 comp5137_seq0 GTGATAATGATGATGAGCATCGGCTCAATA
tetur01g16974 comp5137_seq0 GTGATGAAACTACCAATTCTCAAGGTGCAA
tetur01g16974 comp5137_seq0 GTTCTCGCCAGTTTCCCGTTGATCTTCAAT
tetur01g16974 comp5137_seq0 GTTGATTATCTGGGTCTAGAAGGTCACCAT
tetur01g16974 comp5137_seq0 GTTGGTTCCTTATTCCCTTTGAATCTTGTC
tetur01g16974 comp5137_seq0 ACCAAAGATAAACGGGTTTATCCCAAGCTT
tetur01g16974 comp5137_seq0 TAATGATGATGAGCATCGGCTCAATAGTGA
tetur01g16974 comp5137_seq0 TAATTCTGATCAAGCCTCTTCCATCCCACA
tetur01g16974 comp5137_seq0 ACCAACGGGTCTTTGAAAGATTCGAGTATC
tetur01g16974 comp5137_seq0 TACCAATTCTCAAGGTGCAATCTTCGATCA
tetur01g16974 comp5137_seq0 TACGGGATCTTCTTCGTCGTGATCTTACTC
tetur01g16974 comp5137_seq0 TACTCAAGTATCGCATCTTTCGTTGATCCC
tetur01g16974 comp5137_seq0 TAGAAGGTCACCATTGGTCCAACAGTATTA
tetur01g16974 comp5137_seq0 TAGTGATGAAACTACCAATTCTCAAGGTGC
tetur01g16974 comp5137_seq0 TATCCAATGGACTGACTGTAATGGTCATTC
tetur01g16974 comp5137_seq0 TATCGTCTCTACGGGATCTTCTTCGTCGTG
tetur01g16974 comp5137_seq0 TATCTGGGTCTAGAAGGTCACCATTGGTCC
tetur01g16974 comp5137_seq0 TATTACCAACGGGTCTTTGAAAGATTCGAG
tetur01g16974 comp5137_seq0 TCAAGGTGCAATCTTCGATCAAAGAGCAAA
tetur01g16974 comp5137_seq0 TCACCAAAGATAAACGGGTTTATCCCAAGC
tetur01g16974 comp5137_seq0 TCACCATTGGTCCAACAGTATTACCAACGG
tetur01g16974 comp5137_seq0 TCATCCTCTGCTGCTGGTATTCTACTTCTA
tetur01g16974 comp5137_seq0 TCATCTCCATCACGCCTTCATAAGCCTTTA
tetur01g16974 comp5137_seq0 TCATTAGGTATGACCAATGACCTGATCGGG
tetur01g16974 comp5137_seq0 TCATTCTATCGTCTCTACGGGATCTTCTTC
tetur01g16974 comp5137_seq0 TCCAACAGTATTACCAACGGGTCTTTGAAA
tetur01g16974 comp5137_seq0 TCCAATGGACTGACTGTAATGGTCATTCAG
tetur01g16974 comp5137_seq0 TCCACATCCCACCTCCCGATATTGAGTTTG
tetur01g16974 comp5137_seq0 ACCATTGGTCCAACAGTATTACCAACGGGT
tetur01g16974 comp5137_seq0 TCCATCCCACAACCAACGCGATAATGTTAA
tetur01g16974 comp5137_seq0 TCCATTGTGACAATTCTCCCGTTCTAACGC
tetur01g16974 comp5137_seq0 TCCCACCTCCCGATATTGAGTTTGTGTAAC
tetur01g16974 comp5137_seq0 TCCCGTTCTAACGCGTCTCTTCTATTACTC
tetur01g16974 comp5137_seq0 TCCCGTTGATCTTCAATTCGTGTATCTTCC
tetur01g16974 comp5137_seq0 TCCTCTGCTGCTGGTATTCTACTTCTAGTG
tetur01g16974 comp5137_seq0 TCGAGTATCGGACCCAAAGATGCACCCAAA
tetur01g16974 comp5137_seq0 TCGATGAGACAACCGAAGTGAATGATCACA
tetur01g16974 comp5137_seq0 TCGGCTCAATAGTGATGAAACTACCAATTC
tetur01g16974 comp5137_seq0 TCGGTAAACAATTACTTTACTCAGTGGGAG
tetur01g16974 comp5137_seq0 TCGTGTATCTTCCATTGTGACAATTCTCCC
tetur01g16974 comp5137_seq0 TCTATCGTCTCTACGGGATCTTCTTCGTCG
tetur01g16974 comp5137_seq0 TCTCAAGGTGCAATCTTCGATCAAAGAGCA
tetur01g16974 comp5137_seq0 TCTCATTAGGTATGACCAATGACCTGATCG
tetur01g16974 comp5137_seq0 TCTCCCGTTCTAACGCGTCTCTTCTATTAC
tetur01g16974 comp5137_seq0 TCTCGCCAGTTTCCCGTTGATCTTCAATTC
tetur01g16974 comp5137_seq0 TCTCGTTTAGTCAAACTGAAAGTTGGTTCC
tetur01g16974 comp5137_seq0 TCTCTGGCCACTAAATATCTCGATCGAGTA
tetur01g16974 comp5137_seq0 TCTCTTTGGTTGATTATCTGGGTCTAGAAG
tetur01g16974 comp5137_seq0 TCTGATCAAGCCTCTTCCATCCCACAACCA
tetur01g16974 comp5137_seq0 TCTGGGTCTAGAAGGTCACCATTGGTCCAA
tetur01g16974 comp5137_seq0 TCTTCCATTGTGACAATTCTCCCGTTCTAA
tetur01g16974 comp5137_seq0 TCTTTGAAAGATTCGAGTATCGGACCCAAA
tetur01g16974 comp5137_seq0 TGAGACAACCGAAGTGAATGATCACAACAG
tetur01g16974 comp5137_seq0 TGAGCATCGGCTCAATAGTGATGAAACTAC
tetur01g16974 comp5137_seq0 TGATCAAGCCTCTTCCATCCCACAACCAAC
tetur01g16974 comp5137_seq0 TGATGAGCATCGGCTCAATAGTGATGAAAC
tetur01g16974 comp5137_seq0 TGATGATGAGCATCGGCTCAATAGTGATGA
tetur01g16974 comp5137_seq0 TGATTATCTGGGTCTAGAAGGTCACCATTG
tetur01g16974 comp5137_seq0 TGGACAAAGTATCCAATGGACTGACTGTAA
tetur01g16974 comp5137_seq0 TGGCCACTAAATATCTCGATCGAGTACTCG
tetur01g16974 comp5137_seq0 TGGGTCTAGAAGGTCACCATTGGTCCAACA
tetur01g16974 comp5137_seq0 TGGTCCAACAGTATTACCAACGGGTCTTTG
tetur01g16974 comp5137_seq0 TGGTTGATTATCTGGGTCTAGAAGGTCACC
tetur01g16974 comp5137_seq0 ACGATAACATTCCACCTCCAATGGGATGAC
tetur01g16974 comp5137_seq0 TTACCAACGGGTCTTTGAAAGATTCGAGTA
tetur01g16974 comp5137_seq0 TTATCTGGGTCTAGAAGGTCACCATTGGTC
tetur01g16974 comp5137_seq0 TTCCATCCCACAACCAACGCGATAATGTTA
tetur01g16974 comp5137_seq0 TTCCATTGTGACAATTCTCCCGTTCTAACG
tetur01g16974 comp5137_seq0 TTCCCGTTGATCTTCAATTCGTGTATCTTC
tetur01g16974 comp5137_seq0 TTCCGTCGATGAGACAACCGAAGTGAATGA
tetur01g16974 comp5137_seq0 TTCGAGTATCGGACCCAAAGATGCACCCAA
tetur01g16974 comp5137_seq0 TTCGTGTATCTTCCATTGTGACAATTCTCC
tetur01g16974 comp5137_seq0 TTCTATCGTCTCTACGGGATCTTCTTCGTC
tetur01g16974 comp5137_seq0 TTCTCAAGGTGCAATCTTCGATCAAAGAGC
tetur01g16974 comp5137_seq0 TTCTGATCAAGCCTCTTCCATCCCACAACC
tetur01g16974 comp5137_seq0 TTCTGGACAAAGTATCCAATGGACTGACTG
tetur01g16974 comp5137_seq0 ACGGGATCTTCTTCGTCGTGATCTTACTCG
tetur01g16974 comp5137_seq0 ACGGGTCTTTGAAAGATTCGAGTATCGGAC
tetur01g16974 comp5137_seq0 TTGGTTGATTATCTGGGTCTAGAAGGTCAC
tetur01g16974 comp5137_seq0 TTGGTTGGGCGGCTACTCAAGTATCGCATC
tetur01g16974 comp5137_seq0 TTTATCCACATCCCACCTCCCGATATTGAG
tetur01g16974 comp5137_seq0 TTTCCGTCGATGAGACAACCGAAGTGAATG
tetur01g16974 comp5137_seq0 ACGTGTCGGCCTTAACTCCCTTCGATACTC
tetur01g16974 comp5137_seq0 TTTGAAAGATTCGAGTATCGGACCCAAAGA
tetur01g16974 comp5137_seq0 ACTACCAATTCTCAAGGTGCAATCTTCGAT
tetur01g16974 comp5137_seq0 ACTCAAGTATCGCATCTTTCGTTGATCCCT
tetur01g16974 comp5137_seq0 ACTCGGTAAACAATTACTTTACTCAGTGGG
tetur01g16974 comp5137_seq0 AGAAGGTCACCATTGGTCCAACAGTATTAC
tetur01g16974 comp5137_seq0 AGACAACCGAAGTGAATGATCACAACAGAT
tetur01g16974 comp5137_seq0 AGGGTCATTCTATCGTCTCTACGGGATCTT
tetur01g16974 comp5137_seq0 AGTATCCAATGGACTGACTGTAATGGTCAT
tetur01g16974 comp5137_seq0 AGTATCGCATCTTTCGTTGATCCCTGATCT
tetur01g16974 comp5137_seq0 AGTCAAACTGAAAGTTGGTTCCTTATTCCC
tetur01g16974 comp5137_seq0 AGTTCTGTACATGGGCACCCGGTTAGTGAT
tetur01g16974 comp5137_seq0 AACATTCCACCTCCAATGGGATGACAAATC
tetur01g16974 comp5137_seq0 ATAATGATGATGAGCATCGGCTCAATAGTG
tetur01g16974 comp5137_seq0 ATCAAGCCTCTTCCATCCCACAACCAACGC
tetur01g16974 comp5137_seq0 ATCCACATCCCACCTCCCGATATTGAGTTT
tetur01g16974 comp5137_seq0 ATCCCACAACCAACGCGATAATGTTAAACG
tetur01g16974 comp5137_seq0 ATCTCGATCGAGTACTCGGTAAACAATTAC
tetur01g16974 comp5137_seq0 ATCTTCTTCGTCGTGATCTTACTCGGATTT
tetur01g16974 comp5137_seq0 AAACGATAACATTCCACCTCCAATGGGATG
tetur01g16974 comp5137_seq0 ATGATGATGAGCATCGGCTCAATAGTGATG
tetur01g16974 comp5137_seq0 ATGGACTGACTGTAATGGTCATTCAGAAAC
tetur01g16974 comp5137_seq0 ATGGGCACCCGGTTAGTGATCAACTTGACT
tetur01g16974 comp5137_seq0 ATTACCAACGGGTCTTTGAAAGATTCGAGT
tetur01g16974 comp5137_seq0 ATTATCTGGGTCTAGAAGGTCACCATTGGT
tetur01g16974 comp5137_seq0 ATTCTATCGTCTCTACGGGATCTTCTTCGT
tetur01g16974 comp5137_seq0 ATTCTGATCAAGCCTCTTCCATCCCACAAC
tetur01g16974 comp5137_seq0 ATTGGTCCAACAGTATTACCAACGGGTCTT
tetur01g16974 comp5137_seq0 CAAAGTATCCAATGGACTGACTGTAATGGT
tetur01g16974 comp5137_seq0 CAACAGTATTACCAACGGGTCTTTGAAAGA
tetur01g16974 comp5137_seq0 CAACGGGTCTTTGAAAGATTCGAGTATCGG
tetur01g16974 comp5137_seq0 AACGTGTCGGCCTTAACTCCCTTCGATACT
tetur01g16974 comp5137_seq0 CAAGGTGCAATCTTCGATCAAAGAGCAAAT
tetur01g16974 comp5137_seq0 CAATGGACTGACTGTAATGGTCATTCAGAA
tetur01g16974 comp5137_seq0 CACCAAAGATAAACGGGTTTATCCCAAGCT
tetur01g16974 comp5137_seq0 CACCATTGGTCCAACAGTATTACCAACGGG
tetur01g16974 comp5137_seq0 CACCTCCCGATATTGAGTTTGTGTAACGAA
tetur01g16974 comp5137_seq0 AAACTACCAATTCTCAAGGTGCAATCTTCG
tetur01g16974 comp5137_seq0 CATACTCTATGTGTTGACATGTTGTTGGTC
tetur01g16974 comp5137_seq0 CATCCCACAACCAACGCGATAATGTTAAAC
tetur01g16974 comp5137_seq0 CATCCTCTGCTGCTGGTATTCTACTTCTAG
tetur01g16974 comp5137_seq0 CATCGGCTCAATAGTGATGAAACTACCAAT
tetur01g16974 comp5137_seq0 CATCTCCATCACGCCTTCATAAGCCTTTAC
tetur01g16974 comp5137_seq0 CATTAGGTATGACCAATGACCTGATCGGGC
tetur01g16974 comp5137_seq0 CATTCCACCTCCAATGGGATGACAAATCAT
tetur01g16974 comp5137_seq0 CATTCTATCGTCTCTACGGGATCTTCTTCG
tetur01g16974 comp5137_seq0 CATTGGTCCAACAGTATTACCAACGGGTCT
tetur01g16974 comp5137_seq0 CCAAAGATAAACGGGTTTATCCCAAGCTTA
tetur01g16974 comp5137_seq0 CCAACAGTATTACCAACGGGTCTTTGAAAG
tetur01g16974 comp5137_seq0 CCAACGGGTCTTTGAAAGATTCGAGTATCG
tetur01g16974 comp5137_seq0 CCAATGGACTGACTGTAATGGTCATTCAGA
tetur01g16974 comp5137_seq0 CCACCTCCCGATATTGAGTTTGTGTAACGA
tetur01g16974 comp5137_seq0 CCAGTTTCCCGTTGATCTTCAATTCGTGTA
tetur01g16974 comp5137_seq0 CCATCCCACAACCAACGCGATAATGTTAAA
tetur01g16974 comp5137_seq0 CCATTGGTCCAACAGTATTACCAACGGGTC
tetur01g16974 comp5137_seq0 CCCACCTCCCGATATTGAGTTTGTGTAACG
tetur01g16974 comp5137_seq0 CCCGCTCATCATGTACTGTGCCTCCTTCTT
tetur01g16974 comp5137_seq0 CCCGTTCTAACGCGTCTCTTCTATTACTCT
tetur01g16974 comp5137_seq0 CCCGTTGATCTTCAATTCGTGTATCTTCCA
tetur01g16974 comp5137_seq0 CCGAAGTGAATGATCACAACAGATTAACTC
tetur01g16974 comp5137_seq0 CCGCTCATCATGTACTGTGCCTCCTTCTTG
tetur01g16974 comp5137_seq0 CCGTCGATGAGACAACCGAAGTGAATGATC
tetur01g16974 comp5137_seq0 CCGTGATGATATCCTCACCTTCATCTCCAT
tetur01g16974 comp5137_seq0 CCGTTCTAACGCGTCTCTTCTATTACTCTC
tetur01g16974 comp5137_seq0 CCGTTGATCTTCAATTCGTGTATCTTCCAT
tetur01g16974 comp5137_seq0 AAGCCTCTTCCATCCCACAACCAACGCGAT
tetur01g16974 comp5137_seq0 CCTCTTCCATCCCACAACCAACGCGATAAT
tetur01g16974 comp5137_seq0 CGAGTATCGGACCCAAAGATGCACCCAAAT
tetur01g16974 comp5137_seq0 CGATAACATTCCACCTCCAATGGGATGACA
tetur01g16974 comp5137_seq0 CGATGAGACAACCGAAGTGAATGATCACAA
tetur01g16974 comp5137_seq0 CGCCAGTTTCCCGTTGATCTTCAATTCGTG
tetur01g16974 comp5137_seq0 CGCGATAATGTTAAACGATAACATTCCACC
tetur01g16974 comp5137_seq0 CGCTCATCATGTACTGTGCCTCCTTCTTGG
tetur01g16974 comp5137_seq0 CGGAGGGTCATTCTATCGTCTCTACGGGAT
tetur01g16974 comp5137_seq0 CGGCTACTCAAGTATCGCATCTTTCGTTGA
tetur01g16974 comp5137_seq0 CGGCTCAATAGTGATGAAACTACCAATTCT
tetur01g16974 comp5137_seq0 CGGGTCTTTGAAAGATTCGAGTATCGGACC
tetur01g16974 comp5137_seq0 CGGTAAACAATTACTTTACTCAGTGGGAGG
tetur01g16974 comp5137_seq0 CGTCGATGAGACAACCGAAGTGAATGATCA
tetur01g16974 comp5137_seq0 CGTCTCTACGGGATCTTCTTCGTCGTGATC
tetur01g16974 comp5137_seq0 CTACCAATTCTCAAGGTGCAATCTTCGATC
tetur01g16974 comp5137_seq0 CTACGGGATCTTCTTCGTCGTGATCTTACT
tetur01g16974 comp5137_seq0 CTACTCAAGTATCGCATCTTTCGTTGATCC
tetur01g16974 comp5137_seq0 CTAGAAGGTCACCATTGGTCCAACAGTATT
tetur01g16974 comp5137_seq0 CTATCGTCTCTACGGGATCTTCTTCGTCGT
tetur01g16974 comp5137_seq0 AAGTATCGCATCTTTCGTTGATCCCTGATC
tetur01g16974 comp5137_seq0 CTCAAGGTGCAATCTTCGATCAAAGAGCAA
tetur01g16974 comp5137_seq0 CTCATTAGGTATGACCAATGACCTGATCGG
tetur01g16974 comp5137_seq0 CTCCCGTTCTAACGCGTCTCTTCTATTACT
tetur01g16974 comp5137_seq0 CTCGGTAAACAATTACTTTACTCAGTGGGA
tetur01g16974 comp5137_seq0 CTCGTTTAGTCAAACTGAAAGTTGGTTCCT
tetur01g16974 comp5137_seq0 CTCTATGTGTTGACATGTTGTTGGTCTTTG
tetur01g16974 comp5137_seq0 CTCTGGCCACTAAATATCTCGATCGAGTAC
tetur01g16974 comp5137_seq0 CTCTTCCATCCCACAACCAACGCGATAATG
tetur01g16974 comp5137_seq0 CTCTTTGGTTGATTATCTGGGTCTAGAAGG
tetur01g16974 comp5137_seq0 CTGATCAAGCCTCTTCCATCCCACAACCAA
tetur01g16974 comp5137_seq0 CTGGACAAAGTATCCAATGGACTGACTGTA
tetur01g16974 comp5137_seq0 CTGGCCACTAAATATCTCGATCGAGTACTC
tetur01g16974 comp5137_seq0 CTGGGTCTAGAAGGTCACCATTGGTCCAAC
tetur01g16974 comp5137_seq0 CTTCATCTCCATCACGCCTTCATAAGCCTT
tetur01g16974 comp5137_seq0 CTTCCATCCCACAACCAACGCGATAATGTT
tetur01g16974 comp5137_seq0 CTTCCATTGTGACAATTCTCCCGTTCTAAC
tetur01g16974 comp5137_seq0 CTTTGAAAGATTCGAGTATCGGACCCAAAG
tetur01g16974 comp5137_seq0 CTTTGGTTGATTATCTGGGTCTAGAAGGTC
tetur01g16974 comp5137_seq0 GAAACTACCAATTCTCAAGGTGCAATCTTC
tetur01g16974 comp5137_seq0 GAAGGTCACCATTGGTCCAACAGTATTACC
tetur01g16974 comp5137_seq0 GACAAAGTATCCAATGGACTGACTGTAATG
tetur01g16974 comp5137_seq0 GACAACCGAAGTGAATGATCACAACAGATT
tetur01g16974 comp5137_seq0 GAGACAACCGAAGTGAATGATCACAACAGA
tetur01g16974 comp5137_seq0 AATGATGATGAGCATCGGCTCAATAGTGAT
tetur01g16974 comp5137_seq0 GAGCATCGGCTCAATAGTGATGAAACTACC
tetur01g16974 comp5137_seq0 GAGGGTCATTCTATCGTCTCTACGGGATCT
tetur01g16974 comp5137_seq0 GAGTTCTGTACATGGGCACCCGGTTAGTGA
tetur01g16974 comp5137_seq0 GATAACATTCCACCTCCAATGGGATGACAA
tetur01g16974 comp5137_seq0 GATAATGATGATGAGCATCGGCTCAATAGT
tetur01g16974 comp5137_seq0 GATCAAGCCTCTTCCATCCCACAACCAACG
tetur01g16974 comp5137_seq0 GATCTTCTTCGTCGTGATCTTACTCGGATT
tetur01g16974 comp5137_seq0 GATGAAACTACCAATTCTCAAGGTGCAATC
tetur01g16974 comp5137_seq0 GATGAGACAACCGAAGTGAATGATCACAAC
tetur01g16974 comp5137_seq0 GATGATGAGCATCGGCTCAATAGTGATGAA
tetur01g16974 comp5137_seq0 GATTATCTGGGTCTAGAAGGTCACCATTGG
tetur01g16974 comp5137_seq0 GCACCCGGTTAGTGATCAACTTGACTCAAG
tetur01g16974 comp5137_seq0 GCATCGGCTCAATAGTGATGAAACTACCAA
tetur01g16974 comp5137_seq0 GCCACTAAATATCTCGATCGAGTACTCGGT
tetur01g16974 comp5137_seq0 GCCAGTTTCCCGTTGATCTTCAATTCGTGT
tetur01g16974 comp5137_seq0 GCTACTCAAGTATCGCATCTTTCGTTGATC
tetur01g16974 comp5137_seq0 ACAAAGTATCCAATGGACTGACTGTAATGG
tetur01g16974 comp5137_seq0 GGACAAAGTATCCAATGGACTGACTGTAAT
tetur01g16974 comp5137_seq0 GGAGGGTCATTCTATCGTCTCTACGGGATC
tetur01g16974 comp5137_seq0 GGATCTTCTTCGTCGTGATCTTACTCGGAT
tetur01g16974 comp5137_seq0 GGCTACTCAAGTATCGCATCTTTCGTTGAT
tetur01g16974 comp5137_seq0 GGCTCAATAGTGATGAAACTACCAATTCTC
tetur01g16974 comp5137_seq0 GGGATCTTCTTCGTCGTGATCTTACTCGGA
tetur01g16974 comp5137_seq0 GGGTCATTCTATCGTCTCTACGGGATCTTC
tetur01g16974 comp5137_seq0 GGGTCTAGAAGGTCACCATTGGTCCAACAG
tetur01g16974 comp5137_seq0 GGTATGACCAATGACCTGATCGGGCATAAT
tetur01g16974 comp5137_seq0 AAAGTATCCAATGGACTGACTGTAATGGTC
tetur01g16974 comp5137_seq0 GGTCATTCTATCGTCTCTACGGGATCTTCT
tetur01g16974 comp5137_seq0 GGTCCAACAGTATTACCAACGGGTCTTTGA
tetur01g16974 comp5137_seq0 GGTCTAGAAGGTCACCATTGGTCCAACAGT
tetur01g16974 comp5137_seq0 GGTCTTTGAAAGATTCGAGTATCGGACCCA
tetur01g16974 comp5137_seq0 GGTTGATTATCTGGGTCTAGAAGGTCACCA
tetur01g16974 comp5137_seq0 GTATCCAATGGACTGACTGTAATGGTCATT
tetur01g16974 comp5137_seq0 GTATCGCATCTTTCGTTGATCCCTGATCTA
tetur01g16974 comp5137_seq0 GTATGACCAATGACCTGATCGGGCATAATA
tetur01g16974 comp5137_seq0 GTATTACCAACGGGTCTTTGAAAGATTCGA
tetur01g16974 comp5137_seq0 GTCAAACTGAAAGTTGGTTCCTTATTCCCT
tetur01g16974 comp5137_seq0 GTCACCATTGGTCCAACAGTATTACCAACG
tetur01g16974 comp5137_seq0 GTCATTCTATCGTCTCTACGGGATCTTCTT
tetur01g16974 comp5137_seq0 GTCCAACAGTATTACCAACGGGTCTTTGAA
tetur01g16974 comp5137_seq0 GTCGATGAGACAACCGAAGTGAATGATCAC
tetur01g16974 comp5137_seq0 GTCTAGAAGGTCACCATTGGTCCAACAGTA
tetur01g16974 comp5137_seq0 GTCTCTACGGGATCTTCTTCGTCGTGATCT
tetur01g16974 comp5137_seq0 GTCTTTGAAAGATTCGAGTATCGGACCCAA
tetur02g00140 comp4682_seq0 GTGATAATTTGACTCGTTTCATCAGCTCAC
tetur02g00140 comp4682_seq0 GTGCTGACACAGGGTAACACAAGTGAAGTA
tetur02g00140 comp4682_seq0 ACATCCTCAATTGTTAACTGGTCCTTGGGT
tetur02g00140 comp4682_seq0 GTGTTGATTGTTGATTGGGAGGAATGATCA
tetur02g00140 comp4682_seq0 GTTCAGACAATCAGCCATAATGTCGGTGAT
tetur02g00140 comp4682_seq0 ACATGACTCGACCTGAATTTGAATCGCGAC
tetur02g00140 comp4682_seq0 GTTGATTGTTGATTGGGAGGAATGATCACA
tetur02g00140 comp4682_seq0 GTTTCATCAGCTCACAGAAATCATTGATCC
tetur02g00140 comp4682_seq0 GTTTGAGAGCGAGCATAGATCCACCCATTG
tetur02g00140 comp4682_seq0 TAAATCCGAAGTTGATGCTGTAGCTGTTAC
tetur02g00140 comp4682_seq0 TAACTAGTGAGAGTAAACGTTCGCCTGTGG
tetur02g00140 comp4682_seq0 TAAGCATCAAGCTCCTTCCAGGCCATTGCA
tetur02g00140 comp4682_seq0 TAATCCCAGATACGTTTAAGGTTGGCATCG
tetur02g00140 comp4682_seq0 TAATGACTCTGGACAAGCGACAAGAGTTTG
tetur02g00140 comp4682_seq0 TAATTGAAGGTGGATCTTCCAACAGTGATC
tetur02g00140 comp4682_seq0 TACATCCTCAATTGTTAACTGGTCCTTGGG
tetur02g00140 comp4682_seq0 TACCAGAAGATCGGGTATGGTAGCTACTTC
tetur02g00140 comp4682_seq0 TACCTCGCATTTGGGTTTGGGTCATTGTAG
tetur02g00140 comp4682_seq0 TACGATCTCTACATCATAGTTGGCTGAGGA
tetur02g00140 comp4682_seq0 TACTTGTTCAGACAATCAGCCATAATGTCG
tetur02g00140 comp4682_seq0 TAGCTGTTACGTGAAGATCACGGAGCATCG
tetur02g00140 comp4682_seq0 TAGGGTTGAATCTTCCGTCCAAATTGGATC
tetur02g00140 comp4682_seq0 TAGTACGATTATCCACCAAAGAAGCGGAAG
tetur02g00140 comp4682_seq0 TATAAGCATCAAGCTCCTTCCAGGCCATTG
tetur02g00140 comp4682_seq0 TATGGCTGAGGGTAAACATTATCGCTGATG
tetur02g00140 comp4682_seq0 ACCAGAAGATCGGGTATGGTAGCTACTTCG
tetur02g00140 comp4682_seq0 TCAACATGACTCGACCTGAATTTGAATCGC
tetur02g00140 comp4682_seq0 TCAAGCTCCTTCCAGGCCATTGCAGGTTCA
tetur02g00140 comp4682_seq0 TCACCACCTCCTGCACCTGTAGCCAGTTTA
tetur02g00140 comp4682_seq0 ACCATTAGTACGATTATCCACCAAAGAAGC
tetur02g00140 comp4682_seq0 TCCAACAGTGATCGACCAGTGAATAAGGTG
tetur02g00140 comp4682_seq0 TCCAATCTCATCACAGGTAACTAGTGAGAG
tetur02g00140 comp4682_seq0 TCCACCCATTGATGAATGTATTTCACAGGC
tetur02g00140 comp4682_seq0 ACCCATTGATGAATGTATTTCACAGGCAAG
tetur02g00140 comp4682_seq0 AAATCCGAAGTTGATGCTGTAGCTGTTACG
tetur02g00140 comp4682_seq0 TCTCTTTATGCTGCGGTGTACTCGCATAAA
tetur02g00140 comp4682_seq0 TCTGGACAAGCGACAAGAGTTTGAGAGCGA
tetur02g00140 comp4682_seq0 TCTTCCAACAGTGATCGACCAGTGAATAAG
tetur02g00140 comp4682_seq0 TCTTCCGTCCAAATTGGATCAGAAGAACGG
tetur02g00140 comp4682_seq0 TCTTTGGACCTTTGCCTCGAGTGCTGACAC
tetur02g00140 comp4682_seq0 TGACGATGGTTAAATGGCACTCACTAATTG
tetur02g00140 comp4682_seq0 TGACTCTGGACAAGCGACAAGAGTTTGAGA
tetur02g00140 comp4682_seq0 TGAGAGCGAGCATAGATCCACCCATTGATG
tetur02g00140 comp4682_seq0 ACCTCCTGCACCTGTAGCCAGTTTAGGTAG
tetur02g00140 comp4682_seq0 ACCTCGCATTTGGGTTTGGGTCATTGTAGG
tetur02g00140 comp4682_seq0 TGATTGTTGATTGGGAGGAATGATCACAGA
tetur02g00140 comp4682_seq0 TGCCAAATGATAATGACTCTGGACAAGCGA
tetur02g00140 comp4682_seq0 TGCTGACACAGGGTAACACAAGTGAAGTAC
tetur02g00140 comp4682_seq0 TGGACAAGCGACAAGAGTTTGAGAGCGAGC
tetur02g00140 comp4682_seq0 TGGCACTCACTAATTGGTAAACGATTGGGA
tetur02g00140 comp4682_seq0 TGGCTGAGGGTAAACATTATCGCTGATGCA
tetur02g00140 comp4682_seq0 TGGGAGGAATGATCACAGAGCTGATTATTG
tetur02g00140 comp4682_seq0 TGGTGATAATTTGACTCGTTTCATCAGCTC
tetur02g00140 comp4682_seq0 TGTACGATCTCTACATCATAGTTGGCTGAG
tetur02g00140 comp4682_seq0 TGTCAGGAATTCTTATTCGCTTGGCTGGAG
tetur02g00140 comp4682_seq0 ACGACCTGGTGACATTGGTTCAGACTTGAC
tetur02g00140 comp4682_seq0 TGTTACGTGAAGATCACGGAGCATCGAGAG
tetur02g00140 comp4682_seq0 TGTTCAGACAATCAGCCATAATGTCGGTGA
tetur02g00140 comp4682_seq0 TTAACATGAGCATCAGCGGGATGTACGATC
tetur02g00140 comp4682_seq0 TTAATCCCAGATACGTTTAAGGTTGGCATC
tetur02g00140 comp4682_seq0 TTACATCCTCAATTGTTAACTGGTCCTTGG
tetur02g00140 comp4682_seq0 TTACCTCGCATTTGGGTTTGGGTCATTGTA
tetur02g00140 comp4682_seq0 TTACGTGAAGATCACGGAGCATCGAGAGGA
tetur02g00140 comp4682_seq0 TTAGTACGATTATCCACCAAAGAAGCGGAA
tetur02g00140 comp4682_seq0 ACGATGGTTAAATGGCACTCACTAATTGGT
tetur02g00140 comp4682_seq0 TTCAGACAATCAGCCATAATGTCGGTGATG
tetur02g00140 comp4682_seq0 TTCATCAGCTCACAGAAATCATTGATCCGA
tetur02g00140 comp4682_seq0 TTCTTTGGACCTTTGCCTCGAGTGCTGACA
tetur02g00140 comp4682_seq0 TTGAAGGACTATTTGCACGACCTGGTGACA
tetur02g00140 comp4682_seq0 TTGAATGTCAGGAATTCTTATTCGCTTGGC
tetur02g00140 comp4682_seq0 TTGACTCGTTTCATCAGCTCACAGAAATCA
tetur02g00140 comp4682_seq0 TTGATTGTTGATTGGGAGGAATGATCACAG
tetur02g00140 comp4682_seq0 TTGCTAAAGGTGCCAACGGAATGATACCAG
tetur02g00140 comp4682_seq0 TTGTAGGTGTGCCAAGAGCTTCAATAGCGG
tetur02g00140 comp4682_seq0 TTGTTCAGACAATCAGCCATAATGTCGGTG
tetur02g00140 comp4682_seq0 ACGTGAAGATCACGGAGCATCGAGAGGATC
tetur02g00140 comp4682_seq0 AAATGTACCAGAAGATCGGGTATGGTAGCT
tetur02g00140 comp4682_seq0 TTTGACTCGTTTCATCAGCTCACAGAAATC
tetur02g00140 comp4682_seq0 TTTGAGAGCGAGCATAGATCCACCCATTGA
tetur02g00140 comp4682_seq0 TTTGGGTTTGGGTCATTGTAGGTGTGCCAA
tetur02g00140 comp4682_seq0 ACTCGACCTGAATTTGAATCGCGACAATTT
tetur02g00140 comp4682_seq0 ACTCTGGACAAGCGACAAGAGTTTGAGAGC
tetur02g00140 comp4682_seq0 ACTTGTTCAGACAATCAGCCATAATGTCGG
tetur02g00140 comp4682_seq0 AGACAATCAGCCATAATGTCGGTGATGTTC
tetur02g00140 comp4682_seq0 AGCCATAATGTCGGTGATGTTCTTCAATTG
tetur02g00140 comp4682_seq0 AGCGACAAGAGTTTGAGAGCGAGCATAGAT
tetur02g00140 comp4682_seq0 AGCGAGCATAGATCCACCCATTGATGAATG
tetur02g00140 comp4682_seq0 AGGAATTCTTATTCGCTTGGCTGGAGGTTT
tetur02g00140 comp4682_seq0 AGGCCATTGCAGGTTCATCTTTAATCCCAG
tetur02g00140 comp4682_seq0 AGGTAACTAGTGAGAGTAAACGTTCGCCTG
tetur02g00140 comp4682_seq0 AGTGCTGACACAGGGTAACACAAGTGAAGT
tetur02g00140 comp4682_seq0 AGTGTTGATTGTTGATTGGGAGGAATGATC
tetur02g00140 comp4682_seq0 AGTTTGAGAGCGAGCATAGATCCACCCATT
tetur02g00140 comp4682_seq0 ATAAGCATCAAGCTCCTTCCAGGCCATTGC
tetur02g00140 comp4682_seq0 ATCAACATGACTCGACCTGAATTTGAATCG
tetur02g00140 comp4682_seq0 ATCAAGCTCCTTCCAGGCCATTGCAGGTTC
tetur02g00140 comp4682_seq0 ATCACCACCTCCTGCACCTGTAGCCAGTTT
tetur02g00140 comp4682_seq0 ATCCACCCATTGATGAATGTATTTCACAGG
tetur02g00140 comp4682_seq0 ATCCCAGATACGTTTAAGGTTGGCATCGAT
tetur02g00140 comp4682_seq0 ATCTTCCGTCCAAATTGGATCAGAAGAACG
tetur02g00140 comp4682_seq0 ATGACTCTGGACAAGCGACAAGAGTTTGAG
tetur02g00140 comp4682_seq0 ATGATAATGACTCTGGACAAGCGACAAGAG
tetur02g00140 comp4682_seq0 ATGGCACTCACTAATTGGTAAACGATTGGG
tetur02g00140 comp4682_seq0 ATGGCTGAGGGTAAACATTATCGCTGATGC
tetur02g00140 comp4682_seq0 ATGGGATCGTATCGTAGTTGGCATCAGGTT
tetur02g00140 comp4682_seq0 ATGTACCAGAAGATCGGGTATGGTAGCTAC
tetur02g00140 comp4682_seq0 ATTAACATGAGCATCAGCGGGATGTACGAT
tetur02g00140 comp4682_seq0 ATTCTTATTCGCTTGGCTGGAGGTTTGGTT
tetur02g00140 comp4682_seq0 ATTGCAGGTTCATCTTTAATCCCAGATACG
tetur02g00140 comp4682_seq0 CAACACAATCACGGTCTTATGGCTGAGGGT
tetur02g00140 comp4682_seq0 CAACAGTGATCGACCAGTGAATAAGGTGTG
tetur02g00140 comp4682_seq0 CAACATGACTCGACCTGAATTTGAATCGCG
tetur02g00140 comp4682_seq0 CAAGAGTTTGAGAGCGAGCATAGATCCACC
tetur02g00140 comp4682_seq0 CAAGCGACAAGAGTTTGAGAGCGAGCATAG
tetur02g00140 comp4682_seq0 CAAGCTCCTTCCAGGCCATTGCAGGTTCAT
tetur02g00140 comp4682_seq0 CAATCAGCCATAATGTCGGTGATGTTCTTC
tetur02g00140 comp4682_seq0 CACAATCACGGTCTTATGGCTGAGGGTAAA
tetur02g00140 comp4682_seq0 CACAGAGCTGATTATTGGTTTATCTCCGTT
tetur02g00140 comp4682_seq0 CACCCATTGATGAATGTATTTCACAGGCAA
tetur02g00140 comp4682_seq0 CACGACCTGGTGACATTGGTTCAGACTTGA
tetur02g00140 comp4682_seq0 CACTAATTGAAGGTGGATCTTCCAACAGTG
tetur02g00140 comp4682_seq0 CAGACAATCAGCCATAATGTCGGTGATGTT
tetur02g00140 comp4682_seq0 CAGCTCACAGAAATCATTGATCCGATAATC
tetur02g00140 comp4682_seq0 CAGGAATTCTTATTCGCTTGGCTGGAGGTT
tetur02g00140 comp4682_seq0 CAGGCCATTGCAGGTTCATCTTTAATCCCA
tetur02g00140 comp4682_seq0 CAGGTAACTAGTGAGAGTAAACGTTCGCCT
tetur02g00140 comp4682_seq0 CATCAAGCTCCTTCCAGGCCATTGCAGGTT
tetur02g00140 comp4682_seq0 CATCAGCTCACAGAAATCATTGATCCGATA
tetur02g00140 comp4682_seq0 CATCCTCAATTGTTAACTGGTCCTTGGGTA
tetur02g00140 comp4682_seq0 CATGACTCGACCTGAATTTGAATCGCGACA
tetur02g00140 comp4682_seq0 CATTGCAGGTTCATCTTTAATCCCAGATAC
tetur02g00140 comp4682_seq0 CATTTGGGTTTGGGTCATTGTAGGTGTGCC
tetur02g00140 comp4682_seq0 CCAAATGATAATGACTCTGGACAAGCGACA
tetur02g00140 comp4682_seq0 CCAACAGTGATCGACCAGTGAATAAGGTGT
tetur02g00140 comp4682_seq0 CCAATCTCATCACAGGTAACTAGTGAGAGT
tetur02g00140 comp4682_seq0 CCACCCATTGATGAATGTATTTCACAGGCA
tetur02g00140 comp4682_seq0 CCAGAAGATCGGGTATGGTAGCTACTTCGA
tetur02g00140 comp4682_seq0 AAGAGTTTGAGAGCGAGCATAGATCCACCC
tetur02g00140 comp4682_seq0 CCATTAGTACGATTATCCACCAAAGAAGCG
tetur02g00140 comp4682_seq0 CCATTGATGAATGTATTTCACAGGCAAGGA
tetur02g00140 comp4682_seq0 CCATTGCAGGTTCATCTTTAATCCCAGATA
tetur02g00140 comp4682_seq0 CCCATTGATGAATGTATTTCACAGGCAAGG
tetur02g00140 comp4682_seq0 AAGATTGACGATGGTTAAATGGCACTCACT
tetur02g00140 comp4682_seq0 AAGCATCAAGCTCCTTCCAGGCCATTGCAG
tetur02g00140 comp4682_seq0 CCTCAATTGTTAACTGGTCCTTGGGTATTA
tetur02g00140 comp4682_seq0 CCTCCTGCACCTGTAGCCAGTTTAGGTAGA
tetur02g00140 comp4682_seq0 CCTCGCATTTGGGTTTGGGTCATTGTAGGT
tetur02g00140 comp4682_seq0 AAGCTCCTTCCAGGCCATTGCAGGTTCATC
tetur02g00140 comp4682_seq0 CCTTCTTTGGACCTTTGCCTCGAGTGCTGA
tetur02g00140 comp4682_seq0 CGACAAGAGTTTGAGAGCGAGCATAGATCC
tetur02g00140 comp4682_seq0 CGACCTGGTGACATTGGTTCAGACTTGACT
tetur02g00140 comp4682_seq0 CGAGCATAGATCCACCCATTGATGAATGTA
tetur02g00140 comp4682_seq0 CGATGGTTAAATGGCACTCACTAATTGGTA
tetur02g00140 comp4682_seq0 CGCAATCAACATGACTCGACCTGAATTTGA
tetur02g00140 comp4682_seq0 CGCATTTGGGTTTGGGTCATTGTAGGTGTG
tetur02g00140 comp4682_seq0 CTAATTGAAGGTGGATCTTCCAACAGTGAT
tetur02g00140 comp4682_seq0 CTCCTGCACCTGTAGCCAGTTTAGGTAGAT
tetur02g00140 comp4682_seq0 CTCGCATTTGGGTTTGGGTCATTGTAGGTG
tetur02g00140 comp4682_seq0 CTCTGGACAAGCGACAAGAGTTTGAGAGCG
tetur02g00140 comp4682_seq0 CTCTTTATGCTGCGGTGTACTCGCATAAAT
tetur02g00140 comp4682_seq0 CTGACACAGGGTAACACAAGTGAAGTACCT
tetur02g00140 comp4682_seq0 CTGAGGGTAAACATTATCGCTGATGCACTA
tetur02g00140 comp4682_seq0 CTGGACAAGCGACAAGAGTTTGAGAGCGAG
tetur02g00140 comp4682_seq0 CTGTAGCTGTTACGTGAAGATCACGGAGCA
tetur02g00140 comp4682_seq0 CTGTCGATATAAGCGATTGTTTGATTGGTG
tetur02g00140 comp4682_seq0 CTGTTACGTGAAGATCACGGAGCATCGAGA
tetur02g00140 comp4682_seq0 AAAGATTGACGATGGTTAAATGGCACTCAC
tetur02g00140 comp4682_seq0 CTTATGGCTGAGGGTAAACATTATCGCTGA
tetur02g00140 comp4682_seq0 CTTCCAACAGTGATCGACCAGTGAATAAGG
tetur02g00140 comp4682_seq0 CTTCCGTCCAAATTGGATCAGAAGAACGGG
tetur02g00140 comp4682_seq0 CTTGTTCAGACAATCAGCCATAATGTCGGT
tetur02g00140 comp4682_seq0 CTTTAATCCCAGATACGTTTAAGGTTGGCA
tetur02g00140 comp4682_seq0 CTTTGTTGTACTTGTTCAGACAATCAGCCA
tetur02g00140 comp4682_seq0 GAAATGTACCAGAAGATCGGGTATGGTAGC
tetur02g00140 comp4682_seq0 GAACGATTGGCCAATATAGAGTTTGACGAG
tetur02g00140 comp4682_seq0 AATCCGAAGTTGATGCTGTAGCTGTTACGT
tetur02g00140 comp4682_seq0 GAATGTCAGGAATTCTTATTCGCTTGGCTG
tetur02g00140 comp4682_seq0 GAATTCTTATTCGCTTGGCTGGAGGTTTGG
tetur02g00140 comp4682_seq0 GACAAGAGTTTGAGAGCGAGCATAGATCCA
tetur02g00140 comp4682_seq0 GACAAGCGACAAGAGTTTGAGAGCGAGCAT
tetur02g00140 comp4682_seq0 GACAATCAGCCATAATGTCGGTGATGTTCT
tetur02g00140 comp4682_seq0 AATCTTCCGTCCAAATTGGATCAGAAGAAC
tetur02g00140 comp4682_seq0 GACCTGGTGACATTGGTTCAGACTTGACTG
tetur02g00140 comp4682_seq0 GACGATGGTTAAATGGCACTCACTAATTGG
tetur02g00140 comp4682_seq0 GACTCGACCTGAATTTGAATCGCGACAATT
tetur02g00140 comp4682_seq0 GACTCTGGACAAGCGACAAGAGTTTGAGAG
tetur02g00140 comp4682_seq0 GAGAACGATTGGCCAATATAGAGTTTGACG
tetur02g00140 comp4682_seq0 GAGAGCGAGCATAGATCCACCCATTGATGA
tetur02g00140 comp4682_seq0 GAGAGTGTTGATTGTTGATTGGGAGGAATG
tetur02g00140 comp4682_seq0 GAGCGAGCATAGATCCACCCATTGATGAAT
tetur02g00140 comp4682_seq0 GAGGGTAAACATTATCGCTGATGCACTATC
tetur02g00140 comp4682_seq0 GAGTGCTGACACAGGGTAACACAAGTGAAG
tetur02g00140 comp4682_seq0 GAGTGTTGATTGTTGATTGGGAGGAATGAT
tetur02g00140 comp4682_seq0 GAGTTTGAGAGCGAGCATAGATCCACCCAT
tetur02g00140 comp4682_seq0 AATGGCACTCACTAATTGGTAAACGATTGG
tetur02g00140 comp4682_seq0 AATGGCCGAGAACGATTGGCCAATATAGAG
tetur02g00140 comp4682_seq0 GATAATGACTCTGGACAAGCGACAAGAGTT
tetur02g00140 comp4682_seq0 GATAATTTGACTCGTTTCATCAGCTCACAG
tetur02g00140 comp4682_seq0 GATCCAATCTCATCACAGGTAACTAGTGAG
tetur02g00140 comp4682_seq0 GATCCACCCATTGATGAATGTATTTCACAG
tetur02g00140 comp4682_seq0 GATCTCTTTATGCTGCGGTGTACTCGCATA
tetur02g00140 comp4682_seq0 AATGTCAGGAATTCTTATTCGCTTGGCTGG
tetur02g00140 comp4682_seq0 GATGAGAGTGTTGATTGTTGATTGGGAGGA
tetur02g00140 comp4682_seq0 GATGATGAACCATTAGTACGATTATCCACC
tetur02g00140 comp4682_seq0 GATGTACGATCTCTACATCATAGTTGGCTG
tetur02g00140 comp4682_seq0 GATTAACATGAGCATCAGCGGGATGTACGA
tetur02g00140 comp4682_seq0 GATTGACGATGGTTAAATGGCACTCACTAA
tetur02g00140 comp4682_seq0 GATTGTTGATTGGGAGGAATGATCACAGAG
tetur02g00140 comp4682_seq0 GATTTAAATCCGAAGTTGATGCTGTAGCTG
tetur02g00140 comp4682_seq0 GCAATCAACATGACTCGACCTGAATTTGAA
tetur02g00140 comp4682_seq0 GCAGGTTCATCTTTAATCCCAGATACGTTT
tetur02g00140 comp4682_seq0 GCATTTGGGTTTGGGTCATTGTAGGTGTGC
tetur02g00140 comp4682_seq0 GCCAAATGATAATGACTCTGGACAAGCGAC
tetur02g00140 comp4682_seq0 GCCATTGCAGGTTCATCTTTAATCCCAGAT
tetur02g00140 comp4682_seq0 GCGACAAGAGTTTGAGAGCGAGCATAGATC
tetur02g00140 comp4682_seq0 GCGAGCATAGATCCACCCATTGATGAATGT
tetur02g00140 comp4682_seq0 GCTCACAGAAATCATTGATCCGATAATCTG
tetur02g00140 comp4682_seq0 AATTTGGTCATTTCGAGCATGACAGTCCGT
tetur02g00140 comp4682_seq0 GCTGACACAGGGTAACACAAGTGAAGTACC
tetur02g00140 comp4682_seq0 GCTGAGGGTAAACATTATCGCTGATGCACT
tetur02g00140 comp4682_seq0 GCTGATTATTGGTTTATCTCCGTTTGAAGG
tetur02g00140 comp4682_seq0 GCTGTTACGTGAAGATCACGGAGCATCGAG
tetur02g00140 comp4682_seq0 GGAAATGTACCAGAAGATCGGGTATGGTAG
tetur02g00140 comp4682_seq0 GGAATTCTTATTCGCTTGGCTGGAGGTTTG
tetur02g00140 comp4682_seq0 GGACAAGCGACAAGAGTTTGAGAGCGAGCA
tetur02g00140 comp4682_seq0 GGACTTTGAATGTCAGGAATTCTTATTCGC
tetur02g00140 comp4682_seq0 ACAAGAGTTTGAGAGCGAGCATAGATCCAC
tetur02g00140 comp4682_seq0 GGATCTCTTTATGCTGCGGTGTACTCGCAT
tetur02g00140 comp4682_seq0 GGCACTCACTAATTGGTAAACGATTGGGAT
tetur02g00140 comp4682_seq0 GGCCATTGCAGGTTCATCTTTAATCCCAGA
tetur02g00140 comp4682_seq0 ACAATCACGGTCTTATGGCTGAGGGTAAAC
tetur02g00140 comp4682_seq0 ACAATCAGCCATAATGTCGGTGATGTTCTT
tetur02g00140 comp4682_seq0 GGCTGAGGGTAAACATTATCGCTGATGCAC
tetur02g00140 comp4682_seq0 GGGAAATGTACCAGAAGATCGGGTATGGTA
tetur02g00140 comp4682_seq0 GGGAGGAATGATCACAGAGCTGATTATTGG
tetur02g00140 comp4682_seq0 GGGTAAACATTATCGCTGATGCACTATCAA
tetur02g00140 comp4682_seq0 GGGTAAAGATTGACGATGGTTAAATGGCAC
tetur02g00140 comp4682_seq0 GGTAAACATTATCGCTGATGCACTATCAAC
tetur02g00140 comp4682_seq0 GGTAAAGATTGACGATGGTTAAATGGCACT
tetur02g00140 comp4682_seq0 GGTAACTAGTGAGAGTAAACGTTCGCCTGT
tetur02g00140 comp4682_seq0 GGTGATAATTTGACTCGTTTCATCAGCTCA
tetur02g00140 comp4682_seq0 GGTGTACTCGCATAAATTTCGATGTAATGG
tetur02g00140 comp4682_seq0 GGTTAAATGGCACTCACTAATTGGTAAACG
tetur02g00140 comp4682_seq0 ACACTATCCGTGAATACTCTTGAATGGCTT
tetur02g00140 comp4682_seq0 GTAAAGATTGACGATGGTTAAATGGCACTC
tetur02g00140 comp4682_seq0 GTAACTAGTGAGAGTAAACGTTCGCCTGTG
tetur02g00140 comp4682_seq0 GTACCAGAAGATCGGGTATGGTAGCTACTT
tetur02g00140 comp4682_seq0 GTACGATCTCTACATCATAGTTGGCTGAGG
tetur02g00140 comp4682_seq0 GTACTCGCATAAATTTCGATGTAATGGTCC
tetur02g00140 comp4682_seq0 GTACTTGTTCAGACAATCAGCCATAATGTC
tetur02g00140 comp4682_seq0 GTAGCTGTTACGTGAAGATCACGGAGCATC
tetur02g00140 comp4682_seq0 GTAGGTGTGCCAAGAGCTTCAATAGCGGTT
tetur02g00140 comp4682_seq0 GTCAGTGTTTGATGATGAACCATTAGTACG
tetur02g00140 comp4682_seq0 ACAGGTAACTAGTGAGAGTAAACGTTCGCC
tetur02g00490 comp1992_seq1 GTGTATGTGTTGGTGACCTGTGCGGTTAAT
tetur02g00490 comp1992_seq1 TATGTGTTGGTGACCTGTGCGGTTAATCGA
tetur02g00490 comp1992_seq1 TGTATGTGTTGGTGACCTGTGCGGTTAATC
tetur02g00490 comp1992_seq1 TGTGTATGTGTTGGTGACCTGTGCGGTTAA
tetur02g00490 comp1992_seq1 ATGTGTTGGTGACCTGTGCGGTTAATCGAT
tetur02g00490 comp1992_seq1 GTATGTGTTGGTGACCTGTGCGGTTAATCG
tetur02g00520 comp1104_seq0 GTGACATGATGAGAGGATATAATGAGGGTA
tetur02g00520 comp1104_seq0 GTGAGCAGTAATTTCCCATTTGGCGTTAAC
tetur02g00520 comp1104_seq0 GTGATCAACTTGTATGCAACTTGAAGGGTT
tetur02g00520 comp1104_seq0 GTGGAGATCCTTGGAGGCAGAAAGATTCAA
tetur02g00520 comp1104_seq0 GTGGCGTCTATTCGGTTAAATAGAACGGGT
tetur02g00520 comp1104_seq0 ACATCCACACCAGTATCCTCCGATTTAACC
tetur02g00520 comp1104_seq0 GTTCAACGGGCTGAATATCCAATCCAATGG
tetur02g00520 comp1104_seq0 GTTCCACAAGAAATTCTGCATCCGATGAGT
tetur02g00520 comp1104_seq0 GTTCTCGAACCACTTTGCATGTGGCGTCTA
tetur02g00520 comp1104_seq0 GTTGACACCAACTGCAAACAAATACCTCGA
tetur02g00520 comp1104_seq0 GTTGGTCGAAGATCGGGAACAATATCTCCG
tetur02g00520 comp1104_seq0 TAAAGGTGGCTGGTGTGAGGTAACATTCGA
tetur02g00520 comp1104_seq0 TAAGACACCCGCTTTCCAAGAGACAGTTGA
tetur02g00520 comp1104_seq0 TAAGCGGCCGATACTCTTGATGGCACATCA
tetur02g00520 comp1104_seq0 TAAGGCAAGACGATCACCCTCCGTGACTTG
tetur02g00520 comp1104_seq0 TAAGGCACACGCATAACGCCTCAAACTACG
tetur02g00520 comp1104_seq0 TACGGACAGATTTACTTCGATTGTCCTTAC
tetur02g00520 comp1104_seq0 TAGATATAAAGGTGGCTGGTGTGAGGTAAC
tetur02g00520 comp1104_seq0 TAGATTGGAAGCGAAACTGAAGCAAATGTC
tetur02g00520 comp1104_seq0 TAGGATGCTGTATGTTCAATTGGCTTGTCG
tetur02g00520 comp1104_seq0 TAGTAAGGCAAGACGATCACCCTCCGTGAC
tetur02g00520 comp1104_seq0 TATAAAGGTGGCTGGTGTGAGGTAACATTC
tetur02g00520 comp1104_seq0 TATATCGACATCCACACCAGTATCCTCCGA
tetur02g00520 comp1104_seq0 TATTCTCGTTCTCGAACCACTTTGCATGTG
tetur02g00520 comp1104_seq0 TCAACGGGCTGAATATCCAATCCAATGGTA
tetur02g00520 comp1104_seq0 TCATGTTCAACGGGCTGAATATCCAATCCA
tetur02g00520 comp1104_seq0 TCATTAGTCATGTCTCGTCTTCGATCACGA
tetur02g00520 comp1104_seq0 TCCACAAGAAATTCTGCATCCGATGAGTTG
tetur02g00520 comp1104_seq0 TCCACACCAGTATCCTCCGATTTAACCAAC
tetur02g00520 comp1104_seq0 TCCATCGGTTGTTGTCAGTTTCTTCGTGTG
tetur02g00520 comp1104_seq0 TCCTCTTCATCCATTGGGTTATCCGCTCTC
tetur02g00520 comp1104_seq0 TCCTGAATGTTCCACAAGAAATTCTGCATC
tetur02g00520 comp1104_seq0 TCCTTGGAGGCAGAAAGATTCAACGTCGTC
tetur02g00520 comp1104_seq0 TCGAACCACTTTGCATGTGGCGTCTATTCG
tetur02g00520 comp1104_seq0 TCGAAGATCGGGAACAATATCTCCGAATGA
tetur02g00520 comp1104_seq0 TCGATATGGCATACATCAACTGGATACGAG
tetur02g00520 comp1104_seq0 TCGGGAACAATATCTCCGAATGAATTCGAG
tetur02g00520 comp1104_seq0 TCGTCTTCGATCACGATTAGCAGGAGAATA
tetur02g00520 comp1104_seq0 TCGTTCTCGAACCACTTTGCATGTGGCGTC
tetur02g00520 comp1104_seq0 TCTAACCATAACGTGTTCGATGAGACGCGA
tetur02g00520 comp1104_seq0 TCTCATTTGATCAGGAACAATCGATCCTCG
tetur02g00520 comp1104_seq0 TCTCCGAATGAATTCGAGTCAGTTTAACGA
tetur02g00520 comp1104_seq0 TCTCGTAAATTGTTGACACCAACTGCAAAC
tetur02g00520 comp1104_seq0 TCTCGTTCTCGAACCACTTTGCATGTGGCG
tetur02g00520 comp1104_seq0 TGAAGTACACAAACAATCAGGCCCAACAAA
tetur02g00520 comp1104_seq0 TGAAGTTCCTGCATCTACTTGCTCTTTACG
tetur02g00520 comp1104_seq0 TGAATCATGAGCATCCATCGGTTGTTGTCA
tetur02g00520 comp1104_seq0 TGAATGTTCCACAAGAAATTCTGCATCCGA
tetur02g00520 comp1104_seq0 TGACCTTTGTTATCATGTTCAACGGGCTGA
tetur02g00520 comp1104_seq0 TGACGAAGGGTAGAAACTTGTTCTCCAGAA
tetur02g00520 comp1104_seq0 TGACGGTATACAGTTAAGGAACGAACAAGG
tetur02g00520 comp1104_seq0 TGAGACGCGAAAGGACCACTTCGCATAAGA
tetur02g00520 comp1104_seq0 TGAGCAGTAATTTCCCATTTGGCGTTAACA
tetur02g00520 comp1104_seq0 TGAGTAACATGAGTCCTGAATGTTCCACAA
tetur02g00520 comp1104_seq0 TGAGTCCTGAATGTTCCACAAGAAATTCTG
tetur02g00520 comp1104_seq0 TGATGGCCATCAGGTGAGTCCAATTGTTTG
tetur02g00520 comp1104_seq0 TGCTCACAATTCTCCCTCATCTCCCAATCC
tetur02g00520 comp1104_seq0 TGCTGAGTAACATGAGTCCTGAATGTTCCA
tetur02g00520 comp1104_seq0 TGGACAAGATCATCAATCCTTCGTTGAGTG
tetur02g00520 comp1104_seq0 TGGAGATCCTTGGAGGCAGAAAGATTCAAC
tetur02g00520 comp1104_seq0 TGGAGGCAGAAAGATTCAACGTCGTCCAAA
tetur02g00520 comp1104_seq0 TGGCCATCAGGTGAGTCCAATTGTTTGGCC
tetur02g00520 comp1104_seq0 ACCTTTGTTATCATGTTCAACGGGCTGAAT
tetur02g00520 comp1104_seq0 TGGCTGGTGTGAGGTAACATTCGAGAAACC
tetur02g00520 comp1104_seq0 TGGTCGAAGATCGGGAACAATATCTCCGAA
tetur02g00520 comp1104_seq0 TGTAATTGAAGTTCCTGCATCTACTTGCTC
tetur02g00520 comp1104_seq0 TGTCTTGACGGTATACAGTTAAGGAACGAA
tetur02g00520 comp1104_seq0 TGTGAGCAGTAATTTCCCATTTGGCGTTAA
tetur02g00520 comp1104_seq0 TGTGGCGTCTATTCGGTTAAATAGAACGGG
tetur02g00520 comp1104_seq0 TGTTCAACGGGCTGAATATCCAATCCAATG
tetur02g00520 comp1104_seq0 TGTTCCACAAGAAATTCTGCATCCGATGAG
tetur02g00520 comp1104_seq0 TGTTGACACCAACTGCAAACAAATACCTCG
tetur02g00520 comp1104_seq0 TGTTTGGCCATTCTCGTTTCATTGCTTCAA
tetur02g00520 comp1104_seq0 TTCAACGTCGTCCAAACGGTTACAAACCGC
tetur02g00520 comp1104_seq0 TTCATCCATTGGGTTATCCGCTCTCCTTCC
tetur02g00520 comp1104_seq0 TTCCAATTATCGGGTCAAGAAGATCCTTCA
tetur02g00520 comp1104_seq0 TTCCCATTTGGCGTTAACATTGGAATCGGG
tetur02g00520 comp1104_seq0 ACGCGAAAGGACCACTTCGCATAAGACACC
tetur02g00520 comp1104_seq0 TTCTAACCATAACGTGTTCGATGAGACGCG
tetur02g00520 comp1104_seq0 TTCTAGAAGGGCACTGATTAAATTCGGCTC
tetur02g00520 comp1104_seq0 TTCTCGTTCTCGAACCACTTTGCATGTGGC
tetur02g00520 comp1104_seq0 TTGAAGTTCCTGCATCTACTTGCTCTTTAC
tetur02g00520 comp1104_seq0 TTGACCTTTGTTATCATGTTCAACGGGCTG
tetur02g00520 comp1104_seq0 TTGACGAAGGGTAGAAACTTGTTCTCCAGA
tetur02g00520 comp1104_seq0 TTGACGGTATACAGTTAAGGAACGAACAAG
tetur02g00520 comp1104_seq0 ACGGCCTTTATCTCATCCTTGGTTGTAATT
tetur02g00520 comp1104_seq0 TTGATATTCTCGTTCTCGAACCACTTTGCA
tetur02g00520 comp1104_seq0 TTGCCATCAATAGATTGGAAGCGAAACTGA
tetur02g00520 comp1104_seq0 ACGGGCTGAATATCCAATCCAATGGTAGAT
tetur02g00520 comp1104_seq0 TTGCTCACAATTCTCCCTCATCTCCCAATC
tetur02g00520 comp1104_seq0 TTGGAGGCAGAAAGATTCAACGTCGTCCAA
tetur02g00520 comp1104_seq0 TTGGTCGAAGATCGGGAACAATATCTCCGA
tetur02g00520 comp1104_seq0 TTGTTGACACCAACTGCAAACAAATACCTC
tetur02g00520 comp1104_seq0 TTGTTTGGCCATTCTCGTTTCATTGCTTCA
tetur02g00520 comp1104_seq0 ACGTCGTCCAAACGGTTACAAACCGCTTCC
tetur02g00520 comp1104_seq0 TTTCCAATTATCGGGTCAAGAAGATCCTTC
tetur02g00520 comp1104_seq0 TTTGGGCCAACATGATGGCCATCAGGTGAG
tetur02g00520 comp1104_seq0 ACTCATTAGTCATGTCTCGTCTTCGATCAC
tetur02g00520 comp1104_seq0 ACTGAGACGACCGATAATGAATAGAACCCG
tetur02g00520 comp1104_seq0 ACTGATTAAATTCGGCTCTTGGTCTAAGAG
tetur02g00520 comp1104_seq0 ACTGGATACGAGCTTGACCTTTGTTATCAT
tetur02g00520 comp1104_seq0 AGAAAGATTCAACGTCGTCCAAACGGTTAC
tetur02g00520 comp1104_seq0 AGAAGATGAATCATGAGCATCCATCGGTTG
tetur02g00520 comp1104_seq0 AGACACCCGCTTTCCAAGAGACAGTTGAGT
tetur02g00520 comp1104_seq0 AGACAGTTGAGTCACTCCAGGCAAGACACT
tetur02g00520 comp1104_seq0 AGATCCTTGGAGGCAGAAAGATTCAACGTC
tetur02g00520 comp1104_seq0 AACAATCAGGCCCAACAAAGGTGTGAATCC
tetur02g00520 comp1104_seq0 AGATCGGGAACAATATCTCCGAATGAATTC
tetur02g00520 comp1104_seq0 AGATTCAACGTCGTCCAAACGGTTACAAAC
tetur02g00520 comp1104_seq0 AGATTGGAAGCGAAACTGAAGCAAATGTCT
tetur02g00520 comp1104_seq0 AGCATCCATCGGTTGTTGTCAGTTTCTTCG
tetur02g00520 comp1104_seq0 AGCGGCCGATACTCTTGATGGCACATCATC
tetur02g00520 comp1104_seq0 AGGAACAATCGATCCTCGACGAATGATATC
tetur02g00520 comp1104_seq0 AGGATGCTGTATGTTCAATTGGCTTGTCGT
tetur02g00520 comp1104_seq0 AGGCAGAAAGATTCAACGTCGTCCAAACGG
tetur02g00520 comp1104_seq0 AGGCCCAACAAAGGTGTGAATCCTAATTTG
tetur02g00520 comp1104_seq0 AGTAAGGCAAGACGATCACCCTCCGTGACT
tetur02g00520 comp1104_seq0 AGTACACAAACAATCAGGCCCAACAAAGGT
tetur02g00520 comp1104_seq0 AGTGACATGATGAGAGGATATAATGAGGGT
tetur02g00520 comp1104_seq0 AGTGATCAACTTGTATGCAACTTGAAGGGT
tetur02g00520 comp1104_seq0 ATAAAGGTGGCTGGTGTGAGGTAACATTCG
tetur02g00520 comp1104_seq0 ATAAGACACCCGCTTTCCAAGAGACAGTTG
tetur02g00520 comp1104_seq0 ATAAGCGGCCGATACTCTTGATGGCACATC
tetur02g00520 comp1104_seq0 ATAAGGCACACGCATAACGCCTCAAACTAC
tetur02g00520 comp1104_seq0 ATATCGACATCCACACCAGTATCCTCCGAT
tetur02g00520 comp1104_seq0 ATATTCTCGTTCTCGAACCACTTTGCATGT
tetur02g00520 comp1104_seq0 ATCAATTGATTGGTCAAGAGGGAGTGAGAG
tetur02g00520 comp1104_seq0 AACCACTTTGCATGTGGCGTCTATTCGGTT
tetur02g00520 comp1104_seq0 ATCAGGCCCAACAAAGGTGTGAATCCTAAT
tetur02g00520 comp1104_seq0 ATCATGAGCATCCATCGGTTGTTGTCAGTT
tetur02g00520 comp1104_seq0 ATCCAATGGTAGATATAAAGGTGGCTGGTG
tetur02g00520 comp1104_seq0 ATCCATCGGTTGTTGTCAGTTTCTTCGTGT
tetur02g00520 comp1104_seq0 ATCCTCTTCATCCATTGGGTTATCCGCTCT
tetur02g00520 comp1104_seq0 ATCCTTGGAGGCAGAAAGATTCAACGTCGT
tetur02g00520 comp1104_seq0 ATCTCCGAATGAATTCGAGTCAGTTTAACG
tetur02g00520 comp1104_seq0 ATCTCTAGTAAGGCAAGACGATCACCCTCC
tetur02g00520 comp1104_seq0 ATGAATCATGAGCATCCATCGGTTGTTGTC
tetur02g00520 comp1104_seq0 ATGAGCATCCATCGGTTGTTGTCAGTTTCT
tetur02g00520 comp1104_seq0 ATGGATCGCCGAAGGGCCGTTTGAACAACT
tetur02g00520 comp1104_seq0 ATGGCCATCAGGTGAGTCCAATTGTTTGGC
tetur02g00520 comp1104_seq0 ATGTAGGATGCTGTATGTTCAATTGGCTTG
tetur02g00520 comp1104_seq0 ATGTGGCGTCTATTCGGTTAAATAGAACGG
tetur02g00520 comp1104_seq0 ATTCTCGTTCTCGAACCACTTTGCATGTGG
tetur02g00520 comp1104_seq0 ATTGGACAAGATCATCAATCCTTCGTTGAG
tetur02g00520 comp1104_seq0 ATTGGGTTATCCGCTCTCCTTCCTCCTCTG
tetur02g00520 comp1104_seq0 ATTGTTTGGCCATTCTCGTTTCATTGCTTC
tetur02g00520 comp1104_seq0 ATTTCCCATTTGGCGTTAACATTGGAATCG
tetur02g00520 comp1104_seq0 ATTTGGCGTTAACATTGGAATCGGGTTCAT
tetur02g00520 comp1104_seq0 CAAACAATCAGGCCCAACAAAGGTGTGAAT
tetur02g00520 comp1104_seq0 CAAAGAAGATGAATCATGAGCATCCATCGG
tetur02g00520 comp1104_seq0 AACGGCCTTTATCTCATCCTTGGTTGTAAT
tetur02g00520 comp1104_seq0 CAACGGGCTGAATATCCAATCCAATGGTAG
tetur02g00520 comp1104_seq0 CAACGTCGTCCAAACGGTTACAAACCGCTT
tetur02g00520 comp1104_seq0 AACGTCGTCCAAACGGTTACAAACCGCTTC
tetur02g00520 comp1104_seq0 CAAGACACTGGAAACAGATTTGGGTGATGA
tetur02g00520 comp1104_seq0 CAAGAGACAGTTGAGTCACTCCAGGCAAGA
tetur02g00520 comp1104_seq0 CAATCAATTGATTGGTCAAGAGGGAGTGAG
tetur02g00520 comp1104_seq0 CAATCAGGCCCAACAAAGGTGTGAATCCTA
tetur02g00520 comp1104_seq0 CAATCCAATGGTAGATATAAAGGTGGCTGG
tetur02g00520 comp1104_seq0 CAATCGATCCTCGACGAATGATATCAATGG
tetur02g00520 comp1104_seq0 CACAAACAATCAGGCCCAACAAAGGTGTGA
tetur02g00520 comp1104_seq0 CACAAGAAATTCTGCATCCGATGAGTTGGA
tetur02g00520 comp1104_seq0 CACACCAGTATCCTCCGATTTAACCAACAT
tetur02g00520 comp1104_seq0 CACACGCATAACGCCTCAAACTACGGACAG
tetur02g00520 comp1104_seq0 AACTGAAGCAAATGTCTTGACGGTATACAG
tetur02g00520 comp1104_seq0 CACCCGCTTTCCAAGAGACAGTTGAGTCAC
tetur02g00520 comp1104_seq0 CACTGAGACGACCGATAATGAATAGAACCC
tetur02g00520 comp1104_seq0 CACTGATTAAATTCGGCTCTTGGTCTAAGA
tetur02g00520 comp1104_seq0 CACTTTGCATGTGGCGTCTATTCGGTTAAA
tetur02g00520 comp1104_seq0 CAGAAAGATTCAACGTCGTCCAAACGGTTA
tetur02g00520 comp1104_seq0 AAACAATCAGGCCCAACAAAGGTGTGAATC
tetur02g00520 comp1104_seq0 CAGGAACAATCGATCCTCGACGAATGATAT
tetur02g00520 comp1104_seq0 CAGGCAAGACACTGGAAACAGATTTGGGTG
tetur02g00520 comp1104_seq0 CAGTAATTTCCCATTTGGCGTTAACATTGG
tetur02g00520 comp1104_seq0 CAGTTGAGTCACTCCAGGCAAGACACTGGA
tetur02g00520 comp1104_seq0 CATAAGACACCCGCTTTCCAAGAGACAGTT
tetur02g00520 comp1104_seq0 CATATTCTCCGAATAATCGAAGGGATTTGC
tetur02g00520 comp1104_seq0 CATCCACACCAGTATCCTCCGATTTAACCA
tetur02g00520 comp1104_seq0 CATCCATCGGTTGTTGTCAGTTTCTTCGTG
tetur02g00520 comp1104_seq0 CATGAGCATCCATCGGTTGTTGTCAGTTTC
tetur02g00520 comp1104_seq0 CATGAGTCCTGAATGTTCCACAAGAAATTC
tetur02g00520 comp1104_seq0 AAGACACCCGCTTTCCAAGAGACAGTTGAG
tetur02g00520 comp1104_seq0 AAGACACTGGAAACAGATTTGGGTGATGAT
tetur02g00520 comp1104_seq0 CATGTGGCGTCTATTCGGTTAAATAGAACG
tetur02g00520 comp1104_seq0 CATGTTCAACGGGCTGAATATCCAATCCAA
tetur02g00520 comp1104_seq0 CATTGGGTTATCCGCTCTCCTTCCTCCTCT
tetur02g00520 comp1104_seq0 CATTTGGCGTTAACATTGGAATCGGGTTCA
tetur02g00520 comp1104_seq0 AAGAGACAGTTGAGTCACTCCAGGCAAGAC
tetur02g00520 comp1104_seq0 CCAACAAAGGTGTGAATCCTAATTTGCTGA
tetur02g00520 comp1104_seq0 CCAATCCAATGGTAGATATAAAGGTGGCTG
tetur02g00520 comp1104_seq0 CCAATGGTAGATATAAAGGTGGCTGGTGTG
tetur02g00520 comp1104_seq0 CCACAAGAAATTCTGCATCCGATGAGTTGG
tetur02g00520 comp1104_seq0 CCACACCAGTATCCTCCGATTTAACCAACA
tetur02g00520 comp1104_seq0 CCACTTTGCATGTGGCGTCTATTCGGTTAA
tetur02g00520 comp1104_seq0 CCATTTGGCGTTAACATTGGAATCGGGTTC
tetur02g00520 comp1104_seq0 CCCAACAAAGGTGTGAATCCTAATTTGCTG
tetur02g00520 comp1104_seq0 CCCATTTGGCGTTAACATTGGAATCGGGTT
tetur02g00520 comp1104_seq0 CCCGATGTAGGATGCTGTATGTTCAATTGG
tetur02g00520 comp1104_seq0 CCGATAATTGGATGAGATAATGTCGTACAG
tetur02g00520 comp1104_seq0 AAGCGAAACTGAAGCAAATGTCTTGACGGT
tetur02g00520 comp1104_seq0 CCTCTTCATCCATTGGGTTATCCGCTCTCC
tetur02g00520 comp1104_seq0 AAGCGGCCGATACTCTTGATGGCACATCAT
tetur02g00520 comp1104_seq0 CCTGAATGTTCCACAAGAAATTCTGCATCC
tetur02g00520 comp1104_seq0 CCTTGGAGGCAGAAAGATTCAACGTCGTCC
tetur02g00520 comp1104_seq0 CCTTTGTTATCATGTTCAACGGGCTGAATA
tetur02g00520 comp1104_seq0 CGAAACTGAAGCAAATGTCTTGACGGTATA
tetur02g00520 comp1104_seq0 CGAACCACTTTGCATGTGGCGTCTATTCGG
tetur02g00520 comp1104_seq0 CGAAGATCGGGAACAATATCTCCGAATGAA
tetur02g00520 comp1104_seq0 AAGGAATTGGCAGTCGGATGCATTTCTAAC
tetur02g00520 comp1104_seq0 CGACATCCACACCAGTATCCTCCGATTTAA
tetur02g00520 comp1104_seq0 CGAGTCAGTTTAACGAATAAGGCACACGCA
tetur02g00520 comp1104_seq0 CGATACTCTTGATGGCACATCATCATTATC
tetur02g00520 comp1104_seq0 CGATATGGCATACATCAACTGGATACGAGC
tetur02g00520 comp1104_seq0 CGATGTAGGATGCTGTATGTTCAATTGGCT
tetur02g00520 comp1104_seq0 AAGGCACACGCATAACGCCTCAAACTACGG
tetur02g00520 comp1104_seq0 CGGCCGATACTCTTGATGGCACATCATCAT
tetur02g00520 comp1104_seq0 CGGCCTTTATCTCATCCTTGGTTGTAATTG
tetur02g00520 comp1104_seq0 CGGGAACAATATCTCCGAATGAATTCGAGT
tetur02g00520 comp1104_seq0 CGTCCAAACGGTTACAAACCGCTTCCATTA
tetur02g00520 comp1104_seq0 CGTCGTCCAAACGGTTACAAACCGCTTCCA
tetur02g00520 comp1104_seq0 CGTCTTCGATCACGATTAGCAGGAGAATAA
tetur02g00520 comp1104_seq0 CGTTCTCGAACCACTTTGCATGTGGCGTCT
tetur02g00520 comp1104_seq0 CTAACCATAACGTGTTCGATGAGACGCGAA
tetur02g00520 comp1104_seq0 CTACGGACAGATTTACTTCGATTGTCCTTA
tetur02g00520 comp1104_seq0 CTAGTAAGGCAAGACGATCACCCTCCGTGA
tetur02g00520 comp1104_seq0 CTCAAACTACGGACAGATTTACTTCGATTG
tetur02g00520 comp1104_seq0 CTCATTAGTCATGTCTCGTCTTCGATCACG
tetur02g00520 comp1104_seq0 CTCCGAATGAATTCGAGTCAGTTTAACGAA
tetur02g00520 comp1104_seq0 CTCCGATAATTGGATGAGATAATGTCGTAC
tetur02g00520 comp1104_seq0 CTCGAACCACTTTGCATGTGGCGTCTATTC
tetur02g00520 comp1104_seq0 CTCGTAAATTGTTGACACCAACTGCAAACA
tetur02g00520 comp1104_seq0 CTCGTCTTCGATCACGATTAGCAGGAGAAT
tetur02g00520 comp1104_seq0 CTCGTTCTCGAACCACTTTGCATGTGGCGT
tetur02g00520 comp1104_seq0 AAGTGGAGATCCTTGGAGGCAGAAAGATTC
tetur02g00520 comp1104_seq0 CTCTAGTAAGGCAAGACGATCACCCTCCGT
tetur02g00520 comp1104_seq0 CTCTCATTTGATCAGGAACAATCGATCCTC
tetur02g00520 comp1104_seq0 CTCTTCATCCATTGGGTTATCCGCTCTCCT
tetur02g00520 comp1104_seq0 CTCTTGATGGCACATCATCATTATCTCTTG
tetur02g00520 comp1104_seq0 CTGAATGTTCCACAAGAAATTCTGCATCCG
tetur02g00520 comp1104_seq0 CTGAGACGACCGATAATGAATAGAACCCGA
tetur02g00520 comp1104_seq0 CTGAGTAACATGAGTCCTGAATGTTCCACA
tetur02g00520 comp1104_seq0 CTGGATACGAGCTTGACCTTTGTTATCATG
tetur02g00520 comp1104_seq0 AATAAGCGGCCGATACTCTTGATGGCACAT
tetur02g00520 comp1104_seq0 CTTCATCCATTGGGTTATCCGCTCTCCTTC
tetur02g00520 comp1104_seq0 CTTCTCGTAAATTGTTGACACCAACTGCAA
tetur02g00520 comp1104_seq0 CTTGACCTTTGTTATCATGTTCAACGGGCT
tetur02g00520 comp1104_seq0 CTTGACGGTATACAGTTAAGGAACGAACAA
tetur02g00520 comp1104_seq0 CTTGATGGCACATCATCATTATCTCTTGTC
tetur02g00520 comp1104_seq0 CTTGGAGGCAGAAAGATTCAACGTCGTCCA
tetur02g00520 comp1104_seq0 GAAACTGAAGCAAATGTCTTGACGGTATAC
tetur02g00520 comp1104_seq0 GAAAGATTCAACGTCGTCCAAACGGTTACA
tetur02g00520 comp1104_seq0 GAAAGGACCACTTCGCATAAGACACCCGCT
tetur02g00520 comp1104_seq0 AATCATGAGCATCCATCGGTTGTTGTCAGT
tetur02g00520 comp1104_seq0 GAAATGAAGTACACAAACAATCAGGCCCAA
tetur02g00520 comp1104_seq0 GAACAATATCTCCGAATGAATTCGAGTCAG
tetur02g00520 comp1104_seq0 GAACAATCGATCCTCGACGAATGATATCAA
tetur02g00520 comp1104_seq0 AATCCAATGGTAGATATAAAGGTGGCTGGT
tetur02g00520 comp1104_seq0 GAACCACTTTGCATGTGGCGTCTATTCGGT
tetur02g00520 comp1104_seq0 GAAGATCGGGAACAATATCTCCGAATGAAT
tetur02g00520 comp1104_seq0 GAAGATGAATCATGAGCATCCATCGGTTGT
tetur02g00520 comp1104_seq0 GAAGCGAAACTGAAGCAAATGTCTTGACGG
tetur02g00520 comp1104_seq0 GAAGTACACAAACAATCAGGCCCAACAAAG
tetur02g00520 comp1104_seq0 GAATCATGAGCATCCATCGGTTGTTGTCAG
tetur02g00520 comp1104_seq0 GAATGTTCCACAAGAAATTCTGCATCCGAT
tetur02g00520 comp1104_seq0 GACAAGATCATCAATCCTTCGTTGAGTGTA
tetur02g00520 comp1104_seq0 GACACCCGCTTTCCAAGAGACAGTTGAGTC
tetur02g00520 comp1104_seq0 GACAGTTGAGTCACTCCAGGCAAGACACTG
tetur02g00520 comp1104_seq0 GACATCCACACCAGTATCCTCCGATTTAAC
tetur02g00520 comp1104_seq0 GACCTTTGTTATCATGTTCAACGGGCTGAA
tetur02g00520 comp1104_seq0 GACGAAGGGTAGAAACTTGTTCTCCAGAAT
tetur02g00520 comp1104_seq0 GACGCGAAAGGACCACTTCGCATAAGACAC
tetur02g00520 comp1104_seq0 GAGACAGTTGAGTCACTCCAGGCAAGACAC
tetur02g00520 comp1104_seq0 GAGACGCGAAAGGACCACTTCGCATAAGAC
tetur02g00520 comp1104_seq0 GAGATCCTTGGAGGCAGAAAGATTCAACGT
tetur02g00520 comp1104_seq0 GAGCAGTAATTTCCCATTTGGCGTTAACAT
tetur02g00520 comp1104_seq0 GAGCATCCATCGGTTGTTGTCAGTTTCTTC
tetur02g00520 comp1104_seq0 GAGGCAGAAAGATTCAACGTCGTCCAAACG
tetur02g00520 comp1104_seq0 AAAGGACCACTTCGCATAAGACACCCGCTT
tetur02g00520 comp1104_seq0 GAGTAACATGAGTCCTGAATGTTCCACAAG
tetur02g00520 comp1104_seq0 GAGTCCTGAATGTTCCACAAGAAATTCTGC
tetur02g00520 comp1104_seq0 GAGTGACATGATGAGAGGATATAATGAGGG
tetur02g00520 comp1104_seq0 GATATAAAGGTGGCTGGTGTGAGGTAACAT
tetur02g00520 comp1104_seq0 GATATTCTCGTTCTCGAACCACTTTGCATG
tetur02g00520 comp1104_seq0 GATCCTTGGAGGCAGAAAGATTCAACGTCG
tetur02g00520 comp1104_seq0 GATCGGGAACAATATCTCCGAATGAATTCG
tetur02g00520 comp1104_seq0 GATGAATCATGAGCATCCATCGGTTGTTGT
tetur02g00520 comp1104_seq0 AATGTCTTGACGGTATACAGTTAAGGAACG
tetur02g00520 comp1104_seq0 AATGTTCCACAAGAAATTCTGCATCCGATG
tetur02g00520 comp1104_seq0 GATGGCCATCAGGTGAGTCCAATTGTTTGG
tetur02g00520 comp1104_seq0 GATGTAGGATGCTGTATGTTCAATTGGCTT
tetur02g00520 comp1104_seq0 GATTCAACGTCGTCCAAACGGTTACAAACC
tetur02g00520 comp1104_seq0 GATTCTCATCGAAGGTGTGCCATTCAAGAA
tetur02g00520 comp1104_seq0 GCAAATATTCTCAAGAAGGAATTGGCAGTC
tetur02g00520 comp1104_seq0 GCAAGACACTGGAAACAGATTTGGGTGATG
tetur02g00520 comp1104_seq0 GCACACGCATAACGCCTCAAACTACGGACA
tetur02g00520 comp1104_seq0 GCACATCATCATTATCTCTTGTCTCCAAAG
tetur02g00520 comp1104_seq0 GCACTGATTAAATTCGGCTCTTGGTCTAAG
tetur02g00520 comp1104_seq0 GCAGAAAGATTCAACGTCGTCCAAACGGTT
tetur02g00520 comp1104_seq0 GCAGTAATTTCCCATTTGGCGTTAACATTG
tetur02g00520 comp1104_seq0 GCATAAGACACCCGCTTTCCAAGAGACAGT
tetur02g00520 comp1104_seq0 GCATCCATCGGTTGTTGTCAGTTTCTTCGT
tetur02g00520 comp1104_seq0 GCATGTGGCGTCTATTCGGTTAAATAGAAC
tetur02g00520 comp1104_seq0 GCCATCAGGTGAGTCCAATTGTTTGGCCAT
tetur02g00520 comp1104_seq0 GCCCAACAAAGGTGTGAATCCTAATTTGCT
tetur02g00520 comp1104_seq0 GCCTCAAACTACGGACAGATTTACTTCGAT
tetur02g00520 comp1104_seq0 GCGGCCGATACTCTTGATGGCACATCATCA
tetur02g00520 comp1104_seq0 GCTCACAATTCTCCCTCATCTCCCAATCCT
tetur02g00520 comp1104_seq0 GCTGAGTAACATGAGTCCTGAATGTTCCAC
tetur02g00520 comp1104_seq0 GGAACAATATCTCCGAATGAATTCGAGTCA
tetur02g00520 comp1104_seq0 GGAACAATCGATCCTCGACGAATGATATCA
tetur02g00520 comp1104_seq0 GGACAAGATCATCAATCCTTCGTTGAGTGT
tetur02g00520 comp1104_seq0 GGAGATCCTTGGAGGCAGAAAGATTCAACG
tetur02g00520 comp1104_seq0 GGAGGCAGAAAGATTCAACGTCGTCCAAAC
tetur02g00520 comp1104_seq0 AAAGGTGGCTGGTGTGAGGTAACATTCGAG
tetur02g00520 comp1104_seq0 GGATGAATAGATCGAGAATGGGCATACGAT
tetur02g00520 comp1104_seq0 GGATGCTGTATGTTCAATTGGCTTGTCGTT
tetur02g00520 comp1104_seq0 GGCAAGACACTGGAAACAGATTTGGGTGAT
tetur02g00520 comp1104_seq0 GGCAGAAAGATTCAACGTCGTCCAAACGGT
tetur02g00520 comp1104_seq0 GGCCATCAGGTGAGTCCAATTGTTTGGCCA
tetur02g00520 comp1104_seq0 GGCCCAACAAAGGTGTGAATCCTAATTTGC
tetur02g00520 comp1104_seq0 ACAATCAGGCCCAACAAAGGTGTGAATCCT
tetur02g00520 comp1104_seq0 ACAATCGATCCTCGACGAATGATATCAATG
tetur02g00520 comp1104_seq0 GGGAACAATATCTCCGAATGAATTCGAGTC
tetur02g00520 comp1104_seq0 GGGATGAATAGATCGAGAATGGGCATACGA
tetur02g00520 comp1104_seq0 GGGTTAAAGCTTCTTCTCCATTGAAAGTGA
tetur02g00520 comp1104_seq0 ACACAAACAATCAGGCCCAACAAAGGTGTG
tetur02g00520 comp1104_seq0 GGTAGATATAAAGGTGGCTGGTGTGAGGTA
tetur02g00520 comp1104_seq0 GGTCGAAGATCGGGAACAATATCTCCGAAT
tetur02g00520 comp1104_seq0 GGTCGATATGGCATACATCAACTGGATACG
tetur02g00520 comp1104_seq0 GTAACATGAGTCCTGAATGTTCCACAAGAA
tetur02g00520 comp1104_seq0 GTAAGGCAAGACGATCACCCTCCGTGACTT
tetur02g00520 comp1104_seq0 GTAATTGAAGTTCCTGCATCTACTTGCTCT
tetur02g00520 comp1104_seq0 GTACACAAACAATCAGGCCCAACAAAGGTG
tetur02g00520 comp1104_seq0 GTAGATATAAAGGTGGCTGGTGTGAGGTAA
tetur02g00520 comp1104_seq0 GTAGGATGCTGTATGTTCAATTGGCTTGTC
tetur02g00520 comp1104_seq0 GTCCTGAATGTTCCACAAGAAATTCTGCAT
tetur02g00520 comp1104_seq0 GTCGAAGATCGGGAACAATATCTCCGAATG
tetur02g00520 comp1104_seq0 GTCGATATGGCATACATCAACTGGATACGA
tetur02g00520 comp1104_seq0 GTCGTCCAAACGGTTACAAACCGCTTCCAT
tetur02g00520 comp1104_seq0 ACAGTTGAGTCACTCCAGGCAAGACACTGG
tetur02g01190 comp4961_seq0 GTGATAAAGAGAAAGGGTGGAATCTAACGG
tetur02g01190 comp4961_seq0 GTTGAGGCCCATCTTCTTAAGTGCATGAAG
tetur02g01190 comp4961_seq0 GTTGCGAGGTGACCAGGCGTGTTCATAAAT
tetur02g01190 comp4961_seq0 TAAAGAGAAAGGGTGGAATCTAACGGTGTA
tetur02g01190 comp4961_seq0 TAATCCTTCGTTGGGTGTAATTGTACGTTC
tetur02g01190 comp4961_seq0 TACGGATATTCTGAGATTGGCCTCTTCCAA
tetur02g01190 comp4961_seq0 TCACACTCACAGACACCGTCCCTTGTCTAA
tetur02g01190 comp4961_seq0 TCACAGACACCGTCCCTTGTCTAATTAGTG
tetur02g01190 comp4961_seq0 ACCATCAGGAGTTGTTGTTGAAACTGATTG
tetur02g01190 comp4961_seq0 TCATACGGATATTCTGAGATTGGCCTCTTC
tetur02g01190 comp4961_seq0 TCTGAGATTGGCCTCTTCCAATTCCGGTTA
tetur02g01190 comp4961_seq0 TGAAGGCGCTTGTGACGGTTGATCAGGTTG
tetur02g01190 comp4961_seq0 TGAGATTGGCCTCTTCCAATTCCGGTTACG
tetur02g01190 comp4961_seq0 TGGATGAAGGCGCTTGTGACGGTTGATCAG
tetur02g01190 comp4961_seq0 TGGCCTCTTCCAATTCCGGTTACGTTCATA
tetur02g01190 comp4961_seq0 TGGGAATACATTCATAGGAAGTTGACTGAC
tetur02g01190 comp4961_seq0 TGTTGCGAGGTGACCAGGCGTGTTCATAAA
tetur02g01190 comp4961_seq0 ACGCGATGATGAAATATCCTGGATGGTCTG
tetur02g01190 comp4961_seq0 ACGGAGAGGCGATAAATTAACAGACAGATG
tetur02g01190 comp4961_seq0 ACGGATATTCTGAGATTGGCCTCTTCCAAT
tetur02g01190 comp4961_seq0 TTGGATGGGAAGAGAATCGAATCGTTAAGG
tetur02g01190 comp4961_seq0 TTGTTCTTCTGATTCTAATTGTGGCTCTGG
tetur02g01190 comp4961_seq0 ACTCACAGACACCGTCCCTTGTCTAATTAG
tetur02g01190 comp4961_seq0 AGAAAGGGTGGAATCTAACGGTGTATTGTG
tetur02g01190 comp4961_seq0 AGACAGATGAGGAGTCGTCTAACATTCAAT
tetur02g01190 comp4961_seq0 AGAGAAAGGGTGGAATCTAACGGTGTATTG
tetur02g01190 comp4961_seq0 AGATTGGCCTCTTCCAATTCCGGTTACGTT
tetur02g01190 comp4961_seq0 AACACAGAGGGAAGTGAGTGTGAGAGTGAT
tetur02g01190 comp4961_seq0 AGGAATGGATGAAGGCGCTTGTGACGGTTG
tetur02g01190 comp4961_seq0 AACAGACAGATGAGGAGTCGTCTAACATTC
tetur02g01190 comp4961_seq0 AGGCGATAAATTAACAGACAGATGAGGAGT
tetur02g01190 comp4961_seq0 AGGTCATCTATGACATGATAATGGAAGGTC
tetur02g01190 comp4961_seq0 AGTCAATCAATACCGCGAAGGAAATTGATG
tetur02g01190 comp4961_seq0 ATAAAGAGAAAGGGTGGAATCTAACGGTGT
tetur02g01190 comp4961_seq0 ATCATACGGATATTCTGAGATTGGCCTCTT
tetur02g01190 comp4961_seq0 ATCCTTCGTTGGGTGTAATTGTACGTTCCC
tetur02g01190 comp4961_seq0 ATGAAGGCGCTTGTGACGGTTGATCAGGTT
tetur02g01190 comp4961_seq0 ATTCTGAGATTGGCCTCTTCCAATTCCGGT
tetur02g01190 comp4961_seq0 CACACTCACAGACACCGTCCCTTGTCTAAT
tetur02g01190 comp4961_seq0 CACAGAGGGAAGTGAGTGTGAGAGTGATAA
tetur02g01190 comp4961_seq0 CACTCACAGACACCGTCCCTTGTCTAATTA
tetur02g01190 comp4961_seq0 CAGACAGATGAGGAGTCGTCTAACATTCAA
tetur02g01190 comp4961_seq0 CAGAGGGAAGTGAGTGTGAGAGTGATAAAG
tetur02g01190 comp4961_seq0 CAGATGAGGAGTCGTCTAACATTCAATTCG
tetur02g01190 comp4961_seq0 CAGGAATGGATGAAGGCGCTTGTGACGGTT
tetur02g01190 comp4961_seq0 CAGGAGTTGTTGTTGAAACTGATTGTTCTG
tetur02g01190 comp4961_seq0 CATACGGATATTCTGAGATTGGCCTCTTCC
tetur02g01190 comp4961_seq0 CATCTTCTTAAGTGCATGAAGTACGTGTTC
tetur02g01190 comp4961_seq0 AAGAGAAAGGGTGGAATCTAACGGTGTATT
tetur02g01190 comp4961_seq0 CCATCAGGAGTTGTTGTTGAAACTGATTGT
tetur02g01190 comp4961_seq0 CCTTTAATCCTTCGTTGGGTGTAATTGTAC
tetur02g01190 comp4961_seq0 CGATGATGAAATATCCTGGATGGTCTGTTA
tetur02g01190 comp4961_seq0 CGCGATGATGAAATATCCTGGATGGTCTGT
tetur02g01190 comp4961_seq0 AAGGCGCTTGTGACGGTTGATCAGGTTGAT
tetur02g01190 comp4961_seq0 CGGAGAGGCGATAAATTAACAGACAGATGA
tetur02g01190 comp4961_seq0 CGGGTATCCCTAAGTGTTCCAATTTCGTCG
tetur02g01190 comp4961_seq0 AAGGGTGGAATCTAACGGTGTATTGTGACC
tetur02g01190 comp4961_seq0 CTATCACACTCACAGACACCGTCCCTTGTC
tetur02g01190 comp4961_seq0 CTCACAGACACCGTCCCTTGTCTAATTAGT
tetur02g01190 comp4961_seq0 CTCTATCACACTCACAGACACCGTCCCTTG
tetur02g01190 comp4961_seq0 CTGAGATTGGCCTCTTCCAATTCCGGTTAC
tetur02g01190 comp4961_seq0 AATAACGACGGAGAGGCGATAAATTAACAG
tetur02g01190 comp4961_seq0 CTTGGATGGGAAGAGAATCGAATCGTTAAG
tetur02g01190 comp4961_seq0 CTTTAATCCTTCGTTGGGTGTAATTGTACG
tetur02g01190 comp4961_seq0 GAAAGGGTGGAATCTAACGGTGTATTGTGA
tetur02g01190 comp4961_seq0 AATCCTTCGTTGGGTGTAATTGTACGTTCC
tetur02g01190 comp4961_seq0 GAAGGCGCTTGTGACGGTTGATCAGGTTGA
tetur02g01190 comp4961_seq0 GAATCTAACGGTGTATTGTGACCATAACCA
tetur02g01190 comp4961_seq0 GAATGGATGAAGGCGCTTGTGACGGTTGAT
tetur02g01190 comp4961_seq0 GAGAAAGGGTGGAATCTAACGGTGTATTGT
tetur02g01190 comp4961_seq0 GAGAGGCGATAAATTAACAGACAGATGAGG
tetur02g01190 comp4961_seq0 GAGATTGGCCTCTTCCAATTCCGGTTACGT
tetur02g01190 comp4961_seq0 GAGGCGATAAATTAACAGACAGATGAGGAG
tetur02g01190 comp4961_seq0 AATGGATGAAGGCGCTTGTGACGGTTGATC
tetur02g01190 comp4961_seq0 GATAAAGAGAAAGGGTGGAATCTAACGGTG
tetur02g01190 comp4961_seq0 GATATTCTGAGATTGGCCTCTTCCAATTCC
tetur02g01190 comp4961_seq0 GATGAAGGCGCTTGTGACGGTTGATCAGGT
tetur02g01190 comp4961_seq0 GATGTTGCGAGGTGACCAGGCGTGTTCATA
tetur02g01190 comp4961_seq0 GATTGGCCTCTTCCAATTCCGGTTACGTTC
tetur02g01190 comp4961_seq0 GCGATAAATTAACAGACAGATGAGGAGTCG
tetur02g01190 comp4961_seq0 GCGATGATGAAATATCCTGGATGGTCTGTT
tetur02g01190 comp4961_seq0 AAAGGGTGGAATCTAACGGTGTATTGTGAC
tetur02g01190 comp4961_seq0 GGAAGAGAATCGAATCGTTAAGGTCATCTA
tetur02g01190 comp4961_seq0 GGAATCTAACGGTGTATTGTGACCATAACC
tetur02g01190 comp4961_seq0 GGAATGGATGAAGGCGCTTGTGACGGTTGA
tetur02g01190 comp4961_seq0 GGAGAGGCGATAAATTAACAGACAGATGAG
tetur02g01190 comp4961_seq0 GGATATTCTGAGATTGGCCTCTTCCAATTC
tetur02g01190 comp4961_seq0 GGCGATAAATTAACAGACAGATGAGGAGTC
tetur02g01190 comp4961_seq0 GGGAAGAGAATCGAATCGTTAAGGTCATCT
tetur02g01190 comp4961_seq0 GGGAATACATTCATAGGAAGTTGACTGACA
tetur02g01190 comp4961_seq0 GGGTATCCCTAAGTGTTCCAATTTCGTCGA
tetur02g01190 comp4961_seq0 GGGTGGAATCTAACGGTGTATTGTGACCAT
tetur02g01190 comp4961_seq0 GGTATCCCTAAGTGTTCCAATTTCGTCGAT
tetur02g01190 comp4961_seq0 GGTCATCTATGACATGATAATGGAAGGTCT
tetur02g01190 comp4961_seq0 GGTGGAATCTAACGGTGTATTGTGACCATA
tetur02g01190 comp4961_seq0 ACACTCACAGACACCGTCCCTTGTCTAATT
tetur02g01190 comp4961_seq0 GTACCATCAGGAGTTGTTGTTGAAACTGAT
tetur02g01190 comp4961_seq0 GTATCCCTAAGTGTTCCAATTTCGTCGATT
tetur02g01580 comp88_seq3 GTGATATCGTCTTCTCATCATTTGATCCTG
tetur02g01580 comp88_seq3 GTGATCCAATCAACTCCCGTTCAATTGTTG
tetur02g01580 comp88_seq3 GTGATCTATTGGGAGTTCGCATTGAATTTC
tetur02g01580 comp88_seq3 GTGGATCAACTTTCGTCACTCAATCGGCTA
tetur02g01580 comp88_seq3 GTGTCAATACGAGCTCATAAGCACCAACAA
tetur02g01580 comp88_seq3 GTTAGTTCCAGTGCCTTTAACGTTGAGATC
tetur02g01580 comp88_seq3 GTTATAAAGGTACCCGATTCAATCGGGTCA
tetur02g01580 comp88_seq3 GTTATGGTGATCCAATCAACTCCCGTTCAA
tetur02g01580 comp88_seq3 GTTCAAGGAATGGAGGTTGTTAAGGCCATT
tetur02g01580 comp88_seq3 GTTCAAGTTTCGCTGCACAATCCCATTCAT
tetur02g01580 comp88_seq3 GTTCACCTCAACAAGAAATCATCATCGCAA
tetur02g01580 comp88_seq3 GTTCATGGAGTGATCTATGACAGAATCGAC
tetur02g01580 comp88_seq3 GTTCCAGTGCCTTTAACGTTGAGATCAAAT
tetur02g01580 comp88_seq3 GTTGAGTTTGATGTACAACTATCCGCAGAC
tetur02g01580 comp88_seq3 GTTTCCCGTCCTCTTCCTCACTTACACTAA
tetur02g01580 comp88_seq3 GTTTCGCTGCACAATCCCATTCATCTCACA
tetur02g01580 comp88_seq3 GTTTCTATCCTTCCTCAAGAAGGGTATTCA
tetur02g01580 comp88_seq3 GTTTGAGAACAGATCTCCTGGAGACATCAA
tetur02g01580 comp88_seq3 GTTTGATGTACAACTATCCGCAGACGATGT
tetur02g01580 comp88_seq3 AAAGTTTCCCGTCCTCTTCCTCACTTACAC
tetur02g01580 comp88_seq3 TAAAGATCGTGAAGTTGAACTGGCCGAAAC
tetur02g01580 comp88_seq3 TAAAGCCTTGCTCCTTTGAATTGGACCGAG
tetur02g01580 comp88_seq3 TAACCCAGAGTTTCTATCCTTCCTCAAGAA
tetur02g01580 comp88_seq3 TAAGGCCATTGAAGCGCTCGGAACTGAATC
tetur02g01580 comp88_seq3 TAATGAGAGTGGATCAACTTTCGTCACTCA
tetur02g01580 comp88_seq3 TACAACTATCCGCAGACGATGTTCCAATAC
tetur02g01580 comp88_seq3 TACACTAAAGATCGTGAAGTTGAACTGGCC
tetur02g01580 comp88_seq3 TACCCATCATCACCTTGATTACTTCAACCA
tetur02g01580 comp88_seq3 TACCGTCAATGAGTTATTATGTCCCAACAC
tetur02g01580 comp88_seq3 TACGACCTCAGTAACTGATTGGTTGGATGG
tetur02g01580 comp88_seq3 TACGTTCTGATGTTGTCCCTAGAACGGTTG
tetur02g01580 comp88_seq3 TAGACGTTACCGCTAATGGTAACTCAATGG
tetur02g01580 comp88_seq3 TAGTTCCAGTGCCTTTAACGTTGAGATCAA
tetur02g01580 comp88_seq3 TATCCGCAGACGATGTTCCAATACTGTACC
tetur02g01580 comp88_seq3 TATCCTTCCTCAAGAAGGGTATTCATGTTG
tetur02g01580 comp88_seq3 TCAAATATGAAACGGGAAGCGGCGTTTATA
tetur02g01580 comp88_seq3 TCAACTCCCGTTCAATTGTTGAGGATCTGA
tetur02g01580 comp88_seq3 TCAACTTCAACACTCGGTACCGTCAATGAG
tetur02g01580 comp88_seq3 TCAATACGAGCTCATAAGCACCAACAATCA
tetur02g01580 comp88_seq3 TCAATCGGCTAAAGGTGTTCAGTACAGTGG
tetur02g01580 comp88_seq3 AAATATGAAACGGGAAGCGGCGTTTATAAG
tetur02g01580 comp88_seq3 TCACCCTCCACCATCCTTCAGACCAATTGA
tetur02g01580 comp88_seq3 TCACTCAATCGGCTAAAGGTGTTCAGTACA
tetur02g01580 comp88_seq3 TCAGGCCAATATGCGCAGAGGATGGTATTC
tetur02g01580 comp88_seq3 TCAGTAACTGATTGGTTGGATGGTAAGCAC
tetur02g01580 comp88_seq3 TCAGTCCCTTCACCATGTCTGCATTGCCTC
tetur02g01580 comp88_seq3 TCAGTCTCTTGGTTACCTGGTTTCAATGGG
tetur02g01580 comp88_seq3 TCATCAGTCCCTTCACCATGTCTGCATTGC
tetur02g01580 comp88_seq3 TCATCGAAACTCAGGCCAATATGCGCAGAG
tetur02g01580 comp88_seq3 TCATGTTTGAGAACAGATCTCCTGGAGACA
tetur02g01580 comp88_seq3 TCCAATCAACTCCCGTTCAATTGTTGAGGA
tetur02g01580 comp88_seq3 TCCACCATCCTTCAGACCAATTGATCTTCC
tetur02g01580 comp88_seq3 TCCAGTGTCAATACGAGCTCATAAGCACCA
tetur02g01580 comp88_seq3 TCCCGTCCTCTTCCTCACTTACACTAAAGA
tetur02g01580 comp88_seq3 TCCCGTTCAATTGTTGAGGATCTGATTAAG
tetur02g01580 comp88_seq3 TCCCTTCACCATGTCTGCATTGCCTCAGTG
tetur02g01580 comp88_seq3 TCCCTTCATCAGTCCCTTCACCATGTCTGC
tetur02g01580 comp88_seq3 TCCCTTTCGGGAGTTAATTGTTTCGGTCAA
tetur02g01580 comp88_seq3 TCCGCAGACGATGTTCCAATACTGTACCAC
tetur02g01580 comp88_seq3 TCCGCGACCATTTCCAGTGTCAATACGAGC
tetur02g01580 comp88_seq3 TCCTCACTTACACTAAAGATCGTGAAGTTG
tetur02g01580 comp88_seq3 ACCCAGAGTTTCTATCCTTCCTCAAGAAGG
tetur02g01580 comp88_seq3 TCCTGACATTTGTGCCATGGTGCATTTGAA
tetur02g01580 comp88_seq3 TCCTGGAGACATCAACTCCTCAATTATCGA
tetur02g01580 comp88_seq3 ACCCATTAGATCATCTGAAATTCTCGATGG
tetur02g01580 comp88_seq3 TCCTTTGAATTGGACCGAGAGTCTAACCCA
tetur02g01580 comp88_seq3 TCGAATTACGTTCTGATGTTGTCCCTAGAA
tetur02g01580 comp88_seq3 TCGATACTGAACTGAATGTTGTTGGTACCG
tetur02g01580 comp88_seq3 TCGATTAGGTTATGGTTATAAAGGTACCCG
tetur02g01580 comp88_seq3 TCGCAAATTGTGGACTATTGTAGAACATCC
tetur02g01580 comp88_seq3 TCGCCATCGTTCCCTTCATCAGTCCCTTCA
tetur02g01580 comp88_seq3 ACCCTCCACCATCCTTCAGACCAATTGATC
tetur02g01580 comp88_seq3 TCGGTACCGTCAATGAGTTATTATGTCCCA
tetur02g01580 comp88_seq3 TCGTGAAGTTGAACTGGCCGAAACCACCAA
tetur02g01580 comp88_seq3 TCGTTCAAGGAATGGAGGTTGTTAAGGCCA
tetur02g01580 comp88_seq3 TCTAACCCAGAGTTTCTATCCTTCCTCAAG
tetur02g01580 comp88_seq3 TCTACCCATCATCACCTTGATTACTTCAAC
tetur02g01580 comp88_seq3 ACCGAGAGTCTAACCCAGAGTTTCTATCCT
tetur02g01580 comp88_seq3 TCTCCTGGAGACATCAACTCCTCAATTATC
tetur02g01580 comp88_seq3 TCTGGTTCACCTCAACAAGAAATCATCATC
tetur02g01580 comp88_seq3 TCTGTCTACGCATCATTAACTCAGAAAGGA
tetur02g01580 comp88_seq3 TCTTAATGAGAGTGGATCAACTTTCGTCAC
tetur02g01580 comp88_seq3 TCTTCCTCACTTACACTAAAGATCGTGAAG
tetur02g01580 comp88_seq3 TGAGAACAGATCTCCTGGAGACATCAACTC
tetur02g01580 comp88_seq3 TGAGAGTGGATCAACTTTCGTCACTCAATC
tetur02g01580 comp88_seq3 TGAGGATCTGATTAAGGAAGGTGTTCATGG
tetur02g01580 comp88_seq3 TGAGGATGAGAACTTTCAACTTCTTCACAC
tetur02g01580 comp88_seq3 TGAGTTTGATGTACAACTATCCGCAGACGA
tetur02g01580 comp88_seq3 TGATCCAATCAACTCCCGTTCAATTGTTGA
tetur02g01580 comp88_seq3 TGATGTACAACTATCCGCAGACGATGTTCC
tetur02g01580 comp88_seq3 TGATTGTAAAGCCTTGCTCCTTTGAATTGG
tetur02g01580 comp88_seq3 TGCACAATCCCATTCATCTCACATGTTGTA
tetur02g01580 comp88_seq3 TGCATTAACAATGTCCCTTTCGGGAGTTAA
tetur02g01580 comp88_seq3 TGCTCCTTTGAATTGGACCGAGAGTCTAAC
tetur02g01580 comp88_seq3 TGGAGACATCAACTCCTCAATTATCGATAC
tetur02g01580 comp88_seq3 TGGATCAACTTTCGTCACTCAATCGGCTAA
tetur02g01580 comp88_seq3 TGGTTCAAGTTTCGCTGCACAATCCCATTC
tetur02g01580 comp88_seq3 TGGTTCACCTCAACAAGAAATCATCATCGC
tetur02g01580 comp88_seq3 TGGTTGAGTTTGATGTACAACTATCCGCAG
tetur02g01580 comp88_seq3 TGTAAAGCCTTGCTCCTTTGAATTGGACCG
tetur02g01580 comp88_seq3 TGTCATGTTTGAGAACAGATCTCCTGGAGA
tetur02g01580 comp88_seq3 TGTCCCTTTCGGGAGTTAATTGTTTCGGTC
tetur02g01580 comp88_seq3 TGTCTACGCATCATTAACTCAGAAAGGATC
tetur02g01580 comp88_seq3 ACGACCTCAGTAACTGATTGGTTGGATGGT
tetur02g01580 comp88_seq3 TGTTATGGTGATCCAATCAACTCCCGTTCA
tetur02g01580 comp88_seq3 TGTTTGAGAACAGATCTCCTGGAGACATCA
tetur02g01580 comp88_seq3 TTAATGAGAGTGGATCAACTTTCGTCACTC
tetur02g01580 comp88_seq3 TTACGACCTCAGTAACTGATTGGTTGGATG
tetur02g01580 comp88_seq3 TTAGTTCCAGTGCCTTTAACGTTGAGATCA
tetur02g01580 comp88_seq3 TTCAAGGAATGGAGGTTGTTAAGGCCATTG
tetur02g01580 comp88_seq3 TTCAAGTTTCGCTGCACAATCCCATTCATC
tetur02g01580 comp88_seq3 TTCACCCTCCACCATCCTTCAGACCAATTG
tetur02g01580 comp88_seq3 TTCATCAGTCCCTTCACCATGTCTGCATTG
tetur02g01580 comp88_seq3 TTCATGGAGTGATCTATGACAGAATCGACG
tetur02g01580 comp88_seq3 TTCCAGTGTCAATACGAGCTCATAAGCACC
tetur02g01580 comp88_seq3 TTCCCGTCCTCTTCCTCACTTACACTAAAG
tetur02g01580 comp88_seq3 TTCGCTGCACAATCCCATTCATCTCACATG
tetur02g01580 comp88_seq3 TTCGTCACTCAATCGGCTAAAGGTGTTCAG
tetur02g01580 comp88_seq3 TTCTAGACGTTACCGCTAATGGTAACTCAA
tetur02g01580 comp88_seq3 TTCTATCCTTCCTCAAGAAGGGTATTCATG
tetur02g01580 comp88_seq3 TTCTGTCTACGCATCATTAACTCAGAAAGG
tetur02g01580 comp88_seq3 TTGAGTTTGATGTACAACTATCCGCAGACG
tetur02g01580 comp88_seq3 TTGCTCCTTTGAATTGGACCGAGAGTCTAA
tetur02g01580 comp88_seq3 TTGGACCGAGAGTCTAACCCAGAGTTTCTA
tetur02g01580 comp88_seq3 TTGTAAAGCCTTGCTCCTTTGAATTGGACC
tetur02g01580 comp88_seq3 TTGTCATGTTTGAGAACAGATCTCCTGGAG
tetur02g01580 comp88_seq3 ACGTCCGCGACCATTTCCAGTGTCAATACG
tetur02g01580 comp88_seq3 TTTCCAGTGTCAATACGAGCTCATAAGCAC
tetur02g01580 comp88_seq3 TTTCGTCACTCAATCGGCTAAAGGTGTTCA
tetur02g01580 comp88_seq3 TTTCTAGACGTTACCGCTAATGGTAACTCA
tetur02g01580 comp88_seq3 TTTGAATTGGACCGAGAGTCTAACCCAGAG
tetur02g01580 comp88_seq3 TTTGAGAACAGATCTCCTGGAGACATCAAC
tetur02g01580 comp88_seq3 ACTCAATCGGCTAAAGGTGTTCAGTACAGT
tetur02g01580 comp88_seq3 ACTCAGGCCAATATGCGCAGAGGATGGTAT
tetur02g01580 comp88_seq3 ACTCGGTACCGTCAATGAGTTATTATGTCC
tetur02g01580 comp88_seq3 ACTGAATCTGGTTCACCTCAACAAGAAATC
tetur02g01580 comp88_seq3 ACTGTACCACGATTATTCTGTCTACGCATC
tetur02g01580 comp88_seq3 ACTGTTAGTTCCAGTGCCTTTAACGTTGAG
tetur02g01580 comp88_seq3 ACTTTCGTCACTCAATCGGCTAAAGGTGTT
tetur02g01580 comp88_seq3 AGAACAGATCTCCTGGAGACATCAACTCCT
tetur02g01580 comp88_seq3 AGACGTTACCGCTAATGGTAACTCAATGGG
tetur02g01580 comp88_seq3 AGAGTGGATCAACTTTCGTCACTCAATCGG
tetur02g01580 comp88_seq3 AGATCGTGAAGTTGAACTGGCCGAAACCAC
tetur02g01580 comp88_seq3 AGATCTCCTGGAGACATCAACTCCTCAATT
tetur02g01580 comp88_seq3 AGCACCAACAATCAACTCTAATGGATACTG
tetur02g01580 comp88_seq3 AGCCTTGCTCCTTTGAATTGGACCGAGAGT
tetur02g01580 comp88_seq3 AGCGGCGTTTATAAGGATCTTAACCATTTC
tetur02g01580 comp88_seq3 AACACTGTTAGTTCCAGTGCCTTTAACGTT
tetur02g01580 comp88_seq3 AGGATCTGATTAAGGAAGGTGTTCATGGAG
tetur02g01580 comp88_seq3 AGGATGAGAACTTTCAACTTCTTCACACTG
tetur02g01580 comp88_seq3 AGGCCAAAGTATCATCCTTTGTCATGTTTG
tetur02g01580 comp88_seq3 AGGGTATTCATGTTGGACATCGTGGGTCTG
tetur02g01580 comp88_seq3 AGTCCCTTCACCATGTCTGCATTGCCTCAG
tetur02g01580 comp88_seq3 AGTCGTTCAAGGAATGGAGGTTGTTAAGGC
tetur02g01580 comp88_seq3 AGTGGATCAACTTTCGTCACTCAATCGGCT
tetur02g01580 comp88_seq3 AGTTGCTCATTGCCGGAGATACGATCCCGT
tetur02g01580 comp88_seq3 AGTTTCGCTGCACAATCCCATTCATCTCAC
tetur02g01580 comp88_seq3 AGTTTGATGTACAACTATCCGCAGACGATG
tetur02g01580 comp88_seq3 ATAAAGGTACCCGATTCAATCGGGTCATTC
tetur02g01580 comp88_seq3 ATACGAGCTCATAAGCACCAACAATCAACT
tetur02g01580 comp88_seq3 ATCAACTCCCGTTCAATTGTTGAGGATCTG
tetur02g01580 comp88_seq3 ATCAACTTTCGTCACTCAATCGGCTAAAGG
tetur02g01580 comp88_seq3 ATCACCACAACACTCGTGATATCGTCTTCT
tetur02g01580 comp88_seq3 ATCAGTCCCTTCACCATGTCTGCATTGCCT
tetur02g01580 comp88_seq3 ATCAGTCTCTTGGTTACCTGGTTTCAATGG
tetur02g01580 comp88_seq3 ATCCAATCAACTCCCGTTCAATTGTTGAGG
tetur02g01580 comp88_seq3 ATCCTTCAGACCAATTGATCTTCCGAATCT
tetur02g01580 comp88_seq3 ATCGATACTGAACTGAATGTTGTTGGTACC
tetur02g01580 comp88_seq3 AACCCAGAGTTTCTATCCTTCCTCAAGAAG
tetur02g01580 comp88_seq3 ATCGCCATCGTTCCCTTCATCAGTCCCTTC
tetur02g01580 comp88_seq3 ATCTCCTGGAGACATCAACTCCTCAATTAT
tetur02g01580 comp88_seq3 ATGAAACGGGAAGCGGCGTTTATAAGGATC
tetur02g01580 comp88_seq3 ATGAGAACTTTCAACTTCTTCACACTGCCC
tetur02g01580 comp88_seq3 ATGAGAGTGGATCAACTTTCGTCACTCAAT
tetur02g01580 comp88_seq3 ATGGTGATCCAATCAACTCCCGTTCAATTG
tetur02g01580 comp88_seq3 ATGTCCCTTTCGGGAGTTAATTGTTTCGGT
tetur02g01580 comp88_seq3 ATGTTTGAGAACAGATCTCCTGGAGACATC
tetur02g01580 comp88_seq3 ATTACGTTCTGATGTTGTCCCTAGAACGGT
tetur02g01580 comp88_seq3 ATTGGACCGAGAGTCTAACCCAGAGTTTCT
tetur02g01580 comp88_seq3 ATTGGTTCAAGTTTCGCTGCACAATCCCAT
tetur02g01580 comp88_seq3 ATTGTAAAGCCTTGCTCCTTTGAATTGGAC
tetur02g01580 comp88_seq3 CAAATATGAAACGGGAAGCGGCGTTTATAA
tetur02g01580 comp88_seq3 AACGTCCGCGACCATTTCCAGTGTCAATAC
tetur02g01580 comp88_seq3 CAACTATCCGCAGACGATGTTCCAATACTG
tetur02g01580 comp88_seq3 CAACTCCCGTTCAATTGTTGAGGATCTGAT
tetur02g01580 comp88_seq3 CAACTTCAACACTCGGTACCGTCAATGAGT
tetur02g01580 comp88_seq3 CAACTTTCGTCACTCAATCGGCTAAAGGTG
tetur02g01580 comp88_seq3 CAAGGCCAAAGTATCATCCTTTGTCATGTT
tetur02g01580 comp88_seq3 CAAGTTTCGCTGCACAATCCCATTCATCTC
tetur02g01580 comp88_seq3 AACTATCCGCAGACGATGTTCCAATACTGT
tetur02g01580 comp88_seq3 CAATACGAGCTCATAAGCACCAACAATCAA
tetur02g01580 comp88_seq3 CAATATGCGCAGAGGATGGTATTCCATTTG
tetur02g01580 comp88_seq3 CAATCAACTCCCGTTCAATTGTTGAGGATC
tetur02g01580 comp88_seq3 CAATCGGCTAAAGGTGTTCAGTACAGTGGC
tetur02g01580 comp88_seq3 AACTCCCGTTCAATTGTTGAGGATCTGATT
tetur02g01580 comp88_seq3 CAATGTCCCTTTCGGGAGTTAATTGTTTCG
tetur02g01580 comp88_seq3 CACAATCCCATTCATCTCACATGTTGTAAC
tetur02g01580 comp88_seq3 CACCATCCTTCAGACCAATTGATCTTCCGA
tetur02g01580 comp88_seq3 CACCCATTAGATCATCTGAAATTCTCGATG
tetur02g01580 comp88_seq3 CACTCAATCGGCTAAAGGTGTTCAGTACAG
tetur02g01580 comp88_seq3 CACTGTTAGTTCCAGTGCCTTTAACGTTGA
tetur02g01580 comp88_seq3 AACTTCAACACTCGGTACCGTCAATGAGTT
tetur02g01580 comp88_seq3 CAGAGGATGGTATTCCATTTGAATTCGTTG
tetur02g01580 comp88_seq3 CAGAGTTTCTATCCTTCCTCAAGAAGGGTA
tetur02g01580 comp88_seq3 CAGATCTCCTGGAGACATCAACTCCTCAAT
tetur02g01580 comp88_seq3 AAACTCAGGCCAATATGCGCAGAGGATGGT
tetur02g01580 comp88_seq3 CAGGCCAATATGCGCAGAGGATGGTATTCC
tetur02g01580 comp88_seq3 CAGTAACTGATTGGTTGGATGGTAAGCACG
tetur02g01580 comp88_seq3 CAGTCCCTTCACCATGTCTGCATTGCCTCA
tetur02g01580 comp88_seq3 CAGTGTCAATACGAGCTCATAAGCACCAAC
tetur02g01580 comp88_seq3 AACTTTCGTCACTCAATCGGCTAAAGGTGT
tetur02g01580 comp88_seq3 CATCAGTCCCTTCACCATGTCTGCATTGCC
tetur02g01580 comp88_seq3 CATCCTTCAGACCAATTGATCTTCCGAATC
tetur02g01580 comp88_seq3 CATCCTTTGTCATGTTTGAGAACAGATCTC
tetur02g01580 comp88_seq3 CATCGAAACTCAGGCCAATATGCGCAGAGG
tetur02g01580 comp88_seq3 CATCGCCATCGTTCCCTTCATCAGTCCCTT
tetur02g01580 comp88_seq3 CATCTGAAATTCTCGATGGAATTGAACGAG
tetur02g01580 comp88_seq3 CATGGAGTGATCTATGACAGAATCGACGTG
tetur02g01580 comp88_seq3 CATGTTTGAGAACAGATCTCCTGGAGACAT
tetur02g01580 comp88_seq3 CATTTCCAGTGTCAATACGAGCTCATAAGC
tetur02g01580 comp88_seq3 CCAATATGCGCAGAGGATGGTATTCCATTT
tetur02g01580 comp88_seq3 CCAATCAACTCCCGTTCAATTGTTGAGGAT
tetur02g01580 comp88_seq3 CCACAATCAACCAATAATAGTCTAAAGGGC
tetur02g01580 comp88_seq3 CCACCATCCTTCAGACCAATTGATCTTCCG
tetur02g01580 comp88_seq3 CCAGAGTTTCTATCCTTCCTCAAGAAGGGT
tetur02g01580 comp88_seq3 CCAGTGTCAATACGAGCTCATAAGCACCAA
tetur02g01580 comp88_seq3 CCATCCTTCAGACCAATTGATCTTCCGAAT
tetur02g01580 comp88_seq3 CCATCGTTCCCTTCATCAGTCCCTTCACCA
tetur02g01580 comp88_seq3 CCATTCATCTCACATGTTGTAACATTTCCC
tetur02g01580 comp88_seq3 CCATTTAAATCAGTCTCTTGGTTACCTGGT
tetur02g01580 comp88_seq3 CCATTTCCAGTGTCAATACGAGCTCATAAG
tetur02g01580 comp88_seq3 CCCATTAGATCATCTGAAATTCTCGATGGA
tetur02g01580 comp88_seq3 CCCATTCATCTCACATGTTGTAACATTTCC
tetur02g01580 comp88_seq3 CCCGTTCAATTGTTGAGGATCTGATTAAGG
tetur02g01580 comp88_seq3 CCCTCCACCATCCTTCAGACCAATTGATCT
tetur02g01580 comp88_seq3 CCCTTCACCATGTCTGCATTGCCTCAGTGT
tetur02g01580 comp88_seq3 CCCTTCACCCATATTAAGCAATCTCTTCAT
tetur02g01580 comp88_seq3 CCCTTCATCAGTCCCTTCACCATGTCTGCA
tetur02g01580 comp88_seq3 CCGAGAGTCTAACCCAGAGTTTCTATCCTT
tetur02g01580 comp88_seq3 CCGCGACCATTTCCAGTGTCAATACGAGCT
tetur02g01580 comp88_seq3 CCGTCAATGAGTTATTATGTCCCAACACAA
tetur02g01580 comp88_seq3 CCGTCCTCTTCCTCACTTACACTAAAGATC
tetur02g01580 comp88_seq3 CCGTTCAATTGTTGAGGATCTGATTAAGGA
tetur02g01580 comp88_seq3 AAGCCTTGCTCCTTTGAATTGGACCGAGAG
tetur02g01580 comp88_seq3 CCTCACTTACACTAAAGATCGTGAAGTTGA
tetur02g01580 comp88_seq3 CCTCCACCATCCTTCAGACCAATTGATCTT
tetur02g01580 comp88_seq3 CCTGACATTTGTGCCATGGTGCATTTGAAG
tetur02g01580 comp88_seq3 CCTGGAGACATCAACTCCTCAATTATCGAT
tetur02g01580 comp88_seq3 CCTTCACCATGTCTGCATTGCCTCAGTGTT
tetur02g01580 comp88_seq3 CCTTCACCCATATTAAGCAATCTCTTCATC
tetur02g01580 comp88_seq3 CCTTCAGACCAATTGATCTTCCGAATCTTT
tetur02g01580 comp88_seq3 CCTTCATCAGTCCCTTCACCATGTCTGCAT
tetur02g01580 comp88_seq3 CCTTGCTCCTTTGAATTGGACCGAGAGTCT
tetur02g01580 comp88_seq3 CCTTTGAATTGGACCGAGAGTCTAACCCAG
tetur02g01580 comp88_seq3 CGAAACTCAGGCCAATATGCGCAGAGGATG
tetur02g01580 comp88_seq3 CGAATTACGTTCTGATGTTGTCCCTAGAAC
tetur02g01580 comp88_seq3 CGACCATTTCCAGTGTCAATACGAGCTCAT
tetur02g01580 comp88_seq3 CGACCTCAGTAACTGATTGGTTGGATGGTA
tetur02g01580 comp88_seq3 CGAGAGTCTAACCCAGAGTTTCTATCCTTC
tetur02g01580 comp88_seq3 CGATACTGAACTGAATGTTGTTGGTACCGT
tetur02g01580 comp88_seq3 CGATTAGGTTATGGTTATAAAGGTACCCGA
tetur02g01580 comp88_seq3 CGCAAATTGTGGACTATTGTAGAACATCCA
tetur02g01580 comp88_seq3 CGCAGAGGATGGTATTCCATTTGAATTCGT
tetur02g01580 comp88_seq3 AAGGCCATTGAAGCGCTCGGAACTGAATCT
tetur02g01580 comp88_seq3 CGCGACCATTTCCAGTGTCAATACGAGCTC
tetur02g01580 comp88_seq3 CGCTGCACAATCCCATTCATCTCACATGTT
tetur02g01580 comp88_seq3 CGGAACTGAATCTGGTTCACCTCAACAAGA
tetur02g01580 comp88_seq3 CGGCGTTTATAAGGATCTTAACCATTTCGT
tetur02g01580 comp88_seq3 CGGTACCGTCAATGAGTTATTATGTCCCAA
tetur02g01580 comp88_seq3 CGTATTGTGGTCGAATTACGTTCTGATGTT
tetur02g01580 comp88_seq3 CGTCACTCAATCGGCTAAAGGTGTTCAGTA
tetur02g01580 comp88_seq3 CGTCCGCGACCATTTCCAGTGTCAATACGA
tetur02g01580 comp88_seq3 CGTCTTCTCATCATTTGATCCTGACATTTG
tetur02g01580 comp88_seq3 CGTGAAGTTGAACTGGCCGAAACCACCAAA
tetur02g01580 comp88_seq3 CGTTCAAGGAATGGAGGTTGTTAAGGCCAT
tetur02g01580 comp88_seq3 CTAAAGATCGTGAAGTTGAACTGGCCGAAA
tetur02g01580 comp88_seq3 CTAAAGGTGTTCAGTACAGTGGCGATTACT
tetur02g01580 comp88_seq3 CTAACCCAGAGTTTCTATCCTTCCTCAAGA
tetur02g01580 comp88_seq3 CTAATCAACTTCAACACTCGGTACCGTCAA
tetur02g01580 comp88_seq3 CTACCCATCATCACCTTGATTACTTCAACC
tetur02g01580 comp88_seq3 CTAGACGTTACCGCTAATGGTAACTCAATG
tetur02g01580 comp88_seq3 CTATCCGCAGACGATGTTCCAATACTGTAC
tetur02g01580 comp88_seq3 CTATCCTTCCTCAAGAAGGGTATTCATGTT
tetur02g01580 comp88_seq3 CTCAATCGGCTAAAGGTGTTCAGTACAGTG
tetur02g01580 comp88_seq3 CTCAGGCCAATATGCGCAGAGGATGGTATT
tetur02g01580 comp88_seq3 CTCATAAGCACCAACAATCAACTCTAATGG
tetur02g01580 comp88_seq3 CTCCACCATCCTTCAGACCAATTGATCTTC
tetur02g01580 comp88_seq3 AAGTCGTTCAAGGAATGGAGGTTGTTAAGG
tetur02g01580 comp88_seq3 CTCCCGTTCAATTGTTGAGGATCTGATTAA
tetur02g01580 comp88_seq3 CTCCTGGAGACATCAACTCCTCAATTATCG
tetur02g01580 comp88_seq3 CTCCTTTGAATTGGACCGAGAGTCTAACCC
tetur02g01580 comp88_seq3 CTCGGTACCGTCAATGAGTTATTATGTCCC
tetur02g01580 comp88_seq3 AAAGATCGTGAAGTTGAACTGGCCGAAACC
tetur02g01580 comp88_seq3 CTGAATCTGGTTCACCTCAACAAGAAATCA
tetur02g01580 comp88_seq3 CTGATTAAGGAAGGTGTTCATGGAGTGATC
tetur02g01580 comp88_seq3 CTGATTGTAAAGCCTTGCTCCTTTGAATTG
tetur02g01580 comp88_seq3 CTGCACAATCCCATTCATCTCACATGTTGT
tetur02g01580 comp88_seq3 AAGTTGCTCATTGCCGGAGATACGATCCCG
tetur02g01580 comp88_seq3 CTGGAGACATCAACTCCTCAATTATCGATA
tetur02g01580 comp88_seq3 AAGTTTCCCGTCCTCTTCCTCACTTACACT
tetur02g01580 comp88_seq3 CTGGTTCACCTCAACAAGAAATCATCATCG
tetur02g01580 comp88_seq3 CTGTACCACGATTATTCTGTCTACGCATCA
tetur02g01580 comp88_seq3 CTGTCTACGCATCATTAACTCAGAAAGGAT
tetur02g01580 comp88_seq3 CTGTTAGTTCCAGTGCCTTTAACGTTGAGA
tetur02g01580 comp88_seq3 CTGTTATGGTGATCCAATCAACTCCCGTTC
tetur02g01580 comp88_seq3 CTTAATGAGAGTGGATCAACTTTCGTCACT
tetur02g01580 comp88_seq3 CTTACACTAAAGATCGTGAAGTTGAACTGG
tetur02g01580 comp88_seq3 AATACGAGCTCATAAGCACCAACAATCAAC
tetur02g01580 comp88_seq3 CTTCATCAGTCCCTTCACCATGTCTGCATT
tetur02g01580 comp88_seq3 AATATGAAACGGGAAGCGGCGTTTATAAGG
tetur02g01580 comp88_seq3 CTTGCTCCTTTGAATTGGACCGAGAGTCTA
tetur02g01580 comp88_seq3 AATCAACTCCCGTTCAATTGTTGAGGATCT
tetur02g01580 comp88_seq3 AATCAACTTCAACACTCGGTACCGTCAATG
tetur02g01580 comp88_seq3 CTTTCGTCACTCAATCGGCTAAAGGTGTTC
tetur02g01580 comp88_seq3 CTTTGAATTGGACCGAGAGTCTAACCCAGA
tetur02g01580 comp88_seq3 AATCAGTCTCTTGGTTACCTGGTTTCAATG
tetur02g01580 comp88_seq3 GAAACTCAGGCCAATATGCGCAGAGGATGG
tetur02g01580 comp88_seq3 AATCATCGAAACTCAGGCCAATATGCGCAG
tetur02g01580 comp88_seq3 GAACAGATCTCCTGGAGACATCAACTCCTC
tetur02g01580 comp88_seq3 GAACTGAATCTGGTTCACCTCAACAAGAAA
tetur02g01580 comp88_seq3 GAAGCGGCGTTTATAAGGATCTTAACCATT
tetur02g01580 comp88_seq3 GAATCTGGTTCACCTCAACAAGAAATCATC
tetur02g01580 comp88_seq3 GAATTGGACCGAGAGTCTAACCCAGAGTTT
tetur02g01580 comp88_seq3 GACAAGGCCAAAGTATCATCCTTTGTCATG
tetur02g01580 comp88_seq3 GACCATTTCCAGTGTCAATACGAGCTCATA
tetur02g01580 comp88_seq3 GACCGAGAGTCTAACCCAGAGTTTCTATCC
tetur02g01580 comp88_seq3 GAGAACAGATCTCCTGGAGACATCAACTCC
tetur02g01580 comp88_seq3 GAGACATCAACTCCTCAATTATCGATACTG
tetur02g01580 comp88_seq3 GAGAGTCTAACCCAGAGTTTCTATCCTTCC
tetur02g01580 comp88_seq3 GAGAGTGGATCAACTTTCGTCACTCAATCG
tetur02g01580 comp88_seq3 AAACACTGTTAGTTCCAGTGCCTTTAACGT
tetur02g01580 comp88_seq3 GAGGATCTGATTAAGGAAGGTGTTCATGGA
tetur02g01580 comp88_seq3 GAGGATGAGAACTTTCAACTTCTTCACACT
tetur02g01580 comp88_seq3 GAGTCTAACCCAGAGTTTCTATCCTTCCTC
tetur02g01580 comp88_seq3 GAGTGATCTATGACAGAATCGACGTGATTT
tetur02g01580 comp88_seq3 GAGTGGATCAACTTTCGTCACTCAATCGGC
tetur02g01580 comp88_seq3 GAGTTTGATGTACAACTATCCGCAGACGAT
tetur02g01580 comp88_seq3 GATACTGAACTGAATGTTGTTGGTACCGTT
tetur02g01580 comp88_seq3 GATATCGTCTTCTCATCATTTGATCCTGAC
tetur02g01580 comp88_seq3 GATCAACTTTCGTCACTCAATCGGCTAAAG
tetur02g01580 comp88_seq3 GATCACCACAACACTCGTGATATCGTCTTC
tetur02g01580 comp88_seq3 GATCCAATCAACTCCCGTTCAATTGTTGAG
tetur02g01580 comp88_seq3 GATCCTGACATTTGTGCCATGGTGCATTTG
tetur02g01580 comp88_seq3 GATCTATTGGGAGTTCGCATTGAATTTCTG
tetur02g01580 comp88_seq3 GATCTCCTGGAGACATCAACTCCTCAATTA
tetur02g01580 comp88_seq3 GATCTGATTAAGGAAGGTGTTCATGGAGTG
tetur02g01580 comp88_seq3 GATGACAAGGCCAAAGTATCATCCTTTGTC
tetur02g01580 comp88_seq3 GATGAGAACTTTCAACTTCTTCACACTGCC
tetur02g01580 comp88_seq3 GATGTACAACTATCCGCAGACGATGTTCCA
tetur02g01580 comp88_seq3 GATGTTGTCCCTAGAACGGTTGACAACTTT
tetur02g01580 comp88_seq3 GATTGTAAAGCCTTGCTCCTTTGAATTGGA
tetur02g01580 comp88_seq3 GCACAATCCCATTCATCTCACATGTTGTAA
tetur02g01580 comp88_seq3 GCAGAGGATGGTATTCCATTTGAATTCGTT
tetur02g01580 comp88_seq3 GCATTAACAATGTCCCTTTCGGGAGTTAAT
tetur02g01580 comp88_seq3 AATTGGACCGAGAGTCTAACCCAGAGTTTC
tetur02g01580 comp88_seq3 GCCTTGCTCCTTTGAATTGGACCGAGAGTC
tetur02g01580 comp88_seq3 GCGACCATTTCCAGTGTCAATACGAGCTCA
tetur02g01580 comp88_seq3 GCGCAGAGGATGGTATTCCATTTGAATTCG
tetur02g01580 comp88_seq3 GCGGCGTTTATAAGGATCTTAACCATTTCG
tetur02g01580 comp88_seq3 GCGTATTGTGGTCGAATTACGTTCTGATGT
tetur02g01580 comp88_seq3 GCTAAAGGTGTTCAGTACAGTGGCGATTAC
tetur02g01580 comp88_seq3 AAAGGGCTTCTCCTATTCTGTTATGGTGAT
tetur02g01580 comp88_seq3 GCTCATAAGCACCAACAATCAACTCTAATG
tetur02g01580 comp88_seq3 GCTCCTTTGAATTGGACCGAGAGTCTAACC
tetur02g01580 comp88_seq3 GCTGCACAATCCCATTCATCTCACATGTTG
tetur02g01580 comp88_seq3 GGAACTGAATCTGGTTCACCTCAACAAGAA
tetur02g01580 comp88_seq3 GGAAGCGGCGTTTATAAGGATCTTAACCAT
tetur02g01580 comp88_seq3 GGACCGAGAGTCTAACCCAGAGTTTCTATC
tetur02g01580 comp88_seq3 ACAACTATCCGCAGACGATGTTCCAATACT
tetur02g01580 comp88_seq3 GGAGTGATCTATGACAGAATCGACGTGATT
tetur02g01580 comp88_seq3 GGATCAACTTTCGTCACTCAATCGGCTAAA
tetur02g01580 comp88_seq3 GGATCTGATTAAGGAAGGTGTTCATGGAGT
tetur02g01580 comp88_seq3 GGATGAGAACTTTCAACTTCTTCACACTGC
tetur02g01580 comp88_seq3 ACAAGGCCAAAGTATCATCCTTTGTCATGT
tetur02g01580 comp88_seq3 GGCCAAAGTATCATCCTTTGTCATGTTTGA
tetur02g01580 comp88_seq3 GGCCAATATGCGCAGAGGATGGTATTCCAT
tetur02g01580 comp88_seq3 GGCGTATTGTGGTCGAATTACGTTCTGATG
tetur02g01580 comp88_seq3 GGGAAGCGGCGTTTATAAGGATCTTAACCA
tetur02g01580 comp88_seq3 ACAATGTCCCTTTCGGGAGTTAATTGTTTC
tetur02g01580 comp88_seq3 GGGCGTATTGTGGTCGAATTACGTTCTGAT
tetur02g01580 comp88_seq3 GGGTATTCATGTTGGACATCGTGGGTCTGG
tetur02g01580 comp88_seq3 GGTACCGTCAATGAGTTATTATGTCCCAAC
tetur02g01580 comp88_seq3 GGTCGAATTACGTTCTGATGTTGTCCCTAG
tetur02g01580 comp88_seq3 GGTGATCCAATCAACTCCCGTTCAATTGTT
tetur02g01580 comp88_seq3 GGTTCAAGTTTCGCTGCACAATCCCATTCA
tetur02g01580 comp88_seq3 GGTTCACCTCAACAAGAAATCATCATCGCA
tetur02g01580 comp88_seq3 GGTTGAGTTTGATGTACAACTATCCGCAGA
tetur02g01580 comp88_seq3 GTAAAGCCTTGCTCCTTTGAATTGGACCGA
tetur02g01580 comp88_seq3 ACACTGTTAGTTCCAGTGCCTTTAACGTTG
tetur02g01580 comp88_seq3 GTACAACTATCCGCAGACGATGTTCCAATA
tetur02g01580 comp88_seq3 AAAGTCGTTCAAGGAATGGAGGTTGTTAAG
tetur02g01580 comp88_seq3 GTACCGTCAATGAGTTATTATGTCCCAACA
tetur02g01580 comp88_seq3 GTATTGTGGTCGAATTACGTTCTGATGTTG
tetur02g01580 comp88_seq3 GTCAATACGAGCTCATAAGCACCAACAATC
tetur02g01580 comp88_seq3 GTCACTCAATCGGCTAAAGGTGTTCAGTAC
tetur02g01580 comp88_seq3 GTCATGTTTGAGAACAGATCTCCTGGAGAC
tetur02g01580 comp88_seq3 GTCCCTTCACCATGTCTGCATTGCCTCAGT
tetur02g01580 comp88_seq3 GTCCCTTTCGGGAGTTAATTGTTTCGGTCA
tetur02g01580 comp88_seq3 GTCCGCGACCATTTCCAGTGTCAATACGAG
tetur02g01580 comp88_seq3 GTCGAATTACGTTCTGATGTTGTCCCTAGA
tetur02g01580 comp88_seq3 GTCGTTCAAGGAATGGAGGTTGTTAAGGCC
tetur02g01580 comp88_seq3 GTCTAACCCAGAGTTTCTATCCTTCCTCAA
tetur02g01580 comp88_seq3 GTCTACGCATCATTAACTCAGAAAGGATCT
tetur02g02210 comp3463_seq0 GTGAATCCATCATCGACGAGCAATTAAAGT
tetur02g02210 comp3463_seq0 GTGCACCCACAAACTCACCTCTAAACACCA
tetur02g02210 comp3463_seq0 ACATCAACCTCCGCAAATGGTTGGGAGAAG
tetur02g02210 comp3463_seq0 GTGTATTCAGTGTCCTACTTCAGACCAACG
tetur02g02210 comp3463_seq0 GTGTCCTACTTCAGACCAACGATGTCCATA
tetur02g02210 comp3463_seq0 GTGTCGGCAACATACTCACCAGGTCAGCAA
tetur02g02210 comp3463_seq0 GTTCAGTTTCACTCTGGACCATCTTCGATT
tetur02g02210 comp3463_seq0 GTTCTAAGTACCTCAGAGTCCAACGGATCA
tetur02g02210 comp3463_seq0 GTTCTGGTGGTGGGAACCAAGAAGGACCTT
tetur02g02210 comp3463_seq0 GTTTCACTCTGGACCATCTTCGATTAACCC
tetur02g02210 comp3463_seq0 GTTTGGTCAATCTCATCGCCAAGAACAATC
tetur02g02210 comp3463_seq0 TAACGAACCGAAAGTCCTACATCAACCTCC
tetur02g02210 comp3463_seq0 TAAGAGACAAATTCCGAGACCAAATCCACG
tetur02g02210 comp3463_seq0 TAATCTCAACTCCCGACGAGTTTGATATGG
tetur02g02210 comp3463_seq0 ACCAACGATGTCCATAAGAGACAAATTCCG
tetur02g02210 comp3463_seq0 TACATCAACCTCCGCAAATGGTTGGGAGAA
tetur02g02210 comp3463_seq0 TACTCAACGTATCATGGCATCATCCTGGTC
tetur02g02210 comp3463_seq0 TACTCACCAGGTCAGCAACTTTCGTCTTCC
tetur02g02210 comp3463_seq0 TACTTCAGACCAACGATGTCCATAAGAGAC
tetur02g02210 comp3463_seq0 TAGCTACATGTCCACCTCCTTCAATTCAAC
tetur02g02210 comp3463_seq0 ACCACGAATTATCGTGACCATTCAAACGTG
tetur02g02210 comp3463_seq0 TATTCAGTGTCCTACTTCAGACCAACGATG
tetur02g02210 comp3463_seq0 TCAACCTCCGCAAATGGTTGGGAGAAGTTC
tetur02g02210 comp3463_seq0 TCAACTTCTTTCGGTGCACCCACAAACTCA
tetur02g02210 comp3463_seq0 TCACTCTGGACCATCTTCGATTAACCCGTC
tetur02g02210 comp3463_seq0 TCAGTGTCCTACTTCAGACCAACGATGTCC
tetur02g02210 comp3463_seq0 TCAGTTTCACTCTGGACCATCTTCGATTAA
tetur02g02210 comp3463_seq0 TCATCCTGGTCCATGATTTAACGAACCGAA
tetur02g02210 comp3463_seq0 TCATCGCCAAGAACAATCTTTGGTCCAAAC
tetur02g02210 comp3463_seq0 ACCATCTTCGATTAACCCGTCGTGAACTTT
tetur02g02210 comp3463_seq0 TCCAAACCGAGTTGGACGATTGGGTGTTCC
tetur02g02210 comp3463_seq0 TCCACGATAGAATCAAAGTTCTGGTTCTGG
tetur02g02210 comp3463_seq0 TCCATAAGAGACAAATTCCGAGACCAAATC
tetur02g02210 comp3463_seq0 TCCATGATTTAACGAACCGAAAGTCCTACA
tetur02g02210 comp3463_seq0 TCCGCAAATGGTTGGGAGAAGTTCTAAGTA
tetur02g02210 comp3463_seq0 TCCTACTTCAGACCAACGATGTCCATAAGA
tetur02g02210 comp3463_seq0 TCCTCTGGTAACCTCAAGTAGCTACATGTC
tetur02g02210 comp3463_seq0 TCCTTCAATTCAACTTCTTTCGGTGCACCC
tetur02g02210 comp3463_seq0 ACCCGTCGTGAACTTTGGTGTATTCAGTGT
tetur02g02210 comp3463_seq0 TCGCCAAGAACAATCTTTGGTCCAAACCGA
tetur02g02210 comp3463_seq0 TCGGTGCACCCACAAACTCACCTCTAAACA
tetur02g02210 comp3463_seq0 TCGTGAACTTTGGTGTATTCAGTGTCCTAC
tetur02g02210 comp3463_seq0 ACCGAAAGTCCTACATCAACCTCCGCAAAT
tetur02g02210 comp3463_seq0 TCTAAGTACCTCAGAGTCCAACGGATCATC
tetur02g02210 comp3463_seq0 TCTCAACTCCCGACGAGTTTGATATGGAGA
tetur02g02210 comp3463_seq0 TCTCATCGCCAAGAACAATCTTTGGTCCAA
tetur02g02210 comp3463_seq0 TCTGGACCATCTTCGATTAACCCGTCGTGA
tetur02g02210 comp3463_seq0 TCTGGTAACCTCAAGTAGCTACATGTCCAC
tetur02g02210 comp3463_seq0 TCTTCGATTAACCCGTCGTGAACTTTGGTG
tetur02g02210 comp3463_seq0 TCTTTCGGTGCACCCACAAACTCACCTCTA
tetur02g02210 comp3463_seq0 TGAACTTTGGTGTATTCAGTGTCCTACTTC
tetur02g02210 comp3463_seq0 TGAATCCATCATCGACGAGCAATTAAAGTG
tetur02g02210 comp3463_seq0 ACCTCAAGTAGCTACATGTCCACCTCCTTC
tetur02g02210 comp3463_seq0 TGCACCCACAAACTCACCTCTAAACACCAC
tetur02g02210 comp3463_seq0 TGGACCATCTTCGATTAACCCGTCGTGAAC
tetur02g02210 comp3463_seq0 TGGCATCATCCTGGTCCATGATTTAACGAA
tetur02g02210 comp3463_seq0 TGGGAGAAGTTCTAAGTACCTCAGAGTCCA
tetur02g02210 comp3463_seq0 TGGGTACAAGACCCATTCCTCTGCTCGAAG
tetur02g02210 comp3463_seq0 ACGAACCGAAAGTCCTACATCAACCTCCGC
tetur02g02210 comp3463_seq0 TGGTGTATTCAGTGTCCTACTTCAGACCAA
tetur02g02210 comp3463_seq0 TGGTTGGGAGAAGTTCTAAGTACCTCAGAG
tetur02g02210 comp3463_seq0 ACGAATTATCGTGACCATTCAAACGTGTCG
tetur02g02210 comp3463_seq0 TGTATTCAGTGTCCTACTTCAGACCAACGA
tetur02g02210 comp3463_seq0 TGTCCACCTCCTTCAATTCAACTTCTTTCG
tetur02g02210 comp3463_seq0 TGTCCATAAGAGACAAATTCCGAGACCAAA
tetur02g02210 comp3463_seq0 TGTCCTACTTCAGACCAACGATGTCCATAA
tetur02g02210 comp3463_seq0 TGTCGGCAACATACTCACCAGGTCAGCAAC
tetur02g02210 comp3463_seq0 TGTGGCGCGTATGAGATCGAGATCAACTGC
tetur02g02210 comp3463_seq0 TTAACCCGTCGTGAACTTTGGTGTATTCAG
tetur02g02210 comp3463_seq0 TTAACGAACCGAAAGTCCTACATCAACCTC
tetur02g02210 comp3463_seq0 TTAATCTCAACTCCCGACGAGTTTGATATG
tetur02g02210 comp3463_seq0 ACGATAGAATCAAAGTTCTGGTTCTGGGTG
tetur02g02210 comp3463_seq0 TTCAACTTCTTTCGGTGCACCCACAAACTC
tetur02g02210 comp3463_seq0 ACGATGTCCATAAGAGACAAATTCCGAGAC
tetur02g02210 comp3463_seq0 TTCAGACCAACGATGTCCATAAGAGACAAA
tetur02g02210 comp3463_seq0 TTCAGTGTCCTACTTCAGACCAACGATGTC
tetur02g02210 comp3463_seq0 TTCAGTTTCACTCTGGACCATCTTCGATTA
tetur02g02210 comp3463_seq0 TTCGATTAACCCGTCGTGAACTTTGGTGTA
tetur02g02210 comp3463_seq0 TTCGGTGCACCCACAAACTCACCTCTAAAC
tetur02g02210 comp3463_seq0 TTCTGGTGGTGGGAACCAAGAAGGACCTTC
tetur02g02210 comp3463_seq0 TTGGGAGAAGTTCTAAGTACCTCAGAGTCC
tetur02g02210 comp3463_seq0 TTGGTCCAAACCGAGTTGGACGATTGGGTG
tetur02g02210 comp3463_seq0 TTGGTGTATTCAGTGTCCTACTTCAGACCA
tetur02g02210 comp3463_seq0 TTGTTTGGTCAATCTCATCGCCAAGAACAA
tetur02g02210 comp3463_seq0 TTTACTCAACGTATCATGGCATCATCCTGG
tetur02g02210 comp3463_seq0 TTTGGTGTATTCAGTGTCCTACTTCAGACC
tetur02g02210 comp3463_seq0 ACTCAACGTATCATGGCATCATCCTGGTCC
tetur02g02210 comp3463_seq0 ACTCACCAGGTCAGCAACTTTCGTCTTCCG
tetur02g02210 comp3463_seq0 ACTCCTCTGGTAACCTCAAGTAGCTACATG
tetur02g02210 comp3463_seq0 AAATTCCGAGACCAAATCCACGATAGAATC
tetur02g02210 comp3463_seq0 ACTCTGGACCATCTTCGATTAACCCGTCGT
tetur02g02210 comp3463_seq0 ACTTCTTTCGGTGCACCCACAAACTCACCT
tetur02g02210 comp3463_seq0 AGACAAATTCCGAGACCAAATCCACGATAG
tetur02g02210 comp3463_seq0 AGAGACAAATTCCGAGACCAAATCCACGAT
tetur02g02210 comp3463_seq0 AGATCGAGATCAACTGCCTTGATAATCGGG
tetur02g02210 comp3463_seq0 AACAATCTTTGGTCCAAACCGAGTTGGACG
tetur02g02210 comp3463_seq0 AGCTACATGTCCACCTCCTTCAATTCAACT
tetur02g02210 comp3463_seq0 AGGTCAGCAACTTTCGTCTTCCGTCTCGTC
tetur02g02210 comp3463_seq0 AGTGTCCTACTTCAGACCAACGATGTCCAT
tetur02g02210 comp3463_seq0 AGTTCAGTTTCACTCTGGACCATCTTCGAT
tetur02g02210 comp3463_seq0 AGTTCTAAGTACCTCAGAGTCCAACGGATC
tetur02g02210 comp3463_seq0 AGTTTCACTCTGGACCATCTTCGATTAACC
tetur02g02210 comp3463_seq0 ATACTCACCAGGTCAGCAACTTTCGTCTTC
tetur02g02210 comp3463_seq0 ATCAACCTCCGCAAATGGTTGGGAGAAGTT
tetur02g02210 comp3463_seq0 ATCCACGATAGAATCAAAGTTCTGGTTCTG
tetur02g02210 comp3463_seq0 ATCCTGGTCCATGATTTAACGAACCGAAAG
tetur02g02210 comp3463_seq0 ATCGAGATCAACTGCCTTGATAATCGGGCT
tetur02g02210 comp3463_seq0 ATCGCCAAGAACAATCTTTGGTCCAAACCG
tetur02g02210 comp3463_seq0 AACCCGTCGTGAACTTTGGTGTATTCAGTG
tetur02g02210 comp3463_seq0 ATCTCAACTCCCGACGAGTTTGATATGGAG
tetur02g02210 comp3463_seq0 ATCTTCGATTAACCCGTCGTGAACTTTGGT
tetur02g02210 comp3463_seq0 AACCTCAAGTAGCTACATGTCCACCTCCTT
tetur02g02210 comp3463_seq0 AACGAACCGAAAGTCCTACATCAACCTCCG
tetur02g02210 comp3463_seq0 ATGTGGCGCGTATGAGATCGAGATCAACTG
tetur02g02210 comp3463_seq0 ATTCAACTTCTTTCGGTGCACCCACAAACT
tetur02g02210 comp3463_seq0 ATTCAGTGTCCTACTTCAGACCAACGATGT
tetur02g02210 comp3463_seq0 ATTTAACGAACCGAAAGTCCTACATCAACC
tetur02g02210 comp3463_seq0 CAAACCGAGTTGGACGATTGGGTGTTCCAT
tetur02g02210 comp3463_seq0 CAAACGTGTCGGCAACATACTCACCAGGTC
tetur02g02210 comp3463_seq0 CAAACTCACCTCTAAACACCACGAATTATC
tetur02g02210 comp3463_seq0 CAAATGGTTGGGAGAAGTTCTAAGTACCTC
tetur02g02210 comp3463_seq0 CAAATTCCGAGACCAAATCCACGATAGAAT
tetur02g02210 comp3463_seq0 CAACGATGTCCATAAGAGACAAATTCCGAG
tetur02g02210 comp3463_seq0 CAACGTATCATGGCATCATCCTGGTCCATG
tetur02g02210 comp3463_seq0 CAACTTCTTTCGGTGCACCCACAAACTCAC
tetur02g02210 comp3463_seq0 AACGTGTCGGCAACATACTCACCAGGTCAG
tetur02g02210 comp3463_seq0 CAAGAACAATCTTTGGTCCAAACCGAGTTG
tetur02g02210 comp3463_seq0 CAAGAAGGACCTTCTTGGTCCAGAGATGCA
tetur02g02210 comp3463_seq0 CAAGTAGCTACATGTCCACCTCCTTCAATT
tetur02g02210 comp3463_seq0 CAATCTTTGGTCCAAACCGAGTTGGACGAT
tetur02g02210 comp3463_seq0 CACAAACTCACCTCTAAACACCACGAATTA
tetur02g02210 comp3463_seq0 CACCACGAATTATCGTGACCATTCAAACGT
tetur02g02210 comp3463_seq0 CACCCACAAACTCACCTCTAAACACCACGA
tetur02g02210 comp3463_seq0 CACCTCCTTCAATTCAACTTCTTTCGGTGC
tetur02g02210 comp3463_seq0 CACGAATTATCGTGACCATTCAAACGTGTC
tetur02g02210 comp3463_seq0 CACGATAGAATCAAAGTTCTGGTTCTGGGT
tetur02g02210 comp3463_seq0 CACTCCTCTGGTAACCTCAAGTAGCTACAT
tetur02g02210 comp3463_seq0 CACTCTGGACCATCTTCGATTAACCCGTCG
tetur02g02210 comp3463_seq0 AACTTCTTTCGGTGCACCCACAAACTCACC
tetur02g02210 comp3463_seq0 CAGGTCAGCAACTTTCGTCTTCCGTCTCGT
tetur02g02210 comp3463_seq0 CAGTGTCCTACTTCAGACCAACGATGTCCA
tetur02g02210 comp3463_seq0 CAGTTCAGTTTCACTCTGGACCATCTTCGA
tetur02g02210 comp3463_seq0 CAGTTTCACTCTGGACCATCTTCGATTAAC
tetur02g02210 comp3463_seq0 CATACTCACCAGGTCAGCAACTTTCGTCTT
tetur02g02210 comp3463_seq0 AAGAACAATCTTTGGTCCAAACCGAGTTGG
tetur02g02210 comp3463_seq0 CATCAACCTCCGCAAATGGTTGGGAGAAGT
tetur02g02210 comp3463_seq0 CATCATCCTGGTCCATGATTTAACGAACCG
tetur02g02210 comp3463_seq0 CATCCTGGTCCATGATTTAACGAACCGAAA
tetur02g02210 comp3463_seq0 CATCGCCAAGAACAATCTTTGGTCCAAACC
tetur02g02210 comp3463_seq0 AAGAAGGACCTTCTTGGTCCAGAGATGCAT
tetur02g02210 comp3463_seq0 CATCTTCGATTAACCCGTCGTGAACTTTGG
tetur02g02210 comp3463_seq0 CATGATTTAACGAACCGAAAGTCCTACATC
tetur02g02210 comp3463_seq0 CCAAACCGAGTTGGACGATTGGGTGTTCCA
tetur02g02210 comp3463_seq0 CCAACGATGTCCATAAGAGACAAATTCCGA
tetur02g02210 comp3463_seq0 CCAAGAACAATCTTTGGTCCAAACCGAGTT
tetur02g02210 comp3463_seq0 CCAAGAAGGACCTTCTTGGTCCAGAGATGC
tetur02g02210 comp3463_seq0 CCACAAACTCACCTCTAAACACCACGAATT
tetur02g02210 comp3463_seq0 CCACCTCCTTCAATTCAACTTCTTTCGGTG
tetur02g02210 comp3463_seq0 CCACGAATTATCGTGACCATTCAAACGTGT
tetur02g02210 comp3463_seq0 CCACGATAGAATCAAAGTTCTGGTTCTGGG
tetur02g02210 comp3463_seq0 CCACTCCTCTGGTAACCTCAAGTAGCTACA
tetur02g02210 comp3463_seq0 CCATAAGAGACAAATTCCGAGACCAAATCC
tetur02g02210 comp3463_seq0 CCATCATCACCCACTCCTCTGGTAACCTCA
tetur02g02210 comp3463_seq0 CCATCTTCGATTAACCCGTCGTGAACTTTG
tetur02g02210 comp3463_seq0 CCATGATTTAACGAACCGAAAGTCCTACAT
tetur02g02210 comp3463_seq0 CCCACTCCTCTGGTAACCTCAAGTAGCTAC
tetur02g02210 comp3463_seq0 CCCGTCGTGAACTTTGGTGTATTCAGTGTC
tetur02g02210 comp3463_seq0 CCCTTTAATCTCAACTCCCGACGAGTTTGA
tetur02g02210 comp3463_seq0 CCGAAGAATGTGGCGCGTATGAGATCGAGA
tetur02g02210 comp3463_seq0 CCGACGAGTTTGATATGGAGATATTCGTGG
tetur02g02210 comp3463_seq0 CCGCAAATGGTTGGGAGAAGTTCTAAGTAC
tetur02g02210 comp3463_seq0 CCGTCGTGAACTTTGGTGTATTCAGTGTCC
tetur02g02210 comp3463_seq0 CCTACTTCAGACCAACGATGTCCATAAGAG
tetur02g02210 comp3463_seq0 CCTCAAGTAGCTACATGTCCACCTCCTTCA
tetur02g02210 comp3463_seq0 CCTCCGCAAATGGTTGGGAGAAGTTCTAAG
tetur02g02210 comp3463_seq0 CCTCCTTCAATTCAACTTCTTTCGGTGCAC
tetur02g02210 comp3463_seq0 CCTCTGGTAACCTCAAGTAGCTACATGTCC
tetur02g02210 comp3463_seq0 CCTGGTCCATGATTTAACGAACCGAAAGTC
tetur02g02210 comp3463_seq0 CCTTCAATTCAACTTCTTTCGGTGCACCCA
tetur02g02210 comp3463_seq0 CCTTTAATCTCAACTCCCGACGAGTTTGAT
tetur02g02210 comp3463_seq0 CGAACCGAAAGTCCTACATCAACCTCCGCA
tetur02g02210 comp3463_seq0 CGAAGAATGTGGCGCGTATGAGATCGAGAT
tetur02g02210 comp3463_seq0 CGAATTATCGTGACCATTCAAACGTGTCGG
tetur02g02210 comp3463_seq0 CGACGAGTTTGATATGGAGATATTCGTGGG
tetur02g02210 comp3463_seq0 CGAGTTTGATATGGAGATATTCGTGGGCAA
tetur02g02210 comp3463_seq0 CGATGTCCATAAGAGACAAATTCCGAGACC
tetur02g02210 comp3463_seq0 CGATTAACCCGTCGTGAACTTTGGTGTATT
tetur02g02210 comp3463_seq0 CGCAAATGGTTGGGAGAAGTTCTAAGTACC
tetur02g02210 comp3463_seq0 CGCCAAGAACAATCTTTGGTCCAAACCGAG
tetur02g02210 comp3463_seq0 CGGTGCACCCACAAACTCACCTCTAAACAC
tetur02g02210 comp3463_seq0 CGTCGTGAACTTTGGTGTATTCAGTGTCCT
tetur02g02210 comp3463_seq0 CGTGAACTTTGGTGTATTCAGTGTCCTACT
tetur02g02210 comp3463_seq0 CTAAGTACCTCAGAGTCCAACGGATCATCC
tetur02g02210 comp3463_seq0 CTACATGTCCACCTCCTTCAATTCAACTTC
tetur02g02210 comp3463_seq0 AAGTACCTCAGAGTCCAACGGATCATCCTC
tetur02g02210 comp3463_seq0 CTACTTCAGACCAACGATGTCCATAAGAGA
tetur02g02210 comp3463_seq0 AAGTAGCTACATGTCCACCTCCTTCAATTC
tetur02g02210 comp3463_seq0 CTCAACGTATCATGGCATCATCCTGGTCCA
tetur02g02210 comp3463_seq0 CTCAACTCCCGACGAGTTTGATATGGAGAT
tetur02g02210 comp3463_seq0 CTCAAGTAGCTACATGTCCACCTCCTTCAA
tetur02g02210 comp3463_seq0 CTCATCGCCAAGAACAATCTTTGGTCCAAA
tetur02g02210 comp3463_seq0 CTCCGCAAATGGTTGGGAGAAGTTCTAAGT
tetur02g02210 comp3463_seq0 CTCCTCTGGTAACCTCAAGTAGCTACATGT
tetur02g02210 comp3463_seq0 CTCCTTCAATTCAACTTCTTTCGGTGCACC
tetur02g02210 comp3463_seq0 CTCTGGACCATCTTCGATTAACCCGTCGTG
tetur02g02210 comp3463_seq0 CTCTGGTAACCTCAAGTAGCTACATGTCCA
tetur02g02210 comp3463_seq0 AAGTTCTAAGTACCTCAGAGTCCAACGGAT
tetur02g02210 comp3463_seq0 CTGGACCATCTTCGATTAACCCGTCGTGAA
tetur02g02210 comp3463_seq0 CTGGTAACCTCAAGTAGCTACATGTCCACC
tetur02g02210 comp3463_seq0 CTGGTCCATGATTTAACGAACCGAAAGTCC
tetur02g02210 comp3463_seq0 CTTCAATTCAACTTCTTTCGGTGCACCCAC
tetur02g02210 comp3463_seq0 CTTCAGACCAACGATGTCCATAAGAGACAA
tetur02g02210 comp3463_seq0 CTTCGATTAACCCGTCGTGAACTTTGGTGT
tetur02g02210 comp3463_seq0 CTTCTTTCGGTGCACCCACAAACTCACCTC
tetur02g02210 comp3463_seq0 CTTGTTTGGTCAATCTCATCGCCAAGAACA
tetur02g02210 comp3463_seq0 CTTTAATCTCAACTCCCGACGAGTTTGATA
tetur02g02210 comp3463_seq0 CTTTCGGTGCACCCACAAACTCACCTCTAA
tetur02g02210 comp3463_seq0 CTTTGGTGTATTCAGTGTCCTACTTCAGAC
tetur02g02210 comp3463_seq0 GAACAATCTTTGGTCCAAACCGAGTTGGAC
tetur02g02210 comp3463_seq0 GAACCGAAAGTCCTACATCAACCTCCGCAA
tetur02g02210 comp3463_seq0 GAACTTTGGTGTATTCAGTGTCCTACTTCA
tetur02g02210 comp3463_seq0 GAAGAATGTGGCGCGTATGAGATCGAGATC
tetur02g02210 comp3463_seq0 GAATCCATCATCGACGAGCAATTAAAGTGA
tetur02g02210 comp3463_seq0 GAATGTGGCGCGTATGAGATCGAGATCAAC
tetur02g02210 comp3463_seq0 GAATTATCGTGACCATTCAAACGTGTCGGC
tetur02g02210 comp3463_seq0 GACAAATTCCGAGACCAAATCCACGATAGA
tetur02g02210 comp3463_seq0 GACCAACGATGTCCATAAGAGACAAATTCC
tetur02g02210 comp3463_seq0 GACCATCTTCGATTAACCCGTCGTGAACTT
tetur02g02210 comp3463_seq0 GACGAGTTTGATATGGAGATATTCGTGGGC
tetur02g02210 comp3463_seq0 GAGACAAATTCCGAGACCAAATCCACGATA
tetur02g02210 comp3463_seq0 GAGTTTGATATGGAGATATTCGTGGGCAAA
tetur02g02210 comp3463_seq0 GATCGAGATCAACTGCCTTGATAATCGGGC
tetur02g02210 comp3463_seq0 AATGGTTGGGAGAAGTTCTAAGTACCTCAG
tetur02g02210 comp3463_seq0 AATGTGGCGCGTATGAGATCGAGATCAACT
tetur02g02210 comp3463_seq0 GATGTCCATAAGAGACAAATTCCGAGACCA
tetur02g02210 comp3463_seq0 GATTAACCCGTCGTGAACTTTGGTGTATTC
tetur02g02210 comp3463_seq0 GATTTAACGAACCGAAAGTCCTACATCAAC
tetur02g02210 comp3463_seq0 GCAAATGGTTGGGAGAAGTTCTAAGTACCT
tetur02g02210 comp3463_seq0 GCACCCACAAACTCACCTCTAAACACCACG
tetur02g02210 comp3463_seq0 GCATCATCCTGGTCCATGATTTAACGAACC
tetur02g02210 comp3463_seq0 GCCAAGAACAATCTTTGGTCCAAACCGAGT
tetur02g02210 comp3463_seq0 GCGCGTATGAGATCGAGATCAACTGCCTTG
tetur02g02210 comp3463_seq0 GCTACATGTCCACCTCCTTCAATTCAACTT
tetur02g02210 comp3463_seq0 GGACCATCTTCGATTAACCCGTCGTGAACT
tetur02g02210 comp3463_seq0 GGCATCATCCTGGTCCATGATTTAACGAAC
tetur02g02210 comp3463_seq0 GGCGCGTATGAGATCGAGATCAACTGCCTT
tetur02g02210 comp3463_seq0 GGGTACAAGACCCATTCCTCTGCTCGAAGT
tetur02g02210 comp3463_seq0 GGTAACCTCAAGTAGCTACATGTCCACCTC
tetur02g02210 comp3463_seq0 GGTCAATCTCATCGCCAAGAACAATCTTTG
tetur02g02210 comp3463_seq0 GGTCCAAACCGAGTTGGACGATTGGGTGTT
tetur02g02210 comp3463_seq0 GGTCCATGATTTAACGAACCGAAAGTCCTA
tetur02g02210 comp3463_seq0 ACACCACGAATTATCGTGACCATTCAAACG
tetur02g02210 comp3463_seq0 GGTGAATCCATCATCGACGAGCAATTAAAG
tetur02g02210 comp3463_seq0 GGTGCACCCACAAACTCACCTCTAAACACC
tetur02g02210 comp3463_seq0 GGTGTATTCAGTGTCCTACTTCAGACCAAC
tetur02g02210 comp3463_seq0 GGTTGGGAGAAGTTCTAAGTACCTCAGAGT
tetur02g02210 comp3463_seq0 GTAACCTCAAGTAGCTACATGTCCACCTCC
tetur02g02210 comp3463_seq0 GTAGCTACATGTCCACCTCCTTCAATTCAA
tetur02g02210 comp3463_seq0 GTATTCAGTGTCCTACTTCAGACCAACGAT
tetur02g02210 comp3463_seq0 GTCCAAACCGAGTTGGACGATTGGGTGTTC
tetur02g02210 comp3463_seq0 GTCCACCTCCTTCAATTCAACTTCTTTCGG
tetur02g02210 comp3463_seq0 GTCCATAAGAGACAAATTCCGAGACCAAAT
tetur02g02210 comp3463_seq0 GTCCATGATTTAACGAACCGAAAGTCCTAC
tetur02g02210 comp3463_seq0 GTCCTACTTCAGACCAACGATGTCCATAAG
tetur02g02210 comp3463_seq0 GTCGTGAACTTTGGTGTATTCAGTGTCCTA
tetur02g02390 comp271_seq3 GTGTCAAATGCTTCGTATGCAGAACACCGA
tetur02g02390 comp271_seq3 GTTGAACAGATCGAGGATGTTCAAGAGACC
tetur02g02390 comp271_seq3 GTTTCCTATTCCGCCAGTAAGGACAATGCT
tetur02g02390 comp271_seq3 TAAGAGTGTCAAATGCTTCGTATGCAGAAC
tetur02g02390 comp271_seq3 TAAGGACAATGCTCGTGAAGGGCCAAGGGA
tetur02g02390 comp271_seq3 TAGATCATCGATTCAAGTTTCCTATTCCGC
tetur02g02390 comp271_seq3 TATGCAGAACACCGACTAAAGGAATCTTCA
tetur02g02390 comp271_seq3 TATTCCGCCAGTAAGGACAATGCTCGTGAA
tetur02g02390 comp271_seq3 TCAAATGCTTCGTATGCAGAACACCGACTA
tetur02g02390 comp271_seq3 TCAAGTTTCCTATTCCGCCAGTAAGGACAA
tetur02g02390 comp271_seq3 TCGATTCCGGTTCTGATTCTGGTGAGGAGG
tetur02g02390 comp271_seq3 TCGGTGGGACTATCAGCCCGATATTTGCAA
tetur02g02390 comp271_seq3 TGAACAGATCGAGGATGTTCAAGAGACCTG
tetur02g02390 comp271_seq3 TGAACAGATCGATTCCGGTTCTGATTCTGG
tetur02g02390 comp271_seq3 ACCTGAACAGATCGATTCCGGTTCTGATTC
tetur02g02390 comp271_seq3 TGCTTCGTATGCAGAACACCGACTAAAGGA
tetur02g02390 comp271_seq3 TGGTGGTAGATCATCGATTCAAGTTTCCTA
tetur02g02390 comp271_seq3 TGTACCTGAACAGATCGATTCCGGTTCTGA
tetur02g02390 comp271_seq3 TGTCAAATGCTTCGTATGCAGAACACCGAC
tetur02g02390 comp271_seq3 TGTTGAACAGATCGAGGATGTTCAAGAGAC
tetur02g02390 comp271_seq3 TTCCGCCAGTAAGGACAATGCTCGTGAAGG
tetur02g02390 comp271_seq3 TTCCTATTCCGCCAGTAAGGACAATGCTCG
tetur02g02390 comp271_seq3 TTCGTATGCAGAACACCGACTAAAGGAATC
tetur02g02390 comp271_seq3 TTGTTGAACAGATCGAGGATGTTCAAGAGA
tetur02g02390 comp271_seq3 TTTCCTATTCCGCCAGTAAGGACAATGCTC
tetur02g02390 comp271_seq3 TTTGTTGAACAGATCGAGGATGTTCAAGAG
tetur02g02390 comp271_seq3 AGAACACCGACTAAAGGAATCTTCAAACCC
tetur02g02390 comp271_seq3 AGAATGTACCTGAACAGATCGATTCCGGTT
tetur02g02390 comp271_seq3 AGAGAATGTACCTGAACAGATCGATTCCGG
tetur02g02390 comp271_seq3 AGAGGAGGAAGAGACCGTCATCTTCAAACC
tetur02g02390 comp271_seq3 AGAGTGTCAAATGCTTCGTATGCAGAACAC
tetur02g02390 comp271_seq3 AGATCATCGATTCAAGTTTCCTATTCCGCC
tetur02g02390 comp271_seq3 AGATCGATTCCGGTTCTGATTCTGGTGAGG
tetur02g02390 comp271_seq3 AACACCGACTAAAGGAATCTTCAAACCCGC
tetur02g02390 comp271_seq3 AGGAAGGCCCAAGAGGGAACAAATTCTCGG
tetur02g02390 comp271_seq3 AACAGATCGATTCCGGTTCTGATTCTGGTG
tetur02g02390 comp271_seq3 AGTGTCAAATGCTTCGTATGCAGAACACCG
tetur02g02390 comp271_seq3 AGTTTCCTATTCCGCCAGTAAGGACAATGC
tetur02g02390 comp271_seq3 ATCGATTCCGGTTCTGATTCTGGTGAGGAG
tetur02g02390 comp271_seq3 ATGCTTCGTATGCAGAACACCGACTAAAGG
tetur02g02390 comp271_seq3 ATGGTGGTAGATCATCGATTCAAGTTTCCT
tetur02g02390 comp271_seq3 ATGTACCTGAACAGATCGATTCCGGTTCTG
tetur02g02390 comp271_seq3 ATTCCGCCAGTAAGGACAATGCTCGTGAAG
tetur02g02390 comp271_seq3 CAAATGCTTCGTATGCAGAACACCGACTAA
tetur02g02390 comp271_seq3 CAAGTTTCCTATTCCGCCAGTAAGGACAAT
tetur02g02390 comp271_seq3 CACCGACTAAAGGAATCTTCAAACCCGCAG
tetur02g02390 comp271_seq3 CAGAACACCGACTAAAGGAATCTTCAAACC
tetur02g02390 comp271_seq3 CAGATCGAGGATGTTCAAGAGACCTGGAAA
tetur02g02390 comp271_seq3 CAGATCGATTCCGGTTCTGATTCTGGTGAG
tetur02g02390 comp271_seq3 CAGTAAGGACAATGCTCGTGAAGGGCCAAG
tetur02g02390 comp271_seq3 CATCCGATGAAGAGGAGGAAGAGACCGTCA
tetur02g02390 comp271_seq3 AAGAGGAGGAAGAGACCGTCATCTTCAAAC
tetur02g02390 comp271_seq3 CCAGTAAGGACAATGCTCGTGAAGGGCCAA
tetur02g02390 comp271_seq3 CCGACTAAAGGAATCTTCAAACCCGCAGAT
tetur02g02390 comp271_seq3 CCGTAAGAGTGTCAAATGCTTCGTATGCAG
tetur02g02390 comp271_seq3 CCTATTCCGCCAGTAAGGACAATGCTCGTG
tetur02g02390 comp271_seq3 CCTGAACAGATCGATTCCGGTTCTGATTCT
tetur02g02390 comp271_seq3 AAGCTTTGCATCGGTCGGAATGCTCGAGAG
tetur02g02390 comp271_seq3 AAGGAAGGCCCAAGAGGGAACAAATTCTCG
tetur02g02390 comp271_seq3 AAGGACAATGCTCGTGAAGGGCCAAGGGAT
tetur02g02390 comp271_seq3 CGTAAGAGTGTCAAATGCTTCGTATGCAGA
tetur02g02390 comp271_seq3 CGTATGCAGAACACCGACTAAAGGAATCTT
tetur02g02390 comp271_seq3 CTATTCCGCCAGTAAGGACAATGCTCGTGA
tetur02g02390 comp271_seq3 CTGAACAGATCGATTCCGGTTCTGATTCTG
tetur02g02390 comp271_seq3 CTGAATACCGTAAGAGTGTCAAATGCTTCG
tetur02g02390 comp271_seq3 AAGTTTCCTATTCCGCCAGTAAGGACAATG
tetur02g02390 comp271_seq3 CTTCGTATGCAGAACACCGACTAAAGGAAT
tetur02g02390 comp271_seq3 GAACACCGACTAAAGGAATCTTCAAACCCG
tetur02g02390 comp271_seq3 GAACAGATCGAGGATGTTCAAGAGACCTGG
tetur02g02390 comp271_seq3 GAACAGATCGATTCCGGTTCTGATTCTGGT
tetur02g02390 comp271_seq3 GAATACCGTAAGAGTGTCAAATGCTTCGTA
tetur02g02390 comp271_seq3 GAATGTACCTGAACAGATCGATTCCGGTTC
tetur02g02390 comp271_seq3 GACAATGCTCGTGAAGGGCCAAGGGATATG
tetur02g02390 comp271_seq3 GAGAATGTACCTGAACAGATCGATTCCGGT
tetur02g02390 comp271_seq3 AAAGGAAGGCCCAAGAGGGAACAAATTCTC
tetur02g02390 comp271_seq3 GAGGAGGAAGAGACCGTCATCTTCAAACCA
tetur02g02390 comp271_seq3 AATGCTTCGTATGCAGAACACCGACTAAAG
tetur02g02390 comp271_seq3 GAGTGTCAAATGCTTCGTATGCAGAACACC
tetur02g02390 comp271_seq3 GATCGATTCCGGTTCTGATTCTGGTGAGGA
tetur02g02390 comp271_seq3 AATGTACCTGAACAGATCGATTCCGGTTCT
tetur02g02390 comp271_seq3 GATGGCAATTGGAAGCTGAAGCCCGGAAAG
tetur02g02390 comp271_seq3 GATTCCGGTTCTGATTCTGGTGAGGAGGGT
tetur02g02390 comp271_seq3 GCAGAACACCGACTAAAGGAATCTTCAAAC
tetur02g02390 comp271_seq3 GCTTCGTATGCAGAACACCGACTAAAGGAA
tetur02g02390 comp271_seq3 GGACAATGCTCGTGAAGGGCCAAGGGATAT
tetur02g02390 comp271_seq3 GGAGCCACTAATTGACTGTTCATCTTATTG
tetur02g02390 comp271_seq3 GGATGGCAATTGGAAGCTGAAGCCCGGAAA
tetur02g02390 comp271_seq3 ACAATGCTCGTGAAGGGCCAAGGGATATGG
tetur02g02390 comp271_seq3 GTAAGAGTGTCAAATGCTTCGTATGCAGAA
tetur02g02390 comp271_seq3 GTACCTGAACAGATCGATTCCGGTTCTGAT
tetur02g02390 comp271_seq3 GTAGATCATCGATTCAAGTTTCCTATTCCG
tetur02g02390 comp271_seq3 GTATGCAGAACACCGACTAAAGGAATCTTC
tetur02g02390 comp271_seq3 GTCAAATGCTTCGTATGCAGAACACCGACT
tetur02g03640 comp2853_seq0 GTGCCTAAAGAGGACAGCAAACGAGTGATC
tetur02g03640 comp2853_seq0 GTTACTAACCACGAAGATGATGAATACCGA
tetur02g03640 comp2853_seq0 GTTTGAGGCTTGTCGTAGTAACGATGTCAC
tetur02g03640 comp2853_seq0 TACCGATGGGCTGGTGTTGAAGATCCAAAG
tetur02g03640 comp2853_seq0 TACTCTAGACAATGAGGATATCGCACAAAC
tetur02g03640 comp2853_seq0 TAGAGACAAATGAACCGATTCCAACTGAAC
tetur02g03640 comp2853_seq0 TATCGCACAAACTGAATGGACACTCAGACC
tetur02g03640 comp2853_seq0 TCCAACTGAACTTCGTCGTGGTGCCATTCA
tetur02g03640 comp2853_seq0 TCCCACGTTGTTTGTGTATTCATTCGCTAA
tetur02g03640 comp2853_seq0 TCCTTAAGTACCTGTTTCCAGTGCCTAAAG
tetur02g03640 comp2853_seq0 TCGTGGTGCCATTCAGTTAAGTCGAGTTGC
tetur02g03640 comp2853_seq0 TCTAGACAATGAGGATATCGCACAAACTGA
tetur02g03640 comp2853_seq0 ACCGCATATTTCCAACTGGCCAACGTTGTC
tetur02g03640 comp2853_seq0 TCTTCCCTTTGGACCTACCGCATATTTCCA
tetur02g03640 comp2853_seq0 ACCTACCGCATATTTCCAACTGGCCAACGT
tetur02g03640 comp2853_seq0 TGCCTAAAGAGGACAGCAAACGAGTGATCA
tetur02g03640 comp2853_seq0 TGGACCTACCGCATATTTCCAACTGGCCAA
tetur02g03640 comp2853_seq0 TGGGTACTCTAGACAATGAGGATATCGCAC
tetur02g03640 comp2853_seq0 TGTTTGAGGCTTGTCGTAGTAACGATGTCA
tetur02g03640 comp2853_seq0 TTCCAACTGAACTTCGTCGTGGTGCCATTC
tetur02g03640 comp2853_seq0 TTCCCTTTGGACCTACCGCATATTTCCAAC
tetur02g03640 comp2853_seq0 TTGGACCTACCGCATATTTCCAACTGGCCA
tetur02g03640 comp2853_seq0 TTGGGTACTCTAGACAATGAGGATATCGCA
tetur02g03640 comp2853_seq0 ACTCCTCAGCACTGGCCAGGTCTAATCAGT
tetur02g03640 comp2853_seq0 ACTCTAGACAATGAGGATATCGCACAAACT
tetur02g03640 comp2853_seq0 AGCTGTTTGAGGCTTGTCGTAGTAACGATG
tetur02g03640 comp2853_seq0 AGTGCCTAAAGAGGACAGCAAACGAGTGAT
tetur02g03640 comp2853_seq0 AGTTACTAACCACGAAGATGATGAATACCG
tetur02g03640 comp2853_seq0 ATATCGCACAAACTGAATGGACACTCAGAC
tetur02g03640 comp2853_seq0 ATCGCACAAACTGAATGGACACTCAGACCT
tetur02g03640 comp2853_seq0 ATCTTCCCTTTGGACCTACCGCATATTTCC
tetur02g03640 comp2853_seq0 AACGAGTGATCACATTCGCCAATTTAGATG
tetur02g03640 comp2853_seq0 CAAACGAGTGATCACATTCGCCAATTTAGA
tetur02g03640 comp2853_seq0 AACTCCTCAGCACTGGCCAGGTCTAATCAG
tetur02g03640 comp2853_seq0 CAGCAAACGAGTGATCACATTCGCCAATTT
tetur02g03640 comp2853_seq0 CATATTTCCAACTGGCCAACGTTGTCATGA
tetur02g03640 comp2853_seq0 CATCTTCCCTTTGGACCTACCGCATATTTC
tetur02g03640 comp2853_seq0 CCAACTGAACTTCGTCGTGGTGCCATTCAG
tetur02g03640 comp2853_seq0 CCACGTTGTTTGTGTATTCATTCGCTAATC
tetur02g03640 comp2853_seq0 CCCTTTGGACCTACCGCATATTTCCAACTG
tetur02g03640 comp2853_seq0 CCGCATATTTCCAACTGGCCAACGTTGTCA
tetur02g03640 comp2853_seq0 CCTACCGCATATTTCCAACTGGCCAACGTT
tetur02g03640 comp2853_seq0 CCTCACGTTTGATTCAGCAACAATCAAATC
tetur02g03640 comp2853_seq0 CCTTTGGACCTACCGCATATTTCCAACTGG
tetur02g03640 comp2853_seq0 CGCATATTTCCAACTGGCCAACGTTGTCAT
tetur02g03640 comp2853_seq0 CGTGGTGCCATTCAGTTAAGTCGAGTTGCT
tetur02g03640 comp2853_seq0 CGTGTAAACATAATGATTCGTCGTCAACAG
tetur02g03640 comp2853_seq0 CTACCGCATATTTCCAACTGGCCAACGTTG
tetur02g03640 comp2853_seq0 CTAGACAATGAGGATATCGCACAAACTGAA
tetur02g03640 comp2853_seq0 CTCATCTTCCCTTTGGACCTACCGCATATT
tetur02g03640 comp2853_seq0 CTCTAGACAATGAGGATATCGCACAAACTG
tetur02g03640 comp2853_seq0 CTCTCATCTTCCCTTTGGACCTACCGCATA
tetur02g03640 comp2853_seq0 CTGTTTGAGGCTTGTCGTAGTAACGATGTC
tetur02g03640 comp2853_seq0 CTTCCCTTTGGACCTACCGCATATTTCCAA
tetur02g03640 comp2853_seq0 CTTTGGACCTACCGCATATTTCCAACTGGC
tetur02g03640 comp2853_seq0 GAAACTCCTCAGCACTGGCCAGGTCTAATC
tetur02g03640 comp2853_seq0 GACAGCAAACGAGTGATCACATTCGCCAAT
tetur02g03640 comp2853_seq0 GACCTACCGCATATTTCCAACTGGCCAACG
tetur02g03640 comp2853_seq0 GCAAACGAGTGATCACATTCGCCAATTTAG
tetur02g03640 comp2853_seq0 GCATATTTCCAACTGGCCAACGTTGTCATG
tetur02g03640 comp2853_seq0 AATTGGGTACTCTAGACAATGAGGATATCG
tetur02g03640 comp2853_seq0 GCTGTTTGAGGCTTGTCGTAGTAACGATGT
tetur02g03640 comp2853_seq0 GGAAACTCCTCAGCACTGGCCAGGTCTAAT
tetur02g03640 comp2853_seq0 GGACAGCAAACGAGTGATCACATTCGCCAA
tetur02g03640 comp2853_seq0 GGACCTACCGCATATTTCCAACTGGCCAAC
tetur02g03640 comp2853_seq0 GGGTACTCTAGACAATGAGGATATCGCACA
tetur02g03640 comp2853_seq0 GGTACTCTAGACAATGAGGATATCGCACAA
tetur02g03640 comp2853_seq0 GTACTCTAGACAATGAGGATATCGCACAAA
tetur02g03640 comp2853_seq0 ACAGCAAACGAGTGATCACATTCGCCAATT
tetur02g04070 comp7249_seq0 GTGTCAGCAGGATGGAAATCTCGACTTTCG
tetur02g04070 comp7249_seq0 GTTCGGTTAAGGATAAACTTTGTACCCGAG
tetur02g04070 comp7249_seq0 TAATCAGAGCTGATTCAAGAGTGTCAGCAG
tetur02g04070 comp7249_seq0 TCAAAGCTCTATGGGAAGTTAGTTGTTTGG
tetur02g04070 comp7249_seq0 TCAAGAGTGTCAGCAGGATGGAAATCTCGA
tetur02g04070 comp7249_seq0 TCACTGAAATCGGACAATGCGCTGGACAAA
tetur02g04070 comp7249_seq0 TCAGCAGGATGGAAATCTCGACTTTCGTCA
tetur02g04070 comp7249_seq0 TCCCGTCACCGGTTATCCCACTAATTTATC
tetur02g04070 comp7249_seq0 TCGTCTAATCAGAGCTGATTCAAGAGTGTC
tetur02g04070 comp7249_seq0 TCTAATCAGAGCTGATTCAAGAGTGTCAGC
tetur02g04070 comp7249_seq0 TGAAATCGGACAATGCGCTGGACAAAGAAC
tetur02g04070 comp7249_seq0 TGAATCACTGAAATCGGACAATGCGCTGGA
tetur02g04070 comp7249_seq0 TGATTCAAGAGTGTCAGCAGGATGGAAATC
tetur02g04070 comp7249_seq0 TGGACTCAATCTTCTATTCGTTGAACTGTC
tetur02g04070 comp7249_seq0 TTCAAGAGTGTCAGCAGGATGGAAATCTCG
tetur02g04070 comp7249_seq0 AGAGCTGATTCAAGAGTGTCAGCAGGATGG
tetur02g04070 comp7249_seq0 AGAGTGTCAGCAGGATGGAAATCTCGACTT
tetur02g04070 comp7249_seq0 AGATGAATCACTGAAATCGGACAATGCGCT
tetur02g04070 comp7249_seq0 AGCAGGATGGAAATCTCGACTTTCGTCATT
tetur02g04070 comp7249_seq0 AGCGGGATCTAGTTAATTGTCCTCCTAATC
tetur02g04070 comp7249_seq0 AGGATGGAAATCTCGACTTTCGTCATTCAT
tetur02g04070 comp7249_seq0 AGTGTCAGCAGGATGGAAATCTCGACTTTC
tetur02g04070 comp7249_seq0 ATCGGACAATGCGCTGGACAAAGAACCATT
tetur02g04070 comp7249_seq0 ATTCAAGAGTGTCAGCAGGATGGAAATCTC
tetur02g04070 comp7249_seq0 CAAAGCTCTATGGGAAGTTAGTTGTTTGGT
tetur02g04070 comp7249_seq0 CAAGAGTGTCAGCAGGATGGAAATCTCGAC
tetur02g04070 comp7249_seq0 CACTGAAATCGGACAATGCGCTGGACAAAG
tetur02g04070 comp7249_seq0 CAGAATACACTTTGAAGGTGCAATTACTCG
tetur02g04070 comp7249_seq0 CAGAGCTGATTCAAGAGTGTCAGCAGGATG
tetur02g04070 comp7249_seq0 CAGCAGGATGGAAATCTCGACTTTCGTCAT
tetur02g04070 comp7249_seq0 CAGGATGGAAATCTCGACTTTCGTCATTCA
tetur02g04070 comp7249_seq0 AAGAGTGTCAGCAGGATGGAAATCTCGACT
tetur02g04070 comp7249_seq0 CCAGAATACACTTTGAAGGTGCAATTACTC
tetur02g04070 comp7249_seq0 CCCGTCACCGGTTATCCCACTAATTTATCA
tetur02g04070 comp7249_seq0 CCGTCACCGGTTATCCCACTAATTTATCAC
tetur02g04070 comp7249_seq0 AAGCGGGATCTAGTTAATTGTCCTCCTAAT
tetur02g04070 comp7249_seq0 CGACTTTCGTCATTCATTCTACCATTAACC
tetur02g04070 comp7249_seq0 CGGGATCTAGTTAATTGTCCTCCTAATCAT
tetur02g04070 comp7249_seq0 CGTCTAATCAGAGCTGATTCAAGAGTGTCA
tetur02g04070 comp7249_seq0 CTAATCAGAGCTGATTCAAGAGTGTCAGCA
tetur02g04070 comp7249_seq0 CTGAAATCGGACAATGCGCTGGACAAAGAA
tetur02g04070 comp7249_seq0 CTGATTCAAGAGTGTCAGCAGGATGGAAAT
tetur02g04070 comp7249_seq0 CTTCGTCTAATCAGAGCTGATTCAAGAGTG
tetur02g04070 comp7249_seq0 AATCAGAGCTGATTCAAGAGTGTCAGCAGG
tetur02g04070 comp7249_seq0 GAAATCGGACAATGCGCTGGACAAAGAACC
tetur02g04070 comp7249_seq0 GAAATCTCGACTTTCGTCATTCATTCTACC
tetur02g04070 comp7249_seq0 GAATACACTTTGAAGGTGCAATTACTCGTG
tetur02g04070 comp7249_seq0 GAATCACTGAAATCGGACAATGCGCTGGAC
tetur02g04070 comp7249_seq0 AATCGGACAATGCGCTGGACAAAGAACCAT
tetur02g04070 comp7249_seq0 GACTCAATCTTCTATTCGTTGAACTGTCTG
tetur02g04070 comp7249_seq0 GAGCTGATTCAAGAGTGTCAGCAGGATGGA
tetur02g04070 comp7249_seq0 GAGTGTCAGCAGGATGGAAATCTCGACTTT
tetur02g04070 comp7249_seq0 GATGAATCACTGAAATCGGACAATGCGCTG
tetur02g04070 comp7249_seq0 GATGGAAATCTCGACTTTCGTCATTCATTC
tetur02g04070 comp7249_seq0 GATTCAAGAGTGTCAGCAGGATGGAAATCT
tetur02g04070 comp7249_seq0 GCAGGATGGAAATCTCGACTTTCGTCATTC
tetur02g04070 comp7249_seq0 GCGGGATCTAGTTAATTGTCCTCCTAATCA
tetur02g04070 comp7249_seq0 GCGGGTTCGGTTAAGGATAAACTTTGTACC
tetur02g04070 comp7249_seq0 GCTGATTCAAGAGTGTCAGCAGGATGGAAA
tetur02g04070 comp7249_seq0 GGAAATCTCGACTTTCGTCATTCATTCTAC
tetur02g04070 comp7249_seq0 GGACTCAATCTTCTATTCGTTGAACTGTCT
tetur02g04070 comp7249_seq0 GGATGGAAATCTCGACTTTCGTCATTCATT
tetur02g04070 comp7249_seq0 GGTTCGGTTAAGGATAAACTTTGTACCCGA
tetur02g04070 comp7249_seq0 GTCAGCAGGATGGAAATCTCGACTTTCGTC
tetur02g04070 comp7249_seq0 GTCTAATCAGAGCTGATTCAAGAGTGTCAG
tetur02g05060 comp2336_seq0 TAGAATCCGAAGTATAACCATCTCTGGAAC
tetur02g05060 comp2336_seq0 TCACTCATTCTGAGTGGGTCAATTGATTGG
tetur02g05060 comp2336_seq0 TCACTGAAGAGGCAAGAAACAATCAGCGAG
tetur02g05060 comp2336_seq0 TCCTTTGAGGTCCCATGATGATAATGAGAG
tetur02g05060 comp2336_seq0 TGAAGAGGCAAGAAACAATCAGCGAGGTTG
tetur02g05060 comp2336_seq0 TGAGGTCCCATGATGATAATGAGAGGAAAG
tetur02g05060 comp2336_seq0 TGCGACGATCACTGAAGAGGCAAGAAACAA
tetur02g05060 comp2336_seq0 ACGATCACTGAAGAGGCAAGAAACAATCAG
tetur02g05060 comp2336_seq0 TTCTGAGTGGGTCAATTGATTGGTTGTATG
tetur02g05060 comp2336_seq0 TTGAGGTCCCATGATGATAATGAGAGGAAA
tetur02g05060 comp2336_seq0 TTGCGACGATCACTGAAGAGGCAAGAAACA
tetur02g05060 comp2336_seq0 TTTCCTTTGAGGTCCCATGATGATAATGAG
tetur02g05060 comp2336_seq0 TTTGAGGTCCCATGATGATAATGAGAGGAA
tetur02g05060 comp2336_seq0 ACTCATTCTGAGTGGGTCAATTGATTGGTT
tetur02g05060 comp2336_seq0 ACTGAAGAGGCAAGAAACAATCAGCGAGGT
tetur02g05060 comp2336_seq0 AGAGAAACAGTAAAGATGGTCAGACAATGG
tetur02g05060 comp2336_seq0 AGGTCCCATGATGATAATGAGAGGAAAGGG
tetur02g05060 comp2336_seq0 ATCTCTGGAACAACTGGCCTCATCAGGTTC
tetur02g05060 comp2336_seq0 ATGAGAGGAAAGGGAGAATCAATAAAGAGG
tetur02g05060 comp2336_seq0 ATTGCGACGATCACTGAAGAGGCAAGAAAC
tetur02g05060 comp2336_seq0 CAAGAAACAATCAGCGAGGTTGAAACATCA
tetur02g05060 comp2336_seq0 CACTCATTCTGAGTGGGTCAATTGATTGGT
tetur02g05060 comp2336_seq0 CACTGAAGAGGCAAGAAACAATCAGCGAGG
tetur02g05060 comp2336_seq0 CATCTCTGGAACAACTGGCCTCATCAGGTT
tetur02g05060 comp2336_seq0 CCTTTGAGGTCCCATGATGATAATGAGAGG
tetur02g05060 comp2336_seq0 CGACGATCACTGAAGAGGCAAGAAACAATC
tetur02g05060 comp2336_seq0 CGATCACTGAAGAGGCAAGAAACAATCAGC
tetur02g05060 comp2336_seq0 CTCACTCATTCTGAGTGGGTCAATTGATTG
tetur02g05060 comp2336_seq0 CTCATTCTGAGTGGGTCAATTGATTGGTTG
tetur02g05060 comp2336_seq0 CTCTGGAACAACTGGCCTCATCAGGTTCTT
tetur02g05060 comp2336_seq0 CTGAACCAGAAGCCTCCGATGAATCCATAT
tetur02g05060 comp2336_seq0 CTGAAGAGGCAAGAAACAATCAGCGAGGTT
tetur02g05060 comp2336_seq0 CTTTGAGGTCCCATGATGATAATGAGAGGA
tetur02g05060 comp2336_seq0 GAAGAGGCAAGAAACAATCAGCGAGGTTGA
tetur02g05060 comp2336_seq0 GAATCCGAAGTATAACCATCTCTGGAACAA
tetur02g05060 comp2336_seq0 GACGATCACTGAAGAGGCAAGAAACAATCA
tetur02g05060 comp2336_seq0 GAGAAACAGTAAAGATGGTCAGACAATGGT
tetur02g05060 comp2336_seq0 GAGATTTAGATGAAGTCCAGGCACTAACAG
tetur02g05060 comp2336_seq0 GAGGCAAGAAACAATCAGCGAGGTTGAAAC
tetur02g05060 comp2336_seq0 GAGGTCCCATGATGATAATGAGAGGAAAGG
tetur02g05060 comp2336_seq0 GATCACTGAAGAGGCAAGAAACAATCAGCG
tetur02g05060 comp2336_seq0 GATTTAGATGAAGTCCAGGCACTAACAGAA
tetur02g05060 comp2336_seq0 GCAAGAAACAATCAGCGAGGTTGAAACATC
tetur02g05060 comp2336_seq0 GGCAAGAAACAATCAGCGAGGTTGAAACAT
tetur02g05060 comp2336_seq0 GGTCCCATGATGATAATGAGAGGAAAGGGA
tetur02g05060 comp2336_seq0 GTCCCATGATGATAATGAGAGGAAAGGGAG
tetur02g05530 comp2380_seq0 GTGAAGTGGCTCAATCGTCTGTTGAACTCT
tetur02g05530 comp2380_seq0 GTGATTAACAGGTACAGTCGAGGGATGATA
tetur02g05530 comp2380_seq0 GTGGCTCAATCGTCTGTTGAACTCTGAACT
tetur02g05530 comp2380_seq0 GTGGCTGGAGTCATAGGCATCTTGAAACAC
tetur02g05530 comp2380_seq0 GTGTATGTGTTACAAGTTCCCGTTTCCTAA
tetur02g05530 comp2380_seq0 GTGTTACAAGTTCCCGTTTCCTAAGTGAAA
tetur02g05530 comp2380_seq0 GTTCCCGTTTCCTAAGTGAAACCATAATCG
tetur02g05530 comp2380_seq0 GTTCGCACAATTCACTGAGGAAGGTCTCAA
tetur02g05530 comp2380_seq0 ACATGGAATTGACTTTCGGGTCTCTGTACT
tetur02g05530 comp2380_seq0 ACATTGACCGACGGTACCAACTTAGCACAT
tetur02g05530 comp2380_seq0 ACATTGAGATCGTAGCGACTGCATCCCTTC
tetur02g05530 comp2380_seq0 GTTTGGGTAAGATTGTGCAATGAAGGATCA
tetur02g05530 comp2380_seq0 TAAATCCAGATCAGTTACGTCCTTAAGCAG
tetur02g05530 comp2380_seq0 TAACAGGTACAGTCGAGGGATGATATTACC
tetur02g05530 comp2380_seq0 ACCAACCGTGATTAACAGGTACAGTCGAGG
tetur02g05530 comp2380_seq0 TACACCAGACCAACCGTGATTAACAGGTAC
tetur02g05530 comp2380_seq0 TACAGCCGAAGACATAAATCGGGACAGTTA
tetur02g05530 comp2380_seq0 TACATTGACCGACGGTACCAACTTAGCACA
tetur02g05530 comp2380_seq0 TACCGTTAGTGTATGTGTTACAAGTTCCCG
tetur02g05530 comp2380_seq0 TACGGACCCAAAGCTTATTCATTTCGGCAA
tetur02g05530 comp2380_seq0 TAGCGACTGCATCCCTTCGGATTTGAACCC
tetur02g05530 comp2380_seq0 TAGGCATCTTGAAACACTTTCACCTTACCC
tetur02g05530 comp2380_seq0 ACCAGACCAACCGTGATTAACAGGTACAGT
tetur02g05530 comp2380_seq0 TCAAGATGTCCCTTCGACTTCCAGGAGTAG
tetur02g05530 comp2380_seq0 TCAGAAAGGGCCAGATCCTTCTTCTGTTCG
tetur02g05530 comp2380_seq0 TCATGTACACCAGACCAACCGTGATTAACA
tetur02g05530 comp2380_seq0 TCCAAGTGTCTCAATTGATCACAGACAGCC
tetur02g05530 comp2380_seq0 TCCTAAGTGAAACCATAATCGGTTTGGGTA
tetur02g05530 comp2380_seq0 TCCTGGTGATTTGACAGTTCCTGTGGTGTA
tetur02g05530 comp2380_seq0 TCGAAAGATTCAGAAAGGGCCAGATCCTTC
tetur02g05530 comp2380_seq0 TCGGTTTGGGTAAGATTGTGCAATGAAGGA
tetur02g05530 comp2380_seq0 TCGTAGCGACTGCATCCCTTCGGATTTGAA
tetur02g05530 comp2380_seq0 TCGTCCACAATTCCATCAAGTTCTTCTGGA
tetur02g05530 comp2380_seq0 TCGTCTGTTGAACTCTGAACTTGAATTGGC
tetur02g05530 comp2380_seq0 ACCGACGGTACCAACTTAGCACATGAATGG
tetur02g05530 comp2380_seq0 TCTCCAAGTGTCTCAATTGATCACAGACAG
tetur02g05530 comp2380_seq0 TCTGATCCGCGTTTAGAGTATCTTAATGCA
tetur02g05530 comp2380_seq0 TCTGTTGAACTCTGAACTTGAATTGGCTTG
tetur02g05530 comp2380_seq0 ACCGTGATTAACAGGTACAGTCGAGGGATG
tetur02g05530 comp2380_seq0 TGAAGTGGCTCAATCGTCTGTTGAACTCTG
tetur02g05530 comp2380_seq0 ACCGTTAGTGTATGTGTTACAAGTTCCCGT
tetur02g05530 comp2380_seq0 TGACAGTTCCTGTGGTGTATTTAAAGCCAG
tetur02g05530 comp2380_seq0 ACCTTACCCAATGAATTTCCTGGTGATTTG
tetur02g05530 comp2380_seq0 TGGAATTGACTTTCGGGTCTCTGTACTCGA
tetur02g05530 comp2380_seq0 TGGAGTCATAGGCATCTTGAAACACTTTCA
tetur02g05530 comp2380_seq0 TGGATCTGATTCTGATCCGCGTTTAGAGTA
tetur02g05530 comp2380_seq0 TGGGACATGGAATTGACTTTCGGGTCTCTG
tetur02g05530 comp2380_seq0 TGGTACCGACAAGGAGCCTTAGTTCTAACC
tetur02g05530 comp2380_seq0 TGTATGTGTTACAAGTTCCCGTTTCCTAAG
tetur02g05530 comp2380_seq0 TGTCAATACTTTCCAAGTGAGACAGTCTGA
tetur02g05530 comp2380_seq0 TGTGTTACAAGTTCCCGTTTCCTAAGTGAA
tetur02g05530 comp2380_seq0 TGTTACAAGTTCCCGTTTCCTAAGTGAAAC
tetur02g05530 comp2380_seq0 TTCAAGATGTCCCTTCGACTTCCAGGAGTA
tetur02g05530 comp2380_seq0 TTCAATGCAGCTTGAAGATACAGCCGAAGA
tetur02g05530 comp2380_seq0 TTCAGAAAGGGCCAGATCCTTCTTCTGTTC
tetur02g05530 comp2380_seq0 TTCCCGTTTCCTAAGTGAAACCATAATCGG
tetur02g05530 comp2380_seq0 TTCCTCGATTGAATTCATCCAAGAGGTACA
tetur02g05530 comp2380_seq0 TTCGTCCACAATTCCATCAAGTTCTTCTGG
tetur02g05530 comp2380_seq0 ACGGAAAGATGAGATGAGACAGTGAAGTGG
tetur02g05530 comp2380_seq0 TTCTGATCCGCGTTTAGAGTATCTTAATGC
tetur02g05530 comp2380_seq0 TTGAATTCATCCAAGAGGTACATCTCCAAG
tetur02g05530 comp2380_seq0 TTGACAGTTCCTGTGGTGTATTTAAAGCCA
tetur02g05530 comp2380_seq0 TTGACCGACGGTACCAACTTAGCACATGAA
tetur02g05530 comp2380_seq0 TTGAGATCGTAGCGACTGCATCCCTTCGGA
tetur02g05530 comp2380_seq0 AAATGGGACATGGAATTGACTTTCGGGTCT
tetur02g05530 comp2380_seq0 TTGGACGAGGCCAAACGATCAATCAATGCG
tetur02g05530 comp2380_seq0 TTTCACCTTACCCAATGAATTTCCTGGTGA
tetur02g05530 comp2380_seq0 TTTCCTGGTGATTTGACAGTTCCTGTGGTG
tetur02g05530 comp2380_seq0 TTTCGACTAAATCCTTCAAGATGTCCCTTC
tetur02g05530 comp2380_seq0 TTTGGACGAGGCCAAACGATCAATCAATGC
tetur02g05530 comp2380_seq0 TTTGGATCTGATTCTGATCCGCGTTTAGAG
tetur02g05530 comp2380_seq0 ACTAAATCCTTCAAGATGTCCCTTCGACTT
tetur02g05530 comp2380_seq0 ACTCGGAGTAGTGGCTGGAGTCATAGGCAT
tetur02g05530 comp2380_seq0 ACTGCATCCCTTCGGATTTGAACCCGATCT
tetur02g05530 comp2380_seq0 AAATTGGTACCGACAAGGAGCCTTAGTTCT
tetur02g05530 comp2380_seq0 ACTTTCACCTTACCCAATGAATTTCCTGGT
tetur02g05530 comp2380_seq0 ACTTTGGATCTGATTCTGATCCGCGTTTAG
tetur02g05530 comp2380_seq0 AGAAAGGGCCAGATCCTTCTTCTGTTCGAC
tetur02g05530 comp2380_seq0 AGACGGAAAGATGAGATGAGACAGTGAAGT
tetur02g05530 comp2380_seq0 AAACCATAATCGGTTTGGGTAAGATTGTGC
tetur02g05530 comp2380_seq0 AGAGGTACATCTCCAAGTGTCTCAATTGAT
tetur02g05530 comp2380_seq0 AGATACAGCCGAAGACATAAATCGGGACAG
tetur02g05530 comp2380_seq0 AGATCAGTTACGTCCTTAAGCAGATTCTTG
tetur02g05530 comp2380_seq0 AGATCGTAGCGACTGCATCCCTTCGGATTT
tetur02g05530 comp2380_seq0 AGATGAGACAGTGAAGTGGCTCAATCGTCT
tetur02g05530 comp2380_seq0 AGATGAGATGAGACAGTGAAGTGGCTCAAT
tetur02g05530 comp2380_seq0 AGATTCAGAAAGGGCCAGATCCTTCTTCTG
tetur02g05530 comp2380_seq0 AGGAATAGGCCTCTCAGAGGATGTTGAACG
tetur02g05530 comp2380_seq0 AGGGCCAGATCCTTCTTCTGTTCGACGATT
tetur02g05530 comp2380_seq0 AGTCATAGGCATCTTGAAACACTTTCACCT
tetur02g05530 comp2380_seq0 AGTCTGACCAAATTGGTACCGACAAGGAGC
tetur02g05530 comp2380_seq0 AGTGAAGTGGCTCAATCGTCTGTTGAACTC
tetur02g05530 comp2380_seq0 AGTGGCTCAATCGTCTGTTGAACTCTGAAC
tetur02g05530 comp2380_seq0 AGTTCCCGTTTCCTAAGTGAAACCATAATC
tetur02g05530 comp2380_seq0 AGTTCCTGTGGTGTATTTAAAGCCAGAGGG
tetur02g05530 comp2380_seq0 ATACAGCCGAAGACATAAATCGGGACAGTT
tetur02g05530 comp2380_seq0 ATAGGCATCTTGAAACACTTTCACCTTACC
tetur02g05530 comp2380_seq0 AACCCGATCTCTTTAATGGCACCGATTATC
tetur02g05530 comp2380_seq0 ATCGGTTTGGGTAAGATTGTGCAATGAAGG
tetur02g05530 comp2380_seq0 ATCGTCTGTTGAACTCTGAACTTGAATTGG
tetur02g05530 comp2380_seq0 ATCTGATTCTGATCCGCGTTTAGAGTATCT
tetur02g05530 comp2380_seq0 AACCGTGATTAACAGGTACAGTCGAGGGAT
tetur02g05530 comp2380_seq0 ATGAGACAGTGAAGTGGCTCAATCGTCTGT
tetur02g05530 comp2380_seq0 ATGAGATGAGACAGTGAAGTGGCTCAATCG
tetur02g05530 comp2380_seq0 ATGGAATTGACTTTCGGGTCTCTGTACTCG
tetur02g05530 comp2380_seq0 ATGGGACATGGAATTGACTTTCGGGTCTCT
tetur02g05530 comp2380_seq0 ATGTACACCAGACCAACCGTGATTAACAGG
tetur02g05530 comp2380_seq0 ATTCAATGCAGCTTGAAGATACAGCCGAAG
tetur02g05530 comp2380_seq0 ATTCAGAAAGGGCCAGATCCTTCTTCTGTT
tetur02g05530 comp2380_seq0 ATTCATCCAAGAGGTACATCTCCAAGTGTC
tetur02g05530 comp2380_seq0 ATTTCCTGGTGATTTGACAGTTCCTGTGGT
tetur02g05530 comp2380_seq0 CAACCGTGATTAACAGGTACAGTCGAGGGA
tetur02g05530 comp2380_seq0 CAAGAGGTACATCTCCAAGTGTCTCAATTG
tetur02g05530 comp2380_seq0 CACATTTCGACTAAATCCTTCAAGATGTCC
tetur02g05530 comp2380_seq0 CACCAGACCAACCGTGATTAACAGGTACAG
tetur02g05530 comp2380_seq0 CACCTTACCCAATGAATTTCCTGGTGATTT
tetur02g05530 comp2380_seq0 CACTTTGGATCTGATTCTGATCCGCGTTTA
tetur02g05530 comp2380_seq0 CAGAAAGGGCCAGATCCTTCTTCTGTTCGA
tetur02g05530 comp2380_seq0 CAGACCAACCGTGATTAACAGGTACAGTCG
tetur02g05530 comp2380_seq0 CAGATCAGTTACGTCCTTAAGCAGATTCTT
tetur02g05530 comp2380_seq0 CAGGTACAGTCGAGGGATGATATTACCAGC
tetur02g05530 comp2380_seq0 CAGTCTGACCAAATTGGTACCGACAAGGAG
tetur02g05530 comp2380_seq0 CAGTGAAGTGGCTCAATCGTCTGTTGAACT
tetur02g05530 comp2380_seq0 CAGTTCCTGTGGTGTATTTAAAGCCAGAGG
tetur02g05530 comp2380_seq0 CATAATCGGTTTGGGTAAGATTGTGCAATG
tetur02g05530 comp2380_seq0 CATACGGACCCAAAGCTTATTCATTTCGGC
tetur02g05530 comp2380_seq0 CATAGGCATCTTGAAACACTTTCACCTTAC
tetur02g05530 comp2380_seq0 CATCTTGAAACACTTTCACCTTACCCAATG
tetur02g05530 comp2380_seq0 CATGGAATTGACTTTCGGGTCTCTGTACTC
tetur02g05530 comp2380_seq0 CATGTACACCAGACCAACCGTGATTAACAG
tetur02g05530 comp2380_seq0 CATTCAATGCAGCTTGAAGATACAGCCGAA
tetur02g05530 comp2380_seq0 CATTGACCGACGGTACCAACTTAGCACATG
tetur02g05530 comp2380_seq0 CATTGAGATCGTAGCGACTGCATCCCTTCG
tetur02g05530 comp2380_seq0 CATTTCGACTAAATCCTTCAAGATGTCCCT
tetur02g05530 comp2380_seq0 CCAACCGTGATTAACAGGTACAGTCGAGGG
tetur02g05530 comp2380_seq0 CCAAGAGGTACATCTCCAAGTGTCTCAATT
tetur02g05530 comp2380_seq0 CCACTTTGGATCTGATTCTGATCCGCGTTT
tetur02g05530 comp2380_seq0 CCAGACCAACCGTGATTAACAGGTACAGTC
tetur02g05530 comp2380_seq0 CCAGATCAGTTACGTCCTTAAGCAGATTCT
tetur02g05530 comp2380_seq0 CCATAATCGGTTTGGGTAAGATTGTGCAAT
tetur02g05530 comp2380_seq0 CCCACTTTGGATCTGATTCTGATCCGCGTT
tetur02g05530 comp2380_seq0 AAGATTCAGAAAGGGCCAGATCCTTCTTCT
tetur02g05530 comp2380_seq0 CCCGTTTCCTAAGTGAAACCATAATCGGTT
tetur02g05530 comp2380_seq0 CCGACGGTACCAACTTAGCACATGAATGGA
tetur02g05530 comp2380_seq0 CCGTGATTAACAGGTACAGTCGAGGGATGA
tetur02g05530 comp2380_seq0 CCGTTAGTGTATGTGTTACAAGTTCCCGTT
tetur02g05530 comp2380_seq0 CCTAAGTGAAACCATAATCGGTTTGGGTAA
tetur02g05530 comp2380_seq0 CCTGGTGATTTGACAGTTCCTGTGGTGTAT
tetur02g05530 comp2380_seq0 CCTTACCCAATGAATTTCCTGGTGATTTGA
tetur02g05530 comp2380_seq0 CCTTCAAGATGTCCCTTCGACTTCCAGGAG
tetur02g05530 comp2380_seq0 CCTTCCTCGATTGAATTCATCCAAGAGGTA
tetur02g05530 comp2380_seq0 CGAAAGATTCAGAAAGGGCCAGATCCTTCT
tetur02g05530 comp2380_seq0 CGAAGGAATAGGCCTCTCAGAGGATGTTGA
tetur02g05530 comp2380_seq0 AAGGAATAGGCCTCTCAGAGGATGTTGAAC
tetur02g05530 comp2380_seq0 CGACGGTACCAACTTAGCACATGAATGGAG
tetur02g05530 comp2380_seq0 CGACTAAATCCTTCAAGATGTCCCTTCGAC
tetur02g05530 comp2380_seq0 CGACTGCATCCCTTCGGATTTGAACCCGAT
tetur02g05530 comp2380_seq0 CGATATTAGTTCGGTATTGGATTCGGGCCT
tetur02g05530 comp2380_seq0 CGGTACCAACTTAGCACATGAATGGAGGAA
tetur02g05530 comp2380_seq0 AAGGGCCAGATCCTTCTTCTGTTCGACGAT
tetur02g05530 comp2380_seq0 CGGTTTGGGTAAGATTGTGCAATGAAGGAT
tetur02g05530 comp2380_seq0 CGTAGCGACTGCATCCCTTCGGATTTGAAC
tetur02g05530 comp2380_seq0 CGTCCACAATTCCATCAAGTTCTTCTGGAT
tetur02g05530 comp2380_seq0 CGTCTGTTGAACTCTGAACTTGAATTGGCT
tetur02g05530 comp2380_seq0 CGTGATTAACAGGTACAGTCGAGGGATGAT
tetur02g05530 comp2380_seq0 CGTTAGTGTATGTGTTACAAGTTCCCGTTT
tetur02g05530 comp2380_seq0 CGTTTCCTAAGTGAAACCATAATCGGTTTG
tetur02g05530 comp2380_seq0 CTAAATCCTTCAAGATGTCCCTTCGACTTC
tetur02g05530 comp2380_seq0 CTAAGTGAAACCATAATCGGTTTGGGTAAG
tetur02g05530 comp2380_seq0 CTAATACCATGTCAGGTCTCGATTGAATGA
tetur02g05530 comp2380_seq0 CTCCAAGTGTCTCAATTGATCACAGACAGC
tetur02g05530 comp2380_seq0 CTCGAAAGATTCAGAAAGGGCCAGATCCTT
tetur02g05530 comp2380_seq0 CTCTCGAAAGATTCAGAAAGGGCCAGATCC
tetur02g05530 comp2380_seq0 CTGCATCCCTTCGGATTTGAACCCGATCTC
tetur02g05530 comp2380_seq0 CTGGAGTCATAGGCATCTTGAAACACTTTC
tetur02g05530 comp2380_seq0 CTGGTGATTTGACAGTTCCTGTGGTGTATT
tetur02g05530 comp2380_seq0 AAAGATTCAGAAAGGGCCAGATCCTTCTTC
tetur02g05530 comp2380_seq0 CTGTTGAACTCTGAACTTGAATTGGCTTGA
tetur02g05530 comp2380_seq0 CTTACCCAATGAATTTCCTGGTGATTTGAC
tetur02g05530 comp2380_seq0 CTTCAAGATGTCCCTTCGACTTCCAGGAGT
tetur02g05530 comp2380_seq0 AATAGGCCTCTCAGAGGATGTTGAACGCCT
tetur02g05530 comp2380_seq0 CTTCCTCGATTGAATTCATCCAAGAGGTAC
tetur02g05530 comp2380_seq0 CTTCGTCCACAATTCCATCAAGTTCTTCTG
tetur02g05530 comp2380_seq0 CTTGATACCAACTTTAACGGCATTCAATGC
tetur02g05530 comp2380_seq0 CTTGATCAGGTTTCTTGACCAATTTGGAGG
tetur02g05530 comp2380_seq0 CTTTCACCTTACCCAATGAATTTCCTGGTG
tetur02g05530 comp2380_seq0 CTTTGGACGAGGCCAAACGATCAATCAATG
tetur02g05530 comp2380_seq0 CTTTGGATCTGATTCTGATCCGCGTTTAGA
tetur02g05530 comp2380_seq0 GAAACCATAATCGGTTTGGGTAAGATTGTG
tetur02g05530 comp2380_seq0 GAAAGATGAGATGAGACAGTGAAGTGGCTC
tetur02g05530 comp2380_seq0 GAAAGATTCAGAAAGGGCCAGATCCTTCTT
tetur02g05530 comp2380_seq0 GAAAGGGCCAGATCCTTCTTCTGTTCGACG
tetur02g05530 comp2380_seq0 GAAATAACTTCAACGGTAACATCGGGAAGT
tetur02g05530 comp2380_seq0 AATCCAGATCAGTTACGTCCTTAAGCAGAT
tetur02g05530 comp2380_seq0 GAACCCGATCTCTTTAATGGCACCGATTAT
tetur02g05530 comp2380_seq0 GAAGGAATAGGCCTCTCAGAGGATGTTGAA
tetur02g05530 comp2380_seq0 GAAGTGGCTCAATCGTCTGTTGAACTCTGA
tetur02g05530 comp2380_seq0 GAATAGGCCTCTCAGAGGATGTTGAACGCC
tetur02g05530 comp2380_seq0 AATCGGTTTGGGTAAGATTGTGCAATGAAG
tetur02g05530 comp2380_seq0 GAATTCATCCAAGAGGTACATCTCCAAGTG
tetur02g05530 comp2380_seq0 GAATTGACTTTCGGGTCTCTGTACTCGATT
tetur02g05530 comp2380_seq0 GAATTTCCTGGTGATTTGACAGTTCCTGTG
tetur02g05530 comp2380_seq0 GACAGTGAAGTGGCTCAATCGTCTGTTGAA
tetur02g05530 comp2380_seq0 GACAGTTCCTGTGGTGTATTTAAAGCCAGA
tetur02g05530 comp2380_seq0 GACATGGAATTGACTTTCGGGTCTCTGTAC
tetur02g05530 comp2380_seq0 GACATTGAGATCGTAGCGACTGCATCCCTT
tetur02g05530 comp2380_seq0 GACCAACCGTGATTAACAGGTACAGTCGAG
tetur02g05530 comp2380_seq0 GACCGACGGTACCAACTTAGCACATGAATG
tetur02g05530 comp2380_seq0 GACGGAAAGATGAGATGAGACAGTGAAGTG
tetur02g05530 comp2380_seq0 GACGGTACCAACTTAGCACATGAATGGAGG
tetur02g05530 comp2380_seq0 GACTAAATCCTTCAAGATGTCCCTTCGACT
tetur02g05530 comp2380_seq0 GACTGCATCCCTTCGGATTTGAACCCGATC
tetur02g05530 comp2380_seq0 GAGACAGTGAAGTGGCTCAATCGTCTGTTG
tetur02g05530 comp2380_seq0 GAGACGGAAAGATGAGATGAGACAGTGAAG
tetur02g05530 comp2380_seq0 GAGATCGTAGCGACTGCATCCCTTCGGATT
tetur02g05530 comp2380_seq0 GAGATGAGACAGTGAAGTGGCTCAATCGTC
tetur02g05530 comp2380_seq0 GAGTCATAGGCATCTTGAAACACTTTCACC
tetur02g05530 comp2380_seq0 GATACAGCCGAAGACATAAATCGGGACAGT
tetur02g05530 comp2380_seq0 AATGGGACATGGAATTGACTTTCGGGTCTC
tetur02g05530 comp2380_seq0 GATATTAGTTCGGTATTGGATTCGGGCCTT
tetur02g05530 comp2380_seq0 GATCGTAGCGACTGCATCCCTTCGGATTTG
tetur02g05530 comp2380_seq0 GATCTGATTCTGATCCGCGTTTAGAGTATC
tetur02g05530 comp2380_seq0 GATGAGACAGTGAAGTGGCTCAATCGTCTG
tetur02g05530 comp2380_seq0 GATGAGATGAGACAGTGAAGTGGCTCAATC
tetur02g05530 comp2380_seq0 GATTAACAGGTACAGTCGAGGGATGATATT
tetur02g05530 comp2380_seq0 GATTAGGTCCTTTAACAAGAGGTTCGCACA
tetur02g05530 comp2380_seq0 GATTCAGAAAGGGCCAGATCCTTCTTCTGT
tetur02g05530 comp2380_seq0 AATTCATCCAAGAGGTACATCTCCAAGTGT
tetur02g05530 comp2380_seq0 GCATACGGACCCAAAGCTTATTCATTTCGG
tetur02g05530 comp2380_seq0 GCATCTTGAAACACTTTCACCTTACCCAAT
tetur02g05530 comp2380_seq0 GCATTCAATGCAGCTTGAAGATACAGCCGA
tetur02g05530 comp2380_seq0 AATTTCCTGGTGATTTGACAGTTCCTGTGG
tetur02g05530 comp2380_seq0 GGAAAGATGAGATGAGACAGTGAAGTGGCT
tetur02g05530 comp2380_seq0 GGAATAGGCCTCTCAGAGGATGTTGAACGC
tetur02g05530 comp2380_seq0 GGAATTGACTTTCGGGTCTCTGTACTCGAT
tetur02g05530 comp2380_seq0 GGACATGGAATTGACTTTCGGGTCTCTGTA
tetur02g05530 comp2380_seq0 GGACATTGAGATCGTAGCGACTGCATCCCT
tetur02g05530 comp2380_seq0 GGATCTGATTCTGATCCGCGTTTAGAGTAT
tetur02g05530 comp2380_seq0 GGCATCTTGAAACACTTTCACCTTACCCAA
tetur02g05530 comp2380_seq0 GGGACATGGAATTGACTTTCGGGTCTCTGT
tetur02g05530 comp2380_seq0 GGTACAGTCGAGGGATGATATTACCAGCAT
tetur02g05530 comp2380_seq0 GGTACCAACTTAGCACATGAATGGAGGAAT
tetur02g05530 comp2380_seq0 GGTACCGACAAGGAGCCTTAGTTCTAACCT
tetur02g05530 comp2380_seq0 GGTGATTTGACAGTTCCTGTGGTGTATTTA
tetur02g05530 comp2380_seq0 GGTTTGGGTAAGATTGTGCAATGAAGGATC
tetur02g05530 comp2380_seq0 GTAAATCCAGATCAGTTACGTCCTTAAGCA
tetur02g05530 comp2380_seq0 GTACACCAGACCAACCGTGATTAACAGGTA
tetur02g05530 comp2380_seq0 GTACAGTCGAGGGATGATATTACCAGCATA
tetur02g05530 comp2380_seq0 GTAGCGACTGCATCCCTTCGGATTTGAACC
tetur02g05530 comp2380_seq0 GTATGTGTTACAAGTTCCCGTTTCCTAAGT
tetur02g05530 comp2380_seq0 GTCATAGGCATCTTGAAACACTTTCACCTT
tetur02g05530 comp2380_seq0 ACAGCCGAAGACATAAATCGGGACAGTTAC
tetur02g05530 comp2380_seq0 ACAGGTACAGTCGAGGGATGATATTACCAG
tetur02g05530 comp2380_seq0 ACAGTGAAGTGGCTCAATCGTCTGTTGAAC
tetur02g05530 comp2380_seq0 GTCTGACCAAATTGGTACCGACAAGGAGCC
tetur02g05530 comp2380_seq0 GTCTGTTGAACTCTGAACTTGAATTGGCTT
tetur02g05530 comp2380_seq0 GTGAAACCATAATCGGTTTGGGTAAGATTG
tetur02g05530 comp2380_seq0 ACAGTTCCTGTGGTGTATTTAAAGCCAGAG
tetur02g05670 comp4033_seq0 ACAGTTTCACTGGTAAACACTCTGGCGATT
tetur02g05670 comp4033_seq0 GTGAATGGTCTCGAAGGGTCTTGAGCACTG
tetur02g05670 comp4033_seq0 GTGACAGAGGATCATGATTAACGACAATTG
tetur02g05670 comp4033_seq0 GTGAGGTTGCGATATTGTTTGAATTCCTTC
tetur02g05670 comp4033_seq0 GTTAGTGAATGGTCTCGAAGGGTCTTGAGC
tetur02g05670 comp4033_seq0 GTTTACTTCCATCAATCTCAGTCCATTCAC
tetur02g05670 comp4033_seq0 GTTTCACTGGTAAACACTCTGGCGATTGAT
tetur02g05670 comp4033_seq0 GTTTCCGTTAATTCGAGTAAAGATGTGGTC
tetur02g05670 comp4033_seq0 GTTTGACCAGGAATGGACTCGGAATATAAA
tetur02g05670 comp4033_seq0 TAAGTGTGACGCTTCGCCAGAAGAGCTTGA
tetur02g05670 comp4033_seq0 TACAGGATGGAATTGATTTACTGAAGACCC
tetur02g05670 comp4033_seq0 TACATTGTAAGTGTGACGCTTCGCCAGAAG
tetur02g05670 comp4033_seq0 TACCCAACAACCCGAAGTGAATCCGAAACA
tetur02g05670 comp4033_seq0 TACTTCCATCAATCTCAGTCCATTCACCGA
tetur02g05670 comp4033_seq0 TAGTGAATGGTCTCGAAGGGTCTTGAGCAC
tetur02g05670 comp4033_seq0 TATCACGTAAGTTTGACCAGGAATGGACTC
tetur02g05670 comp4033_seq0 TCACGTAAGTTTGACCAGGAATGGACTCGG
tetur02g05670 comp4033_seq0 ACCATAAACTCTGAGATTGCATTCATGGTC
tetur02g05670 comp4033_seq0 TCACTGGTAAACACTCTGGCGATTGATTGA
tetur02g05670 comp4033_seq0 TCATGACGGAGATATACAGGATGGAATTGA
tetur02g05670 comp4033_seq0 TCATGGTCAGTTCCACCTCGACTCAGGTAA
tetur02g05670 comp4033_seq0 TCCAGAAGGATTCATGACGGAGATATACAG
tetur02g05670 comp4033_seq0 TCGAGTAAAGATGTGGTCAAATCACCGATA
tetur02g05670 comp4033_seq0 TCGCAGGAAGAGAATTTCTGATCAACAACA
tetur02g05670 comp4033_seq0 TCTGAGATACAGAAAGCAATTAAGGACCGA
tetur02g05670 comp4033_seq0 TCTGAGATTGCATTCATGGTCAGTTCCACC
tetur02g05670 comp4033_seq0 ACCGATTGATACATTGTAAGTGTGACGCTT
tetur02g05670 comp4033_seq0 TGAACGAACGGACTATCAAGAAAGACCAAA
tetur02g05670 comp4033_seq0 TGAACTTCGGTGGTAGTTACAGTCTTGGCC
tetur02g05670 comp4033_seq0 TGAATACGTTGTCCACATTCAATGGGAATG
tetur02g05670 comp4033_seq0 TGAATGGTCTCGAAGGGTCTTGAGCACTGG
tetur02g05670 comp4033_seq0 TGAATTCCAGAAGGATTCATGACGGAGATA
tetur02g05670 comp4033_seq0 TGACGCTTCGCCAGAAGAGCTTGAACGAAC
tetur02g05670 comp4033_seq0 TGAGAGTGACAGAGGATCATGATTAACGAC
tetur02g05670 comp4033_seq0 TGAGATACAGAAAGCAATTAAGGACCGAGA
tetur02g05670 comp4033_seq0 TGAGATTGCATTCATGGTCAGTTCCACCTC
tetur02g05670 comp4033_seq0 TGATTCACATCAATGGTATAGGTGAGGTTG
tetur02g05670 comp4033_seq0 TGCATTCATGGTCAGTTCCACCTCGACTCA
tetur02g05670 comp4033_seq0 ACGAACGGACTATCAAGAAAGACCAAATTG
tetur02g05670 comp4033_seq0 TGTGACGCTTCGCCAGAAGAGCTTGAACGA
tetur02g05670 comp4033_seq0 TTACCCAACAACCCGAAGTGAATCCGAAAC
tetur02g05670 comp4033_seq0 TTAGTGAATGGTCTCGAAGGGTCTTGAGCA
tetur02g05670 comp4033_seq0 TTCACTGGTAAACACTCTGGCGATTGATTG
tetur02g05670 comp4033_seq0 TTCATGACGGAGATATACAGGATGGAATTG
tetur02g05670 comp4033_seq0 TTCATGGTCAGTTCCACCTCGACTCAGGTA
tetur02g05670 comp4033_seq0 TTCCAGAAGGATTCATGACGGAGATATACA
tetur02g05670 comp4033_seq0 TTCGCAGGAAGAGAATTTCTGATCAACAAC
tetur02g05670 comp4033_seq0 TTCGCCAGAAGAGCTTGAACGAACGGACTA
tetur02g05670 comp4033_seq0 TTGAACGAACGGACTATCAAGAAAGACCAA
tetur02g05670 comp4033_seq0 TTGAACTTCGGTGGTAGTTACAGTCTTGGC
tetur02g05670 comp4033_seq0 TTGAGAGTGACAGAGGATCATGATTAACGA
tetur02g05670 comp4033_seq0 TTGAGCACTGGTTCGCAGGAAGAGAATTTC
tetur02g05670 comp4033_seq0 TTGCATTCATGGTCAGTTCCACCTCGACTC
tetur02g05670 comp4033_seq0 TTGGGAGTTAGTGAATGGTCTCGAAGGGTC
tetur02g05670 comp4033_seq0 TTTGAATTCCAGAAGGATTCATGACGGAGA
tetur02g05670 comp4033_seq0 TTTGAGAGTGACAGAGGATCATGATTAACG
tetur02g05670 comp4033_seq0 AGAAGGATTCATGACGGAGATATACAGGAT
tetur02g05670 comp4033_seq0 AGAGCTTGAACGAACGGACTATCAAGAAAG
tetur02g05670 comp4033_seq0 AGATACAGAAAGCAATTAAGGACCGAGAGT
tetur02g05670 comp4033_seq0 AGCTTGAACGAACGGACTATCAAGAAAGAC
tetur02g05670 comp4033_seq0 AGGATGGAATTGATTTACTGAAGACCCGAG
tetur02g05670 comp4033_seq0 AACAGTTTCACTGGTAAACACTCTGGCGAT
tetur02g05670 comp4033_seq0 AGTGAATGGTCTCGAAGGGTCTTGAGCACT
tetur02g05670 comp4033_seq0 AGTGTGACGCTTCGCCAGAAGAGCTTGAAC
tetur02g05670 comp4033_seq0 AGTTAGTGAATGGTCTCGAAGGGTCTTGAG
tetur02g05670 comp4033_seq0 AGTTCCACCTCGACTCAGGTAATAAACTGT
tetur02g05670 comp4033_seq0 ATCAATGGTATAGGTGAGGTTGCGATATTG
tetur02g05670 comp4033_seq0 ATCACGTAAGTTTGACCAGGAATGGACTCG
tetur02g05670 comp4033_seq0 ATCTGAGATACAGAAAGCAATTAAGGACCG
tetur02g05670 comp4033_seq0 ATGGTCTCGAAGGGTCTTGAGCACTGGTTC
tetur02g05670 comp4033_seq0 ATTCATGGTCAGTTCCACCTCGACTCAGGT
tetur02g05670 comp4033_seq0 ATTCCAGAAGGATTCATGACGGAGATATAC
tetur02g05670 comp4033_seq0 ATTGAACTTCGGTGGTAGTTACAGTCTTGG
tetur02g05670 comp4033_seq0 ATTGCATTCATGGTCAGTTCCACCTCGACT
tetur02g05670 comp4033_seq0 ATTGTAAGTGTGACGCTTCGCCAGAAGAGC
tetur02g05670 comp4033_seq0 CAAAGAATTTGAGAGTGACAGAGGATCATG
tetur02g05670 comp4033_seq0 CAACAACCCGAAGTGAATCCGAAACAACAA
tetur02g05670 comp4033_seq0 AACTCTGAGATTGCATTCATGGTCAGTTCC
tetur02g05670 comp4033_seq0 CACGTAAGTTTGACCAGGAATGGACTCGGA
tetur02g05670 comp4033_seq0 CACTGGTAAACACTCTGGCGATTGATTGAT
tetur02g05670 comp4033_seq0 CAGAAAGCAATTAAGGACCGAGAGTAGAAT
tetur02g05670 comp4033_seq0 CAGAAGAGCTTGAACGAACGGACTATCAAG
tetur02g05670 comp4033_seq0 CAGAAGGATTCATGACGGAGATATACAGGA
tetur02g05670 comp4033_seq0 CAGGATGGAATTGATTTACTGAAGACCCGA
tetur02g05670 comp4033_seq0 CAGTTTCACTGGTAAACACTCTGGCGATTG
tetur02g05670 comp4033_seq0 CAGTTTCCGTTAATTCGAGTAAAGATGTGG
tetur02g05670 comp4033_seq0 CATAAACTCTGAGATTGCATTCATGGTCAG
tetur02g05670 comp4033_seq0 AAACTCTGAGATTGCATTCATGGTCAGTTC
tetur02g05670 comp4033_seq0 CATGACGGAGATATACAGGATGGAATTGAT
tetur02g05670 comp4033_seq0 CATGGTCAGTTCCACCTCGACTCAGGTAAT
tetur02g05670 comp4033_seq0 CATTGTAAGTGTGACGCTTCGCCAGAAGAG
tetur02g05670 comp4033_seq0 CCAACAACCCGAAGTGAATCCGAAACAACA
tetur02g05670 comp4033_seq0 CCAGAAGAGCTTGAACGAACGGACTATCAA
tetur02g05670 comp4033_seq0 CCAGAAGGATTCATGACGGAGATATACAGG
tetur02g05670 comp4033_seq0 CCATAAACTCTGAGATTGCATTCATGGTCA
tetur02g05670 comp4033_seq0 CCCAACAACCCGAAGTGAATCCGAAACAAC
tetur02g05670 comp4033_seq0 CGAACGGACTATCAAGAAAGACCAAATTGA
tetur02g05670 comp4033_seq0 CGAGTAAAGATGTGGTCAAATCACCGATAT
tetur02g05670 comp4033_seq0 AAGGATTCATGACGGAGATATACAGGATGG
tetur02g05670 comp4033_seq0 CGCAGGAAGAGAATTTCTGATCAACAACAT
tetur02g05670 comp4033_seq0 CGCCAGAAGAGCTTGAACGAACGGACTATC
tetur02g05670 comp4033_seq0 CGTAAGTTTGACCAGGAATGGACTCGGAAT
tetur02g05670 comp4033_seq0 CTCTGAGATTGCATTCATGGTCAGTTCCAC
tetur02g05670 comp4033_seq0 CTGAGATACAGAAAGCAATTAAGGACCGAG
tetur02g05670 comp4033_seq0 CTGAGATTGCATTCATGGTCAGTTCCACCT
tetur02g05670 comp4033_seq0 CTGGTAAACACTCTGGCGATTGATTGATAA
tetur02g05670 comp4033_seq0 CTTCGCCAGAAGAGCTTGAACGAACGGACT
tetur02g05670 comp4033_seq0 CTTGAACGAACGGACTATCAAGAAAGACCA
tetur02g05670 comp4033_seq0 CTTGAGCACTGGTTCGCAGGAAGAGAATTT
tetur02g05670 comp4033_seq0 GAAATTTGGTTCCTTCTTGTGAGAAGCTTG
tetur02g05670 comp4033_seq0 GAACGAACGGACTATCAAGAAAGACCAAAT
tetur02g05670 comp4033_seq0 GAACTTCGGTGGTAGTTACAGTCTTGGCCA
tetur02g05670 comp4033_seq0 GAAGAGCTTGAACGAACGGACTATCAAGAA
tetur02g05670 comp4033_seq0 GAAGGATTCATGACGGAGATATACAGGATG
tetur02g05670 comp4033_seq0 GAATACGTTGTCCACATTCAATGGGAATGT
tetur02g05670 comp4033_seq0 GAATGGTCTCGAAGGGTCTTGAGCACTGGT
tetur02g05670 comp4033_seq0 GAATTCCAGAAGGATTCATGACGGAGATAT
tetur02g05670 comp4033_seq0 GAGAATTTCTGATCAACAACATGAGGAGAG
tetur02g05670 comp4033_seq0 GAGAGTGACAGAGGATCATGATTAACGACA
tetur02g05670 comp4033_seq0 GAGATACAGAAAGCAATTAAGGACCGAGAG
tetur02g05670 comp4033_seq0 GAGCACTGGTTCGCAGGAAGAGAATTTCTG
tetur02g05670 comp4033_seq0 GAGCTTGAACGAACGGACTATCAAGAAAGA
tetur02g05670 comp4033_seq0 GAGTTAGTGAATGGTCTCGAAGGGTCTTGA
tetur02g05670 comp4033_seq0 GATACAGAAAGCAATTAAGGACCGAGAGTA
tetur02g05670 comp4033_seq0 GATACATTGTAAGTGTGACGCTTCGCCAGA
tetur02g05670 comp4033_seq0 AATGGTCTCGAAGGGTCTTGAGCACTGGTT
tetur02g05670 comp4033_seq0 GATTACCCAACAACCCGAAGTGAATCCGAA
tetur02g05670 comp4033_seq0 GATTCACATCAATGGTATAGGTGAGGTTGC
tetur02g05670 comp4033_seq0 GATTCATGACGGAGATATACAGGATGGAAT
tetur02g05670 comp4033_seq0 GATTGCATTCATGGTCAGTTCCACCTCGAC
tetur02g05670 comp4033_seq0 GATTTGAATTCCAGAAGGATTCATGACGGA
tetur02g05670 comp4033_seq0 GCAGGAAGAGAATTTCTGATCAACAACATG
tetur02g05670 comp4033_seq0 GCATTCATGGTCAGTTCCACCTCGACTCAG
tetur02g05670 comp4033_seq0 GCCAGAAGAGCTTGAACGAACGGACTATCA
tetur02g05670 comp4033_seq0 GCTTGAACGAACGGACTATCAAGAAAGACC
tetur02g05670 comp4033_seq0 GGAAGAGAATTTCTGATCAACAACATGAGG
tetur02g05670 comp4033_seq0 ACAACCCGAAGTGAATCCGAAACAACAAAC
tetur02g05670 comp4033_seq0 GGACCGAGAGTAGAATTAGTAAGACGAAGA
tetur02g05670 comp4033_seq0 GGAGTTAGTGAATGGTCTCGAAGGGTCTTG
tetur02g05670 comp4033_seq0 GGATCATGATTAACGACAATTGATTCAGCC
tetur02g05670 comp4033_seq0 GGATGGAATTGATTTACTGAAGACCCGAGA
tetur02g05670 comp4033_seq0 GGATTACCCAACAACCCGAAGTGAATCCGA
tetur02g05670 comp4033_seq0 GGATTCATGACGGAGATATACAGGATGGAA
tetur02g05670 comp4033_seq0 GGGAGTTAGTGAATGGTCTCGAAGGGTCTT
tetur02g05670 comp4033_seq0 GGTCTTGAGCACTGGTTCGCAGGAAGAGAA
tetur02g05670 comp4033_seq0 GTAAGTGTGACGCTTCGCCAGAAGAGCTTG
tetur02g05670 comp4033_seq0 GTAAGTTTGACCAGGAATGGACTCGGAATA
tetur02g05670 comp4033_seq0 ACAGGATGGAATTGATTTACTGAAGACCCG
tetur02g05670 comp4033_seq0 GTCTTGAGCACTGGTTCGCAGGAAGAGAAT
tetur02g05740 comp4722_seq0 GTGACTGAAACAGTCGCTCTTGTCAAGTTT
tetur02g05740 comp4722_seq0 GTGCGGTCAAATGTCCCTAATTGTCGACTG
tetur02g05740 comp4722_seq0 GTTACGAGCCAGAGACAATTCCCGAGTCCT
tetur02g05740 comp4722_seq0 GTTCTAGTCACCAAGAAGACTCGGGATATG
tetur02g05740 comp4722_seq0 GTTTCATAATCTCCGTGACTGAAACAGTCG
tetur02g05740 comp4722_seq0 TAAGAAGGTTCTAGTCACCAAGAAGACTCG
tetur02g05740 comp4722_seq0 TAAGCTACACGTAGCTGATCCCTTAGACGA
tetur02g05740 comp4722_seq0 TAATCTCCGTGACTGAAACAGTCGCTCTTG
tetur02g05740 comp4722_seq0 TACACGTAGCTGATCCCTTAGACGAAGATA
tetur02g05740 comp4722_seq0 TAGACCGATTGCCGTTACGAGCCAGAGACA
tetur02g05740 comp4722_seq0 TCAAAGAACGAGGAGGAGTACAATGACGAG
tetur02g05740 comp4722_seq0 TCAAGATTCAAGCGAGAGCAAGAGACCCAA
tetur02g05740 comp4722_seq0 TCAAGCGAGAGCAAGAGACCCAAACCGAAA
tetur02g05740 comp4722_seq0 TCATAATCTCCGTGACTGAAACAGTCGCTC
tetur02g05740 comp4722_seq0 TCATCCTCTACAAGCACCAAATAAGCTCTG
tetur02g05740 comp4722_seq0 TCCCATGACAGTAAGAAGGTTCTAGTCACC
tetur02g05740 comp4722_seq0 TCCCTAATTGTCGACTGTAACTTAGACCGA
tetur02g05740 comp4722_seq0 TCCGTGACTGAAACAGTCGCTCTTGTCAAG
tetur02g05740 comp4722_seq0 TCCTCTACAAGCACCAAATAAGCTCTGGCG
tetur02g05740 comp4722_seq0 TCGACTGTAACTTAGACCGATTGCCGTTAC
tetur02g05740 comp4722_seq0 TCGCTCTTGTCAAGTTTCAGGTGATTCGAC
tetur02g05740 comp4722_seq0 TCTCCGTGACTGAAACAGTCGCTCTTGTCA
tetur02g05740 comp4722_seq0 ACCGATTGCCGTTACGAGCCAGAGACAATT
tetur02g05740 comp4722_seq0 TCTGTGCGGTCAAATGTCCCTAATTGTCGA
tetur02g05740 comp4722_seq0 TGACAGTAAGAAGGTTCTAGTCACCAAGAA
tetur02g05740 comp4722_seq0 TGACGCGAGTTGCTGCTTCCCATGACAGTA
tetur02g05740 comp4722_seq0 TGACTGAAACAGTCGCTCTTGTCAAGTTTC
tetur02g05740 comp4722_seq0 TGGCATCGAGAAGCAGCATCGTTATAATTG
tetur02g05740 comp4722_seq0 TGGGACTCAAGATTCAAGCGAGAGCAAGAG
tetur02g05740 comp4722_seq0 TGTAACTTAGACCGATTGCCGTTACGAGCC
tetur02g05740 comp4722_seq0 TGTCAAGTTTCAGGTGATTCGACGGATTCA
tetur02g05740 comp4722_seq0 TGTCTGTGCGGTCAAATGTCCCTAATTGTC
tetur02g05740 comp4722_seq0 TGTGGCCTCCTCATCCTCTACAAGCACCAA
tetur02g05740 comp4722_seq0 ACGAGGAGGAGTACAATGACGAGAAGAATC
tetur02g05740 comp4722_seq0 TGTTTCATAATCTCCGTGACTGAAACAGTC
tetur02g05740 comp4722_seq0 TTACGAGCCAGAGACAATTCCCGAGTCCTG
tetur02g05740 comp4722_seq0 TTAGACCGATTGCCGTTACGAGCCAGAGAC
tetur02g05740 comp4722_seq0 TTCAAAGAACGAGGAGGAGTACAATGACGA
tetur02g05740 comp4722_seq0 TTCAAGCGAGAGCAAGAGACCCAAACCGAA
tetur02g05740 comp4722_seq0 TTCCCATGACAGTAAGAAGGTTCTAGTCAC
tetur02g05740 comp4722_seq0 ACGCGAGTTGCTGCTTCCCATGACAGTAAG
tetur02g05740 comp4722_seq0 TTCTAGTCACCAAGAAGACTCGGGATATGG
tetur02g05740 comp4722_seq0 TTGCCGTTACGAGCCAGAGACAATTCCCGA
tetur02g05740 comp4722_seq0 TTGGAAAGGTCTGGACTAGTGAAACGGAAA
tetur02g05740 comp4722_seq0 TTGTCAAGTTTCAGGTGATTCGACGGATTC
tetur02g05740 comp4722_seq0 ACGTGTATAAGCTACACGTAGCTGATCCCT
tetur02g05740 comp4722_seq0 TTTGACGCGAGTTGCTGCTTCCCATGACAG
tetur02g05740 comp4722_seq0 AAATGTGGCCTCCTCATCCTCTACAAGCAC
tetur02g05740 comp4722_seq0 ACTCAAGATTCAAGCGAGAGCAAGAGACCC
tetur02g05740 comp4722_seq0 ACTGAAACAGTCGCTCTTGTCAAGTTTCAG
tetur02g05740 comp4722_seq0 ACTGGGACTCAAGATTCAAGCGAGAGCAAG
tetur02g05740 comp4722_seq0 ACTGTAACTTAGACCGATTGCCGTTACGAG
tetur02g05740 comp4722_seq0 ACTGTCTGTGCGGTCAAATGTCCCTAATTG
tetur02g05740 comp4722_seq0 ACTTAGACCGATTGCCGTTACGAGCCAGAG
tetur02g05740 comp4722_seq0 AGAAGCACGTGTATAAGCTACACGTAGCTG
tetur02g05740 comp4722_seq0 AGAAGGTTCTAGTCACCAAGAAGACTCGGG
tetur02g05740 comp4722_seq0 AGAGACCCAAACCGAAAGGCACTTTGATTG
tetur02g05740 comp4722_seq0 AGAGCAAGAGACCCAAACCGAAAGGCACTT
tetur02g05740 comp4722_seq0 AGATTCAAGCGAGAGCAAGAGACCCAAACC
tetur02g05740 comp4722_seq0 AGCAAGAGACCCAAACCGAAAGGCACTTTG
tetur02g05740 comp4722_seq0 AGCACGTGTATAAGCTACACGTAGCTGATC
tetur02g05740 comp4722_seq0 AGCTACACGTAGCTGATCCCTTAGACGAAG
tetur02g05740 comp4722_seq0 AGGAGTACAATGACGAGAAGAATCTGAATG
tetur02g05740 comp4722_seq0 AAACCGAAAGGCACTTTGATTGATTGGGAG
tetur02g05740 comp4722_seq0 AGGTCATAGAGAAACAATTGGAAAGGTCTG
tetur02g05740 comp4722_seq0 AACAGTCGCTCTTGTCAAGTTTCAGGTGAT
tetur02g05740 comp4722_seq0 AGTCGCTCTTGTCAAGTTTCAGGTGATTCG
tetur02g05740 comp4722_seq0 AGTTCAGTTCAGTCACTGTTTCAACGGTTG
tetur02g05740 comp4722_seq0 AGTTGCTGCTTCCCATGACAGTAAGAAGGT
tetur02g05740 comp4722_seq0 ATAAGCTACACGTAGCTGATCCCTTAGACG
tetur02g05740 comp4722_seq0 ATAATCTCCGTGACTGAAACAGTCGCTCTT
tetur02g05740 comp4722_seq0 ATCCTCTACAAGCACCAAATAAGCTCTGGC
tetur02g05740 comp4722_seq0 ATCTCCGTGACTGAAACAGTCGCTCTTGTC
tetur02g05740 comp4722_seq0 ATTCAAAGAACGAGGAGGAGTACAATGACG
tetur02g05740 comp4722_seq0 AACGAGGAGGAGTACAATGACGAGAAGAAT
tetur02g05740 comp4722_seq0 CAAAGAACGAGGAGGAGTACAATGACGAGA
tetur02g05740 comp4722_seq0 CAAGAGACCCAAACCGAAAGGCACTTTGAT
tetur02g05740 comp4722_seq0 CAAGATTCAAGCGAGAGCAAGAGACCCAAA
tetur02g05740 comp4722_seq0 CAAGCGAGAGCAAGAGACCCAAACCGAAAG
tetur02g05740 comp4722_seq0 CAAGTTTCAGGTGATTCGACGGATTCATTT
tetur02g05740 comp4722_seq0 CACGTGTATAAGCTACACGTAGCTGATCCC
tetur02g05740 comp4722_seq0 CAGATTCAAAGAACGAGGAGGAGTACAATG
tetur02g05740 comp4722_seq0 CAGTCGCTCTTGTCAAGTTTCAGGTGATTC
tetur02g05740 comp4722_seq0 CATAATCTCCGTGACTGAAACAGTCGCTCT
tetur02g05740 comp4722_seq0 AAGAACGAGGAGGAGTACAATGACGAGAAG
tetur02g05740 comp4722_seq0 CATCCTCTACAAGCACCAAATAAGCTCTGG
tetur02g05740 comp4722_seq0 AAGAAGGTTCTAGTCACCAAGAAGACTCGG
tetur02g05740 comp4722_seq0 CATGACAGTAAGAAGGTTCTAGTCACCAAG
tetur02g05740 comp4722_seq0 AAGAGACCCAAACCGAAAGGCACTTTGATT
tetur02g05740 comp4722_seq0 CCATGACAGTAAGAAGGTTCTAGTCACCAA
tetur02g05740 comp4722_seq0 AAGATTCAAGCGAGAGCAAGAGACCCAAAC
tetur02g05740 comp4722_seq0 CCCATGACAGTAAGAAGGTTCTAGTCACCA
tetur02g05740 comp4722_seq0 CCCTAATTGTCGACTGTAACTTAGACCGAT
tetur02g05740 comp4722_seq0 AAGCACGTGTATAAGCTACACGTAGCTGAT
tetur02g05740 comp4722_seq0 CCGATTGCCGTTACGAGCCAGAGACAATTC
tetur02g05740 comp4722_seq0 CCGTGACTGAAACAGTCGCTCTTGTCAAGT
tetur02g05740 comp4722_seq0 CCTCATCCTCTACAAGCACCAAATAAGCTC
tetur02g05740 comp4722_seq0 AAGCGAGAGCAAGAGACCCAAACCGAAAGG
tetur02g05740 comp4722_seq0 CCTCCTCATCCTCTACAAGCACCAAATAAG
tetur02g05740 comp4722_seq0 CCTCTACAAGCACCAAATAAGCTCTGGCGT
tetur02g05740 comp4722_seq0 CGAAAGGCACTTTGATTGATTGGGAGAAAT
tetur02g05740 comp4722_seq0 CGACTGTAACTTAGACCGATTGCCGTTACG
tetur02g05740 comp4722_seq0 CGAGGAGGAGTACAATGACGAGAAGAATCT
tetur02g05740 comp4722_seq0 CGAGTTGCTGCTTCCCATGACAGTAAGAAG
tetur02g05740 comp4722_seq0 CGATTGCCGTTACGAGCCAGAGACAATTCC
tetur02g05740 comp4722_seq0 CGCGAGTTGCTGCTTCCCATGACAGTAAGA
tetur02g05740 comp4722_seq0 CGCTCTTGTCAAGTTTCAGGTGATTCGACG
tetur02g05740 comp4722_seq0 CGTAGCTGATCCCTTAGACGAAGATATAAC
tetur02g05740 comp4722_seq0 CGTGACTGAAACAGTCGCTCTTGTCAAGTT
tetur02g05740 comp4722_seq0 CGTGTATAAGCTACACGTAGCTGATCCCTT
tetur02g05740 comp4722_seq0 AAGGTTCTAGTCACCAAGAAGACTCGGGAT
tetur02g05740 comp4722_seq0 CTACAAGCACCAAATAAGCTCTGGCGTGTG
tetur02g05740 comp4722_seq0 CTACACGTAGCTGATCCCTTAGACGAAGAT
tetur02g05740 comp4722_seq0 CTCAAGATTCAAGCGAGAGCAAGAGACCCA
tetur02g05740 comp4722_seq0 CTCATCCTCTACAAGCACCAAATAAGCTCT
tetur02g05740 comp4722_seq0 CTCCGTGACTGAAACAGTCGCTCTTGTCAA
tetur02g05740 comp4722_seq0 CTCCTCATCCTCTACAAGCACCAAATAAGC
tetur02g05740 comp4722_seq0 CTCTACAAGCACCAAATAAGCTCTGGCGTG
tetur02g05740 comp4722_seq0 CTCTTGTCAAGTTTCAGGTGATTCGACGGA
tetur02g05740 comp4722_seq0 CTGAAACAGTCGCTCTTGTCAAGTTTCAGG
tetur02g05740 comp4722_seq0 CTGGGACTCAAGATTCAAGCGAGAGCAAGA
tetur02g05740 comp4722_seq0 CTGTAACTTAGACCGATTGCCGTTACGAGC
tetur02g05740 comp4722_seq0 CTGTCTGTGCGGTCAAATGTCCCTAATTGT
tetur02g05740 comp4722_seq0 CTGTGCGGTCAAATGTCCCTAATTGTCGAC
tetur02g05740 comp4722_seq0 CTTAGACCGATTGCCGTTACGAGCCAGAGA
tetur02g05740 comp4722_seq0 CTTCCCATGACAGTAAGAAGGTTCTAGTCA
tetur02g05740 comp4722_seq0 CTTGTCAAGTTTCAGGTGATTCGACGGATT
tetur02g05740 comp4722_seq0 GAAACAATTGGAAAGGTCTGGACTAGTGAA
tetur02g05740 comp4722_seq0 GAAACAGTCGCTCTTGTCAAGTTTCAGGTG
tetur02g05740 comp4722_seq0 GAACGAGGAGGAGTACAATGACGAGAAGAA
tetur02g05740 comp4722_seq0 GAAGCACGTGTATAAGCTACACGTAGCTGA
tetur02g05740 comp4722_seq0 GAAGGTTCTAGTCACCAAGAAGACTCGGGA
tetur02g05740 comp4722_seq0 AATCTCCGTGACTGAAACAGTCGCTCTTGT
tetur02g05740 comp4722_seq0 GACCGATTGCCGTTACGAGCCAGAGACAAT
tetur02g05740 comp4722_seq0 GACTCAAGATTCAAGCGAGAGCAAGAGACC
tetur02g05740 comp4722_seq0 GACTGAAACAGTCGCTCTTGTCAAGTTTCA
tetur02g05740 comp4722_seq0 GACTGTAACTTAGACCGATTGCCGTTACGA
tetur02g05740 comp4722_seq0 GAGAAACAATTGGAAAGGTCTGGACTAGTG
tetur02g05740 comp4722_seq0 GAGAAGCACGTGTATAAGCTACACGTAGCT
tetur02g05740 comp4722_seq0 GAGACCCAAACCGAAAGGCACTTTGATTGA
tetur02g05740 comp4722_seq0 GAGAGCAAGAGACCCAAACCGAAAGGCACT
tetur02g05740 comp4722_seq0 GAGCAAGAGACCCAAACCGAAAGGCACTTT
tetur02g05740 comp4722_seq0 GAGGAGGAGTACAATGACGAGAAGAATCTG
tetur02g05740 comp4722_seq0 GAGGAGTACAATGACGAGAAGAATCTGAAT
tetur02g05740 comp4722_seq0 GAGTACAATGACGAGAAGAATCTGAATGTC
tetur02g05740 comp4722_seq0 GAGTTGCTGCTTCCCATGACAGTAAGAAGG
tetur02g05740 comp4722_seq0 AATGTGGCCTCCTCATCCTCTACAAGCACC
tetur02g05740 comp4722_seq0 GATTCAAAGAACGAGGAGGAGTACAATGAC
tetur02g05740 comp4722_seq0 GATTCAAGCGAGAGCAAGAGACCCAAACCG
tetur02g05740 comp4722_seq0 GATTGCCGTTACGAGCCAGAGACAATTCCC
tetur02g05740 comp4722_seq0 GCAAGAGACCCAAACCGAAAGGCACTTTGA
tetur02g05740 comp4722_seq0 GCACGTGTATAAGCTACACGTAGCTGATCC
tetur02g05740 comp4722_seq0 GCGAGTTGCTGCTTCCCATGACAGTAAGAA
tetur02g05740 comp4722_seq0 GCGGTCAAATGTCCCTAATTGTCGACTGTA
tetur02g05740 comp4722_seq0 GCTACACGTAGCTGATCCCTTAGACGAAGA
tetur02g05740 comp4722_seq0 GCTCTTGTCAAGTTTCAGGTGATTCGACGG
tetur02g05740 comp4722_seq0 GCTTCCCATGACAGTAAGAAGGTTCTAGTC
tetur02g05740 comp4722_seq0 GGACTCAAGATTCAAGCGAGAGCAAGAGAC
tetur02g05740 comp4722_seq0 GGAGAAGCACGTGTATAAGCTACACGTAGC
tetur02g05740 comp4722_seq0 GGAGGAGTACAATGACGAGAAGAATCTGAA
tetur02g05740 comp4722_seq0 GGAGTACAATGACGAGAAGAATCTGAATGT
tetur02g05740 comp4722_seq0 GGGACTCAAGATTCAAGCGAGAGCAAGAGA
tetur02g05740 comp4722_seq0 GGGAGAAGCACGTGTATAAGCTACACGTAG
tetur02g05740 comp4722_seq0 GGTCATAGAGAAACAATTGGAAAGGTCTGG
tetur02g05740 comp4722_seq0 GGTGGCATCGAGAAGCAGCATCGTTATAAT
tetur02g05740 comp4722_seq0 GGTTCTAGTCACCAAGAAGACTCGGGATAT
tetur02g05740 comp4722_seq0 ACACGTAGCTGATCCCTTAGACGAAGATAT
tetur02g05740 comp4722_seq0 GTAACTTAGACCGATTGCCGTTACGAGCCA
tetur02g05740 comp4722_seq0 GTACAGATTCAAAGAACGAGGAGGAGTACA
tetur02g05740 comp4722_seq0 GTAGCTGATCCCTTAGACGAAGATATAACG
tetur02g05740 comp4722_seq0 ACAGATTCAAAGAACGAGGAGGAGTACAAT
tetur02g05740 comp4722_seq0 GTCAAGTTTCAGGTGATTCGACGGATTCAT
tetur02g05740 comp4722_seq0 GTCATAGAGAAACAATTGGAAAGGTCTGGA
tetur02g05740 comp4722_seq0 GTCCCTAATTGTCGACTGTAACTTAGACCG
tetur02g05740 comp4722_seq0 GTCGACTGTAACTTAGACCGATTGCCGTTA
tetur02g05740 comp4722_seq0 GTCGCTCTTGTCAAGTTTCAGGTGATTCGA
tetur02g05740 comp4722_seq0 ACAGTCGCTCTTGTCAAGTTTCAGGTGATT
tetur02g05740 comp4722_seq0 GTCTGTGCGGTCAAATGTCCCTAATTGTCG
tetur02g05770 comp3225_seq0 GTGATGGACAGAGTAAATTGAAGGGAAAGA
tetur02g05770 comp3225_seq0 GTGCTGAGTATAAGATGGTCCGACACTTGG
tetur02g05770 comp3225_seq0 GTGTGCTGAGTATAAGATGGTCCGACACTT
tetur02g05770 comp3225_seq0 GTTAACATCTTCTGAACTTTCGTGGGATTC
tetur02g05770 comp3225_seq0 GTTATCCAACCTTCCAAAGAACACCGCTCC
tetur02g05770 comp3225_seq0 AAAGTTCAATTCGGGTAATCGTTGTCCCAT
tetur02g05770 comp3225_seq0 GTTCAATTCGGGTAATCGTTGTCCCATCAT
tetur02g05770 comp3225_seq0 GTTCCACCGGGATTTCCCAATCATCTGCTC
tetur02g05770 comp3225_seq0 GTTGTCCCATCATGGGCTGTCCCTTGGTTA
tetur02g05770 comp3225_seq0 ACATTTAGACGTTCAAACACCATCGGCATT
tetur02g05770 comp3225_seq0 TAACAATGACACGAGCAACCAAAGGATTAG
tetur02g05770 comp3225_seq0 TAACCGCAACGGGCTGGTTATCCAACCTTC
tetur02g05770 comp3225_seq0 TAAGATGGTCCGACACTTGGAAGTTGAGTG
tetur02g05770 comp3225_seq0 TAAGCCCGTATCGGACTCTAAAGAAAGTTG
tetur02g05770 comp3225_seq0 TAATCCACCTTAAAGGCTTAGTGAAACCTG
tetur02g05770 comp3225_seq0 TAATGTACCGGTAAAGGCGATGGTAGATCA
tetur02g05770 comp3225_seq0 ACCAAGTTACAGGTTATGGGTTCAAGGTCC
tetur02g05770 comp3225_seq0 TACTGCTCATCAGAACATTTGGCGACTTCA
tetur02g05770 comp3225_seq0 TAGAGATCGAAATGATCATTTGGTAAGCCC
tetur02g05770 comp3225_seq0 TATAAGATGGTCCGACACTTGGAAGTTGAG
tetur02g05770 comp3225_seq0 TCAATTCGGGTAATCGTTGTCCCATCATGG
tetur02g05770 comp3225_seq0 TCACGACCAAGTTACAGGTTATGGGTTCAA
tetur02g05770 comp3225_seq0 TCAGCTGCAGATCCTGAATTCGTTCCACCG
tetur02g05770 comp3225_seq0 TCATCTGCTCCCTTGTCTTTGTTGTTACCC
tetur02g05770 comp3225_seq0 TCATTTGGTAAGCCCGTATCGGACTCTAAA
tetur02g05770 comp3225_seq0 AAATCACGACCAAGTTACAGGTTATGGGTT
tetur02g05770 comp3225_seq0 TCCAATGGCACTAATCAGACAACCCAACAC
tetur02g05770 comp3225_seq0 TCCACCTTAAAGGCTTAGTGAAACCTGCAC
tetur02g05770 comp3225_seq0 TCCAGTTTCCGAAGATGCTTAATGTCCGTG
tetur02g05770 comp3225_seq0 TCCCAATCATCTGCTCCCTTGTCTTTGTTG
tetur02g05770 comp3225_seq0 TCCTGAATTCGTTCCACCGGGATTTCCCAA
tetur02g05770 comp3225_seq0 TCCTTGAACCATTTCAAGCAGGTCTTCAAG
tetur02g05770 comp3225_seq0 TCGTTCCACCGGGATTTCCCAATCATCTGC
tetur02g05770 comp3225_seq0 TCTGAACTTTCGTGGGATTCATTGTCCAAA
tetur02g05770 comp3225_seq0 TCTGGCATAGACCGACTTAGACTCAGTTTC
tetur02g05770 comp3225_seq0 TCTTCTGAACTTTCGTGGGATTCATTGTCC
tetur02g05770 comp3225_seq0 ACCGGGATTTCCCAATCATCTGCTCCCTTG
tetur02g05770 comp3225_seq0 ACCGGTAAAGGCGATGGTAGATCACATTTG
tetur02g05770 comp3225_seq0 TGAACCATTTCAAGCAGGTCTTCAAGCCGA
tetur02g05770 comp3225_seq0 TGAATTAGGAATGAGTGTTGGAATGGTGAG
tetur02g05770 comp3225_seq0 TGAATTCGTTCCACCGGGATTTCCCAATCA
tetur02g05770 comp3225_seq0 TGACCAGAAACTCGTTTCATGTGAGATAGG
tetur02g05770 comp3225_seq0 TGAGCTGCATTACGATGAAATTGCGTGAAA
tetur02g05770 comp3225_seq0 TGATGAGCTGCATTACGATGAAATTGCGTG
tetur02g05770 comp3225_seq0 TGATTTGACCAGAAACTCGTTTCATGTGAG
tetur02g05770 comp3225_seq0 TGCATCGGTCATTTCATTACTGTCCTTGAA
tetur02g05770 comp3225_seq0 TGCTCCCTTGTCTTTGTTGTTACCCTTTCC
tetur02g05770 comp3225_seq0 TGCTGAGTATAAGATGGTCCGACACTTGGA
tetur02g05770 comp3225_seq0 TGCTTAATGTCCGTGTCTGATTTCTCACGA
tetur02g05770 comp3225_seq0 TGGCCAGGATTAGATTTAAATGCATCGGTC
tetur02g05770 comp3225_seq0 TGGTAAGCCCGTATCGGACTCTAAAGAAAG
tetur02g05770 comp3225_seq0 TGGTCCGACACTTGGAAGTTGAGTGAGATA
tetur02g05770 comp3225_seq0 TGGTGAATCTATTCGAGGTTTCATGTATCC
tetur02g05770 comp3225_seq0 TGTCCCTTGGTTATGACATCGTTGAAAGGG
tetur02g05770 comp3225_seq0 ACGACCAAGTTACAGGTTATGGGTTCAAGG
tetur02g05770 comp3225_seq0 TGTGCTGAGTATAAGATGGTCCGACACTTG
tetur02g05770 comp3225_seq0 ACGACTGTATTTGGAGGGACTTTACGCACT
tetur02g05770 comp3225_seq0 TGTTACCCTTTCCAATGGCACTAATCAGAC
tetur02g05770 comp3225_seq0 TTACTGCTCATCAGAACATTTGGCGACTTC
tetur02g05770 comp3225_seq0 TTATATCTGGCATAGACCGACTTAGACTCA
tetur02g05770 comp3225_seq0 TTATTACTGCTCATCAGAACATTTGGCGAC
tetur02g05770 comp3225_seq0 TTCAATTCGGGTAATCGTTGTCCCATCATG
tetur02g05770 comp3225_seq0 TTCCACCGGGATTTCCCAATCATCTGCTCC
tetur02g05770 comp3225_seq0 TTCGAGGTTTCATGTATCCATCACTATCAC
tetur02g05770 comp3225_seq0 TTCGTTCCACCGGGATTTCCCAATCATCTG
tetur02g05770 comp3225_seq0 TTCTAATGTACCGGTAAAGGCGATGGTAGA
tetur02g05770 comp3225_seq0 TTCTGAACTTTCGTGGGATTCATTGTCCAA
tetur02g05770 comp3225_seq0 TTGAACCATTTCAAGCAGGTCTTCAAGCCG
tetur02g05770 comp3225_seq0 TTGACCAGAAACTCGTTTCATGTGAGATAG
tetur02g05770 comp3225_seq0 ACGGGCTGGTTATCCAACCTTCCAAAGAAC
tetur02g05770 comp3225_seq0 TTGGAAGTTGAGTGAGATACTTGGGAGATC
tetur02g05770 comp3225_seq0 TTGGTAAGCCCGTATCGGACTCTAAAGAAA
tetur02g05770 comp3225_seq0 TTGTTACCCTTTCCAATGGCACTAATCAGA
tetur02g05770 comp3225_seq0 TTTCCGAAGATGCTTAATGTCCGTGTCTGA
tetur02g05770 comp3225_seq0 TTTGGCGACTTCAAGTCTCGGTGGATAATC
tetur02g05770 comp3225_seq0 TTTGGTAAGCCCGTATCGGACTCTAAAGAA
tetur02g05770 comp3225_seq0 ACTCCCGATCAGCTGCAGATCCTGAATTCG
tetur02g05770 comp3225_seq0 ACTGCAGGTAAACAGCTTGAAGTTCGAGAT
tetur02g05770 comp3225_seq0 ACTGGCAAGTGCAGACTCGTGTTTCCCACT
tetur02g05770 comp3225_seq0 ACTTAGACTCAGTTTCCGGGTTAAAGGCTT
tetur02g05770 comp3225_seq0 ACTTCAAGTCTCGGTGGATAATCTTCCGCT
tetur02g05770 comp3225_seq0 AGAGATCGAAATGATCATTTGGTAAGCCCG
tetur02g05770 comp3225_seq0 AGAGGCTACATTTAGACGTTCAAACACCAT
tetur02g05770 comp3225_seq0 AGATCCTGAATTCGTTCCACCGGGATTTCC
tetur02g05770 comp3225_seq0 AACAATGACACGAGCAACCAAAGGATTAGG
tetur02g05770 comp3225_seq0 AGATGGTCCGACACTTGGAAGTTGAGTGAG
tetur02g05770 comp3225_seq0 AGGCTACATTTAGACGTTCAAACACCATCG
tetur02g05770 comp3225_seq0 AGGCTTAGTGAAACCTGCACTCGTTCCTGG
tetur02g05770 comp3225_seq0 AGTATAAGATGGTCCGACACTTGGAAGTTG
tetur02g05770 comp3225_seq0 AGTTACAGGTTATGGGTTCAAGGTCCGTTT
tetur02g05770 comp3225_seq0 ATAAGATGGTCCGACACTTGGAAGTTGAGT
tetur02g05770 comp3225_seq0 ATATCTGGCATAGACCGACTTAGACTCAGT
tetur02g05770 comp3225_seq0 ATCAGCTGCAGATCCTGAATTCGTTCCACC
tetur02g05770 comp3225_seq0 ATCATCTGCTCCCTTGTCTTTGTTGTTACC
tetur02g05770 comp3225_seq0 ATCATGGGCTGTCCCTTGGTTATGACATCG
tetur02g05770 comp3225_seq0 ATCCAACCTTCCAAAGAACACCGCTCCTTG
tetur02g05770 comp3225_seq0 AACCATTTCAAGCAGGTCTTCAAGCCGATC
tetur02g05770 comp3225_seq0 ATCTGCTCCCTTGTCTTTGTTGTTACCCTT
tetur02g05770 comp3225_seq0 ATCTGGCATAGACCGACTTAGACTCAGTTT
tetur02g05770 comp3225_seq0 ATCTTCTGAACTTTCGTGGGATTCATTGTC
tetur02g05770 comp3225_seq0 ATGACACGAGCAACCAAAGGATTAGGGTTT
tetur02g05770 comp3225_seq0 ATGATGAGCTGCATTACGATGAAATTGCGT
tetur02g05770 comp3225_seq0 ATGCTTAATGTCCGTGTCTGATTTCTCACG
tetur02g05770 comp3225_seq0 ATGGGCTGTCCCTTGGTTATGACATCGTTG
tetur02g05770 comp3225_seq0 ATGGTCCGACACTTGGAAGTTGAGTGAGAT
tetur02g05770 comp3225_seq0 ATGTATCCATCACTATCACTTTGATCCTGG
tetur02g05770 comp3225_seq0 ATGTCCGTGTCTGATTTCTCACGAACCTTT
tetur02g05770 comp3225_seq0 ATTACTGCTCATCAGAACATTTGGCGACTT
tetur02g05770 comp3225_seq0 ATTCGGGTAATCGTTGTCCCATCATGGGCT
tetur02g05770 comp3225_seq0 ATTCGTTCCACCGGGATTTCCCAATCATCT
tetur02g05770 comp3225_seq0 ATTCTAATGTACCGGTAAAGGCGATGGTAG
tetur02g05770 comp3225_seq0 CAACGGGCTGGTTATCCAACCTTCCAAAGA
tetur02g05770 comp3225_seq0 CAAGTCTCGGTGGATAATCTTCCGCTGGTG
tetur02g05770 comp3225_seq0 CAAGTTACAGGTTATGGGTTCAAGGTCCGT
tetur02g05770 comp3225_seq0 CAATGACACGAGCAACCAAAGGATTAGGGT
tetur02g05770 comp3225_seq0 CAATTCGGGTAATCGTTGTCCCATCATGGG
tetur02g05770 comp3225_seq0 CACCGGGATTTCCCAATCATCTGCTCCCTT
tetur02g05770 comp3225_seq0 CACGACCAAGTTACAGGTTATGGGTTCAAG
tetur02g05770 comp3225_seq0 CACTTGGAAGTTGAGTGAGATACTTGGGAG
tetur02g05770 comp3225_seq0 CAGATCCTGAATTCGTTCCACCGGGATTTC
tetur02g05770 comp3225_seq0 CATCATGGGCTGTCCCTTGGTTATGACATC
tetur02g05770 comp3225_seq0 CATCGGCATTCTCTTCACTTCTTTCAATGC
tetur02g05770 comp3225_seq0 CATCGGTCATTTCATTACTGTCCTTGAACC
tetur02g05770 comp3225_seq0 CATCTGCTCCCTTGTCTTTGTTGTTACCCT
tetur02g05770 comp3225_seq0 CATCTTCTGAACTTTCGTGGGATTCATTGT
tetur02g05770 comp3225_seq0 CATGGGCTGTCCCTTGGTTATGACATCGTT
tetur02g05770 comp3225_seq0 CATGTATCCATCACTATCACTTTGATCCTG
tetur02g05770 comp3225_seq0 CATTTGGCGACTTCAAGTCTCGGTGGATAA
tetur02g05770 comp3225_seq0 CATTTGGTAAGCCCGTATCGGACTCTAAAG
tetur02g05770 comp3225_seq0 CCAACCTTCCAAAGAACACCGCTCCTTGTG
tetur02g05770 comp3225_seq0 CCAAGTTACAGGTTATGGGTTCAAGGTCCG
tetur02g05770 comp3225_seq0 CCAATCATCTGCTCCCTTGTCTTTGTTGTT
tetur02g05770 comp3225_seq0 CCAATGGCACTAATCAGACAACCCAACACA
tetur02g05770 comp3225_seq0 CCAGAAACTCGTTTCATGTGAGATAGGTAA
tetur02g05770 comp3225_seq0 CCAGTTTCCGAAGATGCTTAATGTCCGTGT
tetur02g05770 comp3225_seq0 CCATCATGGGCTGTCCCTTGGTTATGACAT
tetur02g05770 comp3225_seq0 AAGATGCTTAATGTCCGTGTCTGATTTCTC
tetur02g05770 comp3225_seq0 CCCAATCATCTGCTCCCTTGTCTTTGTTGT
tetur02g05770 comp3225_seq0 CCCGTATCGGACTCTAAAGAAAGTTGCAAC
tetur02g05770 comp3225_seq0 CCCTTGTCTTTGTTGTTACCCTTTCCAATG
tetur02g05770 comp3225_seq0 CCGACACTTGGAAGTTGAGTGAGATACTTG
tetur02g05770 comp3225_seq0 CCGATCAGCTGCAGATCCTGAATTCGTTCC
tetur02g05770 comp3225_seq0 CCGGGATTTCCCAATCATCTGCTCCCTTGT
tetur02g05770 comp3225_seq0 CCGGTAAAGGCGATGGTAGATCACATTTGA
tetur02g05770 comp3225_seq0 CCGTATCGGACTCTAAAGAAAGTTGCAACA
tetur02g05770 comp3225_seq0 AAGCCCGTATCGGACTCTAAAGAAAGTTGC
tetur02g05770 comp3225_seq0 CCTGAATTCGTTCCACCGGGATTTCCCAAT
tetur02g05770 comp3225_seq0 CCTTGAACCATTTCAAGCAGGTCTTCAAGC
tetur02g05770 comp3225_seq0 CGAAATGATCATTTGGTAAGCCCGTATCGG
tetur02g05770 comp3225_seq0 CGAAGATGCTTAATGTCCGTGTCTGATTTC
tetur02g05770 comp3225_seq0 CGACACTTGGAAGTTGAGTGAGATACTTGG
tetur02g05770 comp3225_seq0 CGACCAAGTTACAGGTTATGGGTTCAAGGT
tetur02g05770 comp3225_seq0 CGAGGTTTCATGTATCCATCACTATCACTT
tetur02g05770 comp3225_seq0 CGATCAGCTGCAGATCCTGAATTCGTTCCA
tetur02g05770 comp3225_seq0 CGATGATGAGCTGCATTACGATGAAATTGC
tetur02g05770 comp3225_seq0 AAGGCTTAGTGAAACCTGCACTCGTTCCTG
tetur02g05770 comp3225_seq0 CGGGATTTCCCAATCATCTGCTCCCTTGTC
tetur02g05770 comp3225_seq0 CGGGCTGGTTATCCAACCTTCCAAAGAACA
tetur02g05770 comp3225_seq0 CGGTAAAGGCGATGGTAGATCACATTTGAG
tetur02g05770 comp3225_seq0 CGTATCGGACTCTAAAGAAAGTTGCAACAT
tetur02g05770 comp3225_seq0 CGTTCCACCGGGATTTCCCAATCATCTGCT
tetur02g05770 comp3225_seq0 CTAATGTACCGGTAAAGGCGATGGTAGATC
tetur02g05770 comp3225_seq0 CTACATTTAGACGTTCAAACACCATCGGCA
tetur02g05770 comp3225_seq0 CTCCCTTGTCTTTGTTGTTACCCTTTCCAA
tetur02g05770 comp3225_seq0 CTCTCGTTATATCTGGCATAGACCGACTTA
tetur02g05770 comp3225_seq0 AAGTTACAGGTTATGGGTTCAAGGTCCGTT
tetur02g05770 comp3225_seq0 AAGTTCAATTCGGGTAATCGTTGTCCCATC
tetur02g05770 comp3225_seq0 CTGAATTCGTTCCACCGGGATTTCCCAATC
tetur02g05770 comp3225_seq0 CTGAGTATAAGATGGTCCGACACTTGGAAG
tetur02g05770 comp3225_seq0 CTGATTTGACCAGAAACTCGTTTCATGTGA
tetur02g05770 comp3225_seq0 CTGCAGATCCTGAATTCGTTCCACCGGGAT
tetur02g05770 comp3225_seq0 CTGCTCCCTTGTCTTTGTTGTTACCCTTTC
tetur02g05770 comp3225_seq0 CTGGCATAGACCGACTTAGACTCAGTTTCC
tetur02g05770 comp3225_seq0 CTGGTTATCCAACCTTCCAAAGAACACCGC
tetur02g05770 comp3225_seq0 CTGTCCCTTGGTTATGACATCGTTGAAAGG
tetur02g05770 comp3225_seq0 CTTAGACTCAGTTTCCGGGTTAAAGGCTTT
tetur02g05770 comp3225_seq0 CTTCTGAACTTTCGTGGGATTCATTGTCCA
tetur02g05770 comp3225_seq0 CTTGAACCATTTCAAGCAGGTCTTCAAGCC
tetur02g05770 comp3225_seq0 CTTGGAAGTTGAGTGAGATACTTGGGAGAT
tetur02g05770 comp3225_seq0 AATCACGACCAAGTTACAGGTTATGGGTTC
tetur02g05770 comp3225_seq0 AATCATCTGCTCCCTTGTCTTTGTTGTTAC
tetur02g05770 comp3225_seq0 GAAATGATCATTTGGTAAGCCCGTATCGGA
tetur02g05770 comp3225_seq0 AATCCACCTTAAAGGCTTAGTGAAACCTGC
tetur02g05770 comp3225_seq0 GAACCATTTCAAGCAGGTCTTCAAGCCGAT
tetur02g05770 comp3225_seq0 GAAGATGCTTAATGTCCGTGTCTGATTTCT
tetur02g05770 comp3225_seq0 GAAGTTGAGTGAGATACTTGGGAGATCTTT
tetur02g05770 comp3225_seq0 GAATTAGGAATGAGTGTTGGAATGGTGAGT
tetur02g05770 comp3225_seq0 GAATTCGTTCCACCGGGATTTCCCAATCAT
tetur02g05770 comp3225_seq0 AATCGTTGTCCCATCATGGGCTGTCCCTTG
tetur02g05770 comp3225_seq0 GACACTTGGAAGTTGAGTGAGATACTTGGG
tetur02g05770 comp3225_seq0 GACCAAGTTACAGGTTATGGGTTCAAGGTC
tetur02g05770 comp3225_seq0 GACCAGAAACTCGTTTCATGTGAGATAGGT
tetur02g05770 comp3225_seq0 GACGACTGTATTTGGAGGGACTTTACGCAC
tetur02g05770 comp3225_seq0 AATGACACGAGCAACCAAAGGATTAGGGTT
tetur02g05770 comp3225_seq0 GACTTAGACTCAGTTTCCGGGTTAAAGGCT
tetur02g05770 comp3225_seq0 GAGAGGCTACATTTAGACGTTCAAACACCA
tetur02g05770 comp3225_seq0 GAGATCGAAATGATCATTTGGTAAGCCCGT
tetur02g05770 comp3225_seq0 GAGGCTACATTTAGACGTTCAAACACCATC
tetur02g05770 comp3225_seq0 GAGTATAAGATGGTCCGACACTTGGAAGTT
tetur02g05770 comp3225_seq0 AATGGGCTGATTTGACCAGAAACTCGTTTC
tetur02g05770 comp3225_seq0 GATCAGCTGCAGATCCTGAATTCGTTCCAC
tetur02g05770 comp3225_seq0 GATCATTTGGTAAGCCCGTATCGGACTCTA
tetur02g05770 comp3225_seq0 GATCGAAATGATCATTTGGTAAGCCCGTAT
tetur02g05770 comp3225_seq0 AATGTACCGGTAAAGGCGATGGTAGATCAC
tetur02g05770 comp3225_seq0 GATGAGCTGCATTACGATGAAATTGCGTGA
tetur02g05770 comp3225_seq0 GATGATGAGCTGCATTACGATGAAATTGCG
tetur02g05770 comp3225_seq0 GATGCTTAATGTCCGTGTCTGATTTCTCAC
tetur02g05770 comp3225_seq0 GATGGTCCGACACTTGGAAGTTGAGTGAGA
tetur02g05770 comp3225_seq0 GCAACGGGCTGGTTATCCAACCTTCCAAAG
tetur02g05770 comp3225_seq0 AAAGGCGATGGTAGATCACATTTGAGAAAG
tetur02g05770 comp3225_seq0 AATTCGTTCCACCGGGATTTCCCAATCATC
tetur02g05770 comp3225_seq0 GCAGATCCTGAATTCGTTCCACCGGGATTT
tetur02g05770 comp3225_seq0 GCATCGGTCATTTCATTACTGTCCTTGAAC
tetur02g05770 comp3225_seq0 GCCACTATATTGGGATGGTCCAGTTTCCGA
tetur02g05770 comp3225_seq0 GCTACATTTAGACGTTCAAACACCATCGGC
tetur02g05770 comp3225_seq0 GCTCCCTTGTCTTTGTTGTTACCCTTTCCA
tetur02g05770 comp3225_seq0 GCTGAGTATAAGATGGTCCGACACTTGGAA
tetur02g05770 comp3225_seq0 GCTGATTTGACCAGAAACTCGTTTCATGTG
tetur02g05770 comp3225_seq0 GCTGGTTATCCAACCTTCCAAAGAACACCG
tetur02g05770 comp3225_seq0 GCTGTCCCTTGGTTATGACATCGTTGAAAG
tetur02g05770 comp3225_seq0 GGAAGTTGAGTGAGATACTTGGGAGATCTT
tetur02g05770 comp3225_seq0 GGAGAGGCTACATTTAGACGTTCAAACACC
tetur02g05770 comp3225_seq0 GGATTTCCCAATCATCTGCTCCCTTGTCTT
tetur02g05770 comp3225_seq0 GGCCAGGATTAGATTTAAATGCATCGGTCA
tetur02g05770 comp3225_seq0 GGCGATGGTAGATCACATTTGAGAAAGATC
tetur02g05770 comp3225_seq0 GGCTGATTTGACCAGAAACTCGTTTCATGT
tetur02g05770 comp3225_seq0 GGCTGGTTATCCAACCTTCCAAAGAACACC
tetur02g05770 comp3225_seq0 ACAATGACACGAGCAACCAAAGGATTAGGG
[truncated: 2,459,127 more chars]
