# Supplementary material for: A PCR primer design method for identifying spider mite species using k-mer counting
Source: PLoS One. 2025 Jun 9;20(6):e0321199. doi: 10.1371/journal.pone.0321199 (PMC12148119; doi:10.1371/journal.pone.0321199)
Supplement: S2 File — (ZIP) [file pone.0321199.s004.zip › S2_file/O_ami.txt]

tetur01g00100 comp4642_seq0 AACAGCGATGGAATTGGTACTCGACGATGG
tetur01g00100 comp4642_seq0 AACCCAATTAAAGTCTCCGATCTTTCAAGG
tetur01g00100 comp4642_seq0 CAACAGCGATGGAATTGGTACTCGACGATG
tetur01g00100 comp4642_seq0 CAAGGTAATGCCAATGACGATTTGATTCCA
tetur01g00100 comp4642_seq0 CAATCAACAGCGATGGAATTGGTACTCGAC
tetur01g00100 comp4642_seq0 CAGCGATGGAATTGGTACTCGACGATGGAC
tetur01g00100 comp4642_seq0 AACTCTTTGGGAACCCAATTAAAGTCTCCG
tetur01g00100 comp4642_seq0 CCCAATTAAAGTCTCCGATCTTTCAAGGTA
tetur01g00100 comp4642_seq0 CCGATCTTTCAAGGTAATGCCAATGACGAT
tetur01g00100 comp4642_seq0 CCTATAGTAATTAGCGTGAAGATGGTGGTG
tetur01g00100 comp4642_seq0 CCTGGAAACAATCAACAGCGATGGAATTGG
tetur01g00100 comp4642_seq0 CGATAACTCTTTGGGAACCCAATTAAAGTC
tetur01g00100 comp4642_seq0 CGATCTTTCAAGGTAATGCCAATGACGATT
tetur01g00100 comp4642_seq0 CGATGGAATTGGTACTCGACGATGGACTGT
tetur01g00100 comp4642_seq0 CGGCAAGAATTAACAATGGTTGTTGTCTCA
tetur01g00100 comp4642_seq0 CTATAGTAATTAGCGTGAAGATGGTGGTGA
tetur01g00100 comp4642_seq0 CTCCGATCTTTCAAGGTAATGCCAATGACG
tetur01g00100 comp4642_seq0 CTCTTTGGGAACCCAATTAAAGTCTCCGAT
tetur01g00100 comp4642_seq0 CTGAGACCTGGAAACAATCAACAGCGATGG
tetur01g00100 comp4642_seq0 CTGCTACTTGAATAGTTGATACTCCCAACA
tetur01g00100 comp4642_seq0 CTGCTGAACCTAATTCCTCTGGAGGCATAT
tetur01g00100 comp4642_seq0 AAGTCTCCGATCTTTCAAGGTAATGCCAAT
tetur01g00100 comp4642_seq0 CTTTGGGAACCCAATTAAAGTCTCCGATCT
tetur01g00100 comp4642_seq0 GAACCCAATTAAAGTCTCCGATCTTTCAAG
tetur01g00100 comp4642_seq0 AATCAACAGCGATGGAATTGGTACTCGACG
tetur01g00100 comp4642_seq0 GACCTGGAAACAATCAACAGCGATGGAATT
tetur01g00100 comp4642_seq0 GAGACCTGGAAACAATCAACAGCGATGGAA
tetur01g00100 comp4642_seq0 AATCGCGAAGAACCGACGGGATGATAATAG
tetur01g00100 comp4642_seq0 GATGGAATTGGTACTCGACGATGGACTGTC
tetur01g00100 comp4642_seq0 GCGATGGAATTGGTACTCGACGATGGACTG
tetur01g00100 comp4642_seq0 GCTGCTGAACCTAATTCCTCTGGAGGCATA
tetur01g00100 comp4642_seq0 GGAACCCAATTAAAGTCTCCGATCTTTCAA
tetur01g00100 comp4642_seq0 GGGAACCCAATTAAAGTCTCCGATCTTTCA
tetur01g00100 comp4642_seq0 GTAATCGCGAAGAACCGACGGGATGATAAT
tetur01g00100 comp4642_seq0 GTCTATGTGTCTCAATCGGCAAGAATTAAC
tetur01g00100 comp4642_seq0 GTCTCCGATCTTTCAAGGTAATGCCAATGA
tetur01g00100 comp4642_seq0 GTTGTCTATGTGTCTCAATCGGCAAGAATT
tetur01g00100 comp4642_seq0 TAAAGTCTCCGATCTTTCAAGGTAATGCCA
tetur01g00100 comp4642_seq0 TAACTCTTTGGGAACCCAATTAAAGTCTCC
tetur01g00100 comp4642_seq0 TCAAGGTAATGCCAATGACGATTTGATTCC
tetur01g00100 comp4642_seq0 TCCGATCTTTCAAGGTAATGCCAATGACGA
tetur01g00100 comp4642_seq0 TCGGCAAGAATTAACAATGGTTGTTGTCTC
tetur01g00100 comp4642_seq0 TCTCCGATCTTTCAAGGTAATGCCAATGAC
tetur01g00100 comp4642_seq0 TCTCTGCTACTTGAATAGTTGATACTCCCA
tetur01g00100 comp4642_seq0 TCTTTGGGAACCCAATTAAAGTCTCCGATC
tetur01g00100 comp4642_seq0 TGAGACCTGGAAACAATCAACAGCGATGGA
tetur01g00100 comp4642_seq0 ACCCAATTAAAGTCTCCGATCTTTCAAGGT
tetur01g00100 comp4642_seq0 TGCTGAACCTAATTCCTCTGGAGGCATATC
tetur01g00100 comp4642_seq0 TGGGAACCCAATTAAAGTCTCCGATCTTTC
tetur01g00100 comp4642_seq0 TGTAATCGCGAAGAACCGACGGGATGATAA
tetur01g00100 comp4642_seq0 ACCTGGAAACAATCAACAGCGATGGAATTG
tetur01g00100 comp4642_seq0 TTTCCGTACCCTCTCCCATCTCTATATGTA
tetur01g00100 comp4642_seq0 AGACCTGGAAACAATCAACAGCGATGGAAT
tetur01g00100 comp4642_seq0 AGCGATGGAATTGGTACTCGACGATGGACT
tetur01g00100 comp4642_seq0 AGTCTCCGATCTTTCAAGGTAATGCCAATG
tetur01g02740 comp5917_seq0 GGATCAACTATCAAGGTGACAGGAGGCGAT
tetur01g02980 comp405_seq0 ATCCACAACGCAACCACATTGACTCCATCC
tetur01g02980 comp405_seq0 CAATCCACAACGCAACCACATTGACTCCAT
tetur01g02980 comp405_seq0 AATCCACAACGCAACCACATTGACTCCATC
tetur01g03290 comp3907_seq0 ATATTGGATGAGGTCAGATGGCAACTATTG
tetur01g03290 comp3907_seq0 ATTGGATGAGGTCAGATGGCAACTATTGAC
tetur01g03290 comp3907_seq0 CAGATGGCAACTATTGACTTGATTCTTTGG
tetur01g03290 comp3907_seq0 CATAGATATTGGATGAGGTCAGATGGCAAC
tetur01g03290 comp3907_seq0 GATATTGGATGAGGTCAGATGGCAACTATT
tetur01g03290 comp3907_seq0 GATGGCAACTATTGACTTGATTCTTTGGGT
tetur01g03290 comp3907_seq0 GTACATAGATATTGGATGAGGTCAGATGGC
tetur01g03290 comp3907_seq0 TAGATATTGGATGAGGTCAGATGGCAACTA
tetur01g03290 comp3907_seq0 TATTGGATGAGGTCAGATGGCAACTATTGA
tetur01g03290 comp3907_seq0 TCTGTAGATCAATGATTCAAACGCATCCCA
tetur01g03290 comp3907_seq0 TTCTGTAGATCAATGATTCAAACGCATCCC
tetur01g03290 comp3907_seq0 AGATATTGGATGAGGTCAGATGGCAACTAT
tetur01g03290 comp3907_seq0 AGATGGCAACTATTGACTTGATTCTTTGGG
tetur01g03930 comp1509_seq0 CTACTGCTGATCAATCGTTAATCCACTTCA
tetur01g03930 comp1509_seq0 GGTCGTTGATCTGGAACTTCAATATGGCAA
tetur01g03930 comp1509_seq0 GTCGTTGATCTGGAACTTCAATATGGCAAG
tetur01g03930 comp1509_seq0 TCGTTGATCTGGAACTTCAATATGGCAAGG
tetur01g03930 comp1509_seq0 TCTACTGCTGATCAATCGTTAATCCACTTC
tetur01g03930 comp1509_seq0 TCTTCAGTCTTCCTCCGTAGACGTCCCTAG
tetur01g03930 comp1509_seq0 TTCTTCAGTCTTCCTCCGTAGACGTCCCTA
tetur01g04530 comp1174_seq1 AAACCATGCTGTTGCCAGAATATTGTCTCT
tetur01g04530 comp1174_seq1 AACCATGCTGTTGCCAGAATATTGTCTCTG
tetur01g04530 comp1174_seq1 CAATAAATGGGCTATTCTTGTTCTACCACC
tetur01g04530 comp1174_seq1 CATGCTGTTGCCAGAATATTGTCTCTGTGT
tetur01g04530 comp1174_seq1 CCATGCTGTTGCCAGAATATTGTCTCTGTG
tetur01g04530 comp1174_seq1 CTGTTGCCAGAATATTGTCTCTGTGTATCT
tetur01g04530 comp1174_seq1 GCAATAAATGGGCTATTCTTGTTCTACCAC
tetur01g04530 comp1174_seq1 GCTGTTGCCAGAATATTGTCTCTGTGTATC
tetur01g04530 comp1174_seq1 GTTGCCAGAATATTGTCTCTGTGTATCTTG
tetur01g04530 comp1174_seq1 ACCATGCTGTTGCCAGAATATTGTCTCTGT
tetur01g04530 comp1174_seq1 AAATGGGCTATTCTTGTTCTACCACCGGGT
tetur01g07070 comp1068_seq1 AGTGGCACGGTTATGTTCTGTGTTAACAGT
tetur01g07070 comp1068_seq1 ATATTCAGTGGCACGGTTATGTTCTGTGTT
tetur01g07070 comp1068_seq1 ATCCTTCCAATATTCAGTGGCACGGTTATG
tetur01g07070 comp1068_seq1 CAAACTGATCCTTCCAATATTCAGTGGCAC
tetur01g07070 comp1068_seq1 CAATATTCAGTGGCACGGTTATGTTCTGTG
tetur01g07070 comp1068_seq1 CACGGTTATGTTCTGTGTTAACAGTTGGGA
tetur01g07070 comp1068_seq1 AACTGATCCTTCCAATATTCAGTGGCACGG
tetur01g07070 comp1068_seq1 CAGTGGCACGGTTATGTTCTGTGTTAACAG
tetur01g07070 comp1068_seq1 CATCAATGGCTTAGGTCAATTTCTTCCTTC
tetur01g07070 comp1068_seq1 CATCATCTAATACCGATCCAGTTCTTCTCC
tetur01g07070 comp1068_seq1 CATCTAATACCGATCCAGTTCTTCTCCATT
tetur01g07070 comp1068_seq1 CCAATATTCAGTGGCACGGTTATGTTCTGT
tetur01g07070 comp1068_seq1 CCTTCCAATATTCAGTGGCACGGTTATGTT
tetur01g07070 comp1068_seq1 AAACTGATCCTTCCAATATTCAGTGGCACG
tetur01g07070 comp1068_seq1 CGGTTATGTTCTGTGTTAACAGTTGGGACT
tetur01g07070 comp1068_seq1 CTATCCACCTATTTCCCGTTTCTGTCCAAT
tetur01g07070 comp1068_seq1 CTGATCCTTCCAATATTCAGTGGCACGGTT
tetur01g07070 comp1068_seq1 CTTCCAATATTCAGTGGCACGGTTATGTTC
tetur01g07070 comp1068_seq1 CTTTCTATCTATCCACCTATTTCCCGTTTC
tetur01g07070 comp1068_seq1 AATATTCAGTGGCACGGTTATGTTCTGTGT
tetur01g07070 comp1068_seq1 GACTCCAGCTTTCTTTGATTCTACATCATC
tetur01g07070 comp1068_seq1 GATCCTTCCAATATTCAGTGGCACGGTTAT
tetur01g07070 comp1068_seq1 GCACGGTTATGTTCTGTGTTAACAGTTGGG
tetur01g07070 comp1068_seq1 GCTTTCTATCTATCCACCTATTTCCCGTTT
tetur01g07070 comp1068_seq1 GGCACGGTTATGTTCTGTGTTAACAGTTGG
tetur01g07070 comp1068_seq1 GGTCAATTTCTTCCTTCATTCTGGTCAAAC
tetur01g07070 comp1068_seq1 GGTTATGTTCTGTGTTAACAGTTGGGACTC
tetur01g07070 comp1068_seq1 GTGGCACGGTTATGTTCTGTGTTAACAGTT
tetur01g07070 comp1068_seq1 GTTATGTTCTGTGTTAACAGTTGGGACTCC
tetur01g07070 comp1068_seq1 ACATCATCTAATACCGATCCAGTTCTTCTC
tetur01g07070 comp1068_seq1 TCAGTGGCACGGTTATGTTCTGTGTTAACA
tetur01g07070 comp1068_seq1 TCCAATATTCAGTGGCACGGTTATGTTCTG
tetur01g07070 comp1068_seq1 TCTAATACCGATCCAGTTCTTCTCCATTTG
tetur01g07070 comp1068_seq1 TGATCCTTCCAATATTCAGTGGCACGGTTA
tetur01g07070 comp1068_seq1 TGGCACGGTTATGTTCTGTGTTAACAGTTG
tetur01g07070 comp1068_seq1 TGGGACTCCAGCTTTCTTTGATTCTACATC
tetur01g07070 comp1068_seq1 TTCAGTGGCACGGTTATGTTCTGTGTTAAC
tetur01g07070 comp1068_seq1 ACGGTTATGTTCTGTGTTAACAGTTGGGAC
tetur01g07070 comp1068_seq1 ACTGATCCTTCCAATATTCAGTGGCACGGT
tetur01g07340 comp5785_seq0 AGTTCCGTCCAAACTAGCAGAGGCGATAAG
tetur01g07340 comp5785_seq0 CAAACTAGCAGAGGCGATAAGACTGCTGGT
tetur01g07340 comp5785_seq0 CAAAGTTCCGTCCAAACTAGCAGAGGCGAT
tetur01g07340 comp5785_seq0 CAGAGGCGATAAGACTGCTGGTAACCTTGA
tetur01g07340 comp5785_seq0 CCAAACTAGCAGAGGCGATAAGACTGCTGG
tetur01g07340 comp5785_seq0 CCGTCCAAACTAGCAGAGGCGATAAGACTG
tetur01g07340 comp5785_seq0 CGTCCAAACTAGCAGAGGCGATAAGACTGC
tetur01g07340 comp5785_seq0 CTAGCAGAGGCGATAAGACTGCTGGTAACC
tetur01g07340 comp5785_seq0 CTCGAGTTACCCATAGGTAAGACGAATCGA
tetur01g07340 comp5785_seq0 CTGAAATTGTGGAATCAAGTGGAATTGGCC
tetur01g07340 comp5785_seq0 GAGGCGATAAGACTGCTGGTAACCTTGAAT
tetur01g07340 comp5785_seq0 GCAGAGGCGATAAGACTGCTGGTAACCTTG
tetur01g07340 comp5785_seq0 GCTCGAGTTACCCATAGGTAAGACGAATCG
tetur01g07340 comp5785_seq0 GGTAAGACGAATCGATCGATAAACATGGAA
tetur01g07340 comp5785_seq0 GTCCAAACTAGCAGAGGCGATAAGACTGCT
tetur01g07340 comp5785_seq0 GTGTTTGCTCGAGTTACCCATAGGTAAGAC
tetur01g07340 comp5785_seq0 GTTCCGTCCAAACTAGCAGAGGCGATAAGA
tetur01g07340 comp5785_seq0 GTTTGCTCGAGTTACCCATAGGTAAGACGA
tetur01g07340 comp5785_seq0 TAGGTAAGACGAATCGATCGATAAACATGG
tetur01g07340 comp5785_seq0 TCCAAACTAGCAGAGGCGATAAGACTGCTG
tetur01g07340 comp5785_seq0 TCTGAAATTGTGGAATCAAGTGGAATTGGC
tetur01g07340 comp5785_seq0 TGCTCGAGTTACCCATAGGTAAGACGAATC
tetur01g07340 comp5785_seq0 TGTTTGCTCGAGTTACCCATAGGTAAGACG
tetur01g07340 comp5785_seq0 TTCCGTCCAAACTAGCAGAGGCGATAAGAC
tetur01g07340 comp5785_seq0 TTTGCTCGAGTTACCCATAGGTAAGACGAA
tetur01g07340 comp5785_seq0 ACTAGCAGAGGCGATAAGACTGCTGGTAAC
tetur01g07340 comp5785_seq0 AGCAGAGGCGATAAGACTGCTGGTAACCTT
tetur01g07340 comp5785_seq0 AGGCGATAAGACTGCTGGTAACCTTGAATT
tetur01g07370 comp3572_seq0 AGTGGCGATTGTAAGAGATGAGCTTTGATT
tetur01g07370 comp3572_seq0 CAAAGTGGCGATTGTAAGAGATGAGCTTTG
tetur01g07370 comp3572_seq0 CAGATAATCAGTAGAAGCCAAGCCGAAATA
tetur01g07370 comp3572_seq0 AAGTGGCGATTGTAAGAGATGAGCTTTGAT
tetur01g07370 comp3572_seq0 GACAAAGTGGCGATTGTAAGAGATGAGCTT
tetur01g07370 comp3572_seq0 GATAATCAGTAGAAGCCAAGCCGAAATAGC
tetur01g07370 comp3572_seq0 ACAAAGTGGCGATTGTAAGAGATGAGCTTT
tetur01g07370 comp3572_seq0 TCCGAAGTAAACTTCGGGTTTGAATCGGCG
tetur01g07370 comp3572_seq0 TTCCGAAGTAAACTTCGGGTTTGAATCGGC
tetur01g07370 comp3572_seq0 TTTATATGACCAGGTGAGTGTAGGATTGGA
tetur01g07420 comp2252_seq0 ATCAAGGATCACCAGGAGATCAAGCTCTAC
tetur01g07420 comp2252_seq0 CAACCACTCCAGTAACTGGATCTTCATCTA
tetur01g07420 comp2252_seq0 CAACTCTTCCTAGTTTACCAAATCTTGGAG
tetur01g07420 comp2252_seq0 AACTATCAAGGATCACCAGGAGATCAAGCT
tetur01g07420 comp2252_seq0 CATCTCTGGTCTTCCAACTCTTCCTAGTTT
tetur01g07420 comp2252_seq0 CCAACCACTCCAGTAACTGGATCTTCATCT
tetur01g07420 comp2252_seq0 CCACTCCAGTAACTGGATCTTCATCTAATC
tetur01g07420 comp2252_seq0 CTATCAAGGATCACCAGGAGATCAAGCTCT
tetur01g07420 comp2252_seq0 AATCCCAAGCATCTCTGGTCTTCCAACTCT
tetur01g07420 comp2252_seq0 GCATCTCTGGTCTTCCAACTCTTCCTAGTT
tetur01g07420 comp2252_seq0 TATCAAGGATCACCAGGAGATCAAGCTCTA
tetur01g07420 comp2252_seq0 TCAAGGATCACCAGGAGATCAAGCTCTACA
tetur01g07420 comp2252_seq0 TCCAACCACTCCAGTAACTGGATCTTCATC
tetur01g07420 comp2252_seq0 ACCACTCCAGTAACTGGATCTTCATCTAAT
tetur01g07420 comp2252_seq0 ACTATCAAGGATCACCAGGAGATCAAGCTC
tetur01g08460 comp5965_seq0 ATAAGGGAAGCGATCAACAGTAATCAGTAG
tetur01g08460 comp5965_seq0 ATCATAAGGGAAGCGATCAACAGTAATCAG
tetur01g08460 comp5965_seq0 CATAAGGGAAGCGATCAACAGTAATCAGTA
tetur01g08940 comp3820_seq0 AACTCGAACTTTCTGGTTTATCTTCCAAGG
tetur01g08940 comp3820_seq0 CGTTGGAGAGCAATATCTTTAGATCAAGCT
tetur01g08940 comp3820_seq0 CTCGAACTTTCTGGTTTATCTTCCAAGGAG
tetur01g08940 comp3820_seq0 GAGAGCAATATCTTTAGATCAAGCTAGCGA
tetur01g08940 comp3820_seq0 GGAGAGCAATATCTTTAGATCAAGCTAGCG
tetur01g08940 comp3820_seq0 TCCGAACGAAGTAATCAGGGAGAGTATTAA
tetur01g08940 comp3820_seq0 TCGTTGGAGAGCAATATCTTTAGATCAAGC
tetur01g08940 comp3820_seq0 TGGAGAGCAATATCTTTAGATCAAGCTAGC
tetur01g08940 comp3820_seq0 TTCCGAACGAAGTAATCAGGGAGAGTATTA
tetur01g09250 comp2758_seq0 GCAACACCGATAAACTCATTCAATTTGGAC
tetur01g09250 comp2758_seq0 GCACTTGGAAACGAATACCCATTTAAACAC
tetur01g09520 comp3088_seq0 ATATCCCTGATTCTTTGTTGTGAGGACTTG
tetur01g09520 comp3088_seq0 ATCAACGAGCGGATCGACAAGTTGTAGAAT
tetur01g09520 comp3088_seq0 ATCCCTGATTCTTTGTTGTGAGGACTTGCG
tetur01g09520 comp3088_seq0 ATTGCTGGACTATTCTAGCACAATGGCGGT
tetur01g09520 comp3088_seq0 CAAATCAGCCAGAATTGAAGGAAGTTGGCA
tetur01g09520 comp3088_seq0 CAACAAATCAGCCAGAATTGAAGGAAGTTG
tetur01g09520 comp3088_seq0 CAACACATTCAGACATTTAGTGCACTCTCA
tetur01g09520 comp3088_seq0 CAACGAGCGGATCGACAAGTTGTAGAATCT
tetur01g09520 comp3088_seq0 AACGAGCGGATCGACAAGTTGTAGAATCTG
tetur01g09520 comp3088_seq0 CAATCAACGAGCGGATCGACAAGTTGTAGA
tetur01g09520 comp3088_seq0 CACATTCAGACATTTAGTGCACTCTCACGA
tetur01g09520 comp3088_seq0 AACTCAATCAACGAGCGGATCGACAAGTTG
tetur01g09520 comp3088_seq0 CAGACATTTAGTGCACTCTCACGAGGAAGA
tetur01g09520 comp3088_seq0 CATTCAGACATTTAGTGCACTCTCACGAGG
tetur01g09520 comp3088_seq0 CCCTGATTCTTTGTTGTGAGGACTTGCGAT
tetur01g09520 comp3088_seq0 AAACTCAATCAACGAGCGGATCGACAAGTT
tetur01g09520 comp3088_seq0 CCTGATTCTTTGTTGTGAGGACTTGCGATC
tetur01g09520 comp3088_seq0 CGAGCGGATCGACAAGTTGTAGAATCTGTT
tetur01g09520 comp3088_seq0 CTAAACTCAATCAACGAGCGGATCGACAAG
tetur01g09520 comp3088_seq0 CTCAATCAACGAGCGGATCGACAAGTTGTA
tetur01g09520 comp3088_seq0 CTGATTCTTTGTTGTGAGGACTTGCGATCG
tetur01g09520 comp3088_seq0 GACATTTAGTGCACTCTCACGAGGAAGAAA
tetur01g09520 comp3088_seq0 GAGCGGATCGACAAGTTGTAGAATCTGTTG
tetur01g09520 comp3088_seq0 GATTCTTTGTTGTGAGGACTTGCGATCGCA
tetur01g09520 comp3088_seq0 GCTTTCTAAACTCAATCAACGAGCGGATCG
tetur01g09520 comp3088_seq0 GGCTTAATGATAGTGTTTCACCAATGTGGT
tetur01g09520 comp3088_seq0 ACAAATCAGCCAGAATTGAAGGAAGTTGGC
tetur01g09520 comp3088_seq0 ACACATTCAGACATTTAGTGCACTCTCACG
tetur01g09520 comp3088_seq0 TATCCCTGATTCTTTGTTGTGAGGACTTGC
tetur01g09520 comp3088_seq0 TCAACACATTCAGACATTTAGTGCACTCTC
tetur01g09520 comp3088_seq0 TCAACGAGCGGATCGACAAGTTGTAGAATC
tetur01g09520 comp3088_seq0 TCAATCAACGAGCGGATCGACAAGTTGTAG
tetur01g09520 comp3088_seq0 TCAGACATTTAGTGCACTCTCACGAGGAAG
tetur01g09520 comp3088_seq0 TCCCTGATTCTTTGTTGTGAGGACTTGCGA
tetur01g09520 comp3088_seq0 TGATTCTTTGTTGTGAGGACTTGCGATCGC
tetur01g09520 comp3088_seq0 TTCAGACATTTAGTGCACTCTCACGAGGAA
tetur01g09520 comp3088_seq0 TTGCTGGACTATTCTAGCACAATGGCGGTG
tetur01g09520 comp3088_seq0 ACGAGCGGATCGACAAGTTGTAGAATCTGT
tetur01g09520 comp3088_seq0 ACTCAATCAACGAGCGGATCGACAAGTTGT
tetur01g09520 comp3088_seq0 AGAATTGAAGGAAGTTGGCAAATTGACAGC
tetur01g09520 comp3088_seq0 AACAAATCAGCCAGAATTGAAGGAAGTTGG
tetur01g09520 comp3088_seq0 AGCTTTCTAAACTCAATCAACGAGCGGATC
tetur01g09520 comp3088_seq0 AACACATTCAGACATTTAGTGCACTCTCAC
tetur01g09910 comp555_seq0 ATGCGAAGTTTCAATATGCGAACGATCGGT
tetur01g09910 comp555_seq0 CATGCGAAGTTTCAATATGCGAACGATCGG
tetur01g09910 comp555_seq0 GAACGATCGGTTATGATCCTTTCATCACTC
tetur01g09910 comp555_seq0 GCATGCGAAGTTTCAATATGCGAACGATCG
tetur01g10630 comp4113_seq0 TGACCGATTTCTTTGGAAGTGTACCTAAAG
tetur01g10630 comp4113_seq0 TTTCCGTCGTTGGGTCTTCAATTCCCATCC
tetur01g12260 comp2588_seq0 CGAAGAACCTCATCTTCATGACCCATAGAT
tetur01g12680 comp556_seq0 ATTGTTACTTTCCGCTGACAGTCTACTCAC
tetur01g12680 comp556_seq0 CTAGCTGATTGTTACTTTCCGCTGACAGTC
tetur01g12680 comp556_seq0 CTGATTGTTACTTTCCGCTGACAGTCTACT
tetur01g12680 comp556_seq0 GATTGTTACTTTCCGCTGACAGTCTACTCA
tetur01g12680 comp556_seq0 GCTGATTGTTACTTTCCGCTGACAGTCTAC
tetur01g12680 comp556_seq0 GCTTCCGTATCTCTAATTGGTTATTTCTGG
tetur01g12680 comp556_seq0 TACTAGCTGATTGTTACTTTCCGCTGACAG
tetur01g12680 comp556_seq0 TGATTGTTACTTTCCGCTGACAGTCTACTC
tetur01g12680 comp556_seq0 TTACTAGCTGATTGTTACTTTCCGCTGACA
tetur01g12680 comp556_seq0 TTTACTAGCTGATTGTTACTTTCCGCTGAC
tetur01g12680 comp556_seq0 TTTGAAGGCTACTACAATGTACACTTGTCG
tetur01g12680 comp556_seq0 ACTAGCTGATTGTTACTTTCCGCTGACAGT
tetur01g13250 comp2684_seq0 CTGATAAGAGTTTCCGAGGTTACTTTGCAA
tetur01g13250 comp2684_seq0 CTTGTGAACAACAACACCATGAGTTGTGGT
tetur01g13250 comp2684_seq0 GATAAGAGTTTCCGAGGTTACTTTGCAAAG
tetur01g13250 comp2684_seq0 GCTGATAAGAGTTTCCGAGGTTACTTTGCA
tetur01g13250 comp2684_seq0 GTACGGCAATTAAAGACAGACTGAAAGCTA
tetur01g13250 comp2684_seq0 GTCAACAATGATGACCAATGATCACTGAGA
tetur01g13250 comp2684_seq0 TAGTACGGCAATTAAAGACAGACTGAAAGC
tetur01g13250 comp2684_seq0 TGTCAACAATGATGACCAATGATCACTGAG
tetur01g13250 comp2684_seq0 AGTACGGCAATTAAAGACAGACTGAAAGCT
tetur01g13850 comp5217_seq0 CACAGGTGTTTAATGAAAGTCTTGCCTGAA
tetur01g13850 comp5217_seq0 CAGGTGTTTAATGAAAGTCTTGCCTGAAGA
tetur01g13850 comp5217_seq0 GGTGTTTAATGAAAGTCTTGCCTGAAGAGC
tetur01g13850 comp5217_seq0 ACAGGTGTTTAATGAAAGTCTTGCCTGAAG
tetur01g13850 comp5217_seq0 TAATTCGGGTATCATGGTAGGGTGCAGGAA
tetur01g13850 comp5217_seq0 TATGTCAAACCACCTGTGAATGAGAATGTG
tetur01g13850 comp5217_seq0 TCACAGGTGTTTAATGAAAGTCTTGCCTGA
tetur01g13850 comp5217_seq0 TTAATTCGGGTATCATGGTAGGGTGCAGGA
tetur01g13850 comp5217_seq0 TTCACAGGTGTTTAATGAAAGTCTTGCCTG
tetur01g13850 comp5217_seq0 AACACGTAAGGCTTGCATATTATTTGGGTG
tetur01g15260 comp4349_seq0 ATCAGAAGATTCAGTTACCGCAATGGACTC
tetur01g15260 comp4349_seq0 ATCGGTTAACATCAGAAGATTCAGTTACCG
tetur01g15260 comp4349_seq0 CAATTGGAGTTGGAATCGATGGATTTGAGA
tetur01g15260 comp4349_seq0 CACAATTGGAGTTGGAATCGATGGATTTGA
tetur01g15260 comp4349_seq0 CAGAGGAAGATTCTCCTTCTTTAACGTTGT
tetur01g15260 comp4349_seq0 CATCAGAAGATTCAGTTACCGCAATGGACT
tetur01g15260 comp4349_seq0 CATCGGTTAACATCAGAAGATTCAGTTACC
tetur01g15260 comp4349_seq0 CCTCTTCACAATTGGAGTTGGAATCGATGG
tetur01g15260 comp4349_seq0 CGGTTAACATCAGAAGATTCAGTTACCGCA
tetur01g15260 comp4349_seq0 CGTAGCTTAATATGGATCTCTTGAGCGGGT
tetur01g15260 comp4349_seq0 CTCTTCACAATTGGAGTTGGAATCGATGGA
tetur01g15260 comp4349_seq0 CTGATGATGTTGAAGGATTGAGTGGCGGGA
tetur01g15260 comp4349_seq0 CTTCACAATTGGAGTTGGAATCGATGGATT
tetur01g15260 comp4349_seq0 CTTTGCCTCTTCACAATTGGAGTTGGAATC
tetur01g15260 comp4349_seq0 GAACTTTGCCTCTTCACAATTGGAGTTGGA
tetur01g15260 comp4349_seq0 GAAGATTCAGTTACCGCAATGGACTCGCAA
tetur01g15260 comp4349_seq0 AAAGATTCAGGCTCATGAGTTGAAAGATCG
tetur01g15260 comp4349_seq0 GAGGAAGATTCTCCTTCTTTAACGTTGTCA
tetur01g15260 comp4349_seq0 GATCAGAGGAAGATTCTCCTTCTTTAACGT
tetur01g15260 comp4349_seq0 GATGATGTTGAAGGATTGAGTGGCGGGAAT
tetur01g15260 comp4349_seq0 GATTCAGTTACCGCAATGGACTCGCAAATT
tetur01g15260 comp4349_seq0 GCCTCTTCACAATTGGAGTTGGAATCGATG
tetur01g15260 comp4349_seq0 GGATCAGAGGAAGATTCTCCTTCTTTAACG
tetur01g15260 comp4349_seq0 GGTTAACATCAGAAGATTCAGTTACCGCAA
tetur01g15260 comp4349_seq0 GTAGCTTAATATGGATCTCTTGAGCGGGTC
tetur01g15260 comp4349_seq0 ACAATTGGAGTTGGAATCGATGGATTTGAG
tetur01g15260 comp4349_seq0 ACATCAGAAGATTCAGTTACCGCAATGGAC
tetur01g15260 comp4349_seq0 TCACAATTGGAGTTGGAATCGATGGATTTG
tetur01g15260 comp4349_seq0 TCAGAAGATTCAGTTACCGCAATGGACTCG
tetur01g15260 comp4349_seq0 TCAGAGGAAGATTCTCCTTCTTTAACGTTG
tetur01g15260 comp4349_seq0 TCGGTTAACATCAGAAGATTCAGTTACCGC
tetur01g15260 comp4349_seq0 TGAAGGATTGAGTGGCGGGAATTGTGAGAG
tetur01g15260 comp4349_seq0 TGAGCGGGTCTGAATCGTCACAATTCACAC
tetur01g15260 comp4349_seq0 TGATGATGTTGAAGGATTGAGTGGCGGGAA
tetur01g15260 comp4349_seq0 TTCTGTTTCAGGTATGAGAAGTAAACGCTG
tetur01g15260 comp4349_seq0 TTGAAGGATTGAGTGGCGGGAATTGTGAGA
tetur01g15260 comp4349_seq0 TTGCCTCTTCACAATTGGAGTTGGAATCGA
tetur01g15260 comp4349_seq0 TTTGCCTCTTCACAATTGGAGTTGGAATCG
tetur01g15260 comp4349_seq0 ACTTTGCCTCTTCACAATTGGAGTTGGAAT
tetur01g15260 comp4349_seq0 AGAACTTTGCCTCTTCACAATTGGAGTTGG
tetur01g15260 comp4349_seq0 AGAGGAAGATTCTCCTTCTTTAACGTTGTC
tetur01g15260 comp4349_seq0 AGATTCAGTTACCGCAATGGACTCGCAAAT
tetur01g15260 comp4349_seq0 AGCGAATAGAGGGAAAGCTTTGTTCAGAGC
tetur01g15260 comp4349_seq0 AGCTTAATATGGATCTCTTGAGCGGGTCTG
tetur01g15260 comp4349_seq0 AGGATCAGAGGAAGATTCTCCTTCTTTAAC
tetur01g15410 comp1734_seq0 CATGCTCCTTCAATAGATCCATGATTTGGT
tetur01g15410 comp1734_seq0 GATACATCGGGATTGGAGGCTCAGAGCTTG
tetur01g15410 comp1734_seq0 GTCATTTCCATCATTTCCAGTACCACTCAG
tetur01g15410 comp1734_seq0 TACATCGGGATTGGAGGCTCAGAGCTTGAA
tetur01g15410 comp1734_seq0 ACATCGGGATTGGAGGCTCAGAGCTTGAAT
tetur01g15410 comp1734_seq0 TGCTCCTTCAATAGATCCATGATTTGGTTG
tetur01g15410 comp1734_seq0 TGTCATTTCCATCATTTCCAGTACCACTCA
tetur01g15410 comp1734_seq0 TTGTCATTTCCATCATTTCCAGTACCACTC
tetur01g15420 comp3501_seq0 ATATGGCACCAAATTGACCATCAAATCACC
tetur01g15420 comp3501_seq0 ATCACCGCTACATAGTAGCCATTTACTCAT
tetur01g15420 comp3501_seq0 AACATTGAGACAATGGCACTATATGGCACC
tetur01g15420 comp3501_seq0 ATGGCACCAAATTGACCATCAAATCACCGC
tetur01g15420 comp3501_seq0 ATGGCACTATATGGCACCAAATTGACCATC
tetur01g15420 comp3501_seq0 ATTGACCATCAAATCACCGCTACATAGTAG
tetur01g15420 comp3501_seq0 CAAATCACCGCTACATAGTAGCCATTTACT
tetur01g15420 comp3501_seq0 CAAATTGACCATCAAATCACCGCTACATAG
tetur01g15420 comp3501_seq0 CAATGGCACTATATGGCACCAAATTGACCA
tetur01g15420 comp3501_seq0 CACCAAATTGACCATCAAATCACCGCTACA
tetur01g15420 comp3501_seq0 CACCGCTACATAGTAGCCATTTACTCATTG
tetur01g15420 comp3501_seq0 CATCAAATCACCGCTACATAGTAGCCATTT
tetur01g15420 comp3501_seq0 CATTGAGACAATGGCACTATATGGCACCAA
tetur01g15420 comp3501_seq0 CCAAATTGACCATCAAATCACCGCTACATA
tetur01g15420 comp3501_seq0 CCATCAAATCACCGCTACATAGTAGCCATT
tetur01g15420 comp3501_seq0 CCGCTACATAGTAGCCATTTACTCATTGTC
tetur01g15420 comp3501_seq0 GACAATGGCACTATATGGCACCAAATTGAC
tetur01g15420 comp3501_seq0 GACCATCAAATCACCGCTACATAGTAGCCA
tetur01g15420 comp3501_seq0 GAGACAATGGCACTATATGGCACCAAATTG
tetur01g15420 comp3501_seq0 GCACCAAATTGACCATCAAATCACCGCTAC
tetur01g15420 comp3501_seq0 AATGGCACTATATGGCACCAAATTGACCAT
tetur01g15420 comp3501_seq0 GGCACCAAATTGACCATCAAATCACCGCTA
tetur01g15420 comp3501_seq0 GGCACTATATGGCACCAAATTGACCATCAA
tetur01g15420 comp3501_seq0 GTAAACATTGAGACAATGGCACTATATGGC
tetur01g15420 comp3501_seq0 ACAATGGCACTATATGGCACCAAATTGACC
tetur01g15420 comp3501_seq0 TCAAATCACCGCTACATAGTAGCCATTTAC
tetur01g15420 comp3501_seq0 ACCAAATTGACCATCAAATCACCGCTACAT
tetur01g15420 comp3501_seq0 ACCATCAAATCACCGCTACATAGTAGCCAT
tetur01g15420 comp3501_seq0 TGACCATCAAATCACCGCTACATAGTAGCC
tetur01g15420 comp3501_seq0 TGGCACTATATGGCACCAAATTGACCATCA
tetur01g15420 comp3501_seq0 ACCGCTACATAGTAGCCATTTACTCATTGT
tetur01g15420 comp3501_seq0 AAATCACCGCTACATAGTAGCCATTTACTC
tetur01g15420 comp3501_seq0 TTGACCATCAAATCACCGCTACATAGTAGC
tetur01g15710 comp599_seq0 CTCCACCATTCATGAGATGATCATAACACA
tetur01g15710 comp599_seq0 GTCTCCACCATTCATGAGATGATCATAACA
tetur01g15710 comp599_seq0 TAATGGGTAAGCCCTGAAATCTACGGAAAG
tetur01g15710 comp599_seq0 TCTCCACCATTCATGAGATGATCATAACAC
tetur01g15710 comp599_seq0 TGTCTCCACCATTCATGAGATGATCATAAC
tetur01g15710 comp599_seq0 TTTAATGGGTAAGCCCTGAAATCTACGGAA
tetur01g15940 comp906_seq0 GAACAATAAACCCGTTACGAGAGGAGATGT
tetur01g15940 comp906_seq0 AACAATAAACCCGTTACGAGAGGAGATGTC
tetur01g16974 comp4032_seq0 AACCTACAACAGGAAATCAAATCACCGACG
tetur01g16974 comp4032_seq0 AAACCTACAACAGGAAATCAAATCACCGAC
tetur01g16974 comp4032_seq0 CAACAGGAAATCAAATCACCGACGATAGTG
tetur01g16974 comp4032_seq0 CCTACAACAGGAAATCAAATCACCGACGAT
tetur01g16974 comp4032_seq0 CTACAACAGGAAATCAAATCACCGACGATA
tetur01g16974 comp4032_seq0 ACAACAGGAAATCAAATCACCGACGATAGT
tetur01g16974 comp4032_seq0 ACACCGTACAATCACGGAGATTCTCTTCAT
tetur01g16974 comp4032_seq0 TACAACAGGAAATCAAATCACCGACGATAG
tetur02g00140 comp3013_seq0 CAACTGTGTTTGAGTTGCAGTTGGTGAACC
tetur02g00140 comp3013_seq0 AACTGTGTTTGAGTTGCAGTTGGTGAACCT
tetur02g00140 comp3013_seq0 CTGTGTTTGAGTTGCAGTTGGTGAACCTAG
tetur02g00140 comp3013_seq0 GCAACTGTGTTTGAGTTGCAGTTGGTGAAC
tetur02g00140 comp3013_seq0 GCAGATATCGTACAGGAAGATGGCAGAAAT
tetur02g00140 comp3013_seq0 TAGCAGATATCGTACAGGAAGATGGCAGAA
tetur02g00140 comp3013_seq0 TGTGTTTGAGTTGCAGTTGGTGAACCTAGA
tetur02g00140 comp3013_seq0 ACTACTGCAATGTTGAAGCTCCACGGAGGT
tetur02g00520 comp2237_seq0 ATTGATGAACATCGCCAGCACGCATCAATG
tetur02g00520 comp2237_seq0 CAGCGACTTGCTCTTTCTTTCCCATTATGG
tetur02g00520 comp2237_seq0 CATCTTTCGTTGTCCTCGAGATTTCGTTCC
tetur02g00520 comp2237_seq0 CCAAATGAGCCTGTCGCATTTGTTCAGGAT
tetur02g00520 comp2237_seq0 CCTTTGGTGGTCAATGGATTATTTGACTGA
tetur02g00520 comp2237_seq0 CGACTTGCTCTTTCTTTCCCATTATGGATA
tetur02g00520 comp2237_seq0 CTACAAGCTCCATCGATTCGGGCAAACAGA
tetur02g00520 comp2237_seq0 CTCGCGATCACGATTGGGATCAATATCGGC
tetur02g00520 comp2237_seq0 CTCTACAAGCTCCATCGATTCGGGCAAACA
tetur02g00520 comp2237_seq0 CTTTCGTTGTCCTCGAGATTTCGTTCCATT
tetur02g00520 comp2237_seq0 GATGACCGAAGGATAAACTTGAAGATGATG
tetur02g00520 comp2237_seq0 GCGACTTGCTCTTTCTTTCCCATTATGGAT
tetur02g00520 comp2237_seq0 GCTCTACAAGCTCCATCGATTCGGGCAAAC
tetur02g00520 comp2237_seq0 GGCAGTCACGTTCTCGAATCGCTCTACAAG
tetur02g00520 comp2237_seq0 GGTCAATGGATTATTTGACTGATGACCGAA
tetur02g00520 comp2237_seq0 TCCTTTGGTGGTCAATGGATTATTTGACTG
tetur02g00520 comp2237_seq0 TCGCTCTACAAGCTCCATCGATTCGGGCAA
tetur02g00520 comp2237_seq0 TCTACAAGCTCCATCGATTCGGGCAAACAG
tetur02g00520 comp2237_seq0 TGACTGATGACCGAAGGATAAACTTGAAGA
tetur02g00520 comp2237_seq0 TGGCAGTCACGTTCTCGAATCGCTCTACAA
tetur02g00520 comp2237_seq0 TGGTCAATGGATTATTTGACTGATGACCGA
tetur02g00520 comp2237_seq0 TTGACTGATGACCGAAGGATAAACTTGAAG
tetur02g00520 comp2237_seq0 TTGGCAGTCACGTTCTCGAATCGCTCTACA
tetur02g00520 comp2237_seq0 TTGTTGACTACTTCGATAACCAAATGAGCC
tetur02g00520 comp2237_seq0 TTTGGCAGTCACGTTCTCGAATCGCTCTAC
tetur02g01190 comp4390_seq0 GGTTTCGGTTTGTTGGTGATTGTTGGTTTA
tetur02g01580 comp5413_seq0 ATGGTATCTCGTTGTTCCAGCTGATTATTG
tetur02g01580 comp5413_seq0 CATGGTATCTCGTTGTTCCAGCTGATTATT
tetur02g01580 comp5413_seq0 GAAATTCATGGTATCTCGTTGTTCCAGCTG
tetur02g01580 comp5413_seq0 AATTCATGGTATCTCGTTGTTCCAGCTGAT
tetur02g01580 comp5413_seq0 GGTATCTCGTTGTTCCAGCTGATTATTGTT
tetur02g01580 comp5413_seq0 TTCATGGTATCTCGTTGTTCCAGCTGATTA
tetur02g01580 comp5413_seq0 TTGGCACACCTGAGAGTAAGAAATGAAGAG
tetur02g02210 comp2087_seq0 ATTAAGTACTGGCCTGGGATCTGCTAACTC
tetur02g02210 comp2087_seq0 CATCATTAAGTACTGGCCTGGGATCTGCTA
tetur02g02210 comp2087_seq0 CATTAAGTACTGGCCTGGGATCTGCTAACT
tetur02g02210 comp2087_seq0 CTCTGAATCACCTTCAAGTGTGGCCACCTC
tetur02g02210 comp2087_seq0 TCATTAAGTACTGGCCTGGGATCTGCTAAC
tetur02g02210 comp2087_seq0 TTAAGTACTGGCCTGGGATCTGCTAACTCC
tetur02g02210 comp2087_seq0 ACTTCTGGTGGACCATTCAATGTCAATACG
tetur02g02390 comp3297_seq0 CACTTAGAGAACCACCATCAGAATCAGAAC
tetur02g02390 comp3297_seq0 CCTCACTTAGAGAACCACCATCAGAATCAG
tetur02g02390 comp3297_seq0 CCTTCCCGAATACTGGTCGAAGAAGAGACA
tetur02g02390 comp3297_seq0 CTCACTTAGAGAACCACCATCAGAATCAGA
tetur02g02390 comp3297_seq0 CTTCCCGAATACTGGTCGAAGAAGAGACAG
tetur02g02390 comp3297_seq0 GAATACTGGTCGAAGAAGAGACAGACATTG
tetur02g02390 comp3297_seq0 GAGAACCACCATCAGAATCAGAACTGGAAT
tetur02g02390 comp3297_seq0 TCACTTAGAGAACCACCATCAGAATCAGAA
tetur02g02390 comp3297_seq0 TCCTCACTTAGAGAACCACCATCAGAATCA
tetur02g02390 comp3297_seq0 TCCTTCCCGAATACTGGTCGAAGAAGAGAC
tetur02g02390 comp3297_seq0 TTCCCGAATACTGGTCGAAGAAGAGACAGA
tetur02g02390 comp3297_seq0 TTCCTCACTTAGAGAACCACCATCAGAATC
tetur02g03640 comp2676_seq0 CTTAATTGCGCGTAAGGTCTAACTCAATAG
tetur02g03640 comp2676_seq0 GACAACAATGAAATCGGTAACACTATTGGC
tetur02g03640 comp2676_seq0 GGACAACAATGAAATCGGTAACACTATTGG
tetur02g03640 comp2676_seq0 ACACTATTGGCCCGGCAAGCTTCAAACAAC
tetur02g03640 comp2676_seq0 TAACACTATTGGCCCGGCAAGCTTCAAACA
tetur02g03640 comp2676_seq0 AGGCCGAAGTGTCCATTCTGTTTGAGCAAT
tetur02g05530 comp1898_seq0 ATACTCGGCGTCGAAAGCAGATCCAAAGTG
tetur02g05530 comp1898_seq0 ATCGGCTGGATCTATCCATGTATTACCTAC
tetur02g05530 comp1898_seq0 ATCGTTGGATCTTGCTCTTCGATACTCGGC
tetur02g05530 comp1898_seq0 ATCTTGCTCTTCGATACTCGGCGTCGAAAG
tetur02g05530 comp1898_seq0 ATGGGTTTAACACCAGCCACTTCTCCAAGT
tetur02g05530 comp1898_seq0 CCCGAGAAGACATGATTCTGGAAGATATCA
tetur02g05530 comp1898_seq0 CCGAGAAGACATGATTCTGGAAGATATCAT
tetur02g05530 comp1898_seq0 CCTTGATTCTGGAATTGAGGATGAATTGGT
tetur02g05530 comp1898_seq0 CGGCTGGATCTATCCATGTATTACCTACAC
tetur02g05530 comp1898_seq0 CGTTGGATCTTGCTCTTCGATACTCGGCGT
tetur02g05530 comp1898_seq0 CTCTTCGATACTCGGCGTCGAAAGCAGATC
tetur02g05530 comp1898_seq0 CTTCGATACTCGGCGTCGAAAGCAGATCCA
tetur02g05530 comp1898_seq0 CTTGATTCTGGAATTGAGGATGAATTGGTC
tetur02g05530 comp1898_seq0 CTTGCTCTTCGATACTCGGCGTCGAAAGCA
tetur02g05530 comp1898_seq0 GATACTCGGCGTCGAAAGCAGATCCAAAGT
tetur02g05530 comp1898_seq0 GATCTTGCTCTTCGATACTCGGCGTCGAAA
tetur02g05530 comp1898_seq0 GATGGGTTTAACACCAGCCACTTCTCCAAG
tetur02g05530 comp1898_seq0 GCTCTTCGATACTCGGCGTCGAAAGCAGAT
tetur02g05530 comp1898_seq0 GGATCTTGCTCTTCGATACTCGGCGTCGAA
tetur02g05530 comp1898_seq0 GGATGGGTTTAACACCAGCCACTTCTCCAA
tetur02g05530 comp1898_seq0 GGCTGGATCTATCCATGTATTACCTACACA
tetur02g05530 comp1898_seq0 GTTGGATCTTGCTCTTCGATACTCGGCGTC
tetur02g05530 comp1898_seq0 TACTCGGCGTCGAAAGCAGATCCAAAGTGG
tetur02g05530 comp1898_seq0 TCCCGAGAAGACATGATTCTGGAAGATATC
tetur02g05530 comp1898_seq0 TCGATACTCGGCGTCGAAAGCAGATCCAAA
tetur02g05530 comp1898_seq0 TCGGCTGGATCTATCCATGTATTACCTACA
tetur02g05530 comp1898_seq0 TCGTTGGATCTTGCTCTTCGATACTCGGCG
tetur02g05530 comp1898_seq0 TCTTCGATACTCGGCGTCGAAAGCAGATCC
tetur02g05530 comp1898_seq0 TGATTCTGGAATTGAGGATGAATTGGTCGA
tetur02g05530 comp1898_seq0 TGCTCTTCGATACTCGGCGTCGAAAGCAGA
tetur02g05530 comp1898_seq0 TGGATCTTGCTCTTCGATACTCGGCGTCGA
tetur02g05530 comp1898_seq0 TGGTCGAGGGAAATTATTTAACCCTTGAGG
tetur02g05530 comp1898_seq0 TTCGATACTCGGCGTCGAAAGCAGATCCAA
tetur02g05530 comp1898_seq0 TTGATTCTGGAATTGAGGATGAATTGGTCG
tetur02g05530 comp1898_seq0 TTGGTCGAGGGAAATTATTTAACCCTTGAG
tetur02g05530 comp1898_seq0 TTTGTGGCCCTCTCGTTAAAGGCCCAGATC
tetur02g05530 comp1898_seq0 AGGCCCAGATCCAGAGGAGATTGATGGTAT
tetur02g05740 comp5499_seq0 TTGAGTCTGTACAAGCAATACTCCGGGAAA
tetur02g05770 comp3566_seq0 ATCACTCATACCCTTCAACGCTCCTCACGT
tetur02g05770 comp3566_seq0 CAATCACTCATACCCTTCAACGCTCCTCAC
tetur02g05770 comp3566_seq0 CACTCATACCCTTCAACGCTCCTCACGTAT
tetur02g05770 comp3566_seq0 CATTCAATCACTCATACCCTTCAACGCTCC
tetur02g05770 comp3566_seq0 CCACTGAATACATTCAATCACTCATACCCT
tetur02g05770 comp3566_seq0 CTCATACCCTTCAACGCTCCTCACGTATTG
tetur02g05770 comp3566_seq0 CTCTCATCTCAGTCATCCTCTGAAATCTCT
tetur02g05770 comp3566_seq0 AATCAATCGGCTTTGGATGAGAAACGTCTG
tetur02g05770 comp3566_seq0 AATCACTCATACCCTTCAACGCTCCTCACG
tetur02g05770 comp3566_seq0 ACATTCAATCACTCATACCCTTCAACGCTC
tetur02g05770 comp3566_seq0 TCAATCACTCATACCCTTCAACGCTCCTCA
tetur02g05770 comp3566_seq0 TCACTCATACCCTTCAACGCTCCTCACGTA
tetur02g05770 comp3566_seq0 TCCCACTGAATACATTCAATCACTCATACC
tetur02g05770 comp3566_seq0 TTCAATCACTCATACCCTTCAACGCTCCTC
tetur02g05770 comp3566_seq0 AAATCAATCGGCTTTGGATGAGAAACGTCT
tetur02g05770 comp3566_seq0 ACTCATACCCTTCAACGCTCCTCACGTATT
tetur02g06920 comp4588_seq0 CCACCGAGAATAATTAAGCAAAGATACCAC
tetur02g06920 comp4588_seq0 GTGAAGGAAAGATGTAAACACAGAAACGAG
tetur02g07190 comp1613_seq0 GATAAGGAAACCAGCAAATTGACCTTAGTC
tetur02g07190 comp1613_seq0 GGATAAGGAAACCAGCAAATTGACCTTAGT
tetur02g07190 comp1613_seq0 GGGATAAGGAAACCAGCAAATTGACCTTAG
tetur02g07450 comp417_seq1 CAAGTAGTCAACATCTGAGGCAACTGAAAC
tetur02g07450 comp417_seq1 AGTAGTCAACATCTGAGGCAACTGAAACAC
tetur02g08140 comp1585_seq0 TTCGCGATGCACAGTGAAGTCAGCTTCGAA
tetur02g08400 comp1155_seq0 ATTGTCTAGAGAATCGTGCTCCTTGCAAGG
tetur02g08400 comp1155_seq0 TTCGGCAGAGGGTCAGTTCGTTATATTGAC
tetur02g08560 comp3989_seq0 AGTGTTCTTCATTCTTGATGGTGGGTTGAT
tetur02g08560 comp3989_seq0 GTGTTCTTCATTCTTGATGGTGGGTTGATT
tetur02g08560 comp3989_seq0 AAATCGCTGAGGAAACAATTTCCTCACCTT
tetur02g08900 comp2830_seq0 ATGCGATCCTTCTGGTATGTCAGTGATCTT
tetur02g08900 comp2830_seq0 CCTTGTAAATTGCCATATTCTTGAGCCCAA
tetur02g08900 comp2830_seq0 CGGCTAGATCTGAAACTGGCCGATATTCAA
tetur02g08900 comp2830_seq0 CTTGAGCCCAACCAAGACGAACATGCGATC
tetur02g08900 comp2830_seq0 CTTGTAAATTGCCATATTCTTGAGCCCAAC
tetur02g08900 comp2830_seq0 GCCGGGTAAACAAATCTTCGGCTAGATCTG
tetur02g08900 comp2830_seq0 GCTAGATCTGAAACTGGCCGATATTCAATT
tetur02g08900 comp2830_seq0 TCCTTGTAAATTGCCATATTCTTGAGCCCA
tetur02g08900 comp2830_seq0 TGCGATCCTTCTGGTATGTCAGTGATCTTA
tetur02g08900 comp2830_seq0 TTGAGCCCAACCAAGACGAACATGCGATCC
tetur02g08900 comp2830_seq0 TTGCCGGGTAAACAAATCTTCGGCTAGATC
tetur02g09580 comp7357_seq0 ATACGCAGGAGGCCAAACTGACCATCTCAC
tetur02g09580 comp7357_seq0 AACATACGCAGGAGGCCAAACTGACCATCT
tetur02g09580 comp7357_seq0 AACTCTACGAGAAATTGGTTGAACATACGC
tetur02g09580 comp7357_seq0 CTACGAGAAATTGGTTGAACATACGCAGGA
tetur02g09580 comp7357_seq0 CTCTACGAGAAATTGGTTGAACATACGCAG
tetur02g09580 comp7357_seq0 GAACATACGCAGGAGGCCAAACTGACCATC
tetur02g09580 comp7357_seq0 GTTTAACTGCTTTGCCTTCATTGTTGGAAG
tetur02g09580 comp7357_seq0 ACATACGCAGGAGGCCAAACTGACCATCTC
tetur02g09580 comp7357_seq0 TACGAGAAATTGGTTGAACATACGCAGGAG
tetur02g09580 comp7357_seq0 TCTACGAGAAATTGGTTGAACATACGCAGG
tetur02g09580 comp7357_seq0 ACGAGAAATTGGTTGAACATACGCAGGAGG
tetur02g09590 comp4031_seq0 CAGGAATGTTACCACCACCCGAAGACAATT
tetur02g09590 comp4031_seq0 CAGGATGAAACTACAACACAACAAACACCC
tetur02g09590 comp4031_seq0 CCAGGAATGTTACCACCACCCGAAGACAAT
tetur02g09590 comp4031_seq0 GAAACTACAACACAACAAACACCCAAAGAG
tetur02g09590 comp4031_seq0 GGAATGTTACCACCACCCGAAGACAATTTG
tetur02g09590 comp4031_seq0 ACAGGATGAAACTACAACACAACAAACACC
tetur02g09590 comp4031_seq0 AGGAATGTTACCACCACCCGAAGACAATTT
tetur02g10550 comp2707_seq2 CACCAACAACAATAGCTCAAAGTCTATCTC
tetur02g10550 comp2707_seq2 CTTACCAGCCTCCTCTTCTCCTCCATCTTG
tetur02g10550 comp2707_seq2 GCTTACCAGCCTCCTCTTCTCCTCCATCTT
tetur02g10640 comp1027_seq0 CCGTTATGGTCAACCTCCGATTGAAGTGTT
tetur02g10640 comp1027_seq0 CGAATGATCCTTCGTCTTCGGCCGTGCTAT
tetur02g10640 comp1027_seq0 CGTTATGGTCAACCTCCGATTGAAGTGTTA
tetur02g10640 comp1027_seq0 GAAGTGTTAAGGTTTAAACCTCCACAGCCA
tetur02g10640 comp1027_seq0 GTTATGGTCAACCTCCGATTGAAGTGTTAA
tetur02g10640 comp1027_seq0 TGAAGTGTTAAGGTTTAAACCTCCACAGCC
tetur02g10640 comp1027_seq0 TTGAAGTGTTAAGGTTTAAACCTCCACAGC
tetur02g11060 comp430_seq0 AACTGTGGACTTTGACTTAATGACTGCAGT
tetur02g11060 comp430_seq0 CTGTGGACTTTGACTTAATGACTGCAGTTG
tetur02g11060 comp430_seq0 GTAACTGTGGACTTTGACTTAATGACTGCA
tetur02g11060 comp430_seq0 TAACTGTGGACTTTGACTTAATGACTGCAG
tetur02g11060 comp430_seq0 TGTAACTGTGGACTTTGACTTAATGACTGC
tetur02g11060 comp430_seq0 TGTGGACTTTGACTTAATGACTGCAGTTGG
tetur02g11060 comp430_seq0 ACTGTGGACTTTGACTTAATGACTGCAGTT
tetur02g11150 comp4021_seq0 ATCGTCGTAACTCTAAATTGGTTCCATCCT
tetur02g11150 comp4021_seq0 ATCGTTTAATGCCATCAGCCCATTACTACT
tetur02g11150 comp4021_seq0 ATGCCATCAGCCCATTACTACTATCCTTCT
tetur02g11150 comp4021_seq0 ATTTCGTATCCCTTTGCAAATTGCGTCGTT
tetur02g11150 comp4021_seq0 CATCGTTTAATGCCATCAGCCCATTACTAC
tetur02g11150 comp4021_seq0 CGTATCCCTTTGCAAATTGCGTCGTTCCTT
tetur02g11150 comp4021_seq0 CGTTTAATGCCATCAGCCCATTACTACTAT
tetur02g11150 comp4021_seq0 AAGGCCAAGATTACTCTCAAACTCTCCTAT
tetur02g11150 comp4021_seq0 CTCATCGTTTAATGCCATCAGCCCATTACT
tetur02g11150 comp4021_seq0 CTCGCTCATCGTTTAATGCCATCAGCCCAT
tetur02g11150 comp4021_seq0 CTTCTAACGCTGATGTTGGAACCACAGTTG
tetur02g11150 comp4021_seq0 GAAGGCCAAGATTACTCTCAAACTCTCCTA
tetur02g11150 comp4021_seq0 AATCGTCGTAACTCTAAATTGGTTCCATCC
tetur02g11150 comp4021_seq0 AATGCCATCAGCCCATTACTACTATCCTTC
tetur02g11150 comp4021_seq0 GCTCATCGTTTAATGCCATCAGCCCATTAC
tetur02g11150 comp4021_seq0 GTATCCCTTTGCAAATTGCGTCGTTCCTTG
tetur02g11150 comp4021_seq0 GTTTAATGCCATCAGCCCATTACTACTATC
tetur02g11150 comp4021_seq0 TCATCGTTTAATGCCATCAGCCCATTACTA
tetur02g11150 comp4021_seq0 TCGTCGTAACTCTAAATTGGTTCCATCCTC
tetur02g11150 comp4021_seq0 TCGTTTAATGCCATCAGCCCATTACTACTA
tetur02g11150 comp4021_seq0 TCTCGCTCATCGTTTAATGCCATCAGCCCA
tetur02g11150 comp4021_seq0 TGCCATCAGCCCATTACTACTATCCTTCTA
tetur02g11150 comp4021_seq0 TTATTTCGTATCCCTTTGCAAATTGCGTCG
tetur02g11150 comp4021_seq0 TTCGTATCCCTTTGCAAATTGCGTCGTTCC
tetur02g11150 comp4021_seq0 TTCTCGCTCATCGTTTAATGCCATCAGCCC
tetur02g11150 comp4021_seq0 TTTAATGCCATCAGCCCATTACTACTATCC
tetur02g11150 comp4021_seq0 TTTCGTATCCCTTTGCAAATTGCGTCGTTC
tetur02g11150 comp4021_seq0 AGAAGGCCAAGATTACTCTCAAACTCTCCT
tetur02g11760 comp1089_seq0 ATACAGCCGGAACACCAGTCGAGAATGCAG
tetur02g11760 comp1089_seq0 ATCCACTTGAATAAGAGTCGATCCAATCGT
tetur02g11760 comp1089_seq0 CACCACCGCTATTCATTGTTCCTTCCGAGG
tetur02g11760 comp1089_seq0 CACCGCTATTCATTGTTCCTTCCGAGGTGG
tetur02g11760 comp1089_seq0 CAGCTAATGGAAAGTTATTGGTCAGAGTGA
tetur02g11760 comp1089_seq0 CCACCGCTATTCATTGTTCCTTCCGAGGTG
tetur02g11760 comp1089_seq0 CTTTCGCAAGGGTATAGACTTTACCAACTT
tetur02g11760 comp1089_seq0 GAAACACCGGATAACATTGGTTTGTAAGGT
tetur02g11760 comp1089_seq0 GAGAGGGAAACACCGGATAACATTGGTTTG
tetur02g11760 comp1089_seq0 GAGGATACAGCCGGAACACCAGTCGAGAAT
tetur02g11760 comp1089_seq0 GCTAATGGAAAGTTATTGGTCAGAGTGACT
tetur02g11760 comp1089_seq0 GCTTTCGCAAGGGTATAGACTTTACCAACT
tetur02g11760 comp1089_seq0 GGAAACACCGGATAACATTGGTTTGTAAGG
tetur02g11760 comp1089_seq0 GGCTTTCGCAAGGGTATAGACTTTACCAAC
tetur02g11760 comp1089_seq0 GGGAAACACCGGATAACATTGGTTTGTAAG
tetur02g11760 comp1089_seq0 TACAGCCGGAACACCAGTCGAGAATGCAGA
tetur02g11760 comp1089_seq0 TCAGCTAATGGAAAGTTATTGGTCAGAGTG
tetur02g11760 comp1089_seq0 ACCACCGCTATTCATTGTTCCTTCCGAGGT
tetur02g11760 comp1089_seq0 TGTTCGCAGGTTTGATTGAGGCTTTCGCAA
tetur02g11760 comp1089_seq0 TTGTTCGCAGGTTTGATTGAGGCTTTCGCA
tetur02g11760 comp1089_seq0 AGCTAATGGAAAGTTATTGGTCAGAGTGAC
tetur02g11760 comp1089_seq0 AGGATACAGCCGGAACACCAGTCGAGAATG
tetur02g11800 comp704_seq0 ATCTCCTTGCTGCAGGATCTACTCTACTTG
tetur02g11800 comp704_seq0 AACCTCTCGCACTATGGTTGGAGATCTCCT
tetur02g11800 comp704_seq0 CCTCTCGCACTATGGTTGGAGATCTCCTTG
tetur02g11800 comp704_seq0 CTCTCGCACTATGGTTGGAGATCTCCTTGC
tetur02g11800 comp704_seq0 GATCTCCTTGCTGCAGGATCTACTCTACTT
tetur02g11800 comp704_seq0 TCTCCTTGCTGCAGGATCTACTCTACTTGG
tetur02g11800 comp704_seq0 ACCTCTCGCACTATGGTTGGAGATCTCCTT
tetur02g11800 comp704_seq0 AGATCTCCTTGCTGCAGGATCTACTCTACT
tetur02g13060 comp4680_seq0 TTCTACGATCGCGAAATTGTGATATCACCG
tetur02g13060 comp4680_seq0 TTTCTACGATCGCGAAATTGTGATATCACC
tetur02g13240 comp4152_seq0 AACAGAATCGAATGCAATAATGTCGGGTTG
tetur02g13240 comp4152_seq0 ATGAACAGAATCGAATGCAATAATGTCGGG
tetur02g13240 comp4152_seq0 ATGCAATAATGTCGGGTTGCTTTGATTCCT
tetur02g13240 comp4152_seq0 CAGAATCGAATGCAATAATGTCGGGTTGCT
tetur02g13240 comp4152_seq0 CGAATGCAATAATGTCGGGTTGCTTTGATT
tetur02g13240 comp4152_seq0 CGAGGTTTGGGCATATTGATGGTATCAAAG
tetur02g13240 comp4152_seq0 CTTTGGTCATTCATACTCAATGGTTTGGGT
tetur02g13240 comp4152_seq0 GAACAGAATCGAATGCAATAATGTCGGGTT
tetur02g13240 comp4152_seq0 GAATCGAATGCAATAATGTCGGGTTGCTTT
tetur02g13240 comp4152_seq0 GAATGCAATAATGTCGGGTTGCTTTGATTC
tetur02g13240 comp4152_seq0 GAGGTTTGGGCATATTGATGGTATCAAAGT
tetur02g13240 comp4152_seq0 AATGCAATAATGTCGGGTTGCTTTGATTCC
tetur02g13240 comp4152_seq0 GCAATAATGTCGGGTTGCTTTGATTCCTTA
tetur02g13240 comp4152_seq0 GGGCATATTGATGGTATCAAAGTTGAACGA
tetur02g13240 comp4152_seq0 GGTTTGGGCATATTGATGGTATCAAAGTTG
tetur02g13240 comp4152_seq0 ACAGAATCGAATGCAATAATGTCGGGTTGC
tetur02g13240 comp4152_seq0 TACTCGAGGTTTGGGCATATTGATGGTATC
tetur02g13240 comp4152_seq0 TCTTTGGTCATTCATACTCAATGGTTTGGG
tetur02g13240 comp4152_seq0 TGGGCATATTGATGGTATCAAAGTTGAACG
tetur02g13240 comp4152_seq0 AGAATCGAATGCAATAATGTCGGGTTGCTT
tetur02g13580 comp1868_seq0 AGTGGTCATCGTTGCAGCGTTTAAGGTCAC
tetur02g13580 comp1868_seq0 ATAGTGGTCATCGTTGCAGCGTTTAAGGTC
tetur02g13580 comp1868_seq0 ATCGTTGCAGCGTTTAAGGTCACATTGGTC
tetur02g13580 comp1868_seq0 CAAACGAAACACTTGAAACGAGTTACACAG
tetur02g13580 comp1868_seq0 CACATAGTGGTCATCGTTGCAGCGTTTAAG
tetur02g13580 comp1868_seq0 CAGTTGTGGGTGAGGTGAACACTTCCTCAG
tetur02g13580 comp1868_seq0 CATAGTGGTCATCGTTGCAGCGTTTAAGGT
tetur02g13580 comp1868_seq0 CATCGTTGCAGCGTTTAAGGTCACATTGGT
tetur02g13580 comp1868_seq0 CCTCAGTTGTGGGTGAGGTGAACACTTCCT
tetur02g13580 comp1868_seq0 CGTTGCAGCGTTTAAGGTCACATTGGTCAA
tetur02g13580 comp1868_seq0 CTCAGTTGTGGGTGAGGTGAACACTTCCTC
tetur02g13580 comp1868_seq0 GGTCATCGTTGCAGCGTTTAAGGTCACATT
tetur02g13580 comp1868_seq0 GTACACCTTTGGCCTCAAGCTCCTCAGTTG
tetur02g13580 comp1868_seq0 GTCATCGTTGCAGCGTTTAAGGTCACATTG
tetur02g13580 comp1868_seq0 GTGGTCATCGTTGCAGCGTTTAAGGTCACA
tetur02g13580 comp1868_seq0 ACACCTTTGGCCTCAAGCTCCTCAGTTGTG
tetur02g13580 comp1868_seq0 GTTGCAGCGTTTAAGGTCACATTGGTCAAA
tetur02g13580 comp1868_seq0 ACATAGTGGTCATCGTTGCAGCGTTTAAGG
tetur02g13580 comp1868_seq0 TAGTGGTCATCGTTGCAGCGTTTAAGGTCA
tetur02g13580 comp1868_seq0 TCACATAGTGGTCATCGTTGCAGCGTTTAA
tetur02g13580 comp1868_seq0 TCAGTTGTGGGTGAGGTGAACACTTCCTCA
tetur02g13580 comp1868_seq0 TCATCGTTGCAGCGTTTAAGGTCACATTGG
tetur02g13580 comp1868_seq0 TCGTTGCAGCGTTTAAGGTCACATTGGTCA
tetur02g13580 comp1868_seq0 TTCACATAGTGGTCATCGTTGCAGCGTTTA
tetur02g13700 comp1678_seq0 ATGTCTCGTTCTCACGTCACATCACATTAC
tetur02g13700 comp1678_seq0 CAAACCATCGCCTTCGCCTAATCATCTTCA
tetur02g13700 comp1678_seq0 CAACAAACCATCGCCTTCGCCTAATCATCT
tetur02g13700 comp1678_seq0 CGTTCTCACGTCACATCACATTACTCAAGC
tetur02g13700 comp1678_seq0 CTAATTCTCTTCTTCTCCCATGTAAACCCA
tetur02g13700 comp1678_seq0 CTATGTCTCGTTCTCACGTCACATCACATT
tetur02g13700 comp1678_seq0 CTCGTTCTCACGTCACATCACATTACTCAA
tetur02g13700 comp1678_seq0 CTCTATGTCTCGTTCTCACGTCACATCACA
tetur02g13700 comp1678_seq0 CTCTTGAAGTTTGTGGTTACCCATTGGAAC
tetur02g13700 comp1678_seq0 CTTGAAGTTTGTGGTTACCCATTGGAACTC
tetur02g13700 comp1678_seq0 AAGTTTGTGGTTACCCATTGGAACTCTTTG
tetur02g13700 comp1678_seq0 GAAGTTTGTGGTTACCCATTGGAACTCTTT
tetur02g13700 comp1678_seq0 AATTCTCTTCTTCTCCCATGTAAACCCAAC
tetur02g13700 comp1678_seq0 ACAAACCATCGCCTTCGCCTAATCATCTTC
tetur02g13700 comp1678_seq0 ACAACAAACCATCGCCTTCGCCTAATCATC
tetur02g13700 comp1678_seq0 GTCTCGTTCTCACGTCACATCACATTACTC
tetur02g13700 comp1678_seq0 GTTCTCACGTCACATCACATTACTCAAGCA
tetur02g13700 comp1678_seq0 GTTTGTGGTTACCCATTGGAACTCTTTGAT
tetur02g13700 comp1678_seq0 TCGTTCTCACGTCACATCACATTACTCAAG
tetur02g13700 comp1678_seq0 TCTCACGTCACATCACATTACTCAAGCAAA
tetur02g13700 comp1678_seq0 TCTCGTTCTCACGTCACATCACATTACTCA
tetur02g13700 comp1678_seq0 TCTTCTTTCTACCTGCCTATTGGTAGCTAA
tetur02g13700 comp1678_seq0 TTCTCACGTCACATCACATTACTCAAGCAA
tetur02g13700 comp1678_seq0 AACAAACCATCGCCTTCGCCTAATCATCTT
tetur02g13700 comp1678_seq0 AACAACAAACCATCGCCTTCGCCTAATCAT
tetur03g00450 comp2584_seq0 ATTCTGTCGACTGGAATATCCATCTCACTC
tetur03g00450 comp2584_seq0 CTGTCGACTGGAATATCCATCTCACTCAAT
tetur03g00450 comp2584_seq0 TCTGTCGACTGGAATATCCATCTCACTCAA
tetur03g00450 comp2584_seq0 TTCTGTCGACTGGAATATCCATCTCACTCA
tetur03g01510 comp4759_seq0 GAGGTATTCGCCATTCTATCCCGAACAATT
tetur03g01510 comp4759_seq0 GGGCAGCTAATGGTCAATATGAGGTATTCG
tetur03g01510 comp4759_seq0 GGTATTCGCCATTCTATCCCGAACAATTCA
tetur03g01510 comp4759_seq0 GTATTCGCCATTCTATCCCGAACAATTCAC
tetur03g01510 comp4759_seq0 AGGTATTCGCCATTCTATCCCGAACAATTC
tetur03g02420 comp2739_seq0 AACATGATCCGACCGTAGAAGTTGCGACGT
tetur03g02420 comp2739_seq0 CAACATGATCCGACCGTAGAAGTTGCGACG
tetur03g02420 comp2739_seq0 CATGATCCGACCGTAGAAGTTGCGACGTTG
tetur03g02420 comp2739_seq0 CCGACCGTAGAAGTTGCGACGTTGAGAAGA
tetur03g02420 comp2739_seq0 CCGTAGAAGTTGCGACGTTGAGAAGAAAGA
tetur03g02420 comp2739_seq0 CGACCGTAGAAGTTGCGACGTTGAGAAGAA
tetur03g02420 comp2739_seq0 CGATTTGGTTTCCGCGAGGCTTGCACTAAA
tetur03g02420 comp2739_seq0 CGTAGAAGTTGCGACGTTGAGAAGAAAGAA
tetur03g02420 comp2739_seq0 GACCGTAGAAGTTGCGACGTTGAGAAGAAA
tetur03g02420 comp2739_seq0 GATCCGACCGTAGAAGTTGCGACGTTGAGA
tetur03g02420 comp2739_seq0 GATTTGGTTTCCGCGAGGCTTGCACTAAAC
tetur03g02420 comp2739_seq0 GCTTGCACTAAACATGGACATGGTGTAATT
tetur03g02420 comp2739_seq0 GGTGCGTGATGATAGTGATGTAATTTGCGT
tetur03g02420 comp2739_seq0 GTGCGTGATGATAGTGATGTAATTTGCGTC
tetur03g02420 comp2739_seq0 GTGGTGCGTGATGATAGTGATGTAATTTGC
tetur03g02420 comp2739_seq0 GTGTTTGCGTGGTGCGTGATGATAGTGATG
tetur03g02420 comp2739_seq0 GTTTGCGTGGTGCGTGATGATAGTGATGTA
tetur03g02420 comp2739_seq0 ACATGATCCGACCGTAGAAGTTGCGACGTT
tetur03g02420 comp2739_seq0 TCCGACCGTAGAAGTTGCGACGTTGAGAAG
tetur03g02420 comp2739_seq0 TGATCCGACCGTAGAAGTTGCGACGTTGAG
tetur03g02420 comp2739_seq0 TGCGTGATGATAGTGATGTAATTTGCGTCG
tetur03g02420 comp2739_seq0 TGGTGCGTGATGATAGTGATGTAATTTGCG
tetur03g02420 comp2739_seq0 ACCGTAGAAGTTGCGACGTTGAGAAGAAAG
tetur03g03270 comp4532_seq0 CAAGCTTTCGGAATTAACTGTTGACGGCCT
tetur03g03270 comp4532_seq0 CAAGGCAAGCTTTCGGAATTAACTGTTGAC
tetur03g03270 comp4532_seq0 CACAGCCAATAAATTAGCGGACCATTATGC
tetur03g03270 comp4532_seq0 CACCTGAGAATCTGGTTAATCAAGGCAAGC
tetur03g03270 comp4532_seq0 CAGCCAATAAATTAGCGGACCATTATGCAA
tetur03g03270 comp4532_seq0 CATTGGAGTGTGAATCGAACCAAATGAGTA
tetur03g03270 comp4532_seq0 CCTGAGAATCTGGTTAATCAAGGCAAGCTT
tetur03g03270 comp4532_seq0 AAGCTTTCGGAATTAACTGTTGACGGCCTT
tetur03g03270 comp4532_seq0 AAGGCAAGCTTTCGGAATTAACTGTTGACG
tetur03g03270 comp4532_seq0 CTGAGAATCTGGTTAATCAAGGCAAGCTTT
tetur03g03270 comp4532_seq0 GAAAGTAGTAGTCATTGGAGTGTGAATCGA
tetur03g03270 comp4532_seq0 GAATCTGGTTAATCAAGGCAAGCTTTCGGA
tetur03g03270 comp4532_seq0 GAGAATCTGGTTAATCAAGGCAAGCTTTCG
tetur03g03270 comp4532_seq0 GCAAGCTTTCGGAATTAACTGTTGACGGCC
tetur03g03270 comp4532_seq0 GTAGTAGTCATTGGAGTGTGAATCGAACCA
tetur03g03270 comp4532_seq0 TCACAGCCAATAAATTAGCGGACCATTATG
tetur03g03270 comp4532_seq0 TGAAAGTAGTAGTCATTGGAGTGTGAATCG
tetur03g03270 comp4532_seq0 TGAGAATCTGGTTAATCAAGGCAAGCTTTC
tetur03g03270 comp4532_seq0 ACCTGAGAATCTGGTTAATCAAGGCAAGCT
tetur03g03270 comp4532_seq0 AGAATCTGGTTAATCAAGGCAAGCTTTCGG
tetur03g03270 comp4532_seq0 AGCTTTCGGAATTAACTGTTGACGGCCTTC
tetur03g03270 comp4532_seq0 AGGCAAGCTTTCGGAATTAACTGTTGACGG
tetur03g03270 comp4532_seq0 AGTAGTAGTCATTGGAGTGTGAATCGAACC
tetur03g03990 comp5159_seq0 ATCCACGGTTACACCATCATTTGACACATC
tetur03g03990 comp5159_seq0 ATGAACCTAAGGCTAAACGGGAAAGAAGAG
tetur03g03990 comp5159_seq0 ATGATCCACGGTTACACCATCATTTGACAC
tetur03g03990 comp5159_seq0 AACGAACCTCCAAGTTGGTTCACTACCGAT
tetur03g03990 comp5159_seq0 CAATCATGGATCCTGAAACTACACCGGGAC
tetur03g03990 comp5159_seq0 CACCATGATCCACGGTTACACCATCATTTG
tetur03g03990 comp5159_seq0 CACGGTTACACCATCATTTGACACATCGAT
tetur03g03990 comp5159_seq0 CATGATCCACGGTTACACCATCATTTGACA
tetur03g03990 comp5159_seq0 AAGAAGAGTGAGGAAAGCTGAAAGGGAGGC
tetur03g03990 comp5159_seq0 CCACCATGATCCACGGTTACACCATCATTT
tetur03g03990 comp5159_seq0 CCACGGTTACACCATCATTTGACACATCGA
tetur03g03990 comp5159_seq0 CCATGATCCACGGTTACACCATCATTTGAC
tetur03g03990 comp5159_seq0 CCTCCACCATGATCCACGGTTACACCATCA
tetur03g03990 comp5159_seq0 CGAACCTCCAAGTTGGTTCACTACCGATAT
tetur03g03990 comp5159_seq0 CGTATCCCTACTGTTTACCAGTTTACCAGT
tetur03g03990 comp5159_seq0 CTCCACCATGATCCACGGTTACACCATCAT
tetur03g03990 comp5159_seq0 GAACCTAAGGCTAAACGGGAAAGAAGAGTG
tetur03g03990 comp5159_seq0 GAACCTCCAAGTTGGTTCACTACCGATATA
tetur03g03990 comp5159_seq0 GAAGAGTGAGGAAAGCTGAAAGGGAGGCTA
tetur03g03990 comp5159_seq0 GACGAGGATTTGGTGAAAGCAATTCAAGCT
tetur03g03990 comp5159_seq0 AATCATGGATCCTGAAACTACACCGGGACC
tetur03g03990 comp5159_seq0 GATCCACGGTTACACCATCATTTGACACAT
tetur03g03990 comp5159_seq0 TCAATCATGGATCCTGAAACTACACCGGGA
tetur03g03990 comp5159_seq0 TCCACGGTTACACCATCATTTGACACATCG
tetur03g03990 comp5159_seq0 TGATCCACGGTTACACCATCATTTGACACA
tetur03g03990 comp5159_seq0 ACCTCCAAGTTGGTTCACTACCGATATAAT
tetur03g03990 comp5159_seq0 TTCAATCATGGATCCTGAAACTACACCGGG
tetur03g03990 comp5159_seq0 ACGAGGATTTGGTGAAAGCAATTCAAGCTC
tetur03g03990 comp5159_seq0 AGAAGAGTGAGGAAAGCTGAAAGGGAGGCT
tetur03g04790 comp2503_seq0 AAAGCAGGCCAACCACAACCAGAATTATAC
tetur03g05340 comp1017_seq0 ATCCAAGGTAAACTCTTCTTCCTCTTCCTC
tetur03g05340 comp1017_seq0 CATTGTATCCAAGGTAAACTCTTCTTCCTC
tetur03g05340 comp1017_seq0 CCATTGTATCCAAGGTAAACTCTTCTTCCT
tetur03g05340 comp1017_seq0 GTATCCAAGGTAAACTCTTCTTCCTCTTCC
tetur03g05340 comp1017_seq0 TACAACGAGGATTGAGCGTTCAATGAGTTA
tetur03g05380 comp4347_seq0 ATAGTACAGTGATCGGTGATTCGAGTGTCT
tetur03g05380 comp4347_seq0 GAGTCGCTTTAATGACTGTTTCAATGGAGA
tetur03g05380 comp4347_seq0 GTACAGTGATCGGTGATTCGAGTGTCTTCA
tetur03g05380 comp4347_seq0 AGAGTCGCTTTAATGACTGTTTCAATGGAG
tetur03g05380 comp4347_seq0 AGTACAGTGATCGGTGATTCGAGTGTCTTC
tetur03g06730 comp4685_seq0 AGTGCCTTTGGGAAATTGTCTCCAGAACTG
tetur03g06730 comp4685_seq0 ATAGGTGGAGGAGGTAGAGTTGTTGTGGAC
tetur03g06730 comp4685_seq0 ATGATCCGCTGGCTTAATTTGGGTTTAGGC
tetur03g06730 comp4685_seq0 ATTTAACCAGTGCCTTTGGGAAATTGTCTC
tetur03g06730 comp4685_seq0 CAGTGCCTTTGGGAAATTGTCTCCAGAACT
tetur03g06730 comp4685_seq0 CATTTAACCAGTGCCTTTGGGAAATTGTCT
tetur03g06730 comp4685_seq0 CCAGAACTGTTTGATTGGCAGCAATCTTAA
tetur03g06730 comp4685_seq0 CCAGTGCCTTTGGGAAATTGTCTCCAGAAC
tetur03g06730 comp4685_seq0 CCTTTGGGAAATTGTCTCCAGAACTGTTTG
tetur03g06730 comp4685_seq0 CTCATTTAACCAGTGCCTTTGGGAAATTGT
tetur03g06730 comp4685_seq0 CTCCAGAACTGTTTGATTGGCAGCAATCTT
tetur03g06730 comp4685_seq0 CTTTGGGAAATTGTCTCCAGAACTGTTTGA
tetur03g06730 comp4685_seq0 GAGGTAGAGTTGTTGTGGACGATGGCGATG
tetur03g06730 comp4685_seq0 GATAAATGATGATCCGCTGGCTTAATTTGG
tetur03g06730 comp4685_seq0 GATAGGTGGAGGAGGTAGAGTTGTTGTGGA
tetur03g06730 comp4685_seq0 GATGATCCGCTGGCTTAATTTGGGTTTAGG
tetur03g06730 comp4685_seq0 GGAGGTAGAGTTGTTGTGGACGATGGCGAT
tetur03g06730 comp4685_seq0 AATTGTCTCCAGAACTGTTTGATTGGCAGC
tetur03g06730 comp4685_seq0 GGTAGAGTTGTTGTGGACGATGGCGATGAA
tetur03g06730 comp4685_seq0 GGTGGAGGAGGTAGAGTTGTTGTGGACGAT
tetur03g06730 comp4685_seq0 GTCTCCAGAACTGTTTGATTGGCAGCAATC
tetur03g06730 comp4685_seq0 GTGCCTTTGGGAAATTGTCTCCAGAACTGT
tetur03g06730 comp4685_seq0 GTGGAGGAGGTAGAGTTGTTGTGGACGATG
tetur03g06730 comp4685_seq0 TAACCAGTGCCTTTGGGAAATTGTCTCCAG
tetur03g06730 comp4685_seq0 TAGGTGGAGGAGGTAGAGTTGTTGTGGACG
tetur03g06730 comp4685_seq0 TCATTTAACCAGTGCCTTTGGGAAATTGTC
tetur03g06730 comp4685_seq0 TCCAGAACTGTTTGATTGGCAGCAATCTTA
tetur03g06730 comp4685_seq0 TGATAGGTGGAGGAGGTAGAGTTGTTGTGG
tetur03g06730 comp4685_seq0 TGATCCGCTGGCTTAATTTGGGTTTAGGCC
tetur03g06730 comp4685_seq0 TGGAGGAGGTAGAGTTGTTGTGGACGATGG
tetur03g06730 comp4685_seq0 TTAACCAGTGCCTTTGGGAAATTGTCTCCA
tetur03g06730 comp4685_seq0 TTGTCTCCAGAACTGTTTGATTGGCAGCAA
tetur03g06730 comp4685_seq0 TTTAACCAGTGCCTTTGGGAAATTGTCTCC
tetur03g06730 comp4685_seq0 ACTCATTTAACCAGTGCCTTTGGGAAATTG
tetur03g06730 comp4685_seq0 AAATGATGATCCGCTGGCTTAATTTGGGTT
tetur03g06920 comp3160_seq0 CTTTCAACCTTGATGATAATGAGAGTGGTG
tetur03g08430 comp4771_seq0 CAGGGTCCATTCTGTTAGACACCATACAGA
tetur03g08430 comp4771_seq0 CATTCTGTTAGACACCATACAGAGTCCATT
tetur03g08430 comp4771_seq0 CCATTCTGTTAGACACCATACAGAGTCCAT
tetur03g08430 comp4771_seq0 CCTGAACAAACAGGGTCCATTCTGTTAGAC
tetur03g08430 comp4771_seq0 CTGAACAAACAGGGTCCATTCTGTTAGACA
tetur03g08430 comp4771_seq0 GGGTCCATTCTGTTAGACACCATACAGAGT
tetur03g08430 comp4771_seq0 GGTCCATTCTGTTAGACACCATACAGAGTC
tetur03g08430 comp4771_seq0 GTCCATTCTGTTAGACACCATACAGAGTCC
tetur03g08430 comp4771_seq0 ACAGGGTCCATTCTGTTAGACACCATACAG
tetur03g08430 comp4771_seq0 TCCATTCTGTTAGACACCATACAGAGTCCA
tetur03g08430 comp4771_seq0 TGAACAAACAGGGTCCATTCTGTTAGACAC
tetur03g08430 comp4771_seq0 AGGGTCCATTCTGTTAGACACCATACAGAG
tetur03g08590 comp1306_seq1 CCTTGTTGTGACTGCACCATTTCATTGAGT
tetur03g08590 comp1306_seq1 CTTGTTGTGACTGCACCATTTCATTGAGTT
tetur03g08590 comp1306_seq1 GAAGCCTGTCATTCATTCAGGATTAGATTG
tetur03g08590 comp1306_seq1 GAAGGAGTCTCTTTCTTATTTCCCGGATCA
tetur03g08590 comp1306_seq1 TCCTTGTTGTGACTGCACCATTTCATTGAG
tetur03g08590 comp1306_seq1 TGTACGACTCGAGCTGCAAGAAATATGTTC
tetur03g08590 comp1306_seq1 TTCCTTGTTGTGACTGCACCATTTCATTGA
tetur03g08590 comp1306_seq1 TTTCCTTGTTGTGACTGCACCATTTCATTG
tetur03g08670 comp1033_seq0 ATCTCCATCTAATTGTTCCTCGTCATCGTT
tetur03g08670 comp1033_seq0 ATGTTGTTTCCTCCTCTACCGTTCTTACTG
tetur03g08670 comp1033_seq0 CAAACATCGTACTTATAATCACCACGTGGA
tetur03g08670 comp1033_seq0 CATCGGAAACATTATGGTCACTAAATGCCC
tetur03g08670 comp1033_seq0 CATCTCCATCTAATTGTTCCTCGTCATCGT
tetur03g08670 comp1033_seq0 AAGAGATTCCTGTCGGTGTGCTGAATGTGT
tetur03g08670 comp1033_seq0 CCGAACAAACTGAATCAGGTTCGTCTCCAT
tetur03g08670 comp1033_seq0 CCGTTCTTACTGGTTCCAATGATTCTTCTA
tetur03g08670 comp1033_seq0 CCTCTACCGTTCTTACTGGTTCCAATGATT
tetur03g08670 comp1033_seq0 CCTTCTTGTTGACAGCCGTTTGAACCGAGG
tetur03g08670 comp1033_seq0 CGACATCGGAAACATTATGGTCACTAAATG
tetur03g08670 comp1033_seq0 CGCGAAGTTCTATTCTCTACAAAGTCCTCA
tetur03g08670 comp1033_seq0 CTACCGTTCTTACTGGTTCCAATGATTCTT
tetur03g08670 comp1033_seq0 CTCCTCTACCGTTCTTACTGGTTCCAATGA
tetur03g08670 comp1033_seq0 CTCTACCGTTCTTACTGGTTCCAATGATTC
tetur03g08670 comp1033_seq0 CTGAATGTGTTAGCCCATCTACTAAGGAAA
tetur03g08670 comp1033_seq0 CTGGTTCCAATGATTCTTCTATGGTAAAGG
tetur03g08670 comp1033_seq0 CTTCTTGTTGACAGCCGTTTGAACCGAGGG
tetur03g08670 comp1033_seq0 CTTGTTGACAGCCGTTTGAACCGAGGGTCA
tetur03g08670 comp1033_seq0 GACATCGGAAACATTATGGTCACTAAATGC
tetur03g08670 comp1033_seq0 GCAGTAGTCTAGTGAGAATGACACAATCGA
tetur03g08670 comp1033_seq0 GCGAAGTTCTATTCTCTACAAAGTCCTCAT
tetur03g08670 comp1033_seq0 GCGCGAAGTTCTATTCTCTACAAAGTCCTC
tetur03g08670 comp1033_seq0 GCTGAATGTGTTAGCCCATCTACTAAGGAA
tetur03g08670 comp1033_seq0 GGACTTTATCGTTTCTTGTGACAGGCATTT
tetur03g08670 comp1033_seq0 GGCGCGAAGTTCTATTCTCTACAAAGTCCT
tetur03g08670 comp1033_seq0 ACAAACATCGTACTTATAATCACCACGTGG
tetur03g08670 comp1033_seq0 GGTATGGATCTTCTTCGTCTTCGCTTAATT
tetur03g08670 comp1033_seq0 GTGCTGAATGTGTTAGCCCATCTACTAAGG
tetur03g08670 comp1033_seq0 GTTAAGAGATTCCTGTCGGTGTGCTGAATG
tetur03g08670 comp1033_seq0 GTTGACAGCCGTTTGAACCGAGGGTCAATT
tetur03g08670 comp1033_seq0 GTTGTTTCCTCCTCTACCGTTCTTACTGGT
tetur03g08670 comp1033_seq0 TAAGAGATTCCTGTCGGTGTGCTGAATGTG
tetur03g08670 comp1033_seq0 TACCGTTCTTACTGGTTCCAATGATTCTTC
tetur03g08670 comp1033_seq0 ACATCGGAAACATTATGGTCACTAAATGCC
tetur03g08670 comp1033_seq0 TCCTTCTTGTTGACAGCCGTTTGAACCGAG
tetur03g08670 comp1033_seq0 TCTTGTTGACAGCCGTTTGAACCGAGGGTC
tetur03g08670 comp1033_seq0 TGATTGGATTGATGGTTTGAGACCATCTCC
tetur03g08670 comp1033_seq0 TGCTGAATGTGTTAGCCCATCTACTAAGGA
tetur03g08670 comp1033_seq0 ACCGTTCTTACTGGTTCCAATGATTCTTCT
tetur03g08670 comp1033_seq0 TGTTGTTTCCTCCTCTACCGTTCTTACTGG
tetur03g08670 comp1033_seq0 TGTTTCCTCCTCTACCGTTCTTACTGGTTC
tetur03g08670 comp1033_seq0 TTCCTTCTTGTTGACAGCCGTTTGAACCGA
tetur03g08670 comp1033_seq0 TTGATTGGATTGATGGTTTGAGACCATCTC
tetur03g08670 comp1033_seq0 TTGGTATGGATCTTCTTCGTCTTCGCTTAA
tetur03g08670 comp1033_seq0 TTGTTGACAGCCGTTTGAACCGAGGGTCAA
tetur03g08670 comp1033_seq0 AGCAGTAGTCTAGTGAGAATGACACAATCG
tetur03g08760 comp2674_seq0 CCGTGAAGCATTATTGAAAGATGCTACCGA
tetur03g08760 comp2674_seq0 CGTGAAGCATTATTGAAAGATGCTACCGAA
tetur03g08760 comp2674_seq0 GTCCGTGAAGCATTATTGAAAGATGCTACC
tetur03g08760 comp2674_seq0 GTGAAGCATTATTGAAAGATGCTACCGAAC
tetur03g08760 comp2674_seq0 TCCGTGAAGCATTATTGAAAGATGCTACCG
tetur03g08760 comp2674_seq0 AGTCCGTGAAGCATTATTGAAAGATGCTAC
tetur03g08880 comp1765_seq0 ATCTCGCAAACTCATTCTCTAGCAACCAAT
tetur03g08880 comp1765_seq0 ATTGATCTCGCAAACTCATTCTCTAGCAAC
tetur03g08880 comp1765_seq0 CATTGATCTCGCAAACTCATTCTCTAGCAA
tetur03g08880 comp1765_seq0 CTCGCAAACTCATTCTCTAGCAACCAATGT
tetur03g08880 comp1765_seq0 GATCTCGCAAACTCATTCTCTAGCAACCAA
tetur03g08880 comp1765_seq0 TACATTGATCTCGCAAACTCATTCTCTAGC
tetur03g08880 comp1765_seq0 TCTCGCAAACTCATTCTCTAGCAACCAATG
tetur03g08880 comp1765_seq0 TGATCTCGCAAACTCATTCTCTAGCAACCA
tetur03g08880 comp1765_seq0 TTGATCTCGCAAACTCATTCTCTAGCAACC
tetur03g09190 comp132_seq4 CACCGGTAATTCAATTAATTGTCGTGCACT
tetur03g09190 comp132_seq4 CACGTACCTAACTATTCGTCTGCTAATGAG
tetur03g09190 comp132_seq4 CCGGTAATTCAATTAATTGTCGTGCACTCA
tetur03g09190 comp132_seq4 GCCACGTACCTAACTATTCGTCTGCTAATG
tetur03g09190 comp132_seq4 GTCCAAATTAGCTCTTGTTAACCAGCAGGG
tetur03g09190 comp132_seq4 TCACCGGTAATTCAATTAATTGTCGTGCAC
tetur03g09190 comp132_seq4 TCCAAATTAGCTCTTGTTAACCAGCAGGGA
tetur03g09190 comp132_seq4 ACCGGTAATTCAATTAATTGTCGTGCACTC
tetur03g09190 comp132_seq4 AGCCACGTACCTAACTATTCGTCTGCTAAT
tetur03g09410 comp5844_seq0 AACGGAGCGACAATTGAAGAACCAGTTAAT
tetur03g09410 comp5844_seq0 CGGAGCGACAATTGAAGAACCAGTTAATCG
tetur03g09410 comp5844_seq0 GGAGCGACAATTGAAGAACCAGTTAATCGT
tetur03g09410 comp5844_seq0 ACGGAGCGACAATTGAAGAACCAGTTAATC
tetur03g09710 comp598_seq3 ATCATGTAACTGATGTCTTCCGGGTAACAT
tetur03g09710 comp598_seq3 ATCATTCAGATTCTGTGCTTCGGATGAAAG
tetur03g09710 comp598_seq3 ATGTAACTGATGTCTTCCGGGTAACATGTT
tetur03g09710 comp598_seq3 ATGTCTTCCGGGTAACATGTTTACGCAGTG
tetur03g09710 comp598_seq3 CACATTGGCACTACTTCCTAGCAACAATGG
tetur03g09710 comp598_seq3 CACGCTCTGGTTTGAGTAAGCCGCCTTTAT
tetur03g09710 comp598_seq3 CAGATTCTGTGCTTCGGATGAAAGTTTGAA
tetur03g09710 comp598_seq3 AACTGATGTCTTCCGGGTAACATGTTTACG
tetur03g09710 comp598_seq3 CATGTAACTGATGTCTTCCGGGTAACATGT
tetur03g09710 comp598_seq3 CATTCAGATTCTGTGCTTCGGATGAAAGTT
tetur03g09710 comp598_seq3 CCGCCTTTATGCACATTGGCACTACTTCCT
tetur03g09710 comp598_seq3 CCTTTATGCACATTGGCACTACTTCCTAGC
tetur03g09710 comp598_seq3 AAGCCGCCTTTATGCACATTGGCACTACTT
tetur03g09710 comp598_seq3 CGCCTTTATGCACATTGGCACTACTTCCTA
tetur03g09710 comp598_seq3 CGCTCTGGTTTGAGTAAGCCGCCTTTATGC
tetur03g09710 comp598_seq3 CTCTGGTTTGAGTAAGCCGCCTTTATGCAC
tetur03g09710 comp598_seq3 CTGAATCATTCAGATTCTGTGCTTCGGATG
tetur03g09710 comp598_seq3 CTGATGTCTTCCGGGTAACATGTTTACGCA
tetur03g09710 comp598_seq3 CTGGTTTGAGTAAGCCGCCTTTATGCACAT
tetur03g09710 comp598_seq3 CTTATCATGTAACTGATGTCTTCCGGGTAA
tetur03g09710 comp598_seq3 CTTCCGGGTAACATGTTTACGCAGTGAATT
tetur03g09710 comp598_seq3 CTTTATGCACATTGGCACTACTTCCTAGCA
tetur03g09710 comp598_seq3 GAATCATTCAGATTCTGTGCTTCGGATGAA
tetur03g09710 comp598_seq3 GAGTAAGCCGCCTTTATGCACATTGGCACT
tetur03g09710 comp598_seq3 GATGTCTTCCGGGTAACATGTTTACGCAGT
tetur03g09710 comp598_seq3 GCACATTGGCACTACTTCCTAGCAACAATG
tetur03g09710 comp598_seq3 GCCGCCTTTATGCACATTGGCACTACTTCC
tetur03g09710 comp598_seq3 GCCTTTATGCACATTGGCACTACTTCCTAG
tetur03g09710 comp598_seq3 GCTCTGGTTTGAGTAAGCCGCCTTTATGCA
tetur03g09710 comp598_seq3 GGTTTGAGTAAGCCGCCTTTATGCACATTG
tetur03g09710 comp598_seq3 GTAACTGATGTCTTCCGGGTAACATGTTTA
tetur03g09710 comp598_seq3 GTAAGCCGCCTTTATGCACATTGGCACTAC
tetur03g09710 comp598_seq3 GTCAGGAAATGTGTATAAGCGAATCTTGGA
tetur03g09710 comp598_seq3 GTCTTCCGGGTAACATGTTTACGCAGTGAA
tetur03g09710 comp598_seq3 GTTTGAGTAAGCCGCCTTTATGCACATTGG
tetur03g09710 comp598_seq3 TAACTGATGTCTTCCGGGTAACATGTTTAC
tetur03g09710 comp598_seq3 TATGCACATTGGCACTACTTCCTAGCAACA
tetur03g09710 comp598_seq3 ACATTGGCACTACTTCCTAGCAACAATGGG
tetur03g09710 comp598_seq3 TCACGCTCTGGTTTGAGTAAGCCGCCTTTA
tetur03g09710 comp598_seq3 TCAGATTCTGTGCTTCGGATGAAAGTTTGA
tetur03g09710 comp598_seq3 TCATGTAACTGATGTCTTCCGGGTAACATG
tetur03g09710 comp598_seq3 TCCGGGTAACATGTTTACGCAGTGAATTAA
tetur03g09710 comp598_seq3 TCTGGTTTGAGTAAGCCGCCTTTATGCACA
tetur03g09710 comp598_seq3 TGAGTAAGCCGCCTTTATGCACATTGGCAC
tetur03g09710 comp598_seq3 TGATGTCTTCCGGGTAACATGTTTACGCAG
tetur03g09710 comp598_seq3 TGTCTTCCGGGTAACATGTTTACGCAGTGA
tetur03g09710 comp598_seq3 TTATGCACATTGGCACTACTTCCTAGCAAC
tetur03g09710 comp598_seq3 TTCAGATTCTGTGCTTCGGATGAAAGTTTG
tetur03g09710 comp598_seq3 TTCCGGGTAACATGTTTACGCAGTGAATTA
tetur03g09710 comp598_seq3 TTGAGTAAGCCGCCTTTATGCACATTGGCA
tetur03g09710 comp598_seq3 TTTATGCACATTGGCACTACTTCCTAGCAA
tetur03g09710 comp598_seq3 ACGCTCTGGTTTGAGTAAGCCGCCTTTATG
tetur03g09710 comp598_seq3 ACTGATGTCTTCCGGGTAACATGTTTACGC
tetur03g09710 comp598_seq3 AGATTCTGTGCTTCGGATGAAAGTTTGAAC
tetur03g09710 comp598_seq3 AGCCGCCTTTATGCACATTGGCACTACTTC
tetur03g09710 comp598_seq3 AGTCAGGAAATGTGTATAAGCGAATCTTGG
tetur04g00190 comp770_seq6 CAAGATGAAGGTGAGGGTTCACTGTAGAAG
tetur04g00190 comp770_seq6 CACCCACCCGTAATCCTGGTGGTTTAAGAG
tetur04g00190 comp770_seq6 CACCCGTAATCCTGGTGGTTTAAGAGCAAC
tetur04g00190 comp770_seq6 CCACCCGTAATCCTGGTGGTTTAAGAGCAA
tetur04g00190 comp770_seq6 CCCACCCGTAATCCTGGTGGTTTAAGAGCA
tetur04g00190 comp770_seq6 CCCGTAATCCTGGTGGTTTAAGAGCAACAC
tetur04g00190 comp770_seq6 CCGTAATCCTGGTGGTTTAAGAGCAACACG
tetur04g00190 comp770_seq6 CGTAATCCTGGTGGTTTAAGAGCAACACGA
tetur04g00190 comp770_seq6 GACAAGATGAAGGTGAGGGTTCACTGTAGA
tetur04g00190 comp770_seq6 AATCCTGGTGGTTTAAGAGCAACACGAGGT
tetur04g00190 comp770_seq6 GATGAAGGTGAGGGTTCACTGTAGAAGAAG
tetur04g00190 comp770_seq6 GTAATCCTGGTGGTTTAAGAGCAACACGAG
tetur04g00190 comp770_seq6 TAATCCTGGTGGTTTAAGAGCAACACGAGG
tetur04g00190 comp770_seq6 ACCCACCCGTAATCCTGGTGGTTTAAGAGC
tetur04g00190 comp770_seq6 AACACCCACCCGTAATCCTGGTGGTTTAAG
tetur04g00630 comp5359_seq0 CGTATCAGCATGGATGCTGGTAAACATTTA
tetur04g00630 comp5359_seq0 CTCGTATCAGCATGGATGCTGGTAAACATT
tetur04g00630 comp5359_seq0 GATTATGACCATACAACACGGAAGAAGGAG
tetur04g00630 comp5359_seq0 TGATTATGACCATACAACACGGAAGAAGGA
tetur04g00660 comp1251_seq1 CGGAGAGTGAATCTAGTGATGGACTAGTTG
tetur04g00660 comp1251_seq1 GAGGGTGAGATTTCTTCTTCGGAGAGTGAA
tetur04g00660 comp1251_seq1 GGAGAGTGAATCTAGTGATGGACTAGTTGA
tetur04g00660 comp1251_seq1 GGGTGAGATTTCTTCTTCGGAGAGTGAATC
tetur04g00660 comp1251_seq1 GGTGAGATTTCTTCTTCGGAGAGTGAATCT
tetur04g00660 comp1251_seq1 GTGAGATTTCTTCTTCGGAGAGTGAATCTA
tetur04g00660 comp1251_seq1 TGAGATTTCTTCTTCGGAGAGTGAATCTAG
tetur04g00660 comp1251_seq1 AGATTTCTTCTTCGGAGAGTGAATCTAGTG
tetur04g00660 comp1251_seq1 AGGGTGAGATTTCTTCTTCGGAGAGTGAAT
tetur04g01050 comp4212_seq0 ATGTTTGACGTTCTTGCGCCTCAATCAATG
tetur04g01050 comp4212_seq0 CGAAAGTCACGACGTTTGGACATCTTCTCG
tetur04g01050 comp4212_seq0 CTCGAAAGTCACGACGTTTGGACATCTTCT
tetur04g01050 comp4212_seq0 AAGTCACGACGTTTGGACATCTTCTCGGGT
tetur04g01050 comp4212_seq0 CTTCTCGGGTGAGATTGACCATTTATTGGG
tetur04g01050 comp4212_seq0 GAAAGTCACGACGTTTGGACATCTTCTCGG
tetur04g01050 comp4212_seq0 GAATGTTTGACGTTCTTGCGCCTCAATCAA
tetur04g01050 comp4212_seq0 GACATCTTCTCGGGTGAGATTGACCATTTA
tetur04g01050 comp4212_seq0 GTCACGACGTTTGGACATCTTCTCGGGTGA
tetur04g01050 comp4212_seq0 TCGAAAGTCACGACGTTTGGACATCTTCTC
tetur04g01050 comp4212_seq0 TCTTCTCGGGTGAGATTGACCATTTATTGG
tetur04g01050 comp4212_seq0 TGAATGTTTGACGTTCTTGCGCCTCAATCA
tetur04g01050 comp4212_seq0 TTCTCGGGTGAGATTGACCATTTATTGGGA
tetur04g01050 comp4212_seq0 AGTCACGACGTTTGGACATCTTCTCGGGTG
tetur04g02630 comp5316_seq0 CGAACTCGTTCCTCTGTAGATCCTGTTGCT
tetur04g02630 comp5316_seq0 GAACTCGTTCCTCTGTAGATCCTGTTGCTG
tetur04g02630 comp5316_seq0 TACGAACTCGTTCCTCTGTAGATCCTGTTG
tetur04g02630 comp5316_seq0 ACGAACTCGTTCCTCTGTAGATCCTGTTGC
tetur04g04230 comp19_seq14 GGACTTACTACCATTCATTGTTACCGTTGC
tetur04g04230 comp19_seq14 GTTACCGTTGCACTTGACATTGTGATGATT
tetur04g04230 comp19_seq14 TTGTTACCGTTGCACTTGACATTGTGATGA
tetur04g04570 comp1031_seq0 AACCCTTGCACGGGATATTTGTCCGACCTC
tetur04g04570 comp1031_seq0 CCCTTGCACGGGATATTTGTCCGACCTCAT
tetur04g04570 comp1031_seq0 CCTTGCACGGGATATTTGTCCGACCTCATA
tetur04g04570 comp1031_seq0 CGGGAACCATACGATTTCTTGGTGAAACTA
tetur04g04570 comp1031_seq0 CTCGGAAATCAGGCCTTAAGGGACGCGTTA
tetur04g04570 comp1031_seq0 GAAACTAGTTTCTCTTCCGGTATCTGGTCT
tetur04g04570 comp1031_seq0 GGAACCATACGATTTCTTGGTGAAACTAGT
tetur04g04570 comp1031_seq0 GGGAACCATACGATTTCTTGGTGAAACTAG
tetur04g04570 comp1031_seq0 GTGAAACTAGTTTCTCTTCCGGTATCTGGT
tetur04g04570 comp1031_seq0 TCGGAAATCAGGCCTTAAGGGACGCGTTAG
tetur04g04570 comp1031_seq0 TGAAACTAGTTTCTCTTCCGGTATCTGGTC
tetur04g05030 comp3978_seq0 AACTCTAAGTGATACGTGATGCTTCGACTT
tetur04g05030 comp3978_seq0 AAGAAGGAGAAATTGATTCACCACCACCAC
tetur04g05030 comp3978_seq0 GAAGAAGGAGAAATTGATTCACCACCACCA
tetur04g05030 comp3978_seq0 ACTCTAAGTGATACGTGATGCTTCGACTTG
tetur04g05030 comp3978_seq0 AGAAGGAGAAATTGATTCACCACCACCACC
tetur04g05040 comp3245_seq0 CAGTCTCTTTGATTCTATATCTTGCTTCCG
tetur04g05040 comp3245_seq0 CTTGCTTCCGAGGACAAAGATGATACCATC
tetur04g05040 comp3245_seq0 GGGTATATCAGTTTATTTCCCATGCTGCTC
tetur04g05040 comp3245_seq0 GTAGCATGCTTGGATCGATTGGTTACTTCC
tetur04g05040 comp3245_seq0 GTCTCTTTGATTCTATATCTTGCTTCCGAG
tetur04g05040 comp3245_seq0 TGCTTCCGAGGACAAAGATGATACCATCAG
tetur04g05040 comp3245_seq0 TTGCTTCCGAGGACAAAGATGATACCATCA
tetur04g05290 comp4225_seq0 CAACTACCGGAACTTTATCCTCGAGTGATA
tetur04g05290 comp4225_seq0 AACTACCGGAACTTTATCCTCGAGTGATAG
tetur04g05290 comp4225_seq0 CTACCGGAACTTTATCCTCGAGTGATAGTA
tetur04g05290 comp4225_seq0 ACACCGTTTAAAGCTCACATGCGACACATT
tetur04g05290 comp4225_seq0 TTACACCGTTTAAAGCTCACATGCGACACA
tetur04g05290 comp4225_seq0 ACTACCGGAACTTTATCCTCGAGTGATAGT
tetur04g05650 comp1729_seq0 AGTTCCCGATTGATTATCCCTACTCTCCAC
tetur04g05650 comp1729_seq0 ATATTTCAAGGCCAGAGTGAAGTTCCCGAT
tetur04g05650 comp1729_seq0 ATTCCGTGTTTCTGTGGATTCAAGTTGAAC
tetur04g05650 comp1729_seq0 ATTTCAAGGCCAGAGTGAAGTTCCCGATTG
tetur04g05650 comp1729_seq0 CCGTGTTTCTGTGGATTCAAGTTGAACGTT
tetur04g05650 comp1729_seq0 CGTGTTTCTGTGGATTCAAGTTGAACGTTA
tetur04g05650 comp1729_seq0 CTATTCCGTGTTTCTGTGGATTCAAGTTGA
tetur04g05650 comp1729_seq0 CTCACCTTCTTCTTCTGCTCTTTAACCATC
tetur04g05650 comp1729_seq0 CTCTCACCTTCTTCTTCTGCTCTTTAACCA
tetur04g05650 comp1729_seq0 CTGTGGATTCAAGTTGAACGTTATTACCTC
tetur04g05650 comp1729_seq0 GTTCCCGATTGATTATCCCTACTCTCCACC
tetur04g05650 comp1729_seq0 TCTATTCCGTGTTTCTGTGGATTCAAGTTG
tetur04g05650 comp1729_seq0 TTCCCGATTGATTATCCCTACTCTCCACCA
tetur04g05650 comp1729_seq0 TTCCGTGTTTCTGTGGATTCAAGTTGAACG
tetur04g06950 comp7341_seq0 AATGTTAACCAAGGAACCAGACGCACTGGT
tetur04g06950 comp7341_seq0 GGTAATGTTAACCAAGGAACCAGACGCACT
tetur04g06950 comp7341_seq0 GTAATGTTAACCAAGGAACCAGACGCACTG
tetur04g06950 comp7341_seq0 TAATGTTAACCAAGGAACCAGACGCACTGG
tetur04g07470 comp4951_seq0 CGGAATTATATCTTGCTTCAAAGCCTCGGT
tetur04g07470 comp4951_seq0 AAGGGCCACTATTAATCCATTAACCGTAAC
tetur04g07470 comp4951_seq0 GAAGGGCCACTATTAATCCATTAACCGTAA
tetur04g07470 comp4951_seq0 GGAATTATATCTTGCTTCAAAGCCTCGGTC
tetur04g07470 comp4951_seq0 TGCTTCAAAGCCTCGGTCACTTTCTCAGTG
tetur04g07470 comp4951_seq0 AGGGCCACTATTAATCCATTAACCGTAACC
tetur04g07640 comp3288_seq0 AGTTTATCATTGAGGTTGGTCTGTTGTTCC
tetur04g07640 comp3288_seq0 ATTCAAGCTTTACGAAGTTCGATTGACGTC
tetur04g07640 comp3288_seq0 ATTGACGTCTTGATTACGGACTGATTGTGG
tetur04g07640 comp3288_seq0 CAAGAGACCGCCAACACGTCCAGTTTATCA
tetur04g07640 comp3288_seq0 CAAGCTTTACGAAGTTCGATTGACGTCTTG
tetur04g07640 comp3288_seq0 CCAACACGTCCAGTTTATCATTGAGGTTGG
tetur04g07640 comp3288_seq0 CGAAGTTCGATTGACGTCTTGATTACGGAC
tetur04g07640 comp3288_seq0 CGATTGACGTCTTGATTACGGACTGATTGT
tetur04g07640 comp3288_seq0 CGTTTGTTATCATTCGAGTCCCTGTCTTGT
tetur04g07640 comp3288_seq0 AAGTTCGATTGACGTCTTGATTACGGACTG
tetur04g07640 comp3288_seq0 GAACGTTTGTTATCATTCGAGTCCCTGTCT
tetur04g07640 comp3288_seq0 GAAGTTCGATTGACGTCTTGATTACGGACT
tetur04g07640 comp3288_seq0 GACGTCTTGATTACGGACTGATTGTGGAAA
tetur04g07640 comp3288_seq0 GAGAAAGAGGAATGAGAGCAATGAAAGAGA
tetur04g07640 comp3288_seq0 GATTCAAGCTTTACGAAGTTCGATTGACGT
tetur04g07640 comp3288_seq0 GATTGACGTCTTGATTACGGACTGATTGTG
tetur04g07640 comp3288_seq0 GCTTTACGAAGTTCGATTGACGTCTTGATT
tetur04g07640 comp3288_seq0 ACAAGAGACCGCCAACACGTCCAGTTTATC
tetur04g07640 comp3288_seq0 GTTCGATTGACGTCTTGATTACGGACTGAT
tetur04g07640 comp3288_seq0 GTTGAACGTTTGTTATCATTCGAGTCCCTG
tetur04g07640 comp3288_seq0 GTTTATCATTGAGGTTGGTCTGTTGTTCCT
tetur04g07640 comp3288_seq0 GTTTGTTATCATTCGAGTCCCTGTCTTGTA
tetur04g07640 comp3288_seq0 TACGAAGTTCGATTGACGTCTTGATTACGG
tetur04g07640 comp3288_seq0 TATCATTGAGGTTGGTCTGTTGTTCCTCTA
tetur04g07640 comp3288_seq0 TCGATTGACGTCTTGATTACGGACTGATTG
tetur04g07640 comp3288_seq0 TGAACGTTTGTTATCATTCGAGTCCCTGTC
tetur04g07640 comp3288_seq0 TGACGTCTTGATTACGGACTGATTGTGGAA
tetur04g07640 comp3288_seq0 TTACGAAGTTCGATTGACGTCTTGATTACG
tetur04g07640 comp3288_seq0 TTACGGACTGATTGTGGAAACCAGTGCCAA
tetur04g07640 comp3288_seq0 TTGACGTCTTGATTACGGACTGATTGTGGA
tetur04g07640 comp3288_seq0 AGCTTTACGAAGTTCGATTGACGTCTTGAT
tetur04g08620 comp200_seq0 ATCTGTTGAGTGTGCACTCTGTTTAGAGCT
tetur04g08620 comp200_seq0 CACGTATGTATATCTGTTGAGTGTGCACTC
tetur04g08620 comp200_seq0 CAGCGCCTGAAACTGGTTGACAATTATGGG
tetur04g08620 comp200_seq0 CCTGCCAAATATAGACATCAGCGCCTGAAA
tetur04g08620 comp200_seq0 CGCCTGAAACTGGTTGACAATTATGGGCAT
tetur04g08620 comp200_seq0 CGTATGTATATCTGTTGAGTGTGCACTCTG
tetur04g08620 comp200_seq0 CTGTTGAGTGTGCACTCTGTTTAGAGCTCT
tetur04g08620 comp200_seq0 GCCTGCCAAATATAGACATCAGCGCCTGAA
tetur04g08620 comp200_seq0 GCGCCTGAAACTGGTTGACAATTATGGGCA
tetur04g08620 comp200_seq0 GGCCTGCCAAATATAGACATCAGCGCCTGA
tetur04g08620 comp200_seq0 TATCTGTTGAGTGTGCACTCTGTTTAGAGC
tetur04g08620 comp200_seq0 TCTGTTGAGTGTGCACTCTGTTTAGAGCTC
tetur04g08620 comp200_seq0 TGGCCTGCCAAATATAGACATCAGCGCCTG
tetur04g08620 comp200_seq0 TGTTGAGTGTGCACTCTGTTTAGAGCTCTC
tetur04g08620 comp200_seq0 AGCGCCTGAAACTGGTTGACAATTATGGGC
tetur04g08740 comp324_seq0 AGTTATCAGGTTATCGGGTTGTGATAAGAC
tetur04g08740 comp324_seq0 ATCAGGTTATCGGGTTGTGATAAGACGAAG
tetur04g08740 comp324_seq0 ATCGATTTCCCAACACTTTGCCGGTTTCAT
tetur04g08740 comp324_seq0 ATGATTCCAATGTTGAGGACTGACCACAAC
tetur04g08740 comp324_seq0 ATTCCTAGGGAGAGTCAGAAAGAAGTTCAG
tetur04g08740 comp324_seq0 CAACGAGAACCATCATGGTTGTAGAATTGG
tetur04g08740 comp324_seq0 AACGATTCCTAGGGAGAGTCAGAAAGAAGT
tetur04g08740 comp324_seq0 CAAGGCCACATCGATTTCCCAACACTTTGC
tetur04g08740 comp324_seq0 CACATCGATTTCCCAACACTTTGCCGGTTT
tetur04g08740 comp324_seq0 CACTGATGATTCCAATGTTGAGGACTGACC
tetur04g08740 comp324_seq0 CAGAAAGAAGTTCAGATGCTTCCTCTTCCT
tetur04g08740 comp324_seq0 CAGCTGAACGTCAACGAGAACCATCATGGT
tetur04g08740 comp324_seq0 CAGGTTATCGGGTTGTGATAAGACGAAGTA
tetur04g08740 comp324_seq0 CAGTTATCAGGTTATCGGGTTGTGATAAGA
tetur04g08740 comp324_seq0 CATCGATTTCCCAACACTTTGCCGGTTTCA
tetur04g08740 comp324_seq0 AAGAAGTTCAGATGCTTCCTCTTCCTCTTC
tetur04g08740 comp324_seq0 CCACATCGATTTCCCAACACTTTGCCGGTT
tetur04g08740 comp324_seq0 CCACTGATGATTCCAATGTTGAGGACTGAC
tetur04g08740 comp324_seq0 CCAGCTGAACGTCAACGAGAACCATCATGG
tetur04g08740 comp324_seq0 CCATCATGGTTGTAGAATTGGAAGAATCGT
tetur04g08740 comp324_seq0 CCTAGGGAGAGTCAGAAAGAAGTTCAGATG
tetur04g08740 comp324_seq0 CCTTGGTGACGCACTCAATTACAATGGGAA
tetur04g08740 comp324_seq0 CGACCAGCTGAACGTCAACGAGAACCATCA
tetur04g08740 comp324_seq0 CGAGAACCATCATGGTTGTAGAATTGGAAG
tetur04g08740 comp324_seq0 CGATTCCTAGGGAGAGTCAGAAAGAAGTTC
tetur04g08740 comp324_seq0 CGATTTCCCAACACTTTGCCGGTTTCATTC
tetur04g08740 comp324_seq0 CGTCAACGAGAACCATCATGGTTGTAGAAT
tetur04g08740 comp324_seq0 CTAGGGAGAGTCAGAAAGAAGTTCAGATGC
tetur04g08740 comp324_seq0 AAGGCCACATCGATTTCCCAACACTTTGCC
tetur04g08740 comp324_seq0 CTCTTACAGTCCAATCTGAAGTGGTTGTTA
tetur04g08740 comp324_seq0 CTCTTTGGGACGAATTTCATCAATGGAAAC
tetur04g08740 comp324_seq0 CTGAACGTCAACGAGAACCATCATGGTTGT
tetur04g08740 comp324_seq0 CTGATGATTCCAATGTTGAGGACTGACCAC
tetur04g08740 comp324_seq0 AAAGAAGTTCAGATGCTTCCTCTTCCTCTT
tetur04g08740 comp324_seq0 CTTCAAGGCCACATCGATTTCCCAACACTT
tetur04g08740 comp324_seq0 GAAAGAAGTTCAGATGCTTCCTCTTCCTCT
tetur04g08740 comp324_seq0 AATACGACCAGCTGAACGTCAACGAGAACC
tetur04g08740 comp324_seq0 GAACGATTCCTAGGGAGAGTCAGAAAGAAG
tetur04g08740 comp324_seq0 GAACGTCAACGAGAACCATCATGGTTGTAG
tetur04g08740 comp324_seq0 GACCAGCTGAACGTCAACGAGAACCATCAT
tetur04g08740 comp324_seq0 GAGAACCATCATGGTTGTAGAATTGGAAGA
tetur04g08740 comp324_seq0 GAGAACGATTCCTAGGGAGAGTCAGAAAGA
tetur04g08740 comp324_seq0 GAGAGTCAGAAAGAAGTTCAGATGCTTCCT
tetur04g08740 comp324_seq0 GAGTCAGAAAGAAGTTCAGATGCTTCCTCT
tetur04g08740 comp324_seq0 GATGATTCCAATGTTGAGGACTGACCACAA
tetur04g08740 comp324_seq0 GATTCCAATGTTGAGGACTGACCACAACAA
tetur04g08740 comp324_seq0 GATTCCTAGGGAGAGTCAGAAAGAAGTTCA
tetur04g08740 comp324_seq0 GATTTCCCAACACTTTGCCGGTTTCATTCC
tetur04g08740 comp324_seq0 GCCACATCGATTTCCCAACACTTTGCCGGT
tetur04g08740 comp324_seq0 GCCACTGATGATTCCAATGTTGAGGACTGA
tetur04g08740 comp324_seq0 GCTCTTACAGTCCAATCTGAAGTGGTTGTT
tetur04g08740 comp324_seq0 GCTGAACGTCAACGAGAACCATCATGGTTG
tetur04g08740 comp324_seq0 GGACGAATTTCATCAATGGAAACAACCACT
tetur04g08740 comp324_seq0 GGAGAGTCAGAAAGAAGTTCAGATGCTTCC
tetur04g08740 comp324_seq0 GGCCACTGATGATTCCAATGTTGAGGACTG
tetur04g08740 comp324_seq0 GGGACGAATTTCATCAATGGAAACAACCAC
tetur04g08740 comp324_seq0 GGGAGAGTCAGAAAGAAGTTCAGATGCTTC
tetur04g08740 comp324_seq0 GTCAACGAGAACCATCATGGTTGTAGAATT
tetur04g08740 comp324_seq0 GTCAGAAAGAAGTTCAGATGCTTCCTCTTC
tetur04g08740 comp324_seq0 GTTATCAGGTTATCGGGTTGTGATAAGACG
tetur04g08740 comp324_seq0 ACAGTTATCAGGTTATCGGGTTGTGATAAG
tetur04g08740 comp324_seq0 TACAGTCCAATCTGAAGTGGTTGTTAAAGC
tetur04g08740 comp324_seq0 ACATCGATTTCCCAACACTTTGCCGGTTTC
tetur04g08740 comp324_seq0 TATCAGGTTATCGGGTTGTGATAAGACGAA
tetur04g08740 comp324_seq0 TCAACGAGAACCATCATGGTTGTAGAATTG
tetur04g08740 comp324_seq0 TCAAGGCCACATCGATTTCCCAACACTTTG
tetur04g08740 comp324_seq0 TCAGAAAGAAGTTCAGATGCTTCCTCTTCC
tetur04g08740 comp324_seq0 ACCAGCTGAACGTCAACGAGAACCATCATG
tetur04g08740 comp324_seq0 ACCATCATGGTTGTAGAATTGGAAGAATCG
tetur04g08740 comp324_seq0 TGAACGTCAACGAGAACCATCATGGTTGTA
tetur04g08740 comp324_seq0 TGATGATTCCAATGTTGAGGACTGACCACA
tetur04g08740 comp324_seq0 TGATTCCAATGTTGAGGACTGACCACAACA
tetur04g08740 comp324_seq0 ACCCTTGGTGACGCACTCAATTACAATGGG
tetur04g08740 comp324_seq0 TGGGACGAATTTCATCAATGGAAACAACCA
tetur04g08740 comp324_seq0 AAATACGACCAGCTGAACGTCAACGAGAAC
tetur04g08740 comp324_seq0 TTATCAGGTTATCGGGTTGTGATAAGACGA
tetur04g08740 comp324_seq0 TTCCCAACACTTTGCCGGTTTCATTCCAGA
tetur04g08740 comp324_seq0 TTCCTAGGGAGAGTCAGAAAGAAGTTCAGA
tetur04g08740 comp324_seq0 ACGACCAGCTGAACGTCAACGAGAACCATC
tetur04g08740 comp324_seq0 TTGGCCACTGATGATTCCAATGTTGAGGAC
tetur04g08740 comp324_seq0 TTGGGACGAATTTCATCAATGGAAACAACC
tetur04g08740 comp324_seq0 TTTCCCAACACTTTGCCGGTTTCATTCCAG
tetur04g08740 comp324_seq0 ACGATTCCTAGGGAGAGTCAGAAAGAAGTT
tetur04g08740 comp324_seq0 TTTGGCCACTGATGATTCCAATGTTGAGGA
tetur04g08740 comp324_seq0 AGAAAGAAGTTCAGATGCTTCCTCTTCCTC
tetur04g08740 comp324_seq0 AGAGAACGATTCCTAGGGAGAGTCAGAAAG
tetur04g08740 comp324_seq0 AGAGTCAGAAAGAAGTTCAGATGCTTCCTC
tetur04g08740 comp324_seq0 AGCTGAACGTCAACGAGAACCATCATGGTT
tetur04g08740 comp324_seq0 AGGCCACATCGATTTCCCAACACTTTGCCG
tetur04g08740 comp324_seq0 AGGGAGAGTCAGAAAGAAGTTCAGATGCTT
tetur04g08740 comp324_seq0 AGTCAGAAAGAAGTTCAGATGCTTCCTCTT
tetur04g09210 comp8646_seq0 AGTTCGGTTCAAGCAGCTCTGCGTAAATTG
tetur04g09210 comp8646_seq0 ATGGTGAGACAATCACGAAAGCCAATAATC
tetur04g09210 comp8646_seq0 CATGATGGTGAGACAATCACGAAAGCCAAT
tetur04g09210 comp8646_seq0 GAATGGTGAGCATTTCGTATCATTGTTGTG
tetur04g09210 comp8646_seq0 GACATGATGGTGAGACAATCACGAAAGCCA
tetur04g09210 comp8646_seq0 GAGTTCGGTTCAAGCAGCTCTGCGTAAATT
tetur04g09210 comp8646_seq0 GATGGTGAGACAATCACGAAAGCCAATAAT
tetur04g09210 comp8646_seq0 GGTGAGACAATCACGAAAGCCAATAATCAG
tetur04g09210 comp8646_seq0 GGTGAGCATTTCGTATCATTGTTGTGATAC
tetur04g09210 comp8646_seq0 GTGAGACAATCACGAAAGCCAATAATCAGA
tetur04g09210 comp8646_seq0 GTGAGCATTTCGTATCATTGTTGTGATACG
tetur04g09210 comp8646_seq0 GTGAGTTCGGTTCAAGCAGCTCTGCGTAAA
tetur04g09210 comp8646_seq0 TGACATGATGGTGAGACAATCACGAAAGCC
tetur04g09210 comp8646_seq0 TGATGGTGAGACAATCACGAAAGCCAATAA
tetur04g09210 comp8646_seq0 TGGTGAGACAATCACGAAAGCCAATAATCA
tetur04g09210 comp8646_seq0 TTGACATGATGGTGAGACAATCACGAAAGC
tetur04g09210 comp8646_seq0 TTTGACATGATGGTGAGACAATCACGAAAG
tetur05g00120 comp1226_seq2 CACTAAGGGTCTATTGTTGATCACTCGTAA
tetur05g00120 comp1226_seq2 CGTTAGTTCAACCATTCCTTTCTCCACATA
tetur05g00120 comp1226_seq2 AAGGATGATGAGGAGGCGATTCAAAGAAAC
tetur05g00120 comp1226_seq2 CTCCGGGCAAAGTGATCGGCGTTAGTTCAA
tetur05g00120 comp1226_seq2 CTCTGAATTGACCACCAGAATCACTCGATA
tetur05g00120 comp1226_seq2 CTGAAGTAAATCTCTGAATTGACCACCAGA
tetur05g00120 comp1226_seq2 CTGAATTGACCACCAGAATCACTCGATAAA
tetur05g00120 comp1226_seq2 GAAGGATGATGAGGAGGCGATTCAAAGAAA
tetur05g00120 comp1226_seq2 GAGAAGGATGATGAGGAGGCGATTCAAAGA
tetur05g00120 comp1226_seq2 GCAGTAAATAGGATTTACTGCGTCACCTTC
tetur05g00120 comp1226_seq2 GCGTTAGTTCAACCATTCCTTTCTCCACAT
tetur05g00120 comp1226_seq2 GGAGAAGGATGATGAGGAGGCGATTCAAAG
tetur05g00120 comp1226_seq2 GGATGATGAGGAGGCGATTCAAAGAAACCA
tetur05g00120 comp1226_seq2 GGCGTTAGTTCAACCATTCCTTTCTCCACA
tetur05g00120 comp1226_seq2 GTTACACGTTGATTGTAGGAATTCACCGGG
tetur05g00120 comp1226_seq2 GTTCTCAGTTGTTACACGTTGATTGTAGGA
tetur05g00120 comp1226_seq2 GTTGTTACACGTTGATTGTAGGAATTCACC
tetur05g00120 comp1226_seq2 TCACTAAGGGTCTATTGTTGATCACTCGTA
tetur05g00120 comp1226_seq2 TCTGAAGTAAATCTCTGAATTGACCACCAG
tetur05g00120 comp1226_seq2 TCTGAATTGACCACCAGAATCACTCGATAA
tetur05g00120 comp1226_seq2 TGTTACACGTTGATTGTAGGAATTCACCGG
tetur05g00120 comp1226_seq2 TTGTTACACGTTGATTGTAGGAATTCACCG
tetur05g00120 comp1226_seq2 AGGATGATGAGGAGGCGATTCAAAGAAACC
tetur05g02060 comp1189_seq0 CAACCAATCAAGTGAAACAGGCATGATAAG
tetur05g02060 comp1189_seq0 CAATCAAGTGAAACAGGCATGATAAGGTGA
tetur05g02060 comp1189_seq0 CACGCAGTCAATTAACTGCTTTATCCAATC
tetur05g02060 comp1189_seq0 CGCAGTCAATTAACTGCTTTATCCAATCCA
tetur05g02060 comp1189_seq0 CTGCTTTATCCAATCCAAAGATTACACTGG
tetur05g02060 comp1189_seq0 GAACACGCAGTCAATTAACTGCTTTATCCA
tetur05g02060 comp1189_seq0 TGAACACGCAGTCAATTAACTGCTTTATCC
tetur05g02060 comp1189_seq0 TGTGCGTACAAAGGCCAATTGATTTAGCAC
tetur05g02060 comp1189_seq0 TTGTGCGTACAAAGGCCAATTGATTTAGCA
tetur05g02060 comp1189_seq0 ACGCAGTCAATTAACTGCTTTATCCAATCC
tetur05g03030 comp550_seq7 ATCAAGCTATCGTCTATAGGAGTGTATCGG
tetur05g03030 comp550_seq7 AACCAACTTGGTAGAGCTTGACTTAAGCTT
tetur05g03030 comp550_seq7 ATCTTCTCGCCTTTGTGTTAACATCAAGCT
tetur05g03030 comp550_seq7 ATTCTCCCGATGAAGGTTATGCTGAAGACC
tetur05g03030 comp550_seq7 CAAGCTATCGTCTATAGGAGTGTATCGGTT
tetur05g03030 comp550_seq7 CACCTTAATGCAGCATTGGATTTGAGTGAT
tetur05g03030 comp550_seq7 CATCAAGCTATCGTCTATAGGAGTGTATCG
tetur05g03030 comp550_seq7 CCTTAATGCAGCATTGGATTTGAGTGATCT
tetur05g03030 comp550_seq7 CGGACGCCTTTATTCAACTAACCAACTTGG
tetur05g03030 comp550_seq7 CTATTCTCCCGATGAAGGTTATGCTGAAGA
tetur05g03030 comp550_seq7 CTCGCCTTTGTGTTAACATCAAGCTATCGT
tetur05g03030 comp550_seq7 CTTTATCTGGTTCACCTTAATGCAGCATTG
tetur05g03030 comp550_seq7 GACGCCTTTATTCAACTAACCAACTTGGTA
tetur05g03030 comp550_seq7 GCTATTCTCCCGATGAAGGTTATGCTGAAG
tetur05g03030 comp550_seq7 GGACGCCTTTATTCAACTAACCAACTTGGT
tetur05g03030 comp550_seq7 GTATCTTCTCGCCTTTGTGTTAACATCAAG
tetur05g03030 comp550_seq7 GTTCACCTTAATGCAGCATTGGATTTGAGT
tetur05g03030 comp550_seq7 TATCTTCTCGCCTTTGTGTTAACATCAAGC
tetur05g03030 comp550_seq7 TATTCTCCCGATGAAGGTTATGCTGAAGAC
tetur05g03030 comp550_seq7 TCACCTTAATGCAGCATTGGATTTGAGTGA
tetur05g03030 comp550_seq7 TCGCCTTTGTGTTAACATCAAGCTATCGTC
tetur05g03030 comp550_seq7 TCTCGCCTTTGTGTTAACATCAAGCTATCG
tetur05g03030 comp550_seq7 TCTTCTCGCCTTTGTGTTAACATCAAGCTA
tetur05g03030 comp550_seq7 TGTGCTGTGATGTGATTCTTTATCTGGTTC
tetur05g03030 comp550_seq7 TTCACCTTAATGCAGCATTGGATTTGAGTG
tetur05g03030 comp550_seq7 ACCTTAATGCAGCATTGGATTTGAGTGATC
tetur05g03030 comp550_seq7 TTCTCGCCTTTGTGTTAACATCAAGCTATC
tetur05g03030 comp550_seq7 TTTATCTGGTTCACCTTAATGCAGCATTGG
tetur05g03030 comp550_seq7 ACGCCTTTATTCAACTAACCAACTTGGTAG
tetur05g03140 comp1109_seq1 AAACCAGTGAGTCCAACACTTTGACTACCT
tetur05g03140 comp1109_seq1 AACCAGTGAGTCCAACACTTTGACTACCTT
tetur05g03140 comp1109_seq1 CAAACCAGTGAGTCCAACACTTTGACTACC
tetur05g03140 comp1109_seq1 CAATTACCACACCATCGGCTAAATCTTTCG
tetur05g03140 comp1109_seq1 AACTACCGGATCGGGATCCCTTTCTTTGCT
tetur05g03140 comp1109_seq1 AAACTACCGGATCGGGATCCCTTTCTTTGC
tetur05g03140 comp1109_seq1 CCTCAATTACCACACCATCGGCTAAATCTT
tetur05g03140 comp1109_seq1 CGACAAACTACCGGATCGGGATCCCTTTCT
tetur05g03140 comp1109_seq1 CTACCGGATCGGGATCCCTTTCTTTGCTTT
tetur05g03140 comp1109_seq1 CTCAAGATAAATTGGAAACCGTTGCGGCAG
tetur05g03140 comp1109_seq1 CTCAATTACCACACCATCGGCTAAATCTTT
tetur05g03140 comp1109_seq1 CTTCTTTCTTTCCCGACAAACTACCGGATC
tetur05g03140 comp1109_seq1 CTTTCTTTCCCGACAAACTACCGGATCGGG
tetur05g03140 comp1109_seq1 GACAAACTACCGGATCGGGATCCCTTTCTT
tetur05g03140 comp1109_seq1 GACCAAAGACAGTACTGACCATTAGCCGAC
tetur05g03140 comp1109_seq1 GTCAAACCAGTGAGTCCAACACTTTGACTA
tetur05g03140 comp1109_seq1 GTGTCAAACCAGTGAGTCCAACACTTTGAC
tetur05g03140 comp1109_seq1 TCAAACCAGTGAGTCCAACACTTTGACTAC
tetur05g03140 comp1109_seq1 TCAATTACCACACCATCGGCTAAATCTTTC
tetur05g03140 comp1109_seq1 ACCAGTGAGTCCAACACTTTGACTACCTTT
tetur05g03140 comp1109_seq1 TCTTTCCCGACAAACTACCGGATCGGGATC
tetur05g03140 comp1109_seq1 TCTTTCTTTCCCGACAAACTACCGGATCGG
tetur05g03140 comp1109_seq1 TGACCAAAGACAGTACTGACCATTAGCCGA
tetur05g03140 comp1109_seq1 TTCTTCTTTCTTTCCCGACAAACTACCGGA
tetur05g03140 comp1109_seq1 TTCTTTCTTTCCCGACAAACTACCGGATCG
tetur05g03140 comp1109_seq1 TTTCTTTCCCGACAAACTACCGGATCGGGA
tetur05g03140 comp1109_seq1 ACTACCGGATCGGGATCCCTTTCTTTGCTT
tetur05g03180 comp3042_seq0 ATCTGTCCACCGGCTGCTCTGAGACACTTT
tetur05g03180 comp3042_seq0 AATCTGTCCACCGGCTGCTCTGAGACACTT
tetur05g03180 comp3042_seq0 TGTTGAGACCTGGTGTCGATAAATTGGCCC
tetur05g03180 comp3042_seq0 TTGTTGAGACCTGGTGTCGATAAATTGGCC
tetur05g05770 comp4166_seq0 ATGCAGTAATGGCGGGTTCGCCTGAATAAC
tetur05g05770 comp4166_seq0 GAGACTGAGTTGACTGAGATGAAATTGATG
tetur05g05770 comp4166_seq0 GTGTTGTTTGGCGTTGATAAGGGTGTAGAA
tetur05g05770 comp4166_seq0 GTTGTTTGGCGTTGATAAGGGTGTAGAACA
tetur05g05770 comp4166_seq0 GTTTGGCGTTGATAAGGGTGTAGAACATGA
tetur05g05770 comp4166_seq0 TGTTGTTTGGCGTTGATAAGGGTGTAGAAC
tetur05g05770 comp4166_seq0 TGTTTGGCGTTGATAAGGGTGTAGAACATG
tetur05g06850 comp1839_seq0 CAATCCAAAGGAGCAGGAACATCCAGGTCC
tetur05g06850 comp1839_seq0 CTGTGATGGTACCGATGACAAGCCTGGTGA
tetur05g06850 comp1839_seq0 CTTCGAAGCCAAAGAACCAGCTTTAAAGCC
tetur05g06850 comp1839_seq0 GACTGTGATGGTACCGATGACAAGCCTGGT
tetur05g06850 comp1839_seq0 GCCTTAAGATACTTCCGGTGGTGATGACAT
tetur05g06850 comp1839_seq0 GCTGAAGGATACCAATCAATTTAAAGTGCC
tetur05g06850 comp1839_seq0 TCAATCCAAAGGAGCAGGAACATCCAGGTC
tetur05g06850 comp1839_seq0 TCTTCGAAGCCAAAGAACCAGCTTTAAAGC
tetur05g06850 comp1839_seq0 TGCCTTAAGATACTTCCGGTGGTGATGACA
tetur05g06850 comp1839_seq0 TGTGATGGTACCGATGACAAGCCTGGTGAA
tetur05g06850 comp1839_seq0 TTCTTCGAAGCCAAAGAACCAGCTTTAAAG
tetur05g06850 comp1839_seq0 TTGCCTTAAGATACTTCCGGTGGTGATGAC
tetur05g06850 comp1839_seq0 ACTGTGATGGTACCGATGACAAGCCTGGTG
tetur05g07250 comp88_seq0 AACGTGCTTAAGTGTAGCCTTTCACAATGT
tetur05g07250 comp88_seq0 CCTTTCACAATGTTTCATCTTGAACACCAC
tetur05g07250 comp88_seq0 CGAGGTGAACGTGCTTAAGTGTAGCCTTTC
tetur05g07250 comp88_seq0 CGTGCTTAAGTGTAGCCTTTCACAATGTTT
tetur05g07250 comp88_seq0 CTTTCACAATGTTTCATCTTGAACACCACC
tetur05g07250 comp88_seq0 GAACGTGCTTAAGTGTAGCCTTTCACAATG
tetur05g07250 comp88_seq0 GAGGTGAACGTGCTTAAGTGTAGCCTTTCA
tetur05g07250 comp88_seq0 GCCTTTCACAATGTTTCATCTTGAACACCA
tetur05g07250 comp88_seq0 GGTGAACGTGCTTAAGTGTAGCCTTTCACA
tetur05g07250 comp88_seq0 GTGAACGTGCTTAAGTGTAGCCTTTCACAA
tetur05g07250 comp88_seq0 GTGCTTAAGTGTAGCCTTTCACAATGTTTC
tetur05g07250 comp88_seq0 TCACAATGTTTCATCTTGAACACCACCACC
tetur05g07250 comp88_seq0 ACGTGCTTAAGTGTAGCCTTTCACAATGTT
tetur05g07250 comp88_seq0 AGCCTTTCACAATGTTTCATCTTGAACACC
tetur05g07250 comp88_seq0 AGGTGAACGTGCTTAAGTGTAGCCTTTCAC
tetur05g07430 comp2609_seq0 GATGGCTCAAACATACACCGTTCTAGAAGA
tetur05g07430 comp2609_seq0 GCTCAAACATACACCGTTCTAGAAGAAAGT
tetur05g07430 comp2609_seq0 AATTGATGGCTCAAACATACACCGTTCTAG
tetur05g07430 comp2609_seq0 GGCTCAAACATACACCGTTCTAGAAGAAAG
tetur05g07430 comp2609_seq0 GTTACTGGAGTTAGCATTGTTCAAACGCAT
tetur05g07430 comp2609_seq0 TGATGGCTCAAACATACACCGTTCTAGAAG
tetur05g07430 comp2609_seq0 TGGCTCAAACATACACCGTTCTAGAAGAAA
tetur05g07430 comp2609_seq0 TTGATGGCTCAAACATACACCGTTCTAGAA
tetur05g07710 comp3301_seq0 AGTGTCGCCCATATTCGAGATAATACCCTC
tetur05g07710 comp3301_seq0 ATAAACCTGAACTTCCAGGTGAATCAACTG
tetur05g07710 comp3301_seq0 AACAGGGTAGCCATGGATTCAGCTTCAATT
tetur05g07710 comp3301_seq0 AACATCTCCACGAAGTTGTTATCCTTTGGT
tetur05g07710 comp3301_seq0 ATTCGAAATGGTACCTTTCTGCAGCAACAT
tetur05g07710 comp3301_seq0 AACCTGAACTTCCAGGTGAATCAACTGACC
tetur05g07710 comp3301_seq0 CAACAGGGTAGCCATGGATTCAGCTTCAAT
tetur05g07710 comp3301_seq0 AAACCTGAACTTCCAGGTGAATCAACTGAC
tetur05g07710 comp3301_seq0 CAAGCTAATAAACCTGAACTTCCAGGTGAA
tetur05g07710 comp3301_seq0 AACTGAAATTCCCGGTCTTTCCGTCTACTT
tetur05g07710 comp3301_seq0 CAGTGGCTGGTAAGACAATTATCCGTCTAA
tetur05g07710 comp3301_seq0 AACTTCCAGGTGAATCAACTGACCAACAAC
tetur05g07710 comp3301_seq0 CATCTCCACGAAGTTGTTATCCTTTGGTTA
tetur05g07710 comp3301_seq0 CATTCACCTGTACACTTCGTCTATGTTTCG
tetur05g07710 comp3301_seq0 CCAGGTGAATCAACTGACCAACAACCAACT
tetur05g07710 comp3301_seq0 CCGTCTAATACGAGCGGATAGTCCTATTAC
tetur05g07710 comp3301_seq0 CCTGAACTTCCAGGTGAATCAACTGACCAA
tetur05g07710 comp3301_seq0 CGAAATGGTACCTTTCTGCAGCAACATTGT
tetur05g07710 comp3301_seq0 CTATTCGAAATGGTACCTTTCTGCAGCAAC
tetur05g07710 comp3301_seq0 CTGAAATTCCCGGTCTTTCCGTCTACTTAT
tetur05g07710 comp3301_seq0 CTGAACTTCCAGGTGAATCAACTGACCAAC
tetur05g07710 comp3301_seq0 CTGTCGTTATTTGAGTTTGCACGCATCAAT
tetur05g07710 comp3301_seq0 CTTCCAGGTGAATCAACTGACCAACAACCA
tetur05g07710 comp3301_seq0 GAAATGGTACCTTTCTGCAGCAACATTGTT
tetur05g07710 comp3301_seq0 GAAATTCCCGGTCTTTCCGTCTACTTATTT
tetur05g07710 comp3301_seq0 GAACATCTCCACGAAGTTGTTATCCTTTGG
tetur05g07710 comp3301_seq0 GAACTTCCAGGTGAATCAACTGACCAACAA
tetur05g07710 comp3301_seq0 GCAGCAACATTGTTTACAATCATCTCAACC
tetur05g07710 comp3301_seq0 GCTAATAAACCTGAACTTCCAGGTGAATCA
tetur05g07710 comp3301_seq0 GCTGGTAAGACAATTATCCGTCTAATACGA
tetur05g07710 comp3301_seq0 GGAACATCTCCACGAAGTTGTTATCCTTTG
tetur05g07710 comp3301_seq0 GGATCAAGAGGACAACATTGTAGAGTCAAT
tetur05g07710 comp3301_seq0 GGCTGGTAAGACAATTATCCGTCTAATACG
tetur05g07710 comp3301_seq0 GTCAACAGGGTAGCCATGGATTCAGCTTCA
tetur05g07710 comp3301_seq0 GTGGATCAAGAGGACAACATTGTAGAGTCA
tetur05g07710 comp3301_seq0 GTGTCGCCCATATTCGAGATAATACCCTCC
tetur05g07710 comp3301_seq0 GTTAACTGAAATTCCCGGTCTTTCCGTCTA
tetur05g07710 comp3301_seq0 GTTAGTCAACAGGGTAGCCATGGATTCAGC
tetur05g07710 comp3301_seq0 GTTTATCTGTCGTTATTTGAGTTTGCACGC
tetur05g07710 comp3301_seq0 TAAACCTGAACTTCCAGGTGAATCAACTGA
tetur05g07710 comp3301_seq0 ACATCTCCACGAAGTTGTTATCCTTTGGTT
tetur05g07710 comp3301_seq0 TATTCGAAATGGTACCTTTCTGCAGCAACA
tetur05g07710 comp3301_seq0 TCAACAGGGTAGCCATGGATTCAGCTTCAA
tetur05g07710 comp3301_seq0 ACATTCACCTGTACACTTCGTCTATGTTTC
tetur05g07710 comp3301_seq0 TCCAGGTGAATCAACTGACCAACAACCAAC
tetur05g07710 comp3301_seq0 TCGAAATGGTACCTTTCTGCAGCAACATTG
tetur05g07710 comp3301_seq0 TCTGTCGTTATTTGAGTTTGCACGCATCAA
tetur05g07710 comp3301_seq0 TGAACTTCCAGGTGAATCAACTGACCAACA
tetur05g07710 comp3301_seq0 TGGATCAAGAGGACAACATTGTAGAGTCAA
tetur05g07710 comp3301_seq0 TGGCTGGTAAGACAATTATCCGTCTAATAC
tetur05g07710 comp3301_seq0 TGTCGCCCATATTCGAGATAATACCCTCCC
tetur05g07710 comp3301_seq0 TGTGGATCAAGAGGACAACATTGTAGAGTC
tetur05g07710 comp3301_seq0 TTAACTGAAATTCCCGGTCTTTCCGTCTAC
tetur05g07710 comp3301_seq0 TTCCAGGTGAATCAACTGACCAACAACCAA
tetur05g07710 comp3301_seq0 TTTGTGGATCAAGAGGACAACATTGTAGAG
tetur05g07710 comp3301_seq0 ACTTCCAGGTGAATCAACTGACCAACAACC
tetur05g07710 comp3301_seq0 AGCTAATAAACCTGAACTTCCAGGTGAATC
tetur05g07710 comp3301_seq0 AGTCAACAGGGTAGCCATGGATTCAGCTTC
tetur05g08890 comp6468_seq0 ATCAACTCCAGCAAACAAACGTGGCTCTTT
tetur05g08890 comp6468_seq0 AATCAACTCCAGCAAACAAACGTGGCTCTT
tetur05g08890 comp6468_seq0 GGTTTCTAAATCAACTCCAGCAAACAAACG
tetur05g08890 comp6468_seq0 AAATCAACTCCAGCAAACAAACGTGGCTCT
tetur05g09030 comp2401_seq0 ATGAGGGTGAAGATCCCGATCGTAATTTAT
tetur05g09313 comp4597_seq0 AGTGTCTGGTGCCAAATCTACCAATTAAGC
tetur05g09313 comp4597_seq0 ATTTGCTTGCGATTTGGCCAAATATCACCT
tetur05g09313 comp4597_seq0 CATTTGCTTGCGATTTGGCCAAATATCACC
tetur05g09313 comp4597_seq0 CGATTTGGCCAAATATCACCTTAAACTCAC
tetur05g09313 comp4597_seq0 GATTTGGCCAAATATCACCTTAAACTCACC
tetur05g09313 comp4597_seq0 GCGATTTGGCCAAATATCACCTTAAACTCA
tetur05g09313 comp4597_seq0 GTCTGGTGCCAAATCTACCAATTAAGCTAC
tetur05g09313 comp4597_seq0 GTGTCTGGTGCCAAATCTACCAATTAAGCT
tetur05g09313 comp4597_seq0 TCATTTGCTTGCGATTTGGCCAAATATCAC
tetur05g09313 comp4597_seq0 TGCGATTTGGCCAAATATCACCTTAAACTC
tetur05g09313 comp4597_seq0 TGGCCAAATATCACCTTAAACTCACCCTAA
tetur05g09313 comp4597_seq0 TGTCTGGTGCCAAATCTACCAATTAAGCTA
tetur05g09313 comp4597_seq0 TTGCTTGCGATTTGGCCAAATATCACCTTA
tetur05g09313 comp4597_seq0 TTGGCCAAATATCACCTTAAACTCACCCTA
tetur05g09395 comp3768_seq0 CAGCGATATTGATCATTCCTGTGGTAGGGT
tetur05g09395 comp3768_seq0 GAGGATTCTCTTCTTTGATCCAGAACCAGG
tetur05g09395 comp3768_seq0 GCGATATTGATCATTCCTGTGGTAGGGTTG
tetur05g09395 comp3768_seq0 GGTAGGGTTGTAGACATTGGCCGCTTTGAT
tetur05g09395 comp3768_seq0 GTAGACATTGGCCGCTTTGATGCTTTGACC
tetur05g09395 comp3768_seq0 GTAGGGTTGTAGACATTGGCCGCTTTGATG
tetur05g09395 comp3768_seq0 TAGACATTGGCCGCTTTGATGCTTTGACCA
tetur05g09395 comp3768_seq0 TAGGGTTGTAGACATTGGCCGCTTTGATGC
tetur05g09395 comp3768_seq0 TCAGCGATATTGATCATTCCTGTGGTAGGG
tetur05g09395 comp3768_seq0 TGGTAGGGTTGTAGACATTGGCCGCTTTGA
tetur05g09395 comp3768_seq0 AGCGATATTGATCATTCCTGTGGTAGGGTT
tetur06g04680 comp3857_seq0 ATATCTACCGTGAATCAACAGATGCCTTTC
tetur06g04680 comp3857_seq0 ATCTACCGTGAATCAACAGATGCCTTTCCT
tetur06g04680 comp3857_seq0 CAATATCTACCGTGAATCAACAGATGCCTT
tetur06g04680 comp3857_seq0 CGTCAATATCTACCGTGAATCAACAGATGC
tetur06g04680 comp3857_seq0 CTACCGTGAATCAACAGATGCCTTTCCTGC
tetur06g04680 comp3857_seq0 GCGTCAATATCTACCGTGAATCAACAGATG
tetur06g04680 comp3857_seq0 GTCAATATCTACCGTGAATCAACAGATGCC
tetur06g04680 comp3857_seq0 GTTTCAGAGCGTCAATATCTACCGTGAATC
tetur06g04680 comp3857_seq0 TATCTACCGTGAATCAACAGATGCCTTTCC
tetur06g04680 comp3857_seq0 TCTACCGTGAATCAACAGATGCCTTTCCTG
tetur06g04680 comp3857_seq0 TTTCAGAGCGTCAATATCTACCGTGAATCA
tetur06g04680 comp3857_seq0 AGCGTCAATATCTACCGTGAATCAACAGAT
tetur06g06090 comp1944_seq0 ATTTGAACGACGGACTGTGGAGATTGAAAC
tetur06g06090 comp1944_seq0 AAGAGTAACTACTTGTTGAGGTGCTGAGGT
tetur06g06090 comp1944_seq0 CCGGAAGAGTAACTACTTGTTGAGGTGCTG
tetur06g06090 comp1944_seq0 CGGAAGAGTAACTACTTGTTGAGGTGCTGA
tetur06g06090 comp1944_seq0 GAAGAGTAACTACTTGTTGAGGTGCTGAGG
tetur06g06090 comp1944_seq0 GAGTAACTACTTGTTGAGGTGCTGAGGTCT
tetur06g06090 comp1944_seq0 GGAAGAGTAACTACTTGTTGAGGTGCTGAG
tetur06g06090 comp1944_seq0 GTAAATCCTTTGCTTGGACAAGTGTATCTG
tetur06g06090 comp1944_seq0 TGAACGACGGACTGTGGAGATTGAAACCAA
tetur06g06090 comp1944_seq0 TGAGGTGCTGAGGTCTCTTGCAAAGGTTGG
tetur06g06090 comp1944_seq0 TTCCGGAAGAGTAACTACTTGTTGAGGTGC
tetur06g06090 comp1944_seq0 TTGAACGACGGACTGTGGAGATTGAAACCA
tetur06g06090 comp1944_seq0 TTTGAACGACGGACTGTGGAGATTGAAACC
tetur06g06090 comp1944_seq0 AGAGTAACTACTTGTTGAGGTGCTGAGGTC
tetur06g06260 comp2353_seq0 AACCAACTGCTGAAGCTGAAGAACTACCCG
tetur06g06260 comp2353_seq0 CAACTGCTGAAGCTGAAGAACTACCCGAAT
tetur06g06260 comp2353_seq0 AACTGCTGAAGCTGAAGAACTACCCGAATT
tetur06g06260 comp2353_seq0 CCAACTGCTGAAGCTGAAGAACTACCCGAA
tetur06g06260 comp2353_seq0 CTGCTGAAGCTGAAGAACTACCCGAATTAA
tetur06g06260 comp2353_seq0 GAACCAACTGCTGAAGCTGAAGAACTACCC
tetur06g06260 comp2353_seq0 GGAACCAACTGCTGAAGCTGAAGAACTACC
tetur06g06260 comp2353_seq0 GTTCAAGGTTTGATCTGTGAGTTTCTTCTC
tetur06g06260 comp2353_seq0 TAGGACTCAGCAACCAATAAACCAGCGGCA
tetur06g06260 comp2353_seq0 TGCTGAAGCTGAAGAACTACCCGAATTAAA
tetur07g00020 comp4076_seq0 ATCCCGCACTCATGGAGTTAATCGTATGCT
tetur07g00020 comp4076_seq0 AATCCCGCACTCATGGAGTTAATCGTATGC
tetur07g00020 comp4076_seq0 TCCCGCACTCATGGAGTTAATCGTATGCTA
tetur07g00020 comp4076_seq0 AAATCCCGCACTCATGGAGTTAATCGTATG
tetur07g00340 comp3595_seq0 ATCAGCAGATTCCAATTGAGATGTACCACG
tetur07g00340 comp3595_seq0 ATCGATTAGGTAGGAAATGTTTCTGTAGGG
tetur07g00340 comp3595_seq0 ATTTCCGCTTAAACTTTCAATCAACGGGTC
tetur07g00340 comp3595_seq0 ATTTCGAGGAAGAGTAAAGTTGTCGGAGTG
tetur07g00340 comp3595_seq0 CACATTTCGAGGAAGAGTAAAGTTGTCGGA
tetur07g00340 comp3595_seq0 CAGCAGATTCCAATTGAGATGTACCACGAT
tetur07g00340 comp3595_seq0 CATCAGCAGATTCCAATTGAGATGTACCAC
tetur07g00340 comp3595_seq0 CATTTCGAGGAAGAGTAAAGTTGTCGGAGT
tetur07g00340 comp3595_seq0 CCGCTTAAACTTTCAATCAACGGGTCAAAG
tetur07g00340 comp3595_seq0 CTCAATAATGGCCTGAGCATCAGCAGATTC
tetur07g00340 comp3595_seq0 CTCCCAGAGGATAATGTGAAGATAACCCAT
tetur07g00340 comp3595_seq0 GTACTCCCAGAGGATAATGTGAAGATAACC
tetur07g00340 comp3595_seq0 GTCTCAATAATGGCCTGAGCATCAGCAGAT
tetur07g00340 comp3595_seq0 TACTCCCAGAGGATAATGTGAAGATAACCC
tetur07g00340 comp3595_seq0 TCAATAATGGCCTGAGCATCAGCAGATTCC
tetur07g00340 comp3595_seq0 ACATTTCGAGGAAGAGTAAAGTTGTCGGAG
tetur07g00340 comp3595_seq0 TCAGCAGATTCCAATTGAGATGTACCACGA
tetur07g00340 comp3595_seq0 TCCGCTTAAACTTTCAATCAACGGGTCAAA
tetur07g00340 comp3595_seq0 TTCCGCTTAAACTTTCAATCAACGGGTCAA
tetur07g00340 comp3595_seq0 TTTCCGCTTAAACTTTCAATCAACGGGTCA
tetur07g00620 comp5805_seq0 CAGAAGACGTCTCATCGGAAATATAAACAG
tetur07g00620 comp5805_seq0 CTCGTCGCCAGAAGACGTCTCATCGGAAAT
tetur07g00620 comp5805_seq0 GTCGCCAGAAGACGTCTCATCGGAAATATA
tetur07g00620 comp5805_seq0 TCGTCGCCAGAAGACGTCTCATCGGAAATA
tetur07g00620 comp5805_seq0 TCTCGTCGCCAGAAGACGTCTCATCGGAAA
tetur07g01510 comp2825_seq0 ATGTATTCGTCTGGACTCATTTCCGCCAAT
tetur07g01510 comp2825_seq0 CAAGCGGTCCAGTTCACCAGTGATAGTAAC
tetur07g01510 comp2825_seq0 CATTTCCGCCAATTGCGAAGTTCGTAATAG
tetur07g01510 comp2825_seq0 AAGAGATGATCAAGCGGTCCAGTTCACCAG
tetur07g01510 comp2825_seq0 CGCAGTGGAAGAAGTGCGTCTTTACAACAG
tetur07g01510 comp2825_seq0 AAGCGGTCCAGTTCACCAGTGATAGTAACC
tetur07g01510 comp2825_seq0 CGGGAGTCTTAATGTATTCGTCTGGACTCA
tetur07g01510 comp2825_seq0 CGTCTGGACTCATTTCCGCCAATTGCGAAG
tetur07g01510 comp2825_seq0 CTCATTTCCGCCAATTGCGAAGTTCGTAAT
tetur07g01510 comp2825_seq0 CTGGACTCATTTCCGCCAATTGCGAAGTTC
tetur07g01510 comp2825_seq0 CTGTCGATACACCAAATTTAACCATCACGG
tetur07g01510 comp2825_seq0 GACGCAGTGGAAGAAGTGCGTCTTTACAAC
tetur07g01510 comp2825_seq0 GACTCATTTCCGCCAATTGCGAAGTTCGTA
tetur07g01510 comp2825_seq0 GAGATGATCAAGCGGTCCAGTTCACCAGTG
tetur07g01510 comp2825_seq0 GATCAAGCGGTCCAGTTCACCAGTGATAGT
tetur07g01510 comp2825_seq0 GATGATCAAGCGGTCCAGTTCACCAGTGAT
tetur07g01510 comp2825_seq0 GCAGTGGAAGAAGTGCGTCTTTACAACAGT
tetur07g01510 comp2825_seq0 GGACTCATTTCCGCCAATTGCGAAGTTCGT
tetur07g01510 comp2825_seq0 GTCGATACACCAAATTTAACCATCACGGAA
tetur07g01510 comp2825_seq0 GTCTGGACTCATTTCCGCCAATTGCGAAGT
tetur07g01510 comp2825_seq0 TAATGTATTCGTCTGGACTCATTTCCGCCA
tetur07g01510 comp2825_seq0 TCAAGCGGTCCAGTTCACCAGTGATAGTAA
tetur07g01510 comp2825_seq0 TCATTTCCGCCAATTGCGAAGTTCGTAATA
tetur07g01510 comp2825_seq0 TGATCAAGCGGTCCAGTTCACCAGTGATAG
tetur07g01510 comp2825_seq0 TGGACTCATTTCCGCCAATTGCGAAGTTCG
tetur07g01510 comp2825_seq0 TGTCGATACACCAAATTTAACCATCACGGA
tetur07g01510 comp2825_seq0 TGTCGGGATCCAAAGTTCGGACGAATTCGG
tetur07g01510 comp2825_seq0 TTTCCGCCAATTGCGAAGTTCGTAATAGAG
tetur07g01510 comp2825_seq0 AGAGATGATCAAGCGGTCCAGTTCACCAGT
tetur07g01510 comp2825_seq0 AACAAACCCTTTCGAACTTTCGATTTCACG
tetur07g01540 comp2866_seq0 ATCTTGACGGAACTCGTAGTATTGATTGCT
tetur07g01540 comp2866_seq0 CCACATAGACTAGACACCCATCTCAATCTA
tetur07g01540 comp2866_seq0 CGGAACTCGTAGTATTGATTGCTTTCTGGT
tetur07g01540 comp2866_seq0 CTTATTGCTAGGCCATTATGGGTCCATCAT
tetur07g01540 comp2866_seq0 GACGGAACTCGTAGTATTGATTGCTTTCTG
tetur07g01540 comp2866_seq0 GACTAGACACCCATCTCAATCTAGTGCCAA
tetur07g01540 comp2866_seq0 GGAACTCGTAGTATTGATTGCTTTCTGGTT
tetur07g01540 comp2866_seq0 GTCCACATAGACTAGACACCCATCTCAATC
tetur07g01540 comp2866_seq0 TAGACTAGACACCCATCTCAATCTAGTGCC
tetur07g01540 comp2866_seq0 TAGTCCACATAGACTAGACACCCATCTCAA
tetur07g01540 comp2866_seq0 TATCTTGACGGAACTCGTAGTATTGATTGC
tetur07g01540 comp2866_seq0 TCTTATTGCTAGGCCATTATGGGTCCATCA
tetur07g01540 comp2866_seq0 TTGACGGAACTCGTAGTATTGATTGCTTTC
tetur07g01540 comp2866_seq0 ACGGAACTCGTAGTATTGATTGCTTTCTGG
tetur07g01540 comp2866_seq0 AGTCCACATAGACTAGACACCCATCTCAAT
tetur07g01710 comp1940_seq0 ATCAGTTGTGAGTCACAAATTGTGACCCTT
tetur07g01710 comp1940_seq0 ATCCTCCACCTCAAGCTGAGGATACTTCAT
tetur07g01710 comp1940_seq0 AACGTTGTTTACACTTGTACCACCACCAAC
tetur07g01710 comp1940_seq0 CCTCCACCTCAAGCTGAGGATACTTCATGA
tetur07g01710 comp1940_seq0 CGTTGTTTACACTTGTACCACCACCAACAC
tetur07g01710 comp1940_seq0 CTTCTTTGCGTTGGAATTGATTCTCAACAC
tetur07g01710 comp1940_seq0 CTTTGCGTTGGAATTGATTCTCAACACTGT
tetur07g01710 comp1940_seq0 GATCACGCTAACAGCTAAATCGGCTCCGAC
tetur07g01710 comp1940_seq0 GGATCACGCTAACAGCTAAATCGGCTCCGA
tetur07g01710 comp1940_seq0 TAACGTTGTTTACACTTGTACCACCACCAA
tetur07g01710 comp1940_seq0 TCCTCCACCTCAAGCTGAGGATACTTCATG
tetur07g01710 comp1940_seq0 TCTTTGCGTTGGAATTGATTCTCAACACTG
tetur07g01710 comp1940_seq0 TGCTTCTTTGCGTTGGAATTGATTCTCAAC
tetur07g02570 comp790_seq0 AGACTGTGAAGGAGTAGCTCCATGAACTGG
tetur07g02730 comp487_seq0 CAGAACAGTCCTCTTTCTCGGCGTTGTCCA
tetur07g03300 comp2615_seq0 ATGTAAACCTTCCCACCTACACCACAACAT
tetur07g03300 comp2615_seq0 AAACCTTCCCACCTACACCACAACATCATC
tetur07g03300 comp2615_seq0 AATTTATGCTGGCTGTTCATGCAGTTGGTT
tetur07g03300 comp2615_seq0 GTAAACCTTCCCACCTACACCACAACATCA
tetur07g03300 comp2615_seq0 TGTAAACCTTCCCACCTACACCACAACATC
tetur07g03300 comp2615_seq0 TTAATTTATGCTGGCTGTTCATGCAGTTGG
tetur07g03300 comp2615_seq0 ACCTTCCCACCTACACCACAACATCATCAC
tetur07g03460 comp604_seq0 AGTTCTCCCATTCACCAATAACAATCGATC
tetur07g03460 comp604_seq0 ATTCATCTTGGTACCGTTGGCATCATAAAC
tetur07g03460 comp604_seq0 CCCATTCACCAATAACAATCGATCGATCAA
tetur07g03460 comp604_seq0 CTCCCATTCACCAATAACAATCGATCGATC
tetur07g03460 comp604_seq0 CTGGTGATCCTCATAATGGTGATGTACAAA
tetur07g03460 comp604_seq0 GAGTTCTCCCATTCACCAATAACAATCGAT
tetur07g03460 comp604_seq0 GATTCATCTTGGTACCGTTGGCATCATAAA
tetur07g03460 comp604_seq0 GGTGATCCTCATAATGGTGATGTACAAATG
tetur07g03460 comp604_seq0 GTTCTCCCATTCACCAATAACAATCGATCG
tetur07g03460 comp604_seq0 TCATTCCCAATCCTTTCTGCAGCAGCTCTC
tetur07g03460 comp604_seq0 TCCCATTCACCAATAACAATCGATCGATCA
tetur07g03460 comp604_seq0 TGAGTTCTCCCATTCACCAATAACAATCGA
tetur07g03460 comp604_seq0 TTCATCTTGGTACCGTTGGCATCATAAACA
tetur07g03460 comp604_seq0 TTCTCCCATTCACCAATAACAATCGATCGA
tetur07g03460 comp604_seq0 TTGAGTTCTCCCATTCACCAATAACAATCG
tetur07g03570 comp3184_seq0 ATCAGGGCTTAATTCAGCGTTCAGGCGCTT
tetur07g03570 comp3184_seq0 ATCGTTAGCGTACATCTAAACATTCATCGG
tetur07g03570 comp3184_seq0 CAGGGCTTAATTCAGCGTTCAGGCGCTTAT
tetur07g03570 comp3184_seq0 CGTTAGCGTACATCTAAACATTCATCGGTT
tetur07g03570 comp3184_seq0 CGTTCAGGCGCTTATCATCTGATGAGACAA
tetur07g03570 comp3184_seq0 CTGCTGGTTGATGGAGGAGATGATAATCTT
tetur07g03570 comp3184_seq0 CTGGTTGATGGAGGAGATGATAATCTTGCA
tetur07g03570 comp3184_seq0 CTTAATTCAGCGTTCAGGCGCTTATCATCT
tetur07g03570 comp3184_seq0 GCATTCATCGAATCGTTAGCGTACATCTAA
tetur07g03570 comp3184_seq0 GCGTTCAGGCGCTTATCATCTGATGAGACA
tetur07g03570 comp3184_seq0 GCTGGTTGATGGAGGAGATGATAATCTTGC
tetur07g03570 comp3184_seq0 GCTTAATTCAGCGTTCAGGCGCTTATCATC
tetur07g03570 comp3184_seq0 GGCTTAATTCAGCGTTCAGGCGCTTATCAT
tetur07g03570 comp3184_seq0 GGGCTTAATTCAGCGTTCAGGCGCTTATCA
tetur07g03570 comp3184_seq0 GGTTGATGGAGGAGATGATAATCTTGCATC
tetur07g03570 comp3184_seq0 GTTAGCGTACATCTAAACATTCATCGGTTG
tetur07g03570 comp3184_seq0 GTTCAGGCGCTTATCATCTGATGAGACAAA
tetur07g03570 comp3184_seq0 GTTGATGGAGGAGATGATAATCTTGCATCT
tetur07g03570 comp3184_seq0 TAGCGTACATCTAAACATTCATCGGTTGTG
tetur07g03570 comp3184_seq0 TCAGGGCTTAATTCAGCGTTCAGGCGCTTA
tetur07g03570 comp3184_seq0 TGCTGGTTGATGGAGGAGATGATAATCTTG
tetur07g03570 comp3184_seq0 TTAATTCAGCGTTCAGGCGCTTATCATCTG
tetur07g03570 comp3184_seq0 TTGATGGAGGAGATGATAATCTTGCATCTC
tetur07g03570 comp3184_seq0 ACTGCTGGTTGATGGAGGAGATGATAATCT
tetur07g03570 comp3184_seq0 AGCGTTCAGGCGCTTATCATCTGATGAGAC
tetur07g03570 comp3184_seq0 AGGGCTTAATTCAGCGTTCAGGCGCTTATC
tetur07g03610 comp750_seq0 GACATCCTGAGCATCTATCAAGATGGCTCG
tetur07g03610 comp750_seq0 ACATCCTGAGCATCTATCAAGATGGCTCGG
tetur07g03610 comp750_seq0 TGACATCCTGAGCATCTATCAAGATGGCTC
tetur07g05990 comp1433_seq0 CAAGCAAAGTAACAACGAGTGAAGTGTAGT
tetur07g05990 comp1433_seq0 CTTCTTAATTGTGGCATTAGGCGGACAAGA
tetur07g05990 comp1433_seq0 ACAAGCAAAGTAACAACGAGTGAAGTGTAG
tetur07g05990 comp1433_seq0 ACTTCTTAATTGTGGCATTAGGCGGACAAG
tetur07g06540 comp5894_seq0 AACCACTCGTTGTTTCCATGACTTTCAACT
tetur07g06540 comp5894_seq0 ATTGAACCACTCGTTGTTTCCATGACTTTC
tetur07g06540 comp5894_seq0 CACTCGTTGTTTCCATGACTTTCAACTGAT
tetur07g06540 comp5894_seq0 CCACTCGTTGTTTCCATGACTTTCAACTGA
tetur07g06540 comp5894_seq0 CGATAAGCTCTTCACGATTGGTACCAGGAT
tetur07g06540 comp5894_seq0 AAGCTCTTCACGATTGGTACCAGGATCACT
tetur07g06540 comp5894_seq0 CTAATTGAACCACTCGTTGTTTCCATGACT
tetur07g06540 comp5894_seq0 AAACTTGGCCAATTGATTCCACAAGGGATG
tetur07g06540 comp5894_seq0 CTTGGCCAATTGATTCCACAAGGGATGAGT
tetur07g06540 comp5894_seq0 GAACCACTCGTTGTTTCCATGACTTTCAAC
tetur07g06540 comp5894_seq0 GATAAGCTCTTCACGATTGGTACCAGGATC
tetur07g06540 comp5894_seq0 GCGATAAGCTCTTCACGATTGGTACCAGGA
tetur07g06540 comp5894_seq0 GCTCTTCACGATTGGTACCAGGATCACTTT
tetur07g06540 comp5894_seq0 GGCGATAAGCTCTTCACGATTGGTACCAGG
tetur07g06540 comp5894_seq0 TAAGCTCTTCACGATTGGTACCAGGATCAC
tetur07g06540 comp5894_seq0 ACCACTCGTTGTTTCCATGACTTTCAACTG
tetur07g06540 comp5894_seq0 TCTAATTGAACCACTCGTTGTTTCCATGAC
tetur07g06540 comp5894_seq0 TGAACCACTCGTTGTTTCCATGACTTTCAA
tetur07g06540 comp5894_seq0 TGGCGATAAGCTCTTCACGATTGGTACCAG
tetur07g06540 comp5894_seq0 TTGAACCACTCGTTGTTTCCATGACTTTCA
tetur07g06540 comp5894_seq0 TTGGCCAATTGATTCCACAAGGGATGAGTA
tetur07g06540 comp5894_seq0 TTGGCGATAAGCTCTTCACGATTGGTACCA
tetur07g06540 comp5894_seq0 ACTTGGCCAATTGATTCCACAAGGGATGAG
tetur07g06540 comp5894_seq0 AGCTCTTCACGATTGGTACCAGGATCACTT
tetur07g07270 comp3959_seq0 AACAGTTGGTGCAGACTGATACCTAAGTGG
tetur07g07270 comp3959_seq0 ATGAACAGTTGGTGCAGACTGATACCTAAG
tetur07g07270 comp3959_seq0 CAGTAATATGAACAGTTGGTGCAGACTGAT
tetur07g07270 comp3959_seq0 CAGTTGGTGCAGACTGATACCTAAGTGGAT
tetur07g07270 comp3959_seq0 GAACAGTTGGTGCAGACTGATACCTAAGTG
tetur07g07270 comp3959_seq0 AATATGAACAGTTGGTGCAGACTGATACCT
tetur07g07270 comp3959_seq0 GAATGCACATGGCTGACAGGTTACCTTTCC
tetur07g07270 comp3959_seq0 GTTGGTGCAGACTGATACCTAAGTGGATAA
tetur07g07270 comp3959_seq0 TAACTTTGGCTTCATTCGGAAGAATGCACA
tetur07g07270 comp3959_seq0 TGGTGCAGACTGATACCTAAGTGGATAATA
tetur07g07270 comp3959_seq0 TTAACTTTGGCTTCATTCGGAAGAATGCAC
tetur07g07270 comp3959_seq0 AGAATGCACATGGCTGACAGGTTACCTTTC
tetur08g00080 comp9_seq4 GACATCAAACGACCATTCAAATGGTCTAGT
tetur08g00080 comp9_seq4 TGACATCAAACGACCATTCAAATGGTCTAG
tetur08g00130 comp4310_seq0 ATTTCTGACCATCGCCTTTGTTCAAAGTTC
tetur08g00130 comp4310_seq0 AACGGATTCAATTCATTTCTGACCATCGCC
tetur08g00130 comp4310_seq0 CAATTACCGACTGGTTGCTCTAATGGTTGA
tetur08g00130 comp4310_seq0 CAATTCATTTCTGACCATCGCCTTTGTTCA
tetur08g00130 comp4310_seq0 CATTTCTGACCATCGCCTTTGTTCAAAGTT
tetur08g00130 comp4310_seq0 CCAATTACCGACTGGTTGCTCTAATGGTTG
tetur08g00130 comp4310_seq0 CCGAACGGATTCAATTCATTTCTGACCATC
tetur08g00130 comp4310_seq0 CGAACGGATTCAATTCATTTCTGACCATCG
tetur08g00130 comp4310_seq0 CGGATTCAATTCATTTCTGACCATCGCCTT
tetur08g00130 comp4310_seq0 CTAATGGTTGAATTGTTTGACAACCGAACG
tetur08g00130 comp4310_seq0 CTGACCATCGCCTTTGTTCAAAGTTCAACC
tetur08g00130 comp4310_seq0 CTGGTTGCTCTAATGGTTGAATTGTTTGAC
tetur08g00130 comp4310_seq0 GAACGGATTCAATTCATTTCTGACCATCGC
tetur08g00130 comp4310_seq0 GACCATCGCCTTTGTTCAAAGTTCAACCAA
tetur08g00130 comp4310_seq0 TCTGACCATCGCCTTTGTTCAAAGTTCAAC
tetur08g00130 comp4310_seq0 ACCATCGCCTTTGTTCAAAGTTCAACCAAT
tetur08g00130 comp4310_seq0 TGACCATCGCCTTTGTTCAAAGTTCAACCA
tetur08g00130 comp4310_seq0 TGCTCTAATGGTTGAATTGTTTGACAACCG
tetur08g00130 comp4310_seq0 ACCGAACGGATTCAATTCATTTCTGACCAT
tetur08g00130 comp4310_seq0 TTCATTTCTGACCATCGCCTTTGTTCAAAG
tetur08g00130 comp4310_seq0 ACGGATTCAATTCATTTCTGACCATCGCCT
tetur08g00670 comp1644_seq0 AAACAACTCTCACAGTGGCTTTGAATTGTG
tetur08g00670 comp1644_seq0 CACAGTGGCTTTGAATTGTGAAAGCCACAA
tetur08g00670 comp1644_seq0 CAGTGGCTTTGAATTGTGAAAGCCACAATT
tetur08g00670 comp1644_seq0 CTCACAGTGGCTTTGAATTGTGAAAGCCAC
tetur08g00670 comp1644_seq0 CTCTCACAGTGGCTTTGAATTGTGAAAGCC
tetur08g00670 comp1644_seq0 GAAATTGGTACCATGTCTATCTCCGGATCA
tetur08g00670 comp1644_seq0 AATTGGTACCATGTCTATCTCCGGATCACC
tetur08g00670 comp1644_seq0 GGTACCATGTCTATCTCCGGATCACCATTA
tetur08g00670 comp1644_seq0 GTACCATGTCTATCTCCGGATCACCATTAA
tetur08g00670 comp1644_seq0 ACAGTGGCTTTGAATTGTGAAAGCCACAAT
tetur08g00670 comp1644_seq0 TACCATGTCTATCTCCGGATCACCATTAAA
tetur08g00670 comp1644_seq0 TCACAGTGGCTTTGAATTGTGAAAGCCACA
tetur08g00670 comp1644_seq0 TCTCACAGTGGCTTTGAATTGTGAAAGCCA
tetur08g00670 comp1644_seq0 TGAAATTGGTACCATGTCTATCTCCGGATC
tetur08g00670 comp1644_seq0 TTTGAAATTGGTACCATGTCTATCTCCGGA
tetur08g00670 comp1644_seq0 ACTCTCACAGTGGCTTTGAATTGTGAAAGC
tetur08g00670 comp1644_seq0 AAATTGGTACCATGTCTATCTCCGGATCAC
tetur08g00990 comp1161_seq0 TGCCTTTCTCACTCTATACAGTGTTATCCA
tetur08g01600 comp3609_seq0 ATCTGTAAGCGGCCTCGAGATGCTGATAGG
tetur08g01600 comp3609_seq0 CAAGCAAGCCTTGAAATTGATTAAACCGTG
tetur08g01600 comp3609_seq0 AAACGATGCCGCTCAACGTACCAAGCAAGC
tetur08g01600 comp3609_seq0 GACGGGCTGTTGTTGCCCTGGACATTAATT
tetur08g01600 comp3609_seq0 TAAGCGGCCTCGAGATGCTGATAGGGATGA
tetur08g01600 comp3609_seq0 TGGCTCACATGGGAATTCACAGAATTCTAC
tetur08g01600 comp3609_seq0 ACGGGCTGTTGTTGCCCTGGACATTAATTT
tetur08g02410 comp2347_seq0 CAGCTTTACCTGCTTCATCTTTACATCATC
tetur08g02410 comp2347_seq0 CAGGTTCAGAGGGCTGTGGAAATTGTGAAG
tetur08g02410 comp2347_seq0 CCTGCTTCATCTTTACATCATCCATCCTCA
tetur08g02410 comp2347_seq0 CGTCAGCTTTACCTGCTTCATCTTTACATC
tetur08g02410 comp2347_seq0 GCTTTACCTGCTTCATCTTTACATCATCCA
tetur08g02410 comp2347_seq0 GGTTCAGAGGGCTGTGGAAATTGTGAAGAA
tetur08g02410 comp2347_seq0 GTTCAGAGGGCTGTGGAAATTGTGAAGAAG
tetur08g02410 comp2347_seq0 TCAGTGTATTGTCTGTGAAGATTGGTACCA
tetur08g02410 comp2347_seq0 TTACCTGCTTCATCTTTACATCATCCATCC
tetur08g02410 comp2347_seq0 ACCTGCTTCATCTTTACATCATCCATCCTC
tetur08g02410 comp2347_seq0 AAATTGACAAGCCTTTGCACCAATGCCGAT
tetur08g02410 comp2347_seq0 AGCTTTACCTGCTTCATCTTTACATCATCC
tetur08g02440 comp1637_seq0 ATCACGGGACTTTGTAGTTGGTCTTTGTCT
tetur08g02440 comp1637_seq0 ATGTTAAGTGTCTGTGAGTTTGAGACGATC
tetur08g02440 comp1637_seq0 CACGGGACTTTGTAGTTGGTCTTTGTCTTT
tetur08g02440 comp1637_seq0 CAGCCTTCAGGTGATTTGAGTTTCCTCATC
tetur08g02440 comp1637_seq0 AACTGAGAGGCCCTACTTAAAGACGGCAGG
tetur08g02440 comp1637_seq0 CAGGTTAAGTGAGCGAACCACAAGGGTTAA
tetur08g02440 comp1637_seq0 AAGAGCTGGAGATCAATTCACTGTGAAGGT
tetur08g02440 comp1637_seq0 CCCTACTTAAAGACGGCAGGTTAAGTGAGC
tetur08g02440 comp1637_seq0 CCTACTTAAAGACGGCAGGTTAAGTGAGCG
tetur08g02440 comp1637_seq0 CCTTCAGGTGATTTGAGTTTCCTCATCAAT
tetur08g02440 comp1637_seq0 CGAATAACTGAGAGGCCCTACTTAAAGACG
tetur08g02440 comp1637_seq0 CGTCGAATAACTGAGAGGCCCTACTTAAAG
tetur08g02440 comp1637_seq0 CTACTTAAAGACGGCAGGTTAAGTGAGCGA
tetur08g02440 comp1637_seq0 AAGGTCGTCGAATAACTGAGAGGCCCTACT
tetur08g02440 comp1637_seq0 AAGGTGAAGGCTTTGAAGGCTTAGTAGATT
tetur08g02440 comp1637_seq0 CTGAGAGGCCCTACTTAAAGACGGCAGGTT
tetur08g02440 comp1637_seq0 CTGTGAAGGTCGTCGAATAACTGAGAGGCC
tetur08g02440 comp1637_seq0 CTGTGAGTTTGAGACGATCACAATACCATA
tetur08g02440 comp1637_seq0 CTTAAAGACGGCAGGTTAAGTGAGCGAACC
tetur08g02440 comp1637_seq0 AAGTGTCTGTGAGTTTGAGACGATCACAAT
tetur08g02440 comp1637_seq0 AAAGAGCTGGAGATCAATTCACTGTGAAGG
tetur08g02440 comp1637_seq0 GAAAGAGCTGGAGATCAATTCACTGTGAAG
tetur08g02440 comp1637_seq0 GAAGAAACAAACGGAAAGAGCTGGAGATCA
tetur08g02440 comp1637_seq0 GAAGGTCGTCGAATAACTGAGAGGCCCTAC
tetur08g02440 comp1637_seq0 GAAGGTGAAGGCTTTGAAGGCTTAGTAGAT
tetur08g02440 comp1637_seq0 GAATAACTGAGAGGCCCTACTTAAAGACGG
tetur08g02440 comp1637_seq0 GAGAGGCCCTACTTAAAGACGGCAGGTTAA
tetur08g02440 comp1637_seq0 GAGGCCCTACTTAAAGACGGCAGGTTAAGT
tetur08g02440 comp1637_seq0 GATCACGGGACTTTGTAGTTGGTCTTTGTC
tetur08g02440 comp1637_seq0 GATTCTGGTTTCACTTTCGGAGGAACACTT
tetur08g02440 comp1637_seq0 GATTTAGAAGATGAGGTCGATGTGGGTGTT
tetur08g02440 comp1637_seq0 GCAGGTTAAGTGAGCGAACCACAAGGGTTA
tetur08g02440 comp1637_seq0 GCCCTACTTAAAGACGGCAGGTTAAGTGAG
tetur08g02440 comp1637_seq0 GCCTTCAGGTGATTTGAGTTTCCTCATCAA
tetur08g02440 comp1637_seq0 GGAAAGAGCTGGAGATCAATTCACTGTGAA
tetur08g02440 comp1637_seq0 GGCAGGTTAAGTGAGCGAACCACAAGGGTT
tetur08g02440 comp1637_seq0 GGCCCTACTTAAAGACGGCAGGTTAAGTGA
tetur08g02440 comp1637_seq0 GGTCGTCGAATAACTGAGAGGCCCTACTTA
tetur08g02440 comp1637_seq0 GGTTAAGTGAGCGAACCACAAGGGTTAAAC
tetur08g02440 comp1637_seq0 GTCGAATAACTGAGAGGCCCTACTTAAAGA
tetur08g02440 comp1637_seq0 GTCGTCGAATAACTGAGAGGCCCTACTTAA
tetur08g02440 comp1637_seq0 GTCTGTGAGTTTGAGACGATCACAATACCA
tetur08g02440 comp1637_seq0 GTGAAGGTCGTCGAATAACTGAGAGGCCCT
tetur08g02440 comp1637_seq0 GTGATTCTGGTTTCACTTTCGGAGGAACAC
tetur08g02440 comp1637_seq0 GTGGTGGTGGTGGTAAAGACTCGAAAGATG
tetur08g02440 comp1637_seq0 GTGTCTGTGAGTTTGAGACGATCACAATAC
tetur08g02440 comp1637_seq0 GTTAAGTGTCTGTGAGTTTGAGACGATCAC
tetur08g02440 comp1637_seq0 TAAAGACGGCAGGTTAAGTGAGCGAACCAC
tetur08g02440 comp1637_seq0 TAACTGAGAGGCCCTACTTAAAGACGGCAG
tetur08g02440 comp1637_seq0 TAAGTGTCTGTGAGTTTGAGACGATCACAA
tetur08g02440 comp1637_seq0 TACTTAAAGACGGCAGGTTAAGTGAGCGAA
tetur08g02440 comp1637_seq0 TCGAATAACTGAGAGGCCCTACTTAAAGAC
tetur08g02440 comp1637_seq0 TCGTCGAATAACTGAGAGGCCCTACTTAAA
tetur08g02440 comp1637_seq0 TGAAGGTCGTCGAATAACTGAGAGGCCCTA
tetur08g02440 comp1637_seq0 TGAAGGTGAAGGCTTTGAAGGCTTAGTAGA
tetur08g02440 comp1637_seq0 TGAGAGGCCCTACTTAAAGACGGCAGGTTA
tetur08g02440 comp1637_seq0 TGTCTGTGAGTTTGAGACGATCACAATACC
tetur08g02440 comp1637_seq0 TGTGAAGGTCGTCGAATAACTGAGAGGCCC
tetur08g02440 comp1637_seq0 TGTTAAGTGTCTGTGAGTTTGAGACGATCA
tetur08g02440 comp1637_seq0 TTAAAGACGGCAGGTTAAGTGAGCGAACCA
tetur08g02440 comp1637_seq0 TTAAGTGTCTGTGAGTTTGAGACGATCACA
tetur08g02440 comp1637_seq0 TTCAGCCTTCAGGTGATTTGAGTTTCCTCA
tetur08g02440 comp1637_seq0 TTGATCACGGGACTTTGTAGTTGGTCTTTG
tetur08g02440 comp1637_seq0 TTTCAGCCTTCAGGTGATTTGAGTTTCCTC
tetur08g02440 comp1637_seq0 ACGGGACTTTGTAGTTGGTCTTTGTCTTTG
tetur08g02440 comp1637_seq0 ACTGAGAGGCCCTACTTAAAGACGGCAGGT
tetur08g02440 comp1637_seq0 ACTGTGAAGGTCGTCGAATAACTGAGAGGC
tetur08g02440 comp1637_seq0 ACTTAAAGACGGCAGGTTAAGTGAGCGAAC
tetur08g02440 comp1637_seq0 AGACGGCAGGTTAAGTGAGCGAACCACAAG
tetur08g02440 comp1637_seq0 AGAGGCCCTACTTAAAGACGGCAGGTTAAG
tetur08g02440 comp1637_seq0 AGGCCCTACTTAAAGACGGCAGGTTAAGTG
tetur08g02440 comp1637_seq0 AGGTCGTCGAATAACTGAGAGGCCCTACTT
tetur08g02440 comp1637_seq0 AGGTGAAGGCTTTGAAGGCTTAGTAGATTT
tetur08g03220 comp480_seq0 AACTGCTTCATCAACAGCTGATGTGTAGTT
tetur08g03220 comp480_seq0 AAACTGCTTCATCAACAGCTGATGTGTAGT
tetur08g03220 comp480_seq0 CTGCTTCATCAACAGCTGATGTGTAGTTAC
tetur08g03220 comp480_seq0 GAAACTGCTTCATCAACAGCTGATGTGTAG
tetur08g03220 comp480_seq0 GCTTCATCAACAGCTGATGTGTAGTTACAG
tetur08g03220 comp480_seq0 TGCTTCATCAACAGCTGATGTGTAGTTACA
tetur08g04250 comp2747_seq0 ATCCATTGGCATGTGATTAAGCCATTGGAT
tetur08g04250 comp2747_seq0 CAACTAAACTCTGGCCGTACAACAACAATA
tetur08g04250 comp2747_seq0 CCATTGGCATGTGATTAAGCCATTGGATTA
tetur08g04250 comp2747_seq0 GAAGTGACAACTAAACTCTGGCCGTACAAC
tetur08g04250 comp2747_seq0 GACAACTAAACTCTGGCCGTACAACAACAA
tetur08g04250 comp2747_seq0 GAGAAGTGACAACTAAACTCTGGCCGTACA
tetur08g04250 comp2747_seq0 GGAGAAGTGACAACTAAACTCTGGCCGTAC
tetur08g04250 comp2747_seq0 ACAACTAAACTCTGGCCGTACAACAACAAT
tetur08g04250 comp2747_seq0 GTAATCCATTGGCATGTGATTAAGCCATTG
tetur08g04250 comp2747_seq0 GTGACAACTAAACTCTGGCCGTACAACAAC
tetur08g04250 comp2747_seq0 TAATCCATTGGCATGTGATTAAGCCATTGG
tetur08g04250 comp2747_seq0 TGACAACTAAACTCTGGCCGTACAACAACA
tetur08g04250 comp2747_seq0 TGGAGAAGTGACAACTAAACTCTGGCCGTA
tetur08g04490 comp2904_seq0 ATCGGATTACATTCAAACAGGTCCCATTCT
tetur08g04490 comp2904_seq0 ATCGGCACTTCTACTGGTTGATTGAGCGAG
tetur08g04490 comp2904_seq0 AACCATGAGAGGTACACTACCGGACGAGTC
tetur08g04490 comp2904_seq0 ATGGCTGTTGGATTGGATGGTTTCATTGTG
tetur08g04490 comp2904_seq0 ATTCACTTCGGAAAGTGATGTTGTTGCTGT
tetur08g04490 comp2904_seq0 CAAACACCGCTCCAGAAATGGCCAGCTTCA
tetur08g04490 comp2904_seq0 CAACCATGAGAGGTACACTACCGGACGAGT
tetur08g04490 comp2904_seq0 CACCGCCGAATGTTGATGCTAATCTGGAGC
tetur08g04490 comp2904_seq0 CACTACCGGACGAGTCTCCATAGGAAATGA
tetur08g04490 comp2904_seq0 CACTTCGGAAAGTGATGTTGTTGCTGTTGG
tetur08g04490 comp2904_seq0 CAGCTTCAAGACATACAGTTTAAGTCCCGT
tetur08g04490 comp2904_seq0 CATTCACTTCGGAAAGTGATGTTGTTGCTG
tetur08g04490 comp2904_seq0 CCAGCTTCAAGACATACAGTTTAAGTCCCG
tetur08g04490 comp2904_seq0 AAGAGCTGCAAGAGGCCATCATCATGAAGC
tetur08g04490 comp2904_seq0 CCGAATGTTGATGCTAATCTGGAGCAAGTT
tetur08g04490 comp2904_seq0 CCGCCGAATGTTGATGCTAATCTGGAGCAA
tetur08g04490 comp2904_seq0 CCGCTCCAGAAATGGCCAGCTTCAAGACAT
tetur08g04490 comp2904_seq0 CGAATGTTGATGCTAATCTGGAGCAAGTTA
tetur08g04490 comp2904_seq0 CGCCGAATGTTGATGCTAATCTGGAGCAAG
tetur08g04490 comp2904_seq0 CTACCGGACGAGTCTCCATAGGAAATGATA
tetur08g04490 comp2904_seq0 CTGTTGAATGACAGGCAAGTCGGCAGTGAT
tetur08g04490 comp2904_seq0 CTTCGGAAAGTGATGTTGTTGCTGTTGGCT
tetur08g04490 comp2904_seq0 GAGAGGTACACTACCGGACGAGTCTCCATA
tetur08g04490 comp2904_seq0 GAGATACCATTGTAGTGGTAAAGGCGGTCT
tetur08g04490 comp2904_seq0 GAGATGATGGAGATGGTTACACCGTAAAGA
tetur08g04490 comp2904_seq0 GATCGGATTACATTCAAACAGGTCCCATTC
tetur08g04490 comp2904_seq0 GCCGAATGTTGATGCTAATCTGGAGCAAGT
tetur08g04490 comp2904_seq0 GCTGTTGAATGACAGGCAAGTCGGCAGTGA
tetur08g04490 comp2904_seq0 GCTTCAAGACATACAGTTTAAGTCCCGTTG
tetur08g04490 comp2904_seq0 GGAGATGATGGAGATGGTTACACCGTAAAG
tetur08g04490 comp2904_seq0 GGCTGTTGGATTGGATGGTTTCATTGTGAT
tetur08g04490 comp2904_seq0 ACAAACACCGCTCCAGAAATGGCCAGCTTC
tetur08g04490 comp2904_seq0 GGTACACTACCGGACGAGTCTCCATAGGAA
tetur08g04490 comp2904_seq0 GTACACTACCGGACGAGTCTCCATAGGAAA
tetur08g04490 comp2904_seq0 ACACTACCGGACGAGTCTCCATAGGAAATG
tetur08g04490 comp2904_seq0 TAAGAGCTGCAAGAGGCCATCATCATGAAG
tetur08g04490 comp2904_seq0 TCACTTCGGAAAGTGATGTTGTTGCTGTTG
tetur08g04490 comp2904_seq0 ACCATGAGAGGTACACTACCGGACGAGTCT
tetur08g04490 comp2904_seq0 TGGAGATGATGGAGATGGTTACACCGTAAA
tetur08g04490 comp2904_seq0 TGGCTGTTGGATTGGATGGTTTCATTGTGA
tetur08g04490 comp2904_seq0 TGTTGAATGACAGGCAAGTCGGCAGTGATG
tetur08g04490 comp2904_seq0 ACTACCGGACGAGTCTCCATAGGAAATGAT
tetur08g04490 comp2904_seq0 ACTTCGGAAAGTGATGTTGTTGCTGTTGGC
tetur08g04490 comp2904_seq0 AGAGCTGCAAGAGGCCATCATCATGAAGCG
tetur08g04490 comp2904_seq0 AGAGGTACACTACCGGACGAGTCTCCATAG
tetur08g04490 comp2904_seq0 AGATGATGGAGATGGTTACACCGTAAAGAT
tetur08g04490 comp2904_seq0 AGCTTCAAGACATACAGTTTAAGTCCCGTT
tetur08g04490 comp2904_seq0 AACACCGCTCCAGAAATGGCCAGCTTCAAG
tetur08g05140 comp450_seq1 CACCGTCACTGCTACCTGATGGTTCTTCTT
tetur08g05140 comp450_seq1 CCACCGTCACTGCTACCTGATGGTTCTTCT
tetur08g05140 comp450_seq1 CGAGAATAGAAGCAAACCAGGTTTGTTCGG
tetur08g05140 comp450_seq1 CGTCCAATATCGGCGGAGTATTAAGTTGTG
tetur08g05140 comp450_seq1 GACGTCCAATATCGGCGGAGTATTAAGTTG
tetur08g05140 comp450_seq1 GAGAATAGAAGCAAACCAGGTTTGTTCGGT
tetur08g05140 comp450_seq1 GCGAGAATAGAAGCAAACCAGGTTTGTTCG
tetur08g05140 comp450_seq1 ACGTCCAATATCGGCGGAGTATTAAGTTGT
tetur08g05630 comp291_seq0 ATCTTTCCACCATCGTTAATGGTAACGTTG
tetur08g05630 comp291_seq0 CAATCTTTCCACCATCGTTAATGGTAACGT
tetur08g05630 comp291_seq0 CTTTCCACCATCGTTAATGGTAACGTTGAT
tetur08g05630 comp291_seq0 GAGCTATCAAAGCCGGCGTTGAATCACAAA
tetur08g05630 comp291_seq0 GAGGAGCTATCAAAGCCGGCGTTGAATCAC
tetur08g05630 comp291_seq0 GCTATCAAAGCCGGCGTTGAATCACAAATG
tetur08g05630 comp291_seq0 GGAGCTATCAAAGCCGGCGTTGAATCACAA
tetur08g05630 comp291_seq0 ACAATCTTTCCACCATCGTTAATGGTAACG
tetur08g05630 comp291_seq0 TCCACCATCGTTAATGGTAACGTTGATAGG
tetur08g05630 comp291_seq0 TCTTTCCACCATCGTTAATGGTAACGTTGA
tetur08g05630 comp291_seq0 TTCCACCATCGTTAATGGTAACGTTGATAG
tetur08g05630 comp291_seq0 AGCTATCAAAGCCGGCGTTGAATCACAAAT
tetur08g06660 comp1278_seq1 AGTGTATCATCTCATCAGCTTCTTTCCTTC
tetur08g06660 comp1278_seq1 AGTTGGGTATTTGCAGTCGGTCTTGGAAAG
tetur08g06660 comp1278_seq1 AGTTTCAAATGGGTGGCTCTGTTGTTATTC
tetur08g06660 comp1278_seq1 ATACAGTTTCCTAAGCTCCATCATCCTTGT
tetur08g06660 comp1278_seq1 ATACTGAATGTATGCATTCTCAACGGATCG
tetur08g06660 comp1278_seq1 ATCGTACCATAATGATCGTTGCTATTGGTG
tetur08g06660 comp1278_seq1 ATCGTTGCTATTGGTGGAGTTACTATTGGT
tetur08g06660 comp1278_seq1 ATCTTCCAGCTGATCAACTGGTTGATCAAT
tetur08g06660 comp1278_seq1 ATGATTACCAGTTGGGTATTTGCAGTCGGT
tetur08g06660 comp1278_seq1 ATTACCAGTTGGGTATTTGCAGTCGGTCTT
tetur08g06660 comp1278_seq1 CAAGCTGATTGTCAACTGTATTTGCGTACT
tetur08g06660 comp1278_seq1 CACTTCGATGTCCTCGCCTTCCTTCCATCT
tetur08g06660 comp1278_seq1 CAGTCGGTCTTGGAAAGATTATCGCCCGTT
tetur08g06660 comp1278_seq1 CAGTGTATCATCTCATCAGCTTCTTTCCTT
tetur08g06660 comp1278_seq1 CAGTTGGGTATTTGCAGTCGGTCTTGGAAA
tetur08g06660 comp1278_seq1 CAGTTTCCTAAGCTCCATCATCCTTGTAAT
tetur08g06660 comp1278_seq1 CATAATGATCGTTGCTATTGGTGGAGTTAC
tetur08g06660 comp1278_seq1 AAACGGCAAGTCAAAGCCAGATTGTTGATC
tetur08g06660 comp1278_seq1 CATCGTACCATAATGATCGTTGCTATTGGT
tetur08g06660 comp1278_seq1 AACTTTCTCAGGTACAAACTTTCGCCGGCC
tetur08g06660 comp1278_seq1 CCAGTTGGGTATTTGCAGTCGGTCTTGGAA
tetur08g06660 comp1278_seq1 CCATAATGATCGTTGCTATTGGTGGAGTTA
tetur08g06660 comp1278_seq1 CCTAAGCTCCATCATCCTTGTAATACTGAA
tetur08g06660 comp1278_seq1 CCTGCATCGTACCATAATGATCGTTGCTAT
tetur08g06660 comp1278_seq1 CGATGTCCTCGCCTTCCTTCCATCTCTTAT
tetur08g06660 comp1278_seq1 CGGCAAGTCAAAGCCAGATTGTTGATCAAG
tetur08g06660 comp1278_seq1 CGTACCATAATGATCGTTGCTATTGGTGGA
tetur08g06660 comp1278_seq1 CTACACTTCGATGTCCTCGCCTTCCTTCCA
tetur08g06660 comp1278_seq1 CTCAACGGATCGTCTTAATCATCGATATCC
tetur08g06660 comp1278_seq1 CTCAGGTACAAACTTTCGCCGGCCTCATTT
tetur08g06660 comp1278_seq1 CTGAATGTATGCATTCTCAACGGATCGTCT
tetur08g06660 comp1278_seq1 CTGCATCGTACCATAATGATCGTTGCTATT
tetur08g06660 comp1278_seq1 CTGTCGGAGAAATCCAATCAAGAAGGGCGC
tetur08g06660 comp1278_seq1 CTTAATCGCTGTCGGAGAAATCCAATCAAG
tetur08g06660 comp1278_seq1 CTTCCAGCTGATCAACTGGTTGATCAATTA
tetur08g06660 comp1278_seq1 CTTCGATGTCCTCGCCTTCCTTCCATCTCT
tetur08g06660 comp1278_seq1 CTTCTTTCAGTGTATCATCTCATCAGCTTC
tetur08g06660 comp1278_seq1 CTTTAACTTTCTCAGGTACAAACTTTCGCC
tetur08g06660 comp1278_seq1 GAGTTTCAAATGGGTGGCTCTGTTGTTATT
tetur08g06660 comp1278_seq1 GATCGTTGCTATTGGTGGAGTTACTATTGG
tetur08g06660 comp1278_seq1 GATGTCCTCGCCTTCCTTCCATCTCTTATT
tetur08g06660 comp1278_seq1 GATTACCAGTTGGGTATTTGCAGTCGGTCT
tetur08g06660 comp1278_seq1 GCAGTCGGTCTTGGAAAGATTATCGCCCGT
tetur08g06660 comp1278_seq1 GCATCGTACCATAATGATCGTTGCTATTGG
tetur08g06660 comp1278_seq1 GCTGTCGGAGAAATCCAATCAAGAAGGGCG
tetur08g06660 comp1278_seq1 GGTTTAAATCGTGAGTTTCAAATGGGTGGC
tetur08g06660 comp1278_seq1 GGTTTACCCTCATCATGTGCTGTAGATACC
tetur08g06660 comp1278_seq1 GTACCATAATGATCGTTGCTATTGGTGGAG
tetur08g06660 comp1278_seq1 GTATCATCTCATCAGCTTCTTTCCTTCTCT
tetur08g06660 comp1278_seq1 GTATTTGCAGTCGGTCTTGGAAAGATTATC
tetur08g06660 comp1278_seq1 GTCGGAGAAATCCAATCAAGAAGGGCGCAA
tetur08g06660 comp1278_seq1 GTCGGTCTTGGAAAGATTATCGCCCGTTAT
tetur08g06660 comp1278_seq1 GTGAGTTTCAAATGGGTGGCTCTGTTGTTA
tetur08g06660 comp1278_seq1 GTGTATCATCTCATCAGCTTCTTTCCTTCT
tetur08g06660 comp1278_seq1 ACACTTCGATGTCCTCGCCTTCCTTCCATC
tetur08g06660 comp1278_seq1 GTTGGGTATTTGCAGTCGGTCTTGGAAAGA
tetur08g06660 comp1278_seq1 GTTTAAATCGTGAGTTTCAAATGGGTGGCT
tetur08g06660 comp1278_seq1 GTTTACCCTCATCATGTGCTGTAGATACCA
tetur08g06660 comp1278_seq1 TACAGTTTCCTAAGCTCCATCATCCTTGTA
tetur08g06660 comp1278_seq1 TACCAGTTGGGTATTTGCAGTCGGTCTTGG
tetur08g06660 comp1278_seq1 TACCTGTTTGTTGGGTCATATGTGACCTAA
tetur08g06660 comp1278_seq1 TATTTGCAGTCGGTCTTGGAAAGATTATCG
tetur08g06660 comp1278_seq1 TCCAGCTGATCAACTGGTTGATCAATTATC
tetur08g06660 comp1278_seq1 TCCTAAGCTCCATCATCCTTGTAATACTGA
tetur08g06660 comp1278_seq1 TCCTGCATCGTACCATAATGATCGTTGCTA
tetur08g06660 comp1278_seq1 TCGATGTCCTCGCCTTCCTTCCATCTCTTA
tetur08g06660 comp1278_seq1 TCGCCCGTTATCATAAACATTCGATGGGAA
tetur08g06660 comp1278_seq1 TCGTACCATAATGATCGTTGCTATTGGTGG
tetur08g06660 comp1278_seq1 TCGTTGCTATTGGTGGAGTTACTATTGGTA
tetur08g06660 comp1278_seq1 ACCATAATGATCGTTGCTATTGGTGGAGTT
tetur08g06660 comp1278_seq1 TGATCGTTGCTATTGGTGGAGTTACTATTG
tetur08g06660 comp1278_seq1 TGATTACCAGTTGGGTATTTGCAGTCGGTC
tetur08g06660 comp1278_seq1 TGCAGTCGGTCTTGGAAAGATTATCGCCCG
tetur08g06660 comp1278_seq1 TGCATCGTACCATAATGATCGTTGCTATTG
tetur08g06660 comp1278_seq1 TGGTTTACCCTCATCATGTGCTGTAGATAC
tetur08g06660 comp1278_seq1 TGTATCATCTCATCAGCTTCTTTCCTTCTC
tetur08g06660 comp1278_seq1 TGTCGGAGAAATCCAATCAAGAAGGGCGCA
tetur08g06660 comp1278_seq1 TTAATCGCTGTCGGAGAAATCCAATCAAGA
tetur08g06660 comp1278_seq1 TTACCAGTTGGGTATTTGCAGTCGGTCTTG
tetur08g06660 comp1278_seq1 TTACCCTCATCATGTGCTGTAGATACCAAC
tetur08g06660 comp1278_seq1 TTACCTGTTTGTTGGGTCATATGTGACCTA
tetur08g06660 comp1278_seq1 TTATCGCCCGTTATCATAAACATTCGATGG
tetur08g06660 comp1278_seq1 TTCAGTGTATCATCTCATCAGCTTCTTTCC
tetur08g06660 comp1278_seq1 TTCCTAAGCTCCATCATCCTTGTAATACTG
tetur08g06660 comp1278_seq1 TTCTACACTTCGATGTCCTCGCCTTCCTTC
tetur08g06660 comp1278_seq1 TTGCAGTCGGTCTTGGAAAGATTATCGCCC
tetur08g06660 comp1278_seq1 TTGGTTTACCCTCATCATGTGCTGTAGATA
tetur08g06660 comp1278_seq1 TTTACCCTCATCATGTGCTGTAGATACCAA
tetur08g06660 comp1278_seq1 TTTCCTGCATCGTACCATAATGATCGTTGC
tetur08g06660 comp1278_seq1 ACTGAATGTATGCATTCTCAACGGATCGTC
tetur08g06660 comp1278_seq1 ACTTCGATGTCCTCGCCTTCCTTCCATCTC
tetur08g06660 comp1278_seq1 ACTTTCTCAGGTACAAACTTTCGCCGGCCT
tetur08g06660 comp1278_seq1 AGGTTTAAATCGTGAGTTTCAAATGGGTGG
tetur08g07070 comp4086_seq0 AACAGACAAAGATACCAAAGTGGCTGAAGT
tetur08g07070 comp4086_seq0 CAGACAAAGATACCAAAGTGGCTGAAGTAA
tetur08g07070 comp4086_seq0 CATTCCATTCGCGCAATCGGATCAAAGGAT
tetur08g07070 comp4086_seq0 CCATTCCATTCGCGCAATCGGATCAAAGGA
tetur08g07070 comp4086_seq0 GAAACAGACAAAGATACCAAAGTGGCTGAA
tetur08g07070 comp4086_seq0 GAAATAGTTCGGGTCAGTGAAAGAACTGGA
tetur08g07070 comp4086_seq0 GAAGGTTTAAATGCAACCCATTCCATTCGC
tetur08g07070 comp4086_seq0 GACAAAGATACCAAAGTGGCTGAAGTAACT
tetur08g07070 comp4086_seq0 GGTTTAAATGCAACCCATTCCATTCGCGCA
tetur08g07070 comp4086_seq0 GTGAAATAGTTCGGGTCAGTGAAAGAACTG
tetur08g07070 comp4086_seq0 GTTTAAATGCAACCCATTCCATTCGCGCAA
tetur08g07070 comp4086_seq0 TAAATGCAACCCATTCCATTCGCGCAATCG
tetur08g07070 comp4086_seq0 TCCATTCGCGCAATCGGATCAAAGGATAAA
tetur08g07070 comp4086_seq0 TGAAATAGTTCGGGTCAGTGAAAGAACTGG
tetur08g07070 comp4086_seq0 TGAAGGTTTAAATGCAACCCATTCCATTCG
tetur08g07070 comp4086_seq0 ACCCATTCCATTCGCGCAATCGGATCAAAG
tetur08g07070 comp4086_seq0 TTAAATGCAACCCATTCCATTCGCGCAATC
tetur08g07070 comp4086_seq0 AAATAGTTCGGGTCAGTGAAAGAACTGGAT
tetur08g07070 comp4086_seq0 TTCCATTCGCGCAATCGGATCAAAGGATAA
tetur08g07070 comp4086_seq0 AGACAAAGATACCAAAGTGGCTGAAGTAAC
tetur08g07070 comp4086_seq0 AGGTTTAAATGCAACCCATTCCATTCGCGC
tetur08g08339 comp3120_seq0 ATACCCACAAGCATCACAGTTAGTAGACAT
tetur08g08339 comp3120_seq0 CAGTGAGAGCAGAGTCACCAGCAATAAATG
tetur08g08339 comp3120_seq0 GACCTCATTTCTGAGATCTTCGACAGAAGG
tetur08g08339 comp3120_seq0 GGACCTCATTTCTGAGATCTTCGACAGAAG
tetur08g08339 comp3120_seq0 TAGGACCTCATTTCTGAGATCTTCGACAGA
tetur08g08339 comp3120_seq0 TTCAGTGAGAGCAGAGTCACCAGCAATAAA
tetur08g08339 comp3120_seq0 AGTGAGAGCAGAGTCACCAGCAATAAATGG
tetur09g00470 comp283_seq0 CTTATCATTGATAGGAAATTGCGGTCAGTC
tetur09g00470 comp283_seq0 GGGAATGATCCACAAGTCATGTTTCTAGTT
tetur09g01250 comp2559_seq0 AGTTTGGAGTTGGGATGAAGATGATTCTGT
tetur09g01250 comp2559_seq0 ATGATTCTGTCATCCAATTGCACTGATGAG
tetur09g01250 comp2559_seq0 AAGCAGATCACCTCTTTGTAATACCTGCGT
tetur09g01250 comp2559_seq0 AAGTTTGGAGTTGGGATGAAGATGATTCTG
tetur09g01250 comp2559_seq0 GATTCTGTCATCCAATTGCACTGATGAGGC
tetur09g01250 comp2559_seq0 GCAGATCACCTCTTTGTAATACCTGCGTAC
tetur09g01250 comp2559_seq0 GTTTGGAGTTGGGATGAAGATGATTCTGTC
tetur09g01250 comp2559_seq0 TGATTCTGTCATCCAATTGCACTGATGAGG
tetur09g01250 comp2559_seq0 TTTGGAGTTGGGATGAAGATGATTCTGTCA
tetur09g02500 comp493_seq0 AGTTGGTTAATGCAATCTGATGACGGCTAT
tetur09g02500 comp493_seq0 ATGACGGCTATATTGAGCCTTGGATCAATG
tetur09g02500 comp493_seq0 CAAACAAGCAAGTCGATTAAACGGAAGCGT
tetur09g02500 comp493_seq0 CAAGCAAGTCGATTAAACGGAAGCGTATTT
tetur09g02500 comp493_seq0 CAAGTTGGTTAATGCAATCTGATGACGGCT
tetur09g02500 comp493_seq0 CGGATGTTTACATATGAAGGTTGAAGGATC
tetur09g02500 comp493_seq0 CGGCTGATGAGATTGATACACAAAGTTGCA
tetur09g02500 comp493_seq0 GAAAGCGGCTGATGAGATTGATACACAAAG
tetur09g02500 comp493_seq0 GAATGTCAAACAAGCAAGTCGATTAAACGG
tetur09g02500 comp493_seq0 GACGGCTATATTGAGCCTTGGATCAATGGA
tetur09g02500 comp493_seq0 GCAAGTCGATTAAACGGAAGCGTATTTAAC
tetur09g02500 comp493_seq0 GCGGCTGATGAGATTGATACACAAAGTTGC
tetur09g02500 comp493_seq0 GGCAATCAGAGATTAAACAGCCAAGAAACT
tetur09g02500 comp493_seq0 GGCTGATGAGATTGATACACAAAGTTGCAT
tetur09g02500 comp493_seq0 GTAAGAAGGCAATCAGAGATTAAACAGCCA
tetur09g02500 comp493_seq0 ACAAGCAAGTCGATTAAACGGAAGCGTATT
tetur09g02500 comp493_seq0 GTCAAACAAGCAAGTCGATTAAACGGAAGC
tetur09g02500 comp493_seq0 GTTGGTTAATGCAATCTGATGACGGCTATA
tetur09g02500 comp493_seq0 TCAAACAAGCAAGTCGATTAAACGGAAGCG
tetur09g02500 comp493_seq0 TGACGGCTATATTGAGCCTTGGATCAATGG
tetur09g02500 comp493_seq0 TGTAAGAAGGCAATCAGAGATTAAACAGCC
tetur09g02500 comp493_seq0 TGTCAAACAAGCAAGTCGATTAAACGGAAG
tetur09g02500 comp493_seq0 ACGGCTATATTGAGCCTTGGATCAATGGAC
tetur09g02500 comp493_seq0 AGCGGCTGATGAGATTGATACACAAAGTTG
tetur09g02500 comp493_seq0 AACAAGCAAGTCGATTAAACGGAAGCGTAT
tetur09g02500 comp493_seq0 AGGCAATCAGAGATTAAACAGCCAAGAAAC
tetur09g02760 comp2005_seq0 CAGACTCGAGACTATAAATGAGGTTGAACA
tetur09g02760 comp2005_seq0 CATGGAGCGACTATTAATCATCACGAACGA
tetur09g02760 comp2005_seq0 CCAGACTCGAGACTATAAATGAGGTTGAAC
tetur09g02760 comp2005_seq0 CTCCTTTCAGAATCAGAAGGAGGATCATCA
tetur09g02760 comp2005_seq0 CTCTTCACAGAATTGAATCCTACAGCCTTT
tetur09g02760 comp2005_seq0 CTGTCTCTTCACAGAATTGAATCCTACAGC
tetur09g02760 comp2005_seq0 GAATCAGAAGGAGGATCATCACCTCCATCT
tetur09g02760 comp2005_seq0 GATGATGATTTCTCCTTCATGGAGCGACTA
tetur09g02760 comp2005_seq0 GTCTCTTCACAGAATTGAATCCTACAGCCT
tetur09g02760 comp2005_seq0 TACATGGAGAAACAATCGGCTCTTCAACAG
tetur09g02760 comp2005_seq0 TCTCCTTTCAGAATCAGAAGGAGGATCATC
tetur09g02760 comp2005_seq0 TCTGTCTCTTCACAGAATTGAATCCTACAG
tetur09g02760 comp2005_seq0 TGGAGCGACTATTAATCATCACGAACGAAA
tetur09g02760 comp2005_seq0 TGTCTCTTCACAGAATTGAATCCTACAGCC
tetur09g02760 comp2005_seq0 TTACATGGAGAAACAATCGGCTCTTCAACA
tetur09g02760 comp2005_seq0 TTTACATGGAGAAACAATCGGCTCTTCAAC
tetur09g02760 comp2005_seq0 AGAATCAGAAGGAGGATCATCACCTCCATC
tetur09g03270 comp5389_seq0 ATTCCTCATCATCTCCTGCTTCCCGTCATC
tetur09g03270 comp5389_seq0 CAATTCCTCATCATCTCCTGCTTCCCGTCA
tetur09g03270 comp5389_seq0 CATCATCTCCTGCTTCCCGTCATCTTAATC
tetur09g03270 comp5389_seq0 CCTCATCATCTCCTGCTTCCCGTCATCTTA
tetur09g03270 comp5389_seq0 CTCATCATCTCCTGCTTCCCGTCATCTTAA
tetur09g03270 comp5389_seq0 CTGTCATCATTTATCAATACCTCCACAACC
tetur09g03270 comp5389_seq0 AATTCCTCATCATCTCCTGCTTCCCGTCAT
tetur09g03270 comp5389_seq0 AACAATTCCTCATCATCTCCTGCTTCCCGT
tetur09g03760 comp597_seq0 ATATCACACTCGTGATCCAGACCCATTAAC
tetur09g03760 comp597_seq0 ATGGGCTCCAATATTCATCATATGGGTGCC
tetur09g03760 comp597_seq0 ATTCATCATATGGGTGCCAATAAATGGCCT
tetur09g03760 comp597_seq0 CAACAATTTGTGCCGCAATTACCCAGAGGA
tetur09g03760 comp597_seq0 CAATGGGCTCCAATATTCATCATATGGGTG
tetur09g03760 comp597_seq0 CAATTTGTGCCGCAATTACCCAGAGGAAAG
tetur09g03760 comp597_seq0 CACACTCGTGATCCAGACCCATTAACAATT
tetur09g03760 comp597_seq0 CATATCACACTCGTGATCCAGACCCATTAA
tetur09g03760 comp597_seq0 CATCATATGGGTGCCAATAAATGGCCTGAT
tetur09g03760 comp597_seq0 CATTTCTCAATGAGAGTTACCAGTGCCGTC
tetur09g03760 comp597_seq0 CCAACAATTTGTGCCGCAATTACCCAGAGG
tetur09g03760 comp597_seq0 CGGCTTATTGGAAGTCACTTTACATTGCAT
tetur09g03760 comp597_seq0 GCATATCACACTCGTGATCCAGACCCATTA
tetur09g03760 comp597_seq0 AATGGGCTCCAATATTCATCATATGGGTGC
tetur09g03760 comp597_seq0 GCCAACAATTTGTGCCGCAATTACCCAGAG
tetur09g03760 comp597_seq0 GCCGTCAAGATTATCTAACGCGCTGTTCAA
tetur09g03760 comp597_seq0 AATTACCCAGAGGAAAGTCCCTTCTGTTTG
tetur09g03760 comp597_seq0 GGCCAACAATTTGTGCCGCAATTACCCAGA
tetur09g03760 comp597_seq0 GGCTTATTGGAAGTCACTTTACATTGCATC
tetur09g03760 comp597_seq0 TATCACACTCGTGATCCAGACCCATTAACA
tetur09g03760 comp597_seq0 TCATCATATGGGTGCCAATAAATGGCCTGA
tetur09g03760 comp597_seq0 TCGGCTTATTGGAAGTCACTTTACATTGCA
tetur09g03760 comp597_seq0 TGGCCAACAATTTGTGCCGCAATTACCCAG
tetur09g03760 comp597_seq0 TTACCCAGAGGAAAGTCCCTTCTGTTTGAC
tetur09g03760 comp597_seq0 TTCAATGGGCTCCAATATTCATCATATGGG
tetur09g03760 comp597_seq0 TTCATCATATGGGTGCCAATAAATGGCCTG
tetur09g04010 comp4966_seq0 CATCTGTTTCTGGATCCCATAGACCAGACA
tetur09g04010 comp4966_seq0 CATCTTTGGCTTCCTCTTCGGCTCGGACAT
tetur09g04010 comp4966_seq0 CATGGTCAATCAGTCCACTCATCCGTATAA
tetur09g04010 comp4966_seq0 TCATCTGTTTCTGGATCCCATAGACCAGAC
tetur09g04010 comp4966_seq0 TCTGTTTCTGGATCCCATAGACCAGACAAG
tetur09g04090 comp974_seq0 AGACCCTCTAATTCGGCGTCAGTGGTATAG
tetur09g06120 comp4829_seq0 AGTGCCGCTGATAAAGTCTTCTTTGTGTTC
tetur09g06120 comp4829_seq0 AGTTTCCTTTAACGGGCAAACTTCTAGACC
tetur09g06120 comp4829_seq0 ATAGTTTCGCTGCCACATAGGCGAGCGGAT
tetur09g06120 comp4829_seq0 AACCCAGGCAGGAAGCGATCTGTTTGTCAG
tetur09g06120 comp4829_seq0 CAGTTTCCTTTAACGGGCAAACTTCTAGAC
tetur09g06120 comp4829_seq0 CCAGTTTCCTTTAACGGGCAAACTTCTAGA
tetur09g06120 comp4829_seq0 CTCTATAGCCAAGTGTTGAGACTCGACGTG
tetur09g06120 comp4829_seq0 AAGTGCCGCTGATAAAGTCTTCTTTGTGTT
tetur09g06120 comp4829_seq0 GTGCCGCTGATAAAGTCTTCTTTGTGTTCA
tetur09g06120 comp4829_seq0 TAGTTTCGCTGCCACATAGGCGAGCGGATA
tetur09g06120 comp4829_seq0 TCTATAGCCAAGTGTTGAGACTCGACGTGC
tetur09g06120 comp4829_seq0 TGCCGCTGATAAAGTCTTCTTTGTGTTCAC
tetur09g06470 comp938_seq0 ATTGAGTCTGTACTCTGCAATCTCGATCAC
tetur09g06470 comp938_seq0 CCCTTTCCAGATTGGTCTTAATACGGGTGG
tetur09g06470 comp938_seq0 CCTTTCCAGATTGGTCTTAATACGGGTGGC
tetur09g06470 comp938_seq0 GCCCTTTCCAGATTGGTCTTAATACGGGTG
tetur09g06470 comp938_seq0 GTAATTGAGTCTGTACTCTGCAATCTCGAT
tetur09g06470 comp938_seq0 TAATTGAGTCTGTACTCTGCAATCTCGATC
tetur09g06470 comp938_seq0 TTGCCCTTTCCAGATTGGTCTTAATACGGG
tetur09g06570 comp3125_seq0 ATCAATTTACCATCGTTAACATGGACCCGT
tetur09g06570 comp3125_seq0 CAATTTACCATCGTTAACATGGACCCGTTA
tetur09g06570 comp3125_seq0 CCATTGCCTTTGATTAGCTGTGTTTGACTT
tetur09g06570 comp3125_seq0 CTGATATCATCATCATCGGGTTCTGATGAA
tetur09g06570 comp3125_seq0 GAGTGTCATAATCTGATTCGAAATTCTGCG
tetur09g06570 comp3125_seq0 TTCCATTGCCTTTGATTAGCTGTGTTTGAC
tetur09g06610 comp1030_seq0 ATCAGCACTAATCTAGACAGACGGGCTGAT
tetur09g06610 comp1030_seq0 CACTAATCTAGACAGACGGGCTGATGTCTA
tetur09g06610 comp1030_seq0 CAGCACTAATCTAGACAGACGGGCTGATGT
tetur09g06610 comp1030_seq0 CATCAGCACTAATCTAGACAGACGGGCTGA
tetur09g06610 comp1030_seq0 CATTGACATCAGCACTAATCTAGACAGACG
tetur09g06610 comp1030_seq0 CTAATCTAGACAGACGGGCTGATGTCTAAC
tetur09g06610 comp1030_seq0 CTAGACAGACGGGCTGATGTCTAACCTATT
tetur09g06610 comp1030_seq0 CTGATGATTGGTATTGCAAGTCAGCAACTT
tetur09g06610 comp1030_seq0 GACAGACGGGCTGATGTCTAACCTATTACT
tetur09g06610 comp1030_seq0 GACATCAGCACTAATCTAGACAGACGGGCT
tetur09g06610 comp1030_seq0 AATCTAGACAGACGGGCTGATGTCTAACCT
tetur09g06610 comp1030_seq0 GCACTAATCTAGACAGACGGGCTGATGTCT
tetur09g06610 comp1030_seq0 TAATCTAGACAGACGGGCTGATGTCTAACC
tetur09g06610 comp1030_seq0 ACATCAGCACTAATCTAGACAGACGGGCTG
tetur09g06610 comp1030_seq0 TCAGCACTAATCTAGACAGACGGGCTGATG
tetur09g06610 comp1030_seq0 TGACATCAGCACTAATCTAGACAGACGGGC
tetur09g06610 comp1030_seq0 TTCTGATGATTGGTATTGCAAGTCAGCAAC
tetur09g06610 comp1030_seq0 TTGACATCAGCACTAATCTAGACAGACGGG
tetur09g06610 comp1030_seq0 AGACAGACGGGCTGATGTCTAACCTATTAC
tetur09g06610 comp1030_seq0 AGCACTAATCTAGACAGACGGGCTGATGTC
tetur108g00010 comp944_seq0 AACCAGTCGATCAAATTGTCTCTACTCGTT
tetur108g00010 comp944_seq0 CCTGATGGTATGACGATTGACTTGAGTGAT
tetur108g00010 comp944_seq0 AAGCGTGGTGTAGGTAACCTTTACCTACTT
tetur108g00010 comp944_seq0 CTGATGGTATGACGATTGACTTGAGTGATA
tetur108g00010 comp944_seq0 ACCAGTCGATCAAATTGTCTCTACTCGTTT
tetur108g00010 comp944_seq0 TTAACCAGTCGATCAAATTGTCTCTACTCG
tetur108g00010 comp944_seq0 TTAAGCGTGGTGTAGGTAACCTTTACCTAC
tetur108g00010 comp944_seq0 TTTAAGCGTGGTGTAGGTAACCTTTACCTA
tetur108g00010 comp944_seq0 AGCGTGGTGTAGGTAACCTTTACCTACTTG
tetur108g00010 comp944_seq0 AGGTCGACTTTGGTTCGGCACAATGCCTTG
tetur10g00030 comp2162_seq0 AGTGGACCTGAATCGGTGCAATCTAGTTCT
tetur10g00030 comp2162_seq0 ATCGGTGCAATCTAGTTCTAGATGGAACTG
tetur10g00030 comp2162_seq0 CAATCTAGTTCTAGATGGAACTGAAGCCAC
tetur10g00030 comp2162_seq0 CATACCCATACTTTCATGGGTCTAGTGGCA
tetur10g00030 comp2162_seq0 CCTGAATCGGTGCAATCTAGTTCTAGATGG
tetur10g00030 comp2162_seq0 CGGTGCAATCTAGTTCTAGATGGAACTGAA
tetur10g00030 comp2162_seq0 AAGCTTGTCACCGAAGGAGATATGTATTAC
tetur10g00030 comp2162_seq0 CTCATACCCATACTTTCATGGGTCTAGTGG
tetur10g00030 comp2162_seq0 CTGAATCGGTGCAATCTAGTTCTAGATGGA
tetur10g00030 comp2162_seq0 AAGTGGACCTGAATCGGTGCAATCTAGTTC
tetur10g00030 comp2162_seq0 CTTGTCACCGAAGGAGATATGTATTACGTG
tetur10g00030 comp2162_seq0 GAATCGGTGCAATCTAGTTCTAGATGGAAC
tetur10g00030 comp2162_seq0 AATCGGTGCAATCTAGTTCTAGATGGAACT
tetur10g00030 comp2162_seq0 GCAATCTAGTTCTAGATGGAACTGAAGCCA
tetur10g00030 comp2162_seq0 GGACCTGAATCGGTGCAATCTAGTTCTAGA
tetur10g00030 comp2162_seq0 GGTGCAATCTAGTTCTAGATGGAACTGAAG
tetur10g00030 comp2162_seq0 GTGCAATCTAGTTCTAGATGGAACTGAAGC
tetur10g00030 comp2162_seq0 GTGGACCTGAATCGGTGCAATCTAGTTCTA
tetur10g00030 comp2162_seq0 TCATACCCATACTTTCATGGGTCTAGTGGC
tetur10g00030 comp2162_seq0 AAAGTGGACCTGAATCGGTGCAATCTAGTT
tetur10g00030 comp2162_seq0 TCGGTGCAATCTAGTTCTAGATGGAACTGA
tetur10g00030 comp2162_seq0 TGAATCGGTGCAATCTAGTTCTAGATGGAA
tetur10g00030 comp2162_seq0 TGCAATCTAGTTCTAGATGGAACTGAAGCC
tetur10g00030 comp2162_seq0 TGGACCTGAATCGGTGCAATCTAGTTCTAG
tetur10g00030 comp2162_seq0 ACCTGAATCGGTGCAATCTAGTTCTAGATG
tetur10g00030 comp2162_seq0 AGCTTGTCACCGAAGGAGATATGTATTACG
tetur10g00180 comp4881_seq0 CAGGAACTCCTACTACCAATGTAACATCAA
tetur10g00180 comp4881_seq0 CCTCTTCTACCAGCACGACAATTGAAGAGA
tetur10g00180 comp4881_seq0 CGCAGGAACTCCTACTACCAATGTAACATC
tetur10g00180 comp4881_seq0 CTTCCTCTTCTACCAGCACGACAATTGAAG
tetur10g00180 comp4881_seq0 GATGTGTAATTTGCTGATGGGCTGATTTAC
tetur10g00180 comp4881_seq0 GCAGGAACTCCTACTACCAATGTAACATCA
tetur10g00180 comp4881_seq0 GTCGCAGGAACTCCTACTACCAATGTAACA
tetur10g00180 comp4881_seq0 GTGTAATTTGCTGATGGGCTGATTTACTCA
tetur10g00180 comp4881_seq0 TCCTCTTCTACCAGCACGACAATTGAAGAG
tetur10g00180 comp4881_seq0 TGTCGCAGGAACTCCTACTACCAATGTAAC
tetur10g00180 comp4881_seq0 TGTGTAATTTGCTGATGGGCTGATTTACTC
tetur10g00180 comp4881_seq0 TTCCTCTTCTACCAGCACGACAATTGAAGA
tetur10g00180 comp4881_seq0 TTGTCGCAGGAACTCCTACTACCAATGTAA
tetur10g00180 comp4881_seq0 AGATTGTTGATGTGTAATTTGCTGATGGGC
tetur10g01620 comp2439_seq0 ATCATCTGTGAACTACTACCTGCGAATCAG
tetur10g01620 comp2439_seq0 ATTATTGGCTCACGGTTGAATCTTCCTTCT
tetur10g01620 comp2439_seq0 CAAACAAAGAGTAAGTCCAACCACCTCAAC
tetur10g01620 comp2439_seq0 CAAAGAGTAAGTCCAACCACCTCAACATGG
tetur10g01620 comp2439_seq0 CAGCAAACAAAGAGTAAGTCCAACCACCTC
tetur10g01620 comp2439_seq0 CCTGCGAATCAGTTTGTCGTGCTATGAATC
tetur10g01620 comp2439_seq0 CCTTCTCACTGAATCACGGTGTAAATACCA
tetur10g01620 comp2439_seq0 CGAATCAGTTTGTCGTGCTATGAATCACCG
tetur10g01620 comp2439_seq0 CGATGAATCTAGATTGTCTAAAGATGGCGA
tetur10g01620 comp2439_seq0 CTGCGAATCAGTTTGTCGTGCTATGAATCA
tetur10g01620 comp2439_seq0 CTTCCTTCTCACTGAATCACGGTGTAAATA
tetur10g01620 comp2439_seq0 GAATCAGTTTGTCGTGCTATGAATCACCGG
tetur10g01620 comp2439_seq0 GAGTAAGTCCAACCACCTCAACATGGAAAT
tetur10g01620 comp2439_seq0 GCAAACAAAGAGTAAGTCCAACCACCTCAA
tetur10g01620 comp2439_seq0 GCGAATCAGTTTGTCGTGCTATGAATCACC
tetur10g01620 comp2439_seq0 AATTATTGGCTCACGGTTGAATCTTCCTTC
tetur10g01620 comp2439_seq0 GGAGAATCAATCTGTTGAGCATAAATAGCC
tetur10g01620 comp2439_seq0 ACAAAGAGTAAGTCCAACCACCTCAACATG
tetur10g01620 comp2439_seq0 TATTGGCTCACGGTTGAATCTTCCTTCTCA
tetur10g01620 comp2439_seq0 TCCTTCTCACTGAATCACGGTGTAAATACC
tetur10g01620 comp2439_seq0 TGCGAATCAGTTTGTCGTGCTATGAATCAC
tetur10g01620 comp2439_seq0 TTATTGGCTCACGGTTGAATCTTCCTTCTC
tetur10g01620 comp2439_seq0 TTCCTTCTCACTGAATCACGGTGTAAATAC
tetur10g01620 comp2439_seq0 AAATCATCTGTGAACTACTACCTGCGAATC
tetur10g01620 comp2439_seq0 AACAAAGAGTAAGTCCAACCACCTCAACAT
tetur10g01620 comp2439_seq0 AGTAAGTCCAACCACCTCAACATGGAAATT
tetur10g03350 comp392_seq9 CCTTGTTTGTCTCCATTCTGTATTCTCAGG
tetur10g03350 comp392_seq9 CTCTGTCTCATTCACCAACACTACCACCAC
tetur10g03350 comp392_seq9 CTTGTTTGTCTCCATTCTGTATTCTCAGGG
tetur10g03350 comp392_seq9 TCTCTGTCTCATTCACCAACACTACCACCA
tetur10g03350 comp392_seq9 TGTTTGTCTCCATTCTGTATTCTCAGGGTG
tetur10g03350 comp392_seq9 TTCTCTGTCTCATTCACCAACACTACCACC
tetur10g03350 comp392_seq9 ACCTTGTTTGTCTCCATTCTGTATTCTCAG
tetur10g03350 comp392_seq9 TTTCTCTGTCTCATTCACCAACACTACCAC
tetur10g03710 comp566_seq0 AACGAACACCTTAATTGTAACCCACTGTCT
tetur10g03710 comp566_seq0 CGAACACCTTAATTGTAACCCACTGTCTAA
tetur10g03710 comp566_seq0 ACAACAGCATGCAACGAACACCTTAATTGT
tetur10g03710 comp566_seq0 AACAACAGCATGCAACGAACACCTTAATTG
tetur10g04050 comp1955_seq0 GAGAGCACGTAGGAATTTGATTAGGCATCT
tetur10g04050 comp1955_seq0 GAGCACGTAGGAATTTGATTAGGCATCTTC
tetur10g04050 comp1955_seq0 GCACGTAGGAATTTGATTAGGCATCTTCTT
tetur10g04050 comp1955_seq0 AGAGCACGTAGGAATTTGATTAGGCATCTT
tetur10g04050 comp1955_seq0 AGCACGTAGGAATTTGATTAGGCATCTTCT
tetur10g04160 comp4204_seq0 CTCTGGCCCAATCTGGGAAAGTGTTCAACA
tetur10g04160 comp4204_seq0 GCCCAATCTGGGAAAGTGTTCAACACAGGA
tetur10g04160 comp4204_seq0 GGCCCAATCTGGGAAAGTGTTCAACACAGG
tetur10g04160 comp4204_seq0 TCTCTGGCCCAATCTGGGAAAGTGTTCAAC
tetur10g04160 comp4204_seq0 TCTGGCCCAATCTGGGAAAGTGTTCAACAC
tetur10g04160 comp4204_seq0 TGGCCCAATCTGGGAAAGTGTTCAACACAG
tetur10g04170 comp2941_seq0 CAAACACCAGAACCAACCAGACCAAACAAT
tetur10g04170 comp2941_seq0 CACCACCATAAACAATCATCATGCCTGAGT
tetur10g04170 comp2941_seq0 CACCAGAACCAACCAGACCAAACAATCATC
tetur10g04170 comp2941_seq0 CACCATAAACAATCATCATGCCTGAGTTAC
tetur10g04170 comp2941_seq0 CACTCACTCACAATCAACACCGAATTCTCG
tetur10g04170 comp2941_seq0 CCACCATAAACAATCATCATGCCTGAGTTA
tetur10g04170 comp2941_seq0 CCATAAACAATCATCATGCCTGAGTTACCT
tetur10g04170 comp2941_seq0 CCTGGAAATGATATGACTACAAACCATGAG
tetur10g04170 comp2941_seq0 CGTTCACTCACTCACAATCAACACCGAATT
tetur10g04170 comp2941_seq0 CTCAAACACCAGAACCAACCAGACCAAACA
tetur10g04170 comp2941_seq0 CTCACTCACAATCAACACCGAATTCTCGAG
tetur10g04170 comp2941_seq0 CTGTATATTAAAGGGTCAATCCTTTCTGCC
tetur10g04170 comp2941_seq0 GACTCAAACACCAGAACCAACCAGACCAAA
tetur10g04170 comp2941_seq0 AAACACCAGAACCAACCAGACCAAACAATC
tetur10g04170 comp2941_seq0 GCCTGGAAATGATATGACTACAAACCATGA
tetur10g04170 comp2941_seq0 GGCCTGGAAATGATATGACTACAAACCATG
tetur10g04170 comp2941_seq0 ACACCACCATAAACAATCATCATGCCTGAG
tetur10g04170 comp2941_seq0 ACACCAGAACCAACCAGACCAAACAATCAT
tetur10g04170 comp2941_seq0 GTTCACTCACTCACAATCAACACCGAATTC
tetur10g04170 comp2941_seq0 TACGTTCACTCACTCACAATCAACACCGAA
tetur10g04170 comp2941_seq0 TAGACTCAAACACCAGAACCAACCAGACCA
tetur10g04170 comp2941_seq0 TCAAACACCAGAACCAACCAGACCAAACAA
tetur10g04170 comp2941_seq0 TCACTCACTCACAATCAACACCGAATTCTC
tetur10g04170 comp2941_seq0 ACCACCATAAACAATCATCATGCCTGAGTT
tetur10g04170 comp2941_seq0 TTAGACTCAAACACCAGAACCAACCAGACC
tetur10g04170 comp2941_seq0 ACGTTCACTCACTCACAATCAACACCGAAT
tetur10g04170 comp2941_seq0 ACTCAAACACCAGAACCAACCAGACCAAAC
tetur10g04950 comp4853_seq0 ATAATCCATTGTGACTCTGTTGAGGTTACC
tetur10g04950 comp4853_seq0 ATTGTGACTCTGTTGAGGTTACCCAAATGG
tetur10g04950 comp4853_seq0 CACCAGCAGTGTTTAAATGAGATTCGCTTT
tetur10g04950 comp4853_seq0 CAGAATAATCCATTGTGACTCTGTTGAGGT
tetur10g04950 comp4853_seq0 CAGATGGATACGGTAATGGAGTTGAATTTC
tetur10g04950 comp4853_seq0 CATTGTGACTCTGTTGAGGTTACCCAAATG
tetur10g04950 comp4853_seq0 CCAGCAGTGTTTAAATGAGATTCGCTTTGA
tetur10g04950 comp4853_seq0 CCATTGTGACTCTGTTGAGGTTACCCAAAT
tetur10g04950 comp4853_seq0 CCTGTAGGGATTCCAGATGGATACGGTAAT
tetur10g04950 comp4853_seq0 CGGTAATGGAGTTGAATTTCTTATCGTGGT
tetur10g04950 comp4853_seq0 AAGCTTCCATGTGTCTAGGTTAAGGGTTAT
tetur10g04950 comp4853_seq0 CTGTAGGGATTCCAGATGGATACGGTAATG
tetur10g04950 comp4853_seq0 CTTATCGTGGTTTCAAGAGAATGTACCAAC
tetur10g04950 comp4853_seq0 GACTCTGTTGAGGTTACCCAAATGGTATCA
tetur10g04950 comp4853_seq0 GCACCAGCAGTGTTTAAATGAGATTCGCTT
tetur10g04950 comp4853_seq0 GTAGGGATTCCAGATGGATACGGTAATGGA
tetur10g04950 comp4853_seq0 GTGACTCTGTTGAGGTTACCCAAATGGTAT
tetur10g04950 comp4853_seq0 GTTCCTGTAGGGATTCCAGATGGATACGGT
tetur10g04950 comp4853_seq0 TAGGGATTCCAGATGGATACGGTAATGGAG
tetur10g04950 comp4853_seq0 TCCATTGTGACTCTGTTGAGGTTACCCAAA
tetur10g04950 comp4853_seq0 TCCTGTAGGGATTCCAGATGGATACGGTAA
tetur10g04950 comp4853_seq0 ACCAGCAGTGTTTAAATGAGATTCGCTTTG
tetur10g04950 comp4853_seq0 TGACTCTGTTGAGGTTACCCAAATGGTATC
tetur10g04950 comp4853_seq0 TGTAGGGATTCCAGATGGATACGGTAATGG
tetur10g04950 comp4853_seq0 TGTGACTCTGTTGAGGTTACCCAAATGGTA
tetur10g04950 comp4853_seq0 TTCCTGTAGGGATTCCAGATGGATACGGTA
tetur10g04950 comp4853_seq0 ACGGTAATGGAGTTGAATTTCTTATCGTGG
tetur10g04950 comp4853_seq0 AGCACCAGCAGTGTTTAAATGAGATTCGCT
tetur10g05130 comp2127_seq0 AGTTCAAGGTACAATGAAGCACAGGGACCT
tetur10g05130 comp2127_seq0 CAAGGAACGAATTCACTCCCTTCTACTAGG
tetur10g05130 comp2127_seq0 CAAGGTACAATGAAGCACAGGGACCTCAGA
tetur10g05130 comp2127_seq0 CAAGTACAGGTCAATCTAAATCTATCGCCA
tetur10g05130 comp2127_seq0 CAATTGTTGGTCCTTCTCAAGGAACGAATT
tetur10g05130 comp2127_seq0 CACAGGGACCTCAGAGCTAACTGATAGAAT
tetur10g05130 comp2127_seq0 CACTCGCTACCTGTGCCTCAAATTCAAGCC
tetur10g05130 comp2127_seq0 AACTCTAAGTGAAGATGAAACCCGAACAAG
tetur10g05130 comp2127_seq0 CATCATCACTTACTAAACCATCAATCACCC
tetur10g05130 comp2127_seq0 CCCGAATCCATTATGGTTACTTCTTCAACT
tetur10g05130 comp2127_seq0 CCCGCCATCTTTATACTATTTGTACCTCTT
tetur10g05130 comp2127_seq0 CCTCCTGTTGTTTCATCTCCCGTTATAACT
tetur10g05130 comp2127_seq0 CCTGTTGTTTCATCTCCCGTTATAACTGCT
tetur10g05130 comp2127_seq0 CGAATTCACTCCCTTCTACTAGGGTTAATT
tetur10g05130 comp2127_seq0 AAGCTGCAACCACACCACCGAAAGCTATTC
tetur10g05130 comp2127_seq0 AAGGAACGAATTCACTCCCTTCTACTAGGG
tetur10g05130 comp2127_seq0 CTATCGCCAACACCTCTATTTCTAAGCCAA
tetur10g05130 comp2127_seq0 CTCATACCAAGATTGCAGAAACACATCTAC
tetur10g05130 comp2127_seq0 CTCCTGTTGTTTCATCTCCCGTTATAACTG
tetur10g05130 comp2127_seq0 CTGCAACCACACCACCGAAAGCTATTCAAA
tetur10g05130 comp2127_seq0 CTGTTGTTTCATCTCCCGTTATAACTGCTC
tetur10g05130 comp2127_seq0 AAGTTCAAGGTACAATGAAGCACAGGGACC
tetur10g05130 comp2127_seq0 GAACGAATTCACTCCCTTCTACTAGGGTTA
tetur10g05130 comp2127_seq0 GAATAACGCCTTCAATACCAATATCCTCTG
tetur10g05130 comp2127_seq0 GATGAAAGAATCTGTTCCATCTCCCAGGTT
tetur10g05130 comp2127_seq0 GCCTCCTGTTGTTTCATCTCCCGTTATAAC
tetur10g05130 comp2127_seq0 GCTGCAACCACACCACCGAAAGCTATTCAA
tetur10g05130 comp2127_seq0 GCTGCACATGCCTGTCAAGATTGTGAACGA
tetur10g05130 comp2127_seq0 GGAACGAATTCACTCCCTTCTACTAGGGTT
tetur10g05130 comp2127_seq0 AATTGTTGGTCCTTCTCAAGGAACGAATTC
tetur10g05130 comp2127_seq0 ACAAGTACAGGTCAATCTAAATCTATCGCC
tetur10g05130 comp2127_seq0 ACACTCGCTACCTGTGCCTCAAATTCAAGC
tetur10g05130 comp2127_seq0 GTTCAAGGTACAATGAAGCACAGGGACCTC
tetur10g05130 comp2127_seq0 GTTGGTCCTTCTCAAGGAACGAATTCACTC
tetur10g05130 comp2127_seq0 GTTGTTTCATCTCCCGTTATAACTGCTCCC
tetur10g05130 comp2127_seq0 ACAGGGACCTCAGAGCTAACTGATAGAATG
tetur10g05130 comp2127_seq0 TACACTCGCTACCTGTGCCTCAAATTCAAG
tetur10g05130 comp2127_seq0 TACCAAGATTGCAGAAACACATCTACAACC
tetur10g05130 comp2127_seq0 ACCAAGATTGCAGAAACACATCTACAACCT
tetur10g05130 comp2127_seq0 TCCTGTTGTTTCATCTCCCGTTATAACTGC
tetur10g05130 comp2127_seq0 ACCCGCCATCTTTATACTATTTGTACCTCT
tetur10g05130 comp2127_seq0 TGGTCCTTCTCAAGGAACGAATTCACTCCC
tetur10g05130 comp2127_seq0 TGTTGTTTCATCTCCCGTTATAACTGCTCC
tetur10g05130 comp2127_seq0 TTCAAGGTACAATGAAGCACAGGGACCTCA
tetur10g05130 comp2127_seq0 ACGAATTCACTCCCTTCTACTAGGGTTAAT
tetur10g05130 comp2127_seq0 TTGGTCCTTCTCAAGGAACGAATTCACTCC
tetur10g05130 comp2127_seq0 TTGTTGGTCCTTCTCAAGGAACGAATTCAC
tetur10g05130 comp2127_seq0 AGCTGCACATGCCTGTCAAGATTGTGAACG
tetur10g05130 comp2127_seq0 AGGAACGAATTCACTCCCTTCTACTAGGGT
tetur10g05130 comp2127_seq0 AGTACAGGTCAATCTAAATCTATCGCCAAC
tetur10g05140 comp2046_seq0 ATCGTCGGTAGAGTTCCTTCGGGTAAGCAT
tetur10g05140 comp2046_seq0 CAACTCTCCAGAAGACGGTGGATACAGTTT
tetur10g05140 comp2046_seq0 CACAATAAAGACCGCTGGAATGGTTAACTG
tetur10g05140 comp2046_seq0 AACTGTCCAATCACGAGAGGATTGTTTATC
tetur10g05140 comp2046_seq0 CCACAATAAAGACCGCTGGAATGGTTAACT
tetur10g05140 comp2046_seq0 CTGTCCAATCACGAGAGGATTGTTTATCAC
tetur10g05140 comp2046_seq0 GAAAGCAGTTACATGGCAGCCCATAGTGGT
tetur10g05140 comp2046_seq0 GAATCGTCGGTAGAGTTCCTTCGGGTAAGC
tetur10g05140 comp2046_seq0 GATTTGGCAACAGCTTACGAATTAGTAGCC
tetur10g05140 comp2046_seq0 GCAACAGCTTACGAATTAGTAGCCAGTATT
tetur10g05140 comp2046_seq0 ACCACAATAAAGACCGCTGGAATGGTTAAC
tetur10g05140 comp2046_seq0 TGATTTGGCAACAGCTTACGAATTAGTAGC
tetur10g05140 comp2046_seq0 TGGCAACAGCTTACGAATTAGTAGCCAGTA
tetur10g05140 comp2046_seq0 TTCTTATCAGACGCACTACGCGAAATGAAA
tetur10g05140 comp2046_seq0 TTTGGCAACAGCTTACGAATTAGTAGCCAG
tetur11g01560 comp1195_seq0 ATCACTCCAGCACCAATTGATTTCCAAACG
tetur11g01560 comp1195_seq0 ATCCAGAATGCTTGGTCCGTCTATAATCGG
tetur11g01560 comp1195_seq0 ATGGGTGCTGCCTAAACACAATCAATTGAC
tetur11g01560 comp1195_seq0 CATCCAGAATGCTTGGTCCGTCTATAATCG
tetur11g01560 comp1195_seq0 GCCTAAACACAATCAATTGACTTGAGAACC
tetur11g01560 comp1195_seq0 GCTGCCTAAACACAATCAATTGACTTGAGA
tetur11g01560 comp1195_seq0 GGATTGGAAAGAGCTTATAGTGACGTTGTT
tetur11g01560 comp1195_seq0 GGTGCTGCCTAAACACAATCAATTGACTTG
tetur11g01560 comp1195_seq0 TATCTAATGGGTGCTGCCTAAACACAATCA
tetur11g01560 comp1195_seq0 TCATCCAGAATGCTTGGTCCGTCTATAATC
tetur11g01560 comp1195_seq0 TCCAGAATGCTTGGTCCGTCTATAATCGGA
tetur11g01560 comp1195_seq0 TGCTGCCTAAACACAATCAATTGACTTGAG
tetur11g01560 comp1195_seq0 TTATCTAATGGGTGCTGCCTAAACACAATC
tetur11g01560 comp1195_seq0 AGGATTGGAAAGAGCTTATAGTGACGTTGT
tetur11g02140 comp4899_seq0 ATCGCCTGCTCCATCTCTATTGTCAAATGG
tetur11g02140 comp4899_seq0 AACCCAATCGAGTGACCTATCATCGCCTGC
tetur11g02140 comp4899_seq0 ATTCGTTGACTTACTACCCAAACAACCAGG
tetur11g02140 comp4899_seq0 CAATCGAGTGACCTATCATCGCCTGCTCCA
tetur11g02140 comp4899_seq0 CAATTCGCATCGGTTAAGATCATCATTGTC
tetur11g02140 comp4899_seq0 CATCGCCTGCTCCATCTCTATTGTCAAATG
tetur11g02140 comp4899_seq0 CCTTTAGGAAATTGGCCAATTCGCATCGGT
tetur11g02140 comp4899_seq0 CGTTGACTTACTACCCAAACAACCAGGGTA
tetur11g02140 comp4899_seq0 CTTGTACCTTACCAACAAGCCTTCGGAATT
tetur11g02140 comp4899_seq0 CTTTCCGAAGCTTTGGTGGACCTCGTAATA
tetur11g02140 comp4899_seq0 GAACCCAATCGAGTGACCTATCATCGCCTG
tetur11g02140 comp4899_seq0 GAACTTGTACCTTACCAACAAGCCTTCGGA
tetur11g02140 comp4899_seq0 GCCTGCTCCATCTCTATTGTCAAATGGGTA
tetur11g02140 comp4899_seq0 GTCTTTCCGAAGCTTTGGTGGACCTCGTAA
tetur11g02140 comp4899_seq0 GTTGACTTACTACCCAAACAACCAGGGTAC
tetur11g02140 comp4899_seq0 TATTCGTTGACTTACTACCCAAACAACCAG
tetur11g02140 comp4899_seq0 TCGCCTGCTCCATCTCTATTGTCAAATGGG
tetur11g02140 comp4899_seq0 ACCCAATCGAGTGACCTATCATCGCCTGCT
tetur11g02140 comp4899_seq0 TGCCGCTGTTTCTGACCCTTCTCTTCCCAA
tetur11g02140 comp4899_seq0 TTCGTTGACTTACTACCCAAACAACCAGGG
tetur11g02140 comp4899_seq0 TTGAACCCAATCGAGTGACCTATCATCGCC
tetur11g02140 comp4899_seq0 ACCTTTAGGAAATTGGCCAATTCGCATCGG
tetur11g02140 comp4899_seq0 TTGACTTACTACCCAAACAACCAGGGTACA
tetur11g02140 comp4899_seq0 TTGTACCTTACCAACAAGCCTTCGGAATTC
tetur11g02140 comp4899_seq0 ACTTGTACCTTACCAACAAGCCTTCGGAAT
tetur11g02140 comp4899_seq0 AGAACTTGTACCTTACCAACAAGCCTTCGG
tetur11g02270 comp2229_seq0 ATCTTAGAGCTCGTGGAAGATCATCTCAAT
tetur11g02270 comp2229_seq0 CATCATTCGAATATCTTAGAGCTCGTGGAA
tetur11g02270 comp2229_seq0 CCTCTGTATGATTAGGACCTCTCCATTGCC
tetur11g02270 comp2229_seq0 CGAATATCTTAGAGCTCGTGGAAGATCATC
tetur11g02270 comp2229_seq0 CTCTGTATGATTAGGACCTCTCCATTGCCG
tetur11g02270 comp2229_seq0 CTGTATGATTAGGACCTCTCCATTGCCGTA
tetur11g02270 comp2229_seq0 CTTAGAGCTCGTGGAAGATCATCTCAATAG
tetur11g02270 comp2229_seq0 AATATCTTAGAGCTCGTGGAAGATCATCTC
tetur11g02270 comp2229_seq0 GAATATCTTAGAGCTCGTGGAAGATCATCT
tetur11g02270 comp2229_seq0 GAGCTCGTGGAAGATCATCTCAATAGGAAT
tetur11g02270 comp2229_seq0 TAGAGCTCGTGGAAGATCATCTCAATAGGA
tetur11g02270 comp2229_seq0 TATCTTAGAGCTCGTGGAAGATCATCTCAA
tetur11g02270 comp2229_seq0 TTAGAGCTCGTGGAAGATCATCTCAATAGG
tetur11g03360 comp1050_seq0 ATGGACACCAAGTGTTGTGGCACTTAGCAT
tetur11g03360 comp1050_seq0 ATTCAAGCTCAGGTTCAGGAACTACCATTC
tetur11g03360 comp1050_seq0 ATTGCGTGGTGGTTCCCATTCAAGCTCAGG
tetur11g03360 comp1050_seq0 AACCTGGTTGTTTCCCTCATCATTGCTAAT
tetur11g03360 comp1050_seq0 CAACCTGGTTGTTTCCCTCATCATTGCTAA
tetur11g03360 comp1050_seq0 CAAGCTCAGGTTCAGGAACTACCATTCCAA
tetur11g03360 comp1050_seq0 CACTTAGCATGGATGTGACAAGTTTGCATT
tetur11g03360 comp1050_seq0 CATAAGTCCTAAAGGAATATCTTGCGAGAC
tetur11g03360 comp1050_seq0 CATGGACACCAAGTGTTGTGGCACTTAGCA
tetur11g03360 comp1050_seq0 CATTGCGTGGTGGTTCCCATTCAAGCTCAG
tetur11g03360 comp1050_seq0 CCAACCTGGTTGTTTCCCTCATCATTGCTA
tetur11g03360 comp1050_seq0 CCATAAGTCCTAAAGGAATATCTTGCGAGA
tetur11g03360 comp1050_seq0 CCTGAACAATCAACTGGTCAACCTGGCAAT
tetur11g03360 comp1050_seq0 CCTGGTTGTTTCCCTCATCATTGCTAATTG
tetur11g03360 comp1050_seq0 GATTAGACCAACCTGGTTGTTTCCCTCATC
tetur11g03360 comp1050_seq0 GCACTTAGCATGGATGTGACAAGTTTGCAT
tetur11g03360 comp1050_seq0 GCATGGACACCAAGTGTTGTGGCACTTAGC
tetur11g03360 comp1050_seq0 GGCACTTAGCATGGATGTGACAAGTTTGCA
tetur11g03360 comp1050_seq0 GTTCCTGAACAATCAACTGGTCAACCTGGC
tetur11g03360 comp1050_seq0 GTTGATTAGACCAACCTGGTTGTTTCCCTC
tetur11g03360 comp1050_seq0 TCAAGCTCAGGTTCAGGAACTACCATTCCA
tetur11g03360 comp1050_seq0 TCATTGCGTGGTGGTTCCCATTCAAGCTCA
tetur11g03360 comp1050_seq0 TCCTGAACAATCAACTGGTCAACCTGGCAA
tetur11g03360 comp1050_seq0 TGAGCAATGAAGTCATAACTCTACAGTGTC
tetur11g03360 comp1050_seq0 TGCATGGACACCAAGTGTTGTGGCACTTAG
tetur11g03360 comp1050_seq0 TTCAAGCTCAGGTTCAGGAACTACCATTCC
tetur11g03360 comp1050_seq0 TTCCTGAACAATCAACTGGTCAACCTGGCA
tetur11g03360 comp1050_seq0 TTGATTAGACCAACCTGGTTGTTTCCCTCA
tetur11g03360 comp1050_seq0 AGCCCATTGATAAATATCGTCCATAAGTCC
tetur11g03670 comp2806_seq0 CACTGAAGCGTAGAACACAATATGAAAGCA
tetur11g03670 comp2806_seq0 CTGAAGCGTAGAACACAATATGAAAGCAAG
tetur11g03670 comp2806_seq0 CTTGGATACAAAGGACTCACGACGAATCAA
tetur11g03670 comp2806_seq0 GAAGCGTAGAACACAATATGAAAGCAAGTC
tetur11g03670 comp2806_seq0 GATACAAAGGACTCACGACGAATCAAGAAA
tetur11g03670 comp2806_seq0 GCGTAGAACACAATATGAAAGCAAGTCAAG
tetur11g03670 comp2806_seq0 GGATACAAAGGACTCACGACGAATCAAGAA
tetur11g03670 comp2806_seq0 ACACTGAAGCGTAGAACACAATATGAAAGC
tetur11g03670 comp2806_seq0 TACTTGGATACAAAGGACTCACGACGAATC
tetur11g03670 comp2806_seq0 TGGATACAAAGGACTCACGACGAATCAAGA
tetur11g03670 comp2806_seq0 TTGGATACAAAGGACTCACGACGAATCAAG
tetur11g03810 comp5489_seq0 CCTTATGAGTGATGATGCTGCTAAAGTGAT
tetur11g03810 comp5489_seq0 CTCTAAATAGACCTGCCATCCTTATGAGTG
tetur11g03810 comp5489_seq0 CTTATGAGTGATGATGCTGCTAAAGTGATC
tetur11g03830 comp4414_seq0 ATCCCACTGACTGCTCTATGAGTCAAGTCT
tetur11g03830 comp4414_seq0 CCACTGACTGCTCTATGAGTCAAGTCTTCT
tetur11g03830 comp4414_seq0 CCAGATAAATTTCCATTCTGAATCCCACTG
tetur11g03830 comp4414_seq0 CCCACTGACTGCTCTATGAGTCAAGTCTTC
tetur11g03830 comp4414_seq0 CTCCAGATAAATTTCCATTCTGAATCCCAC
tetur11g03830 comp4414_seq0 CTGCTCTATGAGTCAAGTCTTCTAGAGCCT
tetur11g03830 comp4414_seq0 AATCCCACTGACTGCTCTATGAGTCAAGTC
tetur11g03830 comp4414_seq0 GCGCTCCAGATAAATTTCCATTCTGAATCC
tetur11g03830 comp4414_seq0 GCTCCAGATAAATTTCCATTCTGAATCCCA
tetur11g03830 comp4414_seq0 GCTCTATGAGTCAAGTCTTCTAGAGCCTGT
tetur11g03830 comp4414_seq0 TGCTCTATGAGTCAAGTCTTCTAGAGCCTG
tetur11g03830 comp4414_seq0 ACTGCTCTATGAGTCAAGTCTTCTAGAGCC
tetur11g03830 comp4414_seq0 AGCGCTCCAGATAAATTTCCATTCTGAATC
tetur11g04530 comp2484_seq0 ATGAGTACACAAGACGATCGTCCCATCATT
tetur11g04530 comp2484_seq0 CAAACGTGAACAATTTGAACAGTGTGGCAC
tetur11g04530 comp2484_seq0 CAATTTGAACAGTGTGGCACTAAGGTCAAA
tetur11g04530 comp2484_seq0 CACAAGACGATCGTCCCATCATTGCCTTTA
tetur11g04530 comp2484_seq0 AAGACGATCGTCCCATCATTGCCTTTAAAC
tetur11g04530 comp2484_seq0 CCCTGAAGCTAGTAAGAAAGGGTTCATGAA
tetur11g04530 comp2484_seq0 CCTGAAGCTAGTAAGAAAGGGTTCATGAAT
tetur11g04530 comp2484_seq0 CGATCGTCCCATCATTGCCTTTAAACTGAA
tetur11g04530 comp2484_seq0 CGTGAACAATTTGAACAGTGTGGCACTAAG
tetur11g04530 comp2484_seq0 CTAGACCCTGAAGCTAGTAAGAAAGGGTTC
tetur11g04530 comp2484_seq0 AAGGGATTTGCTTAATGAGTACACAAGACG
tetur11g04530 comp2484_seq0 CTTAATGAGTACACAAGACGATCGTCCCAT
tetur11g04530 comp2484_seq0 GAACAATTTGAACAGTGTGGCACTAAGGTC
tetur11g04530 comp2484_seq0 GAAGGGATTTGCTTAATGAGTACACAAGAC
tetur11g04530 comp2484_seq0 GACCCTGAAGCTAGTAAGAAAGGGTTCATG
tetur11g04530 comp2484_seq0 GACGATCGTCCCATCATTGCCTTTAAACTG
tetur11g04530 comp2484_seq0 GAGTACACAAGACGATCGTCCCATCATTGC
tetur11g04530 comp2484_seq0 GATCGTCCCATCATTGCCTTTAAACTGAAA
tetur11g04530 comp2484_seq0 AATGAGTACACAAGACGATCGTCCCATCAT
tetur11g04530 comp2484_seq0 GATTTGCTTAATGAGTACACAAGACGATCG
tetur11g04530 comp2484_seq0 GCTTAATGAGTACACAAGACGATCGTCCCA
tetur11g04530 comp2484_seq0 GGATTTGCTTAATGAGTACACAAGACGATC
tetur11g04530 comp2484_seq0 GGGATTTGCTTAATGAGTACACAAGACGAT
tetur11g04530 comp2484_seq0 GGGTGGTTTAAACAGTCATCTTGTAGATTG
tetur11g04530 comp2484_seq0 GTACACAAGACGATCGTCCCATCATTGCCT
tetur11g04530 comp2484_seq0 GTGAACAATTTGAACAGTGTGGCACTAAGG
tetur11g04530 comp2484_seq0 ACACAAGACGATCGTCCCATCATTGCCTTT
tetur11g04530 comp2484_seq0 TAATGAGTACACAAGACGATCGTCCCATCA
tetur11g04530 comp2484_seq0 TAGACCCTGAAGCTAGTAAGAAAGGGTTCA
tetur11g04530 comp2484_seq0 TCGTTAGTACTCATTGATATGACTGTTCGG
tetur11g04530 comp2484_seq0 TGAGTACACAAGACGATCGTCCCATCATTG
tetur11g04530 comp2484_seq0 TGCTTAATGAGTACACAAGACGATCGTCCC
tetur11g04530 comp2484_seq0 TTGCTTAATGAGTACACAAGACGATCGTCC
tetur11g04530 comp2484_seq0 AGACCCTGAAGCTAGTAAGAAAGGGTTCAT
tetur11g04530 comp2484_seq0 AGACGATCGTCCCATCATTGCCTTTAAACT
tetur11g04530 comp2484_seq0 AACAAACGTGAACAATTTGAACAGTGTGGC
tetur11g04530 comp2484_seq0 AGTACACAAGACGATCGTCCCATCATTGCC
tetur11g06150 comp1395_seq0 AACAGCTTCTCTTAAAGCCGCAAGTTTCAT
tetur11g06150 comp1395_seq0 AACATGTCTTTCATGCCGACGCATTGTTGG
tetur11g06150 comp1395_seq0 ATCTACCGTCTCTGAACCATGCAATTACCC
tetur11g06150 comp1395_seq0 ATGCAATTACCCGTGCTCTGACCGCTTCAT
tetur11g06150 comp1395_seq0 ATGGAGAAAGCGAACAACAAAGTTAACCTG
tetur11g06150 comp1395_seq0 ATTACCCGTGCTCTGACCGCTTCATTGCTT
tetur11g06150 comp1395_seq0 ATTCAGGTTCCTTGAACTGTTGAAGAAAGC
tetur11g06150 comp1395_seq0 CAAGTCTCATGGAGAAAGCGAACAACAAAG
tetur11g06150 comp1395_seq0 CAATCACGTTCTGCAAAGCTTCCCGTTCCC
tetur11g06150 comp1395_seq0 CAATCTACCGTCTCTGAACCATGCAATTAC
tetur11g06150 comp1395_seq0 CAATTAACATTGACCCAGAAGTTGCTGCTG
tetur11g06150 comp1395_seq0 CAATTACCCGTGCTCTGACCGCTTCATTGC
tetur11g06150 comp1395_seq0 CACCAGCATTTGATGGTTTCAAGTTTCTCT
tetur11g06150 comp1395_seq0 CACTTGAATAAACAGCTTCTCTTAAAGCCG
tetur11g06150 comp1395_seq0 CAGCTTCTCTTAAAGCCGCAAGTTTCATCA
tetur11g06150 comp1395_seq0 CAGGTTCCTTGAACTGTTGAAGAAAGCCAG
tetur11g06150 comp1395_seq0 CATGCAATTACCCGTGCTCTGACCGCTTCA
tetur11g06150 comp1395_seq0 CATGGAGAAAGCGAACAACAAAGTTAACCT
tetur11g06150 comp1395_seq0 CATGTCTTTCATGCCGACGCATTGTTGGGC
tetur11g06150 comp1395_seq0 CATTCAGGTTCCTTGAACTGTTGAAGAAAG
tetur11g06150 comp1395_seq0 CATTCTTCAAGACAGTTAGATCTCTTGGCA
tetur11g06150 comp1395_seq0 CCCGTTCCCGTTCTTAGTCTTGTTCTTGTT
tetur11g06150 comp1395_seq0 CCCGTTCTTAGTCTTGTTCTTGTTCGTGGT
tetur11g06150 comp1395_seq0 CCGTCTCTGAACCATGCAATTACCCGTGCT
tetur11g06150 comp1395_seq0 CCGTTCCCGTTCTTAGTCTTGTTCTTGTTC
tetur11g06150 comp1395_seq0 CCGTTCTTAGTCTTGTTCTTGTTCGTGGTC
tetur11g06150 comp1395_seq0 CCTAATTGCGTTCTGAGGACAGGCGGTGTT
tetur11g06150 comp1395_seq0 CCTTGAACTGTTGAAGAAAGCCAGTAAGCC
tetur11g06150 comp1395_seq0 CCTTGATCGTGGCCTTGTTCTTTCATCTCT
tetur11g06150 comp1395_seq0 AAGCCGCAAGTTTCATCATGGACACAATCT
tetur11g06150 comp1395_seq0 AAACTTCAATCTACCGTCTCTGAACCATGC
tetur11g06150 comp1395_seq0 CGTCTCTGAACCATGCAATTACCCGTGCTC
tetur11g06150 comp1395_seq0 CGTTCCCGTTCTTAGTCTTGTTCTTGTTCG
tetur11g06150 comp1395_seq0 CGTTCTTAGTCTTGTTCTTGTTCGTGGTCT
tetur11g06150 comp1395_seq0 CTAATTGCGTTCTGAGGACAGGCGGTGTTA
tetur11g06150 comp1395_seq0 CTACCGTCTCTGAACCATGCAATTACCCGT
tetur11g06150 comp1395_seq0 CTCGAGCTGATGTAAACCGAGATTATCGTA
tetur11g06150 comp1395_seq0 CTCTCGAGCTGATGTAAACCGAGATTATCG
tetur11g06150 comp1395_seq0 CTCTGAACCATGCAATTACCCGTGCTCTGA
tetur11g06150 comp1395_seq0 CTCTTAAAGCCGCAAGTTTCATCATGGACA
tetur11g06150 comp1395_seq0 CTCTTGGCAAACGGATAATCTTTGCTACCA
tetur11g06150 comp1395_seq0 CTCTTTCAATCACGTTCTGCAAAGCTTCCC
tetur11g06150 comp1395_seq0 AAGTCTCATGGAGAAAGCGAACAACAAAGT
tetur11g06150 comp1395_seq0 CTTCAATCTACCGTCTCTGAACCATGCAAT
tetur11g06150 comp1395_seq0 CTTCATTGCTTCTTGATTTCATTTGCGCAG
tetur11g06150 comp1395_seq0 CTTCTCTTAAAGCCGCAAGTTTCATCATGG
tetur11g06150 comp1395_seq0 CTTGAACTGTTGAAGAAAGCCAGTAAGCCA
tetur11g06150 comp1395_seq0 CTTGAATAAACAGCTTCTCTTAAAGCCGCA
tetur11g06150 comp1395_seq0 CTTGATCGTGGCCTTGTTCTTTCATCTCTT
tetur11g06150 comp1395_seq0 CTTGGCAAACGGATAATCTTTGCTACCAAT
tetur11g06150 comp1395_seq0 CTTTCAATCACGTTCTGCAAAGCTTCCCGT
tetur11g06150 comp1395_seq0 GAACTGTTGAAGAAAGCCAGTAAGCCAAAT
tetur11g06150 comp1395_seq0 GAATAAACAGCTTCTCTTAAAGCCGCAAGT
tetur11g06150 comp1395_seq0 GACATTCAGGTTCCTTGAACTGTTGAAGAA
tetur11g06150 comp1395_seq0 GAGACATTCAGGTTCCTTGAACTGTTGAAG
tetur11g06150 comp1395_seq0 AATCTACCGTCTCTGAACCATGCAATTACC
tetur11g06150 comp1395_seq0 GATGTCATCTGGTTCTTCTAATTTGAAGCC
tetur11g06150 comp1395_seq0 GCAATTACCCGTGCTCTGACCGCTTCATTG
tetur11g06150 comp1395_seq0 AAAGCCGCAAGTTTCATCATGGACACAATC
tetur11g06150 comp1395_seq0 GCGAACAACAAAGTTAACCTGTAAAGGATG
tetur11g06150 comp1395_seq0 AATTACCCGTGCTCTGACCGCTTCATTGCT
tetur11g06150 comp1395_seq0 GCTTCATTGCTTCTTGATTTCATTTGCGCA
tetur11g06150 comp1395_seq0 GCTTCTCTTAAAGCCGCAAGTTTCATCATG
tetur11g06150 comp1395_seq0 GGAGAAAGCGAACAACAAAGTTAACCTGTA
tetur11g06150 comp1395_seq0 GGTTCCTTGAACTGTTGAAGAAAGCCAGTA
tetur11g06150 comp1395_seq0 GTCAAGTCTCATGGAGAAAGCGAACAACAA
tetur11g06150 comp1395_seq0 GTCTCATGGAGAAAGCGAACAACAAAGTTA
tetur11g06150 comp1395_seq0 GTCTCTGAACCATGCAATTACCCGTGCTCT
tetur11g06150 comp1395_seq0 GTCTTTCATGCCGACGCATTGTTGGGCATA
tetur11g06150 comp1395_seq0 GTGCTCTGACCGCTTCATTGCTTCTTGATT
tetur11g06150 comp1395_seq0 ACACCAGCATTTGATGGTTTCAAGTTTCTC
tetur11g06150 comp1395_seq0 GTGGCCTTGATCGTGGCCTTGTTCTTTCAT
tetur11g06150 comp1395_seq0 GTTCCCGTTCTTAGTCTTGTTCTTGTTCGT
tetur11g06150 comp1395_seq0 GTTCCTTGAACTGTTGAAGAAAGCCAGTAA
tetur11g06150 comp1395_seq0 GTTTCTCTTTCAATCACGTTCTGCAAAGCT
tetur11g06150 comp1395_seq0 TAAACAGCTTCTCTTAAAGCCGCAAGTTTC
tetur11g06150 comp1395_seq0 ACAGCTTCTCTTAAAGCCGCAAGTTTCATC
tetur11g06150 comp1395_seq0 TACCGTCTCTGAACCATGCAATTACCCGTG
tetur11g06150 comp1395_seq0 ACATGTCTTTCATGCCGACGCATTGTTGGG
tetur11g06150 comp1395_seq0 TCAAGTCTCATGGAGAAAGCGAACAACAAA
tetur11g06150 comp1395_seq0 TCAATCACGTTCTGCAAAGCTTCCCGTTCC
tetur11g06150 comp1395_seq0 TCAATCTACCGTCTCTGAACCATGCAATTA
tetur11g06150 comp1395_seq0 TCAGGTTCCTTGAACTGTTGAAGAAAGCCA
tetur11g06150 comp1395_seq0 TCATGGAGAAAGCGAACAACAAAGTTAACC
tetur11g06150 comp1395_seq0 TCATTGCTTCTTGATTTCATTTGCGCAGCG
tetur11g06150 comp1395_seq0 TCCCGTTCTTAGTCTTGTTCTTGTTCGTGG
tetur11g06150 comp1395_seq0 TCCTTGAACTGTTGAAGAAAGCCAGTAAGC
tetur11g06150 comp1395_seq0 TCTACCGTCTCTGAACCATGCAATTACCCG
tetur11g06150 comp1395_seq0 TCTCTGAACCATGCAATTACCCGTGCTCTG
tetur11g06150 comp1395_seq0 TCTCTTAAAGCCGCAAGTTTCATCATGGAC
tetur11g06150 comp1395_seq0 TCTCTTTCAATCACGTTCTGCAAAGCTTCC
tetur11g06150 comp1395_seq0 TCTGAACCATGCAATTACCCGTGCTCTGAC
tetur11g06150 comp1395_seq0 TCTTAAAGCCGCAAGTTTCATCATGGACAC
tetur11g06150 comp1395_seq0 TCTTCAAGACAGTTAGATCTCTTGGCAAAC
tetur11g06150 comp1395_seq0 TCTTGGCAAACGGATAATCTTTGCTACCAA
tetur11g06150 comp1395_seq0 TCTTTCAATCACGTTCTGCAAAGCTTCCCG
tetur11g06150 comp1395_seq0 TGAACTGTTGAAGAAAGCCAGTAAGCCAAA
tetur11g06150 comp1395_seq0 TGAATAAACAGCTTCTCTTAAAGCCGCAAG
tetur11g06150 comp1395_seq0 ACCATGCAATTACCCGTGCTCTGACCGCTT
tetur11g06150 comp1395_seq0 TGGCCTTGATCGTGGCCTTGTTCTTTCATC
tetur11g06150 comp1395_seq0 TGTCAAGTCTCATGGAGAAAGCGAACAACA
tetur11g06150 comp1395_seq0 ACCGCTTCATTGCTTCTTGATTTCATTTGC
tetur11g06150 comp1395_seq0 ACCGTCTCTGAACCATGCAATTACCCGTGC
tetur11g06150 comp1395_seq0 TTACCCGTGCTCTGACCGCTTCATTGCTTC
tetur11g06150 comp1395_seq0 TTCAATCACGTTCTGCAAAGCTTCCCGTTC
tetur11g06150 comp1395_seq0 TTCAGGTTCCTTGAACTGTTGAAGAAAGCC
tetur11g06150 comp1395_seq0 TTCATTGCTTCTTGATTTCATTTGCGCAGC
tetur11g06150 comp1395_seq0 TTCCCGTTCTTAGTCTTGTTCTTGTTCGTG
tetur11g06150 comp1395_seq0 TTCCTTGAACTGTTGAAGAAAGCCAGTAAG
tetur11g06150 comp1395_seq0 TTCTCTTAAAGCCGCAAGTTTCATCATGGA
tetur11g06150 comp1395_seq0 TTCTTAGTCTTGTTCTTGTTCGTGGTCTAG
tetur11g06150 comp1395_seq0 TTGAACTGTTGAAGAAAGCCAGTAAGCCAA
tetur11g06150 comp1395_seq0 TTGTCAAGTCTCATGGAGAAAGCGAACAAC
tetur11g06150 comp1395_seq0 TTTGCCAGCATTATGCAGGGAATTAGTTAC
tetur11g06150 comp1395_seq0 TTTGTCAAGTCTCATGGAGAAAGCGAACAA
tetur11g06150 comp1395_seq0 ACTTGAATAAACAGCTTCTCTTAAAGCCGC
tetur11g06150 comp1395_seq0 AGCTTCTCTTAAAGCCGCAAGTTTCATCAT
tetur11g06150 comp1395_seq0 AGGTTCCTTGAACTGTTGAAGAAAGCCAGT
tetur11g06150 comp1395_seq0 AGTCTCATGGAGAAAGCGAACAACAAAGTT
tetur12g00260 comp2574_seq0 ATAATCAAGGCAGCTCATTCGTTGGACACT
tetur12g00260 comp2574_seq0 ATCACAATGGATTGACTGGCGAATCATCTT
tetur12g00260 comp2574_seq0 ATCCAGGATAATCAAGGCAGCTCATTCGTT
tetur12g00260 comp2574_seq0 ATCCTAACCGTGGTGATGTTAAACTAGCTC
tetur12g00260 comp2574_seq0 ATCTGCCTTGGATGCAGCTAGCTATCGAAT
tetur12g00260 comp2574_seq0 AACCTCGATCAGATGAAAGTCAAATCTCAG
tetur12g00260 comp2574_seq0 CAACTCATCTGCTCTACAATCCTAACCGTG
tetur12g00260 comp2574_seq0 CAATGGATTGACTGGCGAATCATCTTTGTG
tetur12g00260 comp2574_seq0 CACAATGGATTGACTGGCGAATCATCTTTG
tetur12g00260 comp2574_seq0 AACTCATCTGCTCTACAATCCTAACCGTGG
tetur12g00260 comp2574_seq0 CAGGATAATCAAGGCAGCTCATTCGTTGGA
tetur12g00260 comp2574_seq0 CATTGCGATCCAGGATAATCAAGGCAGCTC
tetur12g00260 comp2574_seq0 CCAGGATAATCAAGGCAGCTCATTCGTTGG
tetur12g00260 comp2574_seq0 CCGATCACAATGGATTGACTGGCGAATCAT
tetur12g00260 comp2574_seq0 CCTAACCGTGGTGATGTTAAACTAGCTCAA
tetur12g00260 comp2574_seq0 CCTCGATCAGATGAAAGTCAAATCTCAGCA
tetur12g00260 comp2574_seq0 CCTTGGATGCAGCTAGCTATCGAATCAGTT
tetur12g00260 comp2574_seq0 CGATCACAATGGATTGACTGGCGAATCATC
tetur12g00260 comp2574_seq0 CGATCCAGGATAATCAAGGCAGCTCATTCG
tetur12g00260 comp2574_seq0 CTATTTAAATCTGCCTTGGATGCAGCTAGC
tetur12g00260 comp2574_seq0 CTGCCTTGGATGCAGCTAGCTATCGAATCA
tetur12g00260 comp2574_seq0 CTTGGATGCAGCTAGCTATCGAATCAGTTT
tetur12g00260 comp2574_seq0 GAACCTCGATCAGATGAAAGTCAAATCTCA
tetur12g00260 comp2574_seq0 GACACAATGATGGAAGTACAACAAGCAATC
tetur12g00260 comp2574_seq0 GACTTTCTCATCGCTAACTGTTGAAACTCA
tetur12g00260 comp2574_seq0 AATCCTAACCGTGGTGATGTTAAACTAGCT
tetur12g00260 comp2574_seq0 GATAATCAAGGCAGCTCATTCGTTGGACAC
tetur12g00260 comp2574_seq0 GATCACAATGGATTGACTGGCGAATCATCT
tetur12g00260 comp2574_seq0 GATCAGGCGAAAGCTCTAGAAGCCTATCTA
tetur12g00260 comp2574_seq0 GATCCAGGATAATCAAGGCAGCTCATTCGT
tetur12g00260 comp2574_seq0 GCCCTCTATTAACCTCATTGACAAATCTCT
tetur12g00260 comp2574_seq0 GCCTTGGATGCAGCTAGCTATCGAATCAGT
tetur12g00260 comp2574_seq0 GCGATCCAGGATAATCAAGGCAGCTCATTC
tetur12g00260 comp2574_seq0 GGAAGTACAACAAGCAATCAAGTAAATCCC
tetur12g00260 comp2574_seq0 GGACTTTCTCATCGCTAACTGTTGAAACTC
tetur12g00260 comp2574_seq0 GGATAATCAAGGCAGCTCATTCGTTGGACA
tetur12g00260 comp2574_seq0 GGATCAGGCGAAAGCTCTAGAAGCCTATCT
tetur12g00260 comp2574_seq0 GGTACCGATCACAATGGATTGACTGGCGAA
tetur12g00260 comp2574_seq0 ACAACTCATCTGCTCTACAATCCTAACCGT
tetur12g00260 comp2574_seq0 GTACCGATCACAATGGATTGACTGGCGAAT
tetur12g00260 comp2574_seq0 GTAGAAGGGAGGAAACAGCTGAATAATCTT
tetur12g00260 comp2574_seq0 ACAATGGATTGACTGGCGAATCATCTTTGT
tetur12g00260 comp2574_seq0 GTCGGTCCAGTGATTTGATAATCGAAGGAA
tetur12g00260 comp2574_seq0 TAAATCTGCCTTGGATGCAGCTAGCTATCG
tetur12g00260 comp2574_seq0 TACCGATCACAATGGATTGACTGGCGAATC
tetur12g00260 comp2574_seq0 TCAGGCGAAAGCTCTAGAAGCCTATCTAAA
tetur12g00260 comp2574_seq0 TCCAGGATAATCAAGGCAGCTCATTCGTTG
tetur12g00260 comp2574_seq0 TCCTAACCGTGGTGATGTTAAACTAGCTCA
tetur12g00260 comp2574_seq0 TCTGCCTTGGATGCAGCTAGCTATCGAATC
tetur12g00260 comp2574_seq0 TGCCCTCTATTAACCTCATTGACAAATCTC
tetur12g00260 comp2574_seq0 TGCCTCTCACAAGAGTTAATCTCTAGACAC
tetur12g00260 comp2574_seq0 TGCCTTGGATGCAGCTAGCTATCGAATCAG
tetur12g00260 comp2574_seq0 TGGATCAGGCGAAAGCTCTAGAAGCCTATC
tetur12g00260 comp2574_seq0 TGGTACCGATCACAATGGATTGACTGGCGA
tetur12g00260 comp2574_seq0 TGTCGGTCCAGTGATTTGATAATCGAAGGA
tetur12g00260 comp2574_seq0 TTAAATCTGCCTTGGATGCAGCTAGCTATC
tetur12g00260 comp2574_seq0 ACCTCGATCAGATGAAAGTCAAATCTCAGC
tetur12g00260 comp2574_seq0 TTGCCTCTCACAAGAGTTAATCTCTAGACA
tetur12g00260 comp2574_seq0 TTGGACTTTCTCATCGCTAACTGTTGAAAC
tetur12g00260 comp2574_seq0 TTGGTACCGATCACAATGGATTGACTGGCG
tetur12g00260 comp2574_seq0 TTGTCGGTCCAGTGATTTGATAATCGAAGG
tetur12g00260 comp2574_seq0 AACAACTCATCTGCTCTACAATCCTAACCG
tetur12g00260 comp2574_seq0 AGGATAATCAAGGCAGCTCATTCGTTGGAC
tetur12g01420 comp3614_seq0 ATAACAACCCTGGAACCGCTCTAAGCAAAG
tetur12g01420 comp3614_seq0 CGGTTTCCTGTCTTCCAATGGAGTTGAGAA
tetur12g01420 comp3614_seq0 AAGTGTTTACGGTTTCCTGTCTTCCAATGG
tetur12g01420 comp3614_seq0 GAATTATAACAACCCTGGAACCGCTCTAAG
tetur12g01420 comp3614_seq0 GGTTTCCTGTCTTCCAATGGAGTTGAGAAA
tetur12g01420 comp3614_seq0 GTGTTTACGGTTTCCTGTCTTCCAATGGAG
tetur12g01420 comp3614_seq0 GTTTACGGTTTCCTGTCTTCCAATGGAGTT
tetur12g01420 comp3614_seq0 TAACAACCCTGGAACCGCTCTAAGCAAAGC
tetur12g01420 comp3614_seq0 TACGGTTTCCTGTCTTCCAATGGAGTTGAG
tetur12g01420 comp3614_seq0 AAAGTGTTTACGGTTTCCTGTCTTCCAATG
tetur12g01420 comp3614_seq0 TTACGGTTTCCTGTCTTCCAATGGAGTTGA
tetur12g01420 comp3614_seq0 TTATAACAACCCTGGAACCGCTCTAAGCAA
tetur12g01420 comp3614_seq0 TTTACGGTTTCCTGTCTTCCAATGGAGTTG
tetur12g03790 comp732_seq0 CATAATAACGACCCATAACGGTTGCAAGTG
tetur12g03790 comp732_seq0 CATGGCATAATAACGACCCATAACGGTTGC
tetur12g03790 comp732_seq0 CCATGGCATAATAACGACCCATAACGGTTG
tetur12g03790 comp732_seq0 GAGTAACATTGAGATGGAATTGGAACAACC
tetur12g03790 comp732_seq0 GATGGAATTGGAACAACCAACTTTAAAGGG
tetur12g03790 comp732_seq0 GCATAATAACGACCCATAACGGTTGCAAGT
tetur12g03790 comp732_seq0 GGCATAATAACGACCCATAACGGTTGCAAG
tetur12g03790 comp732_seq0 GTCCTGTCATATCGGCAGGAATGGGAATAC
tetur12g03790 comp732_seq0 TGGCATAATAACGACCCATAACGGTTGCAA
tetur12g03790 comp732_seq0 TGTCCTGTCATATCGGCAGGAATGGGAATA
tetur12g03790 comp732_seq0 TTTCTGTCTCGAAGTTACGTCGTAAACCAA
tetur12g03800 comp3451_seq0 CAACCCAACTGATTCCCGATTCAGCTATAT
tetur12g03800 comp3451_seq0 CTCATGGAAATCTGCTCAAGATCTTATTGC
tetur12g03800 comp3451_seq0 GAAGGCCTTTCGGACCATGGATTTGGTTCA
tetur12g03800 comp3451_seq0 GCCGGTATCTCAACCCAACTGATTCCCGAT
tetur12g03800 comp3451_seq0 GCTCATGGAAATCTGCTCAAGATCTTATTG
tetur13g00870 comp2933_seq0 ATTCTGATAAGACACCATATGGAAGCCTGC
tetur13g00870 comp2933_seq0 CACTCGAAGGCTTGCGAGTGATTCAATGTG
tetur13g00870 comp2933_seq0 CATGCTGTTACAAGTTACTAAATTGTCGCC
tetur13g00870 comp2933_seq0 AAACGTATTCTTCTCTGAACCGTCTGAACG
tetur13g00870 comp2933_seq0 CGTCTAGAAGGTGAGTTGATTTAAGCGGAT
tetur13g00870 comp2933_seq0 CTAGAAGGTGAGTTGATTTAAGCGGATCCA
tetur13g00870 comp2933_seq0 CTCGAAGGCTTGCGAGTGATTCAATGTGGA
tetur13g00870 comp2933_seq0 CTGATAAGACACCATATGGAAGCCTGCTAA
tetur13g00870 comp2933_seq0 GATAAGACACCATATGGAAGCCTGCTAATT
tetur13g00870 comp2933_seq0 GCATGCTGTTACAAGTTACTAAATTGTCGC
tetur13g00870 comp2933_seq0 GCCGTTGAATCAATCAATTTCTCTTTCAGC
tetur13g00870 comp2933_seq0 GGAAGCCTGCTAATTTAATCATATCGGCAA
tetur13g00870 comp2933_seq0 GGCATGCTGTTACAAGTTACTAAATTGTCG
tetur13g00870 comp2933_seq0 GTCTAGAAGGTGAGTTGATTTAAGCGGATC
tetur13g00870 comp2933_seq0 TCGAAGGCTTGCGAGTGATTCAATGTGGAC
tetur13g00870 comp2933_seq0 TCTAGAAGGTGAGTTGATTTAAGCGGATCC
tetur13g00870 comp2933_seq0 TCTCTTTCAGCGTAGAACTAGATTCAGACA
tetur13g00870 comp2933_seq0 TCTGATAAGACACCATATGGAAGCCTGCTA
tetur13g00870 comp2933_seq0 ACTCGAAGGCTTGCGAGTGATTCAATGTGG
tetur13g00870 comp2933_seq0 AAATGTCGATCACTATCACTCGAAGGCTTG
tetur13g02810 comp7153_seq0 GAGGTCATTTATGCATCACTAACTAACCCT
tetur13g02810 comp7153_seq0 TGAGGTCATTTATGCATCACTAACTAACCC
tetur13g03700 comp660_seq0 ATTGGGCACCATATCAAATCACTTCTTCAG
tetur13g03700 comp660_seq0 CAACAGGTAACCCGATTTGGCTTTCAATGT
tetur13g03700 comp660_seq0 CGAACCTCTCAATCACCATGCAAAGCCATC
tetur13g03700 comp660_seq0 CGTCAATAAGATCCCTATCACTCGAGCCAG
tetur13g03700 comp660_seq0 CTGCAACAGGTAACCCGATTTGGCTTTCAA
tetur13g03700 comp660_seq0 GCAACAGGTAACCCGATTTGGCTTTCAATG
tetur13g03700 comp660_seq0 GCCTAAATATCAGTATCAATCGCGAACCTC
tetur13g03700 comp660_seq0 GGGCACCATATCAAATCACTTCTTCAGGAA
tetur13g03700 comp660_seq0 GTAGCCTAAATATCAGTATCAATCGCGAAC
tetur13g03700 comp660_seq0 GTCAATAAGATCCCTATCACTCGAGCCAGT
tetur13g03700 comp660_seq0 GTTCATCAAGGTAATGCTAATTGGGCACCA
tetur13g03700 comp660_seq0 TAGCCTAAATATCAGTATCAATCGCGAACC
tetur13g03700 comp660_seq0 TCAATAAGATCCCTATCACTCGAGCCAGTC
tetur13g03700 comp660_seq0 TCATCAAGGTAATGCTAATTGGGCACCATA
tetur13g03700 comp660_seq0 TCGAGCCAGTCCAGATCGTTTCCGATGCTA
tetur13g03700 comp660_seq0 TGGGCACCATATCAAATCACTTCTTCAGGA
tetur13g03700 comp660_seq0 TGTTCATCAAGGTAATGCTAATTGGGCACC
tetur13g03700 comp660_seq0 TTGGGCACCATATCAAATCACTTCTTCAGG
tetur13g03700 comp660_seq0 AGCCTAAATATCAGTATCAATCGCGAACCT
tetur13g04766 comp1795_seq0 GAGCTTACTGCAACCAGTGGAGAAGGAAGT
tetur13g04766 comp1795_seq0 GCTTACTGCAACCAGTGGAGAAGGAAGTGA
tetur13g04766 comp1795_seq0 TGAGCTTACTGCAACCAGTGGAGAAGGAAG
tetur13g04766 comp1795_seq0 AGCTTACTGCAACCAGTGGAGAAGGAAGTG
tetur14g00280 comp2243_seq0 ATGTCTTCTATCGGAACGAGCGTTGGAAAT
tetur14g00280 comp2243_seq0 CGTATTATTGAGGTGCAATGTCTTCTATCG
tetur14g00280 comp2243_seq0 GTCTTCTATCGGAACGAGCGTTGGAAATTT
tetur14g01440 comp3516_seq0 CAGCCCGAACCAAATGGCCGATTAACATTA
tetur14g01440 comp3516_seq0 AAGCTGAGTAGAATCTTCGATAATACCACG
tetur14g01440 comp3516_seq0 GCATCTCTTTCAGATTTATCCATCGTCGTA
tetur14g01440 comp3516_seq0 GCCCGAACCAAATGGCCGATTAACATTATG
tetur14g01440 comp3516_seq0 GGCATCTCTTTCAGATTTATCCATCGTCGT
tetur14g01440 comp3516_seq0 GGTCACTTGTACCAATCGCGTCAACCTTTG
tetur14g01440 comp3516_seq0 ACAGCCCGAACCAAATGGCCGATTAACATT
tetur14g01440 comp3516_seq0 TGGCATCTCTTTCAGATTTATCCATCGTCG
tetur14g01440 comp3516_seq0 AGCCCGAACCAAATGGCCGATTAACATTAT
tetur14g01630 comp799_seq0 ATGGGCCTGAGTCTTATTTGACAAAGGAAC
tetur14g01630 comp799_seq0 GGGCCTGAGTCTTATTTGACAAAGGAACAA
tetur14g01630 comp799_seq0 TGGGCCTGAGTCTTATTTGACAAAGGAACA
tetur14g01650 comp313_seq0 AACAGCCTAGTTGTCGCGCTAACCATCTTG
tetur14g01650 comp313_seq0 CAACAGCCTAGTTGTCGCGCTAACCATCTT
tetur14g01650 comp313_seq0 CAAGTCCATTGTCCAGTCCCACCATCGCAA
tetur14g01650 comp313_seq0 CACTTCGCCCGCTAATCATCAAGTCCATTG
tetur14g01650 comp313_seq0 CAGCCTAGTTGTCGCGCTAACCATCTTGGT
tetur14g01650 comp313_seq0 CCTAGTTGTCGCGCTAACCATCTTGGTGTG
tetur14g01650 comp313_seq0 CTGGTGTCGCAGTTAACAACAGCCTAGTTG
tetur14g01650 comp313_seq0 GCCAATCCAAAGGATATTGTTGCAACTGTT
tetur14g01650 comp313_seq0 GCTGGTGTCGCAGTTAACAACAGCCTAGTT
tetur14g01650 comp313_seq0 GGCCAATCCAAAGGATATTGTTGCAACTGT
tetur14g01650 comp313_seq0 ACAGCCTAGTTGTCGCGCTAACCATCTTGG
tetur14g01650 comp313_seq0 TCAAGTCCATTGTCCAGTCCCACCATCGCA
tetur14g01650 comp313_seq0 ACTTCGCCCGCTAATCATCAAGTCCATTGT
tetur14g01650 comp313_seq0 AGCCTAGTTGTCGCGCTAACCATCTTGGTG
tetur14g01800 comp205_seq0 ATATCGCTCTTGATGGTGCCAATCCTTCTG
tetur14g01800 comp205_seq0 ATCCGGTGAAAGAAGGAGATTGACAGTCTT
tetur14g01800 comp205_seq0 ATCGCTCTTGATGGTGCCAATCCTTCTGCT
tetur14g01800 comp205_seq0 CACGTAAAGAGGGAGATATCGCTCTTGATG
tetur14g01800 comp205_seq0 CATCCGGTGAAAGAAGGAGATTGACAGTCT
tetur14g01800 comp205_seq0 CCGGTGAAAGAAGGAGATTGACAGTCTTGT
tetur14g01800 comp205_seq0 CCTCTTATTTCATCCGGTGAAAGAAGGAGA
tetur14g01800 comp205_seq0 CGCTCTTGATGGTGCCAATCCTTCTGCTGA
tetur14g01800 comp205_seq0 CGGTGAAAGAAGGAGATTGACAGTCTTGTT
tetur14g01800 comp205_seq0 CGTAAAGAGGGAGATATCGCTCTTGATGGT
tetur14g01800 comp205_seq0 CTCTTATTTCATCCGGTGAAAGAAGGAGAT
tetur14g01800 comp205_seq0 CTCTTGATGGTGCCAATCCTTCTGCTGAAG
tetur14g01800 comp205_seq0 CTTATTTCATCCGGTGAAAGAAGGAGATTG
tetur14g01800 comp205_seq0 GAGATATCGCTCTTGATGGTGCCAATCCTT
tetur14g01800 comp205_seq0 GATATCGCTCTTGATGGTGCCAATCCTTCT
tetur14g01800 comp205_seq0 GCTCTTGATGGTGCCAATCCTTCTGCTGAA
tetur14g01800 comp205_seq0 GGAGATATCGCTCTTGATGGTGCCAATCCT
tetur14g01800 comp205_seq0 GGGAGATATCGCTCTTGATGGTGCCAATCC
tetur14g01800 comp205_seq0 GGTGAAAGAAGGAGATTGACAGTCTTGTTT
tetur14g01800 comp205_seq0 GTAAAGAGGGAGATATCGCTCTTGATGGTG
tetur14g01800 comp205_seq0 ACACGTAAAGAGGGAGATATCGCTCTTGAT
tetur14g01800 comp205_seq0 GTTACACGTAAAGAGGGAGATATCGCTCTT
tetur14g01800 comp205_seq0 TAAAGAGGGAGATATCGCTCTTGATGGTGC
tetur14g01800 comp205_seq0 TACACGTAAAGAGGGAGATATCGCTCTTGA
tetur14g01800 comp205_seq0 TATCGCTCTTGATGGTGCCAATCCTTCTGC
tetur14g01800 comp205_seq0 TATTTCATCCGGTGAAAGAAGGAGATTGAC
tetur14g01800 comp205_seq0 TCATCCGGTGAAAGAAGGAGATTGACAGTC
tetur14g01800 comp205_seq0 TCCGGTGAAAGAAGGAGATTGACAGTCTTG
tetur14g01800 comp205_seq0 TCGCTCTTGATGGTGCCAATCCTTCTGCTG
tetur14g01800 comp205_seq0 TTACACGTAAAGAGGGAGATATCGCTCTTG
tetur14g01800 comp205_seq0 ACCTCTTATTTCATCCGGTGAAAGAAGGAG
tetur14g01800 comp205_seq0 TTTCATCCGGTGAAAGAAGGAGATTGACAG
tetur14g01800 comp205_seq0 ACGTAAAGAGGGAGATATCGCTCTTGATGG
tetur14g01800 comp205_seq0 AGATATCGCTCTTGATGGTGCCAATCCTTC
tetur14g01910 comp2370_seq0 ATCCGCTAATTTCATCACCTTGACCATCGC
tetur14g01910 comp2370_seq0 AACCACCTGAGATTGCACGAGTAACAAAGC
tetur14g01910 comp2370_seq0 CAAGTCTAACGGTGGTTTGATCCGCTAATT
tetur14g01910 comp2370_seq0 CCACCTGAGATTGCACGAGTAACAAAGCTC
tetur14g01910 comp2370_seq0 GAACCACCTGAGATTGCACGAGTAACAAAG
tetur14g01910 comp2370_seq0 GATCCGCTAATTTCATCACCTTGACCATCG
tetur14g01910 comp2370_seq0 ACAAGTCTAACGGTGGTTTGATCCGCTAAT
tetur14g01910 comp2370_seq0 TACAAGTCTAACGGTGGTTTGATCCGCTAA
tetur14g01910 comp2370_seq0 ACCACCTGAGATTGCACGAGTAACAAAGCT
tetur14g01910 comp2370_seq0 TGATCCGCTAATTTCATCACCTTGACCATC
tetur14g01910 comp2370_seq0 TTACAAGTCTAACGGTGGTTTGATCCGCTA
tetur14g02670 comp1556_seq2 CAAAGAGAACTGAAAGAGACAACACATGCT
tetur14g02670 comp1556_seq2 AACTGAAAGAGACAACACATGCTCGGGCAT
tetur14g02670 comp1556_seq2 AAGAGAACTGAAAGAGACAACACATGCTCG
tetur14g02670 comp1556_seq2 AAGAGACAACACATGCTCGGGCATGTCTCT
tetur14g02670 comp1556_seq2 CCCATCCTTTGTTACAAAGAGAACTGAAAG
tetur14g02670 comp1556_seq2 CTGAAAGAGACAACACATGCTCGGGCATGT
tetur14g02670 comp1556_seq2 AAAGAGAACTGAAAGAGACAACACATGCTC
tetur14g02670 comp1556_seq2 GAAAGAGACAACACATGCTCGGGCATGTCT
tetur14g02670 comp1556_seq2 GAACTGAAAGAGACAACACATGCTCGGGCA
tetur14g02670 comp1556_seq2 GAGAACTGAAAGAGACAACACATGCTCGGG
tetur14g02670 comp1556_seq2 GAGACAACACATGCTCGGGCATGTCTCTTA
tetur14g02670 comp1556_seq2 ACAAAGAGAACTGAAAGAGACAACACATGC
tetur14g02670 comp1556_seq2 GTTTCCCATCCTTTGTTACAAAGAGAACTG
tetur14g02670 comp1556_seq2 TGAAAGAGACAACACATGCTCGGGCATGTC
tetur14g02670 comp1556_seq2 ACTGAAAGAGACAACACATGCTCGGGCATG
tetur14g02670 comp1556_seq2 AGAACTGAAAGAGACAACACATGCTCGGGC
tetur14g02670 comp1556_seq2 AGAGAACTGAAAGAGACAACACATGCTCGG
tetur14g02670 comp1556_seq2 AGAGACAACACATGCTCGGGCATGTCTCTT
tetur14g03140 comp416_seq0 GGGCGAACAAGGACTACAACTGGGATTGAA
tetur14g03300 comp3389_seq0 ATTACGTTCTCAACCCATTTCTGAGTCAAG
tetur14g03300 comp3389_seq0 CTGAATTACGTTCTCAACCCATTTCTGAGT
tetur14g03300 comp3389_seq0 CTGTCCAACTGGTTCTGGTGCTGATTTAAA
tetur14g03300 comp3389_seq0 GAATTACGTTCTCAACCCATTTCTGAGTCA
tetur14g03300 comp3389_seq0 GAGACAACATCAGAAAGACTCAAGAACAAC
tetur14g03300 comp3389_seq0 GTCCAACTGGTTCTGGTGCTGATTTAAATG
tetur14g03300 comp3389_seq0 TACTGTCCAACTGGTTCTGGTGCTGATTTA
tetur14g03300 comp3389_seq0 TCTGAATTACGTTCTCAACCCATTTCTGAG
tetur14g03300 comp3389_seq0 TGAATTACGTTCTCAACCCATTTCTGAGTC
tetur15g00610 comp3671_seq0 CCATTACCATCATTATCAACCGGACCTTTA
tetur15g00610 comp3671_seq0 GGGAGGAACAAATGAATCAATCACCATCAT
tetur15g00610 comp3671_seq0 TGGGAGGAACAAATGAATCAATCACCATCA
tetur15g00610 comp3671_seq0 TTGGGAGGAACAAATGAATCAATCACCATC
tetur15g03460 comp1501_seq0 ATTCGTCTCAAGCCAGATTCATCGGATCAT
tetur15g03460 comp1501_seq0 CAAGCCAGATTCATCGGATCATCTTATACA
tetur15g03460 comp1501_seq0 CATTCGTCTCAAGCCAGATTCATCGGATCA
tetur15g03460 comp1501_seq0 CCTATTTGGACCAACACTGGCTCTAAATCA
tetur15g03460 comp1501_seq0 CGTCTCAAGCCAGATTCATCGGATCATCTT
tetur15g03460 comp1501_seq0 CTATTTGGACCAACACTGGCTCTAAATCAT
tetur15g03460 comp1501_seq0 CTCAAGCCAGATTCATCGGATCATCTTATA
tetur15g03460 comp1501_seq0 GTCTCAAGCCAGATTCATCGGATCATCTTA
tetur15g03460 comp1501_seq0 GTTATTACCGCCTTGGAATCCAGAGGTTTC
tetur15g03460 comp1501_seq0 GTTTAGGTCAAGTTGATGTTATTACCGCCT
tetur15g03460 comp1501_seq0 TCAAGCCAGATTCATCGGATCATCTTATAC
tetur15g03460 comp1501_seq0 TCATTCGTCTCAAGCCAGATTCATCGGATC
tetur15g03460 comp1501_seq0 ACCGCCTTGGAATCCAGAGGTTTCCTATTT
tetur15g03460 comp1501_seq0 TGTTTAGGTCAAGTTGATGTTATTACCGCC
tetur15g03460 comp1501_seq0 TTATTACCGCCTTGGAATCCAGAGGTTTCC
tetur15g03460 comp1501_seq0 TTCGTCTCAAGCCAGATTCATCGGATCATC
tetur15g03460 comp1501_seq0 TTTCATTCGTCTCAAGCCAGATTCATCGGA
tetur15g03670 comp3646_seq0 CACTACCTGAACGTGAACGAATCAGTTTGT
tetur15g03670 comp3646_seq0 CCTTTGTTTCGTCTTCTAGCTGATAGACAC
tetur15g03670 comp3646_seq0 AAGGCGGACAGTATTTGTCGTTGATTAGCT
tetur15g03670 comp3646_seq0 CTGAACGTGAACGAATCAGTTTGTGGTCGA
tetur15g03670 comp3646_seq0 GAATCAGTTTGTGGTCGATGAATTCAACCA
tetur15g03670 comp3646_seq0 GCCTTTGTTTCGTCTTCTAGCTGATAGACA
tetur15g03670 comp3646_seq0 GGTACAAAGCATTAAACGGATATCCCTCGA
tetur15g03670 comp3646_seq0 TAACGTGATCCACACTGGTTATGAGATGGA
tetur15g03670 comp3646_seq0 TCACTACCTGAACGTGAACGAATCAGTTTG
tetur15g03670 comp3646_seq0 TGAGATGGACTTTCTTAGAGGATACCGTCA
tetur15g03670 comp3646_seq0 TGGTACAAAGCATTAAACGGATATCCCTCG
tetur15g03670 comp3646_seq0 TTTGTTTCGTCTTCTAGCTGATAGACACTG
tetur15g03670 comp3646_seq0 AGGCGGACAGTATTTGTCGTTGATTAGCTT
tetur15g03760 comp4549_seq0 ATCCATGGCTTTCGCTCCAATAGTACAGGT
tetur15g03760 comp4549_seq0 CAGATATTGTCGAACCATTCATCACTGAAG
tetur15g03760 comp4549_seq0 CCATGGCTTTCGCTCCAATAGTACAGGTTC
tetur15g03760 comp4549_seq0 GAATCCATGGCTTTCGCTCCAATAGTACAG
tetur15g03760 comp4549_seq0 AATCCATGGCTTTCGCTCCAATAGTACAGG
tetur15g03760 comp4549_seq0 GAGTCCACAGACGAGTTGAATCCATGGCTT
tetur15g03760 comp4549_seq0 AATGCGACCACCACCAGATATTGTCGAACC
tetur15g03760 comp4549_seq0 GTACGACTGGAAAGATGATGGATTTGAATC
tetur15g03760 comp4549_seq0 GTCCACAGACGAGTTGAATCCATGGCTTTC
tetur15g03760 comp4549_seq0 GTTGAATCCATGGCTTTCGCTCCAATAGTA
tetur15g03760 comp4549_seq0 TCTCTATGGACTTCGGTTAAGGCTTCATAA
tetur15g03760 comp4549_seq0 TGAATCCATGGCTTTCGCTCCAATAGTACA
tetur15g03760 comp4549_seq0 TTCTCTATGGACTTCGGTTAAGGCTTCATA
tetur15g03760 comp4549_seq0 TTGAATCCATGGCTTTCGCTCCAATAGTAC
tetur15g03760 comp4549_seq0 AGTCCACAGACGAGTTGAATCCATGGCTTT
tetur16g00870 comp392_seq5 CAAGATGAACCATTCGAAAGCACATGGAAA
tetur16g00870 comp392_seq5 CAAGGTCGTGATCAACACATTAAAGATTCC
tetur16g00870 comp392_seq5 CACATTAAAGATTCCAAATGCCGACCATGA
tetur16g00870 comp392_seq5 CACTGAGCCTCAACTGATCAACCAACAATC
tetur16g00870 comp392_seq5 AAACAAGATTGCCAATGGTAATTCCGTTGC
tetur16g00870 comp392_seq5 CCAGCTAATCGTAGTCGTAAACCCGATAAA
tetur16g00870 comp392_seq5 CCGTTGCCTGATGAGAGGTGATTGAATCAT
tetur16g00870 comp392_seq5 AAGATGAACCATTCGAAAGCACATGGAAAG
tetur16g00870 comp392_seq5 CTGAGCCTCAACTGATCAACCAACAATCAC
tetur16g00870 comp392_seq5 CTTCGCTCTTCTTATCATCTTTGCTCATTC
tetur16g00870 comp392_seq5 GAGCCTCAACTGATCAACCAACAATCACTT
tetur16g00870 comp392_seq5 GATTGGATCTCATGCAACAACAACATTGTC
tetur16g00870 comp392_seq5 ACAAGATTGCCAATGGTAATTCCGTTGCCT
tetur16g00870 comp392_seq5 GTCACTGAGCCTCAACTGATCAACCAACAA
tetur16g00870 comp392_seq5 TCCGTTGCCTGATGAGAGGTGATTGAATCA
tetur16g00870 comp392_seq5 TCTCTTCTTCGCTCTTCTTATCATCTTTGC
tetur16g00870 comp392_seq5 TGAAGCCCTAGCAGACCTGAATTTAGGATC
tetur16g00870 comp392_seq5 TGGATCTCATGCAACAACAACATTGTCATC
tetur16g00870 comp392_seq5 TTACAACGCCAGCGTAGACCTTTCCACTTC
tetur16g00870 comp392_seq5 TTCCGTTGCCTGATGAGAGGTGATTGAATC
tetur16g00870 comp392_seq5 ACTCGGACCCTATTACAAGAACTACTCTGG
tetur16g00870 comp392_seq5 AGATGAACCATTCGAAAGCACATGGAAAGG
tetur16g00870 comp392_seq5 AACAAGATTGCCAATGGTAATTCCGTTGCC
tetur16g01540 comp1815_seq0 ATGATGATCTCTGATTTGCGCGTGGTACAT
tetur16g01540 comp1815_seq0 ATGTATCTTCTAGGCTGGGTGATGAGAAAC
tetur16g01540 comp1815_seq0 ATTTGCGCGTGGTACATCGGTGACATTACT
tetur16g01540 comp1815_seq0 CACTTGATGATGATCTCTGATTTGCGCGTG
tetur16g01540 comp1815_seq0 CTCTGATTTGCGCGTGGTACATCGGTGACA
tetur16g01540 comp1815_seq0 CTGAGGTCAAATGTATCTTCTAGGCTGGGT
tetur16g01540 comp1815_seq0 CTGATTTGCGCGTGGTACATCGGTGACATT
tetur16g01540 comp1815_seq0 CTTCTAATCGAGAATTGACTGTTGCTGCTA
tetur16g01540 comp1815_seq0 CTTGATGATGATCTCTGATTTGCGCGTGGT
tetur16g01540 comp1815_seq0 GAAAGGTGTTCAAGATGAACAAGAGTGAGA
tetur16g01540 comp1815_seq0 GAGGTCAAATGTATCTTCTAGGCTGGGTGA
tetur16g01540 comp1815_seq0 GATCTCTGATTTGCGCGTGGTACATCGGTG
tetur16g01540 comp1815_seq0 GATGATGATCTCTGATTTGCGCGTGGTACA
tetur16g01540 comp1815_seq0 GATTCGAGTTGTCTGATTCATGGACAGCAT
tetur16g01540 comp1815_seq0 GATTTGCGCGTGGTACATCGGTGACATTAC
tetur16g01540 comp1815_seq0 GCTTACAGATGGGTGGCTAGCAACTGAATG
tetur16g01540 comp1815_seq0 GGTCAAATGTATCTTCTAGGCTGGGTGATG
tetur16g01540 comp1815_seq0 GGTCTGAGGTCAAATGTATCTTCTAGGCTG
tetur16g01540 comp1815_seq0 GTATCTTCTAGGCTGGGTGATGAGAAACGG
tetur16g01540 comp1815_seq0 GTCAAATGTATCTTCTAGGCTGGGTGATGA
tetur16g01540 comp1815_seq0 GTCTGAGGTCAAATGTATCTTCTAGGCTGG
tetur16g01540 comp1815_seq0 GTTGCTGCTATATCAATTTCATCATCGTCG
tetur16g01540 comp1815_seq0 TCGAGTTGTCTGATTCATGGACAGCATTAA
tetur16g01540 comp1815_seq0 TCTCTGATTTGCGCGTGGTACATCGGTGAC
tetur16g01540 comp1815_seq0 TCTGAGGTCAAATGTATCTTCTAGGCTGGG
tetur16g01540 comp1815_seq0 TGAGGTCAAATGTATCTTCTAGGCTGGGTG
tetur16g01540 comp1815_seq0 TGATGATCTCTGATTTGCGCGTGGTACATC
tetur16g01540 comp1815_seq0 TGATGATGATCTCTGATTTGCGCGTGGTAC
tetur16g01540 comp1815_seq0 TGATTTGCGCGTGGTACATCGGTGACATTA
tetur16g01540 comp1815_seq0 TGGCTTACAGATGGGTGGCTAGCAACTGAA
tetur16g01540 comp1815_seq0 TGTATCTTCTAGGCTGGGTGATGAGAAACG
tetur16g01540 comp1815_seq0 TTCGAGTTGTCTGATTCATGGACAGCATTA
tetur16g01540 comp1815_seq0 TTCTTCTAATCGAGAATTGACTGTTGCTGC
tetur16g01540 comp1815_seq0 TTGATGATGATCTCTGATTTGCGCGTGGTA
tetur16g01540 comp1815_seq0 TTTGCGCGTGGTACATCGGTGACATTACTC
tetur16g01540 comp1815_seq0 ACTTGATGATGATCTCTGATTTGCGCGTGG
tetur16g01540 comp1815_seq0 AGGTCAAATGTATCTTCTAGGCTGGGTGAT
tetur16g01920 comp4345_seq0 GTGACCTCCAGGAGTCAATCGTTGGCTAAA
tetur16g01920 comp4345_seq0 GTGTGACCTCCAGGAGTCAATCGTTGGCTA
tetur16g01920 comp4345_seq0 TGTGACCTCCAGGAGTCAATCGTTGGCTAA
tetur16g02740 comp4455_seq0 ATAATCTGGTGAGGTATCATTTCGGCGGTT
tetur16g02740 comp4455_seq0 ATCGATGATTCCTGAGCATTTATTCGCGCT
tetur16g02740 comp4455_seq0 ATGATTCCTGAGCATTTATTCGCGCTGTGT
tetur16g02740 comp4455_seq0 CCGATGTTTAAATCCGGGTAACATACAGGT
tetur16g02740 comp4455_seq0 CCGGGTCGTAACAACATCCGTTGAACCGAT
tetur16g02740 comp4455_seq0 CGATGATTCCTGAGCATTTATTCGCGCTGT
tetur16g02740 comp4455_seq0 CGATGTTTAAATCCGGGTAACATACAGGTA
tetur16g02740 comp4455_seq0 GATAATCTGGTGAGGTATCATTTCGGCGGT
tetur16g02740 comp4455_seq0 GATGATTCCTGAGCATTTATTCGCGCTGTG
tetur16g02740 comp4455_seq0 AATGAATATGTCCCTTGAAATGGCCCGGGT
tetur16g02740 comp4455_seq0 AATGACATCTTTCGGTTGACCGGTGGGTTC
tetur16g02740 comp4455_seq0 GATGTTTAAATCCGGGTAACATACAGGTAC
tetur16g02740 comp4455_seq0 GATTCCTGAGCATTTATTCGCGCTGTGTAT
tetur16g02740 comp4455_seq0 GGTCGTAACAACATCCGTTGAACCGATAAT
tetur16g02740 comp4455_seq0 TCGATGATTCCTGAGCATTTATTCGCGCTG
tetur16g02740 comp4455_seq0 TGATTCCTGAGCATTTATTCGCGCTGTGTA
tetur16g02740 comp4455_seq0 ACCGATGTTTAAATCCGGGTAACATACAGG
tetur16g02740 comp4455_seq0 AAATCCTATCTTCGCAGTTGACTCGCAGTT
tetur16g02740 comp4455_seq0 AAATGACATCTTTCGGTTGACCGGTGGGTT
tetur17g01310 comp4239_seq0 GACCAGCTGAGAAAGGTCTGTATTTGTTGA
tetur17g01310 comp4239_seq0 TGACCAGCTGAGAAAGGTCTGTATTTGTTG
tetur17g01310 comp4239_seq0 AGGTTTCTGATTGACCAGCTGAGAAAGGTC
tetur17g01590 comp2287_seq0 AAACCCTTCAGTTCCATTGGGTAACAGAAC
tetur17g01590 comp2287_seq0 AACCCTTCAGTTCCATTGGGTAACAGAACT
tetur17g01590 comp2287_seq0 CAAACCCTTCAGTTCCATTGGGTAACAGAA
tetur17g01590 comp2287_seq0 CAACTCATTCTGGTAGCTGGTATGCCGCAT
tetur17g01590 comp2287_seq0 CCTTCAGTTCCATTGGGTAACAGAACTTAG
tetur17g01590 comp2287_seq0 CTGTTTATGGTCCTGCTCGGGCAGTTATTG
tetur17g01590 comp2287_seq0 CTTCAGTTCCATTGGGTAACAGAACTTAGT
tetur17g01590 comp2287_seq0 GCAACTCATTCTGGTAGCTGGTATGCCGCA
tetur17g01590 comp2287_seq0 TCAAACCCTTCAGTTCCATTGGGTAACAGA
tetur17g01590 comp2287_seq0 ACCCTTCAGTTCCATTGGGTAACAGAACTT
tetur17g01590 comp2287_seq0 TTCAAACCCTTCAGTTCCATTGGGTAACAG
tetur17g01590 comp2287_seq0 TTTCAAACCCTTCAGTTCCATTGGGTAACA
tetur17g02100 comp2116_seq0 GTGTGAGTTGCATTTGTTGTTGTTCAGCAC
tetur17g02330 comp1021_seq0 CTGTAAACAAAGCGGGTGATGAAAGGTGTA
tetur17g02330 comp1021_seq0 GGTGATGAAAGGTGTAACAAGAGTGTATGA
tetur17g02330 comp1021_seq0 TGAGCAAATGGTGGGTGGGTGGGTGGTAAA
tetur17g02330 comp1021_seq0 TGATGAAAGGTGTAACAAGAGTGTATGACG
tetur17g02330 comp1021_seq0 TGTAAACAAAGCGGGTGATGAAAGGTGTAA
tetur17g02330 comp1021_seq0 ACTGTAAACAAAGCGGGTGATGAAAGGTGT
tetur17g02330 comp1021_seq0 AGCAAATGGTGGGTGGGTGGGTGGTAAAGT
tetur17g02530 comp2378_seq0 ATGACGCCGATATCGAGTTAGCTATCAAGT
tetur17g02530 comp2378_seq0 AACCGTTGACAGTACCACTGCTGCTGCTGT
tetur17g02530 comp2378_seq0 CATTACCTTGGAATCAGATCGACTCTAAAG
tetur17g02530 comp2378_seq0 CCTTGACAGTGTTGACCTAAAGTGTTTATG
tetur17g02530 comp2378_seq0 CTGCTTCTTCTGTTTCTGCTGCTAATGGTA
tetur17g02530 comp2378_seq0 CTGTTTCTGCTGCTAATGGTACCACAACAA
tetur17g02530 comp2378_seq0 CTTCTGTTTCTGCTGCTAATGGTACCACAA
tetur17g02530 comp2378_seq0 CTTCTTCTGTTTCTGCTGCTAATGGTACCA
tetur17g02530 comp2378_seq0 GACAGTACCACTGCTGCTGCTGTTCCTTCT
tetur17g02530 comp2378_seq0 GACGCCGATATCGAGTTAGCTATCAAGTGT
tetur17g02530 comp2378_seq0 GCTTCTTCTGTTTCTGCTGCTAATGGTACC
tetur17g02530 comp2378_seq0 GTACCACTGCTGCTGCTGTTCCTTCTGCTA
tetur17g02530 comp2378_seq0 GTATCATTACCTTGGAATCAGATCGACTCT
tetur17g02530 comp2378_seq0 GTTGACAGTACCACTGCTGCTGCTGTTCCT
tetur17g02530 comp2378_seq0 ACAGTACCACTGCTGCTGCTGTTCCTTCTG
tetur17g02530 comp2378_seq0 TCTGTTTCTGCTGCTAATGGTACCACAACA
tetur17g02530 comp2378_seq0 TCTTCTGTTTCTGCTGCTAATGGTACCACA
tetur17g02530 comp2378_seq0 TGACAGTACCACTGCTGCTGCTGTTCCTTC
tetur17g02530 comp2378_seq0 TGACGCCGATATCGAGTTAGCTATCAAGTG
tetur17g02530 comp2378_seq0 TGCTTCTTCTGTTTCTGCTGCTAATGGTAC
tetur17g02530 comp2378_seq0 TGTATCATTACCTTGGAATCAGATCGACTC
tetur17g02530 comp2378_seq0 ACCGTTGACAGTACCACTGCTGCTGCTGTT
tetur17g02530 comp2378_seq0 TGTTTCTGCTGCTAATGGTACCACAACAAA
tetur17g02530 comp2378_seq0 TTACTCTCACCACGTTGTCTTTAGCTTATG
tetur17g02530 comp2378_seq0 TTCTGTTTCTGCTGCTAATGGTACCACAAC
tetur17g02530 comp2378_seq0 TTCTTCTGTTTCTGCTGCTAATGGTACCAC
tetur17g02530 comp2378_seq0 TTTAACCGTTGACAGTACCACTGCTGCTGC
tetur17g02530 comp2378_seq0 ACGCCGATATCGAGTTAGCTATCAAGTGTT
tetur17g02530 comp2378_seq0 AGTACCACTGCTGCTGCTGTTCCTTCTGCT
tetur17g02700 comp3034_seq0 ATCCAGTCTACAATTGCTTCAGCATAATCC
tetur17g02700 comp3034_seq0 ATCCTGGCTGGATCGTGTGGTCTCGAATTT
tetur17g02700 comp3034_seq0 CACTGGCGATGCTGAGCTTGGATCACAATC
tetur17g02700 comp3034_seq0 CATCCTGGCTGGATCGTGTGGTCTCGAATT
tetur17g02700 comp3034_seq0 CCAGTCTACAATTGCTTCAGCATAATCCAT
tetur17g02700 comp3034_seq0 CGTTAATCCAGTCTACAATTGCTTCAGCAT
tetur17g02700 comp3034_seq0 GACGTTAATCCAGTCTACAATTGCTTCAGC
tetur17g02700 comp3034_seq0 AATCCACTGGCGATGCTGAGCTTGGATCAC
tetur17g02700 comp3034_seq0 TAAATCCACTGGCGATGCTGAGCTTGGATC
tetur17g02700 comp3034_seq0 TCCACTGGCGATGCTGAGCTTGGATCACAA
tetur17g02700 comp3034_seq0 TCCAGTCTACAATTGCTTCAGCATAATCCA
tetur17g02700 comp3034_seq0 ACTGGCGATGCTGAGCTTGGATCACAATCG
tetur17g02700 comp3034_seq0 AGACGTTAATCCAGTCTACAATTGCTTCAG
tetur17g03570 comp812_seq1 AGTTGTGCCGAAGATTTGTGTTGTTCGCGC
tetur17g03570 comp812_seq1 AGTTTGAGTTGTGCCGAAGATTTGTGTTGT
tetur17g03570 comp812_seq1 ATTAACACTCACTGCAGATCACTTCAGTGT
tetur17g03570 comp812_seq1 CCCTATTCCATGAATGATCCTTGGCTATTC
tetur17g03570 comp812_seq1 CCTATTCCATGAATGATCCTTGGCTATTCT
tetur17g03570 comp812_seq1 CGAAGATTTGTGTTGTTCGCGCATCCAATT
tetur17g03570 comp812_seq1 CGAATAATGGACCCAACGGAGTCTCAAATT
tetur17g03570 comp812_seq1 CGCATCCAATTCTCATCGGTTAAGTTATGA
tetur17g03570 comp812_seq1 GAAGATTTGTGTTGTTCGCGCATCCAATTC
tetur17g03570 comp812_seq1 GAATAATGGACCCAACGGAGTCTCAAATTT
tetur17g03570 comp812_seq1 GAGTAGCGAATAATGGACCCAACGGAGTCT
tetur17g03570 comp812_seq1 GAGTTGTGCCGAAGATTTGTGTTGTTCGCG
tetur17g03570 comp812_seq1 GATTAACACTCACTGCAGATCACTTCAGTG
tetur17g03570 comp812_seq1 GATTTGTGTTGTTCGCGCATCCAATTCTCA
tetur17g03570 comp812_seq1 GCGCATCCAATTCTCATCGGTTAAGTTATG
tetur17g03570 comp812_seq1 GCTATAATACGTCTCACCGTTTCCCACTTT
tetur17g03570 comp812_seq1 GTAGCGAATAATGGACCCAACGGAGTCTCA
tetur17g03570 comp812_seq1 GTTGTGCCGAAGATTTGTGTTGTTCGCGCA
tetur17g03570 comp812_seq1 TAGCGAATAATGGACCCAACGGAGTCTCAA
tetur17g03570 comp812_seq1 ACATGTAAACTACGCTTGTGAGTAGCGAAT
tetur17g03570 comp812_seq1 TGTGCCGAAGATTTGTGTTGTTCGCGCATC
tetur17g03570 comp812_seq1 TTAACACTCACTGCAGATCACTTCAGTGTG
tetur17g03570 comp812_seq1 AGATTTGTGTTGTTCGCGCATCCAATTCTC
tetur17g03570 comp812_seq1 AGCTATAATACGTCTCACCGTTTCCCACTT
tetur17g03570 comp812_seq1 AGTAGCGAATAATGGACCCAACGGAGTCTC
tetur18g01060 comp423_seq0 ATACCTAACCTAACCTACGAATTGCAGGTT
tetur18g01060 comp423_seq0 CCTAACCTAACCTACGAATTGCAGGTTGAA
tetur18g01060 comp423_seq0 AATACCTAACCTAACCTACGAATTGCAGGT
tetur18g01060 comp423_seq0 GTTCAGGCCACACGAAGCCATCAGCTCAAA
tetur18g01060 comp423_seq0 TACCTAACCTAACCTACGAATTGCAGGTTG
tetur18g01060 comp423_seq0 AAAGTTCAGGCCACACGAAGCCATCAGCTC
tetur18g01700 comp4911_seq0 ATCTGTATCAACTGTGGGAATTTCACTTGC
tetur18g01700 comp4911_seq0 ATGTAAGACTGGAACGCACGATTTCAATTG
tetur18g01700 comp4911_seq0 CAACTGTGGGAATTTCACTTGCATAGATCA
tetur18g01700 comp4911_seq0 AACGCACGATTTCAATTGACTGACGATGAT
tetur18g01700 comp4911_seq0 CACCCTTCATCAAATTGTCCCATGATCTAC
tetur18g01700 comp4911_seq0 CAGCTATTATGGAATATAACGACGAGGTGG
tetur18g01700 comp4911_seq0 CATGTAAGACTGGAACGCACGATTTCAATT
tetur18g01700 comp4911_seq0 AAGACTGGAACGCACGATTTCAATTGACTG
tetur18g01700 comp4911_seq0 CCGATCTGTATCAACTGTGGGAATTTCACT
tetur18g01700 comp4911_seq0 CGATCTGTATCAACTGTGGGAATTTCACTT
tetur18g01700 comp4911_seq0 CGGCAGCTATTATGGAATATAACGACGAGG
tetur18g01700 comp4911_seq0 CGTGTTCTCTAATAGTAGCAATCAAGCGCA
tetur18g01700 comp4911_seq0 CTCTAATAGTAGCAATCAAGCGCAGGGAAA
tetur18g01700 comp4911_seq0 CTGAACATGTAAGACTGGAACGCACGATTT
tetur18g01700 comp4911_seq0 CTGGAACGCACGATTTCAATTGACTGACGA
tetur18g01700 comp4911_seq0 CTGTATCAACTGTGGGAATTTCACTTGCAT
tetur18g01700 comp4911_seq0 CTGTGGGAATTTCACTTGCATAGATCATGA
tetur18g01700 comp4911_seq0 CTTTCCGATCTGTATCAACTGTGGGAATTT
tetur18g01700 comp4911_seq0 GAACATGTAAGACTGGAACGCACGATTTCA
tetur18g01700 comp4911_seq0 GAACGCACGATTTCAATTGACTGACGATGA
tetur18g01700 comp4911_seq0 GACTGGAACGCACGATTTCAATTGACTGAC
tetur18g01700 comp4911_seq0 GATCTGTATCAACTGTGGGAATTTCACTTG
tetur18g01700 comp4911_seq0 GATTCTTTCCGATCTGTATCAACTGTGGGA
tetur18g01700 comp4911_seq0 GCACGATTTCAATTGACTGACGATGATATG
tetur18g01700 comp4911_seq0 GCAGCTATTATGGAATATAACGACGAGGTG
tetur18g01700 comp4911_seq0 AAACACCCTTCATCAAATTGTCCCATGATC
tetur18g01700 comp4911_seq0 GGAACGCACGATTTCAATTGACTGACGATG
tetur18g01700 comp4911_seq0 GGCAGCTATTATGGAATATAACGACGAGGT
tetur18g01700 comp4911_seq0 GTAAGACTGGAACGCACGATTTCAATTGAC
tetur18g01700 comp4911_seq0 GTATCAACTGTGGGAATTTCACTTGCATAG
tetur18g01700 comp4911_seq0 GTGTTCTCTAATAGTAGCAATCAAGCGCAG
tetur18g01700 comp4911_seq0 GTTCTCTAATAGTAGCAATCAAGCGCAGGG
tetur18g01700 comp4911_seq0 GTTCTGAACATGTAAGACTGGAACGCACGA
tetur18g01700 comp4911_seq0 TAGATTCTTTCCGATCTGTATCAACTGTGG
tetur18g01700 comp4911_seq0 ACATGTAAGACTGGAACGCACGATTTCAAT
tetur18g01700 comp4911_seq0 TCAACTGTGGGAATTTCACTTGCATAGATC
tetur18g01700 comp4911_seq0 TCATCAAATTGTCCCATGATCTACTGCAAC
tetur18g01700 comp4911_seq0 TCCGATCTGTATCAACTGTGGGAATTTCAC
tetur18g01700 comp4911_seq0 TCGTGTTCTCTAATAGTAGCAATCAAGCGC
tetur18g01700 comp4911_seq0 TCTCTAATAGTAGCAATCAAGCGCAGGGAA
tetur18g01700 comp4911_seq0 TCTGTATCAACTGTGGGAATTTCACTTGCA
tetur18g01700 comp4911_seq0 TGAACATGTAAGACTGGAACGCACGATTTC
tetur18g01700 comp4911_seq0 TGTAAGACTGGAACGCACGATTTCAATTGA
tetur18g01700 comp4911_seq0 TGTTCTGAACATGTAAGACTGGAACGCACG
tetur18g01700 comp4911_seq0 TTACAATTAACTGGGAGGAATCGTGTTCTC
tetur18g01700 comp4911_seq0 TTCCGATCTGTATCAACTGTGGGAATTTCA
tetur18g01700 comp4911_seq0 TTCTCTAATAGTAGCAATCAAGCGCAGGGA
tetur18g01700 comp4911_seq0 TTGTTCTGAACATGTAAGACTGGAACGCAC
tetur18g01700 comp4911_seq0 TTTCCGATCTGTATCAACTGTGGGAATTTC
tetur18g01700 comp4911_seq0 TTTGTTCTGAACATGTAAGACTGGAACGCA
tetur18g01700 comp4911_seq0 ACTGGAACGCACGATTTCAATTGACTGACG
tetur18g01700 comp4911_seq0 ACTGTGGGAATTTCACTTGCATAGATCATG
tetur18g01700 comp4911_seq0 AGATTCTTTCCGATCTGTATCAACTGTGGG
tetur18g01700 comp4911_seq0 AACACCCTTCATCAAATTGTCCCATGATCT
tetur18g02930 comp69_seq4 ATTGGTGTAACAATCGTTGCCATCTCTGTT
tetur18g02930 comp69_seq4 CAACAACAGCAACCTAAATCTGATGATCAG
tetur18g02930 comp69_seq4 CAATCGTTGCCATCTCTGTTGTTATTGCTA
tetur18g02930 comp69_seq4 CCAATCAAGGTAATGATGGATATCCAGTTG
tetur18g02930 comp69_seq4 CCACGATCCAACAACAGCAACCTAAATCTG
tetur18g02930 comp69_seq4 CCCACGATCCAACAACAGCAACCTAAATCT
tetur18g02930 comp69_seq4 AATCGTTGCCATCTCTGTTGTTATTGCTAC
tetur18g02930 comp69_seq4 GATGGCAATGATGGAGATAATCTTCAATCC
tetur18g02930 comp69_seq4 GGTGTAACAATCGTTGCCATCTCTGTTGTT
tetur18g02930 comp69_seq4 ACAATCGTTGCCATCTCTGTTGTTATTGCT
tetur18g02930 comp69_seq4 GTGTAACAATCGTTGCCATCTCTGTTGTTA
tetur18g02930 comp69_seq4 TTGGTGTAACAATCGTTGCCATCTCTGTTG
tetur18g02930 comp69_seq4 AACAATCGTTGCCATCTCTGTTGTTATTGC
tetur19g00330 comp2331_seq0 ATCGGCTGCCAACACCAGTAGCAACAAATC
tetur19g00330 comp2331_seq0 CAACACCAGTAGCAACAAATCAACCAATTC
tetur19g00330 comp2331_seq0 CAATTCTTCATCGGCTGCCAACACCAGTAG
tetur19g00330 comp2331_seq0 CATCGGCTGCCAACACCAGTAGCAACAAAT
tetur19g00330 comp2331_seq0 AAGAAAGCTGAACGTGAAGAAGCGACCAGT
tetur19g00330 comp2331_seq0 CCAATTCTTCATCGGCTGCCAACACCAGTA
tetur19g00330 comp2331_seq0 CCCTCTCGACATGAAATTAAGTGTTGAGGT
tetur19g00330 comp2331_seq0 CCTCTCGACATGAAATTAAGTGTTGAGGTA
tetur19g00330 comp2331_seq0 CGAGCTGGGAGATATTGAGGGTTTAACTTG
tetur19g00330 comp2331_seq0 CGGCGCGTTTCATCAATCCAGCTACCAAAG
tetur19g00330 comp2331_seq0 AAAGAAAGCTGAACGTGAAGAAGCGACCAG
tetur19g00330 comp2331_seq0 CTGCCAACACCAGTAGCAACAAATCAACCA
tetur19g00330 comp2331_seq0 CTTCATCGGCTGCCAACACCAGTAGCAACA
tetur19g00330 comp2331_seq0 CTTTCATCACCGCCAATTCTTCATCGGCTG
tetur19g00330 comp2331_seq0 GAGCTGGGAGATATTGAGGGTTTAACTTGT
tetur19g00330 comp2331_seq0 GCCAATTCTTCATCGGCTGCCAACACCAGT
tetur19g00330 comp2331_seq0 GCTGCCAACACCAGTAGCAACAAATCAACC
tetur19g00330 comp2331_seq0 GCTGGGAGATATTGAGGGTTTAACTTGTTT
tetur19g00330 comp2331_seq0 AATTCTTCATCGGCTGCCAACACCAGTAGC
tetur19g00330 comp2331_seq0 GTCTATTTGTGACTTCCCTCTCGACATGAA
tetur19g00330 comp2331_seq0 TCATCGGCTGCCAACACCAGTAGCAACAAA
tetur19g00330 comp2331_seq0 TCCCTCTCGACATGAAATTAAGTGTTGAGG
tetur19g00330 comp2331_seq0 TCTTCATCGGCTGCCAACACCAGTAGCAAC
tetur19g00330 comp2331_seq0 TGCCAACACCAGTAGCAACAAATCAACCAA
tetur19g00330 comp2331_seq0 TGTCTATTTGTGACTTCCCTCTCGACATGA
tetur19g00330 comp2331_seq0 TTCATCGGCTGCCAACACCAGTAGCAACAA
tetur19g00330 comp2331_seq0 TTCTTCATCGGCTGCCAACACCAGTAGCAA
tetur19g00330 comp2331_seq0 TTGTCTATTTGTGACTTCCCTCTCGACATG
tetur19g00330 comp2331_seq0 TTTCATCACCGCCAATTCTTCATCGGCTGC
tetur19g00330 comp2331_seq0 AGAAAGCTGAACGTGAAGAAGCGACCAGTC
tetur19g00330 comp2331_seq0 AGCTGGGAGATATTGAGGGTTTAACTTGTT
tetur19g00720 comp44_seq32 AACTTACGTCTTCCCTATCTGATTCGGATT
tetur19g00720 comp44_seq32 GAACTTACGTCTTCCCTATCTGATTCGGAT
tetur19g00720 comp44_seq32 ACTTACGTCTTCCCTATCTGATTCGGATTC
tetur19g00870 comp1952_seq0 CAAATGGTTGCATCCACTTGTCTCGTCTTA
tetur19g00870 comp1952_seq0 CCCTTCGAATAAATCTTCATCGTCGCTATC
tetur19g00870 comp1952_seq0 CTCGTCTTAAGATATGGATAAGGAAGGGAA
tetur19g00870 comp1952_seq0 AATGGTTGCATCCACTTGTCTCGTCTTAAG
tetur19g00870 comp1952_seq0 GGCAGAGATTAACCAAACATAAAGTGATCC
tetur19g00870 comp1952_seq0 ACAAATGGTTGCATCCACTTGTCTCGTCTT
tetur19g00870 comp1952_seq0 GGTTGCATCCACTTGTCTCGTCTTAAGATA
tetur19g00870 comp1952_seq0 GTCTCGTCTTAAGATATGGATAAGGAAGGG
tetur19g00870 comp1952_seq0 GTTGCATCCACTTGTCTCGTCTTAAGATAT
tetur19g00870 comp1952_seq0 TCGTCTTAAGATATGGATAAGGAAGGGAAC
tetur19g00870 comp1952_seq0 TCTCGTCTTAAGATATGGATAAGGAAGGGA
tetur19g00870 comp1952_seq0 TGTCTCGTCTTAAGATATGGATAAGGAAGG
tetur19g00870 comp1952_seq0 TTCCCTTCGAATAAATCTTCATCGTCGCTA
tetur19g01290 comp2892_seq0 GGGAAAGCAATTAGTATCGGAGTGTTTGAC
tetur19g01290 comp2892_seq0 GTTCTACTTCACTTTACAAACACGATCTGC
tetur19g01290 comp2892_seq0 TATTGAGATGTGCTGCATGTGGGAAAGCAA
tetur19g01290 comp2892_seq0 TGGGAAAGCAATTAGTATCGGAGTGTTTGA
tetur19g01290 comp2892_seq0 TTATTGAGATGTGCTGCATGTGGGAAAGCA
tetur20g02640 comp594_seq0 ATAGACACAGTTCTAATGCAGGACTCGGAT
tetur20g02640 comp594_seq0 ATGGAGTTAAAGCCGCTACTGTACTTCAAG
tetur20g02640 comp594_seq0 CTGTACTTCAAGATATTGCCTGTACCAACG
tetur20g02640 comp594_seq0 GATGGAGTTAAAGCCGCTACTGTACTTCAA
tetur20g02640 comp594_seq0 TGATGGAGTTAAAGCCGCTACTGTACTTCA
tetur20g02640 comp594_seq0 TGGAGTTAAAGCCGCTACTGTACTTCAAGA
tetur20g03040 comp4997_seq0 ATACGGAGGTGTACTTACCGGCTACAACTG
tetur20g03040 comp4997_seq0 ATCACCGCCAAAGTCACAGAATAACACCTT
tetur20g03040 comp4997_seq0 ATGTTATTCAGCAGATGGCGCAACGTAATC
tetur20g03040 comp4997_seq0 CAATTGGCATGATGTTATTCAGCAGATGGC
tetur20g03040 comp4997_seq0 AACTATCTATCACCGCCAAAGTCACAGAAT
tetur20g03040 comp4997_seq0 CAGATGGCGCAACGTAATCACAAACGGCGT
tetur20g03040 comp4997_seq0 CAGCAGATGGCGCAACGTAATCACAAACGG
tetur20g03040 comp4997_seq0 CATACGGAGGTGTACTTACCGGCTACAACT
tetur20g03040 comp4997_seq0 CATGATGTTATTCAGCAGATGGCGCAACGT
tetur20g03040 comp4997_seq0 CCAATTGGCATGATGTTATTCAGCAGATGG
tetur20g03040 comp4997_seq0 CCTCCTTACCTGAAACTATCTATCACCGCC
tetur20g03040 comp4997_seq0 CCTGAAACTATCTATCACCGCCAAAGTCAC
tetur20g03040 comp4997_seq0 CCTTACCTGAAACTATCTATCACCGCCAAA
tetur20g03040 comp4997_seq0 CTATCACCGCCAAAGTCACAGAATAACACC
tetur20g03040 comp4997_seq0 CTCCTTACCTGAAACTATCTATCACCGCCA
tetur20g03040 comp4997_seq0 CTGAAACTATCTATCACCGCCAAAGTCACA
tetur20g03040 comp4997_seq0 CTTACCTGAAACTATCTATCACCGCCAAAG
tetur20g03040 comp4997_seq0 CTTCACGGAATTATTACCTTCCATGACATC
tetur20g03040 comp4997_seq0 GAAACTATCTATCACCGCCAAAGTCACAGA
tetur20g03040 comp4997_seq0 GATGGCGCAACGTAATCACAAACGGCGTAA
tetur20g03040 comp4997_seq0 GATGTTATTCAGCAGATGGCGCAACGTAAT
tetur20g03040 comp4997_seq0 GGATGGAAATATACCTCCTTACCTGAAACT
tetur20g03040 comp4997_seq0 GGCATGATGTTATTCAGCAGATGGCGCAAC
tetur20g03040 comp4997_seq0 GTTATTCAGCAGATGGCGCAACGTAATCAC
tetur20g03040 comp4997_seq0 TACCTCCTTACCTGAAACTATCTATCACCG
tetur20g03040 comp4997_seq0 TACCTGAAACTATCTATCACCGCCAAAGTC
tetur20g03040 comp4997_seq0 TATCTATCACCGCCAAAGTCACAGAATAAC
tetur20g03040 comp4997_seq0 TATTCAGCAGATGGCGCAACGTAATCACAA
tetur20g03040 comp4997_seq0 TCAGCAGATGGCGCAACGTAATCACAAACG
tetur20g03040 comp4997_seq0 TCATACGGAGGTGTACTTACCGGCTACAAC
tetur20g03040 comp4997_seq0 ACCAATTGGCATGATGTTATTCAGCAGATG
tetur20g03040 comp4997_seq0 TCCTTACCTGAAACTATCTATCACCGCCAA
tetur20g03040 comp4997_seq0 TCTATCACCGCCAAAGTCACAGAATAACAC
tetur20g03040 comp4997_seq0 TGATGTTATTCAGCAGATGGCGCAACGTAA
tetur20g03040 comp4997_seq0 TGGATGGAAATATACCTCCTTACCTGAAAC
tetur20g03040 comp4997_seq0 TGGCATGATGTTATTCAGCAGATGGCGCAA
tetur20g03040 comp4997_seq0 TGTTATTCAGCAGATGGCGCAACGTAATCA
tetur20g03040 comp4997_seq0 TTAGCCGCTTTGGATTGTCCCACATCCTAC
tetur20g03040 comp4997_seq0 ACCTCCTTACCTGAAACTATCTATCACCGC
tetur20g03040 comp4997_seq0 TTATTCAGCAGATGGCGCAACGTAATCACA
tetur20g03040 comp4997_seq0 TTCAGCAGATGGCGCAACGTAATCACAAAC
tetur20g03040 comp4997_seq0 TTCATACGGAGGTGTACTTACCGGCTACAA
tetur20g03040 comp4997_seq0 TTGGCATGATGTTATTCAGCAGATGGCGCA
tetur20g03040 comp4997_seq0 TTTAGCCGCTTTGGATTGTCCCACATCCTA
tetur20g03040 comp4997_seq0 AGCAGATGGCGCAACGTAATCACAAACGGC
tetur20g03150 comp3343_seq0 CAATAAGAGAATCGACGGGAGCCGATGAAT
tetur20g03150 comp3343_seq0 CCAATAAGAGAATCGACGGGAGCCGATGAA
tetur20g03150 comp3343_seq0 AAGAGAATCGACGGGAGCCGATGAATTAAT
tetur20g03150 comp3343_seq0 CCTCAGTCAACAAATGTAAATGGTTCCTCT
tetur20g03150 comp3343_seq0 CTGGAGATTAACTGATCCTCAGTCAACAAA
tetur20g03150 comp3343_seq0 GATCCTCAGTCAACAAATGTAAATGGTTCC
tetur20g03150 comp3343_seq0 GGAGATTAACTGATCCTCAGTCAACAAATG
tetur20g03150 comp3343_seq0 TCCTCAGTCAACAAATGTAAATGGTTCCTC
tetur20g03150 comp3343_seq0 TCTGGAGATTAACTGATCCTCAGTCAACAA
tetur21g00800 comp862_seq0 ATGGCAGATGAAAGATCCAAGAGGATTGAT
tetur21g00800 comp862_seq0 ATTGCTTACACTCGGGTGCAATTAGTCATG
tetur21g00800 comp862_seq0 AACGCTGTTTCCTCTTTCATGCCTTCCTTT
tetur21g00800 comp862_seq0 CATGGCAGATGAAAGATCCAAGAGGATTGA
tetur21g00800 comp862_seq0 CCAAGAGGATTGATTCAGTTATCATGTTGC
tetur21g00800 comp862_seq0 CTTCAGTCTTAGTAACACCAGTCCTGGCTA
tetur21g00800 comp862_seq0 GACTTCAGTCTTAGTAACACCAGTCCTGGC
tetur21g00800 comp862_seq0 GAGGATTGATTCAGTTATCATGTTGCAGGA
tetur21g00800 comp862_seq0 GCTTACACTCGGGTGCAATTAGTCATGGCA
tetur21g00800 comp862_seq0 GGCAGATGAAAGATCCAAGAGGATTGATTC
tetur21g00800 comp862_seq0 GTCATGGCAGATGAAAGATCCAAGAGGATT
tetur21g00800 comp862_seq0 TAGTCATGGCAGATGAAAGATCCAAGAGGA
tetur21g00800 comp862_seq0 TCATGGCAGATGAAAGATCCAAGAGGATTG
tetur21g00800 comp862_seq0 TGCTTACACTCGGGTGCAATTAGTCATGGC
tetur21g00800 comp862_seq0 TTGCTTACACTCGGGTGCAATTAGTCATGG
tetur21g00800 comp862_seq0 TTTAACGCTGTTTCCTCTTTCATGCCTTCC
tetur21g00800 comp862_seq0 ACTTCAGTCTTAGTAACACCAGTCCTGGCT
tetur21g00800 comp862_seq0 AGACTTCAGTCTTAGTAACACCAGTCCTGG
tetur21g00800 comp862_seq0 AGAGGATTGATTCAGTTATCATGTTGCAGG
tetur21g00800 comp862_seq0 AGTCATGGCAGATGAAAGATCCAAGAGGAT
tetur21g01080 comp1827_seq0 TAAAGCTGGATTATCGTATGAGGCGCCATG
tetur21g02580 comp1252_seq1 AACTTGCACGAGTAACTGATTCAACGATAC
tetur21g02580 comp1252_seq1 AACTTTGACAACAACAGCAGGATCAATGGG
tetur21g02580 comp1252_seq1 CTCACTCTAAAGCCCAACCAACACAAACAC
tetur21g02580 comp1252_seq1 CTTGCACGAGTAACTGATTCAACGATACTG
tetur21g02580 comp1252_seq1 GGGTGTAGAGAATCTCTGATTACAAGGTCA
tetur21g02580 comp1252_seq1 GGTGGGTGTAGAGAATCTCTGATTACAAGG
tetur21g02580 comp1252_seq1 GTGGGTGTAGAGAATCTCTGATTACAAGGT
tetur21g02580 comp1252_seq1 TCACTCTAAAGCCCAACCAACACAAACACA
tetur21g02580 comp1252_seq1 TGGGTGTAGAGAATCTCTGATTACAAGGTC
tetur21g02580 comp1252_seq1 TGGTGGGTGTAGAGAATCTCTGATTACAAG
tetur21g02580 comp1252_seq1 TTGCACGAGTAACTGATTCAACGATACTGA
tetur21g02580 comp1252_seq1 ACTTGCACGAGTAACTGATTCAACGATACT
tetur21g03326 comp2662_seq0 ATGATTAGCTGGTTGATGGTCTTTGGCTGT
tetur21g03326 comp2662_seq0 CAAATGATTAGCTGGTTGATGGTCTTTGGC
tetur21g03326 comp2662_seq0 CACAAATGATTAGCTGGTTGATGGTCTTTG
tetur21g03326 comp2662_seq0 CACCGCGTATGACCATTGATCTTCAGGTGT
tetur21g03326 comp2662_seq0 CAGAAATCGATGGGATCATTGTCATTGTTG
tetur21g03326 comp2662_seq0 CAGCAAGCCATTAATCATTTGCTCAGGTTA
tetur21g03326 comp2662_seq0 CATCTTGCATTGAGTAACTTACCGGCACAA
tetur21g03326 comp2662_seq0 CCGGCACAAATGATTAGCTGGTTGATGGTC
tetur21g03326 comp2662_seq0 CGATGGGATCATTGTCATTGTTGTGTATCT
tetur21g03326 comp2662_seq0 CGGCACAAATGATTAGCTGGTTGATGGTCT
tetur21g03326 comp2662_seq0 CTGGTTGATGGTCTTTGGCTGTATATGATG
tetur21g03326 comp2662_seq0 CTTCATCTTGCATTGAGTAACTTACCGGCA
tetur21g03326 comp2662_seq0 GAAATCGATGGGATCATTGTCATTGTTGTG
tetur21g03326 comp2662_seq0 GAGTAACTTACCGGCACAAATGATTAGCTG
tetur21g03326 comp2662_seq0 GATTAGCTGGTTGATGGTCTTTGGCTGTAT
tetur21g03326 comp2662_seq0 AATGATTAGCTGGTTGATGGTCTTTGGCTG
tetur21g03326 comp2662_seq0 GCACAAATGATTAGCTGGTTGATGGTCTTT
tetur21g03326 comp2662_seq0 GCAGCAAGCCATTAATCATTTGCTCAGGTT
tetur21g03326 comp2662_seq0 GCTGGTTGATGGTCTTTGGCTGTATATGAT
tetur21g03326 comp2662_seq0 GGCACAAATGATTAGCTGGTTGATGGTCTT
tetur21g03326 comp2662_seq0 ACAAATGATTAGCTGGTTGATGGTCTTTGG
tetur21g03326 comp2662_seq0 GGTTGATGGTCTTTGGCTGTATATGATGAC
tetur21g03326 comp2662_seq0 GTACACCGCGTATGACCATTGATCTTCAGG
tetur21g03326 comp2662_seq0 ACACCGCGTATGACCATTGATCTTCAGGTG
tetur21g03326 comp2662_seq0 GTTGATGGTCTTTGGCTGTATATGATGACA
tetur21g03326 comp2662_seq0 TACCGGCACAAATGATTAGCTGGTTGATGG
tetur21g03326 comp2662_seq0 TAGCTGGTTGATGGTCTTTGGCTGTATATG
tetur21g03326 comp2662_seq0 TCATCTTGCATTGAGTAACTTACCGGCACA
tetur21g03326 comp2662_seq0 TCGATGGGATCATTGTCATTGTTGTGTATC
tetur21g03326 comp2662_seq0 TGATTAGCTGGTTGATGGTCTTTGGCTGTA
tetur21g03326 comp2662_seq0 TGGTTGATGGTCTTTGGCTGTATATGATGA
tetur21g03326 comp2662_seq0 ACCGCGTATGACCATTGATCTTCAGGTGTT
tetur21g03326 comp2662_seq0 ACCGGCACAAATGATTAGCTGGTTGATGGT
tetur21g03326 comp2662_seq0 TTCATCTTGCATTGAGTAACTTACCGGCAC
tetur21g03326 comp2662_seq0 TTGCAGCAAGCCATTAATCATTTGCTCAGG
tetur21g03326 comp2662_seq0 AAATGATTAGCTGGTTGATGGTCTTTGGCT
tetur21g03326 comp2662_seq0 AGTACACCGCGTATGACCATTGATCTTCAG
tetur23g02070 comp2511_seq0 AACATTTACCTTCCAAAGTCCCTCTTCCTC
tetur23g02070 comp2511_seq0 ATGTATTGGTGGCTTTGATTACTCGATGGT
tetur23g02070 comp2511_seq0 CAACAGACAACTCTGCAGATGAAGATGATG
tetur23g02070 comp2511_seq0 CAATCGATGCTTCATAGTTCAAATGCTCAG
tetur23g02070 comp2511_seq0 CACAATCGATGCTTCATAGTTCAAATGCTC
tetur23g02070 comp2511_seq0 CAGGTTGATGTATTGGTGGCTTTGATTACT
tetur23g02070 comp2511_seq0 CATTTACCTTCCAAAGTCCCTCTTCCTCAT
tetur23g02070 comp2511_seq0 CCACAATCGATGCTTCATAGTTCAAATGCT
tetur23g02070 comp2511_seq0 CCGTTCTGAAGTTCAATCCACAATCGATGC
tetur23g02070 comp2511_seq0 CGTTCTGAAGTTCAATCCACAATCGATGCT
tetur23g02070 comp2511_seq0 CTAAGTTAATTGGGCGCATTGTGATGGGTT
tetur23g02070 comp2511_seq0 CTGAAGTTCAATCCACAATCGATGCTTCAT
tetur23g02070 comp2511_seq0 GAAGTTCAATCCACAATCGATGCTTCATAG
tetur23g02070 comp2511_seq0 GATGTATTGGTGGCTTTGATTACTCGATGG
tetur23g02070 comp2511_seq0 GCCGTTCTGAAGTTCAATCCACAATCGATG
tetur23g02070 comp2511_seq0 GCTAAGTTAATTGGGCGCATTGTGATGGGT
tetur23g02070 comp2511_seq0 GGCCGTTCTGAAGTTCAATCCACAATCGAT
tetur23g02070 comp2511_seq0 GGTTGATGTATTGGTGGCTTTGATTACTCG
tetur23g02070 comp2511_seq0 GTATTGGTGGCTTTGATTACTCGATGGTGG
tetur23g02070 comp2511_seq0 GTTCAATCCACAATCGATGCTTCATAGTTC
tetur23g02070 comp2511_seq0 GTTCTGAAGTTCAATCCACAATCGATGCTT
tetur23g02070 comp2511_seq0 GTTGATGTATTGGTGGCTTTGATTACTCGA
tetur23g02070 comp2511_seq0 ACAGGTTGATGTATTGGTGGCTTTGATTAC
tetur23g02070 comp2511_seq0 TATTGGTGGCTTTGATTACTCGATGGTGGA
tetur23g02070 comp2511_seq0 TCCACAATCGATGCTTCATAGTTCAAATGC
tetur23g02070 comp2511_seq0 TCTGAAGTTCAATCCACAATCGATGCTTCA
tetur23g02070 comp2511_seq0 TGATGTATTGGTGGCTTTGATTACTCGATG
tetur23g02070 comp2511_seq0 TGCTAAGTTAATTGGGCGCATTGTGATGGG
tetur23g02070 comp2511_seq0 TGGCCGTTCTGAAGTTCAATCCACAATCGA
tetur23g02070 comp2511_seq0 TGTATTGGTGGCTTTGATTACTCGATGGTG
tetur23g02070 comp2511_seq0 TTCTGAAGTTCAATCCACAATCGATGCTTC
tetur23g02070 comp2511_seq0 TTGGTGGCTTTGATTACTCGATGGTGGAAA
tetur23g02070 comp2511_seq0 AGGTTGATGTATTGGTGGCTTTGATTACTC
tetur24g01110 comp6083_seq0 AACCATCACTGCGATTTATTTAAGATCGCC
tetur24g01110 comp6083_seq0 CAACCCAGTGTTGAAGAATTACGAATTGTG
tetur24g01110 comp6083_seq0 CACTGCGATTTATTTAAGATCGCCATTGGC
tetur24g01110 comp6083_seq0 CGGCTAAAGTTCCCATTGGAGCAGTAGACC
tetur24g01110 comp6083_seq0 CTAAAGTTCCCATTGGAGCAGTAGACCCGT
tetur24g01110 comp6083_seq0 GACAAATGGTCGATGAAGTCACTGCAACCA
tetur24g01110 comp6083_seq0 GAGCATCAGTATAATGGGCAAAGTACAGCC
tetur24g01110 comp6083_seq0 GGTAGAGTTGGTTTCACTACCTTGCATCAT
tetur24g01110 comp6083_seq0 GTAGAGTTGGTTTCACTACCTTGCATCATT
tetur24g01110 comp6083_seq0 GTCTGATCTATGCAATTGCCAAAGAACTAC
tetur24g01110 comp6083_seq0 TAGACAAATGGTCGATGAAGTCACTGCAAC
tetur24g01110 comp6083_seq0 TCACTGCGATTTATTTAAGATCGCCATTGG
tetur24g01110 comp6083_seq0 AGACAAATGGTCGATGAAGTCACTGCAACC
tetur24g01810 comp2983_seq0 ATCGATTGCAGTTGATTCCAGTGTTTGAGG
tetur24g01810 comp2983_seq0 ATCTCTTCCTTAGAGGGTACCCATAGCTCT
tetur24g01810 comp2983_seq0 ATTAACTTGGCCACGGGAATACAATGTCAC
tetur24g01810 comp2983_seq0 ATTGCAGTTGATTCCAGTGTTTGAGGCAGT
tetur24g01810 comp2983_seq0 CACGGGAATACAATGTCACTCAATAGTCGC
tetur24g01810 comp2983_seq0 CATAGCTCTGGTCCTCGAAACTCATCAATT
tetur24g01810 comp2983_seq0 CCATAGCTCTGGTCCTCGAAACTCATCAAT
tetur24g01810 comp2983_seq0 CCCATAGCTCTGGTCCTCGAAACTCATCAA
tetur24g01810 comp2983_seq0 CCGTTAATTGCTACAAGGTTATTCAAGCTC
tetur24g01810 comp2983_seq0 AAGCAGGTAATGATGAGGTAAATGGGTTAG
tetur24g01810 comp2983_seq0 CGATGATCAATGACGATAGCGATGATATTC
tetur24g01810 comp2983_seq0 CGATTGCAGTTGATTCCAGTGTTTGAGGCA
tetur24g01810 comp2983_seq0 CGCAAGGAGAAAGTTAAATACTACGAAGCA
tetur24g01810 comp2983_seq0 CGCCGTTAATTGCTACAAGGTTATTCAAGC
tetur24g01810 comp2983_seq0 CGGGAATACAATGTCACTCAATAGTCGCAA
tetur24g01810 comp2983_seq0 CTACAAGGTTATTCAAGCTCTTTGTGGAGA
tetur24g01810 comp2983_seq0 CTCTTCCTTAGAGGGTACCCATAGCTCTGG
tetur24g01810 comp2983_seq0 AATCGATTGCAGTTGATTCCAGTGTTTGAG
tetur24g01810 comp2983_seq0 GATCAATGACGATAGCGATGATATTCGTGA
tetur24g01810 comp2983_seq0 GATGATCAATGACGATAGCGATGATATTCG
tetur24g01810 comp2983_seq0 GATTGCAGTTGATTCCAGTGTTTGAGGCAG
tetur24g01810 comp2983_seq0 GCCGTTAATTGCTACAAGGTTATTCAAGCT
tetur24g01810 comp2983_seq0 GCTACAAGGTTATTCAAGCTCTTTGTGGAG
tetur24g01810 comp2983_seq0 GGATAAGAAAGGAATCGATGATCAATGACG
tetur24g01810 comp2983_seq0 GGCGATCGTTTAATAGTGATGTGATTGTCA
tetur24g01810 comp2983_seq0 GGTACCCATAGCTCTGGTCCTCGAAACTCA
tetur24g01810 comp2983_seq0 GTACCCATAGCTCTGGTCCTCGAAACTCAT
tetur24g01810 comp2983_seq0 TAACTTGGCCACGGGAATACAATGTCACTC
tetur24g01810 comp2983_seq0 TACCCATAGCTCTGGTCCTCGAAACTCATC
tetur24g01810 comp2983_seq0 TCAATCGTCTTTCTAACGACGGGCTCATAA
tetur24g01810 comp2983_seq0 TCGATTGCAGTTGATTCCAGTGTTTGAGGC
tetur24g01810 comp2983_seq0 TCGCAAGGAGAAAGTTAAATACTACGAAGC
tetur24g01810 comp2983_seq0 TCGTCTTTCTAACGACGGGCTCATAAGAAA
tetur24g01810 comp2983_seq0 TCTCTTCCTTAGAGGGTACCCATAGCTCTG
tetur24g01810 comp2983_seq0 TGATCAATGACGATAGCGATGATATTCGTG
tetur24g01810 comp2983_seq0 TGCTACAAGGTTATTCAAGCTCTTTGTGGA
tetur24g01810 comp2983_seq0 TGGCGATCGTTTAATAGTGATGTGATTGTC
tetur24g01810 comp2983_seq0 TTGCTACAAGGTTATTCAAGCTCTTTGTGG
tetur24g01810 comp2983_seq0 ACGCCGTTAATTGCTACAAGGTTATTCAAG
tetur24g02973 comp6243_seq0 AACAGTATTTGCGGGAAGTGATTTGACACT
tetur24g02973 comp6243_seq0 ATGCAATGGGAATGAGACAGAAGGACGGAC
tetur24g02973 comp6243_seq0 ATGGCCAATACGCTCCATCGAATATCTCAT
tetur24g02973 comp6243_seq0 CAAATGCAATGGGAATGAGACAGAAGGACG
tetur24g02973 comp6243_seq0 AACCTTCTGAATTCTTATGGCCAATACGCT
tetur24g02973 comp6243_seq0 CAATGGGAATGAGACAGAAGGACGGACATT
tetur24g02973 comp6243_seq0 CAGGAACCTTCTGAATTCTTATGGCCAATA
tetur24g02973 comp6243_seq0 CAGTATTTGCGGGAAGTGATTTGACACTAT
tetur24g02973 comp6243_seq0 CAGTCGATAGGTTAACAGTTGGAAAGCGAT
tetur24g02973 comp6243_seq0 CATTGTCAGTCGATAGGTTAACAGTTGGAA
tetur24g02973 comp6243_seq0 CCAATACGCTCCATCGAATATCTCATGCAA
tetur24g02973 comp6243_seq0 CCTTCTGAATTCTTATGGCCAATACGCTCC
tetur24g02973 comp6243_seq0 AAGCATTGTCAGTCGATAGGTTAACAGTTG
tetur24g02973 comp6243_seq0 CGATAGGTTAACAGTTGGAAAGCGATCAAA
tetur24g02973 comp6243_seq0 CGATCAAATGCAATGGGAATGAGACAGAAG
tetur24g02973 comp6243_seq0 AAGCGATCAAATGCAATGGGAATGAGACAG
tetur24g02973 comp6243_seq0 CGGGATATAATGGCATTAGTGGTTGTACTT
tetur24g02973 comp6243_seq0 AAGGCGGGATATAATGGCATTAGTGGTTGT
tetur24g02973 comp6243_seq0 CTGAATTCTTATGGCCAATACGCTCCATCG
tetur24g02973 comp6243_seq0 CTTATGGCCAATACGCTCCATCGAATATCT
tetur24g02973 comp6243_seq0 GAAAGCGATCAAATGCAATGGGAATGAGAC
tetur24g02973 comp6243_seq0 GAACCTTCTGAATTCTTATGGCCAATACGC
tetur24g02973 comp6243_seq0 AATACGCTCCATCGAATATCTCATGCAAAG
tetur24g02973 comp6243_seq0 GAATGAGACAGAAGGACGGACATTGAGCAC
tetur24g02973 comp6243_seq0 GAATTCTTATGGCCAATACGCTCCATCGAA
tetur24g02973 comp6243_seq0 GACAGAAGGACGGACATTGAGCACCATTCA
tetur24g02973 comp6243_seq0 GAGACAGAAGGACGGACATTGAGCACCATT
tetur24g02973 comp6243_seq0 GATCAAATGCAATGGGAATGAGACAGAAGG
tetur24g02973 comp6243_seq0 GATCTTCCTCTCCATGGGTGACAATTAAGA
tetur24g02973 comp6243_seq0 AATGAGACAGAAGGACGGACATTGAGCACC
tetur24g02973 comp6243_seq0 GCAATGGGAATGAGACAGAAGGACGGACAT
tetur24g02973 comp6243_seq0 GCAGGAACCTTCTGAATTCTTATGGCCAAT
tetur24g02973 comp6243_seq0 AATGGGAATGAGACAGAAGGACGGACATTG
tetur24g02973 comp6243_seq0 GCATTGTCAGTCGATAGGTTAACAGTTGGA
tetur24g02973 comp6243_seq0 GCCAATACGCTCCATCGAATATCTCATGCA
tetur24g02973 comp6243_seq0 GCGATCAAATGCAATGGGAATGAGACAGAA
tetur24g02973 comp6243_seq0 GCGGGATATAATGGCATTAGTGGTTGTACT
tetur24g02973 comp6243_seq0 GCTCCATCGAATATCTCATGCAAAGAATTG
tetur24g02973 comp6243_seq0 GGAAAGCGATCAAATGCAATGGGAATGAGA
tetur24g02973 comp6243_seq0 GGAACCTTCTGAATTCTTATGGCCAATACG
tetur24g02973 comp6243_seq0 GGAATGAGACAGAAGGACGGACATTGAGCA
tetur24g02973 comp6243_seq0 GGCCAATACGCTCCATCGAATATCTCATGC
tetur24g02973 comp6243_seq0 GGCGGGATATAATGGCATTAGTGGTTGTAC
tetur24g02973 comp6243_seq0 GGGAATGAGACAGAAGGACGGACATTGAGC
tetur24g02973 comp6243_seq0 GGGATATAATGGCATTAGTGGTTGTACTTG
tetur24g02973 comp6243_seq0 GGTTAACAGTTGGAAAGCGATCAAATGCAA
tetur24g02973 comp6243_seq0 GTCAGTCGATAGGTTAACAGTTGGAAAGCG
tetur24g02973 comp6243_seq0 GTCGATAGGTTAACAGTTGGAAAGCGATCA
tetur24g02973 comp6243_seq0 GTGAACCCAACAGGTTGATCTTCCTCTCCA
tetur24g02973 comp6243_seq0 AAAGGCGGGATATAATGGCATTAGTGGTTG
tetur24g02973 comp6243_seq0 GTGCAGGAACCTTCTGAATTCTTATGGCCA
tetur24g02973 comp6243_seq0 GTGTGAACCCAACAGGTTGATCTTCCTCTC
tetur24g02973 comp6243_seq0 GTTGATCTTCCTCTCCATGGGTGACAATTA
tetur24g02973 comp6243_seq0 GTTGTGCAGGAACCTTCTGAATTCTTATGG
tetur24g02973 comp6243_seq0 TAACAGTTGGAAAGCGATCAAATGCAATGG
tetur24g02973 comp6243_seq0 TACGCTCCATCGAATATCTCATGCAAAGAA
tetur24g02973 comp6243_seq0 TAGGTTAACAGTTGGAAAGCGATCAAATGC
tetur24g02973 comp6243_seq0 TATGGCCAATACGCTCCATCGAATATCTCA
tetur24g02973 comp6243_seq0 TCAAATGCAATGGGAATGAGACAGAAGGAC
tetur24g02973 comp6243_seq0 TCAGTCGATAGGTTAACAGTTGGAAAGCGA
tetur24g02973 comp6243_seq0 TCGATAGGTTAACAGTTGGAAAGCGATCAA
tetur24g02973 comp6243_seq0 TCTGAATTCTTATGGCCAATACGCTCCATC
tetur24g02973 comp6243_seq0 TCTTATGGCCAATACGCTCCATCGAATATC
tetur24g02973 comp6243_seq0 TGAATTCTTATGGCCAATACGCTCCATCGA
tetur24g02973 comp6243_seq0 TGATCTTCCTCTCCATGGGTGACAATTAAG
tetur24g02973 comp6243_seq0 TGCAATGGGAATGAGACAGAAGGACGGACA
tetur24g02973 comp6243_seq0 TGCAGGAACCTTCTGAATTCTTATGGCCAA
tetur24g02973 comp6243_seq0 TGGAAAGCGATCAAATGCAATGGGAATGAG
tetur24g02973 comp6243_seq0 TGGCCAATACGCTCCATCGAATATCTCATG
tetur24g02973 comp6243_seq0 TGGGAATGAGACAGAAGGACGGACATTGAG
tetur24g02973 comp6243_seq0 TGTCAGTCGATAGGTTAACAGTTGGAAAGC
tetur24g02973 comp6243_seq0 TGTGAACCCAACAGGTTGATCTTCCTCTCC
tetur24g02973 comp6243_seq0 TGTGCAGGAACCTTCTGAATTCTTATGGCC
tetur24g02973 comp6243_seq0 TTATGGCCAATACGCTCCATCGAATATCTC
tetur24g02973 comp6243_seq0 ACCTTCTGAATTCTTATGGCCAATACGCTC
tetur24g02973 comp6243_seq0 TTGATCTTCCTCTCCATGGGTGACAATTAA
tetur24g02973 comp6243_seq0 TTGTCAGTCGATAGGTTAACAGTTGGAAAG
tetur24g02973 comp6243_seq0 TTGTGCAGGAACCTTCTGAATTCTTATGGC
tetur24g02973 comp6243_seq0 ACGCTCCATCGAATATCTCATGCAAAGAAT
tetur24g02973 comp6243_seq0 AAACAGTATTTGCGGGAAGTGATTTGACAC
tetur24g02973 comp6243_seq0 ACTTTGAAGGAGATCGAGGATCGATTATGT
tetur24g02973 comp6243_seq0 AGACAGAAGGACGGACATTGAGCACCATTC
tetur24g02973 comp6243_seq0 AGCATTGTCAGTCGATAGGTTAACAGTTGG
tetur24g02973 comp6243_seq0 AGGAACCTTCTGAATTCTTATGGCCAATAC
tetur24g02973 comp6243_seq0 AGTCGATAGGTTAACAGTTGGAAAGCGATC
tetur25g00020 comp845_seq0 CACCTTAGTTTCATATTCCTTCTACGAGCC
tetur25g00020 comp845_seq0 CCACCTTAGTTTCATATTCCTTCTACGAGC
tetur25g00020 comp845_seq0 CCCACCTTAGTTTCATATTCCTTCTACGAG
tetur25g00020 comp845_seq0 CTCACTAATCATGATTCAACCCACCTTAGT
tetur25g01150 comp1756_seq0 ATACAGAGGTATCCAAACACCCAAACAATG
tetur25g01150 comp1756_seq0 ATGGGAAGTCTCTGGATGCATTTCGGTCTC
tetur25g01150 comp1756_seq0 ATTGCCTACAGCCTCATGGGAAGTCTCTGG
tetur25g01150 comp1756_seq0 ATTGTTTCCTTCACCATTGCCTACAGCCTC
tetur25g01150 comp1756_seq0 CAAATACAGAGGTATCCAAACACCCAAACA
tetur25g01150 comp1756_seq0 CACAAATACAGAGGTATCCAAACACCCAAA
tetur25g01150 comp1756_seq0 CACCATTGCCTACAGCCTCATGGGAAGTCT
tetur25g01150 comp1756_seq0 CAGAGGTATCCAAACACCCAAACAATGTGT
tetur25g01150 comp1756_seq0 CAGCCTCATGGGAAGTCTCTGGATGCATTT
tetur25g01150 comp1756_seq0 CATGGGAAGTCTCTGGATGCATTTCGGTCT
tetur25g01150 comp1756_seq0 CATTGCCTACAGCCTCATGGGAAGTCTCTG
tetur25g01150 comp1756_seq0 CATTGTTTCCTTCACCATTGCCTACAGCCT
tetur25g01150 comp1756_seq0 CCATTGCCTACAGCCTCATGGGAAGTCTCT
tetur25g01150 comp1756_seq0 CCATTGTTTCCTTCACCATTGCCTACAGCC
tetur25g01150 comp1756_seq0 CCTCATGGGAAGTCTCTGGATGCATTTCGG
tetur25g01150 comp1756_seq0 CCTTCACCATTGCCTACAGCCTCATGGGAA
tetur25g01150 comp1756_seq0 CTACAGCCTCATGGGAAGTCTCTGGATGCA
tetur25g01150 comp1756_seq0 CTCATGGGAAGTCTCTGGATGCATTTCGGT
tetur25g01150 comp1756_seq0 CTTCACCATTGCCTACAGCCTCATGGGAAG
tetur25g01150 comp1756_seq0 GACACAAATACAGAGGTATCCAAACACCCA
tetur25g01150 comp1756_seq0 GACCATTGTTTCCTTCACCATTGCCTACAG
tetur25g01150 comp1756_seq0 GAGACCATTGTTTCCTTCACCATTGCCTAC
tetur25g01150 comp1756_seq0 GAGGTATCCAAACACCCAAACAATGTGTAT
tetur25g01150 comp1756_seq0 GCCTCATGGGAAGTCTCTGGATGCATTTCG
tetur25g01150 comp1756_seq0 GGAAGTCTCTGGATGCATTTCGGTCTCCAT
tetur25g01150 comp1756_seq0 GGGAAGTCTCTGGATGCATTTCGGTCTCCA
tetur25g01150 comp1756_seq0 ACAAATACAGAGGTATCCAAACACCCAAAC
tetur25g01150 comp1756_seq0 ACAGAGGTATCCAAACACCCAAACAATGTG
tetur25g01150 comp1756_seq0 GTTTCCTTCACCATTGCCTACAGCCTCATG
tetur25g01150 comp1756_seq0 ACAGCCTCATGGGAAGTCTCTGGATGCATT
tetur25g01150 comp1756_seq0 TAGACACAAATACAGAGGTATCCAAACACC
tetur25g01150 comp1756_seq0 TCACCATTGCCTACAGCCTCATGGGAAGTC
tetur25g01150 comp1756_seq0 TCATGGGAAGTCTCTGGATGCATTTCGGTC
tetur25g01150 comp1756_seq0 TCCTTCACCATTGCCTACAGCCTCATGGGA
tetur25g01150 comp1756_seq0 ACCATTGCCTACAGCCTCATGGGAAGTCTC
tetur25g01150 comp1756_seq0 ACCATTGTTTCCTTCACCATTGCCTACAGC
tetur25g01150 comp1756_seq0 TGGGAAGTCTCTGGATGCATTTCGGTCTCC
tetur25g01150 comp1756_seq0 TTCCTTCACCATTGCCTACAGCCTCATGGG
tetur25g01150 comp1756_seq0 TTGCCTACAGCCTCATGGGAAGTCTCTGGA
tetur25g01150 comp1756_seq0 TTGTTTCCTTCACCATTGCCTACAGCCTCA
tetur25g01150 comp1756_seq0 TTTCCTTCACCATTGCCTACAGCCTCATGG
tetur25g01150 comp1756_seq0 AGACACAAATACAGAGGTATCCAAACACCC
tetur25g01150 comp1756_seq0 AGCCTCATGGGAAGTCTCTGGATGCATTTC
tetur25g01150 comp1756_seq0 AGGTATCCAAACACCCAAACAATGTGTATC
tetur25g01630 comp653_seq1 AGTTCAAGACAACTTGCCCATTGACTATGT
tetur25g01630 comp653_seq1 AAACCAGTTCAAGACAACTTGCCCATTGAC
tetur25g01630 comp653_seq1 AACCAGTTCAAGACAACTTGCCCATTGACT
tetur25g01630 comp653_seq1 CAGTTCAAGACAACTTGCCCATTGACTATG
tetur25g01630 comp653_seq1 CCAGTTCAAGACAACTTGCCCATTGACTAT
tetur25g01630 comp653_seq1 CCTAAACCAGTTCAAGACAACTTGCCCATT
tetur25g01630 comp653_seq1 CTAAACCAGTTCAAGACAACTTGCCCATTG
tetur25g01630 comp653_seq1 CTGCTCATTAAGGAATCAAATCAAGGTGGT
tetur25g01630 comp653_seq1 CTTGCCCATTGACTATGTTGATTATACCGT
tetur25g01630 comp653_seq1 GAAACAAACGGAGCTCGAAGATTGGTCAGA
tetur25g01630 comp653_seq1 GACCTAAACCAGTTCAAGACAACTTGCCCA
tetur25g01630 comp653_seq1 GGACCTAAACCAGTTCAAGACAACTTGCCC
tetur25g01630 comp653_seq1 AAACAAACGGAGCTCGAAGATTGGTCAGAT
tetur25g01630 comp653_seq1 ACAAACGGAGCTCGAAGATTGGTCAGATCG
tetur25g01630 comp653_seq1 GTGGACCTAAACCAGTTCAAGACAACTTGC
tetur25g01630 comp653_seq1 GTTCAAGACAACTTGCCCATTGACTATGTT
tetur25g01630 comp653_seq1 TAAACCAGTTCAAGACAACTTGCCCATTGA
tetur25g01630 comp653_seq1 TCAAGACAACTTGCCCATTGACTATGTTGA
tetur25g01630 comp653_seq1 TCTGCTCATTAAGGAATCAAATCAAGGTGG
tetur25g01630 comp653_seq1 TGGACCTAAACCAGTTCAAGACAACTTGCC
tetur25g01630 comp653_seq1 ACCTAAACCAGTTCAAGACAACTTGCCCAT
tetur25g01630 comp653_seq1 TTCAAGACAACTTGCCCATTGACTATGTTG
tetur25g01630 comp653_seq1 ACTTGCCCATTGACTATGTTGATTATACCG
tetur25g01630 comp653_seq1 AACAAACGGAGCTCGAAGATTGGTCAGATC
tetur26g01130 comp593_seq0 ATTAAAGCGAACTGGATCAAGGGACACAAG
tetur26g01130 comp593_seq0 CAACGGAACGATCTGTAAGCAGAAATGGCC
tetur26g01130 comp593_seq0 CAAGGGACACAAGCATACCACATCCTTCAT
tetur26g01130 comp593_seq0 AACGGAACGATCTGTAAGCAGAAATGGCCT
tetur26g01130 comp593_seq0 CAGAACTATCTGGTTCCCATTTCACCCAAT
tetur26g01130 comp593_seq0 CATTAAAGCGAACTGGATCAAGGGACACAA
tetur26g01130 comp593_seq0 CCAACGGAACGATCTGTAAGCAGAAATGGC
tetur26g01130 comp593_seq0 CCAGAACTATCTGGTTCCCATTTCACCCAA
tetur26g01130 comp593_seq0 CCCAGAACTATCTGGTTCCCATTTCACCCA
tetur26g01130 comp593_seq0 CCCTAAGGTTTGACCTTGACTTACTAGACA
tetur26g01130 comp593_seq0 CCTGTTGGTAGTGTTACAACTGCATTGTCC
tetur26g01130 comp593_seq0 CCTTGACTTACTAGACAGAGCAGTAAGCCA
tetur26g01130 comp593_seq0 AAGCAGAAATGGCCTTAAAGCTCTTCGTGG
tetur26g01130 comp593_seq0 CGGAGTACCAAATAATAGGCCAACGTCGTC
tetur26g01130 comp593_seq0 CTATCTGGTTCCCATTTCACCCAATCCTGA
tetur26g01130 comp593_seq0 AAGGGACACAAGCATACCACATCCTTCATT
tetur26g01130 comp593_seq0 AAGGTTTGACCTTGACTTACTAGACAGAGC
tetur26g01130 comp593_seq0 CTGTTGGTAGTGTTACAACTGCATTGTCCC
tetur26g01130 comp593_seq0 CTTGACTTACTAGACAGAGCAGTAAGCCAA
tetur26g01130 comp593_seq0 GACACAAGCATACCACATCCTTCATTTCCG
tetur26g01130 comp593_seq0 GAGCCAACGGAACGATCTGTAAGCAGAAAT
tetur26g01130 comp593_seq0 GCATTAAAGCGAACTGGATCAAGGGACACA
tetur26g01130 comp593_seq0 GCCAACGGAACGATCTGTAAGCAGAAATGG
tetur26g01130 comp593_seq0 GCGGAGTACCAAATAATAGGCCAACGTCGT
tetur26g01130 comp593_seq0 AAAGCGAACTGGATCAAGGGACACAAGCAT
tetur26g01130 comp593_seq0 GGAACGATCTGTAAGCAGAAATGGCCTTAA
tetur26g01130 comp593_seq0 GGACACAAGCATACCACATCCTTCATTTCC
tetur26g01130 comp593_seq0 GGGACACAAGCATACCACATCCTTCATTTC
tetur26g01130 comp593_seq0 GGTTTGACCTTGACTTACTAGACAGAGCAG
tetur26g01130 comp593_seq0 GTAAGCAGAAATGGCCTTAAAGCTCTTCGT
tetur26g01130 comp593_seq0 GTAGTATCGCCCAAAGATTGACCTATTGCT
tetur26g01130 comp593_seq0 TAAAGCGAACTGGATCAAGGGACACAAGCA
tetur26g01130 comp593_seq0 TAAGCAGAAATGGCCTTAAAGCTCTTCGTG
tetur26g01130 comp593_seq0 TATCTGGTTCCCATTTCACCCAATCCTGAG
tetur26g01130 comp593_seq0 TCAAGGGACACAAGCATACCACATCCTTCA
tetur26g01130 comp593_seq0 TCATAACCGGAATTGAATTTGGGATAAGGG
tetur26g01130 comp593_seq0 TGAGCCAACGGAACGATCTGTAAGCAGAAA
tetur26g01130 comp593_seq0 TTAAAGCGAACTGGATCAAGGGACACAAGC
tetur26g01130 comp593_seq0 TTACCTGTTGGTAGTGTTACAACTGCATTG
tetur26g01130 comp593_seq0 ACCTGTTGGTAGTGTTACAACTGCATTGTC
tetur26g01130 comp593_seq0 ACCTTGACTTACTAGACAGAGCAGTAAGCC
tetur26g01130 comp593_seq0 TTGACTTACTAGACAGAGCAGTAAGCCAAC
tetur26g01130 comp593_seq0 ACGGAACGATCTGTAAGCAGAAATGGCCTT
tetur26g01130 comp593_seq0 ACTATCTGGTTCCCATTTCACCCAATCCTG
tetur26g01130 comp593_seq0 AAATGAGCCAACGGAACGATCTGTAAGCAG
tetur26g01130 comp593_seq0 AGCCAACGGAACGATCTGTAAGCAGAAATG
tetur26g01130 comp593_seq0 AGCGAACTGGATCAAGGGACACAAGCATAC
tetur26g01130 comp593_seq0 AGCGGAGTACCAAATAATAGGCCAACGTCG
tetur26g01130 comp593_seq0 AGGGACACAAGCATACCACATCCTTCATTT
tetur26g01440 comp2709_seq0 ATTGAAAGCTGAACCGGTCAGTAGATCAGT
tetur26g01440 comp2709_seq0 AACCGGTCAGTAGATCAGTTTCAATGGAGC
tetur26g01440 comp2709_seq0 CAATGATAGATCCATTGCAGTGTCAGTTGG
tetur26g01440 comp2709_seq0 CCAATGATAGATCCATTGCAGTGTCAGTTG
tetur26g01440 comp2709_seq0 CCGGTCAGTAGATCAGTTTCAATGGAGCCA
tetur26g01440 comp2709_seq0 CGGTCAGTAGATCAGTTTCAATGGAGCCAG
tetur26g01440 comp2709_seq0 GAAAGCTGAACCGGTCAGTAGATCAGTTTC
tetur26g01440 comp2709_seq0 GAACCGGTCAGTAGATCAGTTTCAATGGAG
tetur26g01440 comp2709_seq0 GCCAATGATAGATCCATTGCAGTGTCAGTT
tetur26g01440 comp2709_seq0 GGTCAGTAGATCAGTTTCAATGGAGCCAGG
tetur26g01440 comp2709_seq0 GTCAGTAGATCAGTTTCAATGGAGCCAGGG
tetur26g01440 comp2709_seq0 TAGCCAATGATAGATCCATTGCAGTGTCAG
tetur26g01440 comp2709_seq0 TATTGAAAGCTGAACCGGTCAGTAGATCAG
tetur26g01440 comp2709_seq0 ACCGGTCAGTAGATCAGTTTCAATGGAGCC
tetur26g01440 comp2709_seq0 TTAGCCAATGATAGATCCATTGCAGTGTCA
tetur26g01440 comp2709_seq0 TTTAGCCAATGATAGATCCATTGCAGTGTC
tetur26g01440 comp2709_seq0 AGATCCATTGCAGTGTCAGTTGGACGCTTT
tetur26g01440 comp2709_seq0 AGCCAATGATAGATCCATTGCAGTGTCAGT
tetur26g01640 comp3935_seq0 ATCATCGGCAAGCACTGAATTGAGTGTGGG
tetur26g01640 comp3935_seq0 ATCGGCAAGCACTGAATTGAGTGTGGGTTC
tetur26g01640 comp3935_seq0 ATGGTGTGAAGCTGAATGGGTTAACGTACT
tetur26g01640 comp3935_seq0 ATTGAGTGTGGGTTCGGTTGAATATGAACC
tetur26g01640 comp3935_seq0 CAACACCATCATCGGCAAGCACTGAATTGA
tetur26g01640 comp3935_seq0 CAAGCACTGAATTGAGTGTGGGTTCGGTTG
tetur26g01640 comp3935_seq0 CAATGTCGAATGGTTCGTTTGATGTTTGAC
tetur26g01640 comp3935_seq0 CACCATCATCGGCAAGCACTGAATTGAGTG
tetur26g01640 comp3935_seq0 CACTGAATTGAGTGTGGGTTCGGTTGAATA
tetur26g01640 comp3935_seq0 CACTTGCAATGTCGAATGGTTCGTTTGATG
tetur26g01640 comp3935_seq0 CATCATAGCCATAATAACTCGTGGCGCCTT
tetur26g01640 comp3935_seq0 CATCATCGGCAAGCACTGAATTGAGTGTGG
tetur26g01640 comp3935_seq0 CATCGGCAAGCACTGAATTGAGTGTGGGTT
tetur26g01640 comp3935_seq0 CCATCATCGGCAAGCACTGAATTGAGTGTG
tetur26g01640 comp3935_seq0 CGTGGCGCCTTCAAAGTAAGTACCTCGATC
tetur26g01640 comp3935_seq0 CTGAATTGAGTGTGGGTTCGGTTGAATATG
tetur26g01640 comp3935_seq0 CTTGCAATGTCGAATGGTTCGTTTGATGTT
tetur26g01640 comp3935_seq0 GAATTGAGTGTGGGTTCGGTTGAATATGAA
tetur26g01640 comp3935_seq0 GATACCATGAAGATCCAGTGAATTCAAAGG
tetur26g01640 comp3935_seq0 GATGGTGAAGATGATCCTGGATATGATTCT
tetur26g01640 comp3935_seq0 GCAAGCACTGAATTGAGTGTGGGTTCGGTT
tetur26g01640 comp3935_seq0 GCAATGTCGAATGGTTCGTTTGATGTTTGA
tetur26g01640 comp3935_seq0 GCACTGAATTGAGTGTGGGTTCGGTTGAAT
tetur26g01640 comp3935_seq0 AATTGAGTGTGGGTTCGGTTGAATATGAAC
tetur26g01640 comp3935_seq0 GGATACCATGAAGATCCAGTGAATTCAAAG
tetur26g01640 comp3935_seq0 GGCAAGCACTGAATTGAGTGTGGGTTCGGT
tetur26g01640 comp3935_seq0 GGTGAAGATGATCCTGGATATGATTCTTGG
tetur26g01640 comp3935_seq0 ACAACACCATCATCGGCAAGCACTGAATTG
tetur26g01640 comp3935_seq0 GGTGTGAAGCTGAATGGGTTAACGTACTGA
tetur26g01640 comp3935_seq0 ACACCATCATCGGCAAGCACTGAATTGAGT
tetur26g01640 comp3935_seq0 GTGGCGCCTTCAAAGTAAGTACCTCGATCA
tetur26g01640 comp3935_seq0 GTGTGAAGCTGAATGGGTTAACGTACTGAT
tetur26g01640 comp3935_seq0 TCGGCAAGCACTGAATTGAGTGTGGGTTCG
tetur26g01640 comp3935_seq0 ACCATCATCGGCAAGCACTGAATTGAGTGT
tetur26g01640 comp3935_seq0 TGAATTGAGTGTGGGTTCGGTTGAATATGA
tetur26g01640 comp3935_seq0 TGAGTGTGGGTTCGGTTGAATATGAACCAG
tetur26g01640 comp3935_seq0 TGCAATGTCGAATGGTTCGTTTGATGTTTG
tetur26g01640 comp3935_seq0 TGGTGAAGATGATCCTGGATATGATTCTTG
tetur26g01640 comp3935_seq0 TGGTGTGAAGCTGAATGGGTTAACGTACTG
tetur26g01640 comp3935_seq0 TGTCGAATGGTTCGTTTGATGTTTGACAAG
tetur26g01640 comp3935_seq0 TTCATCATAGCCATAATAACTCGTGGCGCC
tetur26g01640 comp3935_seq0 TTGAGTGTGGGTTCGGTTGAATATGAACCA
tetur26g01640 comp3935_seq0 ACTGAATTGAGTGTGGGTTCGGTTGAATAT
tetur26g01640 comp3935_seq0 ACTTGCAATGTCGAATGGTTCGTTTGATGT
tetur26g01640 comp3935_seq0 AGATGGTGAAGATGATCCTGGATATGATTC
tetur26g01640 comp3935_seq0 AACAACACCATCATCGGCAAGCACTGAATT
tetur26g01640 comp3935_seq0 AACACCATCATCGGCAAGCACTGAATTGAG
tetur26g01670 comp1398_seq0 ATGTTACCTGTGAAATGTGGTCTTGGCCTC
tetur26g01670 comp1398_seq0 CACCGTAAGGATACAAAGCCATATTAACTG
tetur26g01670 comp1398_seq0 CGGTCCAGGACATTCTATGAGTGGTCATCA
tetur26g01670 comp1398_seq0 CTTCTTTGTTGGTTAACTCGTCCTTGTCTT
tetur26g01670 comp1398_seq0 GACGGTCCAGGACATTCTATGAGTGGTCAT
tetur26g01670 comp1398_seq0 GCTTCTTTGTTGGTTAACTCGTCCTTGTCT
tetur26g01670 comp1398_seq0 TGTTACCTGTGAAATGTGGTCTTGGCCTCA
tetur26g01670 comp1398_seq0 TTAGCTTCTTTGTTGGTTAACTCGTCCTTG
tetur26g01670 comp1398_seq0 ACGGTCCAGGACATTCTATGAGTGGTCATC
tetur26g01670 comp1398_seq0 AGCTTCTTTGTTGGTTAACTCGTCCTTGTC
tetur26g01700 comp2140_seq1 AGTGTTTACGGTGGTTATAACGAGAATCTC
tetur26g01700 comp2140_seq1 ATCCCTCACGTTGGTGACGCAATCTACTAG
tetur26g01700 comp2140_seq1 ATCTCGTTACGAGATGATCCCTCACGTTGG
tetur26g01700 comp2140_seq1 ATGATCCCTCACGTTGGTGACGCAATCTAC
tetur26g01700 comp2140_seq1 AACGAGAATCTCGTTACGAGATGATCCCTC
tetur26g01700 comp2140_seq1 CAATCTACTAGCCTAGTAGCATTGCAGGTT
tetur26g01700 comp2140_seq1 CACGTTGGTGACGCAATCTACTAGCCTAGT
tetur26g01700 comp2140_seq1 CATACGTTGAAAGAAAGTGTTTACGGTGGT
tetur26g01700 comp2140_seq1 CCTCACGTTGGTGACGCAATCTACTAGCCT
tetur26g01700 comp2140_seq1 CGAGAATCTCGTTACGAGATGATCCCTCAC
tetur26g01700 comp2140_seq1 CGAGATGATCCCTCACGTTGGTGACGCAAT
tetur26g01700 comp2140_seq1 CGCAATCTACTAGCCTAGTAGCATTGCAGG
tetur26g01700 comp2140_seq1 CGTTACGAGATGATCCCTCACGTTGGTGAC
tetur26g01700 comp2140_seq1 CGTTGGTGACGCAATCTACTAGCCTAGTAG
tetur26g01700 comp2140_seq1 CTCACGTTGGTGACGCAATCTACTAGCCTA
tetur26g01700 comp2140_seq1 CTCATACGTTGAAAGAAAGTGTTTACGGTG
tetur26g01700 comp2140_seq1 CTCGTTACGAGATGATCCCTCACGTTGGTG
tetur26g01700 comp2140_seq1 GAATCTCGTTACGAGATGATCCCTCACGTT
tetur26g01700 comp2140_seq1 GACGCAATCTACTAGCCTAGTAGCATTGCA
tetur26g01700 comp2140_seq1 GAGAATCTCGTTACGAGATGATCCCTCACG
tetur26g01700 comp2140_seq1 GAGATGATCCCTCACGTTGGTGACGCAATC
tetur26g01700 comp2140_seq1 AATCTCGTTACGAGATGATCCCTCACGTTG
tetur26g01700 comp2140_seq1 GATCCCTCACGTTGGTGACGCAATCTACTA
tetur26g01700 comp2140_seq1 GATGATCCCTCACGTTGGTGACGCAATCTA
tetur26g01700 comp2140_seq1 GCAATCTACTAGCCTAGTAGCATTGCAGGT
tetur26g01700 comp2140_seq1 GGTGACGCAATCTACTAGCCTAGTAGCATT
tetur26g01700 comp2140_seq1 GTGACGCAATCTACTAGCCTAGTAGCATTG
tetur26g01700 comp2140_seq1 GTGTTTACGGTGGTTATAACGAGAATCTCG
tetur26g01700 comp2140_seq1 GTTACGAGATGATCCCTCACGTTGGTGACG
tetur26g01700 comp2140_seq1 GTTGGTGACGCAATCTACTAGCCTAGTAGC
tetur26g01700 comp2140_seq1 GTTTACGGTGGTTATAACGAGAATCTCGTT
tetur26g01700 comp2140_seq1 TACGAGATGATCCCTCACGTTGGTGACGCA
tetur26g01700 comp2140_seq1 TACGGTGGTTATAACGAGAATCTCGTTACG
tetur26g01700 comp2140_seq1 TATAACGAGAATCTCGTTACGAGATGATCC
tetur26g01700 comp2140_seq1 TCACGTTGGTGACGCAATCTACTAGCCTAG
tetur26g01700 comp2140_seq1 TCATACGTTGAAAGAAAGTGTTTACGGTGG
tetur26g01700 comp2140_seq1 TCCCTCACGTTGGTGACGCAATCTACTAGC
tetur26g01700 comp2140_seq1 TCGTTACGAGATGATCCCTCACGTTGGTGA
tetur26g01700 comp2140_seq1 TGACGCAATCTACTAGCCTAGTAGCATTGC
tetur26g01700 comp2140_seq1 TTACGGTGGTTATAACGAGAATCTCGTTAC
tetur26g01700 comp2140_seq1 TTGGTGACGCAATCTACTAGCCTAGTAGCA
tetur26g01700 comp2140_seq1 ACGCAATCTACTAGCCTAGTAGCATTGCAG
tetur26g01700 comp2140_seq1 AGAATCTCGTTACGAGATGATCCCTCACGT
tetur26g01700 comp2140_seq1 AGATGATCCCTCACGTTGGTGACGCAATCT
tetur26g01810 comp4555_seq0 ATGAAACCTACTCAGTCCCATGGATTGGTG
tetur26g01810 comp4555_seq0 ATTTCGTCTACGACTAACAACCGAGTAGAT
tetur26g01810 comp4555_seq0 AAACCTACTCAGTCCCATGGATTGGTGTTC
tetur26g01810 comp4555_seq0 CAACCGAGTAGATTGAGATGAAACCTACTC
tetur26g01810 comp4555_seq0 CAGCATGAACAACTGTTACTCCTAACGATG
tetur26g01810 comp4555_seq0 CCAGCATGAACAACTGTTACTCCTAACGAT
tetur26g01810 comp4555_seq0 CCTACTCAGTCCCATGGATTGGTGTTCACA
tetur26g01810 comp4555_seq0 CGTCTACGACTAACAACCGAGTAGATTGAG
tetur26g01810 comp4555_seq0 CTAACAACCGAGTAGATTGAGATGAAACCT
tetur26g01810 comp4555_seq0 CTACGACTAACAACCGAGTAGATTGAGATG
tetur26g01810 comp4555_seq0 CTCAGTCCCATGGATTGGTGTTCACAAATT
tetur26g01810 comp4555_seq0 GAAACCTACTCAGTCCCATGGATTGGTGTT
tetur26g01810 comp4555_seq0 GAGATGAAACCTACTCAGTCCCATGGATTG
tetur26g01810 comp4555_seq0 GATGAAACCTACTCAGTCCCATGGATTGGT
tetur26g01810 comp4555_seq0 GATTGAGATGAAACCTACTCAGTCCCATGG
tetur26g01810 comp4555_seq0 ACAACCGAGTAGATTGAGATGAAACCTACT
tetur26g01810 comp4555_seq0 TACGACTAACAACCGAGTAGATTGAGATGA
tetur26g01810 comp4555_seq0 TATTTCGTCTACGACTAACAACCGAGTAGA
tetur26g01810 comp4555_seq0 TCGTCTACGACTAACAACCGAGTAGATTGA
tetur26g01810 comp4555_seq0 ACCTACTCAGTCCCATGGATTGGTGTTCAC
tetur26g01810 comp4555_seq0 TTCGTCTACGACTAACAACCGAGTAGATTG
tetur26g01810 comp4555_seq0 AAATCGATGCCCAGGGTTCACCTTCTTTGC
tetur26g01810 comp4555_seq0 ACTAACAACCGAGTAGATTGAGATGAAACC
tetur26g01810 comp4555_seq0 AGATGAAACCTACTCAGTCCCATGGATTGG
tetur26g01810 comp4555_seq0 AGCATGAACAACTGTTACTCCTAACGATGG
tetur26g01810 comp4555_seq0 AACAACCGAGTAGATTGAGATGAAACCTAC
tetur26g01900 comp3505_seq0 ATTTGCGACACCTGCAACCTCTTCAAGAAG
tetur26g01900 comp3505_seq0 CAACATGGTAAGTTTACCTCCAACTTGCCG
tetur26g01900 comp3505_seq0 CAAGAAGCGGTAAACTTGAATTGGACGGTG
tetur26g01900 comp3505_seq0 CACCTGCAACCTCTTCAAGAAGCGGTAAAC
tetur26g01900 comp3505_seq0 AAGAAGCGGTAAACTTGAATTGGACGGTGT
tetur26g01900 comp3505_seq0 CGACACCTGCAACCTCTTCAAGAAGCGGTA
tetur26g01900 comp3505_seq0 CTTCAAGAAGCGGTAAACTTGAATTGGACG
tetur26g01900 comp3505_seq0 GAAGCGGTAAACTTGAATTGGACGGTGTTG
tetur26g01900 comp3505_seq0 GACACCTGCAACCTCTTCAAGAAGCGGTAA
tetur26g01900 comp3505_seq0 GCAACATGGTAAGTTTACCTCCAACTTGCC
tetur26g01900 comp3505_seq0 TCTTCAAGAAGCGGTAAACTTGAATTGGAC
tetur26g01900 comp3505_seq0 TGTCTCTTGGAATGGCGCTTTATGAGGATG
tetur26g01900 comp3505_seq0 TGTTCGTGTCTCTTGGAATGGCGCTTTATG
tetur26g01900 comp3505_seq0 TTCAAGAAGCGGTAAACTTGAATTGGACGG
tetur26g01900 comp3505_seq0 ACCTGCAACCTCTTCAAGAAGCGGTAAACT
tetur26g01900 comp3505_seq0 TTGCGACACCTGCAACCTCTTCAAGAAGCG
tetur26g01900 comp3505_seq0 TTTGAACAGCGGTCACTACTGGTAAAGAGC
tetur26g01900 comp3505_seq0 TTTGCGACACCTGCAACCTCTTCAAGAAGC
tetur26g01900 comp3505_seq0 AGAAGCGGTAAACTTGAATTGGACGGTGTT
tetur27g00030 comp2280_seq0 CTGATTGTTTGACCATTTGGCTCTCATTCT
tetur27g00030 comp2280_seq0 GACTGATTGTTTGACCATTTGGCTCTCATT
tetur27g00030 comp2280_seq0 GTGACTGATTGTTTGACCATTTGGCTCTCA
tetur27g00030 comp2280_seq0 TGTGACTGATTGTTTGACCATTTGGCTCTC
tetur27g00030 comp2280_seq0 TTGGCTCTCATTCTAATCATACAGTTGTCC
tetur27g00030 comp2280_seq0 ACTGATTGTTTGACCATTTGGCTCTCATTC
tetur27g01330 comp1104_seq0 ATTGAAGCCAAGAAGAGGAAGGATAATCCT
tetur27g01330 comp1104_seq0 CACGAAATTGAAGCCAAGAAGAGGAAGGAT
tetur27g01330 comp1104_seq0 CGAAATTGAAGCCAAGAAGAGGAAGGATAA
tetur27g01330 comp1104_seq0 GAAGCCAAGAAGAGGAAGGATAATCCTACA
tetur27g01330 comp1104_seq0 AATTGAAGCCAAGAAGAGGAAGGATAATCC
tetur27g01330 comp1104_seq0 TGAAGCCAAGAAGAGGAAGGATAATCCTAC
tetur27g01330 comp1104_seq0 TTGAAGCCAAGAAGAGGAAGGATAATCCTA
tetur27g01330 comp1104_seq0 AGCCAAGAAGAGGAAGGATAATCCTACAAT
tetur27g01330 comp1104_seq0 AACACGAAATTGAAGCCAAGAAGAGGAAGG
tetur27g01660 comp2922_seq0 AACTTACACAAACAGCTTCATTCTGGATGG
tetur27g01660 comp2922_seq0 CTTACACAAACAGCTTCATTCTGGATGGTT
tetur27g01660 comp2922_seq0 ACTTACACAAACAGCTTCATTCTGGATGGT
tetur28g00130 comp1658_seq0 AAGAGAAAGACAAGGAAACAGTAACACCAC
tetur28g00130 comp1658_seq0 CGACGATCAATTCGCTCATAGACAAGAGGA
tetur28g00130 comp1658_seq0 GACGACGATCAATTCGCTCATAGACAAGAG
tetur28g00130 comp1658_seq0 TGACGACGATCAATTCGCTCATAGACAAGA
tetur28g00130 comp1658_seq0 ACGACGATCAATTCGCTCATAGACAAGAGG
tetur28g00870 comp940_seq0 ATATACCTGCCGATTGTCGCCTTTAACATG
tetur28g00870 comp940_seq0 ATCATATACCTGCCGATTGTCGCCTTTAAC
tetur28g00870 comp940_seq0 CATATACCTGCCGATTGTCGCCTTTAACAT
tetur28g00870 comp940_seq0 CCTGTAAATCGTCAAACTACCTTCAGCTAT
tetur28g00870 comp940_seq0 CCTTCACCACTGATCCAGTGCTGATCAAGA
tetur28g00870 comp940_seq0 CTTCACCACTGATCCAGTGCTGATCAAGAA
tetur28g00870 comp940_seq0 TACCTGCCGATTGTCGCCTTTAACATGCCA
tetur28g00870 comp940_seq0 TATACCTGCCGATTGTCGCCTTTAACATGC
tetur28g00870 comp940_seq0 TCATATACCTGCCGATTGTCGCCTTTAACA
tetur28g00870 comp940_seq0 TTCACCACTGATCCAGTGCTGATCAAGAAG
tetur28g00870 comp940_seq0 ACCTGCCGATTGTCGCCTTTAACATGCCAG
tetur28g00870 comp940_seq0 ACCTTCACCACTGATCCAGTGCTGATCAAG
tetur28g00900 comp1557_seq0 ATGGACAAACATCACGGAAGGAGATGTAAG
tetur28g00900 comp1557_seq0 ATGTTATCTCGTCTTTCTTCTTTGCTTCGG
tetur28g00900 comp1557_seq0 CAAACATCACGGAAGGAGATGTAAGTAAAG
tetur28g00900 comp1557_seq0 CAGACACAGATTTCAGATTGAAAGGAGCGA
tetur28g00900 comp1557_seq0 CCATTGAGGTTACAGAAGATGATTTGACTG
tetur28g00900 comp1557_seq0 CCGATGACTTTAACTGAATTGACTTCAAGG
tetur28g00900 comp1557_seq0 CGGAAGGAGATGTAAGTAAAGAAGATACCA
tetur28g00900 comp1557_seq0 CTGCTGTTTGAAACCGATGACTTTAACTGA
tetur28g00900 comp1557_seq0 GAAATGGACAAACATCACGGAAGGAGATGT
tetur28g00900 comp1557_seq0 GACAAACATCACGGAAGGAGATGTAAGTAA
tetur28g00900 comp1557_seq0 GAGTGAGGAGATTGAGAAGAGATTGAAAGA
tetur28g00900 comp1557_seq0 GGACAAACATCACGGAAGGAGATGTAAGTA
tetur28g00900 comp1557_seq0 GGTTACAGAAGATGATTTGACTGATCCGTT
tetur28g00900 comp1557_seq0 GTACTTGATCGGAATCACAATGACCATAGA
tetur28g00900 comp1557_seq0 GTAGGCTTTCCAGACAGAAAGCTTCACAAT
tetur28g00900 comp1557_seq0 GTGAGGAGATTGAGAAGAGATTGAAAGAGA
tetur28g00900 comp1557_seq0 GTTACAGAAGATGATTTGACTGATCCGTTG
tetur28g00900 comp1557_seq0 GTTATCTCGTCTTTCTTCTTTGCTTCGGCC
tetur28g00900 comp1557_seq0 ACCAGCTAACGAATGCTGAATTTCGATAAG
tetur28g00900 comp1557_seq0 TCTGCTGTTTGAAACCGATGACTTTAACTG
tetur28g00900 comp1557_seq0 TCTTTGCTTCGGCCCGGGAATAACACTTTA
tetur28g00900 comp1557_seq0 TGTACTTGATCGGAATCACAATGACCATAG
tetur28g00900 comp1557_seq0 TGTAGGCTTTCCAGACAGAAAGCTTCACAA
tetur28g00900 comp1557_seq0 TGTTATCTCGTCTTTCTTCTTTGCTTCGGC
tetur28g00900 comp1557_seq0 AGACACAGATTTCAGATTGAAAGGAGCGAT
tetur28g00900 comp1557_seq0 AGGCTTTCCAGACAGAAAGCTTCACAATTG
tetur28g00900 comp1557_seq0 AGTGAGGAGATTGAGAAGAGATTGAAAGAG
tetur28g01440 comp4253_seq0 ATAGATTTCCTCCAAGTTGTTGGGACTCAC
tetur28g01440 comp4253_seq0 ATGGAAACACCCTTAATTGGGTTCCTTCAC
tetur28g01440 comp4253_seq0 CAACTTGATTGCAAGTAAATCGTGAGTGAC
tetur28g01440 comp4253_seq0 CAAGATACGAGCATTTCGAAGGACTAGCGA
tetur28g01440 comp4253_seq0 CACCCTTAATTGGGTTCCTTCACAAAGTTA
tetur28g01440 comp4253_seq0 CCAAGATACGAGCATTTCGAAGGACTAGCG
tetur28g01440 comp4253_seq0 AAGATACGAGCATTTCGAAGGACTAGCGAG
tetur28g01440 comp4253_seq0 CCTCGATAAATTTGGTGTGGCGGGTAATAA
tetur28g01440 comp4253_seq0 CCTTTAAGGTAATCCAGAAGCGCGACTCGT
tetur28g01440 comp4253_seq0 CGAATTCACAGGATCTGGATCGTTAATGAA
tetur28g01440 comp4253_seq0 CGATAAATTTGGTGTGGCGGGTAATAAACT
tetur28g01440 comp4253_seq0 CGATTGGCGATTCTTATAAGACACCAAGAC
tetur28g01440 comp4253_seq0 CGCGAATTCACAGGATCTGGATCGTTAATG
tetur28g01440 comp4253_seq0 CGTCAGCAACAATCAAGGCCTCGATAAATT
tetur28g01440 comp4253_seq0 CTAGCGAGATTCCCTCGATATCACAGCAAA
tetur28g01440 comp4253_seq0 AAGGTAATCCAGAAGCGCGACTCGTAGTTT
tetur28g01440 comp4253_seq0 CTCGATAAATTTGGTGTGGCGGGTAATAAA
tetur28g01440 comp4253_seq0 CTTTAAGGTAATCCAGAAGCGCGACTCGTA
tetur28g01440 comp4253_seq0 GAAACACCCTTAATTGGGTTCCTTCACAAA
tetur28g01440 comp4253_seq0 GACTAGCGAGATTCCCTCGATATCACAGCA
tetur28g01440 comp4253_seq0 AATCCAGAAGCGCGACTCGTAGTTTGTTAC
tetur28g01440 comp4253_seq0 GATTGCAAGTAAATCGTGAGTGACTTTGAC
tetur28g01440 comp4253_seq0 GATTGGCGATTCTTATAAGACACCAAGACA
tetur28g01440 comp4253_seq0 AAACACCCTTAATTGGGTTCCTTCACAAAG
tetur28g01440 comp4253_seq0 GCGAATTCACAGGATCTGGATCGTTAATGA
tetur28g01440 comp4253_seq0 GGAAACACCCTTAATTGGGTTCCTTCACAA
tetur28g01440 comp4253_seq0 GGACTAGCGAGATTCCCTCGATATCACAGC
tetur28g01440 comp4253_seq0 GGTAATCCAGAAGCGCGACTCGTAGTTTGT
tetur28g01440 comp4253_seq0 GGTAGGAACAGTTGTGATCTTAGACAATCA
tetur28g01440 comp4253_seq0 GTAATCCAGAAGCGCGACTCGTAGTTTGTT
tetur28g01440 comp4253_seq0 GTCTCCTTTAAGGTAATCCAGAAGCGCGAC
tetur28g01440 comp4253_seq0 ACACCCTTAATTGGGTTCCTTCACAAAGTT
tetur28g01440 comp4253_seq0 TAGATTTCCTCCAAGTTGTTGGGACTCACG
tetur28g01440 comp4253_seq0 TCGATAAATTTGGTGTGGCGGGTAATAAAC
tetur28g01440 comp4253_seq0 TCGATTGGCGATTCTTATAAGACACCAAGA
tetur28g01440 comp4253_seq0 TGCGTCAGCAACAATCAAGGCCTCGATAAA
tetur28g01440 comp4253_seq0 TGGAAACACCCTTAATTGGGTTCCTTCACA
tetur28g01440 comp4253_seq0 TGTCTCCTTTAAGGTAATCCAGAAGCGCGA
tetur28g01440 comp4253_seq0 TTCGATTGGCGATTCTTATAAGACACCAAG
tetur28g01440 comp4253_seq0 TTTAAGGTAATCCAGAAGCGCGACTCGTAG
tetur28g01440 comp4253_seq0 AGGTAATCCAGAAGCGCGACTCGTAGTTTG
tetur28g01440 comp4253_seq0 AACACCCTTAATTGGGTTCCTTCACAAAGT
tetur28g01520 comp1458_seq0 AACGTTGGCTCCTTTGGAGGATTGAAATTT
tetur28g02490 comp342_seq0 ATAACGCTTTGATGTACACTCAAGGTGTCC
tetur30g00070 comp4456_seq0 CTGTACATATCTAGCGTCTTCGTTGGAGCT
tetur30g00070 comp4456_seq0 CTTGAACCAGTTCCTGGCCTTCTCTGAATT
tetur30g00070 comp4456_seq0 GCTGTACATATCTAGCGTCTTCGTTGGAGC
tetur30g00070 comp4456_seq0 GTACATATCTAGCGTCTTCGTTGGAGCTTT
tetur30g00070 comp4456_seq0 TAAGCTGTACATATCTAGCGTCTTCGTTGG
tetur30g00070 comp4456_seq0 AGCTGTACATATCTAGCGTCTTCGTTGGAG
tetur30g00230 comp1517_seq2 CACGGGAGTGTTCAACAAATGCACGAATTT
tetur30g00230 comp1517_seq2 AAACGTAACACGGGAGTGTTCAACAAATGC
tetur30g00230 comp1517_seq2 CGTAACACGGGAGTGTTCAACAAATGCACG
tetur30g00230 comp1517_seq2 GTAACACGGGAGTGTTCAACAAATGCACGA
tetur30g00230 comp1517_seq2 ACACGGGAGTGTTCAACAAATGCACGAATT
tetur30g00230 comp1517_seq2 GTTTGAATCAACAGAGGTACGTGAAAGAGG
tetur30g00230 comp1517_seq2 TAACACGGGAGTGTTCAACAAATGCACGAA
tetur30g00230 comp1517_seq2 TGAATCAACAGAGGTACGTGAAAGAGGAAA
tetur30g00230 comp1517_seq2 TTGAATCAACAGAGGTACGTGAAAGAGGAA
tetur30g00230 comp1517_seq2 TTTGAATCAACAGAGGTACGTGAAAGAGGA
tetur30g00230 comp1517_seq2 ACGTAACACGGGAGTGTTCAACAAATGCAC
tetur30g00230 comp1517_seq2 AACACGGGAGTGTTCAACAAATGCACGAAT
tetur30g01460 comp3915_seq0 ATCAATGGGTCCTTTATCCGGTGACGATTG
tetur30g01460 comp3915_seq0 ATCAGGACGCGATAACGGAGCAAAGATCGC
tetur30g01460 comp3915_seq0 ATCCGGTGACGATTGAGTGGCCATAGTTAC
tetur30g01460 comp3915_seq0 ATCGCAGACGATTTCATGAGATTATCGAAG
tetur30g01460 comp3915_seq0 ATGGGTCCTTTATCCGGTGACGATTGAGTG
tetur30g01460 comp3915_seq0 ATGGTGATGTATCAGGACGCGATAACGGAG
tetur30g01460 comp3915_seq0 AACGGAGCAAAGATCGCAGACGATTTCATG
tetur30g01460 comp3915_seq0 CAATGGGTCCTTTATCCGGTGACGATTGAG
tetur30g01460 comp3915_seq0 CAGACGATTTCATGAGATTATCGAAGACGG
tetur30g01460 comp3915_seq0 CAGCGGTCTCTGCTAAATCTTTCATCTCCT
tetur30g01460 comp3915_seq0 CCGGTGACGATTGAGTGGCCATAGTTACAG
tetur30g01460 comp3915_seq0 AAGATCGCAGACGATTTCATGAGATTATCG
tetur30g01460 comp3915_seq0 CCTTTATCCGGTGACGATTGAGTGGCCATA
tetur30g01460 comp3915_seq0 CGATAACGGAGCAAAGATCGCAGACGATTT
tetur30g01460 comp3915_seq0 CGATTGAGTGGCCATAGTTACAGGTTCTTG
tetur30g01460 comp3915_seq0 CGCAGACGATTTCATGAGATTATCGAAGAC
tetur30g01460 comp3915_seq0 CGCGATAACGGAGCAAAGATCGCAGACGAT
tetur30g01460 comp3915_seq0 CGGAGCAAAGATCGCAGACGATTTCATGAG
tetur30g01460 comp3915_seq0 CGGTCTCTGCTAAATCTTTCATCTCCTCAG
tetur30g01460 comp3915_seq0 CGGTGACGATTGAGTGGCCATAGTTACAGG
tetur30g01460 comp3915_seq0 CTTGAAGCTCAACAAGTTCAGCTTGAAGCT
tetur30g01460 comp3915_seq0 CTTTATCCGGTGACGATTGAGTGGCCATAG
tetur30g01460 comp3915_seq0 CTTTGTCAAGGCAAGCAATCTCAGCGGTCT
tetur30g01460 comp3915_seq0 GACGATTGAGTGGCCATAGTTACAGGTTCT
tetur30g01460 comp3915_seq0 GACGATTTCATGAGATTATCGAAGACGGTT
tetur30g01460 comp3915_seq0 GAGCAAAGATCGCAGACGATTTCATGAGAT
tetur30g01460 comp3915_seq0 GATAACGGAGCAAAGATCGCAGACGATTTC
tetur30g01460 comp3915_seq0 GATAATCAATGGGTCCTTTATCCGGTGACG
tetur30g01460 comp3915_seq0 GATCGCAGACGATTTCATGAGATTATCGAA
tetur30g01460 comp3915_seq0 GATGGTGATGTATCAGGACGCGATAACGGA
tetur30g01460 comp3915_seq0 GATGTATCAGGACGCGATAACGGAGCAAAG
tetur30g01460 comp3915_seq0 GATTGAGTGGCCATAGTTACAGGTTCTTGT
tetur30g01460 comp3915_seq0 GCAGACGATTTCATGAGATTATCGAAGACG
tetur30g01460 comp3915_seq0 AATGGGTCCTTTATCCGGTGACGATTGAGT
tetur30g01460 comp3915_seq0 GCGGTCTCTGCTAAATCTTTCATCTCCTCA
tetur30g01460 comp3915_seq0 GGAGCAAAGATCGCAGACGATTTCATGAGA
tetur30g01460 comp3915_seq0 GGATGGTGATGTATCAGGACGCGATAACGG
tetur30g01460 comp3915_seq0 GGTGACGATTGAGTGGCCATAGTTACAGGT
tetur30g01460 comp3915_seq0 GGTGATGTATCAGGACGCGATAACGGAGCA
tetur30g01460 comp3915_seq0 GTATCAGGACGCGATAACGGAGCAAAGATC
tetur30g01460 comp3915_seq0 GTCCTTTATCCGGTGACGATTGAGTGGCCA
tetur30g01460 comp3915_seq0 GTGACGATTGAGTGGCCATAGTTACAGGTT
tetur30g01460 comp3915_seq0 GTGATGTATCAGGACGCGATAACGGAGCAA
tetur30g01460 comp3915_seq0 GTGGATGGTGATGTATCAGGACGCGATAAC
tetur30g01460 comp3915_seq0 TATCAGGACGCGATAACGGAGCAAAGATCG
tetur30g01460 comp3915_seq0 TCAATGGGTCCTTTATCCGGTGACGATTGA
tetur30g01460 comp3915_seq0 TCAGGACGCGATAACGGAGCAAAGATCGCA
tetur30g01460 comp3915_seq0 TCCGGTGACGATTGAGTGGCCATAGTTACA
tetur30g01460 comp3915_seq0 TCGCAGACGATTTCATGAGATTATCGAAGA
tetur30g01460 comp3915_seq0 TCTTGAAGCTCAACAAGTTCAGCTTGAAGC
tetur30g01460 comp3915_seq0 TGAAGCTCAACAAGTTCAGCTTGAAGCTTA
tetur30g01460 comp3915_seq0 TGACGATTGAGTGGCCATAGTTACAGGTTC
tetur30g01460 comp3915_seq0 TGATGTATCAGGACGCGATAACGGAGCAAA
tetur30g01460 comp3915_seq0 TGGATGGTGATGTATCAGGACGCGATAACG
tetur30g01460 comp3915_seq0 TGGGTCCTTTATCCGGTGACGATTGAGTGG
tetur30g01460 comp3915_seq0 TGGTGATGTATCAGGACGCGATAACGGAGC
tetur30g01460 comp3915_seq0 TGTCAAGGCAAGCAATCTCAGCGGTCTCTG
tetur30g01460 comp3915_seq0 ACGATTGAGTGGCCATAGTTACAGGTTCTT
tetur30g01460 comp3915_seq0 TTTGTCAAGGCAAGCAATCTCAGCGGTCTC
tetur30g01460 comp3915_seq0 AGACGATTTCATGAGATTATCGAAGACGGT
tetur30g01460 comp3915_seq0 AGCAAAGATCGCAGACGATTTCATGAGATT
tetur30g01460 comp3915_seq0 AGCGGTCTCTGCTAAATCTTTCATCTCCTC
tetur31g00350 comp4995_seq0 ATCGAAACATCTCGCTCTCACCATTTCGGG
tetur31g00350 comp4995_seq0 ATTTCGGGACGATTAAGATCAACATGTGAG
tetur31g00350 comp4995_seq0 CATTTCGGGACGATTAAGATCAACATGTGA
tetur31g00350 comp4995_seq0 CCATTTCGGGACGATTAAGATCAACATGTG
tetur31g00350 comp4995_seq0 CGAAACATCTCGCTCTCACCATTTCGGGAC
tetur31g00350 comp4995_seq0 CTAAATTGGGCTCTCGGTGGGTAACGATCG
tetur31g00350 comp4995_seq0 GAAACATCTCGCTCTCACCATTTCGGGACG
tetur31g00350 comp4995_seq0 TAAATTGGGCTCTCGGTGGGTAACGATCGA
tetur31g00350 comp4995_seq0 TCGAAACATCTCGCTCTCACCATTTCGGGA
tetur31g00350 comp4995_seq0 AAATTGGGCTCTCGGTGGGTAACGATCGAT
tetur32g00440 comp2701_seq0 AGTTGGTGGTTTAATCAGTGAAGTCAGTTG
tetur32g00440 comp2701_seq0 ATAAGAATCCGCCAACAACAAGTAGGTAAG
tetur32g00440 comp2701_seq0 ATGTAACAGCGCTCAGAAATGGTTTGTGCG
tetur32g00440 comp2701_seq0 ATTGGAATCTCTGTGAGCAAGATTAGCAAG
tetur32g00440 comp2701_seq0 CACATGATGATTTCTCCTCTGGAGATGAAA
tetur32g00440 comp2701_seq0 AAGAATCCGCCAACAACAAGTAGGTAAGAG
tetur32g00440 comp2701_seq0 CCCTTCCGATGATATAACATGATGGTTGTG
tetur32g00440 comp2701_seq0 CCGCCAACAACAAGTAGGTAAGAGATGAAG
tetur32g00440 comp2701_seq0 CCTTCCGATGATATAACATGATGGTTGTGG
tetur32g00440 comp2701_seq0 CGACCGAACGACTATGATTGCTTTGATTGG
tetur32g00440 comp2701_seq0 CGCCAACAACAAGTAGGTAAGAGATGAAGT
tetur32g00440 comp2701_seq0 CTTCCGATGATATAACATGATGGTTGTGGA
tetur32g00440 comp2701_seq0 GAATCCGCCAACAACAAGTAGGTAAGAGAT
tetur32g00440 comp2701_seq0 AATCCGCCAACAACAAGTAGGTAAGAGATG
tetur32g00440 comp2701_seq0 GGTAAGAGATGAAGTAAACGAATCAGATCG
tetur32g00440 comp2701_seq0 GTAACAGCGCTCAGAAATGGTTTGTGCGAG
tetur32g00440 comp2701_seq0 GTAAGAGATGAAGTAAACGAATCAGATCGG
tetur32g00440 comp2701_seq0 GTAATTGTCCATTTCAACTGGAGTTGGTGG
tetur32g00440 comp2701_seq0 TAACAGCGCTCAGAAATGGTTTGTGCGAGG
tetur32g00440 comp2701_seq0 TAAGAATCCGCCAACAACAAGTAGGTAAGA
tetur32g00440 comp2701_seq0 TCACATGATGATTTCTCCTCTGGAGATGAA
tetur32g00440 comp2701_seq0 TCCGCCAACAACAAGTAGGTAAGAGATGAA
tetur32g00440 comp2701_seq0 TCGACCGAACGACTATGATTGCTTTGATTG
tetur32g00440 comp2701_seq0 TGGAATCTCTGTGAGCAAGATTAGCAAGAG
tetur32g00440 comp2701_seq0 TGTAACAGCGCTCAGAAATGGTTTGTGCGA
tetur32g00440 comp2701_seq0 TTGGAATCTCTGTGAGCAAGATTAGCAAGA
tetur34g00290 comp2789_seq0 AAACAACAGTCCAACCTTGAATCGCCATCC
tetur34g00290 comp2789_seq0 ATTCCCATCTGGTTACTGGGTTTGCGTTAC
tetur34g00290 comp2789_seq0 CAAACAACAGTCCAACCTTGAATCGCCATC
tetur34g00290 comp2789_seq0 CCCATCTGGTTACTGGGTTTGCGTTACCAA
tetur34g00290 comp2789_seq0 CTCAAACAACAGTCCAACCTTGAATCGCCA
tetur34g00290 comp2789_seq0 GAATACCCATAATGTCCTCCGGTGAAGATA
tetur34g00290 comp2789_seq0 GAGATTCCCATCTGGTTACTGGGTTTGCGT
tetur34g00290 comp2789_seq0 GATTCCCATCTGGTTACTGGGTTTGCGTTA
tetur34g00290 comp2789_seq0 GGGTTTGCGTTACCAAAGTGTTCCTGGCTC
tetur34g00290 comp2789_seq0 GGTTTGCGTTACCAAAGTGTTCCTGGCTCA
tetur34g00290 comp2789_seq0 GTTTGCGTTACCAAAGTGTTCCTGGCTCAA
tetur34g00290 comp2789_seq0 TCCCATCTGGTTACTGGGTTTGCGTTACCA
tetur34g00290 comp2789_seq0 TTCCCATCTGGTTACTGGGTTTGCGTTACC
tetur34g00290 comp2789_seq0 AGAGATTCCCATCTGGTTACTGGGTTTGCG
tetur34g00290 comp2789_seq0 AGATTCCCATCTGGTTACTGGGTTTGCGTT
tetur34g01010 comp3789_seq0 CAACAAACCCAGTTGATACTAAGGACAAGT
tetur34g01010 comp3789_seq0 CCACAAGAGGTAAACGTAGGCTAAATTGAC
tetur34g01010 comp3789_seq0 GATTTGAAGTTGCTGAGGTAGTTGTAGACA
tetur34g01010 comp3789_seq0 ACAACAAACCCAGTTGATACTAAGGACAAG
tetur34g01010 comp3789_seq0 TCCACAAGAGGTAAACGTAGGCTAAATTGA
tetur34g01010 comp3789_seq0 TGAAGTGGATTGATGAGATTGAACATCGAC
tetur34g01010 comp3789_seq0 TTCCACAAGAGGTAAACGTAGGCTAAATTG
tetur34g01040 comp1322_seq0 ATCGCTCAACCTTTACAACTGTTCCGTTAT
tetur34g01040 comp1322_seq0 CAGACTGCATTCAAGACTTTCGACGCTGAT
tetur34g01040 comp1322_seq0 AAAGACAAACAGTCTCGTCATTGGAGGTTG
tetur34g01040 comp1322_seq0 GCGATTAAATCGTAAATTGGTCCACGGCAT
tetur34g01040 comp1322_seq0 TAAGCGACGAAGAGATCGAGATTGCCTTCC
tetur34g01040 comp1322_seq0 TCGTCTTTACTCTCGTCACCAGCTTCAGGG
tetur34g01040 comp1322_seq0 TGCGATTAAATCGTAAATTGGTCCACGGCA
tetur34g01040 comp1322_seq0 TTCGTCTTTACTCTCGTCACCAGCTTCAGG
tetur34g01040 comp1322_seq0 TTTCGTCTTTACTCTCGTCACCAGCTTCAG
tetur35g00520 comp5363_seq0 CATTTGCTCCTCACTTTACTTGTTGTTACG
tetur35g00520 comp5363_seq0 CCTCACTTTACTTGTTGTTACGCAATAGTG
tetur35g00520 comp5363_seq0 CTCCTCACTTTACTTGTTGTTACGCAATAG
tetur35g00520 comp5363_seq0 CTGTCATTTGCTCCTCACTTTACTTGTTGT
tetur35g00520 comp5363_seq0 GCTCCTCACTTTACTTGTTGTTACGCAATA
tetur35g00520 comp5363_seq0 TTGCTCCTCACTTTACTTGTTGTTACGCAA
tetur35g00520 comp5363_seq0 TTTGCACCATCACCATTACCATGGCTATTG
tetur35g00520 comp5363_seq0 TTTGCTCCTCACTTTACTTGTTGTTACGCA
tetur35g00520 comp5363_seq0 ACTGTCATTTGCTCCTCACTTTACTTGTTG
tetur36g00470 comp3801_seq0 ATAAAGATCCAGTACCTCCAATGAAAGTGC
tetur36g00470 comp3801_seq0 CAACGTCACCATCATCATCCTAGATCCCAA
tetur36g00470 comp3801_seq0 CCGATAAAGATCCAGTACCTCCAATGAAAG
tetur36g00470 comp3801_seq0 CGATAAAGATCCAGTACCTCCAATGAAAGT
tetur36g00470 comp3801_seq0 AAGTCGATGGTGAAATGGCTAGGTACCAAT
tetur36g00470 comp3801_seq0 GAAGTCGATGGTGAAATGGCTAGGTACCAA
tetur36g00470 comp3801_seq0 GATAAAGATCCAGTACCTCCAATGAAAGTG
tetur36g00470 comp3801_seq0 GGAAGTCGATGGTGAAATGGCTAGGTACCA
tetur36g00470 comp3801_seq0 TCAAATCATATCCTCACCATCAACGTCACC
tetur36g00470 comp3801_seq0 TGGAAGTCGATGGTGAAATGGCTAGGTACC
tetur38g00110 comp550_seq0 TGGTGTTGCAGTCAACGCTACTTCATTTAA
tetur38g00110 comp550_seq0 TTCTTTCTCCTCTCCTCGCTTCTGCTGCTC
tetur38g00110 comp550_seq0 TTGGTGTTGCAGTCAACGCTACTTCATTTA
tetur39g00490 comp4945_seq0 AATCAGTGTAACCAGAGAATACATTGCAGG
tetur418g00010 comp1894_seq1 CGTGCTTGTTATTGTTGTTGACGTCAACTG
tetur418g00010 comp1894_seq1 GAGCTGGAGGAGGTTGAAGATCCAGTTAAA
tetur418g00010 comp1894_seq1 GTCGTGCTTGTTATTGTTGTTGACGTCAAC
tetur418g00010 comp1894_seq1 GTTACAGTAGAAGACGATGAGGAGCTGGAG
tetur418g00010 comp1894_seq1 TACAGTAGAAGACGATGAGGAGCTGGAGGA
tetur418g00010 comp1894_seq1 TGTTACAGTAGAAGACGATGAGGAGCTGGA
tetur418g00010 comp1894_seq1 TTACAGTAGAAGACGATGAGGAGCTGGAGG
tetur41g00190 comp7236_seq0 ATCATGACCAGAGTGTCTTCTGTTGCATTG
tetur41g00190 comp7236_seq0 ATGATGATCATGACCAGAGTGTCTTCTGTT
tetur41g00190 comp7236_seq0 CAGAGTGTCTTCTGTTGCATTGCTCTATAA
tetur41g00190 comp7236_seq0 CATAAGAGTCCAACGACCAAGCAACTGTTG
tetur41g00190 comp7236_seq0 CCAGAGTGTCTTCTGTTGCATTGCTCTATA
tetur41g00190 comp7236_seq0 AAGAGTCCAACGACCAAGCAACTGTTGACT
tetur41g00190 comp7236_seq0 GAGTCCAACGACCAAGCAACTGTTGACTAC
tetur41g00190 comp7236_seq0 GAGTGTCTTCTGTTGCATTGCTCTATAATC
tetur41g00190 comp7236_seq0 GATCATGACCAGAGTGTCTTCTGTTGCATT
tetur41g00190 comp7236_seq0 GATGATCATGACCAGAGTGTCTTCTGTTGC
tetur41g00190 comp7236_seq0 AATGATGATCATGACCAGAGTGTCTTCTGT
tetur41g00190 comp7236_seq0 GCGGACTAGCGGATTCATTGTCAGAATGAA
tetur41g00190 comp7236_seq0 TAAGAGTCCAACGACCAAGCAACTGTTGAC
tetur41g00190 comp7236_seq0 TCATGACCAGAGTGTCTTCTGTTGCATTGC
tetur41g00190 comp7236_seq0 TGATGATCATGACCAGAGTGTCTTCTGTTG
tetur501g00010 comp4524_seq0 CAACCAACAGTACAACAACCTTCTCAAGAT
tetur501g00010 comp4524_seq0 CCAACAGTACAACAACCTTCTCAAGATTCA
tetur501g00010 comp4524_seq0 CCTCAACCAACAGTACAACAACCTTCTCAA
tetur501g00010 comp4524_seq0 CTCAACCAACAGTACAACAACCTTCTCAAG
tetur501g00010 comp4524_seq0 TCAACCAACAGTACAACAACCTTCTCAAGA
tetur501g00010 comp4524_seq0 ACCAACAGTACAACAACCTTCTCAAGATTC
tetur668g00020 comp1708_seq0 CAAGCTGGTAGTAGTAGACGTACTTGGACG
tetur668g00020 comp1708_seq0 AAGACGAGAATACAAACTTACACCGAACAC
tetur668g00020 comp1708_seq0 AAGCTGGTAGTAGTAGACGTACTTGGACGT
tetur668g00020 comp1708_seq0 CTGCTATCCATACCAATACCTAATCTCGGG
tetur668g00020 comp1708_seq0 GACGAGAATACAAACTTACACCGAACACAA
tetur668g00020 comp1708_seq0 ACTGCTATCCATACCAATACCTAATCTCGG
