# Supplementary material for: A PCR primer design method for identifying spider mite species using k-mer counting
Source: PLoS One. 2025 Jun 9;20(6):e0321199. doi: 10.1371/journal.pone.0321199 (PMC12148119; doi:10.1371/journal.pone.0321199)
Supplement: S2 File — (ZIP) [file pone.0321199.s004.zip › S2_file/P_cit.txt]

tetur01g00100 comp4511_seq0 CATCAGATCGTTGTTGATACCAACAGACAC
tetur01g00100 comp4511_seq0 CCATCAGATCGTTGTTGATACCAACAGACA
tetur01g00100 comp4511_seq0 ACCATCAGATCGTTGTTGATACCAACAGAC
tetur01g03290 comp701_seq13 AAAGGACAACTCAACCGGTGGTAATAATCC
tetur01g03920 comp2409_seq1 GCTACAGCAATTAAATTGGATTATGGCCCA
tetur01g07370 comp1966_seq2 ATGTTTCGAGGCTTTCGTTTATTCCTGGAT
tetur01g07370 comp1966_seq2 AACCCTATCAACACTTCTTCAGGTATTGAG
tetur01g07370 comp1966_seq2 CAACCCTATCAACACTTCTTCAGGTATTGA
tetur01g07370 comp1966_seq2 CCCTATCAACACTTCTTCAGGTATTGAGTT
tetur01g07370 comp1966_seq2 CGACGAATCCCAATATTTGGCTGAATTGGA
tetur01g07370 comp1966_seq2 CGACTCAACCCTATCAACACTTCTTCAGGT
tetur01g07370 comp1966_seq2 CTCAACCCTATCAACACTTCTTCAGGTATT
tetur01g07370 comp1966_seq2 GAAATGTTGGATGTATCAATCGGTTGACAG
tetur01g07370 comp1966_seq2 GAACCATCACCTCAATTGAAATGTTGGATG
tetur01g07370 comp1966_seq2 GAAGAACCATCACCTCAATTGAAATGTTGG
tetur01g07370 comp1966_seq2 GACTCAACCCTATCAACACTTCTTCAGGTA
tetur01g07370 comp1966_seq2 AATTCGACTCAACCCTATCAACACTTCTTC
tetur01g07370 comp1966_seq2 TATGTTTCGAGGCTTTCGTTTATTCCTGGA
tetur01g07370 comp1966_seq2 TCAACCCTATCAACACTTCTTCAGGTATTG
tetur01g07370 comp1966_seq2 TCGACTCAACCCTATCAACACTTCTTCAGG
tetur01g07370 comp1966_seq2 ACCCTATCAACACTTCTTCAGGTATTGAGT
tetur01g07370 comp1966_seq2 TTATGTTTCGAGGCTTTCGTTTATTCCTGG
tetur01g07370 comp1966_seq2 TTCGACTCAACCCTATCAACACTTCTTCAG
tetur01g07370 comp1966_seq2 ACTCAACCCTATCAACACTTCTTCAGGTAT
tetur01g07420 comp3120_seq0 AGTTTAACTAAGGCCGAAGAGCGAGATTAT
tetur01g07420 comp3120_seq0 AAACCATTCACGAAGAGCTGGGTCGATTTC
tetur01g07420 comp3120_seq0 AACATTCGAACAGCGAATCTTTGCCGAGTC
tetur01g07420 comp3120_seq0 ATCTCTGAGTCTTCCTCTATCGGTCCAGCT
tetur01g07420 comp3120_seq0 ATCTTTGCCGAGTCGAAGCCTGGAACAACT
tetur01g07420 comp3120_seq0 ATGAGTCTTTCAATCCACTGTTCCGATTGT
tetur01g07420 comp3120_seq0 ATGATGAGTCTTTCAATCCACTGTTCCGAT
tetur01g07420 comp3120_seq0 ATGGATCTCTGAGTCTTCCTCTATCGGTCC
tetur01g07420 comp3120_seq0 AACCATTCACGAAGAGCTGGGTCGATTTCT
tetur01g07420 comp3120_seq0 CAAACCATTCACGAAGAGCTGGGTCGATTT
tetur01g07420 comp3120_seq0 CAACACTGAACCAGGTCTTTGGACGATTGT
tetur01g07420 comp3120_seq0 CAACATTCGAACAGCGAATCTTTGCCGAGT
tetur01g07420 comp3120_seq0 CAACTTCTTCTGCAGACCCGATGTCGTCAT
tetur01g07420 comp3120_seq0 CAACTTGTTCAGTCACAATGTTTCCAATCC
tetur01g07420 comp3120_seq0 CAATCCACTGTTCCGATTGTTCAGGTGAAA
tetur01g07420 comp3120_seq0 CACAATTGGATAAGCTGTAATTTCCGCCAA
tetur01g07420 comp3120_seq0 CACCTCTGACATTGTCGAATATCAAAGTGA
tetur01g07420 comp3120_seq0 CACTGAACCAGGTCTTTGGACGATTGTACT
tetur01g07420 comp3120_seq0 AACTAAGGCCGAAGAGCGAGATTATATTTC
tetur01g07420 comp3120_seq0 CAGACCCGATGTCGTCATTAGCTTCTTCAA
tetur01g07420 comp3120_seq0 CATGGATCTCTGAGTCTTCCTCTATCGGTC
tetur01g07420 comp3120_seq0 AACTTCTTCTGCAGACCCGATGTCGTCATT
tetur01g07420 comp3120_seq0 CATTCACGAAGAGCTGGGTCGATTTCTATT
tetur01g07420 comp3120_seq0 CATTCGAACAGCGAATCTTTGCCGAGTCGA
tetur01g07420 comp3120_seq0 CCATTCACGAAGAGCTGGGTCGATTTCTAT
tetur01g07420 comp3120_seq0 AAGAGCGAGATTATATTTCGCCCTCAAGCC
tetur01g07420 comp3120_seq0 CCCGATGTCGTCATTAGCTTCTTCAAGAAG
tetur01g07420 comp3120_seq0 CCGAAGAGCGAGATTATATTTCGCCCTCAA
tetur01g07420 comp3120_seq0 CCGATGTCGTCATTAGCTTCTTCAAGAAGA
tetur01g07420 comp3120_seq0 CCTGGAACAACTTCTTCTGCAGACCCGATG
tetur01g07420 comp3120_seq0 CCTGTACATGGATCTCTGAGTCTTCCTCTA
tetur01g07420 comp3120_seq0 CGAAGAGCGAGATTATATTTCGCCCTCAAG
tetur01g07420 comp3120_seq0 CGAAGCCTGGAACAACTTCTTCTGCAGACC
tetur01g07420 comp3120_seq0 CGAATCTTTGCCGAGTCGAAGCCTGGAACA
tetur01g07420 comp3120_seq0 CGAGATTATATTTCGCCCTCAAGCCATAAT
tetur01g07420 comp3120_seq0 AAGCCTGGAACAACTTCTTCTGCAGACCCG
tetur01g07420 comp3120_seq0 CGATGTCGTCATTAGCTTCTTCAAGAAGAT
tetur01g07420 comp3120_seq0 CGCTTTCTTGTAACCAACTGATATCTGACC
tetur01g07420 comp3120_seq0 CTAAGGCCGAAGAGCGAGATTATATTTCGC
tetur01g07420 comp3120_seq0 AAGGCCGAAGAGCGAGATTATATTTCGCCC
tetur01g07420 comp3120_seq0 CTCTCCACAATAAGGGCAAATTCCAATTTG
tetur01g07420 comp3120_seq0 CTCTGAGTCTTCCTCTATCGGTCCAGCTTC
tetur01g07420 comp3120_seq0 CTCTGTGAGCAATTAAGTTTAACTAAGGCC
tetur01g07420 comp3120_seq0 CTGAACCAGGTCTTTGGACGATTGTACTTA
tetur01g07420 comp3120_seq0 CTGAGTCTTCCTCTATCGGTCCAGCTTCTG
tetur01g07420 comp3120_seq0 CTGCAACATTCGAACAGCGAATCTTTGCCG
tetur01g07420 comp3120_seq0 CTGCAGACCCGATGTCGTCATTAGCTTCTT
tetur01g07420 comp3120_seq0 CTGGAACAACTTCTTCTGCAGACCCGATGT
tetur01g07420 comp3120_seq0 CTGTGAGCAATTAAGTTTAACTAAGGCCGA
tetur01g07420 comp3120_seq0 AAGTCCTGTACATGGATCTCTGAGTCTTCC
tetur01g07420 comp3120_seq0 CTTCCTCTATCGGTCCAGCTTCTGTCTCTT
tetur01g07420 comp3120_seq0 CTTCTGCAGACCCGATGTCGTCATTAGCTT
tetur01g07420 comp3120_seq0 CTTCTTCTGCAGACCCGATGTCGTCATTAG
tetur01g07420 comp3120_seq0 CTTTCAATCCACTGTTCCGATTGTTCAGGT
tetur01g07420 comp3120_seq0 CTTTCTGCAACATTCGAACAGCGAATCTTT
tetur01g07420 comp3120_seq0 CTTTGCCGAGTCGAAGCCTGGAACAACTTC
tetur01g07420 comp3120_seq0 GAACAACTTCTTCTGCAGACCCGATGTCGT
tetur01g07420 comp3120_seq0 GAACCAGGTCTTTGGACGATTGTACTTAAC
tetur01g07420 comp3120_seq0 GAAGAGCGAGATTATATTTCGCCCTCAAGC
tetur01g07420 comp3120_seq0 GAAGCCTGGAACAACTTCTTCTGCAGACCC
tetur01g07420 comp3120_seq0 GAATCTTTGCCGAGTCGAAGCCTGGAACAA
tetur01g07420 comp3120_seq0 GACCCGATGTCGTCATTAGCTTCTTCAAGA
tetur01g07420 comp3120_seq0 GAGCGAGATTATATTTCGCCCTCAAGCCAT
tetur01g07420 comp3120_seq0 GAGTCGAAGCCTGGAACAACTTCTTCTGCA
tetur01g07420 comp3120_seq0 GAGTCTTCCTCTATCGGTCCAGCTTCTGTC
tetur01g07420 comp3120_seq0 GAGTCTTTCAATCCACTGTTCCGATTGTTC
tetur01g07420 comp3120_seq0 GATCAAGGTGATGAGGTAACTGAAACACTT
tetur01g07420 comp3120_seq0 GATCTCTGAGTCTTCCTCTATCGGTCCAGC
tetur01g07420 comp3120_seq0 AATCTTTGCCGAGTCGAAGCCTGGAACAAC
tetur01g07420 comp3120_seq0 GATGAGTCTTTCAATCCACTGTTCCGATTG
tetur01g07420 comp3120_seq0 GCAACATTCGAACAGCGAATCTTTGCCGAG
tetur01g07420 comp3120_seq0 GCCGAAGAGCGAGATTATATTTCGCCCTCA
tetur01g07420 comp3120_seq0 GCCTGGAACAACTTCTTCTGCAGACCCGAT
tetur01g07420 comp3120_seq0 GCTTTCTTGTAACCAACTGATATCTGACCA
tetur01g07420 comp3120_seq0 GGATAAGTCCTGTACATGGATCTCTGAGTC
tetur01g07420 comp3120_seq0 GGATCTCTGAGTCTTCCTCTATCGGTCCAG
tetur01g07420 comp3120_seq0 GTACACCTCTGACATTGTCGAATATCAAAG
tetur01g07420 comp3120_seq0 GTACATGGATCTCTGAGTCTTCCTCTATCG
tetur01g07420 comp3120_seq0 GTATAGTGTTTGATCAACGGCTTTACCGTT
tetur01g07420 comp3120_seq0 GTCCTGTACATGGATCTCTGAGTCTTCCTC
tetur01g07420 comp3120_seq0 GTCGAAGCCTGGAACAACTTCTTCTGCAGA
tetur01g07420 comp3120_seq0 GTCTTCCTCTATCGGTCCAGCTTCTGTCTC
tetur01g07420 comp3120_seq0 GTCTTTCAATCCACTGTTCCGATTGTTCAG
tetur01g07420 comp3120_seq0 GTGAGCAATTAAGTTTAACTAAGGCCGAAG
tetur01g07420 comp3120_seq0 ACACCTCTGACATTGTCGAATATCAAAGTG
tetur01g07420 comp3120_seq0 GTGTTCAACACTGAACCAGGTCTTTGGACG
tetur01g07420 comp3120_seq0 GTTAAGTGTTCAACACTGAACCAGGTCTTT
tetur01g07420 comp3120_seq0 GTTCAACACTGAACCAGGTCTTTGGACGAT
tetur01g07420 comp3120_seq0 ACACTGAACCAGGTCTTTGGACGATTGTAC
tetur01g07420 comp3120_seq0 GTTTAACTAAGGCCGAAGAGCGAGATTATA
tetur01g07420 comp3120_seq0 TAAGTCCTGTACATGGATCTCTGAGTCTTC
tetur01g07420 comp3120_seq0 TAAGTGTTCAACACTGAACCAGGTCTTTGG
tetur01g07420 comp3120_seq0 TACATGGATCTCTGAGTCTTCCTCTATCGG
tetur01g07420 comp3120_seq0 TAGATCAAGGTGATGAGGTAACTGAAACAC
tetur01g07420 comp3120_seq0 ACATGGATCTCTGAGTCTTCCTCTATCGGT
tetur01g07420 comp3120_seq0 TATGATGAGTCTTTCAATCCACTGTTCCGA
tetur01g07420 comp3120_seq0 TATTGGATAAGTCCTGTACATGGATCTCTG
tetur01g07420 comp3120_seq0 TCAACACTGAACCAGGTCTTTGGACGATTG
tetur01g07420 comp3120_seq0 ACATTCGAACAGCGAATCTTTGCCGAGTCG
tetur01g07420 comp3120_seq0 TCAATCCACTGTTCCGATTGTTCAGGTGAA
tetur01g07420 comp3120_seq0 TCACAATTGGATAAGCTGTAATTTCCGCCA
tetur01g07420 comp3120_seq0 TCGAACAGCGAATCTTTGCCGAGTCGAAGC
tetur01g07420 comp3120_seq0 TCGAAGCCTGGAACAACTTCTTCTGCAGAC
tetur01g07420 comp3120_seq0 TCGCTTTCTTGTAACCAACTGATATCTGAC
tetur01g07420 comp3120_seq0 TCTGCAACATTCGAACAGCGAATCTTTGCC
tetur01g07420 comp3120_seq0 TCTGTGAGCAATTAAGTTTAACTAAGGCCG
tetur01g07420 comp3120_seq0 TCTTTCAATCCACTGTTCCGATTGTTCAGG
tetur01g07420 comp3120_seq0 TGAACCAGGTCTTTGGACGATTGTACTTAA
tetur01g07420 comp3120_seq0 TGCAACATTCGAACAGCGAATCTTTGCCGA
tetur01g07420 comp3120_seq0 TGCAGACCCGATGTCGTCATTAGCTTCTTC
tetur01g07420 comp3120_seq0 TGGAACAACTTCTTCTGCAGACCCGATGTC
tetur01g07420 comp3120_seq0 TGGATCTCTGAGTCTTCCTCTATCGGTCCA
tetur01g07420 comp3120_seq0 TGTACATGGATCTCTGAGTCTTCCTCTATC
tetur01g07420 comp3120_seq0 TGTTCAACACTGAACCAGGTCTTTGGACGA
tetur01g07420 comp3120_seq0 TTAAGTGTTCAACACTGAACCAGGTCTTTG
tetur01g07420 comp3120_seq0 TTCAATCCACTGTTCCGATTGTTCAGGTGA
tetur01g07420 comp3120_seq0 TTCGAACAGCGAATCTTTGCCGAGTCGAAG
tetur01g07420 comp3120_seq0 TTCTGCAACATTCGAACAGCGAATCTTTGC
tetur01g07420 comp3120_seq0 TTCTGCAGACCCGATGTCGTCATTAGCTTC
tetur01g07420 comp3120_seq0 TTCTTCTGCAGACCCGATGTCGTCATTAGC
tetur01g07420 comp3120_seq0 TTGGATAAGTCCTGTACATGGATCTCTGAG
tetur01g07420 comp3120_seq0 TTTCAAACCATTCACGAAGAGCTGGGTCGA
tetur01g07420 comp3120_seq0 TTTCAATCCACTGTTCCGATTGTTCAGGTG
tetur01g07420 comp3120_seq0 TTTCTGCAACATTCGAACAGCGAATCTTTG
tetur01g07420 comp3120_seq0 TTTCTTTCTGCAACATTCGAACAGCGAATC
tetur01g07420 comp3120_seq0 ACTAAGGCCGAAGAGCGAGATTATATTTCG
tetur01g07420 comp3120_seq0 ACTGAACCAGGTCTTTGGACGATTGTACTT
tetur01g07420 comp3120_seq0 AGACCCGATGTCGTCATTAGCTTCTTCAAG
tetur01g07420 comp3120_seq0 AGATCAAGGTGATGAGGTAACTGAAACACT
tetur01g07420 comp3120_seq0 AACAACTTCTTCTGCAGACCCGATGTCGTC
tetur01g07420 comp3120_seq0 AGTCCTGTACATGGATCTCTGAGTCTTCCT
tetur01g07420 comp3120_seq0 AGTCGAAGCCTGGAACAACTTCTTCTGCAG
tetur01g07420 comp3120_seq0 AGTCTTCCTCTATCGGTCCAGCTTCTGTCT
tetur01g07420 comp3120_seq0 AGTGTTCAACACTGAACCAGGTCTTTGGAC
tetur01g09250 comp771_seq4 ATCCGAGATAATTCATTATGGAGACCCGAT
tetur01g09250 comp771_seq4 CAAGAATATCTCACCTACGGTTCACAGATC
tetur01g09250 comp771_seq4 AAGAATATCTCACCTACGGTTCACAGATCT
tetur01g09250 comp771_seq4 CCGAGATAATTCATTATGGAGACCCGATGT
tetur01g09250 comp771_seq4 CCTGTTCAAGAATATCTCACCTACGGTTCA
tetur01g09250 comp771_seq4 CTGTTCAAGAATATCTCACCTACGGTTCAC
tetur01g09250 comp771_seq4 GAATATCTCACCTACGGTTCACAGATCTTG
tetur01g09250 comp771_seq4 GTTACCTGTTCAAGAATATCTCACCTACGG
tetur01g09250 comp771_seq4 GTTCAAGAATATCTCACCTACGGTTCACAG
tetur01g09250 comp771_seq4 TATCCGAGATAATTCATTATGGAGACCCGA
tetur01g09250 comp771_seq4 TCCGAGATAATTCATTATGGAGACCCGATG
tetur01g09250 comp771_seq4 ACCTGTTCAAGAATATCTCACCTACGGTTC
tetur01g09250 comp771_seq4 AGAATATCTCACCTACGGTTCACAGATCTT
tetur01g09520 comp1069_seq0 CAAACAGCGCCATCTGGTATCAATAGAACT
tetur01g09520 comp1069_seq0 ACAAACAGCGCCATCTGGTATCAATAGAAC
tetur01g09910 comp485_seq0 ATCTGCCATTCGCTCATCATCCAATCAATC
tetur01g09910 comp485_seq0 ATTAATCTGCCATTCGCTCATCATCCAATC
tetur01g09910 comp485_seq0 CCATTCGCTCATCATCCAATCAATCAAATG
tetur01g09910 comp485_seq0 CTGCCATTCGCTCATCATCCAATCAATCAA
tetur01g09910 comp485_seq0 TAATCTGCCATTCGCTCATCATCCAATCAA
tetur01g09910 comp485_seq0 TCTGCCATTCGCTCATCATCCAATCAATCA
tetur01g09910 comp485_seq0 TTAATCTGCCATTCGCTCATCATCCAATCA
tetur01g12260 comp1899_seq0 CACACTAATCACTGGTCACATTCCCAAACT
tetur01g12260 comp1899_seq0 CACTAATCACTGGTCACATTCCCAAACTCA
tetur01g12260 comp1899_seq0 CTAATCACTGGTCACATTCCCAAACTCATA
tetur01g12260 comp1899_seq0 AATCACTGGTCACATTCCCAAACTCATAAC
tetur01g12260 comp1899_seq0 ACACTAATCACTGGTCACATTCCCAAACTC
tetur01g12260 comp1899_seq0 TCACTGGTCACATTCCCAAACTCATAACAA
tetur01g12260 comp1899_seq0 ACTAATCACTGGTCACATTCCCAAACTCAT
tetur01g12680 comp3165_seq1 AACTTGTTACTCTCAAGGACAGAGCGTAAT
tetur01g12680 comp3165_seq1 CTTGTTACTCTCAAGGACAGAGCGTAATTT
tetur01g12680 comp3165_seq1 GTTACTCTCAAGGACAGAGCGTAATTTGCT
tetur01g12680 comp3165_seq1 TGTTACTCTCAAGGACAGAGCGTAATTTGC
tetur01g12680 comp3165_seq1 TTGTTACTCTCAAGGACAGAGCGTAATTTG
tetur01g12680 comp3165_seq1 ACTTGTTACTCTCAAGGACAGAGCGTAATT
tetur02g00520 comp2333_seq0 TTTGTGATGTGTTGCATTCATGTGCTATCG
tetur02g02210 comp289_seq0 ATCACATTTGATTGGACATTCGGTTTGGAG
tetur02g02210 comp289_seq0 ATCTTCTAAGCTCATGGGCTTCCTTTGAGG
tetur02g02210 comp289_seq0 CACATTTGATTGGACATTCGGTTTGGAGGG
tetur02g02210 comp289_seq0 CATTTGATTGGACATTCGGTTTGGAGGGAA
tetur02g02210 comp289_seq0 CGATCTTCTAAGCTCATGGGCTTCCTTTGA
tetur02g02210 comp289_seq0 CTAAGCTCATGGGCTTCCTTTGAGGTTACA
tetur02g02210 comp289_seq0 CTTCTAAGCTCATGGGCTTCCTTTGAGGTT
tetur02g02210 comp289_seq0 GATCTTCTAAGCTCATGGGCTTCCTTTGAG
tetur02g02210 comp289_seq0 GATTGGACATTCGGTTTGGAGGGAAGTTTA
tetur02g02210 comp289_seq0 TCACATTTGATTGGACATTCGGTTTGGAGG
tetur02g02210 comp289_seq0 TCTAAGCTCATGGGCTTCCTTTGAGGTTAC
tetur02g02210 comp289_seq0 TTCTAAGCTCATGGGCTTCCTTTGAGGTTA
tetur02g02210 comp289_seq0 TTGGACATTCGGTTTGGAGGGAAGTTTAAA
tetur02g03640 comp2675_seq0 ATAAACAAGAGGTGAGAAAGGTGGCTCAGG
tetur02g03640 comp2675_seq0 CAAGAGGTGAGAAAGGTGGCTCAGGTAATC
tetur02g03640 comp2675_seq0 GGTGAGAAAGGTGGCTCAGGTAATCAATTG
tetur02g03640 comp2675_seq0 ACAAGAGGTGAGAAAGGTGGCTCAGGTAAT
tetur02g03640 comp2675_seq0 TATAAACAAGAGGTGAGAAAGGTGGCTCAG
tetur02g03640 comp2675_seq0 AGGTGAGAAAGGTGGCTCAGGTAATCAATT
tetur02g06920 comp3780_seq0 GTAAACCGTTGGAAATGGTTACCTGATTGT
tetur02g06920 comp3780_seq0 AGTAAACCGTTGGAAATGGTTACCTGATTG
tetur02g07450 comp2392_seq0 ATCAACAAACGACTGATCAATCGGACAATC
tetur02g07450 comp2392_seq0 ATCAACCAAATTGGTGCTGTTGTGCTTATC
tetur02g07450 comp2392_seq0 ATCAACCGACTGACGATCAACAAACGACTG
tetur02g07450 comp2392_seq0 ATCGAAGGTACATACAACAACCAATCAACC
tetur02g07450 comp2392_seq0 ATCGGACAATCAACCAAATTGGTGCTGTTG
tetur02g07450 comp2392_seq0 AACCAAATTGGTGCTGTTGTGCTTATCTAC
tetur02g07450 comp2392_seq0 AACCAATCAACCGACTGACGATCAACAAAC
tetur02g07450 comp2392_seq0 AACCGACTGACGATCAACAAACGACTGATC
tetur02g07450 comp2392_seq0 CAAACGACTGATCAATCGGACAATCAACCA
tetur02g07450 comp2392_seq0 CAACAAACGACTGATCAATCGGACAATCAA
tetur02g07450 comp2392_seq0 CAACCAAATTGGTGCTGTTGTGCTTATCTA
tetur02g07450 comp2392_seq0 CAACCGACTGACGATCAACAAACGACTGAT
tetur02g07450 comp2392_seq0 CAATCAACCGACTGACGATCAACAAACGAC
tetur02g07450 comp2392_seq0 CAATCGGACAATCAACCAAATTGGTGCTGT
tetur02g07450 comp2392_seq0 CATCGAAGGTACATACAACAACCAATCAAC
tetur02g07450 comp2392_seq0 CCAATCAACCGACTGACGATCAACAAACGA
tetur02g07450 comp2392_seq0 CCGACTGACGATCAACAAACGACTGATCAA
tetur02g07450 comp2392_seq0 CGAAGGTACATACAACAACCAATCAACCGA
tetur02g07450 comp2392_seq0 CGACTGACGATCAACAAACGACTGATCAAT
tetur02g07450 comp2392_seq0 CGATCAACAAACGACTGATCAATCGGACAA
tetur02g07450 comp2392_seq0 CGGCGAAATCAACTGATTCATCGAAGGTAC
tetur02g07450 comp2392_seq0 CGTTCGGCGAAATCAACTGATTCATCGAAG
tetur02g07450 comp2392_seq0 AAGGTACATACAACAACCAATCAACCGACT
tetur02g07450 comp2392_seq0 CTCTTTGGTTCGTTCGGCGAAATCAACTGA
tetur02g07450 comp2392_seq0 CTGATTCATCGAAGGTACATACAACAACCA
tetur02g07450 comp2392_seq0 CTTAGCCAATAAGAAGAGGCAAAGGTTGTC
tetur02g07450 comp2392_seq0 CTTTGGTTCGTTCGGCGAAATCAACTGATT
tetur02g07450 comp2392_seq0 GAAGGTACATACAACAACCAATCAACCGAC
tetur02g07450 comp2392_seq0 AATCAACCGACTGACGATCAACAAACGACT
tetur02g07450 comp2392_seq0 GACTGACGATCAACAAACGACTGATCAATC
tetur02g07450 comp2392_seq0 AATCGGACAATCAACCAAATTGGTGCTGTT
tetur02g07450 comp2392_seq0 GATCAACAAACGACTGATCAATCGGACAAT
tetur02g07450 comp2392_seq0 GCGAAATCAACTGATTCATCGAAGGTACAT
tetur02g07450 comp2392_seq0 GGCGAAATCAACTGATTCATCGAAGGTACA
tetur02g07450 comp2392_seq0 ACAAACGACTGATCAATCGGACAATCAACC
tetur02g07450 comp2392_seq0 GGTTCGTTCGGCGAAATCAACTGATTCATC
tetur02g07450 comp2392_seq0 GTTCGGCGAAATCAACTGATTCATCGAAGG
tetur02g07450 comp2392_seq0 GTTCGTTCGGCGAAATCAACTGATTCATCG
tetur02g07450 comp2392_seq0 TAGCCAATAAGAAGAGGCAAAGGTTGTCGA
tetur02g07450 comp2392_seq0 TCAACAAACGACTGATCAATCGGACAATCA
tetur02g07450 comp2392_seq0 TCAACCGACTGACGATCAACAAACGACTGA
tetur02g07450 comp2392_seq0 TCAATCGGACAATCAACCAAATTGGTGCTG
tetur02g07450 comp2392_seq0 ACCAATCAACCGACTGACGATCAACAAACG
tetur02g07450 comp2392_seq0 TCGAAGGTACATACAACAACCAATCAACCG
tetur02g07450 comp2392_seq0 TCGGCGAAATCAACTGATTCATCGAAGGTA
tetur02g07450 comp2392_seq0 TCGTTCGGCGAAATCAACTGATTCATCGAA
tetur02g07450 comp2392_seq0 TTAGCCAATAAGAAGAGGCAAAGGTTGTCG
tetur02g07450 comp2392_seq0 TTCGTTCGGCGAAATCAACTGATTCATCGA
tetur02g07450 comp2392_seq0 TTTGGTTCGTTCGGCGAAATCAACTGATTC
tetur02g07450 comp2392_seq0 ACTGATTCATCGAAGGTACATACAACAACC
tetur02g07450 comp2392_seq0 AACAAACGACTGATCAATCGGACAATCAAC
tetur02g07450 comp2392_seq0 AGCCAATAAGAAGAGGCAAAGGTTGTCGAT
tetur02g07450 comp2392_seq0 AGGTACATACAACAACCAATCAACCGACTG
tetur02g08140 comp1557_seq0 AACATATACTCGACTACGCCCTGAGTTGTG
tetur02g08140 comp1557_seq0 CAACATATACTCGACTACGCCCTGAGTTGT
tetur02g08140 comp1557_seq0 CACAACATATACTCGACTACGCCCTGAGTT
tetur02g08140 comp1557_seq0 CATATACTCGACTACGCCCTGAGTTGTGTT
tetur02g08140 comp1557_seq0 ACAACATATACTCGACTACGCCCTGAGTTG
tetur02g08140 comp1557_seq0 ACACAACATATACTCGACTACGCCCTGAGT
tetur02g08140 comp1557_seq0 ACATATACTCGACTACGCCCTGAGTTGTGT
tetur02g08400 comp2729_seq0 CGTGAAGAAAGTATTTGGGCAACAATCATC
tetur02g08400 comp2729_seq0 GAACAAGAAATCGGCGGATTAGACAAGAAA
tetur02g08400 comp2729_seq0 GGAACAAGAAATCGGCGGATTAGACAAGAA
tetur02g08400 comp2729_seq0 GTTACCCTGACAATTGTCAACGACTTTGAC
tetur02g08400 comp2729_seq0 TACCCTGACAATTGTCAACGACTTTGACAA
tetur02g08400 comp2729_seq0 TGGAACAAGAAATCGGCGGATTAGACAAGA
tetur02g08400 comp2729_seq0 ACCCTGACAATTGTCAACGACTTTGACAAT
tetur02g08400 comp2729_seq0 TGTTACCCTGACAATTGTCAACGACTTTGA
tetur02g08400 comp2729_seq0 TTACCCTGACAATTGTCAACGACTTTGACA
tetur02g08400 comp2729_seq0 TTGGAACAAGAAATCGGCGGATTAGACAAG
tetur02g08400 comp2729_seq0 TTGTTACCCTGACAATTGTCAACGACTTTG
tetur02g08900 comp809_seq0 CGTCTAAGTCGAACGTTGATTTAGCTACTG
tetur02g08900 comp809_seq0 CGTTTGCTGATCCACCGAATGAAGTGGAAC
tetur02g08900 comp809_seq0 CTTCGTCTAAGTCGAACGTTGATTTAGCTA
tetur02g08900 comp809_seq0 CTTCGTTTGCTGATCCACCGAATGAAGTGG
tetur02g08900 comp809_seq0 TCGTTTGCTGATCCACCGAATGAAGTGGAA
tetur02g08900 comp809_seq0 TTCGTCTAAGTCGAACGTTGATTTAGCTAC
tetur02g08900 comp809_seq0 TTCGTTTGCTGATCCACCGAATGAAGTGGA
tetur02g10550 comp2504_seq0 CCAAAGATGGCGCTTCTAATGGATCTTCAA
tetur02g10550 comp2504_seq0 CCCAAAGATGGCGCTTCTAATGGATCTTCA
tetur02g10550 comp2504_seq0 GATGGCGCTTCTAATGGATCTTCAATTTCT
tetur02g10550 comp2504_seq0 AGATGGCGCTTCTAATGGATCTTCAATTTC
tetur02g10640 comp5015_seq4 CATAACCATCTAGAATTCAGCTGATCGGTG
tetur02g10640 comp5015_seq4 CATCACGTAAATACCCATGTTATAACCCGT
tetur02g10640 comp5015_seq4 CTGATCGGTGATAAATGTTACAACAACGGA
tetur02g10640 comp5015_seq4 GCTGATCGGTGATAAATGTTACAACAACGG
tetur02g10640 comp5015_seq4 TCATCACGTAAATACCCATGTTATAACCCG
tetur02g11150 comp3831_seq0 GGATAATCATCAGGACCATACACAATGTAC
tetur03g00440 comp855_seq1 CAAACAGGTAGGTAAGCTCAATTTAGACGA
tetur03g00440 comp855_seq1 CAATTAGTCAGCAAACAGGTAGGTAAGCTC
tetur03g00440 comp855_seq1 GCAAACAGGTAGGTAAGCTCAATTTAGACG
tetur03g00440 comp855_seq1 GGTAGGTAAGCTCAATTTAGACGATTAGCA
tetur03g00440 comp855_seq1 GTCAGCAAACAGGTAGGTAAGCTCAATTTA
tetur03g00440 comp855_seq1 ACAATTAGTCAGCAAACAGGTAGGTAAGCT
tetur03g00440 comp855_seq1 TCAGCAAACAGGTAGGTAAGCTCAATTTAG
tetur03g00440 comp855_seq1 AACAATTAGTCAGCAAACAGGTAGGTAAGC
tetur03g00440 comp855_seq1 AGTCAGCAAACAGGTAGGTAAGCTCAATTT
tetur03g06730 comp1312_seq0 CTGAATTCTGGTAATCTAACAAGAAGGCAG
tetur03g06730 comp1312_seq0 CTGCTGAATTCTGGTAATCTAACAAGAAGG
tetur03g06730 comp1312_seq0 GAATTCTGGTAATCTAACAAGAAGGCAGTG
tetur03g06730 comp1312_seq0 GCTGAATTCTGGTAATCTAACAAGAAGGCA
tetur03g06730 comp1312_seq0 TGCTGAATTCTGGTAATCTAACAAGAAGGC
tetur03g08590 comp330_seq25 CAAAGACGGATGGAACTTGTGTTAACTTCA
tetur03g08590 comp330_seq25 CAGTCAAAGACGGATGGAACTTGTGTTAAC
tetur03g08590 comp330_seq25 AAGACGGATGGAACTTGTGTTAACTTCAAC
tetur03g08590 comp330_seq25 AAGGTCAGTCAAAGACGGATGGAACTTGTG
tetur03g08590 comp330_seq25 GAAAGTGTAGATGGCGCTGGAAGAGGAAGA
tetur03g08590 comp330_seq25 GACGGATGGAACTTGTGTTAACTTCAACTC
tetur03g08590 comp330_seq25 GGAAAGTGTAGATGGCGCTGGAAGAGGAAG
tetur03g08590 comp330_seq25 GGTCAGTCAAAGACGGATGGAACTTGTGTT
tetur03g08590 comp330_seq25 GTCAGTCAAAGACGGATGGAACTTGTGTTA
tetur03g08590 comp330_seq25 TCAAAGACGGATGGAACTTGTGTTAACTTC
tetur03g08590 comp330_seq25 TCAGTCAAAGACGGATGGAACTTGTGTTAA
tetur03g08590 comp330_seq25 TGTTAACTTCAACTCTTACTCGACTTCTCG
tetur03g08590 comp330_seq25 TTAAGGTCAGTCAAAGACGGATGGAACTTG
tetur03g08590 comp330_seq25 ACGGATGGAACTTGTGTTAACTTCAACTCT
tetur03g08590 comp330_seq25 AGACGGATGGAACTTGTGTTAACTTCAACT
tetur03g08590 comp330_seq25 AGGTCAGTCAAAGACGGATGGAACTTGTGT
tetur03g08590 comp330_seq25 AGTCAAAGACGGATGGAACTTGTGTTAACT
tetur03g09710 comp2914_seq0 ATTGAGTTTGCTCAACGTCTTTGTATGGAG
tetur03g09710 comp2914_seq0 TTGAGTTTGCTCAACGTCTTTGTATGGAGA
tetur04g01050 comp3575_seq0 ATCACCCTTTGATTGGAAGATCCAAACCTC
tetur04g01050 comp3575_seq0 ATCACCTAATTTCGTTCACCATCCAGATCC
tetur04g01050 comp3575_seq0 ATCTCCTGAAGTACCTAAGCTTTCTGGACG
tetur04g01050 comp3575_seq0 ATCTGATGGGTTGATTCCACTTGATTACGC
tetur04g01050 comp3575_seq0 ATGGGTTGATTCCACTTGATTACGCCAATT
tetur04g01050 comp3575_seq0 CAAATCACCCTTTGATTGGAAGATCCAAAC
tetur04g01050 comp3575_seq0 CAACGGAATCTCCTGAAGTACCTAAGCTTT
tetur04g01050 comp3575_seq0 CAAGACGGAACTACTCAATTTCCTGAGAAT
tetur04g01050 comp3575_seq0 AACGGAATCTCCTGAAGTACCTAAGCTTTC
tetur04g01050 comp3575_seq0 CACAAGACGGAACTACTCAATTTCCTGAGA
tetur04g01050 comp3575_seq0 CACCCTTTGATTGGAAGATCCAAACCTCTA
tetur04g01050 comp3575_seq0 CACCTAATTTCGTTCACCATCCAGATCCTA
tetur04g01050 comp3575_seq0 CAGATCCTAAGTTCGTAAGGACCAGTAACG
tetur04g01050 comp3575_seq0 CCAGATCCTAAGTTCGTAAGGACCAGTAAC
tetur04g01050 comp3575_seq0 CCTGAAGTACCTAAGCTTTCTGGACGATTC
tetur04g01050 comp3575_seq0 CGGAATCTCCTGAAGTACCTAAGCTTTCTG
tetur04g01050 comp3575_seq0 CGTAAGGACCAGTAACGTAAACACCGACAC
tetur04g01050 comp3575_seq0 CGTTCACCATCCAGATCCTAAGTTCGTAAG
tetur04g01050 comp3575_seq0 AAGGACCAGTAACGTAAACACCGACACGCG
tetur04g01050 comp3575_seq0 CTACAACGGAATCTCCTGAAGTACCTAAGC
tetur04g01050 comp3575_seq0 CTCCTGAAGTACCTAAGCTTTCTGGACGAT
tetur04g01050 comp3575_seq0 CTGAAGTACCTAAGCTTTCTGGACGATTCA
tetur04g01050 comp3575_seq0 CTGATGGGTTGATTCCACTTGATTACGCCA
tetur04g01050 comp3575_seq0 AAGTTCGTAAGGACCAGTAACGTAAACACC
tetur04g01050 comp3575_seq0 GAAGTACCTAAGCTTTCTGGACGATTCATA
tetur04g01050 comp3575_seq0 GAATCTCCTGAAGTACCTAAGCTTTCTGGA
tetur04g01050 comp3575_seq0 GAATCTGATGGGTTGATTCCACTTGATTAC
tetur04g01050 comp3575_seq0 AATCACCCTTTGATTGGAAGATCCAAACCT
tetur04g01050 comp3575_seq0 AATCTCCTGAAGTACCTAAGCTTTCTGGAC
tetur04g01050 comp3575_seq0 AATCTGATGGGTTGATTCCACTTGATTACG
tetur04g01050 comp3575_seq0 GATCCTAAGTTCGTAAGGACCAGTAACGTA
tetur04g01050 comp3575_seq0 GATGGGTTGATTCCACTTGATTACGCCAAT
tetur04g01050 comp3575_seq0 GGAATCTCCTGAAGTACCTAAGCTTTCTGG
tetur04g01050 comp3575_seq0 ACAACGGAATCTCCTGAAGTACCTAAGCTT
tetur04g01050 comp3575_seq0 GTAAGGACCAGTAACGTAAACACCGACACG
tetur04g01050 comp3575_seq0 ACACAAGACGGAACTACTCAATTTCCTGAG
tetur04g01050 comp3575_seq0 GTTCACCATCCAGATCCTAAGTTCGTAAGG
tetur04g01050 comp3575_seq0 GTTCGTAAGGACCAGTAACGTAAACACCGA
tetur04g01050 comp3575_seq0 TATCACCTAATTTCGTTCACCATCCAGATC
tetur04g01050 comp3575_seq0 TCCAGATCCTAAGTTCGTAAGGACCAGTAA
tetur04g01050 comp3575_seq0 TCCTAAGTTCGTAAGGACCAGTAACGTAAA
tetur04g01050 comp3575_seq0 TCGTAAGGACCAGTAACGTAAACACCGACA
tetur04g01050 comp3575_seq0 TCGTTCACCATCCAGATCCTAAGTTCGTAA
tetur04g01050 comp3575_seq0 TCTCCTGAAGTACCTAAGCTTTCTGGACGA
tetur04g01050 comp3575_seq0 TCTGATGGGTTGATTCCACTTGATTACGCC
tetur04g01050 comp3575_seq0 TGATGGGTTGATTCCACTTGATTACGCCAA
tetur04g01050 comp3575_seq0 AAATCACCCTTTGATTGGAAGATCCAAACC
tetur04g01050 comp3575_seq0 TTCGTAAGGACCAGTAACGTAAACACCGAC
tetur04g01050 comp3575_seq0 TTCGTTCACCATCCAGATCCTAAGTTCGTA
tetur04g01050 comp3575_seq0 ACGGAATCTCCTGAAGTACCTAAGCTTTCT
tetur04g01050 comp3575_seq0 AGATCCTAAGTTCGTAAGGACCAGTAACGT
tetur04g01050 comp3575_seq0 AGTTCGTAAGGACCAGTAACGTAAACACCG
tetur04g04570 comp1284_seq0 CCAGTCATTATCACCTTGATCTTTCAACAG
tetur04g04570 comp1284_seq0 CCCAGTCATTATCACCTTGATCTTTCAACA
tetur04g05030 comp2818_seq0 CAAGGGTGATAATTGTTTCACAAGTCAACC
tetur04g05030 comp2818_seq0 AAGTCCAAGCCAAAGAAATAACACAGAAGG
tetur04g05030 comp2818_seq0 GAAGTCCAAGCCAAAGAAATAACACAGAAG
tetur04g09210 comp4957_seq0 ATGTTATTGAGAGTGATCATCAGCTGATCG
tetur04g09210 comp4957_seq0 ATTGAGAGTGATCATCAGCTGATCGCAACC
tetur04g09210 comp4957_seq0 GAGAGTGATCATCAGCTGATCGCAACCTTA
tetur04g09210 comp4957_seq0 GAGTGATCATCAGCTGATCGCAACCTTATT
tetur04g09210 comp4957_seq0 GATCATCAGCTGATCGCAACCTTATTATCA
tetur04g09210 comp4957_seq0 GATGTTATTGAGAGTGATCATCAGCTGATC
tetur04g09210 comp4957_seq0 GGTTGATGTTATTGAGAGTGATCATCAGCT
tetur04g09210 comp4957_seq0 GTGATCATCAGCTGATCGCAACCTTATTAT
tetur04g09210 comp4957_seq0 GTTATTGAGAGTGATCATCAGCTGATCGCA
tetur04g09210 comp4957_seq0 GTTGATGTTATTGAGAGTGATCATCAGCTG
tetur04g09210 comp4957_seq0 TATTGAGAGTGATCATCAGCTGATCGCAAC
tetur04g09210 comp4957_seq0 TGATCATCAGCTGATCGCAACCTTATTATC
tetur04g09210 comp4957_seq0 TGTTATTGAGAGTGATCATCAGCTGATCGC
tetur04g09210 comp4957_seq0 TTATTGAGAGTGATCATCAGCTGATCGCAA
tetur04g09210 comp4957_seq0 AGAGTGATCATCAGCTGATCGCAACCTTAT
tetur04g09527 comp2324_seq1 CAAGTGCCTTAGAGATTGAAGAAAGGAAAG
tetur04g09527 comp2324_seq1 CTTACAAGTGCCTTAGAGATTGAAGAAAGG
tetur04g09527 comp2324_seq1 GAAATTGAGGAAGATGAGCCATGAGAGTTT
tetur04g09527 comp2324_seq1 GAGGAGGTTCTTACAAGTGCCTTAGAGATT
tetur04g09527 comp2324_seq1 GAGGTTCTTACAAGTGCCTTAGAGATTGAA
tetur04g09527 comp2324_seq1 GGAGGAGGTTCTTACAAGTGCCTTAGAGAT
tetur04g09527 comp2324_seq1 GGAGGTTCTTACAAGTGCCTTAGAGATTGA
tetur04g09527 comp2324_seq1 GGTTCTTACAAGTGCCTTAGAGATTGAAGA
tetur04g09527 comp2324_seq1 TGGAGGAGGTTCTTACAAGTGCCTTAGAGA
tetur04g09527 comp2324_seq1 AGAAATTGAGGAAGATGAGCCATGAGAGTT
tetur04g09527 comp2324_seq1 AGGAGGTTCTTACAAGTGCCTTAGAGATTG
tetur04g09527 comp2324_seq1 AGGTTCTTACAAGTGCCTTAGAGATTGAAG
tetur05g03140 comp526_seq1 CTTGGAACCGGGTAAACACATTAGTCTATC
tetur05g03140 comp526_seq1 TTGGAACCGGGTAAACACATTAGTCTATCG
tetur05g05320 comp309_seq0 CTCCACAAGTTAACCTTGGTTCTCATGAAA
tetur05g05320 comp309_seq0 TACTCCACAAGTTAACCTTGGTTCTCATGA
tetur05g05320 comp309_seq0 TCCACAAGTTAACCTTGGTTCTCATGAAAG
tetur05g05320 comp309_seq0 TTACTCCACAAGTTAACCTTGGTTCTCATG
tetur05g06850 comp1237_seq0 CATCTCATCTCTTCTTGACATTTGATTGGG
tetur05g06850 comp1237_seq0 CATCTCTTCTTGACATTTGATTGGGAGAGT
tetur05g06850 comp1237_seq0 CTCATCTCTTCTTGACATTTGATTGGGAGA
tetur05g06850 comp1237_seq0 TCATCTCTTCTTGACATTTGATTGGGAGAG
tetur05g06850 comp1237_seq0 TCTCATCTCTTCTTGACATTTGATTGGGAG
tetur05g08890 comp3811_seq0 CTCCTAATCTAAATCTCCTGGTTTCTGTTG
tetur06g06090 comp2449_seq0 CCTTCAACATGAAACACCAACAGTAGAAGC
tetur06g06090 comp2449_seq0 GACCTTCAACATGAAACACCAACAGTAGAA
tetur06g06090 comp2449_seq0 TGACCTTCAACATGAAACACCAACAGTAGA
tetur06g06090 comp2449_seq0 ACCTTCAACATGAAACACCAACAGTAGAAG
tetur07g01510 comp4063_seq0 ATACGTTTCATGGTTGATACCAAAGTCGTC
tetur07g01510 comp4063_seq0 CATACGTTTCATGGTTGATACCAAAGTCGT
tetur07g01540 comp122_seq2 CACAATCAGATCAATTCGAAAGGACGAACA
tetur07g01540 comp122_seq2 CACACTGAGAATAATGAAAGAATCACCGAC
tetur07g01540 comp122_seq2 CACCGACAATTAACTAATTTCCCTGCACCG
tetur07g01540 comp122_seq2 CCAATCAACAATTCGGCTAAGCTTAAAGCT
tetur07g01540 comp122_seq2 CTAATTTCCCTGCACCGGCCCATAGTAAGC
tetur07g01540 comp122_seq2 AATTTCCCTGCACCGGCCCATAGTAAGCAC
tetur07g01540 comp122_seq2 GTCCAATCAACAATTCGGCTAAGCTTAAAG
tetur07g01540 comp122_seq2 TAATTTCCCTGCACCGGCCCATAGTAAGCA
tetur07g01540 comp122_seq2 TCACAATCAGATCAATTCGAAAGGACGAAC
tetur07g01540 comp122_seq2 TCCAATCAACAATTCGGCTAAGCTTAAAGC
tetur07g01540 comp122_seq2 ACCGACAATTAACTAATTTCCCTGCACCGG
tetur07g06500 comp336_seq0 GCATAAATTCTGGAGACATCAAATGTTGGC
tetur07g06500 comp336_seq0 GGCATAAATTCTGGAGACATCAAATGTTGG
tetur07g06500 comp336_seq0 GGGCATAAATTCTGGAGACATCAAATGTTG
tetur07g07270 comp2823_seq0 AACCCTCCTTCTCCGTTTCCTCCATGGAAT
tetur07g07270 comp2823_seq0 CAACCCTCCTTCTCCGTTTCCTCCATGGAA
tetur07g07270 comp2823_seq0 CCTCCTTCTCCGTTTCCTCCATGGAATCCA
tetur07g07270 comp2823_seq0 CCTTCTCCGTTTCCTCCATGGAATCCATCT
tetur07g07270 comp2823_seq0 CTCCGTTTCCTCCATGGAATCCATCTCATA
tetur07g07270 comp2823_seq0 CTCCTTCTCCGTTTCCTCCATGGAATCCAT
tetur07g07270 comp2823_seq0 CTCTCAACCCTCCTTCTCCGTTTCCTCCAT
tetur07g07270 comp2823_seq0 CTTCTCCGTTTCCTCCATGGAATCCATCTC
tetur07g07270 comp2823_seq0 TCAACCCTCCTTCTCCGTTTCCTCCATGGA
tetur07g07270 comp2823_seq0 TCCTTCTCCGTTTCCTCCATGGAATCCATC
tetur07g07270 comp2823_seq0 TCTCAACCCTCCTTCTCCGTTTCCTCCATG
tetur07g07270 comp2823_seq0 ACCCTCCTTCTCCGTTTCCTCCATGGAATC
tetur07g07270 comp2823_seq0 TTCTCCGTTTCCTCCATGGAATCCATCTCA
tetur08g00130 comp1333_seq0 ATGTAGATCGGTGAAAGTCGATCGATCGAT
tetur08g00130 comp1333_seq0 CTAAATGTAGATCGGTGAAAGTCGATCGAT
tetur08g00130 comp1333_seq0 GAGCTAAATGTAGATCGGTGAAAGTCGATC
tetur08g00130 comp1333_seq0 GCTAAATGTAGATCGGTGAAAGTCGATCGA
tetur08g00130 comp1333_seq0 GTAGATCGGTGAAAGTCGATCGATCGATTA
tetur08g00130 comp1333_seq0 TAAATGTAGATCGGTGAAAGTCGATCGATC
tetur08g00130 comp1333_seq0 TAGATCGGTGAAAGTCGATCGATCGATTAA
tetur08g00130 comp1333_seq0 AAATGTAGATCGGTGAAAGTCGATCGATCG
tetur08g00130 comp1333_seq0 AGAGCTAAATGTAGATCGGTGAAAGTCGAT
tetur08g00130 comp1333_seq0 AGCTAAATGTAGATCGGTGAAAGTCGATCG
tetur08g01600 comp4702_seq0 CAGATGAGTTACAAGTTACAAGTTCGAAGC
tetur08g01600 comp4702_seq0 CGCTTTGTTTGCATCGATTGAAGATTCAGA
tetur08g01600 comp4702_seq0 GATGAGTTACAAGTTACAAGTTCGAAGCTG
tetur08g01600 comp4702_seq0 TCGCTTTGTTTGCATCGATTGAAGATTCAG
tetur08g04490 comp215_seq36 ATCCGACACCAATTCGGTACAATCGAGAGT
tetur08g04490 comp215_seq36 ATCGAGAGTCACCAAGAATCTTCCTGATAG
tetur08g04490 comp215_seq36 ATCGCCGGCATCTTCATCATTACCAAGCGT
tetur08g04490 comp215_seq36 CAATCGAGAGTCACCAAGAATCTTCCTGAT
tetur08g04490 comp215_seq36 CACCAATTCGGTACAATCGAGAGTCACCAA
tetur08g04490 comp215_seq36 CATCTTCATCATTACCAAGCGTCTCCAAAG
tetur08g04490 comp215_seq36 CCAAGCGTCTCCAAAGTTCATTTACCAGAA
tetur08g04490 comp215_seq36 CCGACACCAATTCGGTACAATCGAGAGTCA
tetur08g04490 comp215_seq36 CCGGCATCTTCATCATTACCAAGCGTCTCC
tetur08g04490 comp215_seq36 CGACACCAATTCGGTACAATCGAGAGTCAC
tetur08g04490 comp215_seq36 CGAGAGTCACCAAGAATCTTCCTGATAGAG
tetur08g04490 comp215_seq36 AAGCGTCTCCAAAGTTCATTTACCAGAATC
tetur08g04490 comp215_seq36 CGCCGGCATCTTCATCATTACCAAGCGTCT
tetur08g04490 comp215_seq36 CGGCATCTTCATCATTACCAAGCGTCTCCA
tetur08g04490 comp215_seq36 CTAATCCGACACCAATTCGGTACAATCGAG
tetur08g04490 comp215_seq36 CTTCAACTAATCCGACACCAATTCGGTACA
tetur08g04490 comp215_seq36 GAAATCGCCGGCATCTTCATCATTACCAAG
tetur08g04490 comp215_seq36 GACACCAATTCGGTACAATCGAGAGTCACC
tetur08g04490 comp215_seq36 GAGAGTCACCAAGAATCTTCCTGATAGAGA
tetur08g04490 comp215_seq36 AATCCGACACCAATTCGGTACAATCGAGAG
tetur08g04490 comp215_seq36 GAGTCACCAAGAATCTTCCTGATAGAGAAT
tetur08g04490 comp215_seq36 GCATCTTCATCATTACCAAGCGTCTCCAAA
tetur08g04490 comp215_seq36 GCCGGCATCTTCATCATTACCAAGCGTCTC
tetur08g04490 comp215_seq36 GGAAATTGAATCTTCAACTAATCCGACACC
tetur08g04490 comp215_seq36 GGCATCTTCATCATTACCAAGCGTCTCCAA
tetur08g04490 comp215_seq36 GGTACCAACAATGATTACTGAGAAATCGCC
tetur08g04490 comp215_seq36 GTACCAACAATGATTACTGAGAAATCGCCG
tetur08g04490 comp215_seq36 TAATCCGACACCAATTCGGTACAATCGAGA
tetur08g04490 comp215_seq36 TACCAAGCGTCTCCAAAGTTCATTTACCAG
tetur08g04490 comp215_seq36 TCCGACACCAATTCGGTACAATCGAGAGTC
tetur08g04490 comp215_seq36 TCGAGAGTCACCAAGAATCTTCCTGATAGA
tetur08g04490 comp215_seq36 TCGCCGGCATCTTCATCATTACCAAGCGTC
tetur08g04490 comp215_seq36 TCTTCAACTAATCCGACACCAATTCGGTAC
tetur08g04490 comp215_seq36 TTCAACTAATCCGACACCAATTCGGTACAA
tetur08g04490 comp215_seq36 AAATCGCCGGCATCTTCATCATTACCAAGC
tetur08g05140 comp3158_seq0 CCAACTCCTCTCAATTAGCTGATTATCTGA
tetur08g05140 comp3158_seq0 TCCAACTCCTCTCAATTAGCTGATTATCTG
tetur08g06660 comp3790_seq1 GCCGGCGAAAGTTTACCTGGGAAAGTTGAA
tetur08g06660 comp3790_seq1 GGCCGGCGAAAGTTTACCTGGGAAAGTTGA
tetur08g06660 comp3790_seq1 AGGCCGGCGAAAGTTTACCTGGGAAAGTTG
tetur08g08339 comp2545_seq0 CCTCTTCCTATTAACATTGTCCATCCATCT
tetur08g08339 comp2545_seq0 GGATTTCCATTGATTTCCCTCAATCAAGAG
tetur08g08339 comp2545_seq0 GGTTCCTCTTCCTATTAACATTGTCCATCC
tetur08g08339 comp2545_seq0 GTCTTGGTTCCTCTTCCTATTAACATTGTC
tetur08g08339 comp2545_seq0 GTTCCTCTTCCTATTAACATTGTCCATCCA
tetur08g08339 comp2545_seq0 TCCTCTTCCTATTAACATTGTCCATCCATC
tetur08g08339 comp2545_seq0 TCTTGGTTCCTCTTCCTATTAACATTGTCC
tetur08g08339 comp2545_seq0 TGGTTCCTCTTCCTATTAACATTGTCCATC
tetur09g00470 comp101_seq0 TGCGAAAGTGAAACAACAGCAGCAACACAA
tetur09g00470 comp101_seq0 TTGCGAAAGTGAAACAACAGCAGCAACACA
tetur09g02500 comp1551_seq0 CAAGGTTACAGGATATCCTAAATTGCGAAG
tetur09g02500 comp1551_seq0 GCGAAGTAAATCAACAACTACAACCGACAA
tetur09g02500 comp1551_seq0 TGCGAAGTAAATCAACAACTACAACCGACA
tetur09g02500 comp1551_seq0 TTGCGAAGTAAATCAACAACTACAACCGAC
tetur09g03140 comp6410_seq0 AGTTTATTGGGAAGGTGGACATTCGATCAG
tetur09g03140 comp6410_seq0 ATTGGGAAGGTGGACATTCGATCAGATATG
tetur09g03140 comp6410_seq0 CAAATCGATCAATGACTCTGCCGAAATGGT
tetur09g03140 comp6410_seq0 CAGTTTATTGGGAAGGTGGACATTCGATCA
tetur09g03140 comp6410_seq0 CATTATTCTAAGGTGTGGACCATCAGCCTA
tetur09g03140 comp6410_seq0 CATTCGATCAGATATGATAATGTCGCCGTT
tetur09g03140 comp6410_seq0 CCAGTTTATTGGGAAGGTGGACATTCGATC
tetur09g03140 comp6410_seq0 CGATAGATTCAAATCGATCAATGACTCTGC
tetur09g03140 comp6410_seq0 CGGAGAACCAGTTTATTGGGAAGGTGGACA
tetur09g03140 comp6410_seq0 GAACCAGTTTATTGGGAAGGTGGACATTCG
tetur09g03140 comp6410_seq0 GACATTCGATCAGATATGATAATGTCGCCG
tetur09g03140 comp6410_seq0 GAGAACCAGTTTATTGGGAAGGTGGACATT
tetur09g03140 comp6410_seq0 AATCGGAGAACCAGTTTATTGGGAAGGTGG
tetur09g03140 comp6410_seq0 GATAGATTCAAATCGATCAATGACTCTGCC
tetur09g03140 comp6410_seq0 GATTCAAATCGATCAATGACTCTGCCGAAA
tetur09g03140 comp6410_seq0 GGACATTCGATCAGATATGATAATGTCGCC
tetur09g03140 comp6410_seq0 GGAGAACCAGTTTATTGGGAAGGTGGACAT
tetur09g03140 comp6410_seq0 GTGAAACTTTCTTCATCCAAACCACCGATC
tetur09g03140 comp6410_seq0 GTGGACATTCGATCAGATATGATAATGTCG
tetur09g03140 comp6410_seq0 GTTTATTGGGAAGGTGGACATTCGATCAGA
tetur09g03140 comp6410_seq0 TATTCTAAGGTGTGGACCATCAGCCTACCA
tetur09g03140 comp6410_seq0 TCAAATCGATCAATGACTCTGCCGAAATGG
tetur09g03140 comp6410_seq0 ACATTCGATCAGATATGATAATGTCGCCGT
tetur09g03140 comp6410_seq0 TCGATCAATGACTCTGCCGAAATGGTGAAA
tetur09g03140 comp6410_seq0 TCGGAGAACCAGTTTATTGGGAAGGTGGAC
tetur09g03140 comp6410_seq0 ACCAGTTTATTGGGAAGGTGGACATTCGAT
tetur09g03140 comp6410_seq0 TGGACATTCGATCAGATATGATAATGTCGC
tetur09g03140 comp6410_seq0 TTATTCTAAGGTGTGGACCATCAGCCTACC
tetur09g03140 comp6410_seq0 TTCTAAGGTGTGGACCATCAGCCTACCAAA
tetur09g03140 comp6410_seq0 TTGGGAAGGTGGACATTCGATCAGATATGA
tetur09g03140 comp6410_seq0 AAATCGATCAATGACTCTGCCGAAATGGTG
tetur09g03140 comp6410_seq0 AAATCGGAGAACCAGTTTATTGGGAAGGTG
tetur09g03140 comp6410_seq0 AGAACCAGTTTATTGGGAAGGTGGACATTC
tetur09g03270 comp1292_seq7 ATCAGGAGAAGATCAATCAAGGTGGTGATT
tetur09g03270 comp1292_seq7 CAAGGTGGTGATTAGATAGATTGGAGAACA
tetur09g03270 comp1292_seq7 AAGGTGGTGATTAGATAGATTGGAGAACAC
tetur09g03270 comp1292_seq7 AATCAGGAGAAGATCAATCAAGGTGGTGAT
tetur09g03270 comp1292_seq7 GGTGGTGATTAGATAGATTGGAGAACACAA
tetur09g03270 comp1292_seq7 TAATCAGGAGAAGATCAATCAAGGTGGTGA
tetur09g04010 comp1848_seq0 CCTGGAGAATTAGGTAATCAGCATCGTCGA
tetur09g04010 comp1848_seq0 CTGGAGAATTAGGTAATCAGCATCGTCGAT
tetur09g04010 comp1848_seq0 GGAGAATTAGGTAATCAGCATCGTCGATAT
tetur09g04010 comp1848_seq0 TCCTGGAGAATTAGGTAATCAGCATCGTCG
tetur09g04010 comp1848_seq0 TGGAGAATTAGGTAATCAGCATCGTCGATA
tetur09g04090 comp1099_seq1 CGTGTGAATCGGACAGTAGAGACTAAACGA
tetur09g04090 comp1099_seq1 CTCAATGTGACCAAATGTTCATCAAGTCGA
tetur09g04090 comp1099_seq1 GAATCGGACAGTAGAGACTAAACGATCATT
tetur09g04090 comp1099_seq1 GACACTCAATGTGACCAAATGTTCATCAAG
tetur09g04090 comp1099_seq1 GAGAGTGACACTCAATGTGACCAAATGTTC
tetur09g04090 comp1099_seq1 GAGTGACACTCAATGTGACCAAATGTTCAT
tetur09g04090 comp1099_seq1 GATTCCTCTAATCTGGGCTTATGAACAGAG
tetur09g04090 comp1099_seq1 GTGAATCGGACAGTAGAGACTAAACGATCA
tetur09g04090 comp1099_seq1 GTGACACTCAATGTGACCAAATGTTCATCA
tetur09g04090 comp1099_seq1 GTGTGAATCGGACAGTAGAGACTAAACGAT
tetur09g04090 comp1099_seq1 TCGTGTGAATCGGACAGTAGAGACTAAACG
tetur09g04090 comp1099_seq1 TGATTCCTCTAATCTGGGCTTATGAACAGA
tetur09g04090 comp1099_seq1 TGTGAATCGGACAGTAGAGACTAAACGATC
tetur09g04090 comp1099_seq1 TTCGTGTGAATCGGACAGTAGAGACTAAAC
tetur09g04090 comp1099_seq1 TTGATTCCTCTAATCTGGGCTTATGAACAG
tetur09g04090 comp1099_seq1 ACTCAATGTGACCAAATGTTCATCAAGTCG
tetur09g04090 comp1099_seq1 AGTGACACTCAATGTGACCAAATGTTCATC
tetur10g03710 comp331_seq1 AGTTTCCTCACCAATTCGCCTACTTATCAG
tetur10g03710 comp331_seq1 ATACATCATCAAGCCATCCTGGTAAACTGC
tetur10g03710 comp331_seq1 ATACCATAACCACCTCAATTCATCCAGCTT
tetur10g03710 comp331_seq1 ATAGACCTTCTTGCCTCATCAATCAATCCT
tetur10g03710 comp331_seq1 ATAGCGACCTAACAAGACCATCAAAGAACC
tetur10g03710 comp331_seq1 ATATACCACCAGCATTGCTGCTAGGCGCTT
tetur10g03710 comp331_seq1 ATCAAACATCGACCAAAGTCAGATCATTGC
tetur10g03710 comp331_seq1 ATCAAATCAGATGCCGACTCATCCAAATGC
tetur10g03710 comp331_seq1 ATCAACATGATCCACTTCTCCTACATCGCC
tetur10g03710 comp331_seq1 ATCACATCAACTCAACTCATACAAACACCC
tetur10g03710 comp331_seq1 ATCACCTTCTCACCACTCATATTTCCTCTT
tetur10g03710 comp331_seq1 ATCAGCTCCAATTTCATACCAACAGCTTGG
tetur10g03710 comp331_seq1 AACATCGACCAAAGTCAGATCATTGCTCAT
tetur10g03710 comp331_seq1 ATCATCACCCATGGAAACACAATCATCGCT
tetur10g03710 comp331_seq1 ATCATTGCTCATCCTACCTCTCAGCGATTG
tetur10g03710 comp331_seq1 ATCCAAGGAGATGTCAACTGCTCGCACCCT
tetur10g03710 comp331_seq1 AACATGATCCACTTCTCCTACATCGCCTCT
tetur10g03710 comp331_seq1 ATCCCACCTGACAAGTTTCCTCACCAATTC
tetur10g03710 comp331_seq1 ATCCCATACAATCCCAATACATCACCACAC
tetur10g03710 comp331_seq1 ATCCTACCTCTCAGCGATTGATAGGCTCAT
tetur10g03710 comp331_seq1 ATCGACCAAAGTCAGATCATTGCTCATCCT
tetur10g03710 comp331_seq1 ATCGGCTGCACCTCAGCTTCCTTCAAAGAT
tetur10g03710 comp331_seq1 ATCTAAAGGATTCAGCACCAGGTATCGATG
tetur10g03710 comp331_seq1 ATGATCCACTTCTCCTACATCGCCTCTCAT
tetur10g03710 comp331_seq1 ATGCAATCACCTTCTCACCACTCATATTTC
tetur10g03710 comp331_seq1 ATGGAAGTAGACCCGCAATATCAAACGCTC
tetur10g03710 comp331_seq1 ATGGACACTCACTGTTTATGCAGATGACAT
tetur10g03710 comp331_seq1 ATTCAACACCCAATCCCTCTACAGCTTAAC
tetur10g03710 comp331_seq1 ATTTCCGTTTACGACCAGCAAACCTCGTTC
tetur10g03710 comp331_seq1 CAAACACCCATCGATCACCTTTAATTCACT
tetur10g03710 comp331_seq1 CAAACAGATACATACTCAAACAGCCAGCAA
tetur10g03710 comp331_seq1 CAAACATCGACCAAAGTCAGATCATTGCTC
tetur10g03710 comp331_seq1 CAAACCTCGTTCATGCTTTCTTGACAAAGA
tetur10g03710 comp331_seq1 AACCGGAAGACAACCCAGTATTCATCCCTC
tetur10g03710 comp331_seq1 CAAAGCCATCAATTACATCTTATCTGCACC
tetur10g03710 comp331_seq1 AAACCTCGTTCATGCTTTCTTGACAAAGAG
tetur10g03710 comp331_seq1 CAAAGTCAGATCATTGCTCATCCTACCTCT
tetur10g03710 comp331_seq1 CAAATCACAACACTTATCACTGGATAGACC
tetur10g03710 comp331_seq1 CAAATCAGATGCCGACTCATCCAAATGCAA
tetur10g03710 comp331_seq1 CAACACCCAATCCCTCTACAGCTTAACTAA
tetur10g03710 comp331_seq1 CAACACTCTCACACTCTTCTCGAAATGTCC
tetur10g03710 comp331_seq1 CAACACTTATCACTGGATAGACCTTCTTGC
tetur10g03710 comp331_seq1 CAACATATACCTATCACCCTCGATCCCTAT
tetur10g03710 comp331_seq1 CAACATGATCCACTTCTCCTACATCGCCTC
tetur10g03710 comp331_seq1 CAACTATCCTTGGATTTCCGTTTACGACCA
tetur10g03710 comp331_seq1 CAACTCAACTCATACAAACACCCATCGATC
tetur10g03710 comp331_seq1 CAACTCATACAAACACCCATCGATCACCTT
tetur10g03710 comp331_seq1 CAAGCCTCTTGCAGGAAGTGTGAAGAGTCA
tetur10g03710 comp331_seq1 CAAGGAGATGTCAACTGCTCGCACCCTACA
tetur10g03710 comp331_seq1 CAAGTTTCCTCACCAATTCGCCTACTTATC
tetur10g03710 comp331_seq1 CAATACCATAACCACCTCAATTCATCCAGC
tetur10g03710 comp331_seq1 CAATCACCTTCTCACCACTCATATTTCCTC
tetur10g03710 comp331_seq1 CAATCATCACCCATGGAAACACAATCATCG
tetur10g03710 comp331_seq1 CACAACAACTGAATATCTCGCAGAAAGACT
tetur10g03710 comp331_seq1 CACAACACGGAAGAGTGTCAATCTGAATCA
tetur10g03710 comp331_seq1 CACACTCTTCTCGAAATGTCCAAATGCCAT
tetur10g03710 comp331_seq1 CACAGTATCCAGAACTTCTGAATGCATAGA
tetur10g03710 comp331_seq1 CACATCAACTCAACTCATACAAACACCCAT
tetur10g03710 comp331_seq1 CACCAAACAGATACATACTCAAACAGCCAG
tetur10g03710 comp331_seq1 CACCACTCATCACCCACATCTCATCCTAAA
tetur10g03710 comp331_seq1 CACCCAATCCCTCTACAGCTTAACTAAATC
tetur10g03710 comp331_seq1 CACCCATGGAAACACAATCATCGCTGCAAT
tetur10g03710 comp331_seq1 CACCCTACATGGTCCAACATTGATCACATC
tetur10g03710 comp331_seq1 CACCCTCGATCCCTATCTATGAGGTAGAGA
tetur10g03710 comp331_seq1 CACCTACACCTCAAATCACAACACTTATCA
tetur10g03710 comp331_seq1 CACCTCAAATCACAACACTTATCACTGGAT
tetur10g03710 comp331_seq1 CACCTGACAAGTTTCCTCACCAATTCGCCT
tetur10g03710 comp331_seq1 CACCTTCTCACCACTCATATTTCCTCTTCT
tetur10g03710 comp331_seq1 CACGGAAGAGTGTCAATCTGAATCATACTC
tetur10g03710 comp331_seq1 CACTCTCACACTCTTCTCGAAATGTCCAAA
tetur10g03710 comp331_seq1 CACTCTTCTCGAAATGTCCAAATGCCATCA
tetur10g03710 comp331_seq1 CACTGGATAGACCTTCTTGCCTCATCAATC
tetur10g03710 comp331_seq1 CACTTATCACTGGATAGACCTTCTTGCCTC
tetur10g03710 comp331_seq1 CACTTATTCAACACCCAATCCCTCTACAGC
tetur10g03710 comp331_seq1 CACTTCTCCTACATCGCCTCTCATGCAATC
tetur10g03710 comp331_seq1 CACTTGTGATACCCTAAGCTCCATTGAAGA
tetur10g03710 comp331_seq1 AACTATCCTTGGATTTCCGTTTACGACCAG
tetur10g03710 comp331_seq1 CAGAGGAAATACTACCAGCGAATAGCGACC
tetur10g03710 comp331_seq1 CAGATACATACTCAAACAGCCAGCAATAGT
tetur10g03710 comp331_seq1 CAGATACATCATCAAGCCATCCTGGTAAAC
tetur10g03710 comp331_seq1 CAGATCAAATCAGATGCCGACTCATCCAAA
tetur10g03710 comp331_seq1 CAGATCATTGCTCATCCTACCTCTCAGCGA
tetur10g03710 comp331_seq1 CAGATTAATACCAAGTTTGACCCGAGGAAA
tetur10g03710 comp331_seq1 CAGCAAACCTCGTTCATGCTTTCTTGACAA
tetur10g03710 comp331_seq1 AACTCACTTGTGATACCCTAAGCTCCATTG
tetur10g03710 comp331_seq1 AACTCATACAAACACCCATCGATCACCTTT
tetur10g03710 comp331_seq1 CAGCGAATAGCGACCTAACAAGACCATCAA
tetur10g03710 comp331_seq1 CAGCGATTGATAGGCTCATAGAAATTACCG
tetur10g03710 comp331_seq1 CAGCTCCAATTTCATACCAACAGCTTGGAA
tetur10g03710 comp331_seq1 CAGGAAGCTAATCTCAATACCATAACCACC
tetur10g03710 comp331_seq1 CAGGTTGAATATACCACCAGCATTGCTGCT
tetur10g03710 comp331_seq1 CAGTATCCAGAACTTCTGAATGCATAGAGA
tetur10g03710 comp331_seq1 CATACGAGAATGTTAACCGGCTCATTAGAT
tetur10g03710 comp331_seq1 CATATACCTATCACCCTCGATCCCTATCTA
tetur10g03710 comp331_seq1 CATCAAACATCGACCAAAGTCAGATCATTG
tetur10g03710 comp331_seq1 CATCAACATATACCTATCACCCTCGATCCC
tetur10g03710 comp331_seq1 CATCAACATGATCCACTTCTCCTACATCGC
tetur10g03710 comp331_seq1 CATCAACTCAACTCATACAAACACCCATCG
tetur10g03710 comp331_seq1 CATCAAGCCATCCTGGTAAACTGCTTTAAC
tetur10g03710 comp331_seq1 CATCACCACTCATCACCCACATCTCATCCT
tetur10g03710 comp331_seq1 CATCACCCATGGAAACACAATCATCGCTGC
tetur10g03710 comp331_seq1 AACTGCTCGCACCCTACATGGTCCAACATT
tetur10g03710 comp331_seq1 CATCATCAAGCCATCCTGGTAAACTGCTTT
tetur10g03710 comp331_seq1 CATCCCACCTGACAAGTTTCCTCACCAATT
tetur10g03710 comp331_seq1 CATCCCATACAATCCCAATACATCACCACA
tetur10g03710 comp331_seq1 CATCCTACCTCTCAGCGATTGATAGGCTCA
tetur10g03710 comp331_seq1 CATCGACCAAAGTCAGATCATTGCTCATCC
tetur10g03710 comp331_seq1 CATCGATCACCTTTAATTCACTCCTTCCTA
tetur10g03710 comp331_seq1 CATCGCCTCTCATGCAATCACCTTCTCACC
tetur10g03710 comp331_seq1 CATGATCCACTTCTCCTACATCGCCTCTCA
tetur10g03710 comp331_seq1 CATGCAATCACCTTCTCACCACTCATATTT
tetur10g03710 comp331_seq1 CATGCCTTGCATTGTACAATCATACTACCT
tetur10g03710 comp331_seq1 CATGGAAACACAATCATCGCTGCAATGAAA
tetur10g03710 comp331_seq1 CATGGTCCAACATTGATCACATCAACTCAA
tetur10g03710 comp331_seq1 CATTACCTTCTCATCCCATACAATCCCAAT
tetur10g03710 comp331_seq1 CATTGCTCATCCTACCTCTCAGCGATTGAT
tetur10g03710 comp331_seq1 CATTGTCATCAACATATACCTATCACCCTC
tetur10g03710 comp331_seq1 CCAAACAGATACATACTCAAACAGCCAGCA
tetur10g03710 comp331_seq1 CCAAAGCCATCAATTACATCTTATCTGCAC
tetur10g03710 comp331_seq1 CCAAAGTCAGATCATTGCTCATCCTACCTC
tetur10g03710 comp331_seq1 CCAAGCCTCTTGCAGGAAGTGTGAAGAGTC
tetur10g03710 comp331_seq1 CCACCTGACAAGTTTCCTCACCAATTCGCC
tetur10g03710 comp331_seq1 AAGACAACACTCTCACACTCTTCTCGAAAT
tetur10g03710 comp331_seq1 CCACTTCTCCTACATCGCCTCTCATGCAAT
tetur10g03710 comp331_seq1 CCAGATTAATACCAAGTTTGACCCGAGGAA
tetur10g03710 comp331_seq1 CCAGCAAACCTCGTTCATGCTTTCTTGACA
tetur10g03710 comp331_seq1 CCAGCGAATAGCGACCTAACAAGACCATCA
tetur10g03710 comp331_seq1 CCATCAATTACATCTTATCTGCACCGACCG
tetur10g03710 comp331_seq1 CCATCGATCACCTTTAATTCACTCCTTCCT
tetur10g03710 comp331_seq1 CCATGGAAACACAATCATCGCTGCAATGAA
tetur10g03710 comp331_seq1 CCCAAGCCTCTTGCAGGAAGTGTGAAGAGT
tetur10g03710 comp331_seq1 CCCATCGATCACCTTTAATTCACTCCTTCC
tetur10g03710 comp331_seq1 CCCATGGAAACACAATCATCGCTGCAATGA
tetur10g03710 comp331_seq1 CCCTACATGGTCCAACATTGATCACATCAA
tetur10g03710 comp331_seq1 CCGGAAGACAACCCAGTATTCATCCCTCAC
tetur10g03710 comp331_seq1 CCGTTTACGACCAGCAAACCTCGTTCATGC
tetur10g03710 comp331_seq1 CCTACACCTCAAATCACAACACTTATCACT
tetur10g03710 comp331_seq1 CCTACATCGCCTCTCATGCAATCACCTTCT
tetur10g03710 comp331_seq1 CCTACATGGTCCAACATTGATCACATCAAC
tetur10g03710 comp331_seq1 CCTACCTCTCAGCGATTGATAGGCTCATAG
tetur10g03710 comp331_seq1 CCTATCACCCTCGATCCCTATCTATGAGGT
tetur10g03710 comp331_seq1 CCTCAAATCACAACACTTATCACTGGATAG
tetur10g03710 comp331_seq1 CCTCTCAGCGATTGATAGGCTCATAGAAAT
tetur10g03710 comp331_seq1 CCTCTCATGCAATCACCTTCTCACCACTCA
tetur10g03710 comp331_seq1 CCTGACAAGTTTCCTCACCAATTCGCCTAC
tetur10g03710 comp331_seq1 CCTGGTAAACTGCTTTAACTATGGTGTCAG
tetur10g03710 comp331_seq1 CCTTCTCACCACTCATATTTCCTCTTCTAC
tetur10g03710 comp331_seq1 CCTTCTCATCCCATACAATCCCAATACATC
tetur10g03710 comp331_seq1 CCTTGCATTGTACAATCATACTACCTTCCC
tetur10g03710 comp331_seq1 CCTTGGATTTCCGTTTACGACCAGCAAACC
tetur10g03710 comp331_seq1 CCTTTGATCAGATACATCATCAAGCCATCC
tetur10g03710 comp331_seq1 CGAATAGCGACCTAACAAGACCATCAAAGA
tetur10g03710 comp331_seq1 CGACCAAAGTCAGATCATTGCTCATCCTAC
tetur10g03710 comp331_seq1 CGACCAGCAAACCTCGTTCATGCTTTCTTG
tetur10g03710 comp331_seq1 CGACCTAACAAGACCATCAAAGAACCACAA
tetur10g03710 comp331_seq1 AAGCCAGATTAATACCAAGTTTGACCCGAG
tetur10g03710 comp331_seq1 AAACTTCCACCGCTAATCGGAGTCCCTCAG
tetur10g03710 comp331_seq1 AAGCCATCCTGGTAAACTGCTTTAACTATG
tetur10g03710 comp331_seq1 AAGCCTCTTGCAGGAAGTGTGAAGAGTCAC
tetur10g03710 comp331_seq1 CGATTGATAGGCTCATAGAAATTACCGACT
tetur10g03710 comp331_seq1 CGCACCCTACATGGTCCAACATTGATCACA
tetur10g03710 comp331_seq1 CGCCTCTCATGCAATCACCTTCTCACCACT
tetur10g03710 comp331_seq1 CGGAAGACAACCCAGTATTCATCCCTCACC
tetur10g03710 comp331_seq1 CGGAAGAGTGTCAATCTGAATCATACTCAA
tetur10g03710 comp331_seq1 CGGCCAGATTATACTAAGTAGTGACTCCAA
tetur10g03710 comp331_seq1 CGTTTACGACCAGCAAACCTCGTTCATGCT
tetur10g03710 comp331_seq1 CTAAAGGATTCAGCACCAGGTATCGATGGC
tetur10g03710 comp331_seq1 AAGGAGATGTCAACTGCTCGCACCCTACAT
tetur10g03710 comp331_seq1 CTAATTGGCTCGAATCACAATCTGGAAACG
tetur10g03710 comp331_seq1 CTACACCTCAAATCACAACACTTATCACTG
tetur10g03710 comp331_seq1 CTACATCGCCTCTCATGCAATCACCTTCTC
tetur10g03710 comp331_seq1 CTACATGGTCCAACATTGATCACATCAACT
tetur10g03710 comp331_seq1 CTACCAATCATAATCCAAGGAGATGTCAAC
tetur10g03710 comp331_seq1 CTACCAGCGAATAGCGACCTAACAAGACCA
tetur10g03710 comp331_seq1 CTACCTCTCAGCGATTGATAGGCTCATAGA
tetur10g03710 comp331_seq1 CTACTTAAGCGATCGATATTCGATGATGGA
tetur10g03710 comp331_seq1 CTATCACCCTCGATCCCTATCTATGAGGTA
tetur10g03710 comp331_seq1 CTATCCTTGGATTTCCGTTTACGACCAGCA
tetur10g03710 comp331_seq1 CTATGGTGTCAGAGGAAACCTCATGAAACT
tetur10g03710 comp331_seq1 CTCAACTCATACAAACACCCATCGATCACC
tetur10g03710 comp331_seq1 CTCAATACCATAACCACCTCAATTCATCCA
tetur10g03710 comp331_seq1 CTCACACTCTTCTCGAAATGTCCAAATGCC
tetur10g03710 comp331_seq1 CTCACTTGTGATACCCTAAGCTCCATTGAA
tetur10g03710 comp331_seq1 CTCAGCGATTGATAGGCTCATAGAAATTAC
tetur10g03710 comp331_seq1 CTCATACAAACACCCATCGATCACCTTTAA
tetur10g03710 comp331_seq1 CTCATCCCATACAATCCCAATACATCACCA
tetur10g03710 comp331_seq1 CTCATCCTACCTCTCAGCGATTGATAGGCT
tetur10g03710 comp331_seq1 CTCATGCAATCACCTTCTCACCACTCATAT
tetur10g03710 comp331_seq1 CTCCTACATCGCCTCTCATGCAATCACCTT
tetur10g03710 comp331_seq1 CTCGCACCCTACATGGTCCAACATTGATCA
tetur10g03710 comp331_seq1 CTCTCACACTCTTCTCGAAATGTCCAAATG
tetur10g03710 comp331_seq1 CTCTCAGCGATTGATAGGCTCATAGAAATT
tetur10g03710 comp331_seq1 CTCTCATGCAATCACCTTCTCACCACTCAT
tetur10g03710 comp331_seq1 CTCTTATCCCTCATCAACAAACACATCAAC
tetur10g03710 comp331_seq1 CTCTTCTCGAAATGTCCAAATGCCATCAAG
tetur10g03710 comp331_seq1 CTGACAAGTTTCCTCACCAATTCGCCTACT
tetur10g03710 comp331_seq1 CTGCTTTAACTATGGTGTCAGAGGAAACCT
tetur10g03710 comp331_seq1 CTGGATAGACCTTCTTGCCTCATCAATCAA
tetur10g03710 comp331_seq1 CTGGTAAACTGCTTTAACTATGGTGTCAGA
tetur10g03710 comp331_seq1 CTTATCACTGGATAGACCTTCTTGCCTCAT
tetur10g03710 comp331_seq1 CTTATCCCTCATCAACAAACACATCAACCC
tetur10g03710 comp331_seq1 CTTATTCAACACCCAATCCCTCTACAGCTT
tetur10g03710 comp331_seq1 CTTCTCATCCCATACAATCCCAATACATCA
tetur10g03710 comp331_seq1 CTTCTCCTACATCGCCTCTCATGCAATCAC
tetur10g03710 comp331_seq1 CTTCTCGAAATGTCCAAATGCCATCAAGAT
tetur10g03710 comp331_seq1 CTTGGATTTCCGTTTACGACCAGCAAACCT
tetur10g03710 comp331_seq1 CTTGTGATACCCTAAGCTCCATTGAAGAAA
tetur10g03710 comp331_seq1 CTTTAACTATGGTGTCAGAGGAAACCTCAT
tetur10g03710 comp331_seq1 CTTTGAACCGGAAGACAACCCAGTATTCAT
tetur10g03710 comp331_seq1 CTTTGATCAGATACATCATCAAGCCATCCT
tetur10g03710 comp331_seq1 GAAACATCAAACATCGACCAAAGTCAGATC
tetur10g03710 comp331_seq1 GAAATACTACCAGCGAATAGCGACCTAACA
tetur10g03710 comp331_seq1 GAACCGGAAGACAACCCAGTATTCATCCCT
tetur10g03710 comp331_seq1 AATACCATAACCACCTCAATTCATCCAGCT
tetur10g03710 comp331_seq1 AATACTACCAGCGAATAGCGACCTAACAAG
tetur10g03710 comp331_seq1 GAAGCTAATCTCAATACCATAACCACCTCA
tetur10g03710 comp331_seq1 AATAGCGACCTAACAAGACCATCAAAGAAC
tetur10g03710 comp331_seq1 GAAGTAGACCCGCAATATCAAACGCTCTTA
tetur10g03710 comp331_seq1 AATATACCACCAGCATTGCTGCTAGGCGCT
tetur10g03710 comp331_seq1 GAATAGCGACCTAACAAGACCATCAAAGAA
tetur10g03710 comp331_seq1 GAATATACCACCAGCATTGCTGCTAGGCGC
tetur10g03710 comp331_seq1 GACAACACTCTCACACTCTTCTCGAAATGT
tetur10g03710 comp331_seq1 GACAAGTTTCCTCACCAATTCGCCTACTTA
tetur10g03710 comp331_seq1 GACAGAACTTTCATCTCCTACTGCATCTTC
tetur10g03710 comp331_seq1 GACCAAAGTCAGATCATTGCTCATCCTACC
tetur10g03710 comp331_seq1 GACCAGCAAACCTCGTTCATGCTTTCTTGA
tetur10g03710 comp331_seq1 AATCACCTTCTCACCACTCATATTTCCTCT
tetur10g03710 comp331_seq1 GACCTAACAAGACCATCAAAGAACCACAAA
tetur10g03710 comp331_seq1 GAGACAGAACTTTCATCTCCTACTGCATCT
tetur10g03710 comp331_seq1 GAGATGTCAACTGCTCGCACCCTACATGGT
tetur10g03710 comp331_seq1 GAGGAAATACTACCAGCGAATAGCGACCTA
tetur10g03710 comp331_seq1 GATACATACTCAAACAGCCAGCAATAGTCA
tetur10g03710 comp331_seq1 GATACATCATCAAGCCATCCTGGTAAACTG
tetur10g03710 comp331_seq1 GATAGACCTTCTTGCCTCATCAATCAATCC
tetur10g03710 comp331_seq1 GATCAAATCAGATGCCGACTCATCCAAATG
tetur10g03710 comp331_seq1 GATCACATCAACTCAACTCATACAAACACC
tetur10g03710 comp331_seq1 GATCAGATACATCATCAAGCCATCCTGGTA
tetur10g03710 comp331_seq1 GATCATTGCTCATCCTACCTCTCAGCGATT
tetur10g03710 comp331_seq1 GATCCACTTCTCCTACATCGCCTCTCATGC
tetur10g03710 comp331_seq1 GATTCAGCACCAGGTATCGATGGCTTATCA
tetur10g03710 comp331_seq1 GATTTCCGTTTACGACCAGCAAACCTCGTT
tetur10g03710 comp331_seq1 AATGGAAGTAGACCCGCAATATCAAACGCT
tetur10g03710 comp331_seq1 GCAAACCTCGTTCATGCTTTCTTGACAAAG
tetur10g03710 comp331_seq1 GCAATCACCTTCTCACCACTCATATTTCCT
tetur10g03710 comp331_seq1 GCACCCTACATGGTCCAACATTGATCACAT
tetur10g03710 comp331_seq1 GCAGGAAGCTAATCTCAATACCATAACCAC
tetur10g03710 comp331_seq1 GCCAGATTAATACCAAGTTTGACCCGAGGA
tetur10g03710 comp331_seq1 GCCATCAATTACATCTTATCTGCACCGACC
tetur10g03710 comp331_seq1 GCCTCTCATGCAATCACCTTCTCACCACTC
tetur10g03710 comp331_seq1 GCCTCTTGCAGGAAGTGTGAAGAGTCACAC
tetur10g03710 comp331_seq1 GCCTTGCATTGTACAATCATACTACCTTCC
tetur10g03710 comp331_seq1 GCCTTTGATCAGATACATCATCAAGCCATC
tetur10g03710 comp331_seq1 GCGAATAGCGACCTAACAAGACCATCAAAG
tetur10g03710 comp331_seq1 GCGACCTAACAAGACCATCAAAGAACCACA
tetur10g03710 comp331_seq1 GCGATCGATATTCGATGATGGATAATGAGA
tetur10g03710 comp331_seq1 GCGATTGATAGGCTCATAGAAATTACCGAC
tetur10g03710 comp331_seq1 GCTCATCCTACCTCTCAGCGATTGATAGGC
tetur10g03710 comp331_seq1 GCTCGCACCCTACATGGTCCAACATTGATC
tetur10g03710 comp331_seq1 GCTTTAACTATGGTGTCAGAGGAAACCTCA
tetur10g03710 comp331_seq1 GCTTTGAACCGGAAGACAACCCAGTATTCA
tetur10g03710 comp331_seq1 GGAAATACTACCAGCGAATAGCGACCTAAC
tetur10g03710 comp331_seq1 GGAAGACAACCCAGTATTCATCCCTCACCC
tetur10g03710 comp331_seq1 GGAAGCTAATCTCAATACCATAACCACCTC
tetur10g03710 comp331_seq1 GGAAGTAGACCCGCAATATCAAACGCTCTT
tetur10g03710 comp331_seq1 GGACACTCACTGTTTATGCAGATGACATAA
tetur10g03710 comp331_seq1 GGATAGACCTTCTTGCCTCATCAATCAATC
tetur10g03710 comp331_seq1 AAACACCCATCGATCACCTTTAATTCACTC
tetur10g03710 comp331_seq1 GGATTCAGCACCAGGTATCGATGGCTTATC
tetur10g03710 comp331_seq1 GGATTTCCGTTTACGACCAGCAAACCTCGT
tetur10g03710 comp331_seq1 ACAAACACCCATCGATCACCTTTAATTCAC
tetur10g03710 comp331_seq1 AAAGGATTCAGCACCAGGTATCGATGGCTT
tetur10g03710 comp331_seq1 GGTAAACTGCTTTAACTATGGTGTCAGAGG
tetur10g03710 comp331_seq1 ACAACACGGAAGAGTGTCAATCTGAATCAT
tetur10g03710 comp331_seq1 ACAACACTCTCACACTCTTCTCGAAATGTC
tetur10g03710 comp331_seq1 ACAACTATCCTTGGATTTCCGTTTACGACC
tetur10g03710 comp331_seq1 GGTGTCAGAGGAAACCTCATGAAACTAATC
tetur10g03710 comp331_seq1 GGTTGAATATACCACCAGCATTGCTGCTAG
tetur10g03710 comp331_seq1 ACAAGTTTCCTCACCAATTCGCCTACTTAT
tetur10g03710 comp331_seq1 GTATCAGCTCCAATTTCATACCAACAGCTT
tetur10g03710 comp331_seq1 ACAATCATCACCCATGGAAACACAATCATC
tetur10g03710 comp331_seq1 GTCAGATCATTGCTCATCCTACCTCTCAGC
tetur10g03710 comp331_seq1 GTCATCAACATATACCTATCACCCTCGATC
tetur10g03710 comp331_seq1 ACACAACACGGAAGAGTGTCAATCTGAATC
tetur10g03710 comp331_seq1 ACACAGTATCCAGAACTTCTGAATGCATAG
tetur10g03710 comp331_seq1 ACACCCATCGATCACCTTTAATTCACTCCT
tetur10g03710 comp331_seq1 ACACCTACACCTCAAATCACAACACTTATC
tetur10g03710 comp331_seq1 ACACTCTTCTCGAAATGTCCAAATGCCATC
tetur10g03710 comp331_seq1 ACACTTATCACTGGATAGACCTTCTTGCCT
tetur10g03710 comp331_seq1 GTTGAATATACCACCAGCATTGCTGCTAGG
tetur10g03710 comp331_seq1 ACAGATACATACTCAAACAGCCAGCAATAG
tetur10g03710 comp331_seq1 GTTTACGACCAGCAAACCTCGTTCATGCTT
tetur10g03710 comp331_seq1 GTTTCCTCACCAATTCGCCTACTTATCAGA
tetur10g03710 comp331_seq1 TAAATGTATCATCCCACCTGACAAGTTTCC
tetur10g03710 comp331_seq1 ACAGTATCCAGAACTTCTGAATGCATAGAG
tetur10g03710 comp331_seq1 TAACTATGGTGTCAGAGGAAACCTCATGAA
tetur10g03710 comp331_seq1 TAATCCAAGGAGATGTCAACTGCTCGCACC
tetur10g03710 comp331_seq1 TAATTGGCTCGAATCACAATCTGGAAACGA
tetur10g03710 comp331_seq1 TACACCTCAAATCACAACACTTATCACTGG
tetur10g03710 comp331_seq1 TACATACGAGAATGTTAACCGGCTCATTAG
tetur10g03710 comp331_seq1 TACATCGCCTCTCATGCAATCACCTTCTCA
tetur10g03710 comp331_seq1 TACATGGTCCAACATTGATCACATCAACTC
tetur10g03710 comp331_seq1 ACATATACCTATCACCCTCGATCCCTATCT
tetur10g03710 comp331_seq1 ACATCAACTCAACTCATACAAACACCCATC
tetur10g03710 comp331_seq1 TACCTATCACCCTCGATCCCTATCTATGAG
tetur10g03710 comp331_seq1 TACCTCTCAGCGATTGATAGGCTCATAGAA
tetur10g03710 comp331_seq1 TACCTTCTCATCCCATACAATCCCAATACA
tetur10g03710 comp331_seq1 TACTACCAGCGAATAGCGACCTAACAAGAC
tetur10g03710 comp331_seq1 ACATCATCAAGCCATCCTGGTAAACTGCTT
tetur10g03710 comp331_seq1 ACATCGACCAAAGTCAGATCATTGCTCATC
tetur10g03710 comp331_seq1 TAGACCTTCTTGCCTCATCAATCAATCCTA
tetur10g03710 comp331_seq1 ACATCGCCTCTCATGCAATCACCTTCTCAC
tetur10g03710 comp331_seq1 TAGCGACCTAACAAGACCATCAAAGAACCA
tetur10g03710 comp331_seq1 TATACCTATCACCCTCGATCCCTATCTATG
tetur10g03710 comp331_seq1 ACATGATCCACTTCTCCTACATCGCCTCTC
tetur10g03710 comp331_seq1 TATCACCCTCGATCCCTATCTATGAGGTAG
tetur10g03710 comp331_seq1 TATCACTGGATAGACCTTCTTGCCTCATCA
tetur10g03710 comp331_seq1 TATCAGCTCCAATTTCATACCAACAGCTTG
tetur10g03710 comp331_seq1 TATCCTTGGATTTCCGTTTACGACCAGCAA
tetur10g03710 comp331_seq1 TATGGTGTCAGAGGAAACCTCATGAAACTA
tetur10g03710 comp331_seq1 TCAAATCAGATGCCGACTCATCCAAATGCA
tetur10g03710 comp331_seq1 TCAACACCCAATCCCTCTACAGCTTAACTA
tetur10g03710 comp331_seq1 TCAACTGCTCGCACCCTACATGGTCCAACA
tetur10g03710 comp331_seq1 TCAATACCATAACCACCTCAATTCATCCAG
tetur10g03710 comp331_seq1 AAAGTCAGATCATTGCTCATCCTACCTCTC
tetur10g03710 comp331_seq1 TCACAACAACTGAATATCTCGCAGAAAGAC
tetur10g03710 comp331_seq1 TCACACTCTTCTCGAAATGTCCAAATGCCA
tetur10g03710 comp331_seq1 TCACATCAACTCAACTCATACAAACACCCA
tetur10g03710 comp331_seq1 TCACCAATTCGCCTACTTATCAGACAAATC
tetur10g03710 comp331_seq1 TCACCACTCATCACCCACATCTCATCCTAA
tetur10g03710 comp331_seq1 TCACCCATGGAAACACAATCATCGCTGCAA
tetur10g03710 comp331_seq1 TCACCCTCGATCCCTATCTATGAGGTAGAG
tetur10g03710 comp331_seq1 TCACCTTCTCACCACTCATATTTCCTCTTC
tetur10g03710 comp331_seq1 ACCAAACAGATACATACTCAAACAGCCAGC
tetur10g03710 comp331_seq1 TCACTTATTCAACACCCAATCCCTCTACAG
tetur10g03710 comp331_seq1 TCACTTGTGATACCCTAAGCTCCATTGAAG
tetur10g03710 comp331_seq1 TCAGAGGAAATACTACCAGCGAATAGCGAC
tetur10g03710 comp331_seq1 TCAGATACATCATCAAGCCATCCTGGTAAA
tetur10g03710 comp331_seq1 TCAGATCAAATCAGATGCCGACTCATCCAA
tetur10g03710 comp331_seq1 ACCAAAGTCAGATCATTGCTCATCCTACCT
tetur10g03710 comp331_seq1 TCAGATCATTGCTCATCCTACCTCTCAGCG
tetur10g03710 comp331_seq1 TCAGCCCAAGCCTCTTGCAGGAAGTGTGAA
tetur10g03710 comp331_seq1 TCAGCGATTGATAGGCTCATAGAAATTACC
tetur10g03710 comp331_seq1 TCAGCTCCAATTTCATACCAACAGCTTGGA
tetur10g03710 comp331_seq1 TCAGGTTGAATATACCACCAGCATTGCTGC
tetur10g03710 comp331_seq1 TCATCAACATATACCTATCACCCTCGATCC
tetur10g03710 comp331_seq1 TCATCAAGCCATCCTGGTAAACTGCTTTAA
tetur10g03710 comp331_seq1 TCATCACCACTCATCACCCACATCTCATCC
tetur10g03710 comp331_seq1 TCATCACCCATGGAAACACAATCATCGCTG
tetur10g03710 comp331_seq1 TCATCCCATACAATCCCAATACATCACCAC
tetur10g03710 comp331_seq1 TCATCCTACCTCTCAGCGATTGATAGGCTC
tetur10g03710 comp331_seq1 TCATCGGCTGCACCTCAGCTTCCTTCAAAG
tetur10g03710 comp331_seq1 TCATGCCTTGCATTGTACAATCATACTACC
tetur10g03710 comp331_seq1 TCATTGCTCATCCTACCTCTCAGCGATTGA
tetur10g03710 comp331_seq1 TCCAAGGAGATGTCAACTGCTCGCACCCTA
tetur10g03710 comp331_seq1 TCCACTTCTCCTACATCGCCTCTCATGCAA
tetur10g03710 comp331_seq1 TCCCACCTGACAAGTTTCCTCACCAATTCG
tetur10g03710 comp331_seq1 TCCGTTTACGACCAGCAAACCTCGTTCATG
tetur10g03710 comp331_seq1 TCCTACATCGCCTCTCATGCAATCACCTTC
tetur10g03710 comp331_seq1 TCCTACCTCTCAGCGATTGATAGGCTCATA
tetur10g03710 comp331_seq1 TCCTCACCAATTCGCCTACTTATCAGACAA
tetur10g03710 comp331_seq1 TCCTTGGATTTCCGTTTACGACCAGCAAAC
tetur10g03710 comp331_seq1 TCGACCAAAGTCAGATCATTGCTCATCCTA
tetur10g03710 comp331_seq1 TCGCACCCTACATGGTCCAACATTGATCAC
tetur10g03710 comp331_seq1 TCGCCTCTCATGCAATCACCTTCTCACCAC
tetur10g03710 comp331_seq1 TCGGCCAGATTATACTAAGTAGTGACTCCA
tetur10g03710 comp331_seq1 TCTAAAGGATTCAGCACCAGGTATCGATGG
tetur10g03710 comp331_seq1 ACCAGCAAACCTCGTTCATGCTTTCTTGAC
tetur10g03710 comp331_seq1 TCTCAATACCATAACCACCTCAATTCATCC
tetur10g03710 comp331_seq1 TCTCACACTCTTCTCGAAATGTCCAAATGC
tetur10g03710 comp331_seq1 TCTCATCCCATACAATCCCAATACATCACC
tetur10g03710 comp331_seq1 TCTCATGCAATCACCTTCTCACCACTCATA
tetur10g03710 comp331_seq1 ACCAGCGAATAGCGACCTAACAAGACCATC
tetur10g03710 comp331_seq1 TCTTATCCCTCATCAACAAACACATCAACC
tetur10g03710 comp331_seq1 TCTTCTCGAAATGTCCAAATGCCATCAAGA
tetur10g03710 comp331_seq1 TGAACCGGAAGACAACCCAGTATTCATCCC
tetur10g03710 comp331_seq1 TGAATATACCACCAGCATTGCTGCTAGGCG
tetur10g03710 comp331_seq1 TGATCCACTTCTCCTACATCGCCTCTCATG
tetur10g03710 comp331_seq1 TGCAATCACCTTCTCACCACTCATATTTCC
tetur10g03710 comp331_seq1 TGCAGGAAGCTAATCTCAATACCATAACCA
tetur10g03710 comp331_seq1 ACCCATCGATCACCTTTAATTCACTCCTTC
tetur10g03710 comp331_seq1 ACCCATGGAAACACAATCATCGCTGCAATG
tetur10g03710 comp331_seq1 TGCCTTGCATTGTACAATCATACTACCTTC
tetur10g03710 comp331_seq1 TGCTCATCCTACCTCTCAGCGATTGATAGG
tetur10g03710 comp331_seq1 AAATACTGCTCAGCCCAAGCCTCTTGCAGG
tetur10g03710 comp331_seq1 TGCTTTAACTATGGTGTCAGAGGAAACCTC
tetur10g03710 comp331_seq1 AAATAGCTTTGAACCGGAAGACAACCCAGT
tetur10g03710 comp331_seq1 TGGACACTCACTGTTTATGCAGATGACATA
tetur10g03710 comp331_seq1 TGGATTTCCGTTTACGACCAGCAAACCTCG
tetur10g03710 comp331_seq1 TGGTAAACTGCTTTAACTATGGTGTCAGAG
tetur10g03710 comp331_seq1 TGTCAACTGCTCGCACCCTACATGGTCCAA
tetur10g03710 comp331_seq1 TTAAACTCACTTGTGATACCCTAAGCTCCA
tetur10g03710 comp331_seq1 TTAACTATGGTGTCAGAGGAAACCTCATGA
tetur10g03710 comp331_seq1 ACCTACACCTCAAATCACAACACTTATCAC
tetur10g03710 comp331_seq1 ACCTATCACCCTCGATCCCTATCTATGAGG
tetur10g03710 comp331_seq1 TTACCTTCTCATCCCATACAATCCCAATAC
tetur10g03710 comp331_seq1 TTACGACCAGCAAACCTCGTTCATGCTTTC
tetur10g03710 comp331_seq1 TTATCACTGGATAGACCTTCTTGCCTCATC
tetur10g03710 comp331_seq1 TTCAGCACCAGGTATCGATGGCTTATCAAA
tetur10g03710 comp331_seq1 TTCATCGGCTGCACCTCAGCTTCCTTCAAA
tetur10g03710 comp331_seq1 TTCCTCACCAATTCGCCTACTTATCAGACA
tetur10g03710 comp331_seq1 TTCTCATCCCATACAATCCCAATACATCAC
tetur10g03710 comp331_seq1 TTCTCCTACATCGCCTCTCATGCAATCACC
tetur10g03710 comp331_seq1 ACCTTCTCATCCCATACAATCCCAATACAT
tetur10g03710 comp331_seq1 TTGAACCGGAAGACAACCCAGTATTCATCC
tetur10g03710 comp331_seq1 TTGAATATACCACCAGCATTGCTGCTAGGC
tetur10g03710 comp331_seq1 TTGATCAGATACATCATCAAGCCATCCTGG
tetur10g03710 comp331_seq1 TTGCAGGAAGCTAATCTCAATACCATAACC
tetur10g03710 comp331_seq1 TTGCTCATCCTACCTCTCAGCGATTGATAG
tetur10g03710 comp331_seq1 TTGGATTTCCGTTTACGACCAGCAAACCTC
tetur10g03710 comp331_seq1 AAATCGAATGGACACTCACTGTTTATGCAG
tetur10g03710 comp331_seq1 TTGTATCAGCTCCAATTTCATACCAACAGC
tetur10g03710 comp331_seq1 ACGACCAGCAAACCTCGTTCATGCTTTCTT
tetur10g03710 comp331_seq1 TTTAACTATGGTGTCAGAGGAAACCTCATG
tetur10g03710 comp331_seq1 TTTCATCGGCTGCACCTCAGCTTCCTTCAA
tetur10g03710 comp331_seq1 TTTCCGTTTACGACCAGCAAACCTCGTTCA
tetur10g03710 comp331_seq1 TTTCCTCACCAATTCGCCTACTTATCAGAC
tetur10g03710 comp331_seq1 TTTGAACCGGAAGACAACCCAGTATTCATC
tetur10g03710 comp331_seq1 ACTAATTGGCTCGAATCACAATCTGGAAAC
tetur10g03710 comp331_seq1 ACTACCAGCGAATAGCGACCTAACAAGACC
tetur10g03710 comp331_seq1 ACTACTTAAGCGATCGATATTCGATGATGG
tetur10g03710 comp331_seq1 ACTATCCTTGGATTTCCGTTTACGACCAGC
tetur10g03710 comp331_seq1 ACTATGGTGTCAGAGGAAACCTCATGAAAC
tetur10g03710 comp331_seq1 ACTCAACTCATACAAACACCCATCGATCAC
tetur10g03710 comp331_seq1 ACTCTCACACTCTTCTCGAAATGTCCAAAT
tetur10g03710 comp331_seq1 ACTGCTCGCACCCTACATGGTCCAACATTG
tetur10g03710 comp331_seq1 ACTGCTTTAACTATGGTGTCAGAGGAAACC
tetur10g03710 comp331_seq1 ACTTATTCAACACCCAATCCCTCTACAGCT
tetur10g03710 comp331_seq1 AGACAACACTCTCACACTCTTCTCGAAATG
tetur10g03710 comp331_seq1 AGACAGAACTTTCATCTCCTACTGCATCTT
tetur10g03710 comp331_seq1 AGAGACAGAACTTTCATCTCCTACTGCATC
tetur10g03710 comp331_seq1 AGAGGAAATACTACCAGCGAATAGCGACCT
tetur10g03710 comp331_seq1 AGATACATCATCAAGCCATCCTGGTAAACT
tetur10g03710 comp331_seq1 AGATCAAATCAGATGCCGACTCATCCAAAT
tetur10g03710 comp331_seq1 AGATCATTGCTCATCCTACCTCTCAGCGAT
tetur10g03710 comp331_seq1 AGATGTCAACTGCTCGCACCCTACATGGTC
tetur10g03710 comp331_seq1 AGCCAGATTAATACCAAGTTTGACCCGAGG
tetur10g03710 comp331_seq1 AGCCATCAATTACATCTTATCTGCACCGAC
tetur10g03710 comp331_seq1 AACAACTATCCTTGGATTTCCGTTTACGAC
tetur10g03710 comp331_seq1 AGCCTTTGATCAGATACATCATCAAGCCAT
tetur10g03710 comp331_seq1 AGCGACCTAACAAGACCATCAAAGAACCAC
tetur10g03710 comp331_seq1 AGCGATCGATATTCGATGATGGATAATGAG
tetur10g03710 comp331_seq1 AGCTTTGAACCGGAAGACAACCCAGTATTC
tetur10g03710 comp331_seq1 AGGAAGCTAATCTCAATACCATAACCACCT
tetur10g03710 comp331_seq1 AGGAGATGTCAACTGCTCGCACCCTACATG
tetur10g03710 comp331_seq1 AGGATTCAGCACCAGGTATCGATGGCTTAT
tetur10g03710 comp331_seq1 AACACCAAACAGATACATACTCAAACAGCC
tetur10g03710 comp331_seq1 AACACCCATCGATCACCTTTAATTCACTCC
tetur10g03710 comp331_seq1 AACACGGAAGAGTGTCAATCTGAATCATAC
tetur10g03710 comp331_seq1 AGTCAGATCATTGCTCATCCTACCTCTCAG
tetur10g03710 comp331_seq1 AACACTTATCACTGGATAGACCTTCTTGCC
tetur10g04160 comp4886_seq0 ATGAGAACTGATTGTGCTCATGTAGCCACG
tetur10g04160 comp4886_seq0 CAAGATGAGAACTGATTGTGCTCATGTAGC
tetur10g04160 comp4886_seq0 CACAAGATGAGAACTGATTGTGCTCATGTA
tetur10g04160 comp4886_seq0 CATGTAGCCACGTGATTCTCATGTGTTGAC
tetur10g04160 comp4886_seq0 AAGATGAGAACTGATTGTGCTCATGTAGCC
tetur10g04160 comp4886_seq0 CCTTCACAAGATGAGAACTGATTGTGCTCA
tetur10g04160 comp4886_seq0 CTTCACAAGATGAGAACTGATTGTGCTCAT
tetur10g04160 comp4886_seq0 GATGAGAACTGATTGTGCTCATGTAGCCAC
tetur10g04160 comp4886_seq0 ACAAGATGAGAACTGATTGTGCTCATGTAG
tetur10g04160 comp4886_seq0 GTAGCCACGTGATTCTCATGTGTTGACATG
tetur10g04160 comp4886_seq0 GTTCCTTCACAAGATGAGAACTGATTGTGC
tetur10g04160 comp4886_seq0 TAGCCACGTGATTCTCATGTGTTGACATGA
tetur10g04160 comp4886_seq0 TCATGTAGCCACGTGATTCTCATGTGTTGA
tetur10g04160 comp4886_seq0 TCCTTCACAAGATGAGAACTGATTGTGCTC
tetur10g04160 comp4886_seq0 TGTTCCTTCACAAGATGAGAACTGATTGTG
tetur10g04160 comp4886_seq0 TTCACAAGATGAGAACTGATTGTGCTCATG
tetur10g04170 comp1620_seq0 ATATTGCTCTATCTCCATCACAAGCTATCC
tetur11g02270 comp6202_seq0 CTCTTCGATTAGAGTATTGGAAACACCCAA
tetur11g02270 comp6202_seq0 CTTCTCTTCGATTAGAGTATTGGAAACACC
tetur11g02270 comp6202_seq0 TCTCTTCGATTAGAGTATTGGAAACACCCA
tetur11g02270 comp6202_seq0 TTCTCTTCGATTAGAGTATTGGAAACACCC
tetur11g03810 comp2878_seq0 CTCATCTCCAACTGACCAATGATGATGAAA
tetur11g03810 comp2878_seq0 CTTTCTCATCTCCAACTGACCAATGATGAT
tetur11g03810 comp2878_seq0 TCATCTCCAACTGACCAATGATGATGAAAG
tetur11g03810 comp2878_seq0 TCTCATCTCCAACTGACCAATGATGATGAA
tetur11g03810 comp2878_seq0 TCTTTCTCATCTCCAACTGACCAATGATGA
tetur11g03810 comp2878_seq0 TTCTCATCTCCAACTGACCAATGATGATGA
tetur11g03810 comp2878_seq0 TTCTTTCTCATCTCCAACTGACCAATGATG
tetur11g03810 comp2878_seq0 TTTCTCATCTCCAACTGACCAATGATGATG
tetur11g06150 comp2144_seq1 ATTCTTGTCTCCCAATCGGATTAAACTCTG
tetur11g06150 comp2144_seq1 CAATTTCCATTCTTGTCTCCCAATCGGATT
tetur11g06150 comp2144_seq1 CATTCTTGTCTCCCAATCGGATTAAACTCT
tetur11g06150 comp2144_seq1 CCATTCTTGTCTCCCAATCGGATTAAACTC
tetur11g06150 comp2144_seq1 CTTGTCTCCCAATCGGATTAAACTCTGATC
tetur11g06150 comp2144_seq1 TTCCATTCTTGTCTCCCAATCGGATTAAAC
tetur11g06150 comp2144_seq1 TTCTTGTCTCCCAATCGGATTAAACTCTGA
tetur12g01420 comp1729_seq1 CAGTTAATCAGGACAGGTGATTTAGGACAT
tetur12g01420 comp1729_seq1 CATCTTAACCAGTTAATCAGGACAGGTGAT
tetur12g01420 comp1729_seq1 CCAGTTAATCAGGACAGGTGATTTAGGACA
tetur12g01420 comp1729_seq1 CCTTCAGTTGCACTAGTAACGACGAATAAT
tetur12g01420 comp1729_seq1 GTTCATCTTAACCAGTTAATCAGGACAGGT
tetur12g01420 comp1729_seq1 TACCTTCAGTTGCACTAGTAACGACGAATA
tetur12g01420 comp1729_seq1 TCATCTTAACCAGTTAATCAGGACAGGTGA
tetur12g01420 comp1729_seq1 TTCATCTTAACCAGTTAATCAGGACAGGTG
tetur12g01420 comp1729_seq1 TTTACCTTCAGTTGCACTAGTAACGACGAA
tetur12g01420 comp1729_seq1 AGTTCATCTTAACCAGTTAATCAGGACAGG
tetur13g03850 comp52_seq16 CCTCATATTCTCTTGATTCACCTTGCTGTA
tetur13g03850 comp52_seq16 AAGTGTAGCTAACAACAATGCAACTAACCC
tetur13g03850 comp52_seq16 GACTCAAAGTGTAGCTAACAACAATGCAAC
tetur13g03850 comp52_seq16 GTAGCTAACAACAATGCAACTAACCCATCA
tetur13g03850 comp52_seq16 GTGTAGCTAACAACAATGCAACTAACCCAT
tetur13g03850 comp52_seq16 TGTAGCTAACAACAATGCAACTAACCCATC
tetur13g03850 comp52_seq16 TTCCTCATATTCTCTTGATTCACCTTGCTG
tetur14g01440 comp4204_seq0 ATCAATTCAGTCGACCAAGTCCGATCAAAT
tetur14g01440 comp4204_seq0 ATTCAGTCGACCAAGTCCGATCAAATTCTG
tetur14g01440 comp4204_seq0 ATTGAGATCAACCAACTTGAGGTCCAAGTC
tetur14g01440 comp4204_seq0 CAACCAACTTGAGGTCCAAGTCTAATTAAG
tetur14g01440 comp4204_seq0 CAAGAGCCTCAGTTAACATTGAGATCAACC
tetur14g01440 comp4204_seq0 CAAGCAACAAGAGCCTCAGTTAACATTGAG
tetur14g01440 comp4204_seq0 CAATTCAGTCGACCAAGTCCGATCAAATTC
tetur14g01440 comp4204_seq0 CACGCAAGCAACAAGAGCCTCAGTTAACAT
tetur14g01440 comp4204_seq0 AACTCTAGAGATCAATTCAGTCGACCAAGT
tetur14g01440 comp4204_seq0 CAGTTAACATTGAGATCAACCAACTTGAGG
tetur14g01440 comp4204_seq0 CATTGAGATCAACCAACTTGAGGTCCAAGT
tetur14g01440 comp4204_seq0 CCACGCAAGCAACAAGAGCCTCAGTTAACA
tetur14g01440 comp4204_seq0 AAACTCTAGAGATCAATTCAGTCGACCAAG
tetur14g01440 comp4204_seq0 CCCTTGTTCATGGTACAACTGATAACTTCT
tetur14g01440 comp4204_seq0 CCTCAGTTAACATTGAGATCAACCAACTTG
tetur14g01440 comp4204_seq0 CCTTGTTCATGGTACAACTGATAACTTCTG
tetur14g01440 comp4204_seq0 CGCAAGCAACAAGAGCCTCAGTTAACATTG
tetur14g01440 comp4204_seq0 CTAATACCACGCAAGCAACAAGAGCCTCAG
tetur14g01440 comp4204_seq0 CTAGAGATCAATTCAGTCGACCAAGTCCGA
tetur14g01440 comp4204_seq0 CTCTAGAGATCAATTCAGTCGACCAAGTCC
tetur14g01440 comp4204_seq0 CTTACTAATACCACGCAAGCAACAAGAGCC
tetur14g01440 comp4204_seq0 AATACCACGCAAGCAACAAGAGCCTCAGTT
tetur14g01440 comp4204_seq0 GAGATCAACCAACTTGAGGTCCAAGTCTAA
tetur14g01440 comp4204_seq0 GAGATCAATTCAGTCGACCAAGTCCGATCA
tetur14g01440 comp4204_seq0 GAGCCTCAGTTAACATTGAGATCAACCAAC
tetur14g01440 comp4204_seq0 GATCAACCAACTTGAGGTCCAAGTCTAATT
tetur14g01440 comp4204_seq0 GATCAATTCAGTCGACCAAGTCCGATCAAA
tetur14g01440 comp4204_seq0 GCAACAAGAGCCTCAGTTAACATTGAGATC
tetur14g01440 comp4204_seq0 GCAAGCAACAAGAGCCTCAGTTAACATTGA
tetur14g01440 comp4204_seq0 GCCTCAGTTAACATTGAGATCAACCAACTT
tetur14g01440 comp4204_seq0 AATTCAGTCGACCAAGTCCGATCAAATTCT
tetur14g01440 comp4204_seq0 ACAAGAGCCTCAGTTAACATTGAGATCAAC
tetur14g01440 comp4204_seq0 GTTAACATTGAGATCAACCAACTTGAGGTC
tetur14g01440 comp4204_seq0 GTTCATGGTACAACTGATAACTTCTGAGGA
tetur14g01440 comp4204_seq0 TACCACGCAAGCAACAAGAGCCTCAGTTAA
tetur14g01440 comp4204_seq0 TACTAATACCACGCAAGCAACAAGAGCCTC
tetur14g01440 comp4204_seq0 ACATTGAGATCAACCAACTTGAGGTCCAAG
tetur14g01440 comp4204_seq0 ACCACGCAAGCAACAAGAGCCTCAGTTAAC
tetur14g01440 comp4204_seq0 TCTAGAGATCAATTCAGTCGACCAAGTCCG
tetur14g01440 comp4204_seq0 TGAGATCAACCAACTTGAGGTCCAAGTCTA
tetur14g01440 comp4204_seq0 ACCCTTGTTCATGGTACAACTGATAACTTC
tetur14g01440 comp4204_seq0 TGTTCATGGTACAACTGATAACTTCTGAGG
tetur14g01440 comp4204_seq0 ACGCAAGCAACAAGAGCCTCAGTTAACATT
tetur14g01440 comp4204_seq0 ACTCTAGAGATCAATTCAGTCGACCAAGTC
tetur14g01440 comp4204_seq0 ACTTACTAATACCACGCAAGCAACAAGAGC
tetur14g01440 comp4204_seq0 AGAGATCAATTCAGTCGACCAAGTCCGATC
tetur14g01440 comp4204_seq0 AGATCAACCAACTTGAGGTCCAAGTCTAAT
tetur14g01440 comp4204_seq0 AGCCTCAGTTAACATTGAGATCAACCAACT
tetur14g01630 comp672_seq0 GAGAACTATAGTAGTTCATCGAAGCCTCCC
tetur14g01800 comp276_seq0 ATTTACCGATCTCAATGTGAATAACGCGAC
tetur14g01800 comp276_seq0 TTACCGATCTCAATGTGAATAACGCGACGA
tetur14g01800 comp276_seq0 TTTACCGATCTCAATGTGAATAACGCGACG
tetur15g01600 comp81_seq15 AAACAACCTGAGGGAGCAAATCAGATTCAC
tetur15g01600 comp81_seq15 AACAACCTGAGGGAGCAAATCAGATTCACT
tetur16g01540 comp658_seq1 CAATCCTATCGGAATCGTAATCAAAGGATG
tetur16g01540 comp658_seq1 ACCAGCCATTGCTTTGATTGCTTGTATTTG
tetur17g01310 comp118_seq1 GATTATCAAGACATCTGAGGAAATTGGCTC
tetur17g02530 comp2970_seq0 GTTACAATTAATGGGAACCAGTTAACCGAC
tetur18g01060 comp468_seq0 ATATCTGCCAAGTGTCTCTGTCTCTTGGGT
tetur18g01060 comp468_seq0 CAAATGACCCGCGTCTCGGATTCGAATCTT
tetur18g01060 comp468_seq0 CAAGTGTCTCTGTCTCTTGGGTCACCTTTG
tetur18g01060 comp468_seq0 CCAAGTGTCTCTGTCTCTTGGGTCACCTTT
tetur18g01060 comp468_seq0 CGATAGAAGTTGAATATCTGCCAAGTGTCT
tetur18g01060 comp468_seq0 CTCTGTCTCTTGGGTCACCTTTGGATTAAT
tetur18g01060 comp468_seq0 AAGTGTCTCTGTCTCTTGGGTCACCTTTGG
tetur18g01060 comp468_seq0 AAGTTGAATATCTGCCAAGTGTCTCTGTCT
tetur18g01060 comp468_seq0 GAAGTTGAATATCTGCCAAGTGTCTCTGTC
tetur18g01060 comp468_seq0 GAATATCTGCCAAGTGTCTCTGTCTCTTGG
tetur18g01060 comp468_seq0 GCCAAGTGTCTCTGTCTCTTGGGTCACCTT
tetur18g01060 comp468_seq0 GTCTCGGATTCGAATCTTATCAGATACTTG
tetur18g01060 comp468_seq0 GTCTCTGTCTCTTGGGTCACCTTTGGATTA
tetur18g01060 comp468_seq0 GTGTCTCTGTCTCTTGGGTCACCTTTGGAT
tetur18g01060 comp468_seq0 GTTGAATATCTGCCAAGTGTCTCTGTCTCT
tetur18g01060 comp468_seq0 TATCTGCCAAGTGTCTCTGTCTCTTGGGTC
tetur18g01060 comp468_seq0 TCGATAGAAGTTGAATATCTGCCAAGTGTC
tetur18g01060 comp468_seq0 TCTCTGTCTCTTGGGTCACCTTTGGATTAA
tetur18g01060 comp468_seq0 TCTGCCAAGTGTCTCTGTCTCTTGGGTCAC
tetur18g01060 comp468_seq0 TGAATATCTGCCAAGTGTCTCTGTCTCTTG
tetur18g01060 comp468_seq0 TTCAAATGACCCGCGTCTCGGATTCGAATC
tetur18g01060 comp468_seq0 AGTTGAATATCTGCCAAGTGTCTCTGTCTC
tetur18g01700 comp3612_seq0 AACCACAAACACATGAATGGAGACTCAGAG
tetur18g01700 comp3612_seq0 CAAACACATGAATGGAGACTCAGAGTCATC
tetur18g01700 comp3612_seq0 CAAACCACAAACACATGAATGGAGACTCAG
tetur18g01700 comp3612_seq0 CACAAACACATGAATGGAGACTCAGAGTCA
tetur18g01700 comp3612_seq0 CCACAAACACATGAATGGAGACTCAGAGTC
tetur18g01700 comp3612_seq0 AAACACATGAATGGAGACTCAGAGTCATCT
tetur18g01700 comp3612_seq0 ACAAACACATGAATGGAGACTCAGAGTCAT
tetur18g01700 comp3612_seq0 ACCACAAACACATGAATGGAGACTCAGAGT
tetur18g01700 comp3612_seq0 AACAAACCACAAACACATGAATGGAGACTC
tetur18g02930 comp2429_seq0 CTGGCTGAAGCTGAAGATGAAGTTCGTGCG
tetur18g02930 comp2429_seq0 TCTGGCTGAAGCTGAAGATGAAGTTCGTGC
tetur20g02640 comp576_seq0 CAACATCGTTTGGAGATAAAGCTTTGCCTT
tetur20g02640 comp576_seq0 ACAACATCGTTTGGAGATAAAGCTTTGCCT
tetur20g02640 comp576_seq0 TACAACATCGTTTGGAGATAAAGCTTTGCC
tetur20g03150 comp4416_seq0 ATCACATGACCGAAGCTTCGTTAAGTGTCT
tetur20g03150 comp4416_seq0 ATGACCGAAGCTTCGTTAAGTGTCTCCACC
tetur20g03150 comp4416_seq0 CACATGACCGAAGCTTCGTTAAGTGTCTCC
tetur20g03150 comp4416_seq0 CATGACCGAAGCTTCGTTAAGTGTCTCCAC
tetur20g03150 comp4416_seq0 CCGAAGCTTCGTTAAGTGTCTCCACCTGTT
tetur20g03150 comp4416_seq0 CGAAGCTTCGTTAAGTGTCTCCACCTGTTG
tetur20g03150 comp4416_seq0 AAGCTTCGTTAAGTGTCTCCACCTGTTGTG
tetur20g03150 comp4416_seq0 CGTTAAGTGTCTCCACCTGTTGTGCAGATT
tetur20g03150 comp4416_seq0 CTTCGTTAAGTGTCTCCACCTGTTGTGCAG
tetur20g03150 comp4416_seq0 GAAGCTTCGTTAAGTGTCTCCACCTGTTGT
tetur20g03150 comp4416_seq0 AATCACATGACCGAAGCTTCGTTAAGTGTC
tetur20g03150 comp4416_seq0 GACCGAAGCTTCGTTAAGTGTCTCCACCTG
tetur20g03150 comp4416_seq0 GCTTCGTTAAGTGTCTCCACCTGTTGTGCA
tetur20g03150 comp4416_seq0 GTTAAGTGTCTCCACCTGTTGTGCAGATTT
tetur20g03150 comp4416_seq0 TCACATGACCGAAGCTTCGTTAAGTGTCTC
tetur20g03150 comp4416_seq0 ACCGAAGCTTCGTTAAGTGTCTCCACCTGT
tetur20g03150 comp4416_seq0 AAATCACATGACCGAAGCTTCGTTAAGTGT
tetur20g03150 comp4416_seq0 TTCGTTAAGTGTCTCCACCTGTTGTGCAGA
tetur20g03150 comp4416_seq0 AGCTTCGTTAAGTGTCTCCACCTGTTGTGC
tetur25g01630 comp1369_seq0 CAGTATTGTCTTTCCTCATTTCACATTCCC
tetur25g01630 comp1369_seq0 CCATTCCATGTTTCTTGTTAAGCAATGAGC
tetur25g01630 comp1369_seq0 CCCATTCCATGTTTCTTGTTAAGCAATGAG
tetur25g01630 comp1369_seq0 CTCCCATTCCATGTTTCTTGTTAAGCAATG
tetur25g01630 comp1369_seq0 CTCCTTCATCGCACTGAAATGTGTATGGAA
tetur25g01630 comp1369_seq0 TCTCCTTCATCGCACTGAAATGTGTATGGA
tetur25g01630 comp1369_seq0 TTCTCCTTCATCGCACTGAAATGTGTATGG
tetur25g01630 comp1369_seq0 TTTCTCCTTCATCGCACTGAAATGTGTATG
tetur27g00030 comp1208_seq0 CACCACCAACCAGTAACCTGATAACATACA
tetur27g00030 comp1208_seq0 CACCATCACCACCAACCAGTAACCTGATAA
tetur27g00030 comp1208_seq0 CATCACCACCAACCAGTAACCTGATAACAT
tetur27g00030 comp1208_seq0 CATTTGGACTAACTTATTCCTCCACCATCA
tetur27g00030 comp1208_seq0 CCATCACCACCAACCAGTAACCTGATAACA
tetur27g00030 comp1208_seq0 GGACTAACTTATTCCTCCACCATCACCACC
tetur27g00030 comp1208_seq0 TCACCACCAACCAGTAACCTGATAACATAC
tetur27g00030 comp1208_seq0 TCATTTGGACTAACTTATTCCTCCACCATC
tetur27g00030 comp1208_seq0 ACCATCACCACCAACCAGTAACCTGATAAC
tetur27g00030 comp1208_seq0 TGGACTAACTTATTCCTCCACCATCACCAC
tetur28g00130 comp1264_seq0 ATCACCGGTGACACCTGACGGAAGAAATCG
tetur28g00130 comp1264_seq0 ATCGCAACGATTGTGGAAACTGCTGCCATC
tetur28g00130 comp1264_seq0 ATCTGGAGTTCGAGTCAAGTGAAGTTCAAT
tetur28g00130 comp1264_seq0 ATGACTCGAAATTGAAGTTTCGACTGACTG
tetur28g00130 comp1264_seq0 ATTGTGGAAACTGCTGCCATCTGGAGTTCG
tetur28g00130 comp1264_seq0 CAACGATTGTGGAAACTGCTGCCATCTGGA
tetur28g00130 comp1264_seq0 AACGATTGTGGAAACTGCTGCCATCTGGAG
tetur28g00130 comp1264_seq0 CACCTGACGGAAGAAATCGCAACGATTGTG
tetur28g00130 comp1264_seq0 AACTGCTGCCATCTGGAGTTCGAGTCAAGT
tetur28g00130 comp1264_seq0 CATCTGGAGTTCGAGTCAAGTGAAGTTCAA
tetur28g00130 comp1264_seq0 AAGAAATCGCAACGATTGTGGAAACTGCTG
tetur28g00130 comp1264_seq0 CCATCTGGAGTTCGAGTCAAGTGAAGTTCA
tetur28g00130 comp1264_seq0 AAACTGCTGCCATCTGGAGTTCGAGTCAAG
tetur28g00130 comp1264_seq0 CCTGACGGAAGAAATCGCAACGATTGTGGA
tetur28g00130 comp1264_seq0 CGAAATTGAAGTTTCGACTGACTGACTCGA
tetur28g00130 comp1264_seq0 CGATCACCGGTGACACCTGACGGAAGAAAT
tetur28g00130 comp1264_seq0 CGATTGTGGAAACTGCTGCCATCTGGAGTT
tetur28g00130 comp1264_seq0 CGCAACGATTGTGGAAACTGCTGCCATCTG
tetur28g00130 comp1264_seq0 CGGAAGAAATCGCAACGATTGTGGAAACTG
tetur28g00130 comp1264_seq0 CTCGAAATTGAAGTTTCGACTGACTGACTC
tetur28g00130 comp1264_seq0 CTGACGGAAGAAATCGCAACGATTGTGGAA
tetur28g00130 comp1264_seq0 CTGCCATCTGGAGTTCGAGTCAAGTGAAGT
tetur28g00130 comp1264_seq0 CTGCTGCCATCTGGAGTTCGAGTCAAGTGA
tetur28g00130 comp1264_seq0 GAAACTGCTGCCATCTGGAGTTCGAGTCAA
tetur28g00130 comp1264_seq0 GAAATCGCAACGATTGTGGAAACTGCTGCC
tetur28g00130 comp1264_seq0 GAAATTGAAGTTTCGACTGACTGACTCGAT
tetur28g00130 comp1264_seq0 GAAGAAATCGCAACGATTGTGGAAACTGCT
tetur28g00130 comp1264_seq0 GACACCTGACGGAAGAAATCGCAACGATTG
tetur28g00130 comp1264_seq0 GACGGAAGAAATCGCAACGATTGTGGAAAC
tetur28g00130 comp1264_seq0 GACTCGAAATTGAAGTTTCGACTGACTGAC
tetur28g00130 comp1264_seq0 AATCGCAACGATTGTGGAAACTGCTGCCAT
tetur28g00130 comp1264_seq0 GAGTTCGAGTCAAGTGAAGTTCAATTTGTC
tetur28g00130 comp1264_seq0 GATCACCGGTGACACCTGACGGAAGAAATC
tetur28g00130 comp1264_seq0 GATTGTGGAAACTGCTGCCATCTGGAGTTC
tetur28g00130 comp1264_seq0 GCAACGATTGTGGAAACTGCTGCCATCTGG
tetur28g00130 comp1264_seq0 GCCATCTGGAGTTCGAGTCAAGTGAAGTTC
tetur28g00130 comp1264_seq0 GCTGCCATCTGGAGTTCGAGTCAAGTGAAG
tetur28g00130 comp1264_seq0 GGAAACTGCTGCCATCTGGAGTTCGAGTCA
tetur28g00130 comp1264_seq0 GGAAGAAATCGCAACGATTGTGGAAACTGC
tetur28g00130 comp1264_seq0 GTGACACCTGACGGAAGAAATCGCAACGAT
tetur28g00130 comp1264_seq0 GTGGAAACTGCTGCCATCTGGAGTTCGAGT
tetur28g00130 comp1264_seq0 ACACCTGACGGAAGAAATCGCAACGATTGT
tetur28g00130 comp1264_seq0 GTTCGAGTCAAGTGAAGTTCAATTTGTCCT
tetur28g00130 comp1264_seq0 TCGAGTCAAGTGAAGTTCAATTTGTCCTTC
tetur28g00130 comp1264_seq0 TCGATCACCGGTGACACCTGACGGAAGAAA
tetur28g00130 comp1264_seq0 TGACGGAAGAAATCGCAACGATTGTGGAAA
tetur28g00130 comp1264_seq0 TGACTCGAAATTGAAGTTTCGACTGACTGA
tetur28g00130 comp1264_seq0 TGCTGCCATCTGGAGTTCGAGTCAAGTGAA
tetur28g00130 comp1264_seq0 TGGAAACTGCTGCCATCTGGAGTTCGAGTC
tetur28g00130 comp1264_seq0 TGGAGTTCGAGTCAAGTGAAGTTCAATTTG
tetur28g00130 comp1264_seq0 TGTGGAAACTGCTGCCATCTGGAGTTCGAG
tetur28g00130 comp1264_seq0 ACCTGACGGAAGAAATCGCAACGATTGTGG
tetur28g00130 comp1264_seq0 TTCGATCACCGGTGACACCTGACGGAAGAA
tetur28g00130 comp1264_seq0 TTGTGGAAACTGCTGCCATCTGGAGTTCGA
tetur28g00130 comp1264_seq0 ACGATTGTGGAAACTGCTGCCATCTGGAGT
tetur28g00130 comp1264_seq0 ACGGAAGAAATCGCAACGATTGTGGAAACT
tetur28g00130 comp1264_seq0 ACTCGAAATTGAAGTTTCGACTGACTGACT
tetur28g00130 comp1264_seq0 ACTGCTGCCATCTGGAGTTCGAGTCAAGTG
tetur28g00130 comp1264_seq0 AGAAATCGCAACGATTGTGGAAACTGCTGC
tetur28g00130 comp1264_seq0 AGTTCGAGTCAAGTGAAGTTCAATTTGTCC
tetur28g00870 comp1325_seq0 CTCGAGATGGCGCATTGACTAAGGTGATTT
tetur28g00870 comp1325_seq0 CTGACAATCCGATTAGCGAACTTGATAAGA
tetur28g00870 comp1325_seq0 CTTCGAGTGATCATCAAGCTAAATCGATAC
tetur28g00870 comp1325_seq0 CTTCTTCGAGTGATCATCAAGCTAAATCGA
tetur28g00900 comp1095_seq0 CGACTGCCTTTGACTTCTATTATCATCGTC
tetur28g00900 comp1095_seq0 CTGCCTTTGACTTCTATTATCATCGTCTTC
tetur28g00900 comp1095_seq0 GACTGCCTTTGACTTCTATTATCATCGTCT
tetur28g02490 comp196_seq4 CACCAAATGGCATTTGTGGCCCTAAACTGA
tetur28g02490 comp196_seq4 CATTTGTGGCCCTAAACTGAGGAAAGTGTT
tetur28g02490 comp196_seq4 GGCCCTAAACTGAGGAAAGTGTTAACCCAA
tetur28g02490 comp196_seq4 GTGGCCCTAAACTGAGGAAAGTGTTAACCC
tetur28g02490 comp196_seq4 ACCAAATGGCATTTGTGGCCCTAAACTGAG
tetur28g02490 comp196_seq4 TGGCCCTAAACTGAGGAAAGTGTTAACCCA
tetur28g02490 comp196_seq4 TGTGGCCCTAAACTGAGGAAAGTGTTAACC
tetur28g02490 comp196_seq4 TTGTGGCCCTAAACTGAGGAAAGTGTTAAC
tetur29g00120 comp967_seq1 CGGTGGCCAGTAGATGGCGCAAGTTATGTT
tetur29g00120 comp967_seq1 GGTGGCCAGTAGATGGCGCAAGTTATGTTC
tetur29g00120 comp967_seq1 GTGGCCAGTAGATGGCGCAAGTTATGTTCT
tetur29g00120 comp967_seq1 TTGTCGGTGGCCAGTAGATGGCGCAAGTTA
tetur30g00230 comp2775_seq2 AAGTTCGACGGTTGAACTTGCAACTCTATT
tetur30g00230 comp2775_seq2 GATAAGTTCGACGGTTGAACTTGCAACTCT
tetur30g00230 comp2775_seq2 GTTCGACGGTTGAACTTGCAACTCTATTCT
tetur30g00230 comp2775_seq2 TCGACGGTTGAACTTGCAACTCTATTCTTA
tetur30g00230 comp2775_seq2 TGATAAGTTCGACGGTTGAACTTGCAACTC
tetur30g00230 comp2775_seq2 TTTGATAAGTTCGACGGTTGAACTTGCAAC
tetur30g00230 comp2775_seq2 AGTTCGACGGTTGAACTTGCAACTCTATTC
tetur30g01460 comp3722_seq0 AACATCTGATCAAGTGTCTTCCTTGTAGGC
tetur30g01460 comp3722_seq0 GGTTACCGTTTGTTATCATTTGAGAACCAG
tetur30g01460 comp3722_seq0 TCTTGCCGATAACAAAGTTAACATCTGTCG
tetur30g01460 comp3722_seq0 AAACATCTGATCAAGTGTCTTCCTTGTAGG
tetur34g01010 comp1969_seq0 CTGTACACAGCAAGTGACCAGGAAACTTGA
tetur34g01010 comp1969_seq0 GACTGTACACAGCAAGTGACCAGGAAACTT
tetur34g01010 comp1969_seq0 ACTGTACACAGCAAGTGACCAGGAAACTTG
tetur34g01040 comp1969_seq0 CTGTACACAGCAAGTGACCAGGAAACTTGA
tetur34g01040 comp1969_seq0 GACTGTACACAGCAAGTGACCAGGAAACTT
tetur34g01040 comp1969_seq0 ACTGTACACAGCAAGTGACCAGGAAACTTG
tetur35g00520 comp4937_seq0 CAAACAGCAGCAAATGGAGATCTCATTGCA
tetur35g00520 comp4937_seq0 CAGCAGCAAATGGAGATCTCATTGCAACAA
tetur35g00520 comp4937_seq0 GCAGCAAATGGAGATCTCATTGCAACAATT
tetur35g00520 comp4937_seq0 ACAAACAGCAGCAAATGGAGATCTCATTGC
tetur35g00520 comp4937_seq0 AGCAGCAAATGGAGATCTCATTGCAACAAT
tetur35g00520 comp4937_seq0 AACAGCAGCAAATGGAGATCTCATTGCAAC
tetur39g00510 comp1562_seq9 AACTATGGTGGGTGTAGAGGAATCGGATAT
tetur39g00510 comp1562_seq9 CCAATACATCATGAAACCCACACCATGAAA
tetur39g00510 comp1562_seq9 TCCAATACATCATGAAACCCACACCATGAA
tetur39g00510 comp1562_seq9 TTCCAATACATCATGAAACCCACACCATGA
