# Supplementary material for: A PCR primer design method for identifying spider mite species using k-mer counting
Source: PLoS One. 2025 Jun 9;20(6):e0321199. doi: 10.1371/journal.pone.0321199 (PMC12148119; doi:10.1371/journal.pone.0321199)
Supplement: S2 File — (ZIP) [file pone.0321199.s004.zip › S2_file/S_shi.txt]

tetur01g00100 comp4730_seq0 TTCTCCTCATTCTTCCTGATCCAAGGTCCC
tetur01g00100 comp4730_seq0 ACCTTCCATGTAATTACGAAGCACTTGAGG
tetur01g00100 comp4730_seq0 TTCTTCCTGATCCAAGGTCCCTCTTCATTG
tetur01g00100 comp4730_seq0 ACGAAGCACTTGAGGGATGATTATGGTTCC
tetur01g00100 comp4730_seq0 TTTCCGACCTCCTCTTCATTTGAACACTTC
tetur01g00100 comp4730_seq0 ACTTGAGGGATGATTATGGTTCCCTCTTGG
tetur01g00100 comp4730_seq0 ACTTTCGGGTAGCCGTTAGACCCAACTCTT
tetur01g00100 comp4730_seq0 AAATTCTCCTCATTCTTCCTGATCCAAGGT
tetur01g00100 comp4730_seq0 AGCACTTGAGGGATGATTATGGTTCCCTCT
tetur01g00100 comp4730_seq0 AGCTGATCCTGAGGTGTAATCACTCCATCT
tetur01g00100 comp4730_seq0 AGGGAACCCGGTAGATACCAGTTTCTGTTT
tetur01g00100 comp4730_seq0 AGGTCCCTCTTCATTGGATCCCACTAATTT
tetur01g00100 comp4730_seq0 AGGTGTAATCACTCCATCTTTCGTCTAGTT
tetur01g00100 comp4730_seq0 ATAACATCTCGGCACTATCTTCCTCCCTAG
tetur01g00100 comp4730_seq0 ATAGCTGATCCTGAGGTGTAATCACTCCAT
tetur01g00100 comp4730_seq0 ATCACTCCATCTTTCGTCTAGTTTGTTTGG
tetur01g00100 comp4730_seq0 ATCATCGATAGCTGATCCTGAGGTGTAATC
tetur01g00100 comp4730_seq0 AACATCTCGGCACTATCTTCCTCCCTAGTT
tetur01g00100 comp4730_seq0 ATCCAAGGTCCCTCTTCATTGGATCCCACT
tetur01g00100 comp4730_seq0 ATCCTGAGGTGTAATCACTCCATCTTTCGT
tetur01g00100 comp4730_seq0 ATCGATAGCTGATCCTGAGGTGTAATCACT
tetur01g00100 comp4730_seq0 ATCTCGGCACTATCTTCCTCCCTAGTTAAC
tetur01g00100 comp4730_seq0 ATGTCAAACTTTCGGGTAGCCGTTAGACCC
tetur01g00100 comp4730_seq0 ATTCGGGAACCGGGTAGAGCAACTTGAATG
tetur01g00100 comp4730_seq0 ATTCTCCTCATTCTTCCTGATCCAAGGTCC
tetur01g00100 comp4730_seq0 AACCGAGTTTATTGGCGATGTTTAAACCCT
tetur01g00100 comp4730_seq0 AACCGGGTAGAGCAACTTGAATGTCAAACT
tetur01g00100 comp4730_seq0 CAAACCGAGTTTATTGGCGATGTTTAAACC
tetur01g00100 comp4730_seq0 CAAACTTTCGGGTAGCCGTTAGACCCAACT
tetur01g00100 comp4730_seq0 CAAATAACATCTCGGCACTATCTTCCTCCC
tetur01g00100 comp4730_seq0 CAACTCTCGGATGAATCCTCGTAATCTTCG
tetur01g00100 comp4730_seq0 CAAGGTCCCTCTTCATTGGATCCCACTAAT
tetur01g00100 comp4730_seq0 CAAGTGTCCAATCAATTAGGGCCTGGTGCA
tetur01g00100 comp4730_seq0 CAATGGGATCTCCGATGTTCCCGCTAGACA
tetur01g00100 comp4730_seq0 CACATTCGGGAACCGGGTAGAGCAACTTGA
tetur01g00100 comp4730_seq0 CACTCCATCTTTCGTCTAGTTTGTTTGGTA
tetur01g00100 comp4730_seq0 CACTTGAGGGATGATTATGGTTCCCTCTTG
tetur01g00100 comp4730_seq0 CATCGATAGCTGATCCTGAGGTGTAATCAC
tetur01g00100 comp4730_seq0 CATCTCGGCACTATCTTCCTCCCTAGTTAA
tetur01g00100 comp4730_seq0 AACTTTCGGGTAGCCGTTAGACCCAACTCT
tetur01g00100 comp4730_seq0 CATGTAATTACGAAGCACTTGAGGGATGAT
tetur01g00100 comp4730_seq0 CATTCTTCCTGATCCAAGGTCCCTCTTCAT
tetur01g00100 comp4730_seq0 CATTGAAACGAGTAGACTGACTTGACAGAC
tetur01g00100 comp4730_seq0 CCAAACCGAGTTTATTGGCGATGTTTAAAC
tetur01g00100 comp4730_seq0 CCAAGGTCCCTCTTCATTGGATCCCACTAA
tetur01g00100 comp4730_seq0 CCATGTAATTACGAAGCACTTGAGGGATGA
tetur01g00100 comp4730_seq0 CCATTGAAACGAGTAGACTGACTTGACAGA
tetur01g00100 comp4730_seq0 CCCTAGTTAACGAATACATTTCCACTTTGG
tetur01g00100 comp4730_seq0 CCCTCTTCATTGGATCCCACTAATTTATAC
tetur01g00100 comp4730_seq0 CCGACCTCCTCTTCATTTGAACACTTCTCC
tetur01g00100 comp4730_seq0 CCGAGTTTATTGGCGATGTTTAAACCCTTC
tetur01g00100 comp4730_seq0 CCTCATTCTTCCTGATCCAAGGTCCCTCTT
tetur01g00100 comp4730_seq0 CCTGAGGTGTAATCACTCCATCTTTCGTCT
tetur01g00100 comp4730_seq0 CCTGATCCAAGGTCCCTCTTCATTGGATCC
tetur01g00100 comp4730_seq0 AAGCACTTGAGGGATGATTATGGTTCCCTC
tetur01g00100 comp4730_seq0 CCTTCCATGTAATTACGAAGCACTTGAGGG
tetur01g00100 comp4730_seq0 CGAAGCACTTGAGGGATGATTATGGTTCCC
tetur01g00100 comp4730_seq0 CGAGTTTATTGGCGATGTTTAAACCCTTCT
tetur01g00100 comp4730_seq0 CGATAGCTGATCCTGAGGTGTAATCACTCC
tetur01g00100 comp4730_seq0 AAACTTTCGGGTAGCCGTTAGACCCAACTC
tetur01g00100 comp4730_seq0 CGGGTAGAGCAACTTGAATGTCAAACTTTC
tetur01g00100 comp4730_seq0 CTCATTCTTCCTGATCCAAGGTCCCTCTTC
tetur01g00100 comp4730_seq0 CTCCATGAATTCAAATAACATCTCGGCACT
tetur01g00100 comp4730_seq0 CTCCTCATTCTTCCTGATCCAAGGTCCCTC
tetur01g00100 comp4730_seq0 CTCGGCACTATCTTCCTCCCTAGTTAACGA
tetur01g00100 comp4730_seq0 AAGGTCCCTCTTCATTGGATCCCACTAATT
tetur01g00100 comp4730_seq0 CTGAGCCAAACCGAGTTTATTGGCGATGTT
tetur01g00100 comp4730_seq0 CTGAGGTGTAATCACTCCATCTTTCGTCTA
tetur01g00100 comp4730_seq0 CTGATCCAAGGTCCCTCTTCATTGGATCCC
tetur01g00100 comp4730_seq0 CTGATCCTGAGGTGTAATCACTCCATCTTT
tetur01g00100 comp4730_seq0 CTTCCATGTAATTACGAAGCACTTGAGGGA
tetur01g00100 comp4730_seq0 CTTCCTGATCCAAGGTCCCTCTTCATTGGA
tetur01g00100 comp4730_seq0 CTTGAGGGATGATTATGGTTCCCTCTTGGT
tetur01g00100 comp4730_seq0 GAAACGAGTAGACTGACTTGACAGACATTT
tetur01g00100 comp4730_seq0 GAACCGGGTAGAGCAACTTGAATGTCAAAC
tetur01g00100 comp4730_seq0 GAAGCACTTGAGGGATGATTATGGTTCCCT
tetur01g00100 comp4730_seq0 GAGCCAAACCGAGTTTATTGGCGATGTTTA
tetur01g00100 comp4730_seq0 GAGGTGTAATCACTCCATCTTTCGTCTAGT
tetur01g00100 comp4730_seq0 GATAGCTGATCCTGAGGTGTAATCACTCCA
tetur01g00100 comp4730_seq0 GATCCAAGGTCCCTCTTCATTGGATCCCAC
tetur01g00100 comp4730_seq0 GATCCTGAGGTGTAATCACTCCATCTTTCG
tetur01g00100 comp4730_seq0 GCACTTGAGGGATGATTATGGTTCCCTCTT
tetur01g00100 comp4730_seq0 GCTGATCCTGAGGTGTAATCACTCCATCTT
tetur01g00100 comp4730_seq0 AATTCTCCTCATTCTTCCTGATCCAAGGTC
tetur01g00100 comp4730_seq0 GGATCCCACTAATTTATACACTTGAGTTGC
tetur01g00100 comp4730_seq0 GGGTAGAGCAACTTGAATGTCAAACTTTCG
tetur01g00100 comp4730_seq0 GGTAGAGCAACTTGAATGTCAAACTTTCGG
tetur01g00100 comp4730_seq0 GGTCCCTCTTCATTGGATCCCACTAATTTA
tetur01g00100 comp4730_seq0 GGTGTAATCACTCCATCTTTCGTCTAGTTT
tetur01g00100 comp4730_seq0 GTAGAGCAACTTGAATGTCAAACTTTCGGG
tetur01g00100 comp4730_seq0 GTCAAACTTTCGGGTAGCCGTTAGACCCAA
tetur01g00100 comp4730_seq0 ACAATTCGGCTCGGTAACATCGACTCACGG
tetur01g00100 comp4730_seq0 GTCTGAGCCAAACCGAGTTTATTGGCGATG
tetur01g00100 comp4730_seq0 GTGTAATCACTCCATCTTTCGTCTAGTTTG
tetur01g00100 comp4730_seq0 TACCATTGAAACGAGTAGACTGACTTGACA
tetur01g00100 comp4730_seq0 TACCTTCCATGTAATTACGAAGCACTTGAG
tetur01g00100 comp4730_seq0 TACGAAGCACTTGAGGGATGATTATGGTTC
tetur01g00100 comp4730_seq0 TAGCTGATCCTGAGGTGTAATCACTCCATC
tetur01g00100 comp4730_seq0 TCAAACTTTCGGGTAGCCGTTAGACCCAAC
tetur01g00100 comp4730_seq0 TCAATGGGATCTCCGATGTTCCCGCTAGAC
tetur01g00100 comp4730_seq0 TCATCGATAGCTGATCCTGAGGTGTAATCA
tetur01g00100 comp4730_seq0 TCATTCTTCCTGATCCAAGGTCCCTCTTCA
tetur01g00100 comp4730_seq0 TCCAAGGTCCCTCTTCATTGGATCCCACTA
tetur01g00100 comp4730_seq0 TCCATGTAATTACGAAGCACTTGAGGGATG
tetur01g00100 comp4730_seq0 TCCGACCTCCTCTTCATTTGAACACTTCTC
tetur01g00100 comp4730_seq0 TCCTGAGGTGTAATCACTCCATCTTTCGTC
tetur01g00100 comp4730_seq0 TCCTGATCCAAGGTCCCTCTTCATTGGATC
tetur01g00100 comp4730_seq0 TCGATAGCTGATCCTGAGGTGTAATCACTC
tetur01g00100 comp4730_seq0 TCGGCACTATCTTCCTCCCTAGTTAACGAA
tetur01g00100 comp4730_seq0 TCTCCATGAATTCAAATAACATCTCGGCAC
tetur01g00100 comp4730_seq0 TCTCGGCACTATCTTCCTCCCTAGTTAACG
tetur01g00100 comp4730_seq0 TCTTCCTGATCCAAGGTCCCTCTTCATTGG
tetur01g00100 comp4730_seq0 ACCATTGAAACGAGTAGACTGACTTGACAG
tetur01g00100 comp4730_seq0 TGAGGTGTAATCACTCCATCTTTCGTCTAG
tetur01g00100 comp4730_seq0 TGATCCAAGGTCCCTCTTCATTGGATCCCA
tetur01g00100 comp4730_seq0 TGATCCTGAGGTGTAATCACTCCATCTTTC
tetur01g00100 comp4730_seq0 AAATAACATCTCGGCACTATCTTCCTCCCT
tetur01g00100 comp4730_seq0 ACCGACACCATCATATTTACTTGTCTGAGC
tetur01g00100 comp4730_seq0 ACCGAGTTTATTGGCGATGTTTAAACCCTT
tetur01g00100 comp4730_seq0 TGGTTGGTATCCACAACCAATTATGGCATC
tetur01g00100 comp4730_seq0 TGTCAAACTTTCGGGTAGCCGTTAGACCCA
tetur01g00100 comp4730_seq0 TTCACATGAGATCATCAGCTGTAACCTGCA
tetur01g02740 comp4654_seq0 TTCCAGGGTCATGGTCAGTCTAGCTGAGTC
tetur01g02740 comp4654_seq0 TTCCATCGAACCCGTCGCTGGTCATCTTAA
tetur01g02740 comp4654_seq0 TTCCATTGGTGTAAGGAGCATGGATGTTAC
tetur01g02740 comp4654_seq0 TTCCTCCACCACTTCACCACAATACGAGCA
tetur01g02740 comp4654_seq0 TTGACCAGATCCTGGAGATGGGAAACTGTC
tetur01g02740 comp4654_seq0 TTGGGTCACTCAGTGATTCCATTGGTGTAA
tetur01g02740 comp4654_seq0 TTGTCGATCCATTTACCTCGATAGGATCGG
tetur01g02740 comp4654_seq0 TTGTTACATCAGACACTGACGGAAGAACAC
tetur01g02740 comp4654_seq0 TTTACCTCGATAGGATCGGGTTCAAGAAGA
tetur01g02740 comp4654_seq0 TTTCTCATGAACAAGCAGAGCTTCTAAGAC
tetur01g02740 comp4654_seq0 TTTGACCACTTCTTCAATAGTTTCACCGTC
tetur01g02740 comp4654_seq0 ACGCTGGTTGATCAGATTGATTGCAACCTT
tetur01g02740 comp4654_seq0 ACGGAAGAACACTAACTTCCGCCAACCAAG
tetur01g02740 comp4654_seq0 ACGTGAGGCATTGTTGTTGTAAGTGATGAT
tetur01g02740 comp4654_seq0 ACTAACTTCCGCCAACCAAGGTGGTTGCTC
tetur01g02740 comp4654_seq0 ACTCAATCCAATAGATTCGGATCCTTTCCT
tetur01g02740 comp4654_seq0 ACTCAGTGATTCCATTGGTGTAAGGAGCAT
tetur01g02740 comp4654_seq0 ACTGACGGAAGAACACTAACTTCCGCCAAC
tetur01g02740 comp4654_seq0 ACTTGGGTCACTCAGTGATTCCATTGGTGT
tetur01g02740 comp4654_seq0 AGAACACTAACTTCCGCCAACCAAGGTGGT
tetur01g02740 comp4654_seq0 AGACACTGACGGAAGAACACTAACTTCCGC
tetur01g02740 comp4654_seq0 AGATCCTGGAGATGGGAAACTGTCACGATT
tetur01g02740 comp4654_seq0 AGGAGCATGGATGTTACGTTGTTTCAGGAT
tetur01g02740 comp4654_seq0 AGGAGGATCGTTTAGTTGAATCACGTTCCT
tetur01g02740 comp4654_seq0 AGGTATTTCCAGGGTCATGGTCAGTCTAGC
tetur01g02740 comp4654_seq0 AGTGATTCCATTGGTGTAAGGAGCATGGAT
tetur01g02740 comp4654_seq0 AGTGGATCCATTTAATTTCCTCCTGGTATG
tetur01g02740 comp4654_seq0 ATAAACTTGGGTCACTCAGTGATTCCATTG
tetur01g02740 comp4654_seq0 ATACCACCAACTCGTATCATTGGTTCACAT
tetur01g02740 comp4654_seq0 ATAGGATCGGGTTCAAGAAGATCAGATGGT
tetur01g02740 comp4654_seq0 ATATACCACCAACTCGTATCATTGGTTCAC
tetur01g02740 comp4654_seq0 ATCAGACACTGACGGAAGAACACTAACTTC
tetur01g02740 comp4654_seq0 ATCGAACCCGTCGCTGGTCATCTTAATTGT
tetur01g02740 comp4654_seq0 ATTGACACAGACAAAGGAGGATCGTTTAGT
tetur01g02740 comp4654_seq0 ATTGGTGTAAGGAGCATGGATGTTACGTTG
tetur01g02740 comp4654_seq0 ATTGTCGATCCATTTACCTCGATAGGATCG
tetur01g02740 comp4654_seq0 ATTTACCTCGATAGGATCGGGTTCAAGAAG
tetur01g02740 comp4654_seq0 ATTTCCAGGGTCATGGTCAGTCTAGCTGAG
tetur01g02740 comp4654_seq0 ATTTGATACCGCATCGTAAAGTTGATCTGC
tetur01g02740 comp4654_seq0 AACCGTTGTTGATGTTTCCTTAACCGAATC
tetur01g02740 comp4654_seq0 CAAAGGAGGATCGTTTAGTTGAATCACGTT
tetur01g02740 comp4654_seq0 CAAGCAGAGCTTCTAAGACTTCCTTGCTGT
tetur01g02740 comp4654_seq0 CAATCCAATAGATTCGGATCCTTTCCTTAG
tetur01g02740 comp4654_seq0 AACGCTGGTTGATCAGATTGATTGCAACCT
tetur01g02740 comp4654_seq0 CAATTGACACAGACAAAGGAGGATCGTTTA
tetur01g02740 comp4654_seq0 CAATTGTTACATCAGACACTGACGGAAGAA
tetur01g02740 comp4654_seq0 CACCAACTCGTATCATTGGTTCACATGTAT
tetur01g02740 comp4654_seq0 CACTAACTTCCGCCAACCAAGGTGGTTGCT
tetur01g02740 comp4654_seq0 CACTCAGTGATTCCATTGGTGTAAGGAGCA
tetur01g02740 comp4654_seq0 CACTGACGGAAGAACACTAACTTCCGCCAA
tetur01g02740 comp4654_seq0 AAACGCTGGTTGATCAGATTGATTGCAACC
tetur01g02740 comp4654_seq0 CAGACACTGACGGAAGAACACTAACTTCCG
tetur01g02740 comp4654_seq0 CAGATCCTGGAGATGGGAAACTGTCACGAT
tetur01g02740 comp4654_seq0 CAGGATGAAAGAAATCACTTTCTCAGTGGA
tetur01g02740 comp4654_seq0 CAGTGATTCCATTGGTGTAAGGAGCATGGA
tetur01g02740 comp4654_seq0 CAGTGGATCCATTTAATTTCCTCCTGGTAT
tetur01g02740 comp4654_seq0 AAACGTGAGGCATTGTTGTTGTAAGTGATG
tetur01g02740 comp4654_seq0 CATCAGACACTGACGGAAGAACACTAACTT
tetur01g02740 comp4654_seq0 AACTTGGGTCACTCAGTGATTCCATTGGTG
tetur01g02740 comp4654_seq0 CATGGATGTTACGTTGTTTCAGGATGAAAG
tetur01g02740 comp4654_seq0 CATTCCATCGAACCCGTCGCTGGTCATCTT
tetur01g02740 comp4654_seq0 CATTGGTGTAAGGAGCATGGATGTTACGTT
tetur01g02740 comp4654_seq0 CATTTACCTCGATAGGATCGGGTTCAAGAA
tetur01g02740 comp4654_seq0 CCAACTCGTATCATTGGTTCACATGTATCT
tetur01g02740 comp4654_seq0 CCAATTGTTACATCAGACACTGACGGAAGA
tetur01g02740 comp4654_seq0 CCACCAACTCGTATCATTGGTTCACATGTA
tetur01g02740 comp4654_seq0 CCAGATCCTGGAGATGGGAAACTGTCACGA
tetur01g02740 comp4654_seq0 CCATTGGTGTAAGGAGCATGGATGTTACGT
tetur01g02740 comp4654_seq0 CCATTTATCCATTCCATCGAACCCGTCGCT
tetur01g02740 comp4654_seq0 CCTCCACCACTTCACCACAATACGAGCATT
tetur01g02740 comp4654_seq0 CCTGGAGATGGGAAACTGTCACGATTAAAT
tetur01g02740 comp4654_seq0 CCTTAGTCTTCCATTTATCCATTCCATCGA
tetur01g02740 comp4654_seq0 AAACTTGGGTCACTCAGTGATTCCATTGGT
tetur01g02740 comp4654_seq0 CGATAGGATCGGGTTCAAGAAGATCAGATG
tetur01g02740 comp4654_seq0 CGGAAGAACACTAACTTCCGCCAACCAAGG
tetur01g02740 comp4654_seq0 CGGCCATTATTTCATCACTAACTTTAGGTG
tetur01g02740 comp4654_seq0 CGTCGCTGGTCATCTTAATTGTCGATCCAT
tetur01g02740 comp4654_seq0 AAGGAGGATCGTTTAGTTGAATCACGTTCC
tetur01g02740 comp4654_seq0 CTAACATATTCATCCCTTTCCAGTTGGTTC
tetur01g02740 comp4654_seq0 CTCAATCCAATAGATTCGGATCCTTTCCTT
tetur01g02740 comp4654_seq0 CTCAGTGATTCCATTGGTGTAAGGAGCATG
tetur01g02740 comp4654_seq0 CTCATGAACAAGCAGAGCTTCTAAGACTTC
tetur01g02740 comp4654_seq0 CTGACGGAAGAACACTAACTTCCGCCAACC
tetur01g02740 comp4654_seq0 CTGGAGATGGGAAACTGTCACGATTAAATG
tetur01g02740 comp4654_seq0 CTTAATTGTCGATCCATTTACCTCGATAGG
tetur01g02740 comp4654_seq0 CTTCCTCCACCACTTCACCACAATACGAGC
tetur01g02740 comp4654_seq0 CTTGCTGTAACCATTTCCATCTTTAACCGT
tetur01g02740 comp4654_seq0 CTTGGGTCACTCAGTGATTCCATTGGTGTA
tetur01g02740 comp4654_seq0 CTTTAACCGTTGTTGATGTTTCCTTAACCG
tetur01g02740 comp4654_seq0 CTTTCTCAGTGGATCCATTTAATTTCCTCC
tetur01g02740 comp4654_seq0 GACACTGACGGAAGAACACTAACTTCCGCC
tetur01g02740 comp4654_seq0 GACCAGATCCTGGAGATGGGAAACTGTCAC
tetur01g02740 comp4654_seq0 GACGGAAGAACACTAACTTCCGCCAACCAA
tetur01g02740 comp4654_seq0 GACTCAATCCAATAGATTCGGATCCTTTCC
tetur01g02740 comp4654_seq0 GAGATGGGAAACTGTCACGATTAAATGATC
tetur01g02740 comp4654_seq0 GAGCATGGATGTTACGTTGTTTCAGGATGA
tetur01g02740 comp4654_seq0 GATAAACGTGAGGCATTGTTGTTGTAAGTG
tetur01g02740 comp4654_seq0 GATACCGCATCGTAAAGTTGATCTGCTTCC
tetur01g02740 comp4654_seq0 GATAGGATCGGGTTCAAGAAGATCAGATGG
tetur01g02740 comp4654_seq0 GATCCTGGAGATGGGAAACTGTCACGATTA
tetur01g02740 comp4654_seq0 GATGAAAGAAATCACTTTCTCAGTGGATCC
tetur01g02740 comp4654_seq0 GATGGGAAACTGTCACGATTAAATGATCTG
tetur01g02740 comp4654_seq0 GATTCCATTGGTGTAAGGAGCATGGATGTT
tetur01g02740 comp4654_seq0 GATTGACTCAATCCAATAGATTCGGATCCT
tetur01g02740 comp4654_seq0 GCATGGATGTTACGTTGTTTCAGGATGAAA
tetur01g02740 comp4654_seq0 GCTGTAACCATTTCCATCTTTAACCGTTGT
tetur01g02740 comp4654_seq0 GGAAGAACACTAACTTCCGCCAACCAAGGT
tetur01g02740 comp4654_seq0 AATTGACACAGACAAAGGAGGATCGTTTAG
tetur01g02740 comp4654_seq0 GGAGCATGGATGTTACGTTGTTTCAGGATG
tetur01g02740 comp4654_seq0 GGATGAAAGAAATCACTTTCTCAGTGGATC
tetur01g02740 comp4654_seq0 AATTGTCGATCCATTTACCTCGATAGGATC
tetur01g02740 comp4654_seq0 GGATTGACTCAATCCAATAGATTCGGATCC
tetur01g02740 comp4654_seq0 GGGTCACTCAGTGATTCCATTGGTGTAAGG
tetur01g02740 comp4654_seq0 AAAGGAGGATCGTTTAGTTGAATCACGTTC
tetur01g02740 comp4654_seq0 GGTATTTCCAGGGTCATGGTCAGTCTAGCT
tetur01g02740 comp4654_seq0 GGTCACTCAGTGATTCCATTGGTGTAAGGA
tetur01g02740 comp4654_seq0 GGTGTAAGGAGCATGGATGTTACGTTGTTT
tetur01g02740 comp4654_seq0 ACAAGCAGAGCTTCTAAGACTTCCTTGCTG
tetur01g02740 comp4654_seq0 GTAAGGAGCATGGATGTTACGTTGTTTCAG
tetur01g02740 comp4654_seq0 GTATTTCCAGGGTCATGGTCAGTCTAGCTG
tetur01g02740 comp4654_seq0 GTCACTCAGTGATTCCATTGGTGTAAGGAG
tetur01g02740 comp4654_seq0 GTCATGGTCAGTCTAGCTGAGTCCCAGTGT
tetur01g02740 comp4654_seq0 ACAATTGACACAGACAAAGGAGGATCGTTT
tetur01g02740 comp4654_seq0 GTCGCTGGTCATCTTAATTGTCGATCCATT
tetur01g02740 comp4654_seq0 GTGATTCCATTGGTGTAAGGAGCATGGATG
tetur01g02740 comp4654_seq0 GTGGATCCATTTAATTTCCTCCTGGTATGT
tetur01g02740 comp4654_seq0 ACACTAACTTCCGCCAACCAAGGTGGTTGC
tetur01g02740 comp4654_seq0 GTGTAAGGAGCATGGATGTTACGTTGTTTC
tetur01g02740 comp4654_seq0 GTGTTGACCAGATCCTGGAGATGGGAAACT
tetur01g02740 comp4654_seq0 GTTACATCAGACACTGACGGAAGAACACTA
tetur01g02740 comp4654_seq0 GTTGACCAGATCCTGGAGATGGGAAACTGT
tetur01g02740 comp4654_seq0 TAAACTTGGGTCACTCAGTGATTCCATTGG
tetur01g02740 comp4654_seq0 TAAGGAGCATGGATGTTACGTTGTTTCAGG
tetur01g02740 comp4654_seq0 TACATCAGACACTGACGGAAGAACACTAAC
tetur01g02740 comp4654_seq0 TACCACCAACTCGTATCATTGGTTCACATG
tetur01g02740 comp4654_seq0 TACCGCATCGTAAAGTTGATCTGCTTCCAG
tetur01g02740 comp4654_seq0 ACATCAGACACTGACGGAAGAACACTAACT
tetur01g02740 comp4654_seq0 TAGGATCGGGTTCAAGAAGATCAGATGGTA
tetur01g02740 comp4654_seq0 TATACCACCAACTCGTATCATTGGTTCACA
tetur01g02740 comp4654_seq0 TATTTCCAGGGTCATGGTCAGTCTAGCTGA
tetur01g02740 comp4654_seq0 TCACTCAGTGATTCCATTGGTGTAAGGAGC
tetur01g02740 comp4654_seq0 TCAGACACTGACGGAAGAACACTAACTTCC
tetur01g02740 comp4654_seq0 TCAGGATGAAAGAAATCACTTTCTCAGTGG
tetur01g02740 comp4654_seq0 TCAGTGATTCCATTGGTGTAAGGAGCATGG
tetur01g02740 comp4654_seq0 ACCAACTCGTATCATTGGTTCACATGTATC
tetur01g02740 comp4654_seq0 TCATGAACAAGCAGAGCTTCTAAGACTTCC
tetur01g02740 comp4654_seq0 TCATGGTCAGTCTAGCTGAGTCCCAGTGTG
tetur01g02740 comp4654_seq0 TCCATTGGTGTAAGGAGCATGGATGTTACG
tetur01g02740 comp4654_seq0 ACCAATTGTTACATCAGACACTGACGGAAG
tetur01g02740 comp4654_seq0 ACCACCAACTCGTATCATTGGTTCACATGT
tetur01g02740 comp4654_seq0 TCCTGGAGATGGGAAACTGTCACGATTAAA
tetur01g02740 comp4654_seq0 TCCTTAGTCTTCCATTTATCCATTCCATCG
tetur01g02740 comp4654_seq0 ACCAGATCCTGGAGATGGGAAACTGTCACG
tetur01g02740 comp4654_seq0 TGACACAGACAAAGGAGGATCGTTTAGTTG
tetur01g02740 comp4654_seq0 TGACCAGATCCTGGAGATGGGAAACTGTCA
tetur01g02740 comp4654_seq0 TGACGGAAGAACACTAACTTCCGCCAACCA
tetur01g02740 comp4654_seq0 TGACTCAATCCAATAGATTCGGATCCTTTC
tetur01g02740 comp4654_seq0 TGATACCGCATCGTAAAGTTGATCTGCTTC
tetur01g02740 comp4654_seq0 TGCTGTAACCATTTCCATCTTTAACCGTTG
tetur01g02740 comp4654_seq0 TGGAGATGGGAAACTGTCACGATTAAATGA
tetur01g02740 comp4654_seq0 TGGATTGACTCAATCCAATAGATTCGGATC
tetur01g02740 comp4654_seq0 TGGGTCACTCAGTGATTCCATTGGTGTAAG
tetur01g02740 comp4654_seq0 ACCGCATCGTAAAGTTGATCTGCTTCCAGG
tetur01g02740 comp4654_seq0 TGTAAGGAGCATGGATGTTACGTTGTTTCA
tetur01g02740 comp4654_seq0 TGTGTTGACCAGATCCTGGAGATGGGAAAC
tetur01g02740 comp4654_seq0 TGTTGACCAGATCCTGGAGATGGGAAACTG
tetur01g02980 comp273_seq1 ACCTCTTGTCACTTTCCTGTTCGTGGGTCT
tetur01g02980 comp273_seq1 TTCGTGGGTCTTAATCAATCAAACGTATCC
tetur01g02980 comp273_seq1 TTCTGGTGACTGGTTTATTCGTGATTCTTC
tetur01g02980 comp273_seq1 TTGATCACTCACACCATGATTAACTGCAGA
tetur01g02980 comp273_seq1 TTGATCGTGAAGGGTACCACTTCCGCTTGA
tetur01g02980 comp273_seq1 TTGATGTTGTCAGACCATGTTTGCTCAGCC
tetur01g02980 comp273_seq1 TTGCAACCAACCAGTTGATCACTCACACCA
tetur01g02980 comp273_seq1 TTGTAGCAACACAGTTTCCTCTGCTTGTTG
tetur01g02980 comp273_seq1 TTGTCACTTTCCTGTTCGTGGGTCTTAATC
tetur01g02980 comp273_seq1 TTGTTGCAACCAACCAGTTGATCACTCACA
tetur01g02980 comp273_seq1 ACGATCCACCTAAGCTGAGCCATTCACACC
tetur01g02980 comp273_seq1 TTTGTTGCAACCAACCAGTTGATCACTCAC
tetur01g02980 comp273_seq1 ACTCACACCATGATTAACTGCAGATTGGCG
tetur01g02980 comp273_seq1 ACTTACACCTCTTGTCACTTTCCTGTTCGT
tetur01g02980 comp273_seq1 AGCAACACAGTTTCCTCTGCTTGTTGATAT
tetur01g02980 comp273_seq1 AGGGTACCACTTCCGCTTGATGAGTTACCC
tetur01g02980 comp273_seq1 AGTGACAATCAGAGCTGAAACAATCTGGTT
tetur01g02980 comp273_seq1 ATCACTCACACCATGATTAACTGCAGATTG
tetur01g02980 comp273_seq1 ATCCACCTAAGCTGAGCCATTCACACCACT
tetur01g02980 comp273_seq1 AACCAACCAGTTGATCACTCACACCATGAT
tetur01g02980 comp273_seq1 ATGAAGGTTGATGTTGTCAGACCATGTTTG
tetur01g02980 comp273_seq1 AACCAGTTGATCACTCACACCATGATTAAC
tetur01g02980 comp273_seq1 ATTGATTGTAGCAACACAGTTTCCTCTGCT
tetur01g02980 comp273_seq1 ATTGTAGCAACACAGTTTCCTCTGCTTGTT
tetur01g02980 comp273_seq1 CAACACAGTTTCCTCTGCTTGTTGATATTG
tetur01g02980 comp273_seq1 CAACCAACCAGTTGATCACTCACACCATGA
tetur01g02980 comp273_seq1 CAACCAGTTGATCACTCACACCATGATTAA
tetur01g02980 comp273_seq1 CAATATCGTGCAATTTACTCGGCACAAGTA
tetur01g02980 comp273_seq1 CAATCAAACGTATCCGCACTAATCAGTGAT
tetur01g02980 comp273_seq1 CAATCAGAGCTGAAACAATCTGGTTAATCG
tetur01g02980 comp273_seq1 AACGATCCACCTAAGCTGAGCCATTCACAC
tetur01g02980 comp273_seq1 CACACCATGATTAACTGCAGATTGGCGTTT
tetur01g02980 comp273_seq1 CACCTCTTGTCACTTTCCTGTTCGTGGGTC
tetur01g02980 comp273_seq1 CACTCACACCATGATTAACTGCAGATTGGC
tetur01g02980 comp273_seq1 CACTTTCCTGTTCGTGGGTCTTAATCAATC
tetur01g02980 comp273_seq1 CAGTTGATCACTCACACCATGATTAACTGC
tetur01g02980 comp273_seq1 AACTTACACCTCTTGTCACTTTCCTGTTCG
tetur01g02980 comp273_seq1 CATGAAGGTTGATGTTGTCAGACCATGTTT
tetur01g02980 comp273_seq1 CCAACCAGTTGATCACTCACACCATGATTA
tetur01g02980 comp273_seq1 CCAGTTGATCACTCACACCATGATTAACTG
tetur01g02980 comp273_seq1 AAGATGATAAGGGAGGGTGGATAGGAAGAG
tetur01g02980 comp273_seq1 CCTCTTGTCACTTTCCTGTTCGTGGGTCTT
tetur01g02980 comp273_seq1 CGATCCACCTAAGCTGAGCCATTCACACCA
tetur01g02980 comp273_seq1 CGATTTAATCGATTGTTAAATCCAAGGGCG
tetur01g02980 comp273_seq1 CGTGAAGGGTACCACTTCCGCTTGATGAGT
tetur01g02980 comp273_seq1 CGTGGGTCTTAATCAATCAAACGTATCCGC
tetur01g02980 comp273_seq1 CTCACACCATGATTAACTGCAGATTGGCGT
tetur01g02980 comp273_seq1 AAGGGTACCACTTCCGCTTGATGAGTTACC
tetur01g02980 comp273_seq1 CTCTTGTCACTTTCCTGTTCGTGGGTCTTA
tetur01g02980 comp273_seq1 AAGGTTGATGTTGTCAGACCATGTTTGCTC
tetur01g02980 comp273_seq1 CTGGATATTGATTGTAGCAACACAGTTTCC
tetur01g02980 comp273_seq1 CTGGTGACTGGTTTATTCGTGATTCTTCCA
tetur01g02980 comp273_seq1 CTTACACCTCTTGTCACTTTCCTGTTCGTG
tetur01g02980 comp273_seq1 CTTGTCACTTTCCTGTTCGTGGGTCTTAAT
tetur01g02980 comp273_seq1 GAAAGATGATAAGGGAGGGTGGATAGGAAG
tetur01g02980 comp273_seq1 GAAGGGTACCACTTCCGCTTGATGAGTTAC
tetur01g02980 comp273_seq1 GAAGGTTGATGTTGTCAGACCATGTTTGCT
tetur01g02980 comp273_seq1 GAGCGTGAAGAATTGATTCTTGGGAGTAAT
tetur01g02980 comp273_seq1 GATCACTCACACCATGATTAACTGCAGATT
tetur01g02980 comp273_seq1 GATCCACCTAAGCTGAGCCATTCACACCAC
tetur01g02980 comp273_seq1 GATCGTGAAGGGTACCACTTCCGCTTGATG
tetur01g02980 comp273_seq1 GATGTTGTCAGACCATGTTTGCTCAGCCCT
tetur01g02980 comp273_seq1 GATTGTAGCAACACAGTTTCCTCTGCTTGT
tetur01g02980 comp273_seq1 GCAACACAGTTTCCTCTGCTTGTTGATATT
tetur01g02980 comp273_seq1 GCAACCAACCAGTTGATCACTCACACCATG
tetur01g02980 comp273_seq1 GCTGGATATTGATTGTAGCAACACAGTTTC
tetur01g02980 comp273_seq1 GGATATTGATTGTAGCAACACAGTTTCCTC
tetur01g02980 comp273_seq1 GGGTCTTAATCAATCAAACGTATCCGCACT
tetur01g02980 comp273_seq1 GGGTTGCTGGATATTGATTGTAGCAACACA
tetur01g02980 comp273_seq1 GGTCTTAATCAATCAAACGTATCCGCACTA
tetur01g02980 comp273_seq1 GGTGACTGGTTTATTCGTGATTCTTCCAAT
tetur01g02980 comp273_seq1 GGTTGATGTTGTCAGACCATGTTTGCTCAG
tetur01g02980 comp273_seq1 GGTTGCTGGATATTGATTGTAGCAACACAG
tetur01g02980 comp273_seq1 GTAGCAACACAGTTTCCTCTGCTTGTTGAT
tetur01g02980 comp273_seq1 GTCACTTTCCTGTTCGTGGGTCTTAATCAA
tetur01g02980 comp273_seq1 GTGAAGGGTACCACTTCCGCTTGATGAGTT
tetur01g02980 comp273_seq1 GTGACAATCAGAGCTGAAACAATCTGGTTA
tetur01g02980 comp273_seq1 ACACCTCTTGTCACTTTCCTGTTCGTGGGT
tetur01g02980 comp273_seq1 GTGGGTCTTAATCAATCAAACGTATCCGCA
tetur01g02980 comp273_seq1 GTTCGTGGGTCTTAATCAATCAAACGTATC
tetur01g02980 comp273_seq1 GTTGATCACTCACACCATGATTAACTGCAG
tetur01g02980 comp273_seq1 GTTGATGTTGTCAGACCATGTTTGCTCAGC
tetur01g02980 comp273_seq1 GTTGCAACCAACCAGTTGATCACTCACACC
tetur01g02980 comp273_seq1 GTTGCTGGATATTGATTGTAGCAACACAGT
tetur01g02980 comp273_seq1 TACACCTCTTGTCACTTTCCTGTTCGTGGG
tetur01g02980 comp273_seq1 TAGCAACACAGTTTCCTCTGCTTGTTGATA
tetur01g02980 comp273_seq1 ACATGAAGGTTGATGTTGTCAGACCATGTT
tetur01g02980 comp273_seq1 TATCGTGCAATTTACTCGGCACAAGTACAC
tetur01g02980 comp273_seq1 TCAATCAAACGTATCCGCACTAATCAGTGA
tetur01g02980 comp273_seq1 TCACTCACACCATGATTAACTGCAGATTGG
tetur01g02980 comp273_seq1 ACCAACCAGTTGATCACTCACACCATGATT
tetur01g02980 comp273_seq1 TCCACCTAAGCTGAGCCATTCACACCACTC
tetur01g02980 comp273_seq1 TCGTGAAGGGTACCACTTCCGCTTGATGAG
tetur01g02980 comp273_seq1 TCGTGGGTCTTAATCAATCAAACGTATCCG
tetur01g02980 comp273_seq1 TCTGGTGACTGGTTTATTCGTGATTCTTCC
tetur01g02980 comp273_seq1 ACCAGTTGATCACTCACACCATGATTAACT
tetur01g02980 comp273_seq1 TCTTGTCACTTTCCTGTTCGTGGGTCTTAA
tetur01g02980 comp273_seq1 TGAAGGGTACCACTTCCGCTTGATGAGTTA
tetur01g02980 comp273_seq1 TGAAGGTTGATGTTGTCAGACCATGTTTGC
tetur01g02980 comp273_seq1 TGATGTTGTCAGACCATGTTTGCTCAGCCC
tetur01g02980 comp273_seq1 TGATTGTAGCAACACAGTTTCCTCTGCTTG
tetur01g02980 comp273_seq1 TGGGTCTTAATCAATCAAACGTATCCGCAC
tetur01g02980 comp273_seq1 TGGTGACTGGTTTATTCGTGATTCTTCCAA
tetur01g02980 comp273_seq1 TGTAGCAACACAGTTTCCTCTGCTTGTTGA
tetur01g02980 comp273_seq1 TGTCACTTTCCTGTTCGTGGGTCTTAATCA
tetur01g02980 comp273_seq1 TGTTGCAACCAACCAGTTGATCACTCACAC
tetur01g02980 comp273_seq1 TTAAGAGCGTGAAGAATTGATTCTTGGGAG
tetur01g02980 comp273_seq1 TTACACCTCTTGTCACTTTCCTGTTCGTGG
tetur01g02980 comp273_seq1 TTACATGAAGGTTGATGTTGTCAGACCATG
tetur01g02980 comp273_seq1 TTAGTGACAATCAGAGCTGAAACAATCTGG
tetur01g03170 comp1711_seq0 TTCTTCCTATGTTACCATCGTTAGCTTCAC
tetur01g03170 comp1711_seq0 TTGGTCCAAGGGTTGTAAGCCTTTCAACTG
tetur01g03170 comp1711_seq0 TTTAACCAGTCTGGCCGAACTAGAAGTTGA
tetur01g03170 comp1711_seq0 ACGTTTAACCAGTCTGGCCGAACTAGAAGT
tetur01g03170 comp1711_seq0 ACTGGCAATCACGCTACCCAACGGGTGTAT
tetur01g03170 comp1711_seq0 AGCAGTAGCTCGTCGACGAACAGCATTATC
tetur01g03170 comp1711_seq0 AGCCTTTCAACTGTATATTTACCGGTATCC
tetur01g03170 comp1711_seq0 AACACCACCAGCATTGCCATTAACATGGAC
tetur01g03170 comp1711_seq0 ATCACGCTACCCAACGGGTGTATGTCTAGG
tetur01g03170 comp1711_seq0 ATCGTTAGCTTCACCATTTCCACCGCCACC
tetur01g03170 comp1711_seq0 ATCTCGGGAAACACTGGCAATCACGCTACC
tetur01g03170 comp1711_seq0 AACCATAATTGGTCCAAGGGTTGTAAGCCT
tetur01g03170 comp1711_seq0 ATTGGTCCAAGGGTTGTAAGCCTTTCAACT
tetur01g03170 comp1711_seq0 CAATCACGCTACCCAACGGGTGTATGTCTA
tetur01g03170 comp1711_seq0 CAATGGTTTCATTGACACCTCTTTGGACGG
tetur01g03170 comp1711_seq0 CACATTAACCAATGGTTTCATTGACACCTC
tetur01g03170 comp1711_seq0 CACCACCAGCATTGCCATTAACATGGACAG
tetur01g03170 comp1711_seq0 AACGTTTAACCAGTCTGGCCGAACTAGAAG
tetur01g03170 comp1711_seq0 CAGCAGTAGCTCGTCGACGAACAGCATTAT
tetur01g03170 comp1711_seq0 CAGTAGCTCGTCGACGAACAGCATTATCAT
tetur01g03170 comp1711_seq0 CAGTCTGGCCGAACTAGAAGTTGATGATCC
tetur01g03170 comp1711_seq0 CATAATTGGTCCAAGGGTTGTAAGCCTTTC
tetur01g03170 comp1711_seq0 CATATGTAGGCTGGGTAGGGTGGTTTATGA
tetur01g03170 comp1711_seq0 CATCGTTACCATTATGAGAAGGTGGAAGTA
tetur01g03170 comp1711_seq0 CATCTCGGGAAACACTGGCAATCACGCTAC
tetur01g03170 comp1711_seq0 CCAACGGGTGTATGTCTAGGTCATCAATTT
tetur01g03170 comp1711_seq0 CCAATGGTTTCATTGACACCTCTTTGGACG
tetur01g03170 comp1711_seq0 CCAGCAGTAGCTCGTCGACGAACAGCATTA
tetur01g03170 comp1711_seq0 CCATAATTGGTCCAAGGGTTGTAAGCCTTT
tetur01g03170 comp1711_seq0 CCATCGTTACCATTATGAGAAGGTGGAAGT
tetur01g03170 comp1711_seq0 CCATCTCGGGAAACACTGGCAATCACGCTA
tetur01g03170 comp1711_seq0 CCGAACTAGAAGTTGATGATCCATCGTTAC
tetur01g03170 comp1711_seq0 CCTATGTTACCATCGTTAGCTTCACCATTT
tetur01g03170 comp1711_seq0 CCTTTCAACTGTATATTTACCGGTATCCCA
tetur01g03170 comp1711_seq0 CGAACTAGAAGTTGATGATCCATCGTTACC
tetur01g03170 comp1711_seq0 CGTGAATCAGTGTGGAAACGTTTAACCAGT
tetur01g03170 comp1711_seq0 CGTTACCATTATGAGAAGGTGGAAGTAACT
tetur01g03170 comp1711_seq0 CGTTTAACCAGTCTGGCCGAACTAGAAGTT
tetur01g03170 comp1711_seq0 CTCGTGAATCAGTGTGGAAACGTTTAACCA
tetur01g03170 comp1711_seq0 CTGGCCGAACTAGAAGTTGATGATCCATCG
tetur01g03170 comp1711_seq0 CTTCCTATGTTACCATCGTTAGCTTCACCA
tetur01g03170 comp1711_seq0 CTTCTTCCTATGTTACCATCGTTAGCTTCA
tetur01g03170 comp1711_seq0 GAAACCATAATTGGTCCAAGGGTTGTAAGC
tetur01g03170 comp1711_seq0 GAAACGTTTAACCAGTCTGGCCGAACTAGA
tetur01g03170 comp1711_seq0 GAACTAGAAGTTGATGATCCATCGTTACCA
tetur01g03170 comp1711_seq0 GAATGTTATTAGGCCTAACACCACCAGCAT
tetur01g03170 comp1711_seq0 AATCACGCTACCCAACGGGTGTATGTCTAG
tetur01g03170 comp1711_seq0 GATCCATCGTTACCATTATGAGAAGGTGGA
tetur01g03170 comp1711_seq0 GCAATGTAAATCTCTACGGTTCCGTCCTGA
tetur01g03170 comp1711_seq0 GCAGTAGCTCGTCGACGAACAGCATTATCA
tetur01g03170 comp1711_seq0 AATGGTTTCATTGACACCTCTTTGGACGGT
tetur01g03170 comp1711_seq0 GGAAACGTTTAACCAGTCTGGCCGAACTAG
tetur01g03170 comp1711_seq0 AATTGGTCCAAGGGTTGTAAGCCTTTCAAC
tetur01g03170 comp1711_seq0 GGCCGAACTAGAAGTTGATGATCCATCGTT
tetur01g03170 comp1711_seq0 GGCGAAACAAATCATTGACCCATAAAGTCC
tetur01g03170 comp1711_seq0 GGTCCAAGGGTTGTAAGCCTTTCAACTGTA
tetur01g03170 comp1711_seq0 GTACAAGGGTATATCTACCCGAGCCAATAA
tetur01g03170 comp1711_seq0 GTCCAAGGGTTGTAAGCCTTTCAACTGTAT
tetur01g03170 comp1711_seq0 GTCTGGCCGAACTAGAAGTTGATGATCCAT
tetur01g03170 comp1711_seq0 GTGGAAACGTTTAACCAGTCTGGCCGAACT
tetur01g03170 comp1711_seq0 GTTTAACCAGTCTGGCCGAACTAGAAGTTG
tetur01g03170 comp1711_seq0 TAACCAATGGTTTCATTGACACCTCTTTGG
tetur01g03170 comp1711_seq0 TAACCAGTCTGGCCGAACTAGAAGTTGATG
tetur01g03170 comp1711_seq0 TAATTGGTCCAAGGGTTGTAAGCCTTTCAA
tetur01g03170 comp1711_seq0 ACATATGTAGGCTGGGTAGGGTGGTTTATG
tetur01g03170 comp1711_seq0 TCCAAGGGTTGTAAGCCTTTCAACTGTATA
tetur01g03170 comp1711_seq0 ACCAATGGTTTCATTGACACCTCTTTGGAC
tetur01g03170 comp1711_seq0 TCGGGAAACACTGGCAATCACGCTACCCAA
tetur01g03170 comp1711_seq0 TCGTGAATCAGTGTGGAAACGTTTAACCAG
tetur01g03170 comp1711_seq0 TCGTTACCATTATGAGAAGGTGGAAGTAAC
tetur01g03170 comp1711_seq0 TCGTTAGCTTCACCATTTCCACCGCCACCA
tetur01g03170 comp1711_seq0 ACCAGCAGTAGCTCGTCGACGAACAGCATT
tetur01g03170 comp1711_seq0 ACCAGTCTGGCCGAACTAGAAGTTGATGAT
tetur01g03170 comp1711_seq0 TCTGGCCGAACTAGAAGTTGATGATCCATC
tetur01g03170 comp1711_seq0 TCTTCCTATGTTACCATCGTTAGCTTCACC
tetur01g03170 comp1711_seq0 ACCATAATTGGTCCAAGGGTTGTAAGCCTT
tetur01g03170 comp1711_seq0 TCTTCTTCCTATGTTACCATCGTTAGCTTC
tetur01g03170 comp1711_seq0 TGAAACCATAATTGGTCCAAGGGTTGTAAG
tetur01g03170 comp1711_seq0 TGCAATGTAAATCTCTACGGTTCCGTCCTG
tetur01g03170 comp1711_seq0 TGGAAACCTCCAGATTCTTATATGACCATC
tetur01g03170 comp1711_seq0 TGGAAACGTTTAACCAGTCTGGCCGAACTA
tetur01g03170 comp1711_seq0 TGGCGAAACAAATCATTGACCCATAAAGTC
tetur01g03290 comp2193_seq0 TTCTACCCACTACACCAGATTATCGTTTGA
tetur01g03290 comp2193_seq0 TTTCTAGACATCGCCAAGAATGCTCCTGAA
tetur01g03290 comp2193_seq0 AAATGCGGTCTACATTGGTAGACCTTCAAG
tetur01g03290 comp2193_seq0 AGAAACAAGCCAATAATTCCCACCCACTTC
tetur01g03290 comp2193_seq0 AGAACCGTTTCTAGACATCGCCAAGAATGC
tetur01g03290 comp2193_seq0 AGACATCGCCAAGAATGCTCCTGAATATGG
tetur01g03290 comp2193_seq0 AGCCAATAATTCCCACCCACTTCTGTATGT
tetur01g03290 comp2193_seq0 AGGCGGAAATTTAGTAAACCACCATGTATC
tetur01g03290 comp2193_seq0 ATAAACAGGATAGCTGATGAAGATGGAGGT
tetur01g03290 comp2193_seq0 AACAGGCGGAAATTTAGTAAACCACCATGT
tetur01g03290 comp2193_seq0 ATAATTCCCACCCACTTCTGTATGTCTGTC
tetur01g03290 comp2193_seq0 ATCATCTCCACCATCATGTCAAATGCGGTC
tetur01g03290 comp2193_seq0 AACATGAAGAAGAACCGTTTCTAGACATCG
tetur01g03290 comp2193_seq0 ATCTCCACCATCATGTCAAATGCGGTCTAC
tetur01g03290 comp2193_seq0 ATGCGGTCTACATTGGTAGACCTTCAAGGT
tetur01g03290 comp2193_seq0 ATGTCAAATGCGGTCTACATTGGTAGACCT
tetur01g03290 comp2193_seq0 ATTCCCACCCACTTCTGTATGTCTGTCTCT
tetur01g03290 comp2193_seq0 AACCGTTTCTAGACATCGCCAAGAATGCTC
tetur01g03290 comp2193_seq0 CAAATGCGGTCTACATTGGTAGACCTTCAA
tetur01g03290 comp2193_seq0 CAAGCCAATAATTCCCACCCACTTCTGTAT
tetur01g03290 comp2193_seq0 CAATAATTCCCACCCACTTCTGTATGTCTG
tetur01g03290 comp2193_seq0 CAATGATTGTCTTAGCGTGGTGTCCAAAGA
tetur01g03290 comp2193_seq0 CACCATCATGTCAAATGCGGTCTACATTGG
tetur01g03290 comp2193_seq0 CAGGCGGAAATTTAGTAAACCACCATGTAT
tetur01g03290 comp2193_seq0 CATCATGTCAAATGCGGTCTACATTGGTAG
tetur01g03290 comp2193_seq0 CATCTCCACCATCATGTCAAATGCGGTCTA
tetur01g03290 comp2193_seq0 CATGAAGAAGAACCGTTTCTAGACATCGCC
tetur01g03290 comp2193_seq0 CATGTCAAATGCGGTCTACATTGGTAGACC
tetur01g03290 comp2193_seq0 AAGAAACAAGCCAATAATTCCCACCCACTT
tetur01g03290 comp2193_seq0 AAGAACCGTTTCTAGACATCGCCAAGAATG
tetur01g03290 comp2193_seq0 CCAATAATTCCCACCCACTTCTGTATGTCT
tetur01g03290 comp2193_seq0 CCACCATCATGTCAAATGCGGTCTACATTG
tetur01g03290 comp2193_seq0 CCACCCACTTCTGTATGTCTGTCTCTTAAA
tetur01g03290 comp2193_seq0 CCATCATGTCAAATGCGGTCTACATTGGTA
tetur01g03290 comp2193_seq0 CCGTTTCTAGACATCGCCAAGAATGCTCCT
tetur01g03290 comp2193_seq0 CCTATTATGGCTGAAGTAATTAACAGGCGG
tetur01g03290 comp2193_seq0 AAGCCAATAATTCCCACCCACTTCTGTATG
tetur01g03290 comp2193_seq0 AAAGAAACAAGCCAATAATTCCCACCCACT
tetur01g03290 comp2193_seq0 CGGTCTACATTGGTAGACCTTCAAGGTACT
tetur01g03290 comp2193_seq0 CGTTTCTAGACATCGCCAAGAATGCTCCTG
tetur01g03290 comp2193_seq0 CTAGACATCGCCAAGAATGCTCCTGAATAT
tetur01g03290 comp2193_seq0 CTATTATGGCTGAAGTAATTAACAGGCGGA
tetur01g03290 comp2193_seq0 CTCCACCATCATGTCAAATGCGGTCTACAT
tetur01g03290 comp2193_seq0 CTGAACAATATTACCGTGGAGCAAGAATTC
tetur01g03290 comp2193_seq0 CTGAATCATCTCCACCATCATGTCAAATGC
tetur01g03290 comp2193_seq0 GAAACAAGCCAATAATTCCCACCCACTTCT
tetur01g03290 comp2193_seq0 AATAATTCCCACCCACTTCTGTATGTCTGT
tetur01g03290 comp2193_seq0 GAACCGTTTCTAGACATCGCCAAGAATGCT
tetur01g03290 comp2193_seq0 GAATCATCTCCACCATCATGTCAAATGCGG
tetur01g03290 comp2193_seq0 GACATCGCCAAGAATGCTCCTGAATATGGT
tetur01g03290 comp2193_seq0 AATCATCTCCACCATCATGTCAAATGCGGT
tetur01g03290 comp2193_seq0 GATAAACAGGATAGCTGATGAAGATGGAGG
tetur01g03290 comp2193_seq0 AATGCGGTCTACATTGGTAGACCTTCAAGG
tetur01g03290 comp2193_seq0 GCATACCCACAAATGGATAAAGATTTAGCC
tetur01g03290 comp2193_seq0 GCCAATAATTCCCACCCACTTCTGTATGTC
tetur01g03290 comp2193_seq0 GCGGTCTACATTGGTAGACCTTCAAGGTAC
tetur01g03290 comp2193_seq0 GCTGAACAATATTACCGTGGAGCAAGAATT
tetur01g03290 comp2193_seq0 AATTCCCACCCACTTCTGTATGTCTGTCTC
tetur01g03290 comp2193_seq0 GGCATACCCACAAATGGATAAAGATTTAGC
tetur01g03290 comp2193_seq0 GGCGGAAATTTAGTAAACCACCATGTATCT
tetur01g03290 comp2193_seq0 GGCTGAAGTAATTAACAGGCGGAAATTTAG
tetur01g03290 comp2193_seq0 GGTAAGAATGTCCCTCGTCAGGTGTTACCC
tetur01g03290 comp2193_seq0 GGTTGGTTTATGCTGAACAATATTACCGTG
tetur01g03290 comp2193_seq0 GTCAAATGCGGTCTACATTGGTAGACCTTC
tetur01g03290 comp2193_seq0 GTTGGTTTATGCTGAACAATATTACCGTGG
tetur01g03290 comp2193_seq0 GTTTCTAGACATCGCCAAGAATGCTCCTGA
tetur01g03290 comp2193_seq0 TAACAGGCGGAAATTTAGTAAACCACCATG
tetur01g03290 comp2193_seq0 TAGACATCGCCAAGAATGCTCCTGAATATG
tetur01g03290 comp2193_seq0 ACATGAAGAAGAACCGTTTCTAGACATCGC
tetur01g03290 comp2193_seq0 TCAAATGCGGTCTACATTGGTAGACCTTCA
tetur01g03290 comp2193_seq0 TCATGTCAAATGCGGTCTACATTGGTAGAC
tetur01g03290 comp2193_seq0 TCCCACCCACTTCTGTATGTCTGTCTCTTA
tetur01g03290 comp2193_seq0 TCCTATTATGGCTGAAGTAATTAACAGGCG
tetur01g03290 comp2193_seq0 TCTAGACATCGCCAAGAATGCTCCTGAATA
tetur01g03290 comp2193_seq0 TCTCCACCATCATGTCAAATGCGGTCTACA
tetur01g03290 comp2193_seq0 TCTGAATCATCTCCACCATCATGTCAAATG
tetur01g03290 comp2193_seq0 ACCATCATGTCAAATGCGGTCTACATTGGT
tetur01g03290 comp2193_seq0 TGAATCATCTCCACCATCATGTCAAATGCG
tetur01g03290 comp2193_seq0 TGATAAACAGGATAGCTGATGAAGATGGAG
tetur01g03290 comp2193_seq0 TGCGGTCTACATTGGTAGACCTTCAAGGTA
tetur01g03290 comp2193_seq0 TGGTAAGAATGTCCCTCGTCAGGTGTTACC
tetur01g03290 comp2193_seq0 TGGTAGACCTTCAAGGTACTATGGTAAACG
tetur01g03290 comp2193_seq0 ACCGTTTCTAGACATCGCCAAGAATGCTCC
tetur01g03920 comp4702_seq0 TTCCGATGAACAACCAGTCATCTTCATAAC
tetur01g03920 comp4702_seq0 ACTTTCCCATAGACACCAGCAAAGTCATTG
tetur01g03920 comp4702_seq0 AGACACCAGCAAAGTCATTGGTAATTAGAC
tetur01g03920 comp4702_seq0 AGACTCGGAAGATTCCTTAATTGGAGCAGG
tetur01g03920 comp4702_seq0 AGGGTTGAAACTGAATTAGCGATGAACTTG
tetur01g03920 comp4702_seq0 AGTATCAGTCATTCTGAACAAACTGACAGG
tetur01g03920 comp4702_seq0 ATTAGCGATGAACTTGGACATTTAGCTTGG
tetur01g03920 comp4702_seq0 CAATCAACTGGACCAATCGAGATTGATGAT
tetur01g03920 comp4702_seq0 CAGTCATTCTGAACAAACTGACAGGTAACA
tetur01g03920 comp4702_seq0 CCAATCAACTGGACCAATCGAGATTGATGA
tetur01g03920 comp4702_seq0 CCTCTTAAAGGGTTGAAACTGAATTAGCGA
tetur01g03920 comp4702_seq0 CGAAGTATCAGTCATTCTGAACAAACTGAC
tetur01g03920 comp4702_seq0 CGATGAACTTGGACATTTAGCTTGGAGAAA
tetur01g03920 comp4702_seq0 CTACTTTCCCATAGACACCAGCAAAGTCAT
tetur01g03920 comp4702_seq0 CTGAATTAGCGATGAACTTGGACATTTAGC
tetur01g03920 comp4702_seq0 CTTCCGATGAACAACCAGTCATCTTCATAA
tetur01g03920 comp4702_seq0 CTTCTTCCGATGAACAACCAGTCATCTTCA
tetur01g03920 comp4702_seq0 CTTTCCCATAGACACCAGCAAAGTCATTGG
tetur01g03920 comp4702_seq0 GACTCGGAAGATTCCTTAATTGGAGCAGGT
tetur01g03920 comp4702_seq0 GAGACTCGGAAGATTCCTTAATTGGAGCAG
tetur01g03920 comp4702_seq0 GATGAACTTGGACATTTAGCTTGGAGAAAG
tetur01g03920 comp4702_seq0 GCGATGAACTTGGACATTTAGCTTGGAGAA
tetur01g03920 comp4702_seq0 GGGTTGAAACTGAATTAGCGATGAACTTGG
tetur01g03920 comp4702_seq0 GGTTGAAACTGAATTAGCGATGAACTTGGA
tetur01g03920 comp4702_seq0 GTATCAGTCATTCTGAACAAACTGACAGGT
tetur01g03920 comp4702_seq0 TAGCGATGAACTTGGACATTTAGCTTGGAG
tetur01g03920 comp4702_seq0 TCAGTCATTCTGAACAAACTGACAGGTAAC
tetur01g03920 comp4702_seq0 ACCAATCAACTGGACCAATCGAGATTGATG
tetur01g03920 comp4702_seq0 TCCGATGAACAACCAGTCATCTTCATAACA
tetur01g03920 comp4702_seq0 TCCTCTTAAAGGGTTGAAACTGAATTAGCG
tetur01g03920 comp4702_seq0 TCTTCCGATGAACAACCAGTCATCTTCATA
tetur01g03920 comp4702_seq0 TCTTCTTCCGATGAACAACCAGTCATCTTC
tetur01g03920 comp4702_seq0 TTAGCGATGAACTTGGACATTTAGCTTGGA
tetur01g03930 comp1805_seq0 TTCCGGCTAATTAGTTGGCAAGAAATGAAG
tetur01g03930 comp1805_seq0 TTGCCCGTATTGCTTCAAAGTGTTTACCAG
tetur01g03930 comp1805_seq0 TTGCTTCAAAGTGTTTACCAGATGAGCACA
tetur01g03930 comp1805_seq0 TTGGCAAGAAATGAAGTACTCCCTTGACCA
tetur01g03930 comp1805_seq0 TTGTCCTTCCGGCTAATTAGTTGGCAAGAA
tetur01g03930 comp1805_seq0 AAATGAAGTACTCCCTTGACCAACAGTAAC
tetur01g03930 comp1805_seq0 ACTTGTCCTTCCGGCTAATTAGTTGGCAAG
tetur01g03930 comp1805_seq0 AGATCTTTGGTCATCGGATCACCGGAGGTT
tetur01g03930 comp1805_seq0 AGGTTGCGGATGCTTGTGATAACACTTGAT
tetur01g03930 comp1805_seq0 AGTGAGGTTGCGGATGCTTGTGATAACACT
tetur01g03930 comp1805_seq0 AGTTGGCAAGAAATGAAGTACTCCCTTGAC
tetur01g03930 comp1805_seq0 ATTGCTTCAAAGTGTTTACCAGATGAGCAC
tetur01g03930 comp1805_seq0 CAAGAAATGAAGTACTCCCTTGACCAACAG
tetur01g03930 comp1805_seq0 CAAGTGAGGTTGCGGATGCTTGTGATAACA
tetur01g03930 comp1805_seq0 CATAATTGGAAGTTGATAGGACCTTCAACC
tetur01g03930 comp1805_seq0 CATCAAGTGAGGTTGCGGATGCTTGTGATA
tetur01g03930 comp1805_seq0 CCCGTATTGCTTCAAAGTGTTTACCAGATG
tetur01g03930 comp1805_seq0 CCGGCTAATTAGTTGGCAAGAAATGAAGTA
tetur01g03930 comp1805_seq0 CCGTATTGCTTCAAAGTGTTTACCAGATGA
tetur01g03930 comp1805_seq0 CCTTCCGGCTAATTAGTTGGCAAGAAATGA
tetur01g03930 comp1805_seq0 AAGCCAGATCTTTGGTCATCGGATCACCGG
tetur01g03930 comp1805_seq0 CGGCTAATTAGTTGGCAAGAAATGAAGTAC
tetur01g03930 comp1805_seq0 CGTATTGCTTCAAAGTGTTTACCAGATGAG
tetur01g03930 comp1805_seq0 CGTTAACTTGTCCTTCCGGCTAATTAGTTG
tetur01g03930 comp1805_seq0 AAGTGAGGTTGCGGATGCTTGTGATAACAC
tetur01g03930 comp1805_seq0 CTTCCGGCTAATTAGTTGGCAAGAAATGAA
tetur01g03930 comp1805_seq0 CTTGTCCTTCCGGCTAATTAGTTGGCAAGA
tetur01g03930 comp1805_seq0 GAAATGAAGTACTCCCTTGACCAACAGTAA
tetur01g03930 comp1805_seq0 GAAGTACTCCCTTGACCAACAGTAACAATT
tetur01g03930 comp1805_seq0 GAAGTTGATAGGACCTTCAACCCTTATTCA
tetur01g03930 comp1805_seq0 GATCTTTGGTCATCGGATCACCGGAGGTTT
tetur01g03930 comp1805_seq0 GCAAGAAATGAAGTACTCCCTTGACCAACA
tetur01g03930 comp1805_seq0 GCCCGTATTGCTTCAAAGTGTTTACCAGAT
tetur01g03930 comp1805_seq0 GGAAGTTGATAGGACCTTCAACCCTTATTC
tetur01g03930 comp1805_seq0 AATTGCCCGTATTGCTTCAAAGTGTTTACC
tetur01g03930 comp1805_seq0 GGCAAGAAATGAAGTACTCCCTTGACCAAC
tetur01g03930 comp1805_seq0 GGTTGCGGATGCTTGTGATAACACTTGATC
tetur01g03930 comp1805_seq0 GTATTGCTTCAAAGTGTTTACCAGATGAGC
tetur01g03930 comp1805_seq0 GTCATCGGATCACCGGAGGTTTGAGGTTGA
tetur01g03930 comp1805_seq0 GTCCTTCCGGCTAATTAGTTGGCAAGAAAT
tetur01g03930 comp1805_seq0 GTTAACTTGTCCTTCCGGCTAATTAGTTGG
tetur01g03930 comp1805_seq0 GTTCGTTAACTTGTCCTTCCGGCTAATTAG
tetur01g03930 comp1805_seq0 GTTGCGGATGCTTGTGATAACACTTGATCA
tetur01g03930 comp1805_seq0 GTTGGCAAGAAATGAAGTACTCCCTTGACC
tetur01g03930 comp1805_seq0 TAACTTGTCCTTCCGGCTAATTAGTTGGCA
tetur01g03930 comp1805_seq0 TAGTTGGCAAGAAATGAAGTACTCCCTTGA
tetur01g03930 comp1805_seq0 TCAAGTGAGGTTGCGGATGCTTGTGATAAC
tetur01g03930 comp1805_seq0 TCCTTCCGGCTAATTAGTTGGCAAGAAATG
tetur01g03930 comp1805_seq0 TGCCCGTATTGCTTCAAAGTGTTTACCAGA
tetur01g03930 comp1805_seq0 TGGCAAGAAATGAAGTACTCCCTTGACCAA
tetur01g03930 comp1805_seq0 TGTCCTTCCGGCTAATTAGTTGGCAAGAAA
tetur01g03930 comp1805_seq0 TGTTCGTTAACTTGTCCTTCCGGCTAATTA
tetur01g03930 comp1805_seq0 TTAGTTGGCAAGAAATGAAGTACTCCCTTG
tetur01g04530 comp564_seq0 TTCAGAATCAAGATCTCCAGTGAGTTCTGA
tetur01g04530 comp564_seq0 TTCCCTATTGCTCCAGTCGGTGCTATCAAA
tetur01g04530 comp564_seq0 TTCGAAGGAAAGGTTCGTTTGGAAAGGTTG
tetur01g04530 comp564_seq0 TTCTCCTGTAAGTCCAGTGACGAGCCATGG
tetur01g04530 comp564_seq0 TTCTGAATCTGGGCCACTGTTATCAACCCG
tetur01g04530 comp564_seq0 TTGCGAGTATGACTTATTGTGGGTATGTAG
tetur01g04530 comp564_seq0 TTGCTCAAAGCTCGATAAACGCTGAGTAAA
tetur01g04530 comp564_seq0 TTGGAGTTGCTGCTATTTGCAATGGTGGTG
tetur01g04530 comp564_seq0 TTGGCTGTAACGGTTAACATGGCTGAGTAA
tetur01g04530 comp564_seq0 TTGTAGGTTCATCTACTACTTTCCCTGCCA
tetur01g04530 comp564_seq0 TTTAATGAGAGCTGAGACCGCTAAGGAGCA
tetur01g04530 comp564_seq0 TTTCCCTATTGCTCCAGTCGGTGCTATCAA
tetur01g04530 comp564_seq0 TTTGGTTGCTCAAAGCTCGATAAACGCTGA
tetur01g04530 comp564_seq0 ACTATGGACATGCACAGTTGTATGATGCCC
tetur01g04530 comp564_seq0 ACTCTCAAATCTGGTGAATTTGGAGTTGCT
tetur01g04530 comp564_seq0 ACTGAAAGATGCTGAGATTCTCCTGTAAGT
tetur01g04530 comp564_seq0 ACTTATGCTCGCCTCTGGCCTATTGACACT
tetur01g04530 comp564_seq0 AGAATCAAGATCTCCAGTGAGTTCTGAATC
tetur01g04530 comp564_seq0 AGACCGCTAAGGAGCATGGTTTGAAACCAT
tetur01g04530 comp564_seq0 AGAGCTGAGACCGCTAAGGAGCATGGTTTG
tetur01g04530 comp564_seq0 AGAGGTGATGCCAACTATGGACATGCACAG
tetur01g04530 comp564_seq0 AGATCGGTCAGACAATTGAGTAATGTTGCT
tetur01g04530 comp564_seq0 AGATGCTGAGATTCTCCTGTAAGTCCAGTG
tetur01g04530 comp564_seq0 AGATGGTCATGAAAGGCCATTGGTAAGTTG
tetur01g04530 comp564_seq0 AGCCTTCAGTGTTGTACCTTTGGCTCATAT
tetur01g04530 comp564_seq0 AGGCCACTTCAGCATATGGGTTTAAGCATT
tetur01g04530 comp564_seq0 AGGCCATTGGTAAGTTGTAGGTTCATCTAC
tetur01g04530 comp564_seq0 AGGTGATGCCAACTATGGACATGCACAGTT
tetur01g04530 comp564_seq0 AGGTTCATCTACTACTTTCCCTGCCATCAT
tetur01g04530 comp564_seq0 AGTAATGTTGCTGCTGCTTCTGGTTCCGAT
tetur01g04530 comp564_seq0 AGTGACGAGCCATGGCCAGTAACATATGAT
tetur01g04530 comp564_seq0 AGTGAGTGTTCGATGATCTTCGGCAATAAT
tetur01g04530 comp564_seq0 AGTGAGTTCTGAATCTGGGCCACTGTTATC
tetur01g04530 comp564_seq0 AGTGTTCCAAAGAAGGCACTGGTTAATGGC
tetur01g04530 comp564_seq0 AGTTACGGCTTACGGTCTTCTCCAATGAAT
tetur01g04530 comp564_seq0 AGTTCTGAATCTGGGCCACTGTTATCAACC
tetur01g04530 comp564_seq0 ATAGTGGGTGAAGCACTGTTTAGTAGCTCT
tetur01g04530 comp564_seq0 AACATACCCTGATTCCAATTCACTTCGGAT
tetur01g04530 comp564_seq0 ATCAAGATCTCCAGTGAGTTCTGAATCTGG
tetur01g04530 comp564_seq0 ATCAGTTACGGCTTACGGTCTTCTCCAATG
tetur01g04530 comp564_seq0 ATCAGTTTCAATCTCACCATGAACATACCC
tetur01g04530 comp564_seq0 ATCCAGAATAGTGAGTGTTCGATGATCTTC
tetur01g04530 comp564_seq0 ATCGGTCAGACAATTGAGTAATGTTGCTGC
tetur01g04530 comp564_seq0 ATCTCCAGTGAGTTCTGAATCTGGGCCACT
tetur01g04530 comp564_seq0 ATCTGAGACCCTTAAGGTTGGCTGTAACGG
tetur01g04530 comp564_seq0 ATGAGAGCTGAGACCGCTAAGGAGCATGGT
tetur01g04530 comp564_seq0 ATGCACAGTTGTATGATGCCCTTCTTTCTG
tetur01g04530 comp564_seq0 ATGCCAACTATGGACATGCACAGTTGTATG
tetur01g04530 comp564_seq0 ATGCTGAGATTCTCCTGTAAGTCCAGTGAC
tetur01g04530 comp564_seq0 ATGCTTGTCCAAGCTGTTTAATCTAATGCC
tetur01g04530 comp564_seq0 ATGGACATGCACAGTTGTATGATGCCCTTC
tetur01g04530 comp564_seq0 ATGGGTTTAAGCATTCATCTTGACAACGAG
tetur01g04530 comp564_seq0 ATGTTGCGAGTATGACTTATTGTGGGTATG
tetur01g04530 comp564_seq0 ATGTTGCTGCTGCTTCTGGTTCCGATGTTG
tetur01g04530 comp564_seq0 ATTCTCCTGTAAGTCCAGTGACGAGCCATG
tetur01g04530 comp564_seq0 ATTTGGAGTTGCTGCTATTTGCAATGGTGG
tetur01g04530 comp564_seq0 CAAGATCTCCAGTGAGTTCTGAATCTGGGC
tetur01g04530 comp564_seq0 CAAGTTCTAAACTTGACCGAGTGAGTGAAA
tetur01g04530 comp564_seq0 CAATGGGTGAAATCATCCAACAATCATAGG
tetur01g04530 comp564_seq0 CACAGTTGTATGATGCCCTTCTTTCTGATG
tetur01g04530 comp564_seq0 CACTTATGCTCGCCTCTGGCCTATTGACAC
tetur01g04530 comp564_seq0 CAGAATAGTGAGTGTTCGATGATCTTCGGC
tetur01g04530 comp564_seq0 CAGAATCAAGATCTCCAGTGAGTTCTGAAT
tetur01g04530 comp564_seq0 AACTGAAAGATGCTGAGATTCTCCTGTAAG
tetur01g04530 comp564_seq0 CAGTCAACAAGTTATGCGCTTCTGGTATGA
tetur01g04530 comp564_seq0 CAGTGACGAGCCATGGCCAGTAACATATGA
tetur01g04530 comp564_seq0 CAGTGAGTTCTGAATCTGGGCCACTGTTAT
tetur01g04530 comp564_seq0 CAGTTACGGCTTACGGTCTTCTCCAATGAA
tetur01g04530 comp564_seq0 CAGTTGCTTTGGGTCACCCTGTTGCTGCTT
tetur01g04530 comp564_seq0 CATACCCTGATTCCAATTCACTTCGGATTC
tetur01g04530 comp564_seq0 CATCAGTTTCAATCTCACCATGAACATACC
tetur01g04530 comp564_seq0 CATCTACAGTCAACAAGTTATGCGCTTCTG
tetur01g04530 comp564_seq0 CATCTACTACTTTCCCTGCCATCATTTGAA
tetur01g04530 comp564_seq0 CATGAAAGGCCATTGGTAAGTTGTAGGTTC
tetur01g04530 comp564_seq0 CATGCACAGTTGTATGATGCCCTTCTTTCT
tetur01g04530 comp564_seq0 CCAACAATCATAGGTAACGAAGAAGTTCAC
tetur01g04530 comp564_seq0 CCAGAATAGTGAGTGTTCGATGATCTTCGG
tetur01g04530 comp564_seq0 CCAGTGAGTTCTGAATCTGGGCCACTGTTA
tetur01g04530 comp564_seq0 CCATCAGTTTCAATCTCACCATGAACATAC
tetur01g04530 comp564_seq0 AAGATCTCCAGTGAGTTCTGAATCTGGGCC
tetur01g04530 comp564_seq0 AAGATGCTGAGATTCTCCTGTAAGTCCAGT
tetur01g04530 comp564_seq0 AAGATGGTCATGAAAGGCCATTGGTAAGTT
tetur01g04530 comp564_seq0 CCTCTGGCCTATTGACACTGAAACAAGCTA
tetur01g04530 comp564_seq0 CCTTCAACTACGGTTACATCTACAGTCAAC
tetur01g04530 comp564_seq0 CGAAGGAAAGGTTCGTTTGGAAAGGTTGAT
tetur01g04530 comp564_seq0 CGCCTCTGGCCTATTGACACTGAAACAAGC
tetur01g04530 comp564_seq0 CGGTCAGACAATTGAGTAATGTTGCTGCTG
tetur01g04530 comp564_seq0 CTACAGTCAACAAGTTATGCGCTTCTGGTA
tetur01g04530 comp564_seq0 CTACTACTTTCCCTGCCATCATTTGAATCA
tetur01g04530 comp564_seq0 CTATGGACATGCACAGTTGTATGATGCCCT
tetur01g04530 comp564_seq0 CTCAAAGCTCGATAAACGCTGAGTAAAGTT
tetur01g04530 comp564_seq0 CTCAAATCTGGTGAATTTGGAGTTGCTGCT
tetur01g04530 comp564_seq0 CTCACTGTCACAATTAAGTGCTGCCCAGAT
tetur01g04530 comp564_seq0 CTCCAGTGAGTTCTGAATCTGGGCCACTGT
tetur01g04530 comp564_seq0 CTCTCAAATCTGGTGAATTTGGAGTTGCTG
tetur01g04530 comp564_seq0 CTCTGGCCTATTGACACTGAAACAAGCTAA
tetur01g04530 comp564_seq0 CTGAAAGATGCTGAGATTCTCCTGTAAGTC
tetur01g04530 comp564_seq0 CTGAATCTGGGCCACTGTTATCAACCCGTT
tetur01g04530 comp564_seq0 CTGAGACCCTTAAGGTTGGCTGTAACGGTT
tetur01g04530 comp564_seq0 CTGAGACCGCTAAGGAGCATGGTTTGAAAC
tetur01g04530 comp564_seq0 CTGAGATTCTCCTGTAAGTCCAGTGACGAG
tetur01g04530 comp564_seq0 CTGGCCTATTGACACTGAAACAAGCTAACA
tetur01g04530 comp564_seq0 CTGGTTCCGATGTTGTTGTTGTTTCAGCTC
tetur01g04530 comp564_seq0 AAGTCACTTATGCTCGCCTCTGGCCTATTG
tetur01g04530 comp564_seq0 CTTATGCTCGCCTCTGGCCTATTGACACTG
tetur01g04530 comp564_seq0 AAAGAGGTGATGCCAACTATGGACATGCAC
tetur01g04530 comp564_seq0 CTTCGGATTCAGGAAGATTCATATCAACAG
tetur01g04530 comp564_seq0 CTTCTGGTATGAAGTCACTTATGCTCGCCT
tetur01g04530 comp564_seq0 AAGTGTTCCAAAGAAGGCACTGGTTAATGG
tetur01g04530 comp564_seq0 GAAAGGCCATTGGTAAGTTGTAGGTTCATC
tetur01g04530 comp564_seq0 GAACATACCCTGATTCCAATTCACTTCGGA
tetur01g04530 comp564_seq0 AAAGATGCTGAGATTCTCCTGTAAGTCCAG
tetur01g04530 comp564_seq0 GAACTGAAAGATGCTGAGATTCTCCTGTAA
tetur01g04530 comp564_seq0 GAAGCACTGTTTAGTAGCTCTCGATCCTTT
tetur01g04530 comp564_seq0 GAAGCCTTCAGTGTTGTACCTTTGGCTCAT
tetur01g04530 comp564_seq0 GAAGGAAAGGTTCGTTTGGAAAGGTTGATT
tetur01g04530 comp564_seq0 AAAGATGGTCATGAAAGGCCATTGGTAAGT
tetur01g04530 comp564_seq0 GAAGTCACTTATGCTCGCCTCTGGCCTATT
tetur01g04530 comp564_seq0 AATAGTGGGTGAAGCACTGTTTAGTAGCTC
tetur01g04530 comp564_seq0 GAATAGTGAGTGTTCGATGATCTTCGGCAA
tetur01g04530 comp564_seq0 GAATCAAGATCTCCAGTGAGTTCTGAATCT
tetur01g04530 comp564_seq0 GAATCCAGAATAGTGAGTGTTCGATGATCT
tetur01g04530 comp564_seq0 GACACTGAAACAAGCTAACATCATGATAGC
tetur01g04530 comp564_seq0 GACATGCACAGTTGTATGATGCCCTTCTTT
tetur01g04530 comp564_seq0 AATCAAGATCTCCAGTGAGTTCTGAATCTG
tetur01g04530 comp564_seq0 GAGACCCTTAAGGTTGGCTGTAACGGTTAA
tetur01g04530 comp564_seq0 GAGACCGCTAAGGAGCATGGTTTGAAACCA
tetur01g04530 comp564_seq0 GAGCTGAGACCGCTAAGGAGCATGGTTTGA
tetur01g04530 comp564_seq0 GAGGTGATGCCAACTATGGACATGCACAGT
tetur01g04530 comp564_seq0 GAGTAATGTTGCTGCTGCTTCTGGTTCCGA
tetur01g04530 comp564_seq0 GAGTGTTCGATGATCTTCGGCAATAATCTC
tetur01g04530 comp564_seq0 GAGTTCTGAATCTGGGCCACTGTTATCAAC
tetur01g04530 comp564_seq0 GAGTTGCTGCTATTTGCAATGGTGGTGGTG
tetur01g04530 comp564_seq0 GATCGGTCAGACAATTGAGTAATGTTGCTG
tetur01g04530 comp564_seq0 GATCTCCAGTGAGTTCTGAATCTGGGCCAC
tetur01g04530 comp564_seq0 GATGCCAACTATGGACATGCACAGTTGTAT
tetur01g04530 comp564_seq0 GATGCTGAGATTCTCCTGTAAGTCCAGTGA
tetur01g04530 comp564_seq0 GATGGTCATGAAAGGCCATTGGTAAGTTGT
tetur01g04530 comp564_seq0 GATGTTGCGAGTATGACTTATTGTGGGTAT
tetur01g04530 comp564_seq0 AATGAGAGCTGAGACCGCTAAGGAGCATGG
tetur01g04530 comp564_seq0 GCACAGTTGTATGATGCCCTTCTTTCTGAT
tetur01g04530 comp564_seq0 GCCAACTATGGACATGCACAGTTGTATGAT
tetur01g04530 comp564_seq0 GCCTATTGACACTGAAACAAGCTAACATCA
tetur01g04530 comp564_seq0 GCCTCTGGCCTATTGACACTGAAACAAGCT
tetur01g04530 comp564_seq0 GCTCAAAGCTCGATAAACGCTGAGTAAAGT
tetur01g04530 comp564_seq0 GCTCACTGTCACAATTAAGTGCTGCCCAGA
tetur01g04530 comp564_seq0 AATGTTGCTGCTGCTTCTGGTTCCGATGTT
tetur01g04530 comp564_seq0 GCTGAGACCGCTAAGGAGCATGGTTTGAAA
tetur01g04530 comp564_seq0 GCTGAGATTCTCCTGTAAGTCCAGTGACGA
tetur01g04530 comp564_seq0 GCTGTAACGGTTAACATGGCTGAGTAAATT
tetur01g04530 comp564_seq0 GGACATGCACAGTTGTATGATGCCCTTCTT
tetur01g04530 comp564_seq0 GGAGTTGCTGCTATTTGCAATGGTGGTGGT
tetur01g04530 comp564_seq0 GGCCATTGGTAAGTTGTAGGTTCATCTACT
tetur01g04530 comp564_seq0 GGCCTATTGACACTGAAACAAGCTAACATC
tetur01g04530 comp564_seq0 AATTTGGAGTTGCTGCTATTTGCAATGGTG
tetur01g04530 comp564_seq0 GGGTGAAATCATCCAACAATCATAGGTAAC
tetur01g04530 comp564_seq0 GGTCAGACAATTGAGTAATGTTGCTGCTGC
tetur01g04530 comp564_seq0 GGTCATGAAAGGCCATTGGTAAGTTGTAGG
tetur01g04530 comp564_seq0 GGTGAAATCATCCAACAATCATAGGTAACG
tetur01g04530 comp564_seq0 GGTGATGCCAACTATGGACATGCACAGTTG
tetur01g04530 comp564_seq0 GGTTCATCTACTACTTTCCCTGCCATCATT
tetur01g04530 comp564_seq0 GGTTCCGATGTTGTTGTTGTTTCAGCTCTT
tetur01g04530 comp564_seq0 GGTTTGTCGAGTCGGGACCTTCTTCATTAA
tetur01g04530 comp564_seq0 AAAGGCCATTGGTAAGTTGTAGGTTCATCT
tetur01g04530 comp564_seq0 GTAATGTTGCTGCTGCTTCTGGTTCCGATG
tetur01g04530 comp564_seq0 GTAGGTTCATCTACTACTTTCCCTGCCATC
tetur01g04530 comp564_seq0 GTATCTGAGACCCTTAAGGTTGGCTGTAAC
tetur01g04530 comp564_seq0 GTCAACAAGTTATGCGCTTCTGGTATGAAG
tetur01g04530 comp564_seq0 GTCACTTATGCTCGCCTCTGGCCTATTGAC
tetur01g04530 comp564_seq0 GTCAGACAATTGAGTAATGTTGCTGCTGCT
tetur01g04530 comp564_seq0 GTCATGAAAGGCCATTGGTAAGTTGTAGGT
tetur01g04530 comp564_seq0 GTGAGTGTTCGATGATCTTCGGCAATAATC
tetur01g04530 comp564_seq0 GTGAGTTCTGAATCTGGGCCACTGTTATCA
tetur01g04530 comp564_seq0 GTGATGCCAACTATGGACATGCACAGTTGT
tetur01g04530 comp564_seq0 ACACTGAAACAAGCTAACATCATGATAGCC
tetur01g04530 comp564_seq0 GTGTTCCAAAGAAGGCACTGGTTAATGGCC
tetur01g04530 comp564_seq0 GTTACGGCTTACGGTCTTCTCCAATGAATA
tetur01g04530 comp564_seq0 GTTCATCTACTACTTTCCCTGCCATCATTT
tetur01g04530 comp564_seq0 GTTCCGATGTTGTTGTTGTTTCAGCTCTTC
tetur01g04530 comp564_seq0 GTTCTGAATCTGGGCCACTGTTATCAACCC
tetur01g04530 comp564_seq0 GTTGCGAGTATGACTTATTGTGGGTATGTA
tetur01g04530 comp564_seq0 GTTGCTCAAAGCTCGATAAACGCTGAGTAA
tetur01g04530 comp564_seq0 GTTGTAGGTTCATCTACTACTTTCCCTGCC
tetur01g04530 comp564_seq0 GTTTCAGAATCAAGATCTCCAGTGAGTTCT
tetur01g04530 comp564_seq0 ACAGTCAACAAGTTATGCGCTTCTGGTATG
tetur01g04530 comp564_seq0 TAATGAGAGCTGAGACCGCTAAGGAGCATG
tetur01g04530 comp564_seq0 ACATACCCTGATTCCAATTCACTTCGGATT
tetur01g04530 comp564_seq0 TACATCTACAGTCAACAAGTTATGCGCTTC
tetur01g04530 comp564_seq0 TACGGCTTACGGTCTTCTCCAATGAATAAG
tetur01g04530 comp564_seq0 TACTCTCAAATCTGGTGAATTTGGAGTTGC
tetur01g04530 comp564_seq0 TAGATCGGTCAGACAATTGAGTAATGTTGC
tetur01g04530 comp564_seq0 ACATCTACAGTCAACAAGTTATGCGCTTCT
tetur01g04530 comp564_seq0 TAGGTTCATCTACTACTTTCCCTGCCATCA
tetur01g04530 comp564_seq0 TAGTGAGTGTTCGATGATCTTCGGCAATAA
tetur01g04530 comp564_seq0 TAGTGGGTGAAGCACTGTTTAGTAGCTCTC
tetur01g04530 comp564_seq0 ACATGCACAGTTGTATGATGCCCTTCTTTC
tetur01g04530 comp564_seq0 TATCTGAGACCCTTAAGGTTGGCTGTAACG
tetur01g04530 comp564_seq0 TATGCTCGCCTCTGGCCTATTGACACTGAA
tetur01g04530 comp564_seq0 TCAAATCTGGTGAATTTGGAGTTGCTGCTA
tetur01g04530 comp564_seq0 TCAAGATCTCCAGTGAGTTCTGAATCTGGG
tetur01g04530 comp564_seq0 TCACTGTCACAATTAAGTGCTGCCCAGATG
tetur01g04530 comp564_seq0 TCACTTATGCTCGCCTCTGGCCTATTGACA
tetur01g04530 comp564_seq0 TCAGAATCAAGATCTCCAGTGAGTTCTGAA
tetur01g04530 comp564_seq0 TCAGTTACGGCTTACGGTCTTCTCCAATGA
tetur01g04530 comp564_seq0 TCATCTACTACTTTCCCTGCCATCATTTGA
tetur01g04530 comp564_seq0 TCCAGAATAGTGAGTGTTCGATGATCTTCG
tetur01g04530 comp564_seq0 TCCTTCAACTACGGTTACATCTACAGTCAA
tetur01g04530 comp564_seq0 TCGAAGGAAAGGTTCGTTTGGAAAGGTTGA
tetur01g04530 comp564_seq0 AAAGTGTTCCAAAGAAGGCACTGGTTAATG
tetur01g04530 comp564_seq0 TCGCCTCTGGCCTATTGACACTGAAACAAG
tetur01g04530 comp564_seq0 TCTACTACTTTCCCTGCCATCATTTGAATC
tetur01g04530 comp564_seq0 TCTCAAATCTGGTGAATTTGGAGTTGCTGC
tetur01g04530 comp564_seq0 TCTCCAGTGAGTTCTGAATCTGGGCCACTG
tetur01g04530 comp564_seq0 TCTGGCCTATTGACACTGAAACAAGCTAAC
tetur01g04530 comp564_seq0 TGAACATACCCTGATTCCAATTCACTTCGG
tetur01g04530 comp564_seq0 TGAAGCCTTCAGTGTTGTACCTTTGGCTCA
tetur01g04530 comp564_seq0 TGAATCCAGAATAGTGAGTGTTCGATGATC
tetur01g04530 comp564_seq0 TGAGACCCTTAAGGTTGGCTGTAACGGTTA
tetur01g04530 comp564_seq0 TGAGACCGCTAAGGAGCATGGTTTGAAACC
tetur01g04530 comp564_seq0 TGAGATTCTCCTGTAAGTCCAGTGACGAGC
tetur01g04530 comp564_seq0 TGAGTTCTGAATCTGGGCCACTGTTATCAA
tetur01g04530 comp564_seq0 TGATGCCAACTATGGACATGCACAGTTGTA
tetur01g04530 comp564_seq0 TGATGTTGCGAGTATGACTTATTGTGGGTA
tetur01g04530 comp564_seq0 TGCACAGTTGTATGATGCCCTTCTTTCTGA
tetur01g04530 comp564_seq0 TGCCAACTATGGACATGCACAGTTGTATGA
tetur01g04530 comp564_seq0 TGCTCAAAGCTCGATAAACGCTGAGTAAAG
tetur01g04530 comp564_seq0 TGCTGAGATTCTCCTGTAAGTCCAGTGACG
tetur01g04530 comp564_seq0 TGGAGTTGCTGCTATTTGCAATGGTGGTGG
tetur01g04530 comp564_seq0 TGGCTGTAACGGTTAACATGGCTGAGTAAA
tetur01g04530 comp564_seq0 TGGTCATGAAAGGCCATTGGTAAGTTGTAG
tetur01g04530 comp564_seq0 TGTATCTGAGACCCTTAAGGTTGGCTGTAA
tetur01g04530 comp564_seq0 AAATAGTGGGTGAAGCACTGTTTAGTAGCT
tetur01g04530 comp564_seq0 TGTTTCAGAATCAAGATCTCCAGTGAGTTC
tetur01g04530 comp564_seq0 TTATGCTCGCCTCTGGCCTATTGACACTGA
tetur01g06150 comp2300_seq1 ACTCGGACATGGTGCAAGTACTAATCAACG
tetur01g06150 comp2300_seq1 ACTGATCCTGTGGATGATCTTGTTGAATTG
tetur01g06150 comp2300_seq1 ACTTTCGAGAAGATTAAAGCCCGTCAGCAG
tetur01g06150 comp2300_seq1 AGAGGCAGCGGTCAAGCGAGCTAAAGATAT
tetur01g06150 comp2300_seq1 AGAGTTGGGAAATTATGGCTACGTACACTT
tetur01g06150 comp2300_seq1 AGCCGATCGTTAATAAACTCGGACATGGTG
tetur01g06150 comp2300_seq1 AGTTGGGAAATTATGGCTACGTACACTTGT
tetur01g06150 comp2300_seq1 ATACTTTCGAGAAGATTAAAGCCCGTCAGC
tetur01g06150 comp2300_seq1 ATCATATCCTGACGCTGAAGGTACTAGTGG
tetur01g06150 comp2300_seq1 ATCTGCCCAGCAACACATGCTCTCGAAAGG
tetur01g06150 comp2300_seq1 ATGGTGCAAGTACTAATCAACGAATCCTGG
tetur01g06150 comp2300_seq1 ATTAAATCTGCCCAGCAACACATGCTCTCG
tetur01g06150 comp2300_seq1 ATTGATACTCTCACGGTGGACGATGACTCC
tetur01g06150 comp2300_seq1 CAAGTACTAATCAACGAATCCTGGACAAAG
tetur01g06150 comp2300_seq1 CAATCATATCCTGACGCTGAAGGTACTAGT
tetur01g06150 comp2300_seq1 CAATTAAATCTGCCCAGCAACACATGCTCT
tetur01g06150 comp2300_seq1 CACCACCACTAGAATCTGTGATTAAGACTG
tetur01g06150 comp2300_seq1 CAGCAACACATGCTCTCGAAAGGACACTCA
tetur01g06150 comp2300_seq1 CATATCCTGACGCTGAAGGTACTAGTGGCG
tetur01g06150 comp2300_seq1 CCAACACCACCACTAGAATCTGTGATTAAG
tetur01g06150 comp2300_seq1 CCAGCAACACATGCTCTCGAAAGGACACTC
tetur01g06150 comp2300_seq1 CCCACGTTGATTACTATTCCTATAGGCTCT
tetur01g06150 comp2300_seq1 CCCAGCAACACATGCTCTCGAAAGGACACT
tetur01g06150 comp2300_seq1 CCGATCGTTAATAAACTCGGACATGGTGCA
tetur01g06150 comp2300_seq1 CCTGTGGATGATCTTGTTGAATTGGAGGAT
tetur01g06150 comp2300_seq1 CCTTGGATGGACAGGAATTAAAGGAGAGGC
tetur01g06150 comp2300_seq1 AAGCCGATCGTTAATAAACTCGGACATGGT
tetur01g06150 comp2300_seq1 CGATCGTTAATAAACTCGGACATGGTGCAA
tetur01g06150 comp2300_seq1 CGGAGAACAAGGATGATACCAAAGAGGTGA
tetur01g06150 comp2300_seq1 CGTTAATAAACTCGGACATGGTGCAAGTAC
tetur01g06150 comp2300_seq1 CGTTGATTACTATTCCTATAGGCTCTCAGC
tetur01g06150 comp2300_seq1 CTCAATCATATCCTGACGCTGAAGGTACTA
tetur01g06150 comp2300_seq1 CTCGGACATGGTGCAAGTACTAATCAACGA
tetur01g06150 comp2300_seq1 CTGAAGGTACTAGTGGCGACGAAGAGGTTA
tetur01g06150 comp2300_seq1 CTGGGTCGGTTATTGGTCATCGATCCTTAT
tetur01g06150 comp2300_seq1 CTGTGATTAAGACTGATCCTGTGGATGATC
tetur01g06150 comp2300_seq1 CTGTGGATGATCTTGTTGAATTGGAGGATG
tetur01g06150 comp2300_seq1 CTTGGATGGACAGGAATTAAAGGAGAGGCA
tetur01g06150 comp2300_seq1 CTTTGTTAGAGTTGGGAAATTATGGCTACG
tetur01g06150 comp2300_seq1 GAAGCCGATCGTTAATAAACTCGGACATGG
tetur01g06150 comp2300_seq1 GAAGGTACTAGTGGCGACGAAGAGGTTAAA
tetur01g06150 comp2300_seq1 GAATCTGTGATTAAGACTGATCCTGTGGAT
tetur01g06150 comp2300_seq1 GACCGCAGCATTTGACCAACATTGTGCCAG
tetur01g06150 comp2300_seq1 GAGAACAAGGATGATACCAAAGAGGTGAAT
tetur01g06150 comp2300_seq1 AATCATATCCTGACGCTGAAGGTACTAGTG
tetur01g06150 comp2300_seq1 GAGTTGGGAAATTATGGCTACGTACACTTG
tetur01g06150 comp2300_seq1 GATACTTTCGAGAAGATTAAAGCCCGTCAG
tetur01g06150 comp2300_seq1 AATCTGCCCAGCAACACATGCTCTCGAAAG
tetur01g06150 comp2300_seq1 GATTAAGACTGATCCTGTGGATGATCTTGT
tetur01g06150 comp2300_seq1 GCAAGTACTAATCAACGAATCCTGGACAAA
tetur01g06150 comp2300_seq1 GCCGATCGTTAATAAACTCGGACATGGTGC
tetur01g06150 comp2300_seq1 GCTGAAGGTACTAGTGGCGACGAAGAGGTT
tetur01g06150 comp2300_seq1 AATTAAATCTGCCCAGCAACACATGCTCTC
tetur01g06150 comp2300_seq1 GCTTTCGGTCAATTAAATCTGCCCAGCAAC
tetur01g06150 comp2300_seq1 AAAGCTTTCGGTCAATTAAATCTGCCCAGC
tetur01g06150 comp2300_seq1 AATTGATACTCTCACGGTGGACGATGACTC
tetur01g06150 comp2300_seq1 GGAGAACAAGGATGATACCAAAGAGGTGAA
tetur01g06150 comp2300_seq1 GGCTACGTACACTTGTTTAACCTGTAAGGT
tetur01g06150 comp2300_seq1 GGTCGGTTATTGGTCATCGATCCTTATTAC
tetur01g06150 comp2300_seq1 GGTGCAAGTACTAATCAACGAATCCTGGAC
tetur01g06150 comp2300_seq1 GTGATTAAGACTGATCCTGTGGATGATCTT
tetur01g06150 comp2300_seq1 GTGCAAGTACTAATCAACGAATCCTGGACA
tetur01g06150 comp2300_seq1 GTTAATAAACTCGGACATGGTGCAAGTACT
tetur01g06150 comp2300_seq1 GTTAGAGTTGGGAAATTATGGCTACGTACA
tetur01g06150 comp2300_seq1 GTTGGGAAATTATGGCTACGTACACTTGTT
tetur01g06150 comp2300_seq1 TAAATCTGCCCAGCAACACATGCTCTCGAA
tetur01g06150 comp2300_seq1 TAAGACTGATCCTGTGGATGATCTTGTTGA
tetur01g06150 comp2300_seq1 TACTTTCGAGAAGATTAAAGCCCGTCAGCA
tetur01g06150 comp2300_seq1 TATCCTGACGCTGAAGGTACTAGTGGCGAC
tetur01g06150 comp2300_seq1 TCAATCATATCCTGACGCTGAAGGTACTAG
tetur01g06150 comp2300_seq1 TCATATCCTGACGCTGAAGGTACTAGTGGC
tetur01g06150 comp2300_seq1 TCGGACATGGTGCAAGTACTAATCAACGAA
tetur01g06150 comp2300_seq1 TCGTTAATAAACTCGGACATGGTGCAAGTA
tetur01g06150 comp2300_seq1 TCTGCCCAGCAACACATGCTCTCGAAAGGA
tetur01g06150 comp2300_seq1 TGAAGCCGATCGTTAATAAACTCGGACATG
tetur01g06150 comp2300_seq1 TGAAGGTACTAGTGGCGACGAAGAGGTTAA
tetur01g06150 comp2300_seq1 TGACGCTGAAGGTACTAGTGGCGACGAAGA
tetur01g06150 comp2300_seq1 TGATACTCTCACGGTGGACGATGACTCCTG
tetur01g06150 comp2300_seq1 TGATTAAGACTGATCCTGTGGATGATCTTG
tetur01g06150 comp2300_seq1 TGCAAGTACTAATCAACGAATCCTGGACAA
tetur01g06150 comp2300_seq1 TGCCCAGCAACACATGCTCTCGAAAGGACA
tetur01g06150 comp2300_seq1 TGGCTACGTACACTTGTTTAACCTGTAAGG
tetur01g06150 comp2300_seq1 TGGTGCAAGTACTAATCAACGAATCCTGGA
tetur01g06150 comp2300_seq1 ACCGCAGCATTTGACCAACATTGTGCCAGT
tetur01g06150 comp2300_seq1 TGTTAGAGTTGGGAAATTATGGCTACGTAC
tetur01g06150 comp2300_seq1 TTAAAGGAGAGGCAGCGGTCAAGCGAGCTA
tetur01g06150 comp2300_seq1 TTAAATCTGCCCAGCAACACATGCTCTCGA
tetur01g06150 comp2300_seq1 TTAAGACTGATCCTGTGGATGATCTTGTTG
tetur01g06150 comp2300_seq1 TTAGAGTTGGGAAATTATGGCTACGTACAC
tetur01g07070 comp2296_seq0 CCACAACTCATACATTCTCGTTTCCAACTA
tetur01g07070 comp2296_seq0 GGTAGAGAAACCTGTGACTTGGGAATGCTT
tetur01g07070 comp2296_seq0 GTAGAGAAACCTGTGACTTGGGAATGCTTA
tetur01g07340 comp6369_seq0 TTCACGGGAAGCAAGAGAACTGGTTAAACC
tetur01g07340 comp6369_seq0 TTCGACAATCAGCAAGAGAATTCACCACCA
tetur01g07340 comp6369_seq0 TTTCCTCCAAGTCGATTGTTGACCTTACCA
tetur01g07340 comp6369_seq0 TTTGGTCTGGGATCTCAGTCCACTACCCAC
tetur01g07340 comp6369_seq0 ACGCACTGGCTACTAATTGTAGATCTGCTC
tetur01g07340 comp6369_seq0 ACGGGAAGCAAGAGAACTGGTTAAACCATT
tetur01g07340 comp6369_seq0 ACGTGATGGACTTTGGTCTGGGATCTCAGT
tetur01g07340 comp6369_seq0 ACTCTGCTTTCCTGTGGTTACGATACTCTT
tetur01g07340 comp6369_seq0 ACTTTGGTCTGGGATCTCAGTCCACTACCC
tetur01g07340 comp6369_seq0 AGAGAACTGGTTAAACCATTCGACAATCAG
tetur01g07340 comp6369_seq0 AGATGAAACAGCTGATTCACGGGAAGCAAG
tetur01g07340 comp6369_seq0 AGCTGATTCACGGGAAGCAAGAGAACTGGT
tetur01g07340 comp6369_seq0 AGGTATCATCACTCATCGTCAACTGTGTAC
tetur01g07340 comp6369_seq0 AACACGCACTGGCTACTAATTGTAGATCTG
tetur01g07340 comp6369_seq0 AGTCCACTACCCACCATTAACGCAATGCTC
tetur01g07340 comp6369_seq0 ATAAACGTGATGGACTTTGGTCTGGGATCT
tetur01g07340 comp6369_seq0 AACAGCTGATTCACGGGAAGCAAGAGAACT
tetur01g07340 comp6369_seq0 ATCACTCATCGTCAACTGTGTACAATGACT
tetur01g07340 comp6369_seq0 ATCAGCAAGAGAATTCACCACCATCATCAT
tetur01g07340 comp6369_seq0 ATCATCACTCATCGTCAACTGTGTACAATG
tetur01g07340 comp6369_seq0 ATCTTCTTCAATCTCCCTTGAATGGCTACC
tetur01g07340 comp6369_seq0 ATGAAACAGCTGATTCACGGGAAGCAAGAG
tetur01g07340 comp6369_seq0 ATGGACTTTGGTCTGGGATCTCAGTCCACT
tetur01g07340 comp6369_seq0 ATTCACGGGAAGCAAGAGAACTGGTTAAAC
tetur01g07340 comp6369_seq0 ATTCGACAATCAGCAAGAGAATTCACCACC
tetur01g07340 comp6369_seq0 CAAGAGAACTGGTTAAACCATTCGACAATC
tetur01g07340 comp6369_seq0 CAATCAGCAAGAGAATTCACCACCATCATC
tetur01g07340 comp6369_seq0 CAATGCTCACCCACCGTTGGACCAAGATAT
tetur01g07340 comp6369_seq0 AACGTGATGGACTTTGGTCTGGGATCTCAG
tetur01g07340 comp6369_seq0 CACGCACTGGCTACTAATTGTAGATCTGCT
tetur01g07340 comp6369_seq0 CACGGGAAGCAAGAGAACTGGTTAAACCAT
tetur01g07340 comp6369_seq0 CACTACCCACCATTAACGCAATGCTCACCC
tetur01g07340 comp6369_seq0 CAGCTGATTCACGGGAAGCAAGAGAACTGG
tetur01g07340 comp6369_seq0 CAGTCCACTACCCACCATTAACGCAATGCT
tetur01g07340 comp6369_seq0 CAGTCTACTCGCTTGACTTTGACCCTTGTT
tetur01g07340 comp6369_seq0 CATCACTCATCGTCAACTGTGTACAATGAC
tetur01g07340 comp6369_seq0 CATCTTCTTCAATCTCCCTTGAATGGCTAC
tetur01g07340 comp6369_seq0 CATTCGACAATCAGCAAGAGAATTCACCAC
tetur01g07340 comp6369_seq0 CCACCATTAACGCAATGCTCACCCACCGTT
tetur01g07340 comp6369_seq0 CCACTACCCACCATTAACGCAATGCTCACC
tetur01g07340 comp6369_seq0 CCAGTCTACTCGCTTGACTTTGACCCTTGT
tetur01g07340 comp6369_seq0 CCATACTTTCGGGTACATGTCGGTACGGTG
tetur01g07340 comp6369_seq0 CCATTAACGCAATGCTCACCCACCGTTGGA
tetur01g07340 comp6369_seq0 CCATTCGACAATCAGCAAGAGAATTCACCA
tetur01g07340 comp6369_seq0 CCCTCAATGAAACTTAAATGCCATCAAGAG
tetur01g07340 comp6369_seq0 CCTCAATGAAACTTAAATGCCATCAAGAGG
tetur01g07340 comp6369_seq0 CGACAATCAGCAAGAGAATTCACCACCATC
tetur01g07340 comp6369_seq0 CGCACTGGCTACTAATTGTAGATCTGCTCA
tetur01g07340 comp6369_seq0 CGGGAAGCAAGAGAACTGGTTAAACCATTC
tetur01g07340 comp6369_seq0 CGTGATGGACTTTGGTCTGGGATCTCAGTC
tetur01g07340 comp6369_seq0 CTACCCACCATTAACGCAATGCTCACCCAC
tetur01g07340 comp6369_seq0 CTCAGTCCACTACCCACCATTAACGCAATG
tetur01g07340 comp6369_seq0 CTCTGCTTTCCTGTGGTTACGATACTCTTA
tetur01g07340 comp6369_seq0 CTGATTCACGGGAAGCAAGAGAACTGGTTA
tetur01g07340 comp6369_seq0 CTGGAACCTGCAGTAGACTATACGCATTAG
tetur01g07340 comp6369_seq0 CTTTGGTCTGGGATCTCAGTCCACTACCCA
tetur01g07340 comp6369_seq0 GAAACAGCTGATTCACGGGAAGCAAGAGAA
tetur01g07340 comp6369_seq0 GAACTGGTTAAACCATTCGACAATCAGCAA
tetur01g07340 comp6369_seq0 GAAGCAAGAGAACTGGTTAAACCATTCGAC
tetur01g07340 comp6369_seq0 GACAATCAGCAAGAGAATTCACCACCATCA
tetur01g07340 comp6369_seq0 GACCATACTTTCGGGTACATGTCGGTACGG
tetur01g07340 comp6369_seq0 GACTTTGGTCTGGGATCTCAGTCCACTACC
tetur01g07340 comp6369_seq0 GAGAACTGGTTAAACCATTCGACAATCAGC
tetur01g07340 comp6369_seq0 GATGAAACAGCTGATTCACGGGAAGCAAGA
tetur01g07340 comp6369_seq0 GATGGACTTTGGTCTGGGATCTCAGTCCAC
tetur01g07340 comp6369_seq0 GATTCACGGGAAGCAAGAGAACTGGTTAAA
tetur01g07340 comp6369_seq0 GCAAGAGAACTGGTTAAACCATTCGACAAT
tetur01g07340 comp6369_seq0 GCAATGCTCACCCACCGTTGGACCAAGATA
tetur01g07340 comp6369_seq0 GCACTGGCTACTAATTGTAGATCTGCTCAA
tetur01g07340 comp6369_seq0 GCATTGAACCTGTTAGGTATCATCACTCAT
tetur01g07340 comp6369_seq0 GCTGATTCACGGGAAGCAAGAGAACTGGTT
tetur01g07340 comp6369_seq0 GGAAGCAAGAGAACTGGTTAAACCATTCGA
tetur01g07340 comp6369_seq0 GGACTTTGGTCTGGGATCTCAGTCCACTAC
tetur01g07340 comp6369_seq0 GGGAAGCAAGAGAACTGGTTAAACCATTCG
tetur01g07340 comp6369_seq0 GGGTGACCATACTTTCGGGTACATGTCGGT
tetur01g07340 comp6369_seq0 GGTATCATCACTCATCGTCAACTGTGTACA
tetur01g07340 comp6369_seq0 GGTGACCATACTTTCGGGTACATGTCGGTA
tetur01g07340 comp6369_seq0 ACAATCAGCAAGAGAATTCACCACCATCAT
tetur01g07340 comp6369_seq0 GTATCATCACTCATCGTCAACTGTGTACAA
tetur01g07340 comp6369_seq0 GTCCACTACCCACCATTAACGCAATGCTCA
tetur01g07340 comp6369_seq0 GTCTGGGATCTCAGTCCACTACCCACCATT
tetur01g07340 comp6369_seq0 GTGACCATACTTTCGGGTACATGTCGGTAC
tetur01g07340 comp6369_seq0 GTGATGGACTTTGGTCTGGGATCTCAGTCC
tetur01g07340 comp6369_seq0 ACACGCACTGGCTACTAATTGTAGATCTGC
tetur01g07340 comp6369_seq0 GTTAGGTATCATCACTCATCGTCAACTGTG
tetur01g07340 comp6369_seq0 ACAGCTGATTCACGGGAAGCAAGAGAACTG
tetur01g07340 comp6369_seq0 GTTTAGCCACTGACCATTGGGTGACCATAC
tetur01g07340 comp6369_seq0 TAAACGTGATGGACTTTGGTCTGGGATCTC
tetur01g07340 comp6369_seq0 TAACGCAATGCTCACCCACCGTTGGACCAA
tetur01g07340 comp6369_seq0 TACCCACCATTAACGCAATGCTCACCCACC
tetur01g07340 comp6369_seq0 TAGCATTGAACCTGTTAGGTATCATCACTC
tetur01g07340 comp6369_seq0 TAGGTATCATCACTCATCGTCAACTGTGTA
tetur01g07340 comp6369_seq0 TCACGGGAAGCAAGAGAACTGGTTAAACCA
tetur01g07340 comp6369_seq0 TCACTCATCGTCAACTGTGTACAATGACTG
tetur01g07340 comp6369_seq0 TCAGTCCACTACCCACCATTAACGCAATGC
tetur01g07340 comp6369_seq0 TCATCACTCATCGTCAACTGTGTACAATGA
tetur01g07340 comp6369_seq0 TCATCTTCTTCAATCTCCCTTGAATGGCTA
tetur01g07340 comp6369_seq0 TCCACTACCCACCATTAACGCAATGCTCAC
tetur01g07340 comp6369_seq0 TCGATTCAAATGATCTTTGGTTAACCCGGG
tetur01g07340 comp6369_seq0 TCGGTACAAGGCTCACACCTCGGTCATCAA
tetur01g07340 comp6369_seq0 TCGGTACGGTGTTGTCCGATTGTGGGACAA
tetur01g07340 comp6369_seq0 AAACAGCTGATTCACGGGAAGCAAGAGAAC
tetur01g07340 comp6369_seq0 ACCATACTTTCGGGTACATGTCGGTACGGT
tetur01g07340 comp6369_seq0 TGAAACAGCTGATTCACGGGAAGCAAGAGA
tetur01g07340 comp6369_seq0 TGACCATACTTTCGGGTACATGTCGGTACG
tetur01g07340 comp6369_seq0 ACCATTCGACAATCAGCAAGAGAATTCACC
tetur01g07340 comp6369_seq0 TGATGGACTTTGGTCTGGGATCTCAGTCCA
tetur01g07340 comp6369_seq0 TGATTCACGGGAAGCAAGAGAACTGGTTAA
tetur01g07340 comp6369_seq0 TGCTCACCCACCGTTGGACCAAGATATAAA
tetur01g07340 comp6369_seq0 TGGACTTTGGTCTGGGATCTCAGTCCACTA
tetur01g07340 comp6369_seq0 TGGGTGACCATACTTTCGGGTACATGTCGG
tetur01g07340 comp6369_seq0 TGTTTAGCCACTGACCATTGGGTGACCATA
tetur01g07370 comp1286_seq0 ACCTGTTCATACTCGTTATAAAGCACAACC
tetur01g07370 comp1286_seq0 TTCGGACTCTGAATCAAAGTTTGCTTCTGA
tetur01g07370 comp1286_seq0 ACTCTGAATCAAAGTTTGCTTCTGAAACCG
tetur01g07370 comp1286_seq0 AGACAATATCCACACCAAATGGCAGCTTCG
tetur01g07370 comp1286_seq0 ATGAGACAATATCCACACCAAATGGCAGCT
tetur01g07370 comp1286_seq0 ATTCGGACTCTGAATCAAAGTTTGCTTCTG
tetur01g07370 comp1286_seq0 CATGAGACAATATCCACACCAAATGGCAGC
tetur01g07370 comp1286_seq0 CCATGAGACAATATCCACACCAAATGGCAG
tetur01g07370 comp1286_seq0 CCTGTTCATACTCGTTATAAAGCACAACCG
tetur01g07370 comp1286_seq0 AAGCTCAATCCATGAGACAATATCCACACC
tetur01g07370 comp1286_seq0 CTCAATCCATGAGACAATATCCACACCAAA
tetur01g07370 comp1286_seq0 CTCTGAATCAAAGTTTGCTTCTGAAACCGA
tetur01g07370 comp1286_seq0 CTGTTCATACTCGTTATAAAGCACAACCGA
tetur01g07370 comp1286_seq0 GACAATATCCACACCAAATGGCAGCTTCGA
tetur01g07370 comp1286_seq0 GACTCTGAATCAAAGTTTGCTTCTGAAACC
tetur01g07370 comp1286_seq0 GAGACAATATCCACACCAAATGGCAGCTTC
tetur01g07370 comp1286_seq0 GCTCAATCCATGAGACAATATCCACACCAA
tetur01g07370 comp1286_seq0 GGACTCTGAATCAAAGTTTGCTTCTGAAAC
tetur01g07370 comp1286_seq0 ACAATATCCACACCAAATGGCAGCTTCGAT
tetur01g07370 comp1286_seq0 TAAGCTCAATCCATGAGACAATATCCACAC
tetur01g07370 comp1286_seq0 TCGGACTCTGAATCAAAGTTTGCTTCTGAA
tetur01g07420 comp4242_seq0 TTCACCAGTAGATGTGCATATACACTTGCA
tetur01g07420 comp4242_seq0 TTCACCTTGCTTAACCATGGTGGCAATAGC
tetur01g07420 comp4242_seq0 ACCTGGAAGATTAGGGATGCTTGGTAATCC
tetur01g07420 comp4242_seq0 TTCGGAGGTTATATCAGTCATGTTGGCTGG
tetur01g07420 comp4242_seq0 TTGACCTGAGTAGCAGAAAGAAGTCCATAG
tetur01g07420 comp4242_seq0 TTGACTGGGTTCTGTTGAGGCAGATGATTC
tetur01g07420 comp4242_seq0 TTGAGCAGGTTGACTGGGTTCTGTTGAGGC
tetur01g07420 comp4242_seq0 TTGAGGCAGATGATTCCTCTCGACTTAACC
tetur01g07420 comp4242_seq0 TTGCGATGGGAATGGGAAAGGTAAACCAGA
tetur01g07420 comp4242_seq0 TTGGCTGGGTCAACACTTTGGGAGAAGGCA
tetur01g07420 comp4242_seq0 TTGTCCTTTGATCCTCCGAAGAATTGATTG
tetur01g07420 comp4242_seq0 TTTACGGTAGCAGTCTAATTGTTTGCATGC
tetur01g07420 comp4242_seq0 TTTAGGGTTGTCCTTTGATCCTCCGAAGAA
tetur01g07420 comp4242_seq0 TTTGAGTGGCAAAGTGGTGATTGCTGTTCC
tetur01g07420 comp4242_seq0 ACGCTTTCACCAACTGAAGGTTGAGCAGGT
tetur01g07420 comp4242_seq0 ACGGTAGCAGTCTAATTGTTTGCATGCTTG
tetur01g07420 comp4242_seq0 ACTGGGTTCTGTTGAGGCAGATGATTCCTC
tetur01g07420 comp4242_seq0 AAATGGAGTTGGCAACGGAAGTTGCTGTAG
tetur01g07420 comp4242_seq0 AGAAATGGAGTTGGCAACGGAAGTTGCTGT
tetur01g07420 comp4242_seq0 AGACCTGGAAGATTAGGGATGCTTGGTAAT
tetur01g07420 comp4242_seq0 AGATGTTATTCCTGAGGTTGGCATAGAAGT
tetur01g07420 comp4242_seq0 AGATTAGGGATGCTTGGTAATCCGGTGGGT
tetur01g07420 comp4242_seq0 AGGCAGATGATTCCTCTCGACTTAACCAAC
tetur01g07420 comp4242_seq0 AGGGTTGTCCTTTGATCCTCCGAAGAATTG
tetur01g07420 comp4242_seq0 AGGTAAACCAGATGTTATTCCTGAGGTTGG
tetur01g07420 comp4242_seq0 AGTTGGAAGACCTGGAAGATTAGGGATGCT
tetur01g07420 comp4242_seq0 ATATCAGTCATGTTGGCTGGGTCAACACTT
tetur01g07420 comp4242_seq0 ATCAGTCATGTTGGCTGGGTCAACACTTTG
tetur01g07420 comp4242_seq0 ATCCTTCGGAGGTTATATCAGTCATGTTGG
tetur01g07420 comp4242_seq0 AACCAGATGTTATTCCTGAGGTTGGCATAG
tetur01g07420 comp4242_seq0 ATGGGAAAGGTAAACCAGATGTTATTCCTG
tetur01g07420 comp4242_seq0 ATGTTATTCCTGAGGTTGGCATAGAAGTTG
tetur01g07420 comp4242_seq0 ATGTTGGCTGGGTCAACACTTTGGGAGAAG
tetur01g07420 comp4242_seq0 AACGCTTTCACCAACTGAAGGTTGAGCAGG
tetur01g07420 comp4242_seq0 CACCAACTGAAGGTTGAGCAGGTTGACTGG
tetur01g07420 comp4242_seq0 CACTAACATTTGTTGACACCATCAAGAGGA
tetur01g07420 comp4242_seq0 AAACGCTTTCACCAACTGAAGGTTGAGCAG
tetur01g07420 comp4242_seq0 CAGATGATTCCTCTCGACTTAACCAACCAT
tetur01g07420 comp4242_seq0 CAGATGTTATTCCTGAGGTTGGCATAGAAG
tetur01g07420 comp4242_seq0 CAGGTTGACTGGGTTCTGTTGAGGCAGATG
tetur01g07420 comp4242_seq0 CAGTAGATGTGCATATACACTTGCAAAGAG
tetur01g07420 comp4242_seq0 CAGTATATTCATGCTTTCCTCACCAGACAT
tetur01g07420 comp4242_seq0 CAGTCATGTTGGCTGGGTCAACACTTTGGG
tetur01g07420 comp4242_seq0 CATAGAAGTTGTGTTACGAGCGATTCGTCC
tetur01g07420 comp4242_seq0 CATCGGAATTAATGTTCACCAGTAGATGTG
tetur01g07420 comp4242_seq0 CATGTTGGCTGGGTCAACACTTTGGGAGAA
tetur01g07420 comp4242_seq0 CCAACTGAAGGTTGAGCAGGTTGACTGGGT
tetur01g07420 comp4242_seq0 CCAGATGTTATTCCTGAGGTTGGCATAGAA
tetur01g07420 comp4242_seq0 CCAGTAGATGTGCATATACACTTGCAAAGA
tetur01g07420 comp4242_seq0 CCATCGGAATTAATGTTCACCAGTAGATGT
tetur01g07420 comp4242_seq0 AAGATTAGGGATGCTTGGTAATCCGGTGGG
tetur01g07420 comp4242_seq0 CCTCCGAAGAATTGATTGAATGTAGTTGGC
tetur01g07420 comp4242_seq0 CCTCTATTATATCCAGAGTGGCATTCATGT
tetur01g07420 comp4242_seq0 CCTGGAAGATTAGGGATGCTTGGTAATCCG
tetur01g07420 comp4242_seq0 CCTTCGGAGGTTATATCAGTCATGTTGGCT
tetur01g07420 comp4242_seq0 CGATGGGAATGGGAAAGGTAAACCAGATGT
tetur01g07420 comp4242_seq0 CGGAATTAATGTTCACCAGTAGATGTGCAT
tetur01g07420 comp4242_seq0 CGGAGGTTATATCAGTCATGTTGGCTGGGT
tetur01g07420 comp4242_seq0 CGGTAGCAGTCTAATTGTTTGCATGCTTGT
tetur01g07420 comp4242_seq0 AAGGTAAACCAGATGTTATTCCTGAGGTTG
tetur01g07420 comp4242_seq0 CTGAAGAGATGTTAGAAATGGAGTTGGCAA
tetur01g07420 comp4242_seq0 AAGGTTAGGTAAACTTGGAAGAGTTGGAAG
tetur01g07420 comp4242_seq0 CTGAGGTTGGCATAGAAGTTGTGTTACGAG
tetur01g07420 comp4242_seq0 AAGGTTGAGCAGGTTGACTGGGTTCTGTTG
tetur01g07420 comp4242_seq0 CTGGAAGATTAGGGATGCTTGGTAATCCGG
tetur01g07420 comp4242_seq0 CTGGGTCAACACTTTGGGAGAAGGCAAGAC
tetur01g07420 comp4242_seq0 CTGGGTTCTGTTGAGGCAGATGATTCCTCT
tetur01g07420 comp4242_seq0 CTGTTGAGGCAGATGATTCCTCTCGACTTA
tetur01g07420 comp4242_seq0 CTTCACCTTGCTTAACCATGGTGGCAATAG
tetur01g07420 comp4242_seq0 CTTCGGAGGTTATATCAGTCATGTTGGCTG
tetur01g07420 comp4242_seq0 GAAATGGAGTTGGCAACGGAAGTTGCTGTA
tetur01g07420 comp4242_seq0 GAAGACCTGGAAGATTAGGGATGCTTGGTA
tetur01g07420 comp4242_seq0 GAAGAGATGTTAGAAATGGAGTTGGCAACG
tetur01g07420 comp4242_seq0 GAAGATTAGGGATGCTTGGTAATCCGGTGG
tetur01g07420 comp4242_seq0 GAAGGTTAGGTAAACTTGGAAGAGTTGGAA
tetur01g07420 comp4242_seq0 GACCTGAGTAGCAGAAAGAAGTCCATAGAT
tetur01g07420 comp4242_seq0 GACCTGGAAGATTAGGGATGCTTGGTAATC
tetur01g07420 comp4242_seq0 GACTGGGTTCTGTTGAGGCAGATGATTCCT
tetur01g07420 comp4242_seq0 GAGGCAGATGATTCCTCTCGACTTAACCAA
tetur01g07420 comp4242_seq0 GAGGTTATATCAGTCATGTTGGCTGGGTCA
tetur01g07420 comp4242_seq0 GAGGTTGGCATAGAAGTTGTGTTACGAGCG
tetur01g07420 comp4242_seq0 GAGTGGCAAAGTGGTGATTGCTGTTCCTTT
tetur01g07420 comp4242_seq0 GAGTTGGAAGACCTGGAAGATTAGGGATGC
tetur01g07420 comp4242_seq0 GATGCTTGGTAATCCGGTGGGTAATCCATC
tetur01g07420 comp4242_seq0 GATGGGAATGGGAAAGGTAAACCAGATGTT
tetur01g07420 comp4242_seq0 GATGTTATTCCTGAGGTTGGCATAGAAGTT
tetur01g07420 comp4242_seq0 GATTAGGGATGCTTGGTAATCCGGTGGGTA
tetur01g07420 comp4242_seq0 GCAGATGATTCCTCTCGACTTAACCAACCA
tetur01g07420 comp4242_seq0 GCAGGTTGACTGGGTTCTGTTGAGGCAGAT
tetur01g07420 comp4242_seq0 AATGGAGTTGGCAACGGAAGTTGCTGTAGG
tetur01g07420 comp4242_seq0 GCATAGAAGTTGTGTTACGAGCGATTCGTC
tetur01g07420 comp4242_seq0 GCGATGGGAATGGGAAAGGTAAACCAGATG
tetur01g07420 comp4242_seq0 GCTGAAGAGATGTTAGAAATGGAGTTGGCA
tetur01g07420 comp4242_seq0 GCTGGGTCAACACTTTGGGAGAAGGCAAGA
tetur01g07420 comp4242_seq0 GGAGGTTATATCAGTCATGTTGGCTGGGTC
tetur01g07420 comp4242_seq0 GGAGTTGGCAACGGAAGTTGCTGTAGGAAA
tetur01g07420 comp4242_seq0 GGATGCTTGGTAATCCGGTGGGTAATCCAT
tetur01g07420 comp4242_seq0 GGCAGATGATTCCTCTCGACTTAACCAACC
tetur01g07420 comp4242_seq0 GGGTTCTGTTGAGGCAGATGATTCCTCTCG
tetur01g07420 comp4242_seq0 GGGTTGTCCTTTGATCCTCCGAAGAATTGA
tetur01g07420 comp4242_seq0 GGTAAACCAGATGTTATTCCTGAGGTTGGC
tetur01g07420 comp4242_seq0 GGTAGCAGTCTAATTGTTTGCATGCTTGTG
tetur01g07420 comp4242_seq0 GGTTAGGTAAACTTGGAAGAGTTGGAAGAC
tetur01g07420 comp4242_seq0 GGTTATATCAGTCATGTTGGCTGGGTCAAC
tetur01g07420 comp4242_seq0 GGTTCTGTTGAGGCAGATGATTCCTCTCGA
tetur01g07420 comp4242_seq0 GGTTGACTGGGTTCTGTTGAGGCAGATGAT
tetur01g07420 comp4242_seq0 GGTTGAGCAGGTTGACTGGGTTCTGTTGAG
tetur01g07420 comp4242_seq0 GGTTGTCCTTTGATCCTCCGAAGAATTGAT
tetur01g07420 comp4242_seq0 GTAAACCAGATGTTATTCCTGAGGTTGGCA
tetur01g07420 comp4242_seq0 GTAGCAGTCTAATTGTTTGCATGCTTGTGA
tetur01g07420 comp4242_seq0 GTCATGTTGGCTGGGTCAACACTTTGGGAG
tetur01g07420 comp4242_seq0 GTGGCAATAGCGTCTTGGTAAACATGAGCA
tetur01g07420 comp4242_seq0 GTTATATCAGTCATGTTGGCTGGGTCAACA
tetur01g07420 comp4242_seq0 GTTATTCCTGAGGTTGGCATAGAAGTTGTG
tetur01g07420 comp4242_seq0 GTTCACCAGTAGATGTGCATATACACTTGC
tetur01g07420 comp4242_seq0 GTTCTGTTGAGGCAGATGATTCCTCTCGAC
tetur01g07420 comp4242_seq0 GTTGACTGGGTTCTGTTGAGGCAGATGATT
tetur01g07420 comp4242_seq0 GTTGAGCAGGTTGACTGGGTTCTGTTGAGG
tetur01g07420 comp4242_seq0 GTTGAGGCAGATGATTCCTCTCGACTTAAC
tetur01g07420 comp4242_seq0 GTTGGAAGACCTGGAAGATTAGGGATGCTT
tetur01g07420 comp4242_seq0 GTTGTCCTTTGATCCTCCGAAGAATTGATT
tetur01g07420 comp4242_seq0 TAGAAATGGAGTTGGCAACGGAAGTTGCTG
tetur01g07420 comp4242_seq0 TAGAAGTTGTGTTACGAGCGATTCGTCCCA
tetur01g07420 comp4242_seq0 TATCCTTCGGAGGTTATATCAGTCATGTTG
tetur01g07420 comp4242_seq0 TCACCAACTGAAGGTTGAGCAGGTTGACTG
tetur01g07420 comp4242_seq0 TCACCAGTAGATGTGCATATACACTTGCAA
tetur01g07420 comp4242_seq0 TCACCTTGCTTAACCATGGTGGCAATAGCG
tetur01g07420 comp4242_seq0 TCAGTCATGTTGGCTGGGTCAACACTTTGG
tetur01g07420 comp4242_seq0 ACCAACTGAAGGTTGAGCAGGTTGACTGGG
tetur01g07420 comp4242_seq0 TCATGTTGGCTGGGTCAACACTTTGGGAGA
tetur01g07420 comp4242_seq0 TCCATCGGAATTAATGTTCACCAGTAGATG
tetur01g07420 comp4242_seq0 TCCTCCGAAGAATTGATTGAATGTAGTTGG
tetur01g07420 comp4242_seq0 TCCTCTATTATATCCAGAGTGGCATTCATG
tetur01g07420 comp4242_seq0 TCCTTCGGAGGTTATATCAGTCATGTTGGC
tetur01g07420 comp4242_seq0 TCGGAATTAATGTTCACCAGTAGATGTGCA
tetur01g07420 comp4242_seq0 TCGGAGGTTATATCAGTCATGTTGGCTGGG
tetur01g07420 comp4242_seq0 ACCAGTAGATGTGCATATACACTTGCAAAG
tetur01g07420 comp4242_seq0 TGAAGAGATGTTAGAAATGGAGTTGGCAAC
tetur01g07420 comp4242_seq0 TGACCTGAGTAGCAGAAAGAAGTCCATAGA
tetur01g07420 comp4242_seq0 TGACTGGGTTCTGTTGAGGCAGATGATTCC
tetur01g07420 comp4242_seq0 TGAGCAGGTTGACTGGGTTCTGTTGAGGCA
tetur01g07420 comp4242_seq0 TGAGGCAGATGATTCCTCTCGACTTAACCA
tetur01g07420 comp4242_seq0 TGAGGTTGGCATAGAAGTTGTGTTACGAGC
tetur01g07420 comp4242_seq0 TGCTTGGTAATCCGGTGGGTAATCCATCAG
tetur01g07420 comp4242_seq0 TGGAGTTGGCAACGGAAGTTGCTGTAGGAA
tetur01g07420 comp4242_seq0 TGGCTGGGTCAACACTTTGGGAGAAGGCAA
tetur01g07420 comp4242_seq0 TGGGTTCTGTTGAGGCAGATGATTCCTCTC
tetur01g07420 comp4242_seq0 TGTCCTTTGATCCTCCGAAGAATTGATTGA
tetur01g07420 comp4242_seq0 TGTTCACCAGTAGATGTGCATATACACTTG
tetur01g07420 comp4242_seq0 TGTTGAGGCAGATGATTCCTCTCGACTTAA
tetur01g07420 comp4242_seq0 TGTTGGCTGGGTCAACACTTTGGGAGAAGG
tetur01g08460 comp3134_seq0 TTCCCTTGGGAACCAGTGGCAACTGTTGAA
tetur01g08460 comp3134_seq0 ACCTTGAATCAGGGAAGATAGTGATTCGTC
tetur01g08460 comp3134_seq0 TTGACTTCTTCTGATTGTCGACTTGATGAC
tetur01g08460 comp3134_seq0 TTGCAGAACGATAGCACAGTATTCCATCAC
tetur01g08460 comp3134_seq0 TTGCTGCCTGTATCCTGAAGTTTGGTTTAC
tetur01g08460 comp3134_seq0 TTGGGACGAGCAGGTATAACTAATGGTGGA
tetur01g08460 comp3134_seq0 ACGAGCAGGTATAACTAATGGTGGACAATC
tetur01g08460 comp3134_seq0 TTTACCCGATGAAATGAAAGTGGCTCGTTG
tetur01g08460 comp3134_seq0 AGAATTAGCAGCTCCAAGATTGACTTCTTC
tetur01g08460 comp3134_seq0 AGAGAATTAGCAGCTCCAAGATTGACTTCT
tetur01g08460 comp3134_seq0 AGAGCTTCGCCAAATTTCCACTAGATGATT
tetur01g08460 comp3134_seq0 AGCAGCTCCAAGATTGACTTCTTCTGATTG
tetur01g08460 comp3134_seq0 AGCAGGTATAACTAATGGTGGACAATCTTG
tetur01g08460 comp3134_seq0 AGCTCCAAGATTGACTTCTTCTGATTGTCG
tetur01g08460 comp3134_seq0 AGGAAAGCGGAATCATGGAGACAGTTGTTC
tetur01g08460 comp3134_seq0 AGGGTACAATCTGTAGTCATGATTGGTGGC
tetur01g08460 comp3134_seq0 ATAAGAGCTTCGCCAAATTTCCACTAGATG
tetur01g08460 comp3134_seq0 ATACCTTGAATCAGGGAAGATAGTGATTCG
tetur01g08460 comp3134_seq0 ATCAGGAAAGCGGAATCATGGAGACAGTTG
tetur01g08460 comp3134_seq0 ATCAGGATCAGCTTGAAGCATACCTTGAAT
tetur01g08460 comp3134_seq0 AACCAGTGGCAACTGTTGAAAGAAAGTCCG
tetur01g08460 comp3134_seq0 ATTGGGACGAGCAGGTATAACTAATGGTGG
tetur01g08460 comp3134_seq0 CAACTGTTGAAAGAAAGTCCGCTGAAGTAT
tetur01g08460 comp3134_seq0 CAAGATTGACTTCTTCTGATTGTCGACTTG
tetur01g08460 comp3134_seq0 CACCATTGGGACGAGCAGGTATAACTAATG
tetur01g08460 comp3134_seq0 CACGCTATCTAGAAGTTCTTGCAGAACGAT
tetur01g08460 comp3134_seq0 CAGCTCCAAGATTGACTTCTTCTGATTGTC
tetur01g08460 comp3134_seq0 CAGGAAAGCGGAATCATGGAGACAGTTGTT
tetur01g08460 comp3134_seq0 CAGGATCAGCTTGAAGCATACCTTGAATCA
tetur01g08460 comp3134_seq0 CAGGCACGCTATCTAGAAGTTCTTGCAGAA
tetur01g08460 comp3134_seq0 CAGTGGCAACTGTTGAAAGAAAGTCCGCTG
tetur01g08460 comp3134_seq0 CATCTATCAGGAAAGCGGAATCATGGAGAC
tetur01g08460 comp3134_seq0 CATTGGGACGAGCAGGTATAACTAATGGTG
tetur01g08460 comp3134_seq0 CCAAGATTGACTTCTTCTGATTGTCGACTT
tetur01g08460 comp3134_seq0 CCAGGCACGCTATCTAGAAGTTCTTGCAGA
tetur01g08460 comp3134_seq0 AAGAGAATTAGCAGCTCCAAGATTGACTTC
tetur01g08460 comp3134_seq0 CCAGTGGCAACTGTTGAAAGAAAGTCCGCT
tetur01g08460 comp3134_seq0 AAGAGCTTCGCCAAATTTCCACTAGATGAT
tetur01g08460 comp3134_seq0 CCATTGGGACGAGCAGGTATAACTAATGGT
tetur01g08460 comp3134_seq0 CCCTTGGGAACCAGTGGCAACTGTTGAAAG
tetur01g08460 comp3134_seq0 CCTTGAATCAGGGAAGATAGTGATTCGTCT
tetur01g08460 comp3134_seq0 CCTTGGGAACCAGTGGCAACTGTTGAAAGA
tetur01g08460 comp3134_seq0 CGAGCAGGTATAACTAATGGTGGACAATCT
tetur01g08460 comp3134_seq0 CGATAGCACAGTATTCCATCACGATGTACA
tetur01g08460 comp3134_seq0 CGCTATCTAGAAGTTCTTGCAGAACGATAG
tetur01g08460 comp3134_seq0 CTATCAGGAAAGCGGAATCATGGAGACAGT
tetur01g08460 comp3134_seq0 AAGGGTACAATCTGTAGTCATGATTGGTGG
tetur01g08460 comp3134_seq0 CTCCAAGATTGACTTCTTCTGATTGTCGAC
tetur01g08460 comp3134_seq0 CTGATTGTCGACTTGATGACTCACTAGGGA
tetur01g08460 comp3134_seq0 CTTCCCTTGGGAACCAGTGGCAACTGTTGA
tetur01g08460 comp3134_seq0 CTTCTGATTGTCGACTTGATGACTCACTAG
tetur01g08460 comp3134_seq0 CTTCTTCTGATTGTCGACTTGATGACTCAC
tetur01g08460 comp3134_seq0 CTTGCAGAACGATAGCACAGTATTCCATCA
tetur01g08460 comp3134_seq0 CTTGGGAACCAGTGGCAACTGTTGAAAGAA
tetur01g08460 comp3134_seq0 GAAAGTGGCTCGTTGGATTCATCATCTATC
tetur01g08460 comp3134_seq0 GAACCAGTGGCAACTGTTGAAAGAAAGTCC
tetur01g08460 comp3134_seq0 GAATTAGCAGCTCCAAGATTGACTTCTTCT
tetur01g08460 comp3134_seq0 GACGAGCAGGTATAACTAATGGTGGACAAT
tetur01g08460 comp3134_seq0 GACTTCTTCTGATTGTCGACTTGATGACTC
tetur01g08460 comp3134_seq0 GAGAATTAGCAGCTCCAAGATTGACTTCTT
tetur01g08460 comp3134_seq0 GAGCAGGTATAACTAATGGTGGACAATCTT
tetur01g08460 comp3134_seq0 GAGCTTCGCCAAATTTCCACTAGATGATTA
tetur01g08460 comp3134_seq0 GATTGACTTCTTCTGATTGTCGACTTGATG
tetur01g08460 comp3134_seq0 GATTGTCGACTTGATGACTCACTAGGGAAA
tetur01g08460 comp3134_seq0 GCAACTGTTGAAAGAAAGTCCGCTGAAGTA
tetur01g08460 comp3134_seq0 GCACGCTATCTAGAAGTTCTTGCAGAACGA
tetur01g08460 comp3134_seq0 GCAGAACGATAGCACAGTATTCCATCACGA
tetur01g08460 comp3134_seq0 GCAGCTCCAAGATTGACTTCTTCTGATTGT
tetur01g08460 comp3134_seq0 GCAGGTATAACTAATGGTGGACAATCTTGT
tetur01g08460 comp3134_seq0 GCTCCAAGATTGACTTCTTCTGATTGTCGA
tetur01g08460 comp3134_seq0 AATTAGCAGCTCCAAGATTGACTTCTTCTG
tetur01g08460 comp3134_seq0 GCTTCGCCAAATTTCCACTAGATGATTAAG
tetur01g08460 comp3134_seq0 GGAAAGCGGAATCATGGAGACAGTTGTTCA
tetur01g08460 comp3134_seq0 GGAACCAGTGGCAACTGTTGAAAGAAAGTC
tetur01g08460 comp3134_seq0 GGACGAGCAGGTATAACTAATGGTGGACAA
tetur01g08460 comp3134_seq0 GGCAACTGTTGAAAGAAAGTCCGCTGAAGT
tetur01g08460 comp3134_seq0 GGGAACCAGTGGCAACTGTTGAAAGAAAGT
tetur01g08460 comp3134_seq0 GGGACGAGCAGGTATAACTAATGGTGGACA
tetur01g08460 comp3134_seq0 GGGTACAATCTGTAGTCATGATTGGTGGCA
tetur01g08460 comp3134_seq0 GGTACAATCTGTAGTCATGATTGGTGGCAA
tetur01g08460 comp3134_seq0 GGTTTACATAAGAGCTTCGCCAAATTTCCA
tetur01g08460 comp3134_seq0 GTAAATCAGGATCAGCTTGAAGCATACCTT
tetur01g08460 comp3134_seq0 GTACAATCTGTAGTCATGATTGGTGGCAAA
tetur01g08460 comp3134_seq0 GTGGCAACTGTTGAAAGAAAGTCCGCTGAA
tetur01g08460 comp3134_seq0 GTTGCTGCCTGTATCCTGAAGTTTGGTTTA
tetur01g08460 comp3134_seq0 GTTTACATAAGAGCTTCGCCAAATTTCCAC
tetur01g08460 comp3134_seq0 GTTTACCCGATGAAATGAAAGTGGCTCGTT
tetur01g08460 comp3134_seq0 TAAATCAGGATCAGCTTGAAGCATACCTTG
tetur01g08460 comp3134_seq0 TAAGAGCTTCGCCAAATTTCCACTAGATGA
tetur01g08460 comp3134_seq0 TAAGGGTACAATCTGTAGTCATGATTGGTG
tetur01g08460 comp3134_seq0 TACCAGGCACGCTATCTAGAAGTTCTTGCA
tetur01g08460 comp3134_seq0 TACCCGATGAAATGAAAGTGGCTCGTTGGA
tetur01g08460 comp3134_seq0 TCAGGATCAGCTTGAAGCATACCTTGAATC
tetur01g08460 comp3134_seq0 TCCCTTGGGAACCAGTGGCAACTGTTGAAA
tetur01g08460 comp3134_seq0 TCCTGAAGTTTGGTTTACATAAGAGCTTCG
tetur01g08460 comp3134_seq0 TCTATCAGGAAAGCGGAATCATGGAGACAG
tetur01g08460 comp3134_seq0 ACCAGGCACGCTATCTAGAAGTTCTTGCAG
tetur01g08460 comp3134_seq0 ACCAGTGGCAACTGTTGAAAGAAAGTCCGC
tetur01g08460 comp3134_seq0 TCTTCTGATTGTCGACTTGATGACTCACTA
tetur01g08460 comp3134_seq0 ACCATTGGGACGAGCAGGTATAACTAATGG
tetur01g08460 comp3134_seq0 TGATTGTCGACTTGATGACTCACTAGGGAA
tetur01g08460 comp3134_seq0 TGCAGAACGATAGCACAGTATTCCATCACG
tetur01g08460 comp3134_seq0 TGCTGCCTGTATCCTGAAGTTTGGTTTACA
tetur01g08460 comp3134_seq0 TGGCAACTGTTGAAAGAAAGTCCGCTGAAG
tetur01g08460 comp3134_seq0 TGGGAACCAGTGGCAACTGTTGAAAGAAAG
tetur01g08460 comp3134_seq0 TGGGACGAGCAGGTATAACTAATGGTGGAC
tetur01g08460 comp3134_seq0 TGGTTTACATAAGAGCTTCGCCAAATTTCC
tetur01g08460 comp3134_seq0 TGTAAGGGTACAATCTGTAGTCATGATTGG
tetur01g08460 comp3134_seq0 TTACCCGATGAAATGAAAGTGGCTCGTTGG
tetur01g09250 comp1903_seq0 TTCACCAGACTTGTCAAATACTGTCACCAA
tetur01g09250 comp1903_seq0 ACCTGAAGTGATCAGTCCCAGGAAGTGTCC
tetur01g09250 comp1903_seq0 TTCATTGTGCTTGTAGCATGATGAAGCTTG
tetur01g09250 comp1903_seq0 TTCCTAGAATTGGTTGGTAAACTCAAGCCG
tetur01g09250 comp1903_seq0 TTCCTAGATCTCATTACAGCCTCGATAGAG
tetur01g09250 comp1903_seq0 TTCCTAGTTGACGGTATTGACCAGATGTCA
tetur01g09250 comp1903_seq0 TTCCTTGAATGGTACAATTGATGACCAACC
tetur01g09250 comp1903_seq0 TTGACCAGATGTCAATGGCGTTGCAAGAGC
tetur01g09250 comp1903_seq0 TTGCAAGAGCTGGTCTCCAAATCAATCCAC
tetur01g09250 comp1903_seq0 TTGCTCTACCTTAAACTGCCAAACCATCAA
tetur01g09250 comp1903_seq0 TTGGAACCAGGCGCTAATAAGGTGCCTGTA
tetur01g09250 comp1903_seq0 TTTCCTAGTTGACGGTATTGACCAGATGTC
tetur01g09250 comp1903_seq0 ACGATCCCAGTGCCTTACTAAAGTATCGAG
tetur01g09250 comp1903_seq0 ACGATGTGCACTCAATAGCTTCCTAGATCT
tetur01g09250 comp1903_seq0 ACGGTATTGACCAGATGTCAATGGCGTTGC
tetur01g09250 comp1903_seq0 AGAGCTGGTCTCCAAATCAATCCACTGGTC
tetur01g09250 comp1903_seq0 AGAGTCAACAATCAACGATGTGCACTCAAT
tetur01g09250 comp1903_seq0 AGATGTCAATGGCGTTGCAAGAGCTGGTCT
tetur01g09250 comp1903_seq0 AGCTGGTCTCCAAATCAATCCACTGGTCAC
tetur01g09250 comp1903_seq0 AACAATCAACGATGTGCACTCAATAGCTTC
tetur01g09250 comp1903_seq0 AGGAAGTGTCCGTTTCATTGTGCTTGTAGC
tetur01g09250 comp1903_seq0 AGGTGTATACCTCACATTGATTCACCAGAC
tetur01g09250 comp1903_seq0 AGTCAACAATCAACGATGTGCACTCAATAG
tetur01g09250 comp1903_seq0 AGTCCCAGGAAGTGTCCGTTTCATTGTGCT
tetur01g09250 comp1903_seq0 AGTTGACGGTATTGACCAGATGTCAATGGC
tetur01g09250 comp1903_seq0 ATCAACGATGTGCACTCAATAGCTTCCTAG
tetur01g09250 comp1903_seq0 ATCACCCTCCCACCTGATCACTGATTAAGT
tetur01g09250 comp1903_seq0 ATCAGTCCCAGGAAGTGTCCGTTTCATTGT
tetur01g09250 comp1903_seq0 AACCACCTAATGATTCTTACTCGACTGGAC
tetur01g09250 comp1903_seq0 ATGATTCTTACTCGACTGGACACCAATCTT
tetur01g09250 comp1903_seq0 ATGTCAATGGCGTTGCAAGAGCTGGTCTCC
tetur01g09250 comp1903_seq0 ATGTCACTTTCTGACCTCTGACTGACATCT
tetur01g09250 comp1903_seq0 ATGTGCACTCAATAGCTTCCTAGATCTCAT
tetur01g09250 comp1903_seq0 ATTACAGCCTCGATAGAGGCAAATATTGAG
tetur01g09250 comp1903_seq0 ATTGAACCTGAAGTGATCAGTCCCAGGAAG
tetur01g09250 comp1903_seq0 ATTGACCAGATGTCAATGGCGTTGCAAGAG
tetur01g09250 comp1903_seq0 ATTGGCAAAGGTGTCGAATGGCCCGTTCAT
tetur01g09250 comp1903_seq0 ATTGTGCTTGTAGCATGATGAAGCTTGGTG
tetur01g09250 comp1903_seq0 CAAAGGTGTCGAATGGCCCGTTCATTTAAC
tetur01g09250 comp1903_seq0 CAAATTGAACCTGAAGTGATCAGTCCCAGG
tetur01g09250 comp1903_seq0 CAACAATCAACGATGTGCACTCAATAGCTT
tetur01g09250 comp1903_seq0 AACCTGAAGTGATCAGTCCCAGGAAGTGTC
tetur01g09250 comp1903_seq0 CAACGATGTGCACTCAATAGCTTCCTAGAT
tetur01g09250 comp1903_seq0 CAACGGAATCTCAGACTGTCTTATATTGAG
tetur01g09250 comp1903_seq0 CAAGAGCTGGTCTCCAAATCAATCCACTGG
tetur01g09250 comp1903_seq0 CAATAGCTTCCTAGATCTCATTACAGCCTC
tetur01g09250 comp1903_seq0 CAATCAACGATGTGCACTCAATAGCTTCCT
tetur01g09250 comp1903_seq0 CAATCACCCTCCCACCTGATCACTGATTAA
tetur01g09250 comp1903_seq0 CAATCTACATGTCATGCTACGTTACAGTGA
tetur01g09250 comp1903_seq0 AACGATGTGCACTCAATAGCTTCCTAGATC
tetur01g09250 comp1903_seq0 CAATGGCGTTGCAAGAGCTGGTCTCCAAAT
tetur01g09250 comp1903_seq0 CACCAGACTTGTCAAATACTGTCACCAATA
tetur01g09250 comp1903_seq0 CACCTAATGATTCTTACTCGACTGGACACC
tetur01g09250 comp1903_seq0 CAGATGTCAATGGCGTTGCAAGAGCTGGTC
tetur01g09250 comp1903_seq0 CAGCCTCGATAGAGGCAAATATTGAGAGCT
tetur01g09250 comp1903_seq0 CAGGAAGTGTCCGTTTCATTGTGCTTGTAG
tetur01g09250 comp1903_seq0 CAGTCCCAGGAAGTGTCCGTTTCATTGTGC
tetur01g09250 comp1903_seq0 CATCTGATGCTGAAGCTGCTAATTTAACTC
tetur01g09250 comp1903_seq0 CATTACAGCCTCGATAGAGGCAAATATTGA
tetur01g09250 comp1903_seq0 CATTGTGCTTGTAGCATGATGAAGCTTGGT
tetur01g09250 comp1903_seq0 AAGAAGGTGTATACCTCACATTGATTCACC
tetur01g09250 comp1903_seq0 CCACCTAATGATTCTTACTCGACTGGACAC
tetur01g09250 comp1903_seq0 CCAGAAGTTATATTCAACGGAATCTCAGAC
tetur01g09250 comp1903_seq0 CCAGATGTCAATGGCGTTGCAAGAGCTGGT
tetur01g09250 comp1903_seq0 CCAGGAAGTGTCCGTTTCATTGTGCTTGTA
tetur01g09250 comp1903_seq0 AAGAGCTGGTCTCCAAATCAATCCACTGGT
tetur01g09250 comp1903_seq0 CCGTTTCATTGTGCTTGTAGCATGATGAAG
tetur01g09250 comp1903_seq0 CCTAATGATTCTTACTCGACTGGACACCAA
tetur01g09250 comp1903_seq0 CCTAGAATTGGTTGGTAAACTCAAGCCGGC
tetur01g09250 comp1903_seq0 CCTAGATCTCATTACAGCCTCGATAGAGGC
tetur01g09250 comp1903_seq0 CCTAGTTGACGGTATTGACCAGATGTCAAT
tetur01g09250 comp1903_seq0 CCTCACATTGATTCACCAGACTTGTCAAAT
tetur01g09250 comp1903_seq0 CCTTGAATGGTACAATTGATGACCAACCAG
tetur01g09250 comp1903_seq0 CGATCCCAGTGCCTTACTAAAGTATCGAGA
tetur01g09250 comp1903_seq0 CGATGTGCACTCAATAGCTTCCTAGATCTC
tetur01g09250 comp1903_seq0 CGGTATTGACCAGATGTCAATGGCGTTGCA
tetur01g09250 comp1903_seq0 CGTTGCAAGAGCTGGTCTCCAAATCAATCC
tetur01g09250 comp1903_seq0 CGTTTCATTGTGCTTGTAGCATGATGAAGC
tetur01g09250 comp1903_seq0 CTAGAATTGGTTGGTAAACTCAAGCCGGCT
tetur01g09250 comp1903_seq0 CTAGATCTCATTACAGCCTCGATAGAGGCA
tetur01g09250 comp1903_seq0 CTAGTTGACGGTATTGACCAGATGTCAATG
tetur01g09250 comp1903_seq0 CTCAATAGCTTCCTAGATCTCATTACAGCC
tetur01g09250 comp1903_seq0 CTCTACCTTAAACTGCCAAACCATCAAGAA
tetur01g09250 comp1903_seq0 CTGAAGTGATCAGTCCCAGGAAGTGTCCGT
tetur01g09250 comp1903_seq0 CTGGAGAGCTATAACATTGCCAAAGATGCA
tetur01g09250 comp1903_seq0 CTGGTCTCCAAATCAATCCACTGGTCACAT
tetur01g09250 comp1903_seq0 CTTATTACAATCACCCTCCCACCTGATCAC
tetur01g09250 comp1903_seq0 AAGTGATCAGTCCCAGGAAGTGTCCGTTTC
tetur01g09250 comp1903_seq0 CTTCCTAGATCTCATTACAGCCTCGATAGA
tetur01g09250 comp1903_seq0 CTTGAATGGTACAATTGATGACCAACCAGA
tetur01g09250 comp1903_seq0 AAGTGTCCGTTTCATTGTGCTTGTAGCATG
tetur01g09250 comp1903_seq0 CTTGTAGCATGATGAAGCTTGGTGTTGAAT
tetur01g09250 comp1903_seq0 GAACCTGAAGTGATCAGTCCCAGGAAGTGT
tetur01g09250 comp1903_seq0 GAAGCAGAAATGTGAATTTCTTGGATTCCC
tetur01g09250 comp1903_seq0 AATAGCTTCCTAGATCTCATTACAGCCTCG
tetur01g09250 comp1903_seq0 GAAGGTGTATACCTCACATTGATTCACCAG
tetur01g09250 comp1903_seq0 GAAGTGATCAGTCCCAGGAAGTGTCCGTTT
tetur01g09250 comp1903_seq0 GAAGTGTCCGTTTCATTGTGCTTGTAGCAT
tetur01g09250 comp1903_seq0 GAATGGTACAATTGATGACCAACCAGAAGT
tetur01g09250 comp1903_seq0 GAATTGGTTGGTAAACTCAAGCCGGCTGAT
tetur01g09250 comp1903_seq0 GACCAGATGTCAATGGCGTTGCAAGAGCTG
tetur01g09250 comp1903_seq0 AATCACCCTCCCACCTGATCACTGATTAAG
tetur01g09250 comp1903_seq0 GACGGTATTGACCAGATGTCAATGGCGTTG
tetur01g09250 comp1903_seq0 GAGAGCTATAACATTGCCAAAGATGCACAA
tetur01g09250 comp1903_seq0 GAGAGTCAACAATCAACGATGTGCACTCAA
tetur01g09250 comp1903_seq0 GAGCTGGTCTCCAAATCAATCCACTGGTCA
tetur01g09250 comp1903_seq0 GAGTCAACAATCAACGATGTGCACTCAATA
tetur01g09250 comp1903_seq0 GATCAGTCCCAGGAAGTGTCCGTTTCATTG
tetur01g09250 comp1903_seq0 GATCTCATTACAGCCTCGATAGAGGCAAAT
tetur01g09250 comp1903_seq0 GATGACCAACCAGAAGTTATATTCAACGGA
tetur01g09250 comp1903_seq0 GATGTCAATGGCGTTGCAAGAGCTGGTCTC
tetur01g09250 comp1903_seq0 GATGTGCACTCAATAGCTTCCTAGATCTCA
tetur01g09250 comp1903_seq0 GATTATGTCACTTTCTGACCTCTGACTGAC
tetur01g09250 comp1903_seq0 GATTCACCAGACTTGTCAAATACTGTCACC
tetur01g09250 comp1903_seq0 AATGATTCTTACTCGACTGGACACCAATCT
tetur01g09250 comp1903_seq0 GCAAAGGTGTCGAATGGCCCGTTCATTTAA
tetur01g09250 comp1903_seq0 GCAAGAGCTGGTCTCCAAATCAATCCACTG
tetur01g09250 comp1903_seq0 AATGGCGTTGCAAGAGCTGGTCTCCAAATC
tetur01g09250 comp1903_seq0 GCGTTGCAAGAGCTGGTCTCCAAATCAATC
tetur01g09250 comp1903_seq0 GCTCTACCTTAAACTGCCAAACCATCAAGA
tetur01g09250 comp1903_seq0 GCTCTTTATGTTATGGTCGAGATTCAAGGT
tetur01g09250 comp1903_seq0 GCTGGTCTCCAAATCAATCCACTGGTCACA
tetur01g09250 comp1903_seq0 GCTTCCTAGATCTCATTACAGCCTCGATAG
tetur01g09250 comp1903_seq0 GCTTGTAGCATGATGAAGCTTGGTGTTGAA
tetur01g09250 comp1903_seq0 GGAACCAGGCGCTAATAAGGTGCCTGTAAA
tetur01g09250 comp1903_seq0 GGAAGTGTCCGTTTCATTGTGCTTGTAGCA
tetur01g09250 comp1903_seq0 GGAGAGCTATAACATTGCCAAAGATGCACA
tetur01g09250 comp1903_seq0 GGTATTGACCAGATGTCAATGGCGTTGCAA
tetur01g09250 comp1903_seq0 GGTCACATCATCCTTTAATTGACCTTTACC
tetur01g09250 comp1903_seq0 GGTGTATACCTCACATTGATTCACCAGACT
tetur01g09250 comp1903_seq0 ACAATCAACGATGTGCACTCAATAGCTTCC
tetur01g09250 comp1903_seq0 GTATACCTCACATTGATTCACCAGACTTGT
tetur01g09250 comp1903_seq0 GTATTGACCAGATGTCAATGGCGTTGCAAG
tetur01g09250 comp1903_seq0 GTCAACAATCAACGATGTGCACTCAATAGC
tetur01g09250 comp1903_seq0 GTCAATGGCGTTGCAAGAGCTGGTCTCCAA
tetur01g09250 comp1903_seq0 GTCACTTTCTGACCTCTGACTGACATCTAT
tetur01g09250 comp1903_seq0 GTCCCAGGAAGTGTCCGTTTCATTGTGCTT
tetur01g09250 comp1903_seq0 GTCCGTTTCATTGTGCTTGTAGCATGATGA
tetur01g09250 comp1903_seq0 GTGATCAGTCCCAGGAAGTGTCCGTTTCAT
tetur01g09250 comp1903_seq0 GTGCTTAACCACCTAATGATTCTTACTCGA
tetur01g09250 comp1903_seq0 GTGCTTGTAGCATGATGAAGCTTGGTGTTG
tetur01g09250 comp1903_seq0 GTGTATACCTCACATTGATTCACCAGACTT
tetur01g09250 comp1903_seq0 GTGTCCGTTTCATTGTGCTTGTAGCATGAT
tetur01g09250 comp1903_seq0 GTTGACGGTATTGACCAGATGTCAATGGCG
tetur01g09250 comp1903_seq0 GTTGCAAGAGCTGGTCTCCAAATCAATCCA
tetur01g09250 comp1903_seq0 ACAGCCTCGATAGAGGCAAATATTGAGAGC
tetur01g09250 comp1903_seq0 GTTGCTCTACCTTAAACTGCCAAACCATCA
tetur01g09250 comp1903_seq0 AAAGGTGTCGAATGGCCCGTTCATTTAACC
tetur01g09250 comp1903_seq0 GTTTCATTGTGCTTGTAGCATGATGAAGCT
tetur01g09250 comp1903_seq0 TAACCACCTAATGATTCTTACTCGACTGGA
tetur01g09250 comp1903_seq0 TACAGCCTCGATAGAGGCAAATATTGAGAG
tetur01g09250 comp1903_seq0 TACCTCACATTGATTCACCAGACTTGTCAA
tetur01g09250 comp1903_seq0 TAGAATTGGTTGGTAAACTCAAGCCGGCTG
tetur01g09250 comp1903_seq0 TAGATCTCATTACAGCCTCGATAGAGGCAA
tetur01g09250 comp1903_seq0 TAGTTGACGGTATTGACCAGATGTCAATGG
tetur01g09250 comp1903_seq0 TATACCTCACATTGATTCACCAGACTTGTC
tetur01g09250 comp1903_seq0 TATGTCACTTTCTGACCTCTGACTGACATC
tetur01g09250 comp1903_seq0 TATTACAATCACCCTCCCACCTGATCACTG
tetur01g09250 comp1903_seq0 TATTGACCAGATGTCAATGGCGTTGCAAGA
tetur01g09250 comp1903_seq0 TCAAATTGAACCTGAAGTGATCAGTCCCAG
tetur01g09250 comp1903_seq0 TCAACGATGTGCACTCAATAGCTTCCTAGA
tetur01g09250 comp1903_seq0 TCAATCTACATGTCATGCTACGTTACAGTG
tetur01g09250 comp1903_seq0 TCAATGGCGTTGCAAGAGCTGGTCTCCAAA
tetur01g09250 comp1903_seq0 TCAGTCCCAGGAAGTGTCCGTTTCATTGTG
tetur01g09250 comp1903_seq0 TCATTACAGCCTCGATAGAGGCAAATATTG
tetur01g09250 comp1903_seq0 TCATTGTGCTTGTAGCATGATGAAGCTTGG
tetur01g09250 comp1903_seq0 TCCCAGGAAGTGTCCGTTTCATTGTGCTTG
tetur01g09250 comp1903_seq0 TCCGTTTCATTGTGCTTGTAGCATGATGAA
tetur01g09250 comp1903_seq0 TCCTAGAATTGGTTGGTAAACTCAAGCCGG
tetur01g09250 comp1903_seq0 TCCTAGATCTCATTACAGCCTCGATAGAGG
tetur01g09250 comp1903_seq0 TCCTAGTTGACGGTATTGACCAGATGTCAA
tetur01g09250 comp1903_seq0 TCCTTGAATGGTACAATTGATGACCAACCA
tetur01g09250 comp1903_seq0 ACCAGATGTCAATGGCGTTGCAAGAGCTGG
tetur01g09250 comp1903_seq0 TCTCAATCTACATGTCATGCTACGTTACAG
tetur01g09250 comp1903_seq0 TGAACCTGAAGTGATCAGTCCCAGGAAGTG
tetur01g09250 comp1903_seq0 TGAATGGTACAATTGATGACCAACCAGAAG
tetur01g09250 comp1903_seq0 TGATGACCAACCAGAAGTTATATTCAACGG
tetur01g09250 comp1903_seq0 TGATTCACCAGACTTGTCAAATACTGTCAC
tetur01g09250 comp1903_seq0 TGATTGGTTAACATCTGATGCTGAAGCTGC
tetur01g09250 comp1903_seq0 TGCTCTACCTTAAACTGCCAAACCATCAAG
tetur01g09250 comp1903_seq0 TGCTTAACCACCTAATGATTCTTACTCGAC
tetur01g09250 comp1903_seq0 TGCTTGTAGCATGATGAAGCTTGGTGTTGA
tetur01g09250 comp1903_seq0 TGGAACCAGGCGCTAATAAGGTGCCTGTAA
tetur01g09250 comp1903_seq0 TGGAGAGCTATAACATTGCCAAAGATGCAC
tetur01g09250 comp1903_seq0 TGGCGTTGCAAGAGCTGGTCTCCAAATCAA
tetur01g09250 comp1903_seq0 TGTATACCTCACATTGATTCACCAGACTTG
tetur01g09250 comp1903_seq0 TGTCAATGGCGTTGCAAGAGCTGGTCTCCA
tetur01g09250 comp1903_seq0 TGTCACTTTCTGACCTCTGACTGACATCTA
tetur01g09250 comp1903_seq0 TGTCCGTTTCATTGTGCTTGTAGCATGATG
tetur01g09250 comp1903_seq0 TGTGCTTAACCACCTAATGATTCTTACTCG
tetur01g09250 comp1903_seq0 TGTTGCTCTACCTTAAACTGCCAAACCATC
tetur01g09250 comp1903_seq0 TTAACCACCTAATGATTCTTACTCGACTGG
tetur01g09250 comp1903_seq0 TTACAGCCTCGATAGAGGCAAATATTGAGA
tetur01g09520 comp5065_seq0 TTCATTCACTACCATAACCACCATGCCAAC
tetur01g09520 comp5065_seq0 TTGCGTGGATCGTCATTGAAGCAAACTTGC
tetur01g09520 comp5065_seq0 AAATCCACGATGATTGTCGATGGAGCAGTC
tetur01g09520 comp5065_seq0 TTTCATTCACTACCATAACCACCATGCCAA
tetur01g09520 comp5065_seq0 TTTGCGTGGATCGTCATTGAAGCAAACTTG
tetur01g09520 comp5065_seq0 ACTCGTGGTACAGAAGATGGAAGCTACAGT
tetur01g09520 comp5065_seq0 AGCAGCTGCTGGTTTCCAGCATATAAGATT
tetur01g09520 comp5065_seq0 ATAACCAGCGTTGGGTCTGGGATTTAGCTT
tetur01g09520 comp5065_seq0 ATATCCAGTGACCAAGTGATTCTGGTAACC
tetur01g09520 comp5065_seq0 ATCCACGATGATTGTCGATGGAGCAGTCCT
tetur01g09520 comp5065_seq0 ATCCAGTGACCAAGTGATTCTGGTAACCGG
tetur01g09520 comp5065_seq0 ATGCAAGATTATGGAGCATAAACACTGGAG
tetur01g09520 comp5065_seq0 ATTTCACCGGTGGTTGAACTTCAAACTGAT
tetur01g09520 comp5065_seq0 ATTTGCGTGGATCGTCATTGAAGCAAACTT
tetur01g09520 comp5065_seq0 CAACTCGTGGTACAGAAGATGGAAGCTACA
tetur01g09520 comp5065_seq0 CACCGGTGGTTGAACTTCAAACTGATAACC
tetur01g09520 comp5065_seq0 CACGATGATTGTCGATGGAGCAGTCCTTTG
tetur01g09520 comp5065_seq0 AACTCGTGGTACAGAAGATGGAAGCTACAG
tetur01g09520 comp5065_seq0 CATGTTTCATTCACTACCATAACCACCATG
tetur01g09520 comp5065_seq0 CATTCACTACCATAACCACCATGCCAACAT
tetur01g09520 comp5065_seq0 CCACGATGATTGTCGATGGAGCAGTCCTTT
tetur01g09520 comp5065_seq0 CCCTCATAATGGTCAGTGTCTCCGAGTTGT
tetur01g09520 comp5065_seq0 CCGGTGGTTGAACTTCAAACTGATAACCAG
tetur01g09520 comp5065_seq0 CCTCATAATGGTCAGTGTCTCCGAGTTGTT
tetur01g09520 comp5065_seq0 CGATGATTGTCGATGGAGCAGTCCTTTGAC
tetur01g09520 comp5065_seq0 CGCTAAATTATGTTCGACTCCAATGTCCAC
tetur01g09520 comp5065_seq0 CGGTGGTTGAACTTCAAACTGATAACCAGC
tetur01g09520 comp5065_seq0 CGTATGGGATTTGCGTGGATCGTCATTGAA
tetur01g09520 comp5065_seq0 CGTCATTGAAGCAAACTTGCACAGTAGATG
tetur01g09520 comp5065_seq0 CGTGGATCGTCATTGAAGCAAACTTGCACA
tetur01g09520 comp5065_seq0 CTCGTGGTACAGAAGATGGAAGCTACAGTC
tetur01g09520 comp5065_seq0 CTGATAACCAGCGTTGGGTCTGGGATTTAG
tetur01g09520 comp5065_seq0 CTTAGCAGCTGCTGGTTTCCAGCATATAAG
tetur01g09520 comp5065_seq0 AAAGAGTACGTTGGACACCAAGGGCCTATC
tetur01g09520 comp5065_seq0 CTTGCACAGTAGATGATGATGTTTCCATTC
tetur01g09520 comp5065_seq0 AATCCACGATGATTGTCGATGGAGCAGTCC
tetur01g09520 comp5065_seq0 GATAACCAGCGTTGGGTCTGGGATTTAGCT
tetur01g09520 comp5065_seq0 GATCGTCATTGAAGCAAACTTGCACAGTAG
tetur01g09520 comp5065_seq0 GATGATTGTCGATGGAGCAGTCCTTTGACA
tetur01g09520 comp5065_seq0 GATGGAAGCTACAGTCGTTCAAGTAACTCT
tetur01g09520 comp5065_seq0 GATTGTCGATGGAGCAGTCCTTTGACAAAT
tetur01g09520 comp5065_seq0 GATTTGCGTGGATCGTCATTGAAGCAAACT
tetur01g09520 comp5065_seq0 GCAGCTGCTGGTTTCCAGCATATAAGATTG
tetur01g09520 comp5065_seq0 GCGTGGATCGTCATTGAAGCAAACTTGCAC
tetur01g09520 comp5065_seq0 GCTTCATGTAACATGATGGCAACAGAATCT
tetur01g09520 comp5065_seq0 GGATCGTCATTGAAGCAAACTTGCACAGTA
tetur01g09520 comp5065_seq0 GGATTTGCGTGGATCGTCATTGAAGCAAAC
tetur01g09520 comp5065_seq0 GGTAACCGGTAGCTATGATCAAACAATACG
tetur01g09520 comp5065_seq0 GGTACAGAAGATGGAAGCTACAGTCGTTCA
tetur01g09520 comp5065_seq0 GGTGGTTGAACTTCAAACTGATAACCAGCG
tetur01g09520 comp5065_seq0 GGTTGAACTTCAAACTGATAACCAGCGTTG
tetur01g09520 comp5065_seq0 GTAACCGGTAGCTATGATCAAACAATACGA
tetur01g09520 comp5065_seq0 GTACAGAAGATGGAAGCTACAGTCGTTCAA
tetur01g09520 comp5065_seq0 GTATGGGATTTGCGTGGATCGTCATTGAAG
tetur01g09520 comp5065_seq0 GTGGATCGTCATTGAAGCAAACTTGCACAG
tetur01g09520 comp5065_seq0 GTGGTTGAACTTCAAACTGATAACCAGCGT
tetur01g09520 comp5065_seq0 GTTGAACTTCAAACTGATAACCAGCGTTGG
tetur01g09520 comp5065_seq0 GTTTCATTCACTACCATAACCACCATGCCA
tetur01g09520 comp5065_seq0 TACAGCGAACCCATCAAGTGGGTAATCCAA
tetur01g09520 comp5065_seq0 TACGTATGGGATTTGCGTGGATCGTCATTG
tetur01g09520 comp5065_seq0 TATATCCAGTGACCAAGTGATTCTGGTAAC
tetur01g09520 comp5065_seq0 TATGGGATTTGCGTGGATCGTCATTGAAGC
tetur01g09520 comp5065_seq0 TATTTCACCGGTGGTTGAACTTCAAACTGA
tetur01g09520 comp5065_seq0 TCAACTCGTGGTACAGAAGATGGAAGCTAC
tetur01g09520 comp5065_seq0 TCACCGGTGGTTGAACTTCAAACTGATAAC
tetur01g09520 comp5065_seq0 TCATTCACTACCATAACCACCATGCCAACA
tetur01g09520 comp5065_seq0 TCCGAGTTGTTCAACATACTGATTCCCAGG
tetur01g09520 comp5065_seq0 TCGTGGTACAGAAGATGGAAGCTACAGTCG
tetur01g09520 comp5065_seq0 TGATAACCAGCGTTGGGTCTGGGATTTAGC
tetur01g09520 comp5065_seq0 TGATTGTCGATGGAGCAGTCCTTTGACAAA
tetur01g09520 comp5065_seq0 TGCAAGATTATGGAGCATAAACACTGGAGA
tetur01g09520 comp5065_seq0 TGCGTGGATCGTCATTGAAGCAAACTTGCA
tetur01g09520 comp5065_seq0 TGCTTCATGTAACATGATGGCAACAGAATC
tetur01g09520 comp5065_seq0 TGGGATTTGCGTGGATCGTCATTGAAGCAA
tetur01g09520 comp5065_seq0 TGTTTCATTCACTACCATAACCACCATGCC
tetur01g09520 comp5065_seq0 TTAGCAGCTGCTGGTTTCCAGCATATAAGA
tetur01g09520 comp5065_seq0 TTCAACTCGTGGTACAGAAGATGGAAGCTA
tetur01g10630 comp5032_seq0 TTCCATAGAAATCCGACTGAAGTTCCGTTG
tetur01g10630 comp5032_seq0 ACTGTTAACCGGGCGAGTGGAAGAAGGTAC
tetur01g10630 comp5032_seq0 AGAAATCCGACTGAAGTTCCGTTGACCGAT
tetur01g10630 comp5032_seq0 AGCTCACACTCCAATAATTGGGCTGTTCTG
tetur01g10630 comp5032_seq0 ATCCGACTGAAGTTCCGTTGACCGATTTCT
tetur01g10630 comp5032_seq0 CATAGAAATCCGACTGAAGTTCCGTTGACC
tetur01g10630 comp5032_seq0 CCATAGAAATCCGACTGAAGTTCCGTTGAC
tetur01g10630 comp5032_seq0 CCATCGGAAGATGATTTAATTACCTGGACA
tetur01g10630 comp5032_seq0 CCCAAGGTTAAATTAATGCCAACACCATCG
tetur01g10630 comp5032_seq0 CCGGTCTAAGCAACTGTTAACCGATGAATC
tetur01g10630 comp5032_seq0 CCGTCCACAGTAATAGCTCTAAATCCCTCT
tetur01g10630 comp5032_seq0 CGACTGAAGTTCCGTTGACCGATTTCTTTG
tetur01g10630 comp5032_seq0 AAGCTCACACTCCAATAATTGGGCTGTTCT
tetur01g10630 comp5032_seq0 CGGTCTAAGCAACTGTTAACCGATGAATCA
tetur01g10630 comp5032_seq0 CGTCCACAGTAATAGCTCTAAATCCCTCTC
tetur01g10630 comp5032_seq0 CTGGAAGCTCACACTCCAATAATTGGGCTG
tetur01g10630 comp5032_seq0 CTGTTAACCGGGCGAGTGGAAGAAGGTACA
tetur01g10630 comp5032_seq0 GAAATCCGACTGAAGTTCCGTTGACCGATT
tetur01g10630 comp5032_seq0 GAAGCTCACACTCCAATAATTGGGCTGTTC
tetur01g10630 comp5032_seq0 GACTGAAGTTCCGTTGACCGATTTCTTTGG
tetur01g10630 comp5032_seq0 GACTGTTAACCGGGCGAGTGGAAGAAGGTA
tetur01g10630 comp5032_seq0 AATCCGACTGAAGTTCCGTTGACCGATTTC
tetur01g10630 comp5032_seq0 GGAAGCTCACACTCCAATAATTGGGCTGTT
tetur01g10630 comp5032_seq0 GGTATTCCTGATAGTCGGATAATCTTGATG
tetur01g10630 comp5032_seq0 GGTCTAAGCAACTGTTAACCGATGAATCAA
tetur01g10630 comp5032_seq0 TAGAAATCCGACTGAAGTTCCGTTGACCGA
tetur01g10630 comp5032_seq0 TCCATAGAAATCCGACTGAAGTTCCGTTGA
tetur01g10630 comp5032_seq0 ACCATCGGAAGATGATTTAATTACCTGGAC
tetur01g10630 comp5032_seq0 TGACCGATTTCTTTGGAAGTGTACCCAAGG
tetur01g10630 comp5032_seq0 ACCCAAGGTTAAATTAATGCCAACACCATC
tetur01g12260 comp1133_seq0 TTCAGCAGGATCATCAGTTGGTAAGACATC
tetur01g12260 comp1133_seq0 TTCCCACCGCATTCATTTATTCCCTGCAGC
tetur01g12260 comp1133_seq0 TTCCCTGCAGCACGAATATTTGCCTCCACC
tetur01g12260 comp1133_seq0 AAATCAGATGCTAACAGCACAGACAATGGT
tetur01g12260 comp1133_seq0 ACGAATATTTGCCTCCACCGCCATCATCCT
tetur01g12260 comp1133_seq0 TTTATTCCCTGCAGCACGAATATTTGCCTC
tetur01g12260 comp1133_seq0 AGACAATGGTTCTTCAGCAGGATCATCAGT
tetur01g12260 comp1133_seq0 AGATGCTAACAGCACAGACAATGGTTCTTC
tetur01g12260 comp1133_seq0 AGCACGAATATTTGCCTCCACCGCCATCAT
tetur01g12260 comp1133_seq0 AGCAGGATCATCAGTTGGTAAGACATCGGG
tetur01g12260 comp1133_seq0 AGGAGGGTAAATCAGATGCTAACAGCACAG
tetur01g12260 comp1133_seq0 AGGATCATCAGTTGGTAAGACATCGGGTTC
tetur01g12260 comp1133_seq0 AGTACATCTCGTAATCCAGTAGCCGATTCT
tetur01g12260 comp1133_seq0 AGTGCGGATATAGGTGGAAGTTCTGCTAAG
tetur01g12260 comp1133_seq0 AGTGGTGGAGGTGACACTGGTAAGAATGGT
tetur01g12260 comp1133_seq0 ATACTTCCCACCGCATTCATTTATTCCCTG
tetur01g12260 comp1133_seq0 ATCAGATGCTAACAGCACAGACAATGGTTC
tetur01g12260 comp1133_seq0 ATCGGGTTCAGGAAATAGTGGTAGTGCGGG
tetur01g12260 comp1133_seq0 ATCTCGTAATCCAGTAGCCGATTCTAAACC
tetur01g12260 comp1133_seq0 ATGAGTGCGGATATAGGTGGAAGTTCTGCT
tetur01g12260 comp1133_seq0 ATTCCCTGCAGCACGAATATTTGCCTCCAC
tetur01g12260 comp1133_seq0 ATTTATTCCCTGCAGCACGAATATTTGCCT
tetur01g12260 comp1133_seq0 CAATGGTTCTTCAGCAGGATCATCAGTTGG
tetur01g12260 comp1133_seq0 CACAGACAATGGTTCTTCAGCAGGATCATC
tetur01g12260 comp1133_seq0 CACCGCATTCATTTATTCCCTGCAGCACGA
tetur01g12260 comp1133_seq0 CAGACAATGGTTCTTCAGCAGGATCATCAG
tetur01g12260 comp1133_seq0 CAGATGCTAACAGCACAGACAATGGTTCTT
tetur01g12260 comp1133_seq0 CAGCACAGACAATGGTTCTTCAGCAGGATC
tetur01g12260 comp1133_seq0 CAGCAGGATCATCAGTTGGTAAGACATCGG
tetur01g12260 comp1133_seq0 CAGGATCATCAGTTGGTAAGACATCGGGTT
tetur01g12260 comp1133_seq0 CATCGGGTTCAGGAAATAGTGGTAGTGCGG
tetur01g12260 comp1133_seq0 CATCTCGTAATCCAGTAGCCGATTCTAAAC
tetur01g12260 comp1133_seq0 CATTTATTCCCTGCAGCACGAATATTTGCC
tetur01g12260 comp1133_seq0 CCACCGCATTCATTTATTCCCTGCAGCACG
tetur01g12260 comp1133_seq0 CCCACCGCATTCATTTATTCCCTGCAGCAC
tetur01g12260 comp1133_seq0 CGAATATTTGCCTCCACCGCCATCATCCTA
tetur01g12260 comp1133_seq0 CGGATATAGGTGGAAGTTCTGCTAAGACAA
tetur01g12260 comp1133_seq0 CTAACAGCACAGACAATGGTTCTTCAGCAG
tetur01g12260 comp1133_seq0 CTCCACCGCCATCATCCTATTTCACTTTCC
tetur01g12260 comp1133_seq0 CTCGTAATCCAGTAGCCGATTCTAAACCAA
tetur01g12260 comp1133_seq0 CTCTTATCAACCCTCAACCTACCTTCAAAG
tetur01g12260 comp1133_seq0 CTGAGGACTTAGCTGCCCAAATAGAAGATA
tetur01g12260 comp1133_seq0 AAGTACATCTCGTAATCCAGTAGCCGATTC
tetur01g12260 comp1133_seq0 CTTATCAACCCTCAACCTACCTTCAAAGAA
tetur01g12260 comp1133_seq0 CTTCAGCAGGATCATCAGTTGGTAAGACAT
tetur01g12260 comp1133_seq0 CTTCCCACCGCATTCATTTATTCCCTGCAG
tetur01g12260 comp1133_seq0 GAATATTTGCCTCCACCGCCATCATCCTAT
tetur01g12260 comp1133_seq0 GACAATGGTTCTTCAGCAGGATCATCAGTT
tetur01g12260 comp1133_seq0 GACATCGGGTTCAGGAAATAGTGGTAGTGC
tetur01g12260 comp1133_seq0 AATCAGATGCTAACAGCACAGACAATGGTT
tetur01g12260 comp1133_seq0 GAGAAACATTCTTTGACCCTGAGGACTTAG
tetur01g12260 comp1133_seq0 GAGGGTAAATCAGATGCTAACAGCACAGAC
tetur01g12260 comp1133_seq0 GAGTGCGGATATAGGTGGAAGTTCTGCTAA
tetur01g12260 comp1133_seq0 GATCCCTATTACTTTGGAGATCTTACAGCG
tetur01g12260 comp1133_seq0 GATGCTAACAGCACAGACAATGGTTCTTCA
tetur01g12260 comp1133_seq0 GCACAGACAATGGTTCTTCAGCAGGATCAT
tetur01g12260 comp1133_seq0 GCACGAATATTTGCCTCCACCGCCATCATC
tetur01g12260 comp1133_seq0 GCAGGATCATCAGTTGGTAAGACATCGGGT
tetur01g12260 comp1133_seq0 GCATTCATTTATTCCCTGCAGCACGAATAT
tetur01g12260 comp1133_seq0 GCGGATATAGGTGGAAGTTCTGCTAAGACA
tetur01g12260 comp1133_seq0 GCTAACAGCACAGACAATGGTTCTTCAGCA
tetur01g12260 comp1133_seq0 GGAAGTTCTGCTAAGACAATATTTGCTCTC
tetur01g12260 comp1133_seq0 GGAGAAACATTCTTTGACCCTGAGGACTTA
tetur01g12260 comp1133_seq0 GGAGGGTAAATCAGATGCTAACAGCACAGA
tetur01g12260 comp1133_seq0 GGGTAAATCAGATGCTAACAGCACAGACAA
tetur01g12260 comp1133_seq0 AAAGGAGGGTAAATCAGATGCTAACAGCAC
tetur01g12260 comp1133_seq0 GGTAAATCAGATGCTAACAGCACAGACAAT
tetur01g12260 comp1133_seq0 GGTGGAGGTGACACTGGTAAGAATGGTTCA
tetur01g12260 comp1133_seq0 GTAAATCAGATGCTAACAGCACAGACAATG
tetur01g12260 comp1133_seq0 GTACATCTCGTAATCCAGTAGCCGATTCTA
tetur01g12260 comp1133_seq0 GTAGTGGTGGAGGTGACACTGGTAAGAATG
tetur01g12260 comp1133_seq0 ACAATGGTTCTTCAGCAGGATCATCAGTTG
tetur01g12260 comp1133_seq0 GTGCGGATATAGGTGGAAGTTCTGCTAAGA
tetur01g12260 comp1133_seq0 GTGGAAGTTCTGCTAAGACAATATTTGCTC
tetur01g12260 comp1133_seq0 GTGGAGAAACATTCTTTGACCCTGAGGACT
tetur01g12260 comp1133_seq0 GTGGAGGTGACACTGGTAAGAATGGTTCAA
tetur01g12260 comp1133_seq0 GTGGTGGAGGTGACACTGGTAAGAATGGTT
tetur01g12260 comp1133_seq0 ACAGCACAGACAATGGTTCTTCAGCAGGAT
tetur01g12260 comp1133_seq0 TAACAGCACAGACAATGGTTCTTCAGCAGG
tetur01g12260 comp1133_seq0 TACATCTCGTAATCCAGTAGCCGATTCTAA
tetur01g12260 comp1133_seq0 TACTTCCCACCGCATTCATTTATTCCCTGC
tetur01g12260 comp1133_seq0 ACATCGGGTTCAGGAAATAGTGGTAGTGCG
tetur01g12260 comp1133_seq0 TAGTGGTGGAGGTGACACTGGTAAGAATGG
tetur01g12260 comp1133_seq0 TATCAACCCTCAACCTACCTTCAAAGAAGA
tetur01g12260 comp1133_seq0 TATTCCCTGCAGCACGAATATTTGCCTCCA
tetur01g12260 comp1133_seq0 TATTTGCCTCCACCGCCATCATCCTATTTC
tetur01g12260 comp1133_seq0 TCAACCCTCAACCTACCTTCAAAGAAGAAA
tetur01g12260 comp1133_seq0 TCAGCAGGATCATCAGTTGGTAAGACATCG
tetur01g12260 comp1133_seq0 TCATTTATTCCCTGCAGCACGAATATTTGC
tetur01g12260 comp1133_seq0 TCCACCGCCATCATCCTATTTCACTTTCCA
tetur01g12260 comp1133_seq0 TCCCACCGCATTCATTTATTCCCTGCAGCA
tetur01g12260 comp1133_seq0 TCCCTATTACTTTGGAGATCTTACAGCGAA
tetur01g12260 comp1133_seq0 TCCGAGGACACATTTCAGCATCCCGGATTG
tetur01g12260 comp1133_seq0 TCGTAATCCAGTAGCCGATTCTAAACCAAA
tetur01g12260 comp1133_seq0 TCTAATGAGATCCGTCTCAAGGGTCGGCAA
tetur01g12260 comp1133_seq0 TCTCGTAATCCAGTAGCCGATTCTAAACCA
tetur01g12260 comp1133_seq0 TCTCTTATCAACCCTCAACCTACCTTCAAA
tetur01g12260 comp1133_seq0 TCTTATCAACCCTCAACCTACCTTCAAAGA
tetur01g12260 comp1133_seq0 TGAGTGCGGATATAGGTGGAAGTTCTGCTA
tetur01g12260 comp1133_seq0 TGCGGATATAGGTGGAAGTTCTGCTAAGAC
tetur01g12260 comp1133_seq0 TGGTGGAGGTGACACTGGTAAGAATGGTTC
tetur01g12260 comp1133_seq0 TTATCAACCCTCAACCTACCTTCAAAGAAG
tetur01g12260 comp1133_seq0 TTATTCCCTGCAGCACGAATATTTGCCTCC
tetur01g12680 comp1160_seq0 TTCCTTTGACGCGGAGTATCAGGATAATTG
tetur01g12680 comp1160_seq0 TTCGACTTGTAATCATCGGGCTGATTATCA
tetur01g12680 comp1160_seq0 TTGCAGATATGGATCAATGCCCGTCCTTGG
tetur01g12680 comp1160_seq0 TTGCTGATGAGAAACAACCACCTCTGATAA
tetur01g12680 comp1160_seq0 ACGATCAGAGGAAGCAATCAAGATGTTGGT
tetur01g12680 comp1160_seq0 TTTGCAGATATGGATCAATGCCCGTCCTTG
tetur01g12680 comp1160_seq0 ACTTGTAATCATCGGGCTGATTATCAACAC
tetur01g12680 comp1160_seq0 AGACAATTCGTGATTCCTTTGACGCGGAGT
tetur01g12680 comp1160_seq0 AGATGGACGATCAGAGGAAGCAATCAAGAT
tetur01g12680 comp1160_seq0 AGGGCATGATCACCTATTACTCTCGTCTAT
tetur01g12680 comp1160_seq0 AGTTGCTGATGAGAAACAACCACCTCTGAT
tetur01g12680 comp1160_seq0 AGTTGTCTTCGACTTGTAATCATCGGGCTG
tetur01g12680 comp1160_seq0 AACAGGCTGAAGCAGATGAACTTGCTAATC
tetur01g12680 comp1160_seq0 ATCAAGACAATTCGTGATTCCTTTGACGCG
tetur01g12680 comp1160_seq0 ATCAATGCCCGTCCTTGGAAGAAGTTGCTG
tetur01g12680 comp1160_seq0 ATCAGAGGAAGCAATCAAGATGTTGGTACG
tetur01g12680 comp1160_seq0 ATCCACAATCTGTATCAACATACCTGTGAG
tetur01g12680 comp1160_seq0 ATGGACGATCAGAGGAAGCAATCAAGATGT
tetur01g12680 comp1160_seq0 ATGGTAGTTGTCTTCGACTTGTAATCATCG
tetur01g12680 comp1160_seq0 ATTCGTGATTCCTTTGACGCGGAGTATCAG
tetur01g12680 comp1160_seq0 ATTTAGTTGCTGATGAGAAACAACCACCTC
tetur01g12680 comp1160_seq0 CAAGACAATTCGTGATTCCTTTGACGCGGA
tetur01g12680 comp1160_seq0 CAATTCGTGATTCCTTTGACGCGGAGTATC
tetur01g12680 comp1160_seq0 CATTTAGTTGCTGATGAGAAACAACCACCT
tetur01g12680 comp1160_seq0 AAGACAATTCGTGATTCCTTTGACGCGGAG
tetur01g12680 comp1160_seq0 CCACAATCTGTATCAACATACCTGTGAGAA
tetur01g12680 comp1160_seq0 CCTTCTTCCGTTGGTTATGTGGCCTATTAT
tetur01g12680 comp1160_seq0 CCTTTGACGCGGAGTATCAGGATAATTGTG
tetur01g12680 comp1160_seq0 CGACTTGTAATCATCGGGCTGATTATCAAC
tetur01g12680 comp1160_seq0 CGATCAGAGGAAGCAATCAAGATGTTGGTA
tetur01g12680 comp1160_seq0 CGGAGTATCAGGATAATTGTGATTTGTACG
tetur01g12680 comp1160_seq0 CGGCTTGTAAAGCGCCACTCTTACAGTATC
tetur01g12680 comp1160_seq0 CTTCGACTTGTAATCATCGGGCTGATTATC
tetur01g12680 comp1160_seq0 CTTCTTCCGTTGGTTATGTGGCCTATTATG
tetur01g12680 comp1160_seq0 CTTGTAATCATCGGGCTGATTATCAACACC
tetur01g12680 comp1160_seq0 CTTTGACGCGGAGTATCAGGATAATTGTGA
tetur01g12680 comp1160_seq0 GAAAGATGGACGATCAGAGGAAGCAATCAA
tetur01g12680 comp1160_seq0 GAACAGGCTGAAGCAGATGAACTTGCTAAT
tetur01g12680 comp1160_seq0 AAAGATGGACGATCAGAGGAAGCAATCAAG
tetur01g12680 comp1160_seq0 GACAATTCGTGATTCCTTTGACGCGGAGTA
tetur01g12680 comp1160_seq0 GACGATCAGAGGAAGCAATCAAGATGTTGG
tetur01g12680 comp1160_seq0 GACTTGTAATCATCGGGCTGATTATCAACA
tetur01g12680 comp1160_seq0 GAGAGGGAATCAACCAGGAAGCTGTCAATG
tetur01g12680 comp1160_seq0 GAGATGGTAGTTGTCTTCGACTTGTAATCA
tetur01g12680 comp1160_seq0 GATCAGAGGAAGCAATCAAGATGTTGGTAC
tetur01g12680 comp1160_seq0 GATGGACGATCAGAGGAAGCAATCAAGATG
tetur01g12680 comp1160_seq0 GATGGTAGTTGTCTTCGACTTGTAATCATC
tetur01g12680 comp1160_seq0 GATTCCTTTGACGCGGAGTATCAGGATAAT
tetur01g12680 comp1160_seq0 GCTAATCCACAATCTGTATCAACATACCTG
tetur01g12680 comp1160_seq0 GCTTGTAAAGCGCCACTCTTACAGTATCAT
tetur01g12680 comp1160_seq0 GGAACAGGCTGAAGCAGATGAACTTGCTAA
tetur01g12680 comp1160_seq0 GGACGATCAGAGGAAGCAATCAAGATGTTG
tetur01g12680 comp1160_seq0 GGCTTGTAAAGCGCCACTCTTACAGTATCA
tetur01g12680 comp1160_seq0 GGGAACAGGCTGAAGCAGATGAACTTGCTA
tetur01g12680 comp1160_seq0 GGTAGTTGTCTTCGACTTGTAATCATCGGG
tetur01g12680 comp1160_seq0 GTAGTTGTCTTCGACTTGTAATCATCGGGC
tetur01g12680 comp1160_seq0 ACAATTCGTGATTCCTTTGACGCGGAGTAT
tetur01g12680 comp1160_seq0 GTCTTCGACTTGTAATCATCGGGCTGATTA
tetur01g12680 comp1160_seq0 GTGATTCCTTTGACGCGGAGTATCAGGATA
tetur01g12680 comp1160_seq0 GTTACAGCAATGGATATGTCTTCATTGAGG
tetur01g12680 comp1160_seq0 GTTGCTGATGAGAAACAACCACCTCTGATA
tetur01g12680 comp1160_seq0 GTTGTCTTCGACTTGTAATCATCGGGCTGA
tetur01g12680 comp1160_seq0 TAGTTGCTGATGAGAAACAACCACCTCTGA
tetur01g12680 comp1160_seq0 TCAAGACAATTCGTGATTCCTTTGACGCGG
tetur01g12680 comp1160_seq0 TCAGAGGAAGCAATCAAGATGTTGGTACGA
tetur01g12680 comp1160_seq0 TCATTTAGTTGCTGATGAGAAACAACCACC
tetur01g12680 comp1160_seq0 TCCACAATCTGTATCAACATACCTGTGAGA
tetur01g12680 comp1160_seq0 TCGACTTGTAATCATCGGGCTGATTATCAA
tetur01g12680 comp1160_seq0 TCGGCGCCAATCACATGTACGTTAAGGACA
tetur01g12680 comp1160_seq0 TGATTCCTTTGACGCGGAGTATCAGGATAA
tetur01g12680 comp1160_seq0 TGCTGATGAGAAACAACCACCTCTGATAAA
tetur01g12680 comp1160_seq0 TGGTAGTTGTCTTCGACTTGTAATCATCGG
tetur01g12680 comp1160_seq0 TTAGTTGCTGATGAGAAACAACCACCTCTG
tetur01g13250 comp1684_seq0 TTCATCTTTACCCATTCCCTCCTCTACTTG
tetur01g13250 comp1684_seq0 TTCCATTGAAGAACGTCAATCGAATCGGTA
tetur01g13250 comp1684_seq0 TTCCCTCCTCTACTTGACAGCTATTGAGAG
tetur01g13250 comp1684_seq0 TTCTCGAACATTGTATTGGGTGAGTGTTGG
tetur01g13250 comp1684_seq0 TTCTGAAATGGACGTCATCGATTGTGGTGA
tetur01g13250 comp1684_seq0 TTGCAGCTTTCTCTTCGGTAGACATGTTTA
tetur01g13250 comp1684_seq0 TTGCGATACATGGTTGATTCAAAGATGAGG
tetur01g13250 comp1684_seq0 TTGCTGTAATTCATCTTTACCCATTCCCTC
tetur01g13250 comp1684_seq0 TTGGAAGGTTTAAACCCAGGTCATTTATGG
tetur01g13250 comp1684_seq0 TTGTATGGTAGTCGCACTCAGTGAAGGTAG
tetur01g13250 comp1684_seq0 TTGTATTGGGTGAGTGTTGGATCTCTGAAA
tetur01g13250 comp1684_seq0 TTTCACTTGCAGCTTTCTCTTCGGTAGACA
tetur01g13250 comp1684_seq0 TTTGAAGCCAATCAAGACATCCTTGTATGG
tetur01g13250 comp1684_seq0 ACTCAGACCAGACATGATTCCACCAGCAGT
tetur01g13250 comp1684_seq0 ACTCTGGTCGTTAATACTAGTGACCCGACC
tetur01g13250 comp1684_seq0 ACTTCTGAAATGGACGTCATCGATTGTGGT
tetur01g13250 comp1684_seq0 ACTTGCAGCTTTCTCTTCGGTAGACATGTT
tetur01g13250 comp1684_seq0 AGAAGAAGCTTTGCGATACATGGTTGATTC
tetur01g13250 comp1684_seq0 AGACATCCTTGTATGGTAGTCGCACTCAGT
tetur01g13250 comp1684_seq0 AGACATGATTCCACCAGCAGTAGGTTCTCC
tetur01g13250 comp1684_seq0 AGACCAGACATGATTCCACCAGCAGTAGGT
tetur01g13250 comp1684_seq0 AGATGAGGTTTAGCGTTCAGGGCAGGGACT
tetur01g13250 comp1684_seq0 AGATTAGCATGTACAACCTCCATGGCATGT
tetur01g13250 comp1684_seq0 AGCACCACTCAGACCAGACATGATTCCACC
tetur01g13250 comp1684_seq0 AGCAGTAGGTTCTCCTCGAGTAGCAAGGTG
tetur01g13250 comp1684_seq0 AGCATGTACAACCTCCATGGCATGTGAAGT
tetur01g13250 comp1684_seq0 AGCCAATCAAGACATCCTTGTATGGTAGTC
tetur01g13250 comp1684_seq0 AGCTATTGAGAGCCTCAAGAATCATCGTTT
tetur01g13250 comp1684_seq0 AGGTTTAAACCCAGGTCATTTATGGTATCC
tetur01g13250 comp1684_seq0 AGGTTTAGCGTTCAGGGCAGGGACTAAGAT
tetur01g13250 comp1684_seq0 AGTAACACCATTGCCAGCACCACTCAGACC
tetur01g13250 comp1684_seq0 AGTAGGTTCTCCTCGAGTAGCAAGGTGAAC
tetur01g13250 comp1684_seq0 AGTCGCACTCAGTGAAGGTAGACATTGCTG
tetur01g13250 comp1684_seq0 AGTGACCCGACCAACAAAGGATAGAATGTC
tetur01g13250 comp1684_seq0 ATAGGAGTAACACCATTGCCAGCACCACTC
tetur01g13250 comp1684_seq0 ATCAAGACATCCTTGTATGGTAGTCGCACT
tetur01g13250 comp1684_seq0 ATCCATAGGAGTAACACCATTGCCAGCACC
tetur01g13250 comp1684_seq0 ATCCTTGTATGGTAGTCGCACTCAGTGAAG
tetur01g13250 comp1684_seq0 AACATTGTATTGGGTGAGTGTTGGATCTCT
tetur01g13250 comp1684_seq0 ATCTTCTCGAACATTGTATTGGGTGAGTGT
tetur01g13250 comp1684_seq0 ATGGTAGTCGCACTCAGTGAAGGTAGACAT
tetur01g13250 comp1684_seq0 ATTCATCTTTACCCATTCCCTCCTCTACTT
tetur01g13250 comp1684_seq0 AACCCAGGTCATTTATGGTATCCATAGGAG
tetur01g13250 comp1684_seq0 ATTGGGTGAGTGTTGGATCTCTGAAATGTT
tetur01g13250 comp1684_seq0 CAAGACATCCTTGTATGGTAGTCGCACTCA
tetur01g13250 comp1684_seq0 CAATCAAGACATCCTTGTATGGTAGTCGCA
tetur01g13250 comp1684_seq0 CACCACTCAGACCAGACATGATTCCACCAG
tetur01g13250 comp1684_seq0 CACCAGCAGTAGGTTCTCCTCGAGTAGCAA
tetur01g13250 comp1684_seq0 CACCCTTCCATTGAAGAACGTCAATCGAAT
tetur01g13250 comp1684_seq0 CACTCAGACCAGACATGATTCCACCAGCAG
tetur01g13250 comp1684_seq0 CACTCAGTGAAGGTAGACATTGCTGTAATT
tetur01g13250 comp1684_seq0 CACTTCTGAAATGGACGTCATCGATTGTGG
tetur01g13250 comp1684_seq0 CACTTGCAGCTTTCTCTTCGGTAGACATGT
tetur01g13250 comp1684_seq0 CAGACATGATTCCACCAGCAGTAGGTTCTC
tetur01g13250 comp1684_seq0 CAGACCAGACATGATTCCACCAGCAGTAGG
tetur01g13250 comp1684_seq0 CAGCACCACTCAGACCAGACATGATTCCAC
tetur01g13250 comp1684_seq0 CAGCAGTAGGTTCTCCTCGAGTAGCAAGGT
tetur01g13250 comp1684_seq0 CAGCTATTGAGAGCCTCAAGAATCATCGTT
tetur01g13250 comp1684_seq0 CAGTAGGTTCTCCTCGAGTAGCAAGGTGAA
tetur01g13250 comp1684_seq0 CAGTGAAGGTAGACATTGCTGTAATTCATC
tetur01g13250 comp1684_seq0 CAGTTGGAAGGTTTAAACCCAGGTCATTTA
tetur01g13250 comp1684_seq0 CATAAGAAGAAGCTTTGCGATACATGGTTG
tetur01g13250 comp1684_seq0 CATACCAGTTGGAAGGTTTAAACCCAGGTC
tetur01g13250 comp1684_seq0 CATAGGAGTAACACCATTGCCAGCACCACT
tetur01g13250 comp1684_seq0 CATCCTTGTATGGTAGTCGCACTCAGTGAA
tetur01g13250 comp1684_seq0 CATCTTTACCCATTCCCTCCTCTACTTGAC
tetur01g13250 comp1684_seq0 CATGATTCCACCAGCAGTAGGTTCTCCTCG
tetur01g13250 comp1684_seq0 CATGGTTGATTCAAAGATGAGGTTTAGCGT
tetur01g13250 comp1684_seq0 CATTCCCTCCTCTACTTGACAGCTATTGAG
tetur01g13250 comp1684_seq0 CATTGAAGAACGTCAATCGAATCGGTACCA
tetur01g13250 comp1684_seq0 CATTGCTGTAATTCATCTTTACCCATTCCC
tetur01g13250 comp1684_seq0 CATTGTATTGGGTGAGTGTTGGATCTCTGA
tetur01g13250 comp1684_seq0 CCAATCAAGACATCCTTGTATGGTAGTCGC
tetur01g13250 comp1684_seq0 AAGACATCCTTGTATGGTAGTCGCACTCAG
tetur01g13250 comp1684_seq0 CCACTCAGACCAGACATGATTCCACCAGCA
tetur01g13250 comp1684_seq0 CCAGACATGATTCCACCAGCAGTAGGTTCT
tetur01g13250 comp1684_seq0 CCAGGTCATTTATGGTATCCATAGGAGTAA
tetur01g13250 comp1684_seq0 CCAGTTGGAAGGTTTAAACCCAGGTCATTT
tetur01g13250 comp1684_seq0 CCATAGGAGTAACACCATTGCCAGCACCAC
tetur01g13250 comp1684_seq0 CCATTCCCTCCTCTACTTGACAGCTATTGA
tetur01g13250 comp1684_seq0 CCATTGAAGAACGTCAATCGAATCGGTACC
tetur01g13250 comp1684_seq0 CCCAGGTCATTTATGGTATCCATAGGAGTA
tetur01g13250 comp1684_seq0 CCCATTCCCTCCTCTACTTGACAGCTATTG
tetur01g13250 comp1684_seq0 CCCTTCCATTGAAGAACGTCAATCGAATCG
tetur01g13250 comp1684_seq0 CCTCCTCTACTTGACAGCTATTGAGAGCCT
tetur01g13250 comp1684_seq0 CCTCTACTTGACAGCTATTGAGAGCCTCAA
tetur01g13250 comp1684_seq0 AAGCACTTCTGAAATGGACGTCATCGATTG
tetur01g13250 comp1684_seq0 CCTTATTTGACCATGAACACGAACATAGGT
tetur01g13250 comp1684_seq0 CCTTCCATTGAAGAACGTCAATCGAATCGG
tetur01g13250 comp1684_seq0 CCTTGTATGGTAGTCGCACTCAGTGAAGGT
tetur01g13250 comp1684_seq0 AAGCCAATCAAGACATCCTTGTATGGTAGT
tetur01g13250 comp1684_seq0 CGAACATTGTATTGGGTGAGTGTTGGATCT
tetur01g13250 comp1684_seq0 CGAAGAAGTAGATTAGCATGTACAACCTCC
tetur01g13250 comp1684_seq0 CTAGTGACCCGACCAACAAAGGATAGAATG
tetur01g13250 comp1684_seq0 CTATTGAGAGCCTCAAGAATCATCGTTTGA
tetur01g13250 comp1684_seq0 CTCAGACCAGACATGATTCCACCAGCAGTA
tetur01g13250 comp1684_seq0 CTCAGTGAAGGTAGACATTGCTGTAATTCA
tetur01g13250 comp1684_seq0 CTCCTCTACTTGACAGCTATTGAGAGCCTC
tetur01g13250 comp1684_seq0 CTCGAACATTGTATTGGGTGAGTGTTGGAT
tetur01g13250 comp1684_seq0 CTCTGGTCGTTAATACTAGTGACCCGACCA
tetur01g13250 comp1684_seq0 CTGAAATGGACGTCATCGATTGTGGTGAAA
tetur01g13250 comp1684_seq0 CTGATTAGTAAGCACTTCTGAAATGGACGT
tetur01g13250 comp1684_seq0 CTGGTCGTTAATACTAGTGACCCGACCAAC
tetur01g13250 comp1684_seq0 CTTATTTGACCATGAACACGAACATAGGTC
tetur01g13250 comp1684_seq0 CTTCCATTGAAGAACGTCAATCGAATCGGT
tetur01g13250 comp1684_seq0 CTTCTCGAACATTGTATTGGGTGAGTGTTG
tetur01g13250 comp1684_seq0 CTTCTGAAATGGACGTCATCGATTGTGGTG
tetur01g13250 comp1684_seq0 CTTGACAGCTATTGAGAGCCTCAAGAATCA
tetur01g13250 comp1684_seq0 CTTGCAGCTTTCTCTTCGGTAGACATGTTT
tetur01g13250 comp1684_seq0 CTTGTATGGTAGTCGCACTCAGTGAAGGTA
tetur01g13250 comp1684_seq0 CTTTACCCATTCCCTCCTCTACTTGACAGC
tetur01g13250 comp1684_seq0 GAAATCTTCTCGAACATTGTATTGGGTGAG
tetur01g13250 comp1684_seq0 GAACATTGTATTGGGTGAGTGTTGGATCTC
tetur01g13250 comp1684_seq0 GAAGAAGCTTTGCGATACATGGTTGATTCA
tetur01g13250 comp1684_seq0 GAAGCCAATCAAGACATCCTTGTATGGTAG
tetur01g13250 comp1684_seq0 GAAGCTTTGCGATACATGGTTGATTCAAAG
tetur01g13250 comp1684_seq0 GACAGAAGTGAGAAATCTTCTCGAACATTG
tetur01g13250 comp1684_seq0 GACAGCTATTGAGAGCCTCAAGAATCATCG
tetur01g13250 comp1684_seq0 GACATCCTTGTATGGTAGTCGCACTCAGTG
tetur01g13250 comp1684_seq0 GACATGATTCCACCAGCAGTAGGTTCTCCT
tetur01g13250 comp1684_seq0 AATCAAGACATCCTTGTATGGTAGTCGCAC
tetur01g13250 comp1684_seq0 GACCAGACATGATTCCACCAGCAGTAGGTT
tetur01g13250 comp1684_seq0 GAGAAATCTTCTCGAACATTGTATTGGGTG
tetur01g13250 comp1684_seq0 GAGGTTTAGCGTTCAGGGCAGGGACTAAGA
tetur01g13250 comp1684_seq0 GAGTAACACCATTGCCAGCACCACTCAGAC
tetur01g13250 comp1684_seq0 GATGAGGTTTAGCGTTCAGGGCAGGGACTA
tetur01g13250 comp1684_seq0 AATCTTCTCGAACATTGTATTGGGTGAGTG
tetur01g13250 comp1684_seq0 GATTAGCATGTACAACCTCCATGGCATGTG
tetur01g13250 comp1684_seq0 GATTAGTAAGCACTTCTGAAATGGACGTCA
tetur01g13250 comp1684_seq0 GATTCAAAGATGAGGTTTAGCGTTCAGGGC
tetur01g13250 comp1684_seq0 GCACCACTCAGACCAGACATGATTCCACCA
tetur01g13250 comp1684_seq0 GCACTCAGTGAAGGTAGACATTGCTGTAAT
tetur01g13250 comp1684_seq0 GCAGGGACTAAGATTCTGATTAGTAAGCAC
tetur01g13250 comp1684_seq0 GCAGTAGGTTCTCCTCGAGTAGCAAGGTGA
tetur01g13250 comp1684_seq0 GCATGTACAACCTCCATGGCATGTGAAGTA
tetur01g13250 comp1684_seq0 GCCAATCAAGACATCCTTGTATGGTAGTCG
tetur01g13250 comp1684_seq0 GCGATACATGGTTGATTCAAAGATGAGGTT
tetur01g13250 comp1684_seq0 GCTATTGAGAGCCTCAAGAATCATCGTTTG
tetur01g13250 comp1684_seq0 GCTGTAATTCATCTTTACCCATTCCCTCCT
tetur01g13250 comp1684_seq0 AATTCATCTTTACCCATTCCCTCCTCTACT
tetur01g13250 comp1684_seq0 GCTTTGCGATACATGGTTGATTCAAAGATG
tetur01g13250 comp1684_seq0 GGAAGGTTTAAACCCAGGTCATTTATGGTA
tetur01g13250 comp1684_seq0 GGAGTAACACCATTGCCAGCACCACTCAGA
tetur01g13250 comp1684_seq0 GGCAGGGACTAAGATTCTGATTAGTAAGCA
tetur01g13250 comp1684_seq0 GGGCAGGGACTAAGATTCTGATTAGTAAGC
tetur01g13250 comp1684_seq0 GGTACTCTGGTCGTTAATACTAGTGACCCG
tetur01g13250 comp1684_seq0 GGTAGACATTGCTGTAATTCATCTTTACCC
tetur01g13250 comp1684_seq0 GGTAGTCGCACTCAGTGAAGGTAGACATTG
tetur01g13250 comp1684_seq0 GGTATCCATAGGAGTAACACCATTGCCAGC
tetur01g13250 comp1684_seq0 GGTCGTTAATACTAGTGACCCGACCAACAA
tetur01g13250 comp1684_seq0 GGTTGATTCAAAGATGAGGTTTAGCGTTCA
tetur01g13250 comp1684_seq0 GGTTTAAACCCAGGTCATTTATGGTATCCA
tetur01g13250 comp1684_seq0 GGTTTAGCGTTCAGGGCAGGGACTAAGATT
tetur01g13250 comp1684_seq0 GTAACACCATTGCCAGCACCACTCAGACCA
tetur01g13250 comp1684_seq0 GTAAGCACTTCTGAAATGGACGTCATCGAT
tetur01g13250 comp1684_seq0 GTACTCTGGTCGTTAATACTAGTGACCCGA
tetur01g13250 comp1684_seq0 GTAGGTTCTCCTCGAGTAGCAAGGTGAACA
tetur01g13250 comp1684_seq0 GTAGTCGCACTCAGTGAAGGTAGACATTGC
tetur01g13250 comp1684_seq0 GTATCCATAGGAGTAACACCATTGCCAGCA
tetur01g13250 comp1684_seq0 GTATGGTAGTCGCACTCAGTGAAGGTAGAC
tetur01g13250 comp1684_seq0 GTATTGGGTGAGTGTTGGATCTCTGAAATG
tetur01g13250 comp1684_seq0 GTCAATCGAATCGGTACCATCATCAACTAA
tetur01g13250 comp1684_seq0 GTCGCACTCAGTGAAGGTAGACATTGCTGT
tetur01g13250 comp1684_seq0 GTGACCCGACCAACAAAGGATAGAATGTCA
tetur01g13250 comp1684_seq0 GTGAGAAATCTTCTCGAACATTGTATTGGG
tetur01g13250 comp1684_seq0 GTTGATTCAAAGATGAGGTTTAGCGTTCAG
tetur01g13250 comp1684_seq0 GTTGGAAGGTTTAAACCCAGGTCATTTATG
tetur01g13250 comp1684_seq0 ACAGCTATTGAGAGCCTCAAGAATCATCGT
tetur01g13250 comp1684_seq0 GTTTAGCGTTCAGGGCAGGGACTAAGATTC
tetur01g13250 comp1684_seq0 TAAACCCAGGTCATTTATGGTATCCATAGG
tetur01g13250 comp1684_seq0 TAACACCATTGCCAGCACCACTCAGACCAG
tetur01g13250 comp1684_seq0 TACTAGTGACCCGACCAACAAAGGATAGAA
tetur01g13250 comp1684_seq0 TACTCTGGTCGTTAATACTAGTGACCCGAC
tetur01g13250 comp1684_seq0 TAGATTAGCATGTACAACCTCCATGGCATG
tetur01g13250 comp1684_seq0 TAGCATGTACAACCTCCATGGCATGTGAAG
tetur01g13250 comp1684_seq0 TAGCGTTCAGGGCAGGGACTAAGATTCTGA
tetur01g13250 comp1684_seq0 TAGGAGTAACACCATTGCCAGCACCACTCA
tetur01g13250 comp1684_seq0 TAGGTTCTCCTCGAGTAGCAAGGTGAACAA
tetur01g13250 comp1684_seq0 TAGTAAGCACTTCTGAAATGGACGTCATCG
tetur01g13250 comp1684_seq0 ACATGATTCCACCAGCAGTAGGTTCTCCTC
tetur01g13250 comp1684_seq0 TATCCATAGGAGTAACACCATTGCCAGCAC
tetur01g13250 comp1684_seq0 ACATGGTTGATTCAAAGATGAGGTTTAGCG
tetur01g13250 comp1684_seq0 TATGGTAGTCGCACTCAGTGAAGGTAGACA
tetur01g13250 comp1684_seq0 TATTGAGAGCCTCAAGAATCATCGTTTGAG
tetur01g13250 comp1684_seq0 TCAAGACATCCTTGTATGGTAGTCGCACTC
tetur01g13250 comp1684_seq0 ACATTGTATTGGGTGAGTGTTGGATCTCTG
tetur01g13250 comp1684_seq0 TCACTTGCAGCTTTCTCTTCGGTAGACATG
tetur01g13250 comp1684_seq0 TCAGACCAGACATGATTCCACCAGCAGTAG
tetur01g13250 comp1684_seq0 TCATCTTTACCCATTCCCTCCTCTACTTGA
tetur01g13250 comp1684_seq0 TCCATAGGAGTAACACCATTGCCAGCACCA
tetur01g13250 comp1684_seq0 TCCATTGAAGAACGTCAATCGAATCGGTAC
tetur01g13250 comp1684_seq0 TCCCTCCTCTACTTGACAGCTATTGAGAGC
tetur01g13250 comp1684_seq0 TCCTCTACTTGACAGCTATTGAGAGCCTCA
tetur01g13250 comp1684_seq0 TCCTTATTTGACCATGAACACGAACATAGG
tetur01g13250 comp1684_seq0 TCCTTGTATGGTAGTCGCACTCAGTGAAGG
tetur01g13250 comp1684_seq0 TCGAACATTGTATTGGGTGAGTGTTGGATC
tetur01g13250 comp1684_seq0 ACCACTCAGACCAGACATGATTCCACCAGC
tetur01g13250 comp1684_seq0 TCGCACTCAGTGAAGGTAGACATTGCTGTA
tetur01g13250 comp1684_seq0 ACCAGACATGATTCCACCAGCAGTAGGTTC
tetur01g13250 comp1684_seq0 ACCAGCAGTAGGTTCTCCTCGAGTAGCAAG
tetur01g13250 comp1684_seq0 TCTCGAACATTGTATTGGGTGAGTGTTGGA
tetur01g13250 comp1684_seq0 TCTGAAATGGACGTCATCGATTGTGGTGAA
tetur01g13250 comp1684_seq0 TCTGATTAGTAAGCACTTCTGAAATGGACG
tetur01g13250 comp1684_seq0 TCTGGTCGTTAATACTAGTGACCCGACCAA
tetur01g13250 comp1684_seq0 ACCAGTTGGAAGGTTTAAACCCAGGTCATT
tetur01g13250 comp1684_seq0 TCTTTACCCATTCCCTCCTCTACTTGACAG
tetur01g13250 comp1684_seq0 TGAAGCCAATCAAGACATCCTTGTATGGTA
tetur01g13250 comp1684_seq0 TGACAGCTATTGAGAGCCTCAAGAATCATC
tetur01g13250 comp1684_seq0 TGACCCGACCAACAAAGGATAGAATGTCAA
tetur01g13250 comp1684_seq0 ACCATTGCCAGCACCACTCAGACCAGACAT
tetur01g13250 comp1684_seq0 TGAGGTTTAGCGTTCAGGGCAGGGACTAAG
tetur01g13250 comp1684_seq0 TGATTAGTAAGCACTTCTGAAATGGACGTC
tetur01g13250 comp1684_seq0 TGATTCAAAGATGAGGTTTAGCGTTCAGGG
tetur01g13250 comp1684_seq0 TGATTCCACCAGCAGTAGGTTCTCCTCGAG
tetur01g13250 comp1684_seq0 ACCCAGGTCATTTATGGTATCCATAGGAGT
tetur01g13250 comp1684_seq0 ACCCATTCCCTCCTCTACTTGACAGCTATT
tetur01g13250 comp1684_seq0 TGCTGTAATTCATCTTTACCCATTCCCTCC
tetur01g13250 comp1684_seq0 ACCCTTCCATTGAAGAACGTCAATCGAATC
tetur01g13250 comp1684_seq0 TGGTACTCTGGTCGTTAATACTAGTGACCC
tetur01g13250 comp1684_seq0 TGGTATCCATAGGAGTAACACCATTGCCAG
tetur01g13250 comp1684_seq0 TGGTCGTTAATACTAGTGACCCGACCAACA
tetur01g13250 comp1684_seq0 TGGTTGATTCAAAGATGAGGTTTAGCGTTC
tetur01g13250 comp1684_seq0 TGTATGGTAGTCGCACTCAGTGAAGGTAGA
tetur01g13250 comp1684_seq0 TTACCCATTCCCTCCTCTACTTGACAGCTA
tetur01g13250 comp1684_seq0 TTAGCATGTACAACCTCCATGGCATGTGAA
tetur01g13250 comp1684_seq0 TTAGCGTTCAGGGCAGGGACTAAGATTCTG
tetur01g13250 comp1684_seq0 TTAGTAAGCACTTCTGAAATGGACGTCATC
tetur01g13250 comp1684_seq0 TTATGGTATCCATAGGAGTAACACCATTGC
tetur01g13250 comp1684_seq0 TTCAAAGATGAGGTTTAGCGTTCAGGGCAG
tetur01g13850 comp4544_seq0 TTCTCGGTGGATTGGTTATACCAGGGACAA
tetur01g13850 comp4544_seq0 TTGAATCTGGTAGGAATCAGGAAACAGTGA
tetur01g13850 comp4544_seq0 AAACAGTGATTGGCTTGCAGCTTCGAAAGT
tetur01g13850 comp4544_seq0 TTGCCGGATATCAAATGTACGTTCAACTTG
tetur01g13850 comp4544_seq0 TTGGCTCAGGTATCATGGTTGGATGAAGGA
tetur01g13850 comp4544_seq0 TTGGTGATTAACAGAAGCGACTAGAGGTGA
tetur01g13850 comp4544_seq0 TTTCTCGGTGGATTGGTTATACCAGGGACA
tetur01g13850 comp4544_seq0 TTTGAATCTGGTAGGAATCAGGAAACAGTG
tetur01g13850 comp4544_seq0 TTTGGCTCAGGTATCATGGTTGGATGAAGG
tetur01g13850 comp4544_seq0 ACGTTCAACTTGTTTATGTCGTGGGAAGGT
tetur01g13850 comp4544_seq0 AGAAGCGACTAGAGGTGAGGGTTTCTGGAG
tetur01g13850 comp4544_seq0 AGAGGTGAGGGTTTCTGGAGTACATATGAG
tetur01g13850 comp4544_seq0 AGCGACTAGAGGTGAGGGTTTCTGGAGTAC
tetur01g13850 comp4544_seq0 AGGAATCAGGAAACAGTGATTGGCTTGCAG
tetur01g13850 comp4544_seq0 AGGTGAGGGTTTCTGGAGTACATATGAGTT
tetur01g13850 comp4544_seq0 AACAGAAGCGACTAGAGGTGAGGGTTTCTG
tetur01g13850 comp4544_seq0 AACAGTGATTGGCTTGCAGCTTCGAAAGTT
tetur01g13850 comp4544_seq0 ATCAGGAAACAGTGATTGGCTTGCAGCTTC
tetur01g13850 comp4544_seq0 ATCTGGTAGGAATCAGGAAACAGTGATTGG
tetur01g13850 comp4544_seq0 CACCAATTACTTGAATATCAGGTTGGGTGA
tetur01g13850 comp4544_seq0 CAGAAGCGACTAGAGGTGAGGGTTTCTGGA
tetur01g13850 comp4544_seq0 CAGGAAACAGTGATTGGCTTGCAGCTTCGA
tetur01g13850 comp4544_seq0 CAGTGATTGGCTTGCAGCTTCGAAAGTTAA
tetur01g13850 comp4544_seq0 CCAATTGCCACAAGTGATTATGTTGGATAG
tetur01g13850 comp4544_seq0 CCAGGGACAATACGAGTCAATCCTGTAATA
tetur01g13850 comp4544_seq0 CGACTAGAGGTGAGGGTTTCTGGAGTACAT
tetur01g13850 comp4544_seq0 CGGTGGATTGGTTATACCAGGGACAATACG
tetur01g13850 comp4544_seq0 CGTTCAACTTGTTTATGTCGTGGGAAGGTC
tetur01g13850 comp4544_seq0 CTAGAGGTGAGGGTTTCTGGAGTACATATG
tetur01g13850 comp4544_seq0 CTCGGTGGATTGGTTATACCAGGGACAATA
tetur01g13850 comp4544_seq0 AAGGTCGGGCAAAGGACATACCATTCATCT
tetur01g13850 comp4544_seq0 CTGGTAGGAATCAGGAAACAGTGATTGGCT
tetur01g13850 comp4544_seq0 CTGGTCCTTATATTCATTTCCAATTGCCAC
tetur01g13850 comp4544_seq0 GAAACAGTGATTGGCTTGCAGCTTCGAAAG
tetur01g13850 comp4544_seq0 GAAGCGACTAGAGGTGAGGGTTTCTGGAGT
tetur01g13850 comp4544_seq0 GAAGGTCGGGCAAAGGACATACCATTCATC
tetur01g13850 comp4544_seq0 GAATCAGGAAACAGTGATTGGCTTGCAGCT
tetur01g13850 comp4544_seq0 GAATCTGGTAGGAATCAGGAAACAGTGATT
tetur01g13850 comp4544_seq0 GACTAGAGGTGAGGGTTTCTGGAGTACATA
tetur01g13850 comp4544_seq0 AATCAGGAAACAGTGATTGGCTTGCAGCTT
tetur01g13850 comp4544_seq0 GAGGTGAGGGTTTCTGGAGTACATATGAGT
tetur01g13850 comp4544_seq0 AATCTGGTAGGAATCAGGAAACAGTGATTG
tetur01g13850 comp4544_seq0 GATTGGTTATACCAGGGACAATACGAGTCA
tetur01g13850 comp4544_seq0 GCCACAAGTGATTATGTTGGATAGTTGTGA
tetur01g13850 comp4544_seq0 GCCGGATATCAAATGTACGTTCAACTTGTT
tetur01g13850 comp4544_seq0 GCGACTAGAGGTGAGGGTTTCTGGAGTACA
tetur01g13850 comp4544_seq0 GGAAACAGTGATTGGCTTGCAGCTTCGAAA
tetur01g13850 comp4544_seq0 GGAAGGTCGGGCAAAGGACATACCATTCAT
tetur01g13850 comp4544_seq0 GGAATCAGGAAACAGTGATTGGCTTGCAGC
tetur01g13850 comp4544_seq0 GGATTGGTTATACCAGGGACAATACGAGTC
tetur01g13850 comp4544_seq0 GGTAGGAATCAGGAAACAGTGATTGGCTTG
tetur01g13850 comp4544_seq0 GGTGATTAACAGAAGCGACTAGAGGTGAGG
tetur01g13850 comp4544_seq0 GGTGGATTGGTTATACCAGGGACAATACGA
tetur01g13850 comp4544_seq0 GGTTATACCAGGGACAATACGAGTCAATCC
tetur01g13850 comp4544_seq0 GTACGTTCAACTTGTTTATGTCGTGGGAAG
tetur01g13850 comp4544_seq0 GTAGGAATCAGGAAACAGTGATTGGCTTGC
tetur01g13850 comp4544_seq0 GTGGATTGGTTATACCAGGGACAATACGAG
tetur01g13850 comp4544_seq0 GTTATACCAGGGACAATACGAGTCAATCCT
tetur01g13850 comp4544_seq0 ACAGAAGCGACTAGAGGTGAGGGTTTCTGG
tetur01g13850 comp4544_seq0 GTTGGTGATTAACAGAAGCGACTAGAGGTG
tetur01g13850 comp4544_seq0 GTTGTTTGAATCTGGTAGGAATCAGGAAAC
tetur01g13850 comp4544_seq0 GTTTGAATCTGGTAGGAATCAGGAAACAGT
tetur01g13850 comp4544_seq0 TACCAGGGACAATACGAGTCAATCCTGTAA
tetur01g13850 comp4544_seq0 TACGTTCAACTTGTTTATGTCGTGGGAAGG
tetur01g13850 comp4544_seq0 TAGAGGTGAGGGTTTCTGGAGTACATATGA
tetur01g13850 comp4544_seq0 TAGGAATCAGGAAACAGTGATTGGCTTGCA
tetur01g13850 comp4544_seq0 TCACCAATTACTTGAATATCAGGTTGGGTG
tetur01g13850 comp4544_seq0 TCAGGAAACAGTGATTGGCTTGCAGCTTCG
tetur01g13850 comp4544_seq0 TCGGTGGATTGGTTATACCAGGGACAATAC
tetur01g13850 comp4544_seq0 ACCAGGGACAATACGAGTCAATCCTGTAAT
tetur01g13850 comp4544_seq0 TCTGGTAGGAATCAGGAAACAGTGATTGGC
tetur01g13850 comp4544_seq0 TGCCACAAGTGATTATGTTGGATAGTTGTG
tetur01g13850 comp4544_seq0 TGGCTCAGGTATCATGGTTGGATGAAGGAA
tetur01g13850 comp4544_seq0 TGGTGATTAACAGAAGCGACTAGAGGTGAG
tetur01g13850 comp4544_seq0 TGGTTATACCAGGGACAATACGAGTCAATC
tetur01g13850 comp4544_seq0 TGTACGTTCAACTTGTTTATGTCGTGGGAA
tetur01g13850 comp4544_seq0 TGTTTGAATCTGGTAGGAATCAGGAAACAG
tetur01g13850 comp4544_seq0 TTATACCAGGGACAATACGAGTCAATCCTG
tetur01g15260 comp2795_seq4 TTCAGTGATTAATGGTAACCAATCACCAGC
tetur01g15260 comp2795_seq4 TTCCTCCTAAATCTTCCAATGTCCAGAAAC
tetur01g15260 comp2795_seq4 TTCGGATGCAATCCATGATTACTGAGAAGG
tetur01g15260 comp2795_seq4 TTCTCATCGTTGTCCGGTGTTAATGATGTA
tetur01g15260 comp2795_seq4 TTGACCAGCACTTTCAGTATTGTTACAGTG
tetur01g15260 comp2795_seq4 TTGAGTGCGTTGACTATTTGGAAAGGGAAA
tetur01g15260 comp2795_seq4 TTGATAGCTGGTGTTAATGGTTCACTTGAG
tetur01g15260 comp2795_seq4 TTGATGAACGATGAACGACTGCTGACCATC
tetur01g15260 comp2795_seq4 TTGCTGATGTCATTTGGTGTAAGATGGTTC
tetur01g15260 comp2795_seq4 TTGCTTGTCAAGACGACTGGTCAGTATATC
tetur01g15260 comp2795_seq4 ACGAAGGGCATTGTACAAATTGCTGATGTC
tetur01g15260 comp2795_seq4 TTGGGTAAACAGTTTAACCATCACGGGATA
tetur01g15260 comp2795_seq4 TTGGTGAGATGTCTGAAGGATTAGGTGAGG
tetur01g15260 comp2795_seq4 TTGTAATGCTCAGATTGACCAGCACTTTCA
tetur01g15260 comp2795_seq4 TTGTCAAGACGACTGGTCAGTATATCGTAC
tetur01g15260 comp2795_seq4 TTGTCCGGTGTTAATGATGTAAGAATGGCC
tetur01g15260 comp2795_seq4 TTTAACCATCACGGGATATGGAAGATGATC
tetur01g15260 comp2795_seq4 ACGAGTTGAGTGCGTTGACTATTTGGAAAG
tetur01g15260 comp2795_seq4 TTTCAAGAGTATCAGGTTCAGCACAAAGTG
tetur01g15260 comp2795_seq4 ACGATGAACGACTGCTGACCATCAATAGTT
tetur01g15260 comp2795_seq4 ACGTAACCTCGGGCTAATCCTAAGAATAGG
tetur01g15260 comp2795_seq4 ACGTCTTTGCTTGTCAAGACGACTGGTCAG
tetur01g15260 comp2795_seq4 ACTCTCCATAGTCGTAGACTGGTAGCACTT
tetur01g15260 comp2795_seq4 ACTGTGAGTATAGTCTCACGAAGGGCATTG
tetur01g15260 comp2795_seq4 AGACGACTGGTCAGTATATCGTACAATCCT
tetur01g15260 comp2795_seq4 AGATGTCTGAAGGATTAGGTGAGGTCTCTG
tetur01g15260 comp2795_seq4 AGATTAACCTCTTGAGTGGATCTGAATCGT
tetur01g15260 comp2795_seq4 AGCTGGTGTTAATGGTTCACTTGAGACCGC
tetur01g15260 comp2795_seq4 AGCTTAAGATTAACCTCTTGAGTGGATCTG
tetur01g15260 comp2795_seq4 AGCTTGTAATGCTCAGATTGACCAGCACTT
tetur01g15260 comp2795_seq4 AGGATTAGGTGAGGTCTCTGGAATGAGAAG
tetur01g15260 comp2795_seq4 AGGGAAATTTGATGAACGATGAACGACTGC
tetur01g15260 comp2795_seq4 AGGTGAGGTCTCTGGAATGAGAAGTAAACG
tetur01g15260 comp2795_seq4 AGGTGCTTTGGTTTGAACTAATATCTTCCC
tetur01g15260 comp2795_seq4 AGTGCATACATGTTGGTGAGATGTCTGAAG
tetur01g15260 comp2795_seq4 AACAGGCACAGTAACTCTGTTTCGGAAAGT
tetur01g15260 comp2795_seq4 ATAGCTGGTGTTAATGGTTCACTTGAGACC
tetur01g15260 comp2795_seq4 ATAGCTTGTAATGCTCAGATTGACCAGCAC
tetur01g15260 comp2795_seq4 ATCACGGGATATGGAAGATGATCTGGTTTC
tetur01g15260 comp2795_seq4 ATCCATGATTACTGAGAAGGTGCTTTGGTT
tetur01g15260 comp2795_seq4 ATGAACGATGAACGACTGCTGACCATCAAT
tetur01g15260 comp2795_seq4 ATGATCAAACAGGCACAGTAACTCTGTTTC
tetur01g15260 comp2795_seq4 ATGATGTGGTTGAGACCAAGGTCGAGGTTG
tetur01g15260 comp2795_seq4 ATGATTCGGATGCAATCCATGATTACTGAG
tetur01g15260 comp2795_seq4 ATGCAATCCATGATTACTGAGAAGGTGCTT
tetur01g15260 comp2795_seq4 ATGCTCAGATTGACCAGCACTTTCAGTATT
tetur01g15260 comp2795_seq4 ATGGTAACCAATCACCAGCTGAAATGGTAG
tetur01g15260 comp2795_seq4 AACCATCACGGGATATGGAAGATGATCTGG
tetur01g15260 comp2795_seq4 ATTCGGATGCAATCCATGATTACTGAGAAG
tetur01g15260 comp2795_seq4 ATTCTCATCGTTGTCCGGTGTTAATGATGT
tetur01g15260 comp2795_seq4 CAAACAGGCACAGTAACTCTGTTTCGGAAA
tetur01g15260 comp2795_seq4 CAACTCCACAAGTCATCCAAGTAAAGAGTG
tetur01g15260 comp2795_seq4 CAATCACTGTGAGTATAGTCTCACGAAGGG
tetur01g15260 comp2795_seq4 AACGATGAACGACTGCTGACCATCAATAGT
tetur01g15260 comp2795_seq4 CAATCCATGATTACTGAGAAGGTGCTTTGG
tetur01g15260 comp2795_seq4 CAATTCCTCCTAAATCTTCCAATGTCCAGA
tetur01g15260 comp2795_seq4 CACGAAGGGCATTGTACAAATTGCTGATGT
tetur01g15260 comp2795_seq4 CACGTCTTTGCTTGTCAAGACGACTGGTCA
tetur01g15260 comp2795_seq4 CACTCTCCATAGTCGTAGACTGGTAGCACT
tetur01g15260 comp2795_seq4 CACTGTGAGTATAGTCTCACGAAGGGCATT
tetur01g15260 comp2795_seq4 CACTTGAGACCGCGAAAGGCTTCACAGATT
tetur01g15260 comp2795_seq4 CAGATACACTCTCCATAGTCGTAGACTGGT
tetur01g15260 comp2795_seq4 AACTCCACAAGTCATCCAAGTAAAGAGTGG
tetur01g15260 comp2795_seq4 CAGGCACAGTAACTCTGTTTCGGAAAGTTT
tetur01g15260 comp2795_seq4 CAGTGATCTTGAGGTTCAGATACACTCTCC
tetur01g15260 comp2795_seq4 CAGTGATTAATGGTAACCAATCACCAGCTG
tetur01g15260 comp2795_seq4 CAGTTTAACCATCACGGGATATGGAAGATG
tetur01g15260 comp2795_seq4 CATAGCTTGTAATGCTCAGATTGACCAGCA
tetur01g15260 comp2795_seq4 CATCACGGGATATGGAAGATGATCTGGTTT
tetur01g15260 comp2795_seq4 CATGATGTGGTTGAGACCAAGGTCGAGGTT
tetur01g15260 comp2795_seq4 CATGATTACTGAGAAGGTGCTTTGGTTTGA
tetur01g15260 comp2795_seq4 AAGAAGAGTGACCAAGGATCGCATGGCATT
tetur01g15260 comp2795_seq4 CCAATATGATCAAACAGGCACAGTAACTCT
tetur01g15260 comp2795_seq4 AAGACGACTGGTCAGTATATCGTACAATCC
tetur01g15260 comp2795_seq4 CCAGAAACATATGATTCGGATGCAATCCAT
tetur01g15260 comp2795_seq4 CCAGCACTTTCAGTATTGTTACAGTGATCT
tetur01g15260 comp2795_seq4 CCAGCTGAAATGGTAGAAGTATATGAAGGA
tetur01g15260 comp2795_seq4 CCATAGCTTAAGATTAACCTCTTGAGTGGA
tetur01g15260 comp2795_seq4 CCATAGTCGTAGACTGGTAGCACTTGGTAA
tetur01g15260 comp2795_seq4 CCATCACGGGATATGGAAGATGATCTGGTT
tetur01g15260 comp2795_seq4 CCATGATTACTGAGAAGGTGCTTTGGTTTG
tetur01g15260 comp2795_seq4 CCGTAATTTCAAGAGTATCAGGTTCAGCAC
tetur01g15260 comp2795_seq4 CCTAAACGGAGTCTATCAGGATAAATTTCG
tetur01g15260 comp2795_seq4 AAGATTAACCTCTTGAGTGGATCTGAATCG
tetur01g15260 comp2795_seq4 CCTCAATTCCTCCTAAATCTTCCAATGTCC
tetur01g15260 comp2795_seq4 CCTCCTAAATCTTCCAATGTCCAGAAACAT
tetur01g15260 comp2795_seq4 CCTCGGGCTAATCCTAAGAATAGGTTGACC
tetur01g15260 comp2795_seq4 CCTTCAGTGATTAATGGTAACCAATCACCA
tetur01g15260 comp2795_seq4 CGAAGGGCATTGTACAAATTGCTGATGTCA
tetur01g15260 comp2795_seq4 CGAGTTGAGTGCGTTGACTATTTGGAAAGG
tetur01g15260 comp2795_seq4 CGATGAACGACTGCTGACCATCAATAGTTA
tetur01g15260 comp2795_seq4 CGGATGCAATCCATGATTACTGAGAAGGTG
tetur01g15260 comp2795_seq4 CGGGCTAATCCTAAGAATAGGTTGACCAGT
tetur01g15260 comp2795_seq4 CGTAACCTCGGGCTAATCCTAAGAATAGGT
tetur01g15260 comp2795_seq4 CGTCTTTGCTTGTCAAGACGACTGGTCAGT
tetur01g15260 comp2795_seq4 AAAGAAGAGTGACCAAGGATCGCATGGCAT
tetur01g15260 comp2795_seq4 CGTTGTCCGGTGTTAATGATGTAAGAATGG
tetur01g15260 comp2795_seq4 CTAAGTTCGAGACGTATTTCAATGCAAACC
tetur01g15260 comp2795_seq4 AAGGGAAATTTGATGAACGATGAACGACTG
tetur01g15260 comp2795_seq4 CTCAATTCCTCCTAAATCTTCCAATGTCCA
tetur01g15260 comp2795_seq4 CTCACGAAGGGCATTGTACAAATTGCTGAT
tetur01g15260 comp2795_seq4 CTCCACAAGTCATCCAAGTAAAGAGTGGAA
tetur01g15260 comp2795_seq4 CTCCATAGTCGTAGACTGGTAGCACTTGGT
tetur01g15260 comp2795_seq4 CTCGGGCTAATCCTAAGAATAGGTTGACCA
tetur01g15260 comp2795_seq4 CTCTCCATAGTCGTAGACTGGTAGCACTTG
tetur01g15260 comp2795_seq4 CTCTGGAATGAGAAGTAAACGTTGGAGAAA
tetur01g15260 comp2795_seq4 CTGAAGGATTAGGTGAGGTCTCTGGAATGA
tetur01g15260 comp2795_seq4 CTGATGTCATTTGGTGTAAGATGGTTCTTG
tetur01g15260 comp2795_seq4 CTGGGTCACGTCTTTGCTTGTCAAGACGAC
tetur01g15260 comp2795_seq4 CTGGTCAGTATATCGTACAATCCTTCAGTG
tetur01g15260 comp2795_seq4 CTGGTGTTAATGGTTCACTTGAGACCGCGA
tetur01g15260 comp2795_seq4 CTGTGAGTATAGTCTCACGAAGGGCATTGT
tetur01g15260 comp2795_seq4 CTTCAGTGATTAATGGTAACCAATCACCAG
tetur01g15260 comp2795_seq4 CTTGAGGTTCAGATACACTCTCCATAGTCG
tetur01g15260 comp2795_seq4 CTTGTAATGCTCAGATTGACCAGCACTTTC
tetur01g15260 comp2795_seq4 CTTGTCAAGACGACTGGTCAGTATATCGTA
tetur01g15260 comp2795_seq4 CTTTGCTTGTCAAGACGACTGGTCAGTATA
tetur01g15260 comp2795_seq4 GAAATTTGATGAACGATGAACGACTGCTGA
tetur01g15260 comp2795_seq4 GAACGATGAACGACTGCTGACCATCAATAG
tetur01g15260 comp2795_seq4 GAAGAGTGACCAAGGATCGCATGGCATTAG
tetur01g15260 comp2795_seq4 GAAGGATTAGGTGAGGTCTCTGGAATGAGA
tetur01g15260 comp2795_seq4 GAAGGGCATTGTACAAATTGCTGATGTCAT
tetur01g15260 comp2795_seq4 GACCAAGGATCGCATGGCATTAGAAGAAGA
tetur01g15260 comp2795_seq4 GACGACTGGTCAGTATATCGTACAATCCTT
tetur01g15260 comp2795_seq4 GACTGGTCAGTATATCGTACAATCCTTCAG
tetur01g15260 comp2795_seq4 GAGATGTCTGAAGGATTAGGTGAGGTCTCT
tetur01g15260 comp2795_seq4 GAGCGTTTAAAGAGTCCACATTTAGTTGGA
tetur01g15260 comp2795_seq4 AATCCATGATTACTGAGAAGGTGCTTTGGT
tetur01g15260 comp2795_seq4 GAGTGACCAAGGATCGCATGGCATTAGAAG
tetur01g15260 comp2795_seq4 GAGTGCATACATGTTGGTGAGATGTCTGAA
tetur01g15260 comp2795_seq4 GAGTGCGTTGACTATTTGGAAAGGGAAATT
tetur01g15260 comp2795_seq4 GAGTTGAGTGCGTTGACTATTTGGAAAGGG
tetur01g15260 comp2795_seq4 GATAGCTGGTGTTAATGGTTCACTTGAGAC
tetur01g15260 comp2795_seq4 GATCAAACAGGCACAGTAACTCTGTTTCGG
tetur01g15260 comp2795_seq4 GATCGCATGGCATTAGAAGAAGAAAGAATC
tetur01g15260 comp2795_seq4 GATGAACGATGAACGACTGCTGACCATCAA
tetur01g15260 comp2795_seq4 GATGCAATCCATGATTACTGAGAAGGTGCT
tetur01g15260 comp2795_seq4 GATGTAAGAATGGCCGATATTTGGGTAAAC
tetur01g15260 comp2795_seq4 GATGTCATTTGGTGTAAGATGGTTCTTGAC
tetur01g15260 comp2795_seq4 GATGTCTGAAGGATTAGGTGAGGTCTCTGG
tetur01g15260 comp2795_seq4 GATGTGGTTGAGACCAAGGTCGAGGTTGGA
tetur01g15260 comp2795_seq4 GATTAACCTCTTGAGTGGATCTGAATCGTC
tetur01g15260 comp2795_seq4 GATTACTGAGAAGGTGCTTTGGTTTGAACT
tetur01g15260 comp2795_seq4 GATTAGGTGAGGTCTCTGGAATGAGAAGTA
tetur01g15260 comp2795_seq4 GATTCGGATGCAATCCATGATTACTGAGAA
tetur01g15260 comp2795_seq4 GATTGACCAGCACTTTCAGTATTGTTACAG
tetur01g15260 comp2795_seq4 GCAATCCATGATTACTGAGAAGGTGCTTTG
tetur01g15260 comp2795_seq4 AATGGTTGTGATTGAGCGTTTAAAGAGTCC
tetur01g15260 comp2795_seq4 GCTCAGATTGACCAGCACTTTCAGTATTGT
tetur01g15260 comp2795_seq4 GCTGATGTCATTTGGTGTAAGATGGTTCTT
tetur01g15260 comp2795_seq4 GCTGGTGTTAATGGTTCACTTGAGACCGCG
tetur01g15260 comp2795_seq4 GCTTAAGATTAACCTCTTGAGTGGATCTGA
tetur01g15260 comp2795_seq4 GCTTGTAATGCTCAGATTGACCAGCACTTT
tetur01g15260 comp2795_seq4 GCTTGTCAAGACGACTGGTCAGTATATCGT
tetur01g15260 comp2795_seq4 GGAAATTTGATGAACGATGAACGACTGCTG
tetur01g15260 comp2795_seq4 GGATATGGAAGATGATCTGGTTTCACTTTC
tetur01g15260 comp2795_seq4 GGATGCAATCCATGATTACTGAGAAGGTGC
tetur01g15260 comp2795_seq4 GGATTAGGTGAGGTCTCTGGAATGAGAAGT
tetur01g15260 comp2795_seq4 GGGAAATTTGATGAACGATGAACGACTGCT
tetur01g15260 comp2795_seq4 GGGCTAATCCTAAGAATAGGTTGACCAGTT
tetur01g15260 comp2795_seq4 GGGTAAACAGTTTAACCATCACGGGATATG
tetur01g15260 comp2795_seq4 GGGTCACGTCTTTGCTTGTCAAGACGACTG
tetur01g15260 comp2795_seq4 GGTAAACAGTTTAACCATCACGGGATATGG
tetur01g15260 comp2795_seq4 GGTAACCAATCACCAGCTGAAATGGTAGAA
tetur01g15260 comp2795_seq4 GGTCACGTCTTTGCTTGTCAAGACGACTGG
tetur01g15260 comp2795_seq4 GGTGAGATGTCTGAAGGATTAGGTGAGGTC
tetur01g15260 comp2795_seq4 GGTGAGGTCTCTGGAATGAGAAGTAAACGT
tetur01g15260 comp2795_seq4 GGTGCTTTGGTTTGAACTAATATCTTCCCA
tetur01g15260 comp2795_seq4 GGTGTTAATGGTTCACTTGAGACCGCGAAA
tetur01g15260 comp2795_seq4 GGTTGTGATTGAGCGTTTAAAGAGTCCACA
tetur01g15260 comp2795_seq4 GTAAACAGTTTAACCATCACGGGATATGGA
tetur01g15260 comp2795_seq4 GTAACCAATCACCAGCTGAAATGGTAGAAG
tetur01g15260 comp2795_seq4 GTAACCTCGGGCTAATCCTAAGAATAGGTT
tetur01g15260 comp2795_seq4 GTAATGCTCAGATTGACCAGCACTTTCAGT
tetur01g15260 comp2795_seq4 GTATAGTCTCACGAAGGGCATTGTACAAAT
tetur01g15260 comp2795_seq4 GTCACGTCTTTGCTTGTCAAGACGACTGGT
tetur01g15260 comp2795_seq4 GTCCAGAAACATATGATTCGGATGCAATCC
tetur01g15260 comp2795_seq4 GTCCGGTGTTAATGATGTAAGAATGGCCGA
tetur01g15260 comp2795_seq4 GTCGTAGACTGGTAGCACTTGGTAATCAAA
tetur01g15260 comp2795_seq4 GTCTGAAGGATTAGGTGAGGTCTCTGGAAT
tetur01g15260 comp2795_seq4 GTCTTTGCTTGTCAAGACGACTGGTCAGTA
tetur01g15260 comp2795_seq4 GTGACCAAGGATCGCATGGCATTAGAAGAA
tetur01g15260 comp2795_seq4 GTGAGATGTCTGAAGGATTAGGTGAGGTCT
tetur01g15260 comp2795_seq4 GTGAGGTCTCTGGAATGAGAAGTAAACGTT
tetur01g15260 comp2795_seq4 GTGATCTTGAGGTTCAGATACACTCTCCAT
tetur01g15260 comp2795_seq4 GTGATTAATGGTAACCAATCACCAGCTGAA
tetur01g15260 comp2795_seq4 GTGCGTTGACTATTTGGAAAGGGAAATTTG
tetur01g15260 comp2795_seq4 ACACTCTCCATAGTCGTAGACTGGTAGCAC
tetur01g15260 comp2795_seq4 GTGTTAATGGTTCACTTGAGACCGCGAAAG
tetur01g15260 comp2795_seq4 GTTGAGTGCGTTGACTATTTGGAAAGGGAA
tetur01g15260 comp2795_seq4 GTTGGTGAGATGTCTGAAGGATTAGGTGAG
tetur01g15260 comp2795_seq4 GTTGTCCGGTGTTAATGATGTAAGAATGGC
tetur01g15260 comp2795_seq4 GTTGTGATTGAGCGTTTAAAGAGTCCACAT
tetur01g15260 comp2795_seq4 GTTTAACCATCACGGGATATGGAAGATGAT
tetur01g15260 comp2795_seq4 ACAGGCACAGTAACTCTGTTTCGGAAAGTT
tetur01g15260 comp2795_seq4 TAAACCATGATGTGGTTGAGACCAAGGTCG
tetur01g15260 comp2795_seq4 TAACCATCACGGGATATGGAAGATGATCTG
tetur01g15260 comp2795_seq4 ACAGTGATCTTGAGGTTCAGATACACTCTC
tetur01g15260 comp2795_seq4 TAACCTCGGGCTAATCCTAAGAATAGGTTG
tetur01g15260 comp2795_seq4 TAACGAGTTGAGTGCGTTGACTATTTGGAA
tetur01g15260 comp2795_seq4 ACAGTTTAACCATCACGGGATATGGAAGAT
tetur01g15260 comp2795_seq4 TAATGCTCAGATTGACCAGCACTTTCAGTA
tetur01g15260 comp2795_seq4 TACACTCTCCATAGTCGTAGACTGGTAGCA
tetur01g15260 comp2795_seq4 ACATAGCTTGTAATGCTCAGATTGACCAGC
tetur01g15260 comp2795_seq4 TACCGTAATTTCAAGAGTATCAGGTTCAGC
tetur01g15260 comp2795_seq4 TAGCTGGTGTTAATGGTTCACTTGAGACCG
tetur01g15260 comp2795_seq4 TAGGTGAGGTCTCTGGAATGAGAAGTAAAC
tetur01g15260 comp2795_seq4 TAGTCGTAGACTGGTAGCACTTGGTAATCA
tetur01g15260 comp2795_seq4 TATAACGAGTTGAGTGCGTTGACTATTTGG
tetur01g15260 comp2795_seq4 TATTCTCATCGTTGTCCGGTGTTAATGATG
tetur01g15260 comp2795_seq4 TCAAACAGGCACAGTAACTCTGTTTCGGAA
tetur01g15260 comp2795_seq4 TCAAGAGTATCAGGTTCAGCACAAAGTGTG
tetur01g15260 comp2795_seq4 TCAATTCCTCCTAAATCTTCCAATGTCCAG
tetur01g15260 comp2795_seq4 TCACGAAGGGCATTGTACAAATTGCTGATG
tetur01g15260 comp2795_seq4 TCACGTCTTTGCTTGTCAAGACGACTGGTC
tetur01g15260 comp2795_seq4 TCAGATACACTCTCCATAGTCGTAGACTGG
tetur01g15260 comp2795_seq4 TCCACAAGTCATCCAAGTAAAGAGTGGAAA
tetur01g15260 comp2795_seq4 TCCAGAAACATATGATTCGGATGCAATCCA
tetur01g15260 comp2795_seq4 TCCATAGTCGTAGACTGGTAGCACTTGGTA
tetur01g15260 comp2795_seq4 TCCTCAATTCCTCCTAAATCTTCCAATGTC
tetur01g15260 comp2795_seq4 TCCTCCTAAATCTTCCAATGTCCAGAAACA
tetur01g15260 comp2795_seq4 TCGGGCTAATCCTAAGAATAGGTTGACCAG
tetur01g15260 comp2795_seq4 ACCAGCACTTTCAGTATTGTTACAGTGATC
tetur01g15260 comp2795_seq4 ACCAGCTGAAATGGTAGAAGTATATGAAGG
tetur01g15260 comp2795_seq4 TCTCCATAGTCGTAGACTGGTAGCACTTGG
tetur01g15260 comp2795_seq4 TCTCTGGAATGAGAAGTAAACGTTGGAGAA
tetur01g15260 comp2795_seq4 TCTGAAGGATTAGGTGAGGTCTCTGGAATG
tetur01g15260 comp2795_seq4 TCTTGAGGTTCAGATACACTCTCCATAGTC
tetur01g15260 comp2795_seq4 ACCATCACGGGATATGGAAGATGATCTGGT
tetur01g15260 comp2795_seq4 TGAACGATGAACGACTGCTGACCATCAATA
tetur01g15260 comp2795_seq4 TGAAGGATTAGGTGAGGTCTCTGGAATGAG
tetur01g15260 comp2795_seq4 TGACCAAGGATCGCATGGCATTAGAAGAAG
tetur01g15260 comp2795_seq4 TGACCAGCACTTTCAGTATTGTTACAGTGA
tetur01g15260 comp2795_seq4 TGAGATGTCTGAAGGATTAGGTGAGGTCTC
tetur01g15260 comp2795_seq4 TGAGCGTTTAAAGAGTCCACATTTAGTTGG
tetur01g15260 comp2795_seq4 TGAGGTTCAGATACACTCTCCATAGTCGTA
tetur01g15260 comp2795_seq4 TGAGTGCATACATGTTGGTGAGATGTCTGA
tetur01g15260 comp2795_seq4 TGATAGCTGGTGTTAATGGTTCACTTGAGA
tetur01g15260 comp2795_seq4 TGATCAAACAGGCACAGTAACTCTGTTTCG
tetur01g15260 comp2795_seq4 TGATCTTGAGGTTCAGATACACTCTCCATA
tetur01g15260 comp2795_seq4 TGATGAACGATGAACGACTGCTGACCATCA
tetur01g15260 comp2795_seq4 AAACAGGCACAGTAACTCTGTTTCGGAAAG
tetur01g15260 comp2795_seq4 TGATGTGGTTGAGACCAAGGTCGAGGTTGG
tetur01g15260 comp2795_seq4 TGATTACTGAGAAGGTGCTTTGGTTTGAAC
tetur01g15260 comp2795_seq4 TGATTCGGATGCAATCCATGATTACTGAGA
tetur01g15260 comp2795_seq4 TGCTCAGATTGACCAGCACTTTCAGTATTG
tetur01g15260 comp2795_seq4 TGCTTGTCAAGACGACTGGTCAGTATATCG
tetur01g15260 comp2795_seq4 TGGTAACCAATCACCAGCTGAAATGGTAGA
tetur01g15260 comp2795_seq4 TGGTCAGTATATCGTACAATCCTTCAGTGA
tetur01g15260 comp2795_seq4 TGGTGTTAATGGTTCACTTGAGACCGCGAA
tetur01g15260 comp2795_seq4 TGGTTGTGATTGAGCGTTTAAAGAGTCCAC
tetur01g15260 comp2795_seq4 TGTAATGCTCAGATTGACCAGCACTTTCAG
tetur01g15260 comp2795_seq4 TGTCAAGACGACTGGTCAGTATATCGTACA
tetur01g15260 comp2795_seq4 TGTCCAGAAACATATGATTCGGATGCAATC
tetur01g15260 comp2795_seq4 TGTCCGGTGTTAATGATGTAAGAATGGCCG
tetur01g15260 comp2795_seq4 TGTCTGAAGGATTAGGTGAGGTCTCTGGAA
tetur01g15260 comp2795_seq4 TGTTAATGGTTCACTTGAGACCGCGAAAGG
tetur01g15260 comp2795_seq4 TTAAACCATGATGTGGTTGAGACCAAGGTC
tetur01g15260 comp2795_seq4 TTAACCTCTTGAGTGGATCTGAATCGTCAC
tetur01g15260 comp2795_seq4 ACCTCGGGCTAATCCTAAGAATAGGTTGAC
tetur01g15260 comp2795_seq4 TTCAACTCCACAAGTCATCCAAGTAAAGAG
tetur01g15410 comp2610_seq0 TTCGTTGTTCCTAAGGTACCATGGATAACA
tetur01g15410 comp2610_seq0 TTGAGTAGTGATAGCAATCAAACCAATGGC
tetur01g15410 comp2610_seq0 ACGTGGTATGCTGGAGAATGACCTAATCTT
tetur01g15410 comp2610_seq0 ACTATTCGTTGTTCCTAAGGTACCATGGAT
tetur01g15410 comp2610_seq0 AGATGGTTGAGTAGTGATAGCAATCAAACC
tetur01g15410 comp2610_seq0 AACACCACCGGCCTTTAGCAATCCGATCAT
tetur01g15410 comp2610_seq0 AGTAGTGATAGCAATCAAACCAATGGCAGT
tetur01g15410 comp2610_seq0 ATCAAACCAATGGCAGTGTCAACAAACATG
tetur01g15410 comp2610_seq0 ATCATGGTACCGAGCCTCCTATCCCATTAT
tetur01g15410 comp2610_seq0 AACCAATGGCAGTGTCAACAAACATGATTG
tetur01g15410 comp2610_seq0 ATGGTACCGAGCCTCCTATCCCATTATATC
tetur01g15410 comp2610_seq0 ATTCGTTGTTCCTAAGGTACCATGGATAAC
tetur01g15410 comp2610_seq0 CAAACCAATGGCAGTGTCAACAAACATGAT
tetur01g15410 comp2610_seq0 CAATCAAACCAATGGCAGTGTCAACAAACA
tetur01g15410 comp2610_seq0 CAATGGCAGTGTCAACAAACATGATTGCAT
tetur01g15410 comp2610_seq0 CACCGGCCTTTAGCAATCCGATCATGGATC
tetur01g15410 comp2610_seq0 AACGTGGTATGCTGGAGAATGACCTAATCT
tetur01g15410 comp2610_seq0 AAACGTGGTATGCTGGAGAATGACCTAATC
tetur01g15410 comp2610_seq0 CATGGTACCGAGCCTCCTATCCCATTATAT
tetur01g15410 comp2610_seq0 CATTTGATGGTCAACAGTTGGATGCATATG
tetur01g15410 comp2610_seq0 CCAATGGCAGTGTCAACAAACATGATTGCA
tetur01g15410 comp2610_seq0 CCGGCCTTTAGCAATCCGATCATGGATCTA
tetur01g15410 comp2610_seq0 CGGCCTTTAGCAATCCGATCATGGATCTAC
tetur01g15410 comp2610_seq0 AAGGAAACACCACCGGCCTTTAGCAATCCG
tetur01g15410 comp2610_seq0 CGTGGTATGCTGGAGAATGACCTAATCTTG
tetur01g15410 comp2610_seq0 CGTTGTTCCTAAGGTACCATGGATAACAAT
tetur01g15410 comp2610_seq0 CTATTCGTTGTTCCTAAGGTACCATGGATA
tetur01g15410 comp2610_seq0 GACCTAATCTTGAGTTCATTTGCTCATCGT
tetur01g15410 comp2610_seq0 GAGTAGTGATAGCAATCAAACCAATGGCAG
tetur01g15410 comp2610_seq0 GATAGCAATCAAACCAATGGCAGTGTCAAC
tetur01g15410 comp2610_seq0 GATCATGGTACCGAGCCTCCTATCCCATTA
tetur01g15410 comp2610_seq0 GATGGTCAACAGTTGGATGCATATGATAGT
tetur01g15410 comp2610_seq0 GATGGTTGAGTAGTGATAGCAATCAAACCA
tetur01g15410 comp2610_seq0 GCAATCAAACCAATGGCAGTGTCAACAAAC
tetur01g15410 comp2610_seq0 GCAGTGTCAACAAACATGATTGCATGATTG
tetur01g15410 comp2610_seq0 AATGGCAGTGTCAACAAACATGATTGCATG
tetur01g15410 comp2610_seq0 GCATGATTGATTTAGATCATGGTACCGAGC
tetur01g15410 comp2610_seq0 AAAGGAAACACCACCGGCCTTTAGCAATCC
tetur01g15410 comp2610_seq0 GGAGAATGACCTAATCTTGAGTTCATTTGC
tetur01g15410 comp2610_seq0 GGATGCATATGATAGTTTGATCAACAGTCC
tetur01g15410 comp2610_seq0 GGTATGCTGGAGAATGACCTAATCTTGAGT
tetur01g15410 comp2610_seq0 GGTCAACAGTTGGATGCATATGATAGTTTG
tetur01g15410 comp2610_seq0 GGTTGAGTAGTGATAGCAATCAAACCAATG
tetur01g15410 comp2610_seq0 GTACCGAGCCTCCTATCCCATTATATCAAC
tetur01g15410 comp2610_seq0 GTATGCTGGAGAATGACCTAATCTTGAGTT
tetur01g15410 comp2610_seq0 ACACCACCGGCCTTTAGCAATCCGATCATG
tetur01g15410 comp2610_seq0 GTGGTATGCTGGAGAATGACCTAATCTTGA
tetur01g15410 comp2610_seq0 GTTGAGTAGTGATAGCAATCAAACCAATGG
tetur01g15410 comp2610_seq0 GTTGTTCCTAAGGTACCATGGATAACAATC
tetur01g15410 comp2610_seq0 TACCGAGCCTCCTATCCCATTATATCAACG
tetur01g15410 comp2610_seq0 TACTATTCGTTGTTCCTAAGGTACCATGGA
tetur01g15410 comp2610_seq0 TAGCAATCAAACCAATGGCAGTGTCAACAA
tetur01g15410 comp2610_seq0 TATGCTGGAGAATGACCTAATCTTGAGTTC
tetur01g15410 comp2610_seq0 TCAAACCAATGGCAGTGTCAACAAACATGA
tetur01g15410 comp2610_seq0 TCATGGTACCGAGCCTCCTATCCCATTATA
tetur01g15410 comp2610_seq0 ACCAATGGCAGTGTCAACAAACATGATTGC
tetur01g15410 comp2610_seq0 TCGTTGTTCCTAAGGTACCATGGATAACAA
tetur01g15410 comp2610_seq0 TCTTATACCAAAGTCGTAAACGTGGTATGC
tetur01g15410 comp2610_seq0 TGACCTAATCTTGAGTTCATTTGCTCATCG
tetur01g15410 comp2610_seq0 TGAGTAGTGATAGCAATCAAACCAATGGCA
tetur01g15410 comp2610_seq0 TGATGGTCAACAGTTGGATGCATATGATAG
tetur01g15410 comp2610_seq0 TGGTATGCTGGAGAATGACCTAATCTTGAG
tetur01g15410 comp2610_seq0 ACCGAGCCTCCTATCCCATTATATCAACGT
tetur01g15410 comp2610_seq0 ACCGGCCTTTAGCAATCCGATCATGGATCT
tetur01g15410 comp2610_seq0 TTAGATCATGGTACCGAGCCTCCTATCCCA
tetur01g15420 comp4370_seq0 TTCACTTCTACAGCTGGTGTTGAAATAGCC
tetur01g15420 comp4370_seq0 TTCAGCAATTGGAGCAGGAGCTGCCTTACG
tetur01g15420 comp4370_seq0 TTCTTTACCACCATCCTGATTAGTAGCAGC
tetur01g15420 comp4370_seq0 TTTACCACCATCCTGATTAGTAGCAGCAGG
tetur01g15420 comp4370_seq0 TTTCAGCAATTGGAGCAGGAGCTGCCTTAC
tetur01g15420 comp4370_seq0 TTTGGTCATCTAGTCCATCAACGGCAGCAG
tetur01g15420 comp4370_seq0 ACTTCTACAGCTGGTGTTGAAATAGCCTTC
tetur01g15420 comp4370_seq0 AGTCCATCAACGGCAGCAGTTCTCCACAAT
tetur01g15420 comp4370_seq0 ATATCCTCAAGAGTGAGAGGTTCATTGTCC
tetur01g15420 comp4370_seq0 ATGCATCTATCAGCATTAGGAAGCGATTCT
tetur01g15420 comp4370_seq0 ATTCTTTACCACCATCCTGATTAGTAGCAG
tetur01g15420 comp4370_seq0 CACTTCTACAGCTGGTGTTGAAATAGCCTT
tetur01g15420 comp4370_seq0 CAGCTGGTGTTGAAATAGCCTTCTTTCTAA
tetur01g15420 comp4370_seq0 CATATCCTCAAGAGTGAGAGGTTCATTGTC
tetur01g15420 comp4370_seq0 CCACCATCCTGATTAGTAGCAGCAGGCTTT
tetur01g15420 comp4370_seq0 CTACAGCTGGTGTTGAAATAGCCTTCTTTC
tetur01g15420 comp4370_seq0 CTAGTCCATCAACGGCAGCAGTTCTCCACA
tetur01g15420 comp4370_seq0 CTTCTACAGCTGGTGTTGAAATAGCCTTCT
tetur01g15420 comp4370_seq0 CTTCTCTTGCTTTCAATAAAGCAGGATCCA
tetur01g15420 comp4370_seq0 CTTTACCACCATCCTGATTAGTAGCAGCAG
tetur01g15420 comp4370_seq0 GATTCTTTACCACCATCCTGATTAGTAGCA
tetur01g15420 comp4370_seq0 TAGTCCATCAACGGCAGCAGTTCTCCACAA
tetur01g15420 comp4370_seq0 TCAGCAATTGGAGCAGGAGCTGCCTTACGA
tetur01g15420 comp4370_seq0 ACCACCATCCTGATTAGTAGCAGCAGGCTT
tetur01g15420 comp4370_seq0 TCTTTACCACCATCCTGATTAGTAGCAGCA
tetur01g15420 comp4370_seq0 TGATTCTTTACCACCATCCTGATTAGTAGC
tetur01g15710 comp944_seq0 TTGCTCAGCCTCATGTCCCAGTTACTGGTG
tetur01g15710 comp944_seq0 TTGTTAACACCATGAGCCTAACAATGAACC
tetur01g15710 comp944_seq0 AAATCCATTAGGGATACTCTCGTGGATGTG
tetur01g15710 comp944_seq0 ACTCTCGTGGATGTGGTCTCAGTTAATTAC
tetur01g15710 comp944_seq0 AGATTGAGGAAGAACCAAAGGTCAAGAAAG
tetur01g15710 comp944_seq0 AGGCCTACCGATGGATTATCGATTCAAGAG
tetur01g15710 comp944_seq0 AGGGATACTCTCGTGGATGTGGTCTCAGTT
tetur01g15710 comp944_seq0 ATCCATTAGGGATACTCTCGTGGATGTGGT
tetur01g15710 comp944_seq0 ATCTTACATGACGGTCCCTCAATAATCATG
tetur01g15710 comp944_seq0 ATGCGGGCCTATGGTACTTGATGCTCTAAT
tetur01g15710 comp944_seq0 ATGTGTCGCAGTACAATCTGTACTTGAGCT
tetur01g15710 comp944_seq0 CAGTACAATCTGTACTTGAGCTTGGCAAAC
tetur01g15710 comp944_seq0 CATGACGGTCCCTCAATAATCATGTGTCGC
tetur01g15710 comp944_seq0 CATGTGTCGCAGTACAATCTGTACTTGAGC
tetur01g15710 comp944_seq0 CATTAGGGATACTCTCGTGGATGTGGTCTC
tetur01g15710 comp944_seq0 CCATTAGGGATACTCTCGTGGATGTGGTCT
tetur01g15710 comp944_seq0 CCCGTTGATTGTTAACACCATGAGCCTAAC
tetur01g15710 comp944_seq0 CCCTCAATAATCATGTGTCGCAGTACAATC
tetur01g15710 comp944_seq0 CCGTTGATTGTTAACACCATGAGCCTAACA
tetur01g15710 comp944_seq0 CCTCAATAATCATGTGTCGCAGTACAATCT
tetur01g15710 comp944_seq0 CGCAGTACAATCTGTACTTGAGCTTGGCAA
tetur01g15710 comp944_seq0 CGGTCCCTCAATAATCATGTGTCGCAGTAC
tetur01g15710 comp944_seq0 CGTTGATTGTTAACACCATGAGCCTAACAA
tetur01g15710 comp944_seq0 CTACTCACTTACCGGGTCAAAGAATCACAA
tetur01g15710 comp944_seq0 CTCAATAATCATGTGTCGCAGTACAATCTG
tetur01g15710 comp944_seq0 CTCAGCCTCATGTCCCAGTTACTGGTGGAA
tetur01g15710 comp944_seq0 AAAGAGATTGAGGAAGAACCAAAGGTCAAG
tetur01g15710 comp944_seq0 CTTACATGACGGTCCCTCAATAATCATGTG
tetur01g15710 comp944_seq0 GAATGTATATTGTGCGCTTGTTGCTCAGCC
tetur01g15710 comp944_seq0 GACCGAAAGAAACTTGACGGACTTTATGAA
tetur01g15710 comp944_seq0 GACGGTCCCTCAATAATCATGTGTCGCAGT
tetur01g15710 comp944_seq0 AATCATGTGTCGCAGTACAATCTGTACTTG
tetur01g15710 comp944_seq0 GAGATTGAGGAAGAACCAAAGGTCAAGAAA
tetur01g15710 comp944_seq0 GAGGAAGAACCAAAGGTCAAGAAAGTTAAG
tetur01g15710 comp944_seq0 AATCCATTAGGGATACTCTCGTGGATGTGG
tetur01g15710 comp944_seq0 GATACTCTCGTGGATGTGGTCTCAGTTAAT
tetur01g15710 comp944_seq0 GATTGAGGAAGAACCAAAGGTCAAGAAAGT
tetur01g15710 comp944_seq0 GCAGTACAATCTGTACTTGAGCTTGGCAAA
tetur01g15710 comp944_seq0 AATGTATATTGTGCGCTTGTTGCTCAGCCT
tetur01g15710 comp944_seq0 GGATACTCTCGTGGATGTGGTCTCAGTTAA
tetur01g15710 comp944_seq0 GGTCCCTCAATAATCATGTGTCGCAGTACA
tetur01g15710 comp944_seq0 GTACAATCTGTACTTGAGCTTGGCAAACAA
tetur01g15710 comp944_seq0 GTCCCTCAATAATCATGTGTCGCAGTACAA
tetur01g15710 comp944_seq0 GTCGCAGTACAATCTGTACTTGAGCTTGGC
tetur01g15710 comp944_seq0 GTGTCGCAGTACAATCTGTACTTGAGCTTG
tetur01g15710 comp944_seq0 TACATGACGGTCCCTCAATAATCATGTGTC
tetur01g15710 comp944_seq0 TACTCTCGTGGATGTGGTCTCAGTTAATTA
tetur01g15710 comp944_seq0 ACATGACGGTCCCTCAATAATCATGTGTCG
tetur01g15710 comp944_seq0 TCATGTGTCGCAGTACAATCTGTACTTGAG
tetur01g15710 comp944_seq0 TCCATTAGGGATACTCTCGTGGATGTGGTC
tetur01g15710 comp944_seq0 TCCTCATGCAGGCCTACCGATGGATTATCG
tetur01g15710 comp944_seq0 TCGCAGTACAATCTGTACTTGAGCTTGGCA
tetur01g15710 comp944_seq0 TGACCGAAAGAAACTTGACGGACTTTATGA
tetur01g15710 comp944_seq0 TGACGGTCCCTCAATAATCATGTGTCGCAG
tetur01g15710 comp944_seq0 TGTCGCAGTACAATCTGTACTTGAGCTTGG
tetur01g15710 comp944_seq0 TTAAATCCATTAGGGATACTCTCGTGGATG
tetur01g15710 comp944_seq0 TTAGGGATACTCTCGTGGATGTGGTCTCAG
tetur01g15940 comp753_seq2 TTGAAGGTGCTAATTTCCCTTTGGTTGAGG
tetur01g15940 comp753_seq2 TTGAATTCAATTGGCTGTTTGTGGAGACGA
tetur01g15940 comp753_seq2 TTGGCTGTTTGTGGAGACGATAAGAACAAA
tetur01g15940 comp753_seq2 TTGTCCACGAAGGTATTTAACCTCAGGTCA
tetur01g15940 comp753_seq2 AGGTGCTAATTTCCCTTTGGTTGAGGAAAC
tetur01g15940 comp753_seq2 AGGTTTGCTCGAGAATGGGAAATGGGATTG
tetur01g15940 comp753_seq2 ATCCTGTTGATAGGTTTGCTCGAGAATGGG
tetur01g15940 comp753_seq2 AACCAGTTGAATTCAATTGGCTGTTTGTGG
tetur01g15940 comp753_seq2 ATGTTGTCCACGAAGGTATTTAACCTCAGG
tetur01g15940 comp753_seq2 ATTCAATTGGCTGTTTGTGGAGACGATAAG
tetur01g15940 comp753_seq2 ATTGAAGGTGCTAATTTCCCTTTGGTTGAG
tetur01g15940 comp753_seq2 CAATTGAAGGTGCTAATTTCCCTTTGGTTG
tetur01g15940 comp753_seq2 CAATTGGCTGTTTGTGGAGACGATAAGAAC
tetur01g15940 comp753_seq2 CACGAAGGTATTTAACCTCAGGTCAGTAAT
tetur01g15940 comp753_seq2 CATGGCGCAAATTTGAAACCAGTTGAATTC
tetur01g15940 comp753_seq2 CCACGAAGGTATTTAACCTCAGGTCAGTAA
tetur01g15940 comp753_seq2 CCAGTTGAATTCAATTGGCTGTTTGTGGAG
tetur01g15940 comp753_seq2 CCTCAGGTCAGTAATTTCATGGCGCAAATT
tetur01g15940 comp753_seq2 CTAATTTCCCTTTGGTTGAGGAAACGGAAA
tetur01g15940 comp753_seq2 CTCAGGTCAGTAATTTCATGGCGCAAATTT
tetur01g15940 comp753_seq2 AAGTTCATCCTGTTGATAGGTTTGCTCGAG
tetur01g15940 comp753_seq2 GAAGGTGCTAATTTCCCTTTGGTTGAGGAA
tetur01g15940 comp753_seq2 GAATTCAATTGGCTGTTTGTGGAGACGATA
tetur01g15940 comp753_seq2 GCAATTGAAGGTGCTAATTTCCCTTTGGTT
tetur01g15940 comp753_seq2 GCTAATTTCCCTTTGGTTGAGGAAACGGAA
tetur01g15940 comp753_seq2 GGCAATTGAAGGTGCTAATTTCCCTTTGGT
tetur01g15940 comp753_seq2 GGTGCTAATTTCCCTTTGGTTGAGGAAACG
tetur01g15940 comp753_seq2 GGTTTGCTCGAGAATGGGAAATGGGATTGG
tetur01g15940 comp753_seq2 GTCCACGAAGGTATTTAACCTCAGGTCAGT
tetur01g15940 comp753_seq2 GTGCTAATTTCCCTTTGGTTGAGGAAACGG
tetur01g15940 comp753_seq2 GTTCATCCTGTTGATAGGTTTGCTCGAGAA
tetur01g15940 comp753_seq2 GTTGAATTCAATTGGCTGTTTGTGGAGACG
tetur01g15940 comp753_seq2 GTTGTCCACGAAGGTATTTAACCTCAGGTC
tetur01g15940 comp753_seq2 GTTTGCTCGAGAATGGGAAATGGGATTGGC
tetur01g15940 comp753_seq2 TAACCTCAGGTCAGTAATTTCATGGCGCAA
tetur01g15940 comp753_seq2 TATGTTGTCCACGAAGGTATTTAACCTCAG
tetur01g15940 comp753_seq2 TCAATTGGCTGTTTGTGGAGACGATAAGAA
tetur01g15940 comp753_seq2 TCAGGTCAGTAATTTCATGGCGCAAATTTG
tetur01g15940 comp753_seq2 TCCACGAAGGTATTTAACCTCAGGTCAGTA
tetur01g15940 comp753_seq2 TCCTGTTGATAGGTTTGCTCGAGAATGGGA
tetur01g15940 comp753_seq2 TCGCTATCAATAGTATGGCAATTGAAGGTG
tetur01g15940 comp753_seq2 TGAAGGTGCTAATTTCCCTTTGGTTGAGGA
tetur01g15940 comp753_seq2 TGCTAATTTCCCTTTGGTTGAGGAAACGGA
tetur01g15940 comp753_seq2 TGTCCACGAAGGTATTTAACCTCAGGTCAG
tetur01g15940 comp753_seq2 TTAACCTCAGGTCAGTAATTTCATGGCGCA
tetur01g15940 comp753_seq2 ACCTCAGGTCAGTAATTTCATGGCGCAAAT
tetur01g15940 comp753_seq2 TTCAATTGGCTGTTTGTGGAGACGATAAGA
tetur01g16974 comp2008_seq0 TTCACCCTACCGATTCACCTTCATGTGCGG
tetur01g16974 comp2008_seq0 TTCCCTGGTCGATTATCTGTCCCAAGAAGG
tetur01g16974 comp2008_seq0 TTCCCTTTCTAACACCCTACTCCAATGAAC
tetur01g16974 comp2008_seq0 TTCCGATAAGCTCAGTTTCCGCAATTATGG
tetur01g16974 comp2008_seq0 TTCTAACACCCTACTCCAATGAACGTATCA
tetur01g16974 comp2008_seq0 TTGACGCCGTAATGCTTCCTTCATCTTCAC
tetur01g16974 comp2008_seq0 TTGATGACAGAATTGACGCCGTAATGCTTC
tetur01g16974 comp2008_seq0 TTGATTAAACCTGTGCCCACCGACAATCAA
tetur01g16974 comp2008_seq0 TTGCTAGGTAAACGCACATTATTTGCAGTG
tetur01g16974 comp2008_seq0 TTGCTCACCTATCGCTGATTCCCTTTCTAA
tetur01g16974 comp2008_seq0 TTGGGCTGCCACTCAAGTTGCTCACCTATC
tetur01g16974 comp2008_seq0 TTGGTTGGTCAAATTGCTGATGGTATAGCA
tetur01g16974 comp2008_seq0 TTGTGTCAGAACCCAGAATGAGCCAAATGC
tetur01g16974 comp2008_seq0 TTTCCCTGGTCGATTATCTGTCCCAAGAAG
tetur01g16974 comp2008_seq0 TTTCCGATAAGCTCAGTTTCCGCAATTATG
tetur01g16974 comp2008_seq0 TTTCTAACACCCTACTCCAATGAACGTATC
tetur01g16974 comp2008_seq0 TTTCTGGTGCCATTATGTCGGTCATATCTC
tetur01g16974 comp2008_seq0 TTTGGTTGGGCTGCCACTCAAGTTGCTCAC
tetur01g16974 comp2008_seq0 TTTGGTTGGTCAAATTGCTGATGGTATAGC
tetur01g16974 comp2008_seq0 ACGCACATTATTTGCAGTGGGAAGTGTCAT
tetur01g16974 comp2008_seq0 AAACATCAAGAGGCAATCAAGACGAAGCTG
tetur01g16974 comp2008_seq0 ACTCAAGTTGCTCACCTATCGCTGATTCCC
tetur01g16974 comp2008_seq0 ACTCACCAACAACAACTCGTCTCCTCTACT
tetur01g16974 comp2008_seq0 ACTCCAATGAACGTATCACCCTCAACTCTC
tetur01g16974 comp2008_seq0 ACTGGTCCGATGGTGCTACCAATGGATCTT
tetur01g16974 comp2008_seq0 AGAATTGACGCCGTAATGCTTCCTTCATCT
tetur01g16974 comp2008_seq0 AACAACAACTCGTCTCCTCTACTACTCCAT
tetur01g16974 comp2008_seq0 AACAACACCATCCGATTTGACAATGAATGG
tetur01g16974 comp2008_seq0 AGCGGCAACCTATACCTGGATGTATTTGAG
tetur01g16974 comp2008_seq0 AGGTAAACGCACATTATTTGCAGTGGGAAG
tetur01g16974 comp2008_seq0 AACACCCTACTCCAATGAACGTATCACCCT
tetur01g16974 comp2008_seq0 AGTGTCATGTCAGCGGCAACCTATACCTGG
tetur01g16974 comp2008_seq0 AGTTGCTCACCTATCGCTGATTCCCTTTCT
tetur01g16974 comp2008_seq0 ATATCTCTGGGTTTCACCAATGATCTGATC
tetur01g16974 comp2008_seq0 ATCACCTCCATCACGCCTTCATGAACCACT
tetur01g16974 comp2008_seq0 ATCGCTGATTCCCTTTCTAACACCCTACTC
tetur01g16974 comp2008_seq0 ATGACAGAATTGACGCCGTAATGCTTCCTT
tetur01g16974 comp2008_seq0 ATGCTTAATTGTGTCAGAACCCAGAATGAG
tetur01g16974 comp2008_seq0 ATGTCAGCGGCAACCTATACCTGGATGTAT
tetur01g16974 comp2008_seq0 ATGTCGGTCATATCTCTGGGTTTCACCAAT
tetur01g16974 comp2008_seq0 ATTATCTGTCCCAAGAAGGACACCACTGGT
tetur01g16974 comp2008_seq0 ATTATGTCGGTCATATCTCTGGGTTTCACC
tetur01g16974 comp2008_seq0 ATTATTTGCAGTGGGAAGTGTCATGTCAGC
tetur01g16974 comp2008_seq0 ATTGTGTCAGAACCCAGAATGAGCCAAATG
tetur01g16974 comp2008_seq0 CAACAACAACTCGTCTCCTCTACTACTCCA
tetur01g16974 comp2008_seq0 CAACAACTCGTCTCCTCTACTACTCCATTT
tetur01g16974 comp2008_seq0 CAACACCATCCGATTTGACAATGAATGGTG
tetur01g16974 comp2008_seq0 CAACCTATACCTGGATGTATTTGAGCGAAG
tetur01g16974 comp2008_seq0 CAAGAGGCAATCAAGACGAAGCTGATAACA
tetur01g16974 comp2008_seq0 CAAGTTGCTCACCTATCGCTGATTCCCTTT
tetur01g16974 comp2008_seq0 CACATTATTTGCAGTGGGAAGTGTCATGTC
tetur01g16974 comp2008_seq0 CACCAACAACAACTCGTCTCCTCTACTACT
tetur01g16974 comp2008_seq0 CACCATCCGATTTGACAATGAATGGTGAAG
tetur01g16974 comp2008_seq0 CACCCTACTCCAATGAACGTATCACCCTCA
tetur01g16974 comp2008_seq0 CACCTATCGCTGATTCCCTTTCTAACACCC
tetur01g16974 comp2008_seq0 CACTCAAGTTGCTCACCTATCGCTGATTCC
tetur01g16974 comp2008_seq0 CACTCTCGTATTCCATGTGATTGTTGATGA
tetur01g16974 comp2008_seq0 CACTGGTCCGATGGTGCTACCAATGGATCT
tetur01g16974 comp2008_seq0 CAGAACCCAGAATGAGCCAAATGCTTAACA
tetur01g16974 comp2008_seq0 CAGAATTGACGCCGTAATGCTTCCTTCATC
tetur01g16974 comp2008_seq0 CAGCGGCAACCTATACCTGGATGTATTTGA
tetur01g16974 comp2008_seq0 CATATCTCTGGGTTTCACCAATGATCTGAT
tetur01g16974 comp2008_seq0 CATCAAGAGGCAATCAAGACGAAGCTGATA
tetur01g16974 comp2008_seq0 CATCACCTCCATCACGCCTTCATGAACCAC
tetur01g16974 comp2008_seq0 CATCTCCATCACCTCCATCACGCCTTCATG
tetur01g16974 comp2008_seq0 CATGTCAGCGGCAACCTATACCTGGATGTA
tetur01g16974 comp2008_seq0 CATTATGTCGGTCATATCTCTGGGTTTCAC
tetur01g16974 comp2008_seq0 CATTATTTGCAGTGGGAAGTGTCATGTCAG
tetur01g16974 comp2008_seq0 CCAACAACAACTCGTCTCCTCTACTACTCC
tetur01g16974 comp2008_seq0 CCAATGGTGTTGCCGTAATGGTCATTCAGA
tetur01g16974 comp2008_seq0 CCACTCAAGTTGCTCACCTATCGCTGATTC
tetur01g16974 comp2008_seq0 CCATCACCTCCATCACGCCTTCATGAACCA
tetur01g16974 comp2008_seq0 CCATCCGATTTGACAATGAATGGTGAAGAT
tetur01g16974 comp2008_seq0 CCATTATGTCGGTCATATCTCTGGGTTTCA
tetur01g16974 comp2008_seq0 CCCATCTCAAATGGTGGGAATGGTTCCGTG
tetur01g16974 comp2008_seq0 CCCTACTCCAATGAACGTATCACCCTCAAC
tetur01g16974 comp2008_seq0 CCCTGGTCGATTATCTGTCCCAAGAAGGAC
tetur01g16974 comp2008_seq0 CCCTTTCTAACACCCTACTCCAATGAACGT
tetur01g16974 comp2008_seq0 CCGATAAGCTCAGTTTCCGCAATTATGGAG
tetur01g16974 comp2008_seq0 CCGATGGTGCTACCAATGGATCTTTGAAAG
tetur01g16974 comp2008_seq0 AAGATGATGACGACCCTCTAGCAATAAGTG
tetur01g16974 comp2008_seq0 CCTACTCCAATGAACGTATCACCCTCAACT
tetur01g16974 comp2008_seq0 CCTATCGCTGATTCCCTTTCTAACACCCTA
tetur01g16974 comp2008_seq0 CCTGGTCGATTATCTGTCCCAAGAAGGACA
tetur01g16974 comp2008_seq0 CCTTTCTAACACCCTACTCCAATGAACGTA
tetur01g16974 comp2008_seq0 CGATAAGCTCAGTTTCCGCAATTATGGAGA
tetur01g16974 comp2008_seq0 CGATGGTGCTACCAATGGATCTTTGAAAGA
tetur01g16974 comp2008_seq0 CGATTATCTGTCCCAAGAAGGACACCACTG
tetur01g16974 comp2008_seq0 CGCACATTATTTGCAGTGGGAAGTGTCATG
tetur01g16974 comp2008_seq0 CGCTGATTCCCTTTCTAACACCCTACTCCA
tetur01g16974 comp2008_seq0 CGGTCATAATACAACTTCTGGAGCTTTCGT
tetur01g16974 comp2008_seq0 CTAACACCCTACTCCAATGAACGTATCACC
tetur01g16974 comp2008_seq0 CTACTCCAATGAACGTATCACCCTCAACTC
tetur01g16974 comp2008_seq0 CTAGGTAAACGCACATTATTTGCAGTGGGA
tetur01g16974 comp2008_seq0 CTATCGCTGATTCCCTTTCTAACACCCTAC
tetur01g16974 comp2008_seq0 CTCAAATGGTGGGAATGGTTCCGTGTACCT
tetur01g16974 comp2008_seq0 CTCAAGTTGCTCACCTATCGCTGATTCCCT
tetur01g16974 comp2008_seq0 CTCACCAACAACAACTCGTCTCCTCTACTA
tetur01g16974 comp2008_seq0 CTCACCTATCGCTGATTCCCTTTCTAACAC
tetur01g16974 comp2008_seq0 CTCCACTTCACCCTTAACCTAAGGAAAGAA
tetur01g16974 comp2008_seq0 CTCCATCACCTCCATCACGCCTTCATGAAC
tetur01g16974 comp2008_seq0 CTGATTCCCTTTCTAACACCCTACTCCAAT
tetur01g16974 comp2008_seq0 CTGCCACTCAAGTTGCTCACCTATCGCTGA
tetur01g16974 comp2008_seq0 CTGGGTTTCACCAATGATCTGATCGGTCAT
tetur01g16974 comp2008_seq0 CTGGTCGATTATCTGTCCCAAGAAGGACAC
tetur01g16974 comp2008_seq0 CTGGTGCCATTATGTCGGTCATATCTCTGG
tetur01g16974 comp2008_seq0 CTTAATTGTGTCAGAACCCAGAATGAGCCA
tetur01g16974 comp2008_seq0 CTTCACCCTACCGATTCACCTTCATGTGCG
tetur01g16974 comp2008_seq0 CTTCCATTGTGATAACTCACCAACAACAAC
tetur01g16974 comp2008_seq0 AAGTGTCATGTCAGCGGCAACCTATACCTG
tetur01g16974 comp2008_seq0 CTTGATTAAACCTGTGCCCACCGACAATCA
tetur01g16974 comp2008_seq0 AAGTTGCTCACCTATCGCTGATTCCCTTTC
tetur01g16974 comp2008_seq0 CTTTCTAACACCCTACTCCAATGAACGTAT
tetur01g16974 comp2008_seq0 GAAACATCAAGAGGCAATCAAGACGAAGCT
tetur01g16974 comp2008_seq0 GAAGATGATGACGACCCTCTAGCAATAAGT
tetur01g16974 comp2008_seq0 GAAGTGTCATGTCAGCGGCAACCTATACCT
tetur01g16974 comp2008_seq0 GAATTGACGCCGTAATGCTTCCTTCATCTT
tetur01g16974 comp2008_seq0 GACAATAACTCCAACAATTTGACCCACATG
tetur01g16974 comp2008_seq0 GACAGAATTGACGCCGTAATGCTTCCTTCA
tetur01g16974 comp2008_seq0 GATCAAAGATTGACCAATCTAGAGGATCCC
tetur01g16974 comp2008_seq0 GATGAAACATCAAGAGGCAATCAAGACGAA
tetur01g16974 comp2008_seq0 GATGAAGATGATGACGACCCTCTAGCAATA
tetur01g16974 comp2008_seq0 GATGACAGAATTGACGCCGTAATGCTTCCT
tetur01g16974 comp2008_seq0 GATGACGACCCTCTAGCAATAAGTGAAAGA
tetur01g16974 comp2008_seq0 GATGATGACGACCCTCTAGCAATAAGTGAA
tetur01g16974 comp2008_seq0 GATGGTGCTACCAATGGATCTTTGAAAGAT
tetur01g16974 comp2008_seq0 GATTAAACCTGTGCCCACCGACAATCAACC
tetur01g16974 comp2008_seq0 GATTATCTGTCCCAAGAAGGACACCACTGG
tetur01g16974 comp2008_seq0 GATTCCCTTTCTAACACCCTACTCCAATGA
tetur01g16974 comp2008_seq0 GCAACCTATACCTGGATGTATTTGAGCGAA
tetur01g16974 comp2008_seq0 GCACATTATTTGCAGTGGGAAGTGTCATGT
tetur01g16974 comp2008_seq0 GCCATTATGTCGGTCATATCTCTGGGTTTC
tetur01g16974 comp2008_seq0 GCGGCAACCTATACCTGGATGTATTTGAGC
tetur01g16974 comp2008_seq0 GCTAGGTAAACGCACATTATTTGCAGTGGG
tetur01g16974 comp2008_seq0 GCTCACCTATCGCTGATTCCCTTTCTAACA
tetur01g16974 comp2008_seq0 GCTGATTCCCTTTCTAACACCCTACTCCAA
tetur01g16974 comp2008_seq0 GCTTAATTGTGTCAGAACCCAGAATGAGCC
tetur01g16974 comp2008_seq0 GGAAGTGTCATGTCAGCGGCAACCTATACC
tetur01g16974 comp2008_seq0 AATTGACGCCGTAATGCTTCCTTCATCTTC
tetur01g16974 comp2008_seq0 GGATCTTTGAAAGATTCAACCATTGGACCC
tetur01g16974 comp2008_seq0 GGCAACCTATACCTGGATGTATTTGAGCGA
tetur01g16974 comp2008_seq0 GGGAAGTGTCATGTCAGCGGCAACCTATAC
tetur01g16974 comp2008_seq0 GGTAAACGCACATTATTTGCAGTGGGAAGT
tetur01g16974 comp2008_seq0 ACAACAACTCGTCTCCTCTACTACTCCATT
tetur01g16974 comp2008_seq0 ACAACACCATCCGATTTGACAATGAATGGT
tetur01g16974 comp2008_seq0 GGTCATAATACAACTTCTGGAGCTTTCGTT
tetur01g16974 comp2008_seq0 GGTCCGATGGTGCTACCAATGGATCTTTGA
tetur01g16974 comp2008_seq0 GGTCGATTATCTGTCCCAAGAAGGACACCA
tetur01g16974 comp2008_seq0 GGTGCCATTATGTCGGTCATATCTCTGGGT
tetur01g16974 comp2008_seq0 GGTTGGTCAAATTGCTGATGGTATAGCAAC
tetur01g16974 comp2008_seq0 GTAAACGCACATTATTTGCAGTGGGAAGTG
tetur01g16974 comp2008_seq0 GTCAGAACCCAGAATGAGCCAAATGCTTAA
tetur01g16974 comp2008_seq0 GTCAGCGGCAACCTATACCTGGATGTATTT
tetur01g16974 comp2008_seq0 GTCATGTCAGCGGCAACCTATACCTGGATG
tetur01g16974 comp2008_seq0 GTCCAATGGTGTTGCCGTAATGGTCATTCA
tetur01g16974 comp2008_seq0 GTCCGATGGTGCTACCAATGGATCTTTGAA
tetur01g16974 comp2008_seq0 GTCGATTATCTGTCCCAAGAAGGACACCAC
tetur01g16974 comp2008_seq0 ACACCCTACTCCAATGAACGTATCACCCTC
tetur01g16974 comp2008_seq0 GTGCCATGAGCTTTCTGGACAAGGTGTCCA
tetur01g16974 comp2008_seq0 GTGCCATTATGTCGGTCATATCTCTGGGTT
tetur01g16974 comp2008_seq0 GTGGGAAGTGTCATGTCAGCGGCAACCTAT
tetur01g16974 comp2008_seq0 GTGTCAGAACCCAGAATGAGCCAAATGCTT
tetur01g16974 comp2008_seq0 GTGTCATGTCAGCGGCAACCTATACCTGGA
tetur01g16974 comp2008_seq0 ACAGAATTGACGCCGTAATGCTTCCTTCAT
tetur01g16974 comp2008_seq0 GTTGATGAAACATCAAGAGGCAATCAAGAC
tetur01g16974 comp2008_seq0 GTTGCTAGGTAAACGCACATTATTTGCAGT
tetur01g16974 comp2008_seq0 GTTGCTCACCTATCGCTGATTCCCTTTCTA
tetur01g16974 comp2008_seq0 ACATCAAGAGGCAATCAAGACGAAGCTGAT
tetur01g16974 comp2008_seq0 TAGGTAAACGCACATTATTTGCAGTGGGAA
tetur01g16974 comp2008_seq0 TATGTCGGTCATATCTCTGGGTTTCACCAA
tetur01g16974 comp2008_seq0 TATGTTTGTGGAGTGTCCACTCTATTATCC
tetur01g16974 comp2008_seq0 TCAAGAGGCAATCAAGACGAAGCTGATAAC
tetur01g16974 comp2008_seq0 TCACCAACAACAACTCGTCTCCTCTACTAC
tetur01g16974 comp2008_seq0 TCACCTATCGCTGATTCCCTTTCTAACACC
tetur01g16974 comp2008_seq0 TCACCTCCATCACGCCTTCATGAACCACTA
tetur01g16974 comp2008_seq0 TCAGAACCCAGAATGAGCCAAATGCTTAAC
tetur01g16974 comp2008_seq0 ACCAACAACAACTCGTCTCCTCTACTACTC
tetur01g16974 comp2008_seq0 TCAGCGGCAACCTATACCTGGATGTATTTG
tetur01g16974 comp2008_seq0 TCATATCTCTGGGTTTCACCAATGATCTGA
tetur01g16974 comp2008_seq0 TCCAATGGTGTTGCCGTAATGGTCATTCAG
tetur01g16974 comp2008_seq0 TCCACTTCACCCTTAACCTAAGGAAAGAAA
tetur01g16974 comp2008_seq0 TCCATCACCTCCATCACGCCTTCATGAACC
tetur01g16974 comp2008_seq0 TCCATTGTGATAACTCACCAACAACAACTC
tetur01g16974 comp2008_seq0 TCCCTGGTCGATTATCTGTCCCAAGAAGGA
tetur01g16974 comp2008_seq0 TCCCTTTCTAACACCCTACTCCAATGAACG
tetur01g16974 comp2008_seq0 TCCGATAAGCTCAGTTTCCGCAATTATGGA
tetur01g16974 comp2008_seq0 ACCACTGGTCCGATGGTGCTACCAATGGAT
tetur01g16974 comp2008_seq0 TCGCTGATTCCCTTTCTAACACCCTACTCC
tetur01g16974 comp2008_seq0 TCTAACACCCTACTCCAATGAACGTATCAC
tetur01g16974 comp2008_seq0 TCTCAAATGGTGGGAATGGTTCCGTGTACC
tetur01g16974 comp2008_seq0 TCTCCACTTCACCCTTAACCTAAGGAAAGA
tetur01g16974 comp2008_seq0 TCTCCATCACCTCCATCACGCCTTCATGAA
tetur01g16974 comp2008_seq0 TCTGGGTTTCACCAATGATCTGATCGGTCA
tetur01g16974 comp2008_seq0 TCTGGTGCCATTATGTCGGTCATATCTCTG
tetur01g16974 comp2008_seq0 TCTTGATTAAACCTGTGCCCACCGACAATC
tetur01g16974 comp2008_seq0 TGAAGATGATGACGACCCTCTAGCAATAAG
tetur01g16974 comp2008_seq0 TGACAGAATTGACGCCGTAATGCTTCCTTC
tetur01g16974 comp2008_seq0 TGACGCCGTAATGCTTCCTTCATCTTCACC
tetur01g16974 comp2008_seq0 TGATCTGATCGGTCATAATACAACTTCTGG
tetur01g16974 comp2008_seq0 TGATGAAACATCAAGAGGCAATCAAGACGA
tetur01g16974 comp2008_seq0 TGATGACAGAATTGACGCCGTAATGCTTCC
tetur01g16974 comp2008_seq0 TGATGACGACCCTCTAGCAATAAGTGAAAG
tetur01g16974 comp2008_seq0 TGATTAAACCTGTGCCCACCGACAATCAAC
tetur01g16974 comp2008_seq0 TGATTCCCTTTCTAACACCCTACTCCAATG
tetur01g16974 comp2008_seq0 TGCTAGGTAAACGCACATTATTTGCAGTGG
tetur01g16974 comp2008_seq0 TGCTCACCTATCGCTGATTCCCTTTCTAAC
tetur01g16974 comp2008_seq0 TGCTTAATTGTGTCAGAACCCAGAATGAGC
tetur01g16974 comp2008_seq0 TGGATCTTTGAAAGATTCAACCATTGGACC
tetur01g16974 comp2008_seq0 TGGGAAGTGTCATGTCAGCGGCAACCTATA
tetur01g16974 comp2008_seq0 TGGTCCGATGGTGCTACCAATGGATCTTTG
tetur01g16974 comp2008_seq0 TGGTCGATTATCTGTCCCAAGAAGGACACC
tetur01g16974 comp2008_seq0 TGGTGCCATTATGTCGGTCATATCTCTGGG
tetur01g16974 comp2008_seq0 TGGTTGGTCAAATTGCTGATGGTATAGCAA
tetur01g16974 comp2008_seq0 TGTCAGAACCCAGAATGAGCCAAATGCTTA
tetur01g16974 comp2008_seq0 TGTCCAATGGTGTTGCCGTAATGGTCATTC
tetur01g16974 comp2008_seq0 TGTTGCTAGGTAAACGCACATTATTTGCAG
tetur01g16974 comp2008_seq0 TTAAACCTGTGCCCACCGACAATCAACCAA
tetur01g16974 comp2008_seq0 ACCTATCGCTGATTCCCTTTCTAACACCCT
tetur01g16974 comp2008_seq0 TTATCTGTCCCAAGAAGGACACCACTGGTC
tetur01g16974 comp2008_seq0 TTATGTCGGTCATATCTCTGGGTTTCACCA
tetur02g00140 comp2123_seq0 TTCACTCGATTCTCCACCAATGAAGCTGAA
tetur02g00140 comp2123_seq0 TTCACTTTAATCGTGCTGGCGGTCAAGTGA
tetur02g00140 comp2123_seq0 TTCAGATGTACGAGGAAATGAGCTTGGAGG
tetur02g00140 comp2123_seq0 TTCCACTGAACAGGTCCATAAAGATTTAGC
tetur02g00140 comp2123_seq0 TTCCTGCTTGGGAGGTTATCGAGAAACCCG
tetur02g00140 comp2123_seq0 TTCTCGTTCGCTCATATTATTGTAAGCGTC
tetur02g00140 comp2123_seq0 TTCTCTGATTTGACTTGATGGACTAGCATC
tetur02g00140 comp2123_seq0 TTCTGTCCAAATTGGTTCAGATGTACGAGG
tetur02g00140 comp2123_seq0 TTCTTCCAATCTCTTGAAGACAATATGGCG
tetur02g00140 comp2123_seq0 TTCTTTGGGAATACGATTGCAGGAGCCATC
tetur02g00140 comp2123_seq0 TTGACGGAGGATCTTCCAATAACGATCTAC
tetur02g00140 comp2123_seq0 TTGACTTGATGGACTAGCATCACCCATAGG
tetur02g00140 comp2123_seq0 TTGATGAGCCATTCACTCGATTCTCCACCA
tetur02g00140 comp2123_seq0 TTGATGGACTAGCATCACCCATAGGATAGA
tetur02g00140 comp2123_seq0 ACGAAGATTGTGTTAAGGTCAAGGAATCGC
tetur02g00140 comp2123_seq0 TTGGTGATTCATTGGTTCAGGGATCATTTG
tetur02g00140 comp2123_seq0 TTGTAGGTGTACCAAGAGCTTCAAGAGCAG
tetur02g00140 comp2123_seq0 TTGTCCGTGGTGTACACCATTTCAATGGGA
tetur02g00140 comp2123_seq0 ACGAGGAAATGAGCTTGGAGGTCTGGTATG
tetur02g00140 comp2123_seq0 TTTAGCCAAAGGTGCTAACGGAATGATACC
tetur02g00140 comp2123_seq0 AAATCCTATGGCTTTGTCTACAGGACTCAC
tetur02g00140 comp2123_seq0 TTTGACTTGATGGACTAGCATCACCCATAG
tetur02g00140 comp2123_seq0 ACGATTGGCCAATACAACGTCTGATGAGTT
tetur02g00140 comp2123_seq0 ACGCTATTAACATGACTCTACCTGAGTTGG
tetur02g00140 comp2123_seq0 ACGGAATTGTGTTTGGGTCATTGTAGGTGT
tetur02g00140 comp2123_seq0 ACGGAGGATCTTCCAATAACGATCTACCAG
tetur02g00140 comp2123_seq0 ACTCCAGATACATTGAAGGTTGGCATAGAT
tetur02g00140 comp2123_seq0 ACTCTACCTGAGTTGGCATCTCGAGAGTTT
tetur02g00140 comp2123_seq0 ACTTCCTGCTTGGGAGGTTATCGAGAAACC
tetur02g00140 comp2123_seq0 ACTTGATGAGCCATTCACTCGATTCTCCAC
tetur02g00140 comp2123_seq0 AGAGGTGGGATGATAACAGATGGTTTATCT
tetur02g00140 comp2123_seq0 AGAGTAATGTCCGAGTTATTAACCGACGAT
tetur02g00140 comp2123_seq0 AGATGTACGAGGAAATGAGCTTGGAGGTCT
tetur02g00140 comp2123_seq0 AGATTACGAAGGAGCACCCAGATTCTCGGT
tetur02g00140 comp2123_seq0 AGATTATCCTGTTGACTCCTCCAGCCTATC
tetur02g00140 comp2123_seq0 AGATTGTGTTAAGGTCAAGGAATCGCCTAC
tetur02g00140 comp2123_seq0 AGCACTTACACAGGGTAACACAAGTGATGT
tetur02g00140 comp2123_seq0 AGCCAAAGGTGCTAACGGAATGATACCCGG
tetur02g00140 comp2123_seq0 AGCCATTCACTCGATTCTCCACCAATGAAG
tetur02g00140 comp2123_seq0 AGCCTATCATCACGAAGATTGTGTTAAGGT
tetur02g00140 comp2123_seq0 AACAAGATTACGAAGGAGCACCCAGATTCT
tetur02g00140 comp2123_seq0 AGCTTTCCATGGTGCTTTCGAACCTAAACT
tetur02g00140 comp2123_seq0 AACAATGGATGTTGGGCATCAATGTTAGCT
tetur02g00140 comp2123_seq0 AGGTCAAGGAATCGCCTACTATGCGTGTCC
tetur02g00140 comp2123_seq0 AGGTGGGATGATAACAGATGGTTTATCTCC
tetur02g00140 comp2123_seq0 AGTGAGCTCAACGTTGAGTGCATCGATATC
tetur02g00140 comp2123_seq0 AGTGATTTACGACGCTATTTGGCCTTCACT
tetur02g00140 comp2123_seq0 AGTGCATCGATATCAACAAGATTACGAAGG
tetur02g00140 comp2123_seq0 AGTGGTGAAGTTCAACTGATGTTGTCCGTG
tetur02g00140 comp2123_seq0 AACAGATGGTTTATCTCCGTTGGAAGGACT
tetur02g00140 comp2123_seq0 AGTTATTAACCGACGATGATTGCGAGAAAG
tetur02g00140 comp2123_seq0 AGTTTCAGTGCAAACATCGTTCCACCTCGT
tetur02g00140 comp2123_seq0 ATCAACAAGATTACGAAGGAGCACCCAGAT
tetur02g00140 comp2123_seq0 ATCACGAATCTGCTAAAGTAAGGATCAACC
tetur02g00140 comp2123_seq0 ATCATAGCTTTCCATGGTGCTTTCGAACCT
tetur02g00140 comp2123_seq0 ATCATCACGAAGATTGTGTTAAGGTCAAGG
tetur02g00140 comp2123_seq0 AACATCTACACTTGATGAGCCATTCACTCG
tetur02g00140 comp2123_seq0 ATCCTATGGCTTTGTCTACAGGACTCACAG
tetur02g00140 comp2123_seq0 ATCGAATCATAGCTTTCCATGGTGCTTTCG
tetur02g00140 comp2123_seq0 ATCGATATCAACAAGATTACGAAGGAGCAC
tetur02g00140 comp2123_seq0 ATCGTGGATTATCTGAAATCGAGAGGAATC
tetur02g00140 comp2123_seq0 ATCTACACTTGATGAGCCATTCACTCGATT
tetur02g00140 comp2123_seq0 ATCTGAGACATGTTTCAGCTGACCCTCATT
tetur02g00140 comp2123_seq0 ATCTTCTGTCCAAATTGGTTCAGATGTACG
tetur02g00140 comp2123_seq0 ATCTTCTTTGGGAATACGATTGCAGGAGCC
tetur02g00140 comp2123_seq0 ATGACCGAGTACGATTGGCCAATACAACGT
tetur02g00140 comp2123_seq0 ATGACTCTACCTGAGTTGGCATCTCGAGAG
tetur02g00140 comp2123_seq0 ATGAGCCATTCACTCGATTCTCCACCAATG
tetur02g00140 comp2123_seq0 ATGCCAGCTGATAATGACTTTGAACCAAAG
tetur02g00140 comp2123_seq0 ATGGTGCTTTCGAACCTAAACTTCCTGCTT
tetur02g00140 comp2123_seq0 ATGTACGAGGAAATGAGCTTGGAGGTCTGG
tetur02g00140 comp2123_seq0 ATGTCCGAGTTATTAACCGACGATGATTGC
tetur02g00140 comp2123_seq0 ATTAACCGACGATGATTGCGAGAAAGCTTC
tetur02g00140 comp2123_seq0 ATTGGGATCAGAAGAAGTTGATGCTGTTGC
tetur02g00140 comp2123_seq0 ATTGTAAGCGTCTAACTCTTTCCATGCCAT
tetur02g00140 comp2123_seq0 AACCGACGATGATTGCGAGAAAGCTTCTTG
tetur02g00140 comp2123_seq0 ATTTAGCCAAAGGTGCTAACGGAATGATAC
tetur02g00140 comp2123_seq0 CAAAGAGTCAGTGATGTCATAGCTAGAGGA
tetur02g00140 comp2123_seq0 AACCTAAACTTCCTGCTTGGGAGGTTATCG
tetur02g00140 comp2123_seq0 AACCTCATCACAGGTAACTAGGGAAAGGAG
tetur02g00140 comp2123_seq0 CAAATTGGTTCAGATGTACGAGGAAATGAG
tetur02g00140 comp2123_seq0 CAACAAGATTACGAAGGAGCACCCAGATTC
tetur02g00140 comp2123_seq0 CAACATGTACCATTAGAACAGACGGAGAAA
tetur02g00140 comp2123_seq0 CAACCTCATCACAGGTAACTAGGGAAAGGA
tetur02g00140 comp2123_seq0 CAAGAGGTTTCGTTAGAGTAATGTCCGAGT
tetur02g00140 comp2123_seq0 CAAGATTACGAAGGAGCACCCAGATTCTCG
tetur02g00140 comp2123_seq0 CAATAACGATCTACCAGTGTACAGGGTGTG
tetur02g00140 comp2123_seq0 CAATCTCTTGAAGACAATATGGCGAAACCA
tetur02g00140 comp2123_seq0 CACCAATTCCTTCACTAATTGACGGAGGAT
tetur02g00140 comp2123_seq0 CACGAAGATTGTGTTAAGGTCAAGGAATCG
tetur02g00140 comp2123_seq0 CACGAATCTGCTAAAGTAAGGATCAACCAT
tetur02g00140 comp2123_seq0 CACGGAATTGTGTTTGGGTCATTGTAGGTG
tetur02g00140 comp2123_seq0 CACTGGTTGATTGGGATCAGAAGAAGTTGA
tetur02g00140 comp2123_seq0 CACTTACACAGGGTAACACAAGTGATGTCC
tetur02g00140 comp2123_seq0 CACTTGATGAGCCATTCACTCGATTCTCCA
tetur02g00140 comp2123_seq0 CACTTTAATCGTGCTGGCGGTCAAGTGATT
tetur02g00140 comp2123_seq0 CAGATGTACGAGGAAATGAGCTTGGAGGTC
tetur02g00140 comp2123_seq0 CAGCCTATCATCACGAAGATTGTGTTAAGG
tetur02g00140 comp2123_seq0 CAGCTGATATCATTGGTGATTTAATCGGTG
tetur02g00140 comp2123_seq0 CAGGAGACATTGGTTCAGATTTCACTGGTT
tetur02g00140 comp2123_seq0 CAGTGAGCTCAACGTTGAGTGCATCGATAT
tetur02g00140 comp2123_seq0 CAGTGATGTCATAGCTAGAGGATTAAGTGG
tetur02g00140 comp2123_seq0 CAGTGGTGAAGTTCAACTGATGTTGTCCGT
tetur02g00140 comp2123_seq0 CAGTGTACAGGGTGTGAATATAAAGTTCCC
tetur02g00140 comp2123_seq0 CATAGCTTTCCATGGTGCTTTCGAACCTAA
tetur02g00140 comp2123_seq0 CATCACCCATAGGATAGATATTGACGATGG
tetur02g00140 comp2123_seq0 CATCACGAAGATTGTGTTAAGGTCAAGGAA
tetur02g00140 comp2123_seq0 AACTTCCTGCTTGGGAGGTTATCGAGAAAC
tetur02g00140 comp2123_seq0 CATCGATATCAACAAGATTACGAAGGAGCA
tetur02g00140 comp2123_seq0 CATCTACACTTGATGAGCCATTCACTCGAT
tetur02g00140 comp2123_seq0 CATCTTCTTTGGGAATACGATTGCAGGAGC
tetur02g00140 comp2123_seq0 CATGACTCTACCTGAGTTGGCATCTCGAGA
tetur02g00140 comp2123_seq0 CATTCACTCGATTCTCCACCAATGAAGCTG
tetur02g00140 comp2123_seq0 CCAATAACGATCTACCAGTGTACAGGGTGT
tetur02g00140 comp2123_seq0 CCAATCTCTTGAAGACAATATGGCGAAACC
tetur02g00140 comp2123_seq0 CCACCAATTCCTTCACTAATTGACGGAGGA
tetur02g00140 comp2123_seq0 CCACGGAATTGTGTTTGGGTCATTGTAGGT
tetur02g00140 comp2123_seq0 CCAGCCTATCATCACGAAGATTGTGTTAAG
tetur02g00140 comp2123_seq0 CCAGCTGATAATGACTTTGAACCAAAGAGA
tetur02g00140 comp2123_seq0 CCAGGAGACATTGGTTCAGATTTCACTGGT
tetur02g00140 comp2123_seq0 CCAGTGACCGTTGTTGATGCCAGCTGATAA
tetur02g00140 comp2123_seq0 CCAGTGAGCTCAACGTTGAGTGCATCGATA
tetur02g00140 comp2123_seq0 CCATTCACTCGATTCTCCACCAATGAAGCT
tetur02g00140 comp2123_seq0 AAGAGGTGGGATGATAACAGATGGTTTATC
tetur02g00140 comp2123_seq0 AAGAGGTTTCGTTAGAGTAATGTCCGAGTT
tetur02g00140 comp2123_seq0 CCCGACAATGTTTAAATGTTACCCTTAGCT
tetur02g00140 comp2123_seq0 CCCGAGTATTCAACATGTACCATTAGAACA
tetur02g00140 comp2123_seq0 CCCTCCAAAGTAATTTGTAAAGCTCTTCCT
tetur02g00140 comp2123_seq0 CCGACGATGATTGCGAGAAAGCTTCTTGTA
tetur02g00140 comp2123_seq0 CCGAGTACGATTGGCCAATACAACGTCTGA
tetur02g00140 comp2123_seq0 CCGAGTATTCAACATGTACCATTAGAACAG
tetur02g00140 comp2123_seq0 CCGAGTTATTAACCGACGATGATTGCGAGA
tetur02g00140 comp2123_seq0 CCTAAACTTCCTGCTTGGGAGGTTATCGAG
tetur02g00140 comp2123_seq0 CCTATCATCACGAAGATTGTGTTAAGGTCA
tetur02g00140 comp2123_seq0 CCTATGGCTTTGTCTACAGGACTCACAGTT
tetur02g00140 comp2123_seq0 AAGATTACGAAGGAGCACCCAGATTCTCGG
tetur02g00140 comp2123_seq0 AAGATTATCCTGTTGACTCCTCCAGCCTAT
tetur02g00140 comp2123_seq0 CCTCTTTCATGGGAATACCAGTGACCGTTG
tetur02g00140 comp2123_seq0 CCTTAATCGTGGATTATCTGAAATCGAGAG
tetur02g00140 comp2123_seq0 CGAACCTAAACTTCCTGCTTGGGAGGTTAT
tetur02g00140 comp2123_seq0 CGAAGATTGTGTTAAGGTCAAGGAATCGCC
tetur02g00140 comp2123_seq0 CGAATCATAGCTTTCCATGGTGCTTTCGAA
tetur02g00140 comp2123_seq0 CGACGATGATTGCGAGAAAGCTTCTTGTAT
tetur02g00140 comp2123_seq0 CGAGGAAATGAGCTTGGAGGTCTGGTATGG
tetur02g00140 comp2123_seq0 CGAGTACGATTGGCCAATACAACGTCTGAT
tetur02g00140 comp2123_seq0 CGAGTTATTAACCGACGATGATTGCGAGAA
tetur02g00140 comp2123_seq0 CGATATCAACAAGATTACGAAGGAGCACCC
tetur02g00140 comp2123_seq0 CGATTGGCCAATACAACGTCTGATGAGTTA
tetur02g00140 comp2123_seq0 CGGAATTGTGTTTGGGTCATTGTAGGTGTA
tetur02g00140 comp2123_seq0 CGTGGATTATCTGAAATCGAGAGGAATCTC
tetur02g00140 comp2123_seq0 CGTTAGAGTAATGTCCGAGTTATTAACCGA
tetur02g00140 comp2123_seq0 CGTTCGCTCATATTATTGTAAGCGTCTAAC
tetur02g00140 comp2123_seq0 AAGGAGCACCCAGATTCTCGGTCACTCTTT
tetur02g00140 comp2123_seq0 CGTTGGAAGGACTATTTGCACGACCAGGAG
tetur02g00140 comp2123_seq0 CTAAACTTCCTGCTTGGGAGGTTATCGAGA
tetur02g00140 comp2123_seq0 CTACAAGAGGTTTCGTTAGAGTAATGTCCG
tetur02g00140 comp2123_seq0 CTACACTTGATGAGCCATTCACTCGATTCT
tetur02g00140 comp2123_seq0 CTAGCATCACCCATAGGATAGATATTGACG
tetur02g00140 comp2123_seq0 CTATGGCTTTGTCTACAGGACTCACAGTTT
tetur02g00140 comp2123_seq0 CTCAACGTTGAGTGCATCGATATCAACAAG
tetur02g00140 comp2123_seq0 CTCCAGCCTATCATCACGAAGATTGTGTTA
tetur02g00140 comp2123_seq0 AAGGTCAAGGAATCGCCTACTATGCGTGTC
tetur02g00140 comp2123_seq0 CTCGTTCGCTCATATTATTGTAAGCGTCTA
tetur02g00140 comp2123_seq0 CTCTGATTTGACTTGATGGACTAGCATCAC
tetur02g00140 comp2123_seq0 CTCTTTCCATGCCATCGTATTAGATTCATC
tetur02g00140 comp2123_seq0 CTGAACAGGTCCATAAAGATTTAGCCAAAG
tetur02g00140 comp2123_seq0 CTGATTTGACTTGATGGACTAGCATCACCC
tetur02g00140 comp2123_seq0 CTGCCACCAATTCCTTCACTAATTGACGGA
tetur02g00140 comp2123_seq0 CTGCTTGGGAGGTTATCGAGAAACCCGACA
tetur02g00140 comp2123_seq0 CTGGCGGTCAAGTGATTTACGACGCTATTT
tetur02g00140 comp2123_seq0 CTGTCCAAATTGGTTCAGATGTACGAGGAA
tetur02g00140 comp2123_seq0 CTTAATCGTGGATTATCTGAAATCGAGAGG
tetur02g00140 comp2123_seq0 AAGTGATTTACGACGCTATTTGGCCTTCAC
tetur02g00140 comp2123_seq0 CTTCCAATCTCTTGAAGACAATATGGCGAA
tetur02g00140 comp2123_seq0 CTTCCTGCTTGGGAGGTTATCGAGAAACCC
tetur02g00140 comp2123_seq0 CTTCTGTCCAAATTGGTTCAGATGTACGAG
tetur02g00140 comp2123_seq0 CTTCTTCCAATCTCTTGAAGACAATATGGC
tetur02g00140 comp2123_seq0 CTTCTTTGGGAATACGATTGCAGGAGCCAT
tetur02g00140 comp2123_seq0 CTTGAAGACAATATGGCGAAACCATTATGG
tetur02g00140 comp2123_seq0 CTTGATGAGCCATTCACTCGATTCTCCACC
tetur02g00140 comp2123_seq0 CTTGATGGACTAGCATCACCCATAGGATAG
tetur02g00140 comp2123_seq0 CTTGGGAGGTTATCGAGAAACCCGACAATG
tetur02g00140 comp2123_seq0 CTTTCCATGGTGCTTTCGAACCTAAACTTC
tetur02g00140 comp2123_seq0 GAACAAAGTTGCATCTTCTGTCCAAATTGG
tetur02g00140 comp2123_seq0 GAACAGGTCCATAAAGATTTAGCCAAAGGT
tetur02g00140 comp2123_seq0 GAACCTAAACTTCCTGCTTGGGAGGTTATC
tetur02g00140 comp2123_seq0 GAAGACAATATGGCGAAACCATTATGGTCT
tetur02g00140 comp2123_seq0 GAAGATTGTGTTAAGGTCAAGGAATCGCCT
tetur02g00140 comp2123_seq0 GAAGGAGCACCCAGATTCTCGGTCACTCTT
tetur02g00140 comp2123_seq0 GAATCATAGCTTTCCATGGTGCTTTCGAAC
tetur02g00140 comp2123_seq0 GAATTGTGTTTGGGTCATTGTAGGTGTACC
tetur02g00140 comp2123_seq0 GACCAGGAGACATTGGTTCAGATTTCACTG
tetur02g00140 comp2123_seq0 GACCGAGTACGATTGGCCAATACAACGTCT
tetur02g00140 comp2123_seq0 GACCTTAATCGTGGATTATCTGAAATCGAG
tetur02g00140 comp2123_seq0 GACGATGATTGCGAGAAAGCTTCTTGTATC
tetur02g00140 comp2123_seq0 GACGGAGGATCTTCCAATAACGATCTACCA
tetur02g00140 comp2123_seq0 GACTCTACCTGAGTTGGCATCTCGAGAGTT
tetur02g00140 comp2123_seq0 GACTTGATGGACTAGCATCACCCATAGGAT
tetur02g00140 comp2123_seq0 GAGAAACCCGACAATGTTTAAATGTTACCC
tetur02g00140 comp2123_seq0 AATCATAGCTTTCCATGGTGCTTTCGAACC
tetur02g00140 comp2123_seq0 GAGACTTGGCATTCAATTGGTTAACCCATA
tetur02g00140 comp2123_seq0 GAGCACTTACACAGGGTAACACAAGTGATG
tetur02g00140 comp2123_seq0 GAGCAGCTTTAACACCATTGAACAAAGTTG
tetur02g00140 comp2123_seq0 GAGCCATTCACTCGATTCTCCACCAATGAA
tetur02g00140 comp2123_seq0 GAGCTCAACGTTGAGTGCATCGATATCAAC
tetur02g00140 comp2123_seq0 GAGGAAATGAGCTTGGAGGTCTGGTATGGA
tetur02g00140 comp2123_seq0 GAGGTGGGATGATAACAGATGGTTTATCTC
tetur02g00140 comp2123_seq0 GAGGTTATCGAGAAACCCGACAATGTTTAA
tetur02g00140 comp2123_seq0 GAGTAATGTCCGAGTTATTAACCGACGATG
tetur02g00140 comp2123_seq0 GAGTACGATTGGCCAATACAACGTCTGATG
tetur02g00140 comp2123_seq0 GAGTGCATCGATATCAACAAGATTACGAAG
tetur02g00140 comp2123_seq0 GAGTTATTAACCGACGATGATTGCGAGAAA
tetur02g00140 comp2123_seq0 GATAACAGATGGTTTATCTCCGTTGGAAGG
tetur02g00140 comp2123_seq0 GATCGAATCATAGCTTTCCATGGTGCTTTC
tetur02g00140 comp2123_seq0 AATCTGAGACATGTTTCAGCTGACCCTCAT
tetur02g00140 comp2123_seq0 GATGAGCCATTCACTCGATTCTCCACCAAT
tetur02g00140 comp2123_seq0 GATGATAACAGATGGTTTATCTCCGTTGGA
tetur02g00140 comp2123_seq0 GATGGACTAGCATCACCCATAGGATAGATA
tetur02g00140 comp2123_seq0 GATGTACGAGGAAATGAGCTTGGAGGTCTG
tetur02g00140 comp2123_seq0 GATTACGAAGGAGCACCCAGATTCTCGGTC
tetur02g00140 comp2123_seq0 AATGACCGAGTACGATTGGCCAATACAACG
tetur02g00140 comp2123_seq0 GATTATCCTGTTGACTCCTCCAGCCTATCA
tetur02g00140 comp2123_seq0 GATTATCTGAAATCGAGAGGAATCTCGTCT
tetur02g00140 comp2123_seq0 GATTGGCCAATACAACGTCTGATGAGTTAA
tetur02g00140 comp2123_seq0 GATTGGGATCAGAAGAAGTTGATGCTGTTG
tetur02g00140 comp2123_seq0 GATTGTGTTAAGGTCAAGGAATCGCCTACT
tetur02g00140 comp2123_seq0 GATTTGACTTGATGGACTAGCATCACCCAT
tetur02g00140 comp2123_seq0 GCACTTACACAGGGTAACACAAGTGATGTC
tetur02g00140 comp2123_seq0 GCATCACCCATAGGATAGATATTGACGATG
tetur02g00140 comp2123_seq0 GCATCGATATCAACAAGATTACGAAGGAGC
tetur02g00140 comp2123_seq0 GCATCTTCTTTGGGAATACGATTGCAGGAG
tetur02g00140 comp2123_seq0 GCCAAAGGTGCTAACGGAATGATACCCGGA
tetur02g00140 comp2123_seq0 GCCACCAATTCCTTCACTAATTGACGGAGG
tetur02g00140 comp2123_seq0 GCCAGCTGATAATGACTTTGAACCAAAGAG
tetur02g00140 comp2123_seq0 GCCAGTGAGCTCAACGTTGAGTGCATCGAT
tetur02g00140 comp2123_seq0 GCCATTCACTCGATTCTCCACCAATGAAGC
tetur02g00140 comp2123_seq0 GCCTATCATCACGAAGATTGTGTTAAGGTC
tetur02g00140 comp2123_seq0 AATGTCCGAGTTATTAACCGACGATGATTG
tetur02g00140 comp2123_seq0 GCTATTAACATGACTCTACCTGAGTTGGCA
tetur02g00140 comp2123_seq0 GCTCAACGTTGAGTGCATCGATATCAACAA
tetur02g00140 comp2123_seq0 GCTTGGGAGGTTATCGAGAAACCCGACAAT
tetur02g00140 comp2123_seq0 GCTTTCCATGGTGCTTTCGAACCTAAACTT
tetur02g00140 comp2123_seq0 GGAAATGAGCTTGGAGGTCTGGTATGGAAG
tetur02g00140 comp2123_seq0 GGAATTGTGTTTGGGTCATTGTAGGTGTAC
tetur02g00140 comp2123_seq0 GGAGGTTATCGAGAAACCCGACAATGTTTA
tetur02g00140 comp2123_seq0 GGATGATAACAGATGGTTTATCTCCGTTGG
tetur02g00140 comp2123_seq0 GGATTATCTGAAATCGAGAGGAATCTCGTC
tetur02g00140 comp2123_seq0 GGCATCTTCTTTGGGAATACGATTGCAGGA
tetur02g00140 comp2123_seq0 GGCGGTCAAGTGATTTACGACGCTATTTGG
tetur02g00140 comp2123_seq0 GGGATCAGAAGAAGTTGATGCTGTTGCTGT
tetur02g00140 comp2123_seq0 GGGATGATAACAGATGGTTTATCTCCGTTG
tetur02g00140 comp2123_seq0 ACAAAGAGTCAGTGATGTCATAGCTAGAGG
tetur02g00140 comp2123_seq0 GGTCAAGTGATTTACGACGCTATTTGGCCT
tetur02g00140 comp2123_seq0 GGTGAAGTTCAACTGATGTTGTCCGTGGTG
tetur02g00140 comp2123_seq0 GGTGATTCATTGGTTCAGGGATCATTTGAT
tetur02g00140 comp2123_seq0 GGTGCTTTCGAACCTAAACTTCCTGCTTGG
tetur02g00140 comp2123_seq0 GGTGGGATGATAACAGATGGTTTATCTCCG
tetur02g00140 comp2123_seq0 ACAAGAGGTTTCGTTAGAGTAATGTCCGAG
tetur02g00140 comp2123_seq0 ACAAGATTACGAAGGAGCACCCAGATTCTC
tetur02g00140 comp2123_seq0 GTAACTAGGGAAAGGAGCCGTTCACCTCCA
tetur02g00140 comp2123_seq0 GTAATGTCCGAGTTATTAACCGACGATGAT
tetur02g00140 comp2123_seq0 GTACGAGGAAATGAGCTTGGAGGTCTGGTA
tetur02g00140 comp2123_seq0 GTACGATTGGCCAATACAACGTCTGATGAG
tetur02g00140 comp2123_seq0 ACAATGACTGTCTTATGACTGATTGGGAAC
tetur02g00140 comp2123_seq0 GTCCGAGTTATTAACCGACGATGATTGCGA
tetur02g00140 comp2123_seq0 GTGAGCTCAACGTTGAGTGCATCGATATCA
tetur02g00140 comp2123_seq0 GTGATGAGTGTATTTCACAAGAAAGAGTGG
tetur02g00140 comp2123_seq0 GTGATTCATTGGTTCAGGGATCATTTGATG
tetur02g00140 comp2123_seq0 GTGATTTACGACGCTATTTGGCCTTCACTT
tetur02g00140 comp2123_seq0 GTGCATCGATATCAACAAGATTACGAAGGA
tetur02g00140 comp2123_seq0 GTGCTTTCGAACCTAAACTTCCTGCTTGGG
tetur02g00140 comp2123_seq0 GTGGATTATCTGAAATCGAGAGGAATCTCG
tetur02g00140 comp2123_seq0 GTGGGATGATAACAGATGGTTTATCTCCGT
tetur02g00140 comp2123_seq0 GTGGTGAAGTTCAACTGATGTTGTCCGTGG
tetur02g00140 comp2123_seq0 GTGTTAAGGTCAAGGAATCGCCTACTATGC
tetur02g00140 comp2123_seq0 GTTAAGGTCAAGGAATCGCCTACTATGCGT
tetur02g00140 comp2123_seq0 ACACTTGATGAGCCATTCACTCGATTCTCC
tetur02g00140 comp2123_seq0 GTTATTAACCGACGATGATTGCGAGAAAGC
tetur02g00140 comp2123_seq0 GTTCAGATGTACGAGGAAATGAGCTTGGAG
tetur02g00140 comp2123_seq0 GTTCCTCTTTCATGGGAATACCAGTGACCG
tetur02g00140 comp2123_seq0 GTTGAAGAGGTGGGATGATAACAGATGGTT
tetur02g00140 comp2123_seq0 GTTGCTACTTTGGGTAGATTGACATGAGCA
tetur02g00140 comp2123_seq0 GTTGGAAGGACTATTTGCACGACCAGGAGA
tetur02g00140 comp2123_seq0 AAAGGTGGCCAGTGAGCTCAACGTTGAGTG
tetur02g00140 comp2123_seq0 GTTTCAGTGCAAACATCGTTCCACCTCGTG
tetur02g00140 comp2123_seq0 GTTTGGTGATTCATTGGTTCAGGGATCATT
tetur02g00140 comp2123_seq0 TAAACTTCCTGCTTGGGAGGTTATCGAGAA
tetur02g00140 comp2123_seq0 TAACAATGGATGTTGGGCATCAATGTTAGC
tetur02g00140 comp2123_seq0 TAACATCTACACTTGATGAGCCATTCACTC
tetur02g00140 comp2123_seq0 TAACATGACTCTACCTGAGTTGGCATCTCG
tetur02g00140 comp2123_seq0 ACAGTGGTGAAGTTCAACTGATGTTGTCCG
tetur02g00140 comp2123_seq0 TAACTCCAGATACATTGAAGGTTGGCATAG
tetur02g00140 comp2123_seq0 TACAAGAGGTTTCGTTAGAGTAATGTCCGA
tetur02g00140 comp2123_seq0 TACACTTGATGAGCCATTCACTCGATTCTC
tetur02g00140 comp2123_seq0 TACAGTGGTGAAGTTCAACTGATGTTGTCC
tetur02g00140 comp2123_seq0 TACCACGGAATTGTGTTTGGGTCATTGTAG
tetur02g00140 comp2123_seq0 TAGAGTAATGTCCGAGTTATTAACCGACGA
tetur02g00140 comp2123_seq0 TAGCATCACCCATAGGATAGATATTGACGA
tetur02g00140 comp2123_seq0 TAGCCAAAGGTGCTAACGGAATGATACCCG
tetur02g00140 comp2123_seq0 TAGCTTTCCATGGTGCTTTCGAACCTAAAC
tetur02g00140 comp2123_seq0 TAGGGAAAGGAGCCGTTCACCTCCAGGAAA
tetur02g00140 comp2123_seq0 ACATGACTCTACCTGAGTTGGCATCTCGAG
tetur02g00140 comp2123_seq0 TATTGTAAGCGTCTAACTCTTTCCATGCCA
tetur02g00140 comp2123_seq0 TCAACGTTGAGTGCATCGATATCAACAAGA
tetur02g00140 comp2123_seq0 TCACGAAGATTGTGTTAAGGTCAAGGAATC
tetur02g00140 comp2123_seq0 TCACGAATCTGCTAAAGTAAGGATCAACCA
tetur02g00140 comp2123_seq0 TCACTCGATTCTCCACCAATGAAGCTGAAG
tetur02g00140 comp2123_seq0 TCACTGGTTGATTGGGATCAGAAGAAGTTG
tetur02g00140 comp2123_seq0 TCATAGCTTTCCATGGTGCTTTCGAACCTA
tetur02g00140 comp2123_seq0 TCATCACGAAGATTGTGTTAAGGTCAAGGA
tetur02g00140 comp2123_seq0 TCCAATAACGATCTACCAGTGTACAGGGTG
tetur02g00140 comp2123_seq0 TCCAATCTCTTGAAGACAATATGGCGAAAC
tetur02g00140 comp2123_seq0 TCCACTGAACAGGTCCATAAAGATTTAGCC
tetur02g00140 comp2123_seq0 TCCAGCCTATCATCACGAAGATTGTGTTAA
tetur02g00140 comp2123_seq0 TCCCTCCAAAGTAATTTGTAAAGCTCTTCC
tetur02g00140 comp2123_seq0 TCCGAGTTATTAACCGACGATGATTGCGAG
tetur02g00140 comp2123_seq0 TCCTGCTTGGGAGGTTATCGAGAAACCCGA
tetur02g00140 comp2123_seq0 TCGAACCTAAACTTCCTGCTTGGGAGGTTA
tetur02g00140 comp2123_seq0 TCGAATCATAGCTTTCCATGGTGCTTTCGA
tetur02g00140 comp2123_seq0 ACCACGGAATTGTGTTTGGGTCATTGTAGG
tetur02g00140 comp2123_seq0 TCGATATCAACAAGATTACGAAGGAGCACC
tetur02g00140 comp2123_seq0 TCGTTAGAGTAATGTCCGAGTTATTAACCG
tetur02g00140 comp2123_seq0 TCTACACTTGATGAGCCATTCACTCGATTC
tetur02g00140 comp2123_seq0 ACCAGGAGACATTGGTTCAGATTTCACTGG
tetur02g00140 comp2123_seq0 TCTCTGATTTGACTTGATGGACTAGCATCA
tetur02g00140 comp2123_seq0 TCTGATTTGACTTGATGGACTAGCATCACC
tetur02g00140 comp2123_seq0 TCTGCCACCAATTCCTTCACTAATTGACGG
tetur02g00140 comp2123_seq0 TCTGTCCAAATTGGTTCAGATGTACGAGGA
tetur02g00140 comp2123_seq0 TCTTCCAATCTCTTGAAGACAATATGGCGA
tetur02g00140 comp2123_seq0 TCTTCTGTCCAAATTGGTTCAGATGTACGA
tetur02g00140 comp2123_seq0 TCTTCTTTGGGAATACGATTGCAGGAGCCA
tetur02g00140 comp2123_seq0 TGAACAGGTCCATAAAGATTTAGCCAAAGG
tetur02g00140 comp2123_seq0 TGAAGACAATATGGCGAAACCATTATGGTC
tetur02g00140 comp2123_seq0 TGACCGAGTACGATTGGCCAATACAACGTC
tetur02g00140 comp2123_seq0 TGACCGTTGTTGATGCCAGCTGATAATGAC
tetur02g00140 comp2123_seq0 TGACGGAGGATCTTCCAATAACGATCTACC
tetur02g00140 comp2123_seq0 TGACTTGATGGACTAGCATCACCCATAGGA
tetur02g00140 comp2123_seq0 TGAGCCATTCACTCGATTCTCCACCAATGA
tetur02g00140 comp2123_seq0 TGAGCTCAACGTTGAGTGCATCGATATCAA
tetur02g00140 comp2123_seq0 TGATAACAGATGGTTTATCTCCGTTGGAAG
tetur02g00140 comp2123_seq0 TGATGAGCCATTCACTCGATTCTCCACCAA
tetur02g00140 comp2123_seq0 TGATTTGACTTGATGGACTAGCATCACCCA
tetur02g00140 comp2123_seq0 TGCATCGATATCAACAAGATTACGAAGGAG
tetur02g00140 comp2123_seq0 TGCCACCAATTCCTTCACTAATTGACGGAG
tetur02g00140 comp2123_seq0 TGCCAGCTGATAATGACTTTGAACCAAAGA
tetur02g00140 comp2123_seq0 ACCCGACAATGTTTAAATGTTACCCTTAGC
tetur02g00140 comp2123_seq0 TGCTTGGGAGGTTATCGAGAAACCCGACAA
tetur02g00140 comp2123_seq0 TGGAAGGACTATTTGCACGACCAGGAGACA
tetur02g00140 comp2123_seq0 TGGCATCTTCTTTGGGAATACGATTGCAGG
tetur02g00140 comp2123_seq0 TGGCGGTCAAGTGATTTACGACGCTATTTG
tetur02g00140 comp2123_seq0 TGGGATCAGAAGAAGTTGATGCTGTTGCTG
tetur02g00140 comp2123_seq0 ACCGACGATGATTGCGAGAAAGCTTCTTGT
tetur02g00140 comp2123_seq0 ACCGAGTACGATTGGCCAATACAACGTCTG
tetur02g00140 comp2123_seq0 TGGTGATTCATTGGTTCAGGGATCATTTGA
tetur02g00140 comp2123_seq0 TGGTGCTTTCGAACCTAAACTTCCTGCTTG
tetur02g00140 comp2123_seq0 TGTCCAAATTGGTTCAGATGTACGAGGAAA
tetur02g00140 comp2123_seq0 TGTCCGAGTTATTAACCGACGATGATTGCG
tetur02g00140 comp2123_seq0 TGTGTTAAGGTCAAGGAATCGCCTACTATG
tetur02g00140 comp2123_seq0 TGTTAAGGTCAAGGAATCGCCTACTATGCG
tetur02g00140 comp2123_seq0 TTAACATGACTCTACCTGAGTTGGCATCTC
tetur02g00140 comp2123_seq0 TTAAGGTCAAGGAATCGCCTACTATGCGTG
tetur02g00140 comp2123_seq0 TTACCACGGAATTGTGTTTGGGTCATTGTA
tetur02g00140 comp2123_seq0 TTACGAAGGAGCACCCAGATTCTCGGTCAC
tetur02g00140 comp2123_seq0 TTAGAGTAATGTCCGAGTTATTAACCGACG
tetur02g00490 comp1429_seq0 TTGTAGCTGATTCTGTCAACATAGCCGGGC
tetur02g00490 comp1429_seq0 ATAGCCGGGCAGAACAACTCAATTCAGTTC
tetur02g00490 comp1429_seq0 ATGTTTGTGAGTGTTGGTAACCTGTGCGTT
tetur02g00490 comp1429_seq0 CCGGGCAGAACAACTCAATTCAGTTCAAAG
tetur02g00490 comp1429_seq0 CGTTTGTACGTGTATGTTTGTGAGTGTTGG
tetur02g00490 comp1429_seq0 CTGATTCTGTCAACATAGCCGGGCAGAACA
tetur02g00490 comp1429_seq0 GCTGATTCTGTCAACATAGCCGGGCAGAAC
tetur02g00490 comp1429_seq0 GGCAGAACAACTCAATTCAGTTCAAAGTCC
tetur02g00490 comp1429_seq0 GGGCAGAACAACTCAATTCAGTTCAAAGTC
tetur02g00490 comp1429_seq0 GTACGTGTATGTTTGTGAGTGTTGGTAACC
tetur02g00490 comp1429_seq0 GTAGCTGATTCTGTCAACATAGCCGGGCAG
tetur02g00490 comp1429_seq0 GTGACTAAATTGTTCACCTTTCAAACCACC
tetur02g00490 comp1429_seq0 GTTTGTACGTGTATGTTTGTGAGTGTTGGT
tetur02g00490 comp1429_seq0 TAGCCGGGCAGAACAACTCAATTCAGTTCA
tetur02g00490 comp1429_seq0 TAGCTGATTCTGTCAACATAGCCGGGCAGA
tetur02g00490 comp1429_seq0 TCGTTTGTACGTGTATGTTTGTGAGTGTTG
tetur02g00490 comp1429_seq0 TGATTCTGTCAACATAGCCGGGCAGAACAA
tetur02g00490 comp1429_seq0 TGTACGTGTATGTTTGTGAGTGTTGGTAAC
tetur02g00490 comp1429_seq0 TGTAGCTGATTCTGTCAACATAGCCGGGCA
tetur02g00520 comp3127_seq0 TTCCCATCTAGCATTAGCACAAGTATCAGG
tetur02g00520 comp3127_seq0 TTCCCTCGATTATCTCTTTACGTCCCATGC
tetur02g00520 comp3127_seq0 TTCGTCCTCCTGCTCCGCCTCCTTTGTTTA
tetur02g00520 comp3127_seq0 TTGACCTTTACTATCATGTTCAGCGACTGG
tetur02g00520 comp3127_seq0 ACCTTTACTATCATGTTCAGCGACTGGTGT
tetur02g00520 comp3127_seq0 TTGACTGGATAGGATATCAACATCGGTACC
tetur02g00520 comp3127_seq0 TTGATCCGTTTGAGTAAACCAAGAAGTGTC
tetur02g00520 comp3127_seq0 TTGCGCTAACATGATGGCCATCAGGTGTGA
tetur02g00520 comp3127_seq0 TTGGGTGGCTTACGAATCCAATGGTTCTCG
tetur02g00520 comp3127_seq0 TTGGTACAGAATCTGGGAGCGGGTATGCAA
tetur02g00520 comp3127_seq0 TTTCCCATCTAGCATTAGCACAAGTATCAG
tetur02g00520 comp3127_seq0 TTTGGGTGGCTTACGAATCCAATGGTTCTC
tetur02g00520 comp3127_seq0 AAATCGCTGGATAACTGCCTTTCAACTCGT
tetur02g00520 comp3127_seq0 ACGGGAAAGGACAACCTCACAAAGAATACC
tetur02g00520 comp3127_seq0 ACGGGTTGGATCAATATCAGCAGCCAAGAG
tetur02g00520 comp3127_seq0 ACTCTAATGACCCAATCAATTGGTTGGTAC
tetur02g00520 comp3127_seq0 ACTGCCTTTCAACTCGTTAGTCATATCTCG
tetur02g00520 comp3127_seq0 ACTGGATAGGATATCAACATCGGTACCAGT
tetur02g00520 comp3127_seq0 ACTGGCCGATACTCGGTATGGCAAAGCATC
tetur02g00520 comp3127_seq0 ACTTCCCTCGATTATCTCTTTACGTCCCAT
tetur02g00520 comp3127_seq0 AGAAAGGTTTGCATTCGATGGGCTGGATGT
tetur02g00520 comp3127_seq0 AGAACTCTAATGACCCAATCAATTGGTTGG
tetur02g00520 comp3127_seq0 AAACCAACGGTTGAAATGAAAGTGGCGGGT
tetur02g00520 comp3127_seq0 AGCATTAGCACAAGTATCAGGTCCGTTGTC
tetur02g00520 comp3127_seq0 AGCGCTCGACAAATCTTCTCTTCCACCATT
tetur02g00520 comp3127_seq0 AGGATATCAACATCGGTACCAGTCCCTTCT
tetur02g00520 comp3127_seq0 AGGCATCTTGAAGAGTCCATAGAAAGGTTT
tetur02g00520 comp3127_seq0 AGGTATGCCATTCAAGGAAAGGAGATAGAG
tetur02g00520 comp3127_seq0 ATAGAAAGGTTTGCATTCGATGGGCTGGAT
tetur02g00520 comp3127_seq0 ATATCAACATCGGTACCAGTCCCTTCTGAT
tetur02g00520 comp3127_seq0 ATCAACATCGGTACCAGTCCCTTCTGATTT
tetur02g00520 comp3127_seq0 ATCAATCGATAGCGCTCGACAAATCTTCTC
tetur02g00520 comp3127_seq0 ATCAATTGGTTGGTACAGAATCTGGGAGCG
tetur02g00520 comp3127_seq0 ATCACCCATGTAGGAAGCTGTTTGTTCAAT
tetur02g00520 comp3127_seq0 ATCATGTTCAGCGACTGGTGTATCCAAACC
tetur02g00520 comp3127_seq0 ATCCCTCATTGAGAGTACATATCTCGGTTT
tetur02g00520 comp3127_seq0 ATCCGTTTGAGTAAACCAAGAAGTGTCGAT
tetur02g00520 comp3127_seq0 ATCGATAGCGCTCGACAAATCTTCTCTTCC
tetur02g00520 comp3127_seq0 ATCTAGCATTAGCACAAGTATCAGGTCCGT
tetur02g00520 comp3127_seq0 AACCAACGGTTGAAATGAAAGTGGCGGGTG
tetur02g00520 comp3127_seq0 AACCAATGTGCTTATGTTGAGCACCAGAAG
tetur02g00520 comp3127_seq0 ATGACCCAATCAATTGGTTGGTACAGAATC
tetur02g00520 comp3127_seq0 ATGATCACGGGTTGGATCAATATCAGCAGC
tetur02g00520 comp3127_seq0 ATGTAGGAAGCTGTTTGTTCAATGGGTTTG
tetur02g00520 comp3127_seq0 ATGTGCTTATGTTGAGCACCAGAAGGGATC
tetur02g00520 comp3127_seq0 ATGTTCAGCGACTGGTGTATCCAAACCAAC
tetur02g00520 comp3127_seq0 ATTAGGCTCTTGGGTTAAGAGATGAGGAAC
tetur02g00520 comp3127_seq0 CAAACCAACGGTTGAAATGAAAGTGGCGGG
tetur02g00520 comp3127_seq0 CAAAGAATACCCGCTTTCCATGAGACGGTT
tetur02g00520 comp3127_seq0 CAAATCTTCTCTTCCACCATTTCACTTTCC
tetur02g00520 comp3127_seq0 CAACATCGGTACCAGTCCCTTCTGATTTAA
tetur02g00520 comp3127_seq0 CAACGGTTGAAATGAAAGTGGCGGGTGTGA
tetur02g00520 comp3127_seq0 CAAGCATAACGCCTTAGGCTTCGAACTGAT
tetur02g00520 comp3127_seq0 CAATCAATTGGTTGGTACAGAATCTGGGAG
tetur02g00520 comp3127_seq0 CAATCGATAGCGCTCGACAAATCTTCTCTT
tetur02g00520 comp3127_seq0 CAATGAGACGGGAAAGGACAACCTCACAAA
tetur02g00520 comp3127_seq0 CAATGGTTCTCGAATTCAATCCATTTGTCC
tetur02g00520 comp3127_seq0 CAATGTGCTTATGTTGAGCACCAGAAGGGA
tetur02g00520 comp3127_seq0 CACAAAGAATACCCGCTTTCCATGAGACGG
tetur02g00520 comp3127_seq0 CACAACCAATTGCTGAGTAACAGGCATCTT
tetur02g00520 comp3127_seq0 CACCCATGTAGGAAGCTGTTTGTTCAATGG
tetur02g00520 comp3127_seq0 CACGGGTTGGATCAATATCAGCAGCCAAGA
tetur02g00520 comp3127_seq0 CAGAACTCTAATGACCCAATCAATTGGTTG
tetur02g00520 comp3127_seq0 CAGAATCTGGGAGCGGGTATGCAAATAGGA
tetur02g00520 comp3127_seq0 CAGCGACTGGTGTATCCAAACCAACGGTTG
tetur02g00520 comp3127_seq0 AACTGAACTTCCCTCGATTATCTCTTTACG
tetur02g00520 comp3127_seq0 AACTGCCTTTCAACTCGTTAGTCATATCTC
tetur02g00520 comp3127_seq0 AACTGGCCGATACTCGGTATGGCAAAGCAT
tetur02g00520 comp3127_seq0 CATAGAAAGGTTTGCATTCGATGGGCTGGA
tetur02g00520 comp3127_seq0 CATATCTCGTCTTCGGTCCCGGTTAGAAGG
tetur02g00520 comp3127_seq0 CATCTAGCATTAGCACAAGTATCAGGTCCG
tetur02g00520 comp3127_seq0 CATCTTGAAGAGTCCATAGAAAGGTTTGCA
tetur02g00520 comp3127_seq0 CATGATCACGGGTTGGATCAATATCAGCAG
tetur02g00520 comp3127_seq0 CATGTAGGAAGCTGTTTGTTCAATGGGTTT
tetur02g00520 comp3127_seq0 CATGTTCAGCGACTGGTGTATCCAAACCAA
tetur02g00520 comp3127_seq0 CATTAGCACAAGTATCAGGTCCGTTGTCTT
tetur02g00520 comp3127_seq0 CATTATGTGGGCGGTGATTTCCCATCTAGC
tetur02g00520 comp3127_seq0 CCAAACCAACGGTTGAAATGAAAGTGGCGG
tetur02g00520 comp3127_seq0 CCAATGGTTCTCGAATTCAATCCATTTGTC
tetur02g00520 comp3127_seq0 CCAATGTGCTTATGTTGAGCACCAGAAGGG
tetur02g00520 comp3127_seq0 CCAGAAGGGATCGTTAACTAGTTATAGCTG
tetur02g00520 comp3127_seq0 CCATAGAAAGGTTTGCATTCGATGGGCTGG
tetur02g00520 comp3127_seq0 CCATCTAGCATTAGCACAAGTATCAGGTCC
tetur02g00520 comp3127_seq0 CCATGTAGGAAGCTGTTTGTTCAATGGGTT
tetur02g00520 comp3127_seq0 CCCATCTAGCATTAGCACAAGTATCAGGTC
tetur02g00520 comp3127_seq0 CCCATGTAGGAAGCTGTTTGTTCAATGGGT
tetur02g00520 comp3127_seq0 CCCTCGATTATCTCTTTACGTCCCATGCAT
tetur02g00520 comp3127_seq0 CCCTTCTGAAATTCTCGTTCTCGAATAATC
tetur02g00520 comp3127_seq0 CCTCGATTATCTCTTTACGTCCCATGCATG
tetur02g00520 comp3127_seq0 CCTTTACTATCATGTTCAGCGACTGGTGTA
tetur02g00520 comp3127_seq0 CGAATAATCTTACAGGATTCGTCTATTCGG
tetur02g00520 comp3127_seq0 CGACAAATCTTCTCTTCCACCATTTCACTT
tetur02g00520 comp3127_seq0 CGATAGCGCTCGACAAATCTTCTCTTCCAC
tetur02g00520 comp3127_seq0 CGATTATCTCTTTACGTCCCATGCATGATA
tetur02g00520 comp3127_seq0 CGCTAACATGATGGCCATCAGGTGTGACCA
tetur02g00520 comp3127_seq0 CGCTCGACAAATCTTCTCTTCCACCATTTC
tetur02g00520 comp3127_seq0 CGCTGGATAACTGCCTTTCAACTCGTTAGT
tetur02g00520 comp3127_seq0 CGGATAAACAAGAAAGTTGACTGGATAGGA
tetur02g00520 comp3127_seq0 CGTTCTCGAATAATCTTACAGGATTCGTCT
tetur02g00520 comp3127_seq0 CGTTGTTTGATTGACGGTGGATTCTGATTC
tetur02g00520 comp3127_seq0 CTAACATGATGGCCATCAGGTGTGACCAAT
tetur02g00520 comp3127_seq0 CTAATGACCCAATCAATTGGTTGGTACAGA
tetur02g00520 comp3127_seq0 AAAGAATACCCGCTTTCCATGAGACGGTTG
tetur02g00520 comp3127_seq0 CTAGCATTAGCACAAGTATCAGGTCCGTTG
tetur02g00520 comp3127_seq0 CTATCATGTTCAGCGACTGGTGTATCCAAA
tetur02g00520 comp3127_seq0 CTCGACAAATCTTCTCTTCCACCATTTCAC
tetur02g00520 comp3127_seq0 CTCGATTATCTCTTTACGTCCCATGCATGA
tetur02g00520 comp3127_seq0 CTCGTTCTCGAATAATCTTACAGGATTCGT
tetur02g00520 comp3127_seq0 CTCTAATGACCCAATCAATTGGTTGGTACA
tetur02g00520 comp3127_seq0 CTCTTCCACCATTTCACTTTCCATCTCATA
tetur02g00520 comp3127_seq0 CTGAACTTCCCTCGATTATCTCTTTACGTC
tetur02g00520 comp3127_seq0 CTGCCTTTCAACTCGTTAGTCATATCTCGT
tetur02g00520 comp3127_seq0 AAGTAAGAAGAGGTTCATCAAAGGTATGCC
tetur02g00520 comp3127_seq0 CTGGATAGGATATCAACATCGGTACCAGTC
tetur02g00520 comp3127_seq0 CTTATGTTGAGCACCAGAAGGGATCGTTAA
tetur02g00520 comp3127_seq0 CTTCCCTCGATTATCTCTTTACGTCCCATG
tetur02g00520 comp3127_seq0 CTTCGTTGTTTGATTGACGGTGGATTCTGA
tetur02g00520 comp3127_seq0 CTTGACCTTTACTATCATGTTCAGCGACTG
tetur02g00520 comp3127_seq0 GAAAGGTTTGCATTCGATGGGCTGGATGTT
tetur02g00520 comp3127_seq0 GAACTCTAATGACCCAATCAATTGGTTGGT
tetur02g00520 comp3127_seq0 GAACTTCCCTCGATTATCTCTTTACGTCCC
tetur02g00520 comp3127_seq0 GAAGCAAATTTGGGTTGTGATACTTGGCAT
tetur02g00520 comp3127_seq0 AATCAATCGATAGCGCTCGACAAATCTTCT
tetur02g00520 comp3127_seq0 AATCAATTGGTTGGTACAGAATCTGGGAGC
tetur02g00520 comp3127_seq0 GACCTTTACTATCATGTTCAGCGACTGGTG
tetur02g00520 comp3127_seq0 GACGGGAAAGGACAACCTCACAAAGAATAC
tetur02g00520 comp3127_seq0 GACTGGATAGGATATCAACATCGGTACCAG
tetur02g00520 comp3127_seq0 GAGACGGGAAAGGACAACCTCACAAAGAAT
tetur02g00520 comp3127_seq0 AATCGATAGCGCTCGACAAATCTTCTCTTC
tetur02g00520 comp3127_seq0 AATCGCTGGATAACTGCCTTTCAACTCGTT
tetur02g00520 comp3127_seq0 GATAGCGCTCGACAAATCTTCTCTTCCACC
tetur02g00520 comp3127_seq0 GATAGGATATCAACATCGGTACCAGTCCCT
tetur02g00520 comp3127_seq0 GATATCAACATCGGTACCAGTCCCTTCTGA
tetur02g00520 comp3127_seq0 GATCCGTTTGAGTAAACCAAGAAGTGTCGA
tetur02g00520 comp3127_seq0 GATGTAGAAAGCATCGTAATCTTCCTCATC
tetur02g00520 comp3127_seq0 GATGTGAAGTTGTTCATGATCACGGGTTGG
tetur02g00520 comp3127_seq0 AATGAGACGGGAAAGGACAACCTCACAAAG
tetur02g00520 comp3127_seq0 GATTTCCCATCTAGCATTAGCACAAGTATC
tetur02g00520 comp3127_seq0 GCACAACCAATTGCTGAGTAACAGGCATCT
tetur02g00520 comp3127_seq0 GCATCTTGAAGAGTCCATAGAAAGGTTTGC
tetur02g00520 comp3127_seq0 GCATTAGCACAAGTATCAGGTCCGTTGTCT
tetur02g00520 comp3127_seq0 GCGACTGGTGTATCCAAACCAACGGTTGAA
tetur02g00520 comp3127_seq0 GCGAGACGGTCACTTTCGGTTATTGGAGCA
tetur02g00520 comp3127_seq0 GCTAACATGATGGCCATCAGGTGTGACCAA
tetur02g00520 comp3127_seq0 AATGTGCTTATGTTGAGCACCAGAAGGGAT
tetur02g00520 comp3127_seq0 GCTCGACAAATCTTCTCTTCCACCATTTCA
tetur02g00520 comp3127_seq0 GCTTACGAATCCAATGGTTCTCGAATTCAA
tetur02g00520 comp3127_seq0 GCTTATGTTGAGCACCAGAAGGGATCGTTA
tetur02g00520 comp3127_seq0 GGAAACAATATTTCCGAATGGGCTCGTGTT
tetur02g00520 comp3127_seq0 GGAAAGGACAACCTCACAAAGAATACCCGC
tetur02g00520 comp3127_seq0 GGATAACTGCCTTTCAACTCGTTAGTCATA
tetur02g00520 comp3127_seq0 GGATAGGATATCAACATCGGTACCAGTCCC
tetur02g00520 comp3127_seq0 GGATATCAACATCGGTACCAGTCCCTTCTG
tetur02g00520 comp3127_seq0 AATTGGTTGGTACAGAATCTGGGAGCGGGT
tetur02g00520 comp3127_seq0 GGCATCTTGAAGAGTCCATAGAAAGGTTTG
tetur02g00520 comp3127_seq0 GGCCGATACTCGGTATGGCAAAGCATCATC
tetur02g00520 comp3127_seq0 GGCTTACGAATCCAATGGTTCTCGAATTCA
tetur02g00520 comp3127_seq0 GGCTTCGAACTGATTTACTTCGATTGTCTT
tetur02g00520 comp3127_seq0 GGGAAACAATATTTCCGAATGGGCTCGTGT
tetur02g00520 comp3127_seq0 ACAAAGAATACCCGCTTTCCATGAGACGGT
tetur02g00520 comp3127_seq0 GGGTGGCTTACGAATCCAATGGTTCTCGAA
tetur02g00520 comp3127_seq0 GGTACAGAATCTGGGAGCGGGTATGCAAAT
tetur02g00520 comp3127_seq0 GTACAGAATCTGGGAGCGGGTATGCAAATA
tetur02g00520 comp3127_seq0 GTAGGAAGCTGTTTGTTCAATGGGTTTGTT
tetur02g00520 comp3127_seq0 GTCATATCTCGTCTTCGGTCCCGGTTAGAA
tetur02g00520 comp3127_seq0 GTCTTCGTTGTTTGATTGACGGTGGATTCT
tetur02g00520 comp3127_seq0 AAAGGGCGAGACGGTCACTTTCGGTTATTG
tetur02g00520 comp3127_seq0 GTGATTTCCCATCTAGCATTAGCACAAGTA
tetur02g00520 comp3127_seq0 GTGCTTATGTTGAGCACCAGAAGGGATCGT
tetur02g00520 comp3127_seq0 GTGGGCGGTGATTTCCCATCTAGCATTAGC
tetur02g00520 comp3127_seq0 GTGTCGATATGGCATACATTAATTGAGCTC
tetur02g00520 comp3127_seq0 GTTAAGATTGGACAATAGGTTACACAAGGG
tetur02g00520 comp3127_seq0 GTTAGTCATATCTCGTCTTCGGTCCCGGTT
tetur02g00520 comp3127_seq0 ACAGAATCTGGGAGCGGGTATGCAAATAGG
tetur02g00520 comp3127_seq0 GTTCAGCGACTGGTGTATCCAAACCAACGG
tetur02g00520 comp3127_seq0 GTTGACTGGATAGGATATCAACATCGGTAC
tetur02g00520 comp3127_seq0 GTTGAGCACCAGAAGGGATCGTTAACTAGT
tetur02g00520 comp3127_seq0 GTTGTTTGATTGACGGTGGATTCTGATTCA
tetur02g00520 comp3127_seq0 GTTTGATCCGTTTGAGTAAACCAAGAAGTG
tetur02g00520 comp3127_seq0 TAATCATGTGAGCCTCGCGCATTTGACCAG
tetur02g00520 comp3127_seq0 TACAGAATCTGGGAGCGGGTATGCAAATAG
tetur02g00520 comp3127_seq0 TACGAATCCAATGGTTCTCGAATTCAATCC
tetur02g00520 comp3127_seq0 TACTATCATGTTCAGCGACTGGTGTATCCA
tetur02g00520 comp3127_seq0 TAGAAAGGTTTGCATTCGATGGGCTGGATG
tetur02g00520 comp3127_seq0 TAGGATATCAACATCGGTACCAGTCCCTTC
tetur02g00520 comp3127_seq0 TAGTCATATCTCGTCTTCGGTCCCGGTTAG
tetur02g00520 comp3127_seq0 TATCATGTTCAGCGACTGGTGTATCCAAAC
tetur02g00520 comp3127_seq0 TATCTCGTCTTCGGTCCCGGTTAGAAGGAG
tetur02g00520 comp3127_seq0 TCAACATCGGTACCAGTCCCTTCTGATTTA
tetur02g00520 comp3127_seq0 TCAATGAGACGGGAAAGGACAACCTCACAA
tetur02g00520 comp3127_seq0 TCAATTGGTTGGTACAGAATCTGGGAGCGG
tetur02g00520 comp3127_seq0 TCACAAAGAATACCCGCTTTCCATGAGACG
tetur02g00520 comp3127_seq0 TCACCCATGTAGGAAGCTGTTTGTTCAATG
tetur02g00520 comp3127_seq0 TCACGGGTTGGATCAATATCAGCAGCCAAG
tetur02g00520 comp3127_seq0 TCATATCTCGTCTTCGGTCCCGGTTAGAAG
tetur02g00520 comp3127_seq0 TCATGATCACGGGTTGGATCAATATCAGCA
tetur02g00520 comp3127_seq0 TCATGTTCAGCGACTGGTGTATCCAAACCA
tetur02g00520 comp3127_seq0 TCCATAGAAAGGTTTGCATTCGATGGGCTG
tetur02g00520 comp3127_seq0 ACCAATGTGCTTATGTTGAGCACCAGAAGG
tetur02g00520 comp3127_seq0 TCCCTCGATTATCTCTTTACGTCCCATGCA
tetur02g00520 comp3127_seq0 TCCGTTTGAGTAAACCAAGAAGTGTCGATA
tetur02g00520 comp3127_seq0 TCGATAGCGCTCGACAAATCTTCTCTTCCA
tetur02g00520 comp3127_seq0 TCGCTGGATAACTGCCTTTCAACTCGTTAG
tetur02g00520 comp3127_seq0 TCGTTCTCGAATAATCTTACAGGATTCGTC
tetur02g00520 comp3127_seq0 TCTAATGACCCAATCAATTGGTTGGTACAG
tetur02g00520 comp3127_seq0 TCTCGTTCTCGAATAATCTTACAGGATTCG
tetur02g00520 comp3127_seq0 TCTTCGTTGTTTGATTGACGGTGGATTCTG
tetur02g00520 comp3127_seq0 TGAACTTCCCTCGATTATCTCTTTACGTCC
tetur02g00520 comp3127_seq0 TGACTGGATAGGATATCAACATCGGTACCA
tetur02g00520 comp3127_seq0 TGAGACGGGAAAGGACAACCTCACAAAGAA
tetur02g00520 comp3127_seq0 TGATCACGGGTTGGATCAATATCAGCAGCC
tetur02g00520 comp3127_seq0 TGATCCGTTTGAGTAAACCAAGAAGTGTCG
tetur02g00520 comp3127_seq0 TGATGTGAAGTTGTTCATGATCACGGGTTG
tetur02g00520 comp3127_seq0 ACCCATGTAGGAAGCTGTTTGTTCAATGGG
tetur02g00520 comp3127_seq0 TGCGCTAACATGATGGCCATCAGGTGTGAC
tetur02g00520 comp3127_seq0 TGGATAGGATATCAACATCGGTACCAGTCC
tetur02g00520 comp3127_seq0 TGGGCGGTGATTTCCCATCTAGCATTAGCA
tetur02g00520 comp3127_seq0 TGGGTGGCTTACGAATCCAATGGTTCTCGA
tetur02g00520 comp3127_seq0 TGGTACAGAATCTGGGAGCGGGTATGCAAA
tetur02g00520 comp3127_seq0 TGTCTTCGTTGTTTGATTGACGGTGGATTC
tetur02g00520 comp3127_seq0 TGTGCTTATGTTGAGCACCAGAAGGGATCG
tetur02g00520 comp3127_seq0 TGTGGGCGGTGATTTCCCATCTAGCATTAG
tetur02g00520 comp3127_seq0 TGTTCAGCGACTGGTGTATCCAAACCAACG
tetur02g00520 comp3127_seq0 TGTTGAGCACCAGAAGGGATCGTTAACTAG
tetur02g00520 comp3127_seq0 TGTTGTAACTGAACTTCCCTCGATTATCTC
tetur02g00520 comp3127_seq0 TTAGGCTCTTGGGTTAAGAGATGAGGAACA
tetur02g00520 comp3127_seq0 AAATCAATCGATAGCGCTCGACAAATCTTC
tetur02g00520 comp3127_seq0 TTATGTTGAGCACCAGAAGGGATCGTTAAC
tetur02g01190 comp2902_seq0 TTCGGGCTGTTGACCGTGAACGTTTCACTC
tetur02g01190 comp2902_seq0 TTCTGCCAAATTCCAGTCAATAATGCACAC
tetur02g01190 comp2902_seq0 TTCTGTCTCATGTGGATGGTGATTGATTAG
tetur02g01190 comp2902_seq0 TTGACTTGAGGACAGTTAATCCATTCCCTA
tetur02g01190 comp2902_seq0 ACGAAGAGAAATCAACGCGAAGAAATTTGC
tetur02g01190 comp2902_seq0 TTTAGGAATACCAGAGGAAGAACTCCTTCG
tetur02g01190 comp2902_seq0 ACTCCTTCGACAACAACAAGAACTATTTGC
tetur02g01190 comp2902_seq0 AGAACTATGAGCGGTGAACATGTACTACAT
tetur02g01190 comp2902_seq0 AACAATCGCAACTGTTTAACCAACCTGATC
tetur02g01190 comp2902_seq0 ATCGCAACTGTTTAACCAACCTGATCAATC
tetur02g01190 comp2902_seq0 ATCTCAACCACCGCTAAACCCAATATTGAC
tetur02g01190 comp2902_seq0 AACCACCGCTAAACCCAATATTGACGACAC
tetur02g01190 comp2902_seq0 CAACAATCGCAACTGTTTAACCAACCTGAT
tetur02g01190 comp2902_seq0 CAACCACCGCTAAACCCAATATTGACGACA
tetur02g01190 comp2902_seq0 CAATCACCACAACAATCGCAACTGTTTAAC
tetur02g01190 comp2902_seq0 CAATCGCAACTGTTTAACCAACCTGATCAA
tetur02g01190 comp2902_seq0 CACAACAATCGCAACTGTTTAACCAACCTG
tetur02g01190 comp2902_seq0 CACCAACACCTAACAATTTAGTCCAGAAGT
tetur02g01190 comp2902_seq0 CACCAATCATCACTTGGACACCAACTTTAT
tetur02g01190 comp2902_seq0 CACCACAACAATCGCAACTGTTTAACCAAC
tetur02g01190 comp2902_seq0 CATGTGGATGGTGATTGATTAGTTGAACCA
tetur02g01190 comp2902_seq0 CATTTAGGAATACCAGAGGAAGAACTCCTT
tetur02g01190 comp2902_seq0 CCACAACAATCGCAACTGTTTAACCAACCT
tetur02g01190 comp2902_seq0 CCACCGCTAAACCCAATATTGACGACACCC
tetur02g01190 comp2902_seq0 CGAAGAGAAATCAACGCGAAGAAATTTGCG
tetur02g01190 comp2902_seq0 CGCAACTGTTTAACCAACCTGATCAATCAC
tetur02g01190 comp2902_seq0 CGGTATGATCCATACTCAACTCTTTGGAGA
tetur02g01190 comp2902_seq0 CTCAACCACCGCTAAACCCAATATTGACGA
tetur02g01190 comp2902_seq0 CTGTCTCATGTGGATGGTGATTGATTAGTT
tetur02g01190 comp2902_seq0 CTTCAATCACCACAACAATCGCAACTGTTT
tetur02g01190 comp2902_seq0 CTTGAGGACAGTTAATCCATTCCCTAAGAC
tetur02g01190 comp2902_seq0 GAACTATGAGCGGTGAACATGTACTACATG
tetur02g01190 comp2902_seq0 GAAGAGAAATCAACGCGAAGAAATTTGCGA
tetur02g01190 comp2902_seq0 AATAGCAATGGAGGAGGAAGAGTTAAGTCT
tetur02g01190 comp2902_seq0 AATCACCACAACAATCGCAACTGTTTAACC
tetur02g01190 comp2902_seq0 GACTTGAGGACAGTTAATCCATTCCCTAAG
tetur02g01190 comp2902_seq0 GCAACTGTTTAACCAACCTGATCAATCACA
tetur02g01190 comp2902_seq0 GGTATGATCCATACTCAACTCTTTGGAGAT
tetur02g01190 comp2902_seq0 GTTGACCGTGAACGTTTCACTCGTCTTAAA
tetur02g01190 comp2902_seq0 TACCAGAGGAAGAACTCCTTCGACAACAAC
tetur02g01190 comp2902_seq0 TCAACCACCGCTAAACCCAATATTGACGAC
tetur02g01190 comp2902_seq0 TCACCACAACAATCGCAACTGTTTAACCAA
tetur02g01190 comp2902_seq0 TCATGTGGATGGTGATTGATTAGTTGAACC
tetur02g01190 comp2902_seq0 ACCACAACAATCGCAACTGTTTAACCAACC
tetur02g01190 comp2902_seq0 ACCACCGCTAAACCCAATATTGACGACACC
tetur02g01190 comp2902_seq0 TCGCAACTGTTTAACCAACCTGATCAATCA
tetur02g01190 comp2902_seq0 TCGGTATGATCCATACTCAACTCTTTGGAG
tetur02g01190 comp2902_seq0 TCTCAACCACCGCTAAACCCAATATTGACG
tetur02g01190 comp2902_seq0 TGACTTGAGGACAGTTAATCCATTCCCTAA
tetur02g01190 comp2902_seq0 TGTCTCATGTGGATGGTGATTGATTAGTTG
tetur02g01190 comp2902_seq0 TTATCTCAACCACCGCTAAACCCAATATTG
tetur02g01580 comp4501_seq0 TTGGACTGTGTACTAATCGACCTGGTTATG
tetur02g01580 comp4501_seq0 AAACCCGCTTCAATCGGATTATACCCAGTT
tetur02g01580 comp4501_seq0 ATCGTGGGCCCAACACCAATGGGTCATCTT
tetur02g01580 comp4501_seq0 AACCCGCTTCAATCGGATTATACCCAGTTT
tetur02g01580 comp4501_seq0 CAGAAAGTGGATCACCTCAAGAGGATATAA
tetur02g01580 comp4501_seq0 CCCGCTTCAATCGGATTATACCCAGTTTCA
tetur02g01580 comp4501_seq0 CCGCTTCAATCGGATTATACCCAGTTTCAT
tetur02g01580 comp4501_seq0 CCTTCTTAATCCCGATGTTTCATCTGTTAG
tetur02g01580 comp4501_seq0 CGCTTCAATCGGATTATACCCAGTTTCATG
tetur02g01580 comp4501_seq0 AAGTAATCCAAGGTATGGATGTGGTTCTTG
tetur02g01580 comp4501_seq0 GAAAGTGGATCACCTCAAGAGGATATAATC
tetur02g01580 comp4501_seq0 GCTTCAATCGGATTATACCCAGTTTCATGA
tetur02g01580 comp4501_seq0 GGTTCTTGCTATTGAAGCGCTGGGATCAGA
tetur02g01580 comp4501_seq0 GTAAAGTAATCCAAGGTATGGATGTGGTTC
tetur02g01580 comp4501_seq0 ACCCGCTTCAATCGGATTATACCCAGTTTC
tetur02g02210 comp2436_seq0 TTCATTGTAGATCCCATCTTAAATTGCGCC
tetur02g02210 comp2436_seq0 ACCTTAACAGAAGAGTGTGGTGCCTATGAG
tetur02g02210 comp2436_seq0 TTCGTAAATGGTTGGGTGAGGTTCTTTGCA
tetur02g02210 comp2436_seq0 TTCTGTCCACTGCCACTCCCGATGAGTTTG
tetur02g02210 comp2436_seq0 TTGCGCCCACCATTGACAATTTACACCACA
tetur02g02210 comp2436_seq0 TTGGGTGAGGTTCTTTGCACCTCAGAATCA
tetur02g02210 comp2436_seq0 TTGGTGGTTACAAGACTCATTCCTCGGCGA
tetur02g02210 comp2436_seq0 TTGTAGATCCCATCTTAAATTGCGCCCACC
tetur02g02210 comp2436_seq0 TTTGCACCTCAGAATCAAATGGAAGTAGTG
tetur02g02210 comp2436_seq0 AAATGGAAGTAGTGTACCCTCATCACCTCC
tetur02g02210 comp2436_seq0 ACTGTAACACCCTTTCATTGTAGATCCCAT
tetur02g02210 comp2436_seq0 AGAATCAAATGGAAGTAGTGTACCCTCATC
tetur02g02210 comp2436_seq0 AAATTGCGCCCACCATTGACAATTTACACC
tetur02g02210 comp2436_seq0 AGATCCCATCTTAAATTGCGCCCACCATTG
tetur02g02210 comp2436_seq0 AACAAGGAGGAAATGAAGGGCATATCTAAC
tetur02g02210 comp2436_seq0 AGGAGGAAATGAAGGGCATATCTAACCATT
tetur02g02210 comp2436_seq0 AGTGTACCCTCATCACCTCCACCCTTAATT
tetur02g02210 comp2436_seq0 AGTGTTAGTGTTGGGTGATTCAGGTGTCGG
tetur02g02210 comp2436_seq0 ATCAAATGGAAGTAGTGTACCCTCATCACC
tetur02g02210 comp2436_seq0 ATCTCTTGGCGGTGGAGCAGCAAGAAATAC
tetur02g02210 comp2436_seq0 ATCTTCTAGGCTCAGAGATTCACCGGACAC
tetur02g02210 comp2436_seq0 ATGGAAGTAGTGTACCCTCATCACCTCCAC
tetur02g02210 comp2436_seq0 ATTGCGCCCACCATTGACAATTTACACCAC
tetur02g02210 comp2436_seq0 ATTGTAGATCCCATCTTAAATTGCGCCCAC
tetur02g02210 comp2436_seq0 CAAATGGAAGTAGTGTACCCTCATCACCTC
tetur02g02210 comp2436_seq0 CAACATCTCTTGGCGGTGGAGCAGCAAGAA
tetur02g02210 comp2436_seq0 CAACCTTAACAGAAGAGTGTGGTGCCTATG
tetur02g02210 comp2436_seq0 CAAGGAGGAAATGAAGGGCATATCTAACCA
tetur02g02210 comp2436_seq0 CACATAAACAAGGAGGAAATGAAGGGCATA
tetur02g02210 comp2436_seq0 CACCTCAGAATCAAATGGAAGTAGTGTACC
tetur02g02210 comp2436_seq0 CAGAATCAAATGGAAGTAGTGTACCCTCAT
tetur02g02210 comp2436_seq0 CATAAACAAGGAGGAAATGAAGGGCATATC
tetur02g02210 comp2436_seq0 CATCTCTTGGCGGTGGAGCAGCAAGAAATA
tetur02g02210 comp2436_seq0 CATCTTAAATTGCGCCCACCATTGACAATT
tetur02g02210 comp2436_seq0 CATTGTAGATCCCATCTTAAATTGCGCCCA
tetur02g02210 comp2436_seq0 CCACCATTGACAATTTACACCACATTCCAT
tetur02g02210 comp2436_seq0 CCATCTTAAATTGCGCCCACCATTGACAAT
tetur02g02210 comp2436_seq0 CCCACCATTGACAATTTACACCACATTCCA
tetur02g02210 comp2436_seq0 CCCATCTTAAATTGCGCCCACCATTGACAA
tetur02g02210 comp2436_seq0 CCCGACCATCAACCTTAACAGAAGAGTGTG
tetur02g02210 comp2436_seq0 CCTCAGAATCAAATGGAAGTAGTGTACCCT
tetur02g02210 comp2436_seq0 CCTTAACAGAAGAGTGTGGTGCCTATGAGA
tetur02g02210 comp2436_seq0 CGCCCACCATTGACAATTTACACCACATTC
tetur02g02210 comp2436_seq0 CGGCAACATATTCACCTTCTCAACCATCTT
tetur02g02210 comp2436_seq0 CGTAAATGGTTGGGTGAGGTTCTTTGCACC
tetur02g02210 comp2436_seq0 AAGGAGGAAATGAAGGGCATATCTAACCAT
tetur02g02210 comp2436_seq0 AAGGATCTTCTAGGCTCAGAGATTCACCGG
tetur02g02210 comp2436_seq0 CTCAGAATCAAATGGAAGTAGTGTACCCTC
tetur02g02210 comp2436_seq0 AAGTAGTGTACCCTCATCACCTCCACCCTT
tetur02g02210 comp2436_seq0 CTGTAACACCCTTTCATTGTAGATCCCATC
tetur02g02210 comp2436_seq0 CTGTCCACTGCCACTCCCGATGAGTTTGAT
tetur02g02210 comp2436_seq0 CTTAAATTGCGCCCACCATTGACAATTTAC
tetur02g02210 comp2436_seq0 CTTAACAGAAGAGTGTGGTGCCTATGAGAT
tetur02g02210 comp2436_seq0 CTTCTGTCCACTGCCACTCCCGATGAGTTT
tetur02g02210 comp2436_seq0 AAGTGTTAGTGTTGGGTGATTCAGGTGTCG
tetur02g02210 comp2436_seq0 CTTTGCACCTCAGAATCAAATGGAAGTAGT
tetur02g02210 comp2436_seq0 GAAGTAGTGTACCCTCATCACCTCCACCCT
tetur02g02210 comp2436_seq0 GAATCAAATGGAAGTAGTGTACCCTCATCA
tetur02g02210 comp2436_seq0 AATCACCGAAGCTGTCTAATTGAACTATGG
tetur02g02210 comp2436_seq0 GAGGTTCTTTGCACCTCAGAATCAAATGGA
tetur02g02210 comp2436_seq0 GATCCCATCTTAAATTGCGCCCACCATTGA
tetur02g02210 comp2436_seq0 GATCTTCTAGGCTCAGAGATTCACCGGACA
tetur02g02210 comp2436_seq0 GATTAGCGAAATCTAAAGATCGGTGTACAG
tetur02g02210 comp2436_seq0 GCACCTCAGAATCAAATGGAAGTAGTGTAC
tetur02g02210 comp2436_seq0 GCCCACCATTGACAATTTACACCACATTCC
tetur02g02210 comp2436_seq0 GGAGCAGCAAGAAATACAAGTTCACCTTTA
tetur02g02210 comp2436_seq0 GGATCTTCTAGGCTCAGAGATTCACCGGAC
tetur02g02210 comp2436_seq0 GGATTAAAGTGTTAGTGTTGGGTGATTCAG
tetur02g02210 comp2436_seq0 GGCAACATATTCACCTTCTCAACCATCTTC
tetur02g02210 comp2436_seq0 GGTGAGGTTCTTTGCACCTCAGAATCAAAT
tetur02g02210 comp2436_seq0 GGTGGAGCAGCAAGAAATACAAGTTCACCT
tetur02g02210 comp2436_seq0 GGTGGTTACAAGACTCATTCCTCGGCGAGA
tetur02g02210 comp2436_seq0 GGTTACAAGACTCATTCCTCGGCGAGAAAT
tetur02g02210 comp2436_seq0 GGTTCTTTGCACCTCAGAATCAAATGGAAG
tetur02g02210 comp2436_seq0 GGTTGGGTGAGGTTCTTTGCACCTCAGAAT
tetur02g02210 comp2436_seq0 ACAAGGAGGAAATGAAGGGCATATCTAACC
tetur02g02210 comp2436_seq0 GTAAATGGTTGGGTGAGGTTCTTTGCACCT
tetur02g02210 comp2436_seq0 GTAACACCCTTTCATTGTAGATCCCATCTT
tetur02g02210 comp2436_seq0 GTAGATCCCATCTTAAATTGCGCCCACCAT
tetur02g02210 comp2436_seq0 GTAGTGTACCCTCATCACCTCCACCCTTAA
tetur02g02210 comp2436_seq0 ACACATAAACAAGGAGGAAATGAAGGGCAT
tetur02g02210 comp2436_seq0 GTGAGGTTCTTTGCACCTCAGAATCAAATG
tetur02g02210 comp2436_seq0 GTGGAGCAGCAAGAAATACAAGTTCACCTT
tetur02g02210 comp2436_seq0 GTGGTTACAAGACTCATTCCTCGGCGAGAA
tetur02g02210 comp2436_seq0 GTGTACCCTCATCACCTCCACCCTTAATTA
tetur02g02210 comp2436_seq0 GTGTTAGTGTTGGGTGATTCAGGTGTCGGT
tetur02g02210 comp2436_seq0 GTTACAAGACTCATTCCTCGGCGAGAAATT
tetur02g02210 comp2436_seq0 GTTAGTGTTGGGTGATTCAGGTGTCGGTAA
tetur02g02210 comp2436_seq0 GTTCTTTGCACCTCAGAATCAAATGGAAGT
tetur02g02210 comp2436_seq0 GTTGGGTGAGGTTCTTTGCACCTCAGAATC
tetur02g02210 comp2436_seq0 TAACAGAAGAGTGTGGTGCCTATGAGATAG
tetur02g02210 comp2436_seq0 TAATCTGTAAGGCTAATCTTTGGTCCAAGC
tetur02g02210 comp2436_seq0 TACAAGACTCATTCCTCGGCGAGAAATTTA
tetur02g02210 comp2436_seq0 TACACATAAACAAGGAGGAAATGAAGGGCA
tetur02g02210 comp2436_seq0 ACATCTCTTGGCGGTGGAGCAGCAAGAAAT
tetur02g02210 comp2436_seq0 TCAACATCTCTTGGCGGTGGAGCAGCAAGA
tetur02g02210 comp2436_seq0 TCAGAATCAAATGGAAGTAGTGTACCCTCA
tetur02g02210 comp2436_seq0 TCATTGTAGATCCCATCTTAAATTGCGCCC
tetur02g02210 comp2436_seq0 TCCCATCTTAAATTGCGCCCACCATTGACA
tetur02g02210 comp2436_seq0 TCGTAAATGGTTGGGTGAGGTTCTTTGCAC
tetur02g02210 comp2436_seq0 TCTCTTGGCGGTGGAGCAGCAAGAAATACA
tetur02g02210 comp2436_seq0 TCTGTAAGGCTAATCTTTGGTCCAAGCCAA
tetur02g02210 comp2436_seq0 TCTGTCCACTGCCACTCCCGATGAGTTTGA
tetur02g02210 comp2436_seq0 TCTTCTAGGCTCAGAGATTCACCGGACACC
tetur02g02210 comp2436_seq0 TCTTTGCACCTCAGAATCAAATGGAAGTAG
tetur02g02210 comp2436_seq0 TGAGGTTCTTTGCACCTCAGAATCAAATGG
tetur02g02210 comp2436_seq0 TGCACCTCAGAATCAAATGGAAGTAGTGTA
tetur02g02210 comp2436_seq0 TGGAAGTAGTGTACCCTCATCACCTCCACC
tetur02g02210 comp2436_seq0 TGGGTGAGGTTCTTTGCACCTCAGAATCAA
tetur02g02210 comp2436_seq0 TGGTGGTTACAAGACTCATTCCTCGGCGAG
tetur02g02210 comp2436_seq0 TGGTTACAAGACTCATTCCTCGGCGAGAAA
tetur02g02210 comp2436_seq0 TGTACCCTCATCACCTCCACCCTTAATTAC
tetur02g02210 comp2436_seq0 TGTAGATCCCATCTTAAATTGCGCCCACCA
tetur02g02210 comp2436_seq0 TGTCCACTGCCACTCCCGATGAGTTTGATA
tetur02g02210 comp2436_seq0 TGTTAGTGTTGGGTGATTCAGGTGTCGGTA
tetur02g02210 comp2436_seq0 ACCTCAGAATCAAATGGAAGTAGTGTACCC
tetur02g02390 comp3621_seq1 TTCCTTGTTTCAGCTTCCAATTGCCAACCA
tetur02g02390 comp3621_seq1 TTCGCCATAGGTTCCTTTCCTTGTTTCAGC
tetur02g02390 comp3621_seq1 TTCGCGGAAATTGTCTTTACCACTAGTTGA
tetur02g02390 comp3621_seq1 TTGCACCCATGTCTTTAGGTCCTTCGCGGA
tetur02g02390 comp3621_seq1 TTGGTGGGAACACCGCAAATGAAACACTTG
tetur02g02390 comp3621_seq1 TTTAGGTCCTTCGCGGAAATTGTCTTTACC
tetur02g02390 comp3621_seq1 TTTCCTTGTTTCAGCTTCCAATTGCCAACC
tetur02g02390 comp3621_seq1 AGGTCCTTCGCGGAAATTGTCTTTACCACT
tetur02g02390 comp3621_seq1 ATCTTCGCCATAGGTTCCTTTCCTTGTTTC
tetur02g02390 comp3621_seq1 ATGTCTTTAGGTCCTTCGCGGAAATTGTCT
tetur02g02390 comp3621_seq1 CACCCATGTCTTTAGGTCCTTCGCGGAAAT
tetur02g02390 comp3621_seq1 CATCTTCGCCATAGGTTCCTTTCCTTGTTT
tetur02g02390 comp3621_seq1 CATGTCTTTAGGTCCTTCGCGGAAATTGTC
tetur02g02390 comp3621_seq1 CCATGTCTTTAGGTCCTTCGCGGAAATTGT
tetur02g02390 comp3621_seq1 CCCATGTCTTTAGGTCCTTCGCGGAAATTG
tetur02g02390 comp3621_seq1 CCTTCGCGGAAATTGTCTTTACCACTAGTT
tetur02g02390 comp3621_seq1 CCTTTGGTGGGAACACCGCAAATGAAACAC
tetur02g02390 comp3621_seq1 CGCCATAGGTTCCTTTCCTTGTTTCAGCTT
tetur02g02390 comp3621_seq1 CGTCGTCGTCTTCATCATCTTGTATATTCC
tetur02g02390 comp3621_seq1 CGTCGTCTTCATCATCTTGTATATTCCGTT
tetur02g02390 comp3621_seq1 CTTCGCCATAGGTTCCTTTCCTTGTTTCAG
tetur02g02390 comp3621_seq1 CTTCGCGGAAATTGTCTTTACCACTAGTTG
tetur02g02390 comp3621_seq1 CTTTAGGTCCTTCGCGGAAATTGTCTTTAC
tetur02g02390 comp3621_seq1 CTTTGGTGGGAACACCGCAAATGAAACACT
tetur02g02390 comp3621_seq1 GAACACCGCAAATGAAACACTTGGCGCTTT
tetur02g02390 comp3621_seq1 GCACCCATGTCTTTAGGTCCTTCGCGGAAA
tetur02g02390 comp3621_seq1 GCCTTTGGTGGGAACACCGCAAATGAAACA
tetur02g02390 comp3621_seq1 GGAACACCGCAAATGAAACACTTGGCGCTT
tetur02g02390 comp3621_seq1 GGGAACACCGCAAATGAAACACTTGGCGCT
tetur02g02390 comp3621_seq1 GGTCCTTCGCGGAAATTGTCTTTACCACTA
tetur02g02390 comp3621_seq1 GGTTACAATCGGATTTGTGAAACCTTGTCG
tetur02g02390 comp3621_seq1 ACAATCGGATTTGTGAAACCTTGTCGACAG
tetur02g02390 comp3621_seq1 GTCCTTCGCGGAAATTGTCTTTACCACTAG
tetur02g02390 comp3621_seq1 GTCGTCGTCTTCATCATCTTGTATATTCCG
tetur02g02390 comp3621_seq1 GTCTTTAGGTCCTTCGCGGAAATTGTCTTT
tetur02g02390 comp3621_seq1 GTGGGAACACCGCAAATGAAACACTTGGCG
tetur02g02390 comp3621_seq1 GTTACAATCGGATTTGTGAAACCTTGTCGA
tetur02g02390 comp3621_seq1 TACAATCGGATTTGTGAAACCTTGTCGACA
tetur02g02390 comp3621_seq1 TAGGTCCTTCGCGGAAATTGTCTTTACCAC
tetur02g02390 comp3621_seq1 TATGCCTTTGGTGGGAACACCGCAAATGAA
tetur02g02390 comp3621_seq1 TCGCGGAAATTGTCTTTACCACTAGTTGAA
tetur02g02390 comp3621_seq1 TCTTCGCCATAGGTTCCTTTCCTTGTTTCA
tetur02g02390 comp3621_seq1 TCTTTAGGTCCTTCGCGGAAATTGTCTTTA
tetur02g02390 comp3621_seq1 TGCACCCATGTCTTTAGGTCCTTCGCGGAA
tetur02g02390 comp3621_seq1 ACCCATGTCTTTAGGTCCTTCGCGGAAATT
tetur02g02390 comp3621_seq1 TGCCTTTGGTGGGAACACCGCAAATGAAAC
tetur02g02390 comp3621_seq1 TTACAATCGGATTTGTGAAACCTTGTCGAC
tetur02g03640 comp4244_seq0 TTGGGAGATATCTTCATTGTCCAGGGTTCC
tetur02g03640 comp4244_seq0 TTTGGGAGATATCTTCATTGTCCAGGGTTC
tetur02g03640 comp4244_seq0 AACAATGAAATCGGTTACATCGTTTGCACG
tetur02g03640 comp4244_seq0 AACAATGATGTAGGCGCTGCTTATTGCAGG
tetur02g03640 comp4244_seq0 AGGCCTGAGTGTCCATTCAATTTGGGAGAT
tetur02g03640 comp4244_seq0 ATAAGCTGTTAGAGGGAAAGGGAAACAATC
tetur02g03640 comp4244_seq0 ATCCAAGTCAGCAACCCGACTTAACTGAAT
tetur02g03640 comp4244_seq0 ATCGTTTGCACGGCAAGCTTCAAACAGCTT
tetur02g03640 comp4244_seq0 ATTTGGGAGATATCTTCATTGTCCAGGGTT
tetur02g03640 comp4244_seq0 CAACAATGAAATCGGTTACATCGTTTGCAC
tetur02g03640 comp4244_seq0 CAACTCGTGAAATATAAGATGAGGGTATGC
tetur02g03640 comp4244_seq0 CAATAAGCTGTTAGAGGGAAAGGGAAACAA
tetur02g03640 comp4244_seq0 CAATGAAATCGGTTACATCGTTTGCACGGC
tetur02g03640 comp4244_seq0 CAATGATGTAGGCGCTGCTTATTGCAGGGT
tetur02g03640 comp4244_seq0 CAATTTGGGAGATATCTTCATTGTCCAGGG
tetur02g03640 comp4244_seq0 CAGCACTGAGTAATTTACGTTTCTTTGCAG
tetur02g03640 comp4244_seq0 CATCCAAGTCAGCAACCCGACTTAACTGAA
tetur02g03640 comp4244_seq0 CATCGTTTGCACGGCAAGCTTCAAACAGCT
tetur02g03640 comp4244_seq0 CATTAGCCAATTGAAAGTAAGCAGTAGGTC
tetur02g03640 comp4244_seq0 CCAGCACTGAGTAATTTACGTTTCTTTGCA
tetur02g03640 comp4244_seq0 AAGCTGTTAGAGGGAAAGGGAAACAATCAG
tetur02g03640 comp4244_seq0 CTCAATAAGCTGTTAGAGGGAAAGGGAAAC
tetur02g03640 comp4244_seq0 CTCGTCTTAATCTCTGTTGACGGCGAATCA
tetur02g03640 comp4244_seq0 CTCTCGTCTTAATCTCTGTTGACGGCGAAT
tetur02g03640 comp4244_seq0 AAACAATGATGTAGGCGCTGCTTATTGCAG
tetur02g03640 comp4244_seq0 CTGTTAGAGGGAAAGGGAAACAATCAGAAT
tetur02g03640 comp4244_seq0 GACAACAATGAAATCGGTTACATCGTTTGC
tetur02g03640 comp4244_seq0 GAGATATCTTCATTGTCCAGGGTTCCAAGT
tetur02g03640 comp4244_seq0 GATGTAGGCGCTGCTTATTGCAGGGTAAAC
tetur02g03640 comp4244_seq0 GCACTGAGTAATTTACGTTTCTTTGCAGTG
tetur02g03640 comp4244_seq0 GCTGTTAGAGGGAAAGGGAAACAATCAGAA
tetur02g03640 comp4244_seq0 GGACAACAATGAAATCGGTTACATCGTTTG
tetur02g03640 comp4244_seq0 GGAGATATCTTCATTGTCCAGGGTTCCAAG
tetur02g03640 comp4244_seq0 AATTTGGGAGATATCTTCATTGTCCAGGGT
tetur02g03640 comp4244_seq0 GGGAGATATCTTCATTGTCCAGGGTTCCAA
tetur02g03640 comp4244_seq0 GGTTACATCGTTTGCACGGCAAGCTTCAAA
tetur02g03640 comp4244_seq0 GTAGGCGCTGCTTATTGCAGGGTAAACAAA
tetur02g03640 comp4244_seq0 ACAATGAAATCGGTTACATCGTTTGCACGG
tetur02g03640 comp4244_seq0 ACAATGATGTAGGCGCTGCTTATTGCAGGG
tetur02g03640 comp4244_seq0 GTTACATCGTTTGCACGGCAAGCTTCAAAC
tetur02g03640 comp4244_seq0 TAAGCTGTTAGAGGGAAAGGGAAACAATCA
tetur02g03640 comp4244_seq0 TACATCGTTTGCACGGCAAGCTTCAAACAG
tetur02g03640 comp4244_seq0 ACATCGTTTGCACGGCAAGCTTCAAACAGC
tetur02g03640 comp4244_seq0 TAGCCAATTGAAAGTAAGCAGTAGGTCCAA
tetur02g03640 comp4244_seq0 TCAATAAGCTGTTAGAGGGAAAGGGAAACA
tetur02g03640 comp4244_seq0 TCAATTTGGGAGATATCTTCATTGTCCAGG
tetur02g03640 comp4244_seq0 TCCAAGTCAGCAACCCGACTTAACTGAATA
tetur02g03640 comp4244_seq0 TCCAGCACTGAGTAATTTACGTTTCTTTGC
tetur02g03640 comp4244_seq0 TCTCGTCTTAATCTCTGTTGACGGCGAATC
tetur02g03640 comp4244_seq0 TGATGTAGGCGCTGCTTATTGCAGGGTAAA
tetur02g03640 comp4244_seq0 TGGGAGATATCTTCATTGTCCAGGGTTCCA
tetur02g03640 comp4244_seq0 TGTAGGCGCTGCTTATTGCAGGGTAAACAA
tetur02g03640 comp4244_seq0 TGTTAGAGGGAAAGGGAAACAATCAGAATG
tetur02g03640 comp4244_seq0 TTACATCGTTTGCACGGCAAGCTTCAAACA
tetur02g03640 comp4244_seq0 TTAGCCAATTGAAAGTAAGCAGTAGGTCCA
tetur02g04070 comp5973_seq0 TTCGAATGTTGAAGATTGCCTACCTAAGCC
tetur02g04070 comp5973_seq0 TTCTGATTCTCAATCATCCGCATGCACCCA
tetur02g04070 comp5973_seq0 TTGAAGATTGCCTACCTAAGCCTACACAAC
tetur02g04070 comp5973_seq0 ACGAATTCATTTCGAAGGTGCAATCACTCG
tetur02g04070 comp5973_seq0 ACGAATTGTCACGAATTCATTTCGAAGGTG
tetur02g04070 comp5973_seq0 TTGTCACGAATTCATTTCGAAGGTGCAATC
tetur02g04070 comp5973_seq0 TTGTCTAGATCACTTCGGGATGGGATGAAA
tetur02g04070 comp5973_seq0 TTTCATCACTTCTCTGTTGGTCATGACTTC
tetur02g04070 comp5973_seq0 TTTGTCTAGATCACTTCGGGATGGGATGAA
tetur02g04070 comp5973_seq0 AAATCTTTCCACCCGTGATTTCATCACTTC
tetur02g04070 comp5973_seq0 ACTCTGACTCTTTCTGATTCTCAATCATCC
tetur02g04070 comp5973_seq0 ACTCTTTCTGATTCTCAATCATCCGCATGC
tetur02g04070 comp5973_seq0 AGACAGTTTGTCTAGATCACTTCGGGATGG
tetur02g04070 comp5973_seq0 AGATTGCCTACCTAAGCCTACACAACGGGT
tetur02g04070 comp5973_seq0 AGCCTACACAACGGGTCCTCAATGTTCAAT
tetur02g04070 comp5973_seq0 AGCGTGATTTACTTCATTGTCCTCCTAATC
tetur02g04070 comp5973_seq0 AGGTGTTTGCTGAAGACAGTTTGTCTAGAT
tetur02g04070 comp5973_seq0 AGTGCTGGCCTCTAATTATCCCGGTCGGTT
tetur02g04070 comp5973_seq0 AGTTTGTCTAGATCACTTCGGGATGGGATG
tetur02g04070 comp5973_seq0 ATCATCCGCATGCACCCATGGGTTTCAGTT
tetur02g04070 comp5973_seq0 ATCTTTCCACCCGTGATTTCATCACTTCTC
tetur02g04070 comp5973_seq0 ATGCACCCATGGGTTTCAGTTGGATAGTTC
tetur02g04070 comp5973_seq0 ATGTTGAAGATTGCCTACCTAAGCCTACAC
tetur02g04070 comp5973_seq0 ATTCGAATGTTGAAGATTGCCTACCTAAGC
tetur02g04070 comp5973_seq0 ATTCTCAATCATCCGCATGCACCCATGGGT
tetur02g04070 comp5973_seq0 ATTGCCTACCTAAGCCTACACAACGGGTCC
tetur02g04070 comp5973_seq0 CAACGGGTCCTCAATGTTCAATGATCAAAG
tetur02g04070 comp5973_seq0 CAAGTTCTGCCATGTTGATTCAATTTCTGG
tetur02g04070 comp5973_seq0 CAATCATCCGCATGCACCCATGGGTTTCAG
tetur02g04070 comp5973_seq0 CACCCATGGGTTTCAGTTGGATAGTTCTGA
tetur02g04070 comp5973_seq0 CACCCGTGATTTCATCACTTCTCTGTTGGT
tetur02g04070 comp5973_seq0 CACGAATTCATTTCGAAGGTGCAATCACTC
tetur02g04070 comp5973_seq0 CACTCTGACTCTTTCTGATTCTCAATCATC
tetur02g04070 comp5973_seq0 CAGTTTGTCTAGATCACTTCGGGATGGGAT
tetur02g04070 comp5973_seq0 CATCACTTCTCTGTTGGTCATGACTTCTTT
tetur02g04070 comp5973_seq0 CATGCACCCATGGGTTTCAGTTGGATAGTT
tetur02g04070 comp5973_seq0 CCACTCTGACTCTTTCTGATTCTCAATCAT
tetur02g04070 comp5973_seq0 CCATGGGTTTCAGTTGGATAGTTCTGATTA
tetur02g04070 comp5973_seq0 CCCGTGATTTCATCACTTCTCTGTTGGTCA
tetur02g04070 comp5973_seq0 CCTAAGCCTACACAACGGGTCCTCAATGTT
tetur02g04070 comp5973_seq0 CCTACACAACGGGTCCTCAATGTTCAATGA
tetur02g04070 comp5973_seq0 CCTACCTAAGCCTACACAACGGGTCCTCAA
tetur02g04070 comp5973_seq0 CCTCAATGTTCAATGATCAAAGTTCGAGTG
tetur02g04070 comp5973_seq0 AAGATTGCCTACCTAAGCCTACACAACGGG
tetur02g04070 comp5973_seq0 CCTTCGCTTAATTAGAGCCGATTCTAGAGA
tetur02g04070 comp5973_seq0 CGAAACTGGCAAACTCAATTATCATCTTGC
tetur02g04070 comp5973_seq0 CGAATGTTGAAGATTGCCTACCTAAGCCTA
tetur02g04070 comp5973_seq0 CGAATTGTCACGAATTCATTTCGAAGGTGC
tetur02g04070 comp5973_seq0 CGGGTCCTCAATGTTCAATGATCAAAGTTC
tetur02g04070 comp5973_seq0 CGTGATTTACTTCATTGTCCTCCTAATCAC
tetur02g04070 comp5973_seq0 CTAAGCCTACACAACGGGTCCTCAATGTTC
tetur02g04070 comp5973_seq0 CTACCTAAGCCTACACAACGGGTCCTCAAT
tetur02g04070 comp5973_seq0 CTCAATCATCCGCATGCACCCATGGGTTTC
tetur02g04070 comp5973_seq0 CTCTGACTCTTTCTGATTCTCAATCATCCG
tetur02g04070 comp5973_seq0 CTCTTTCTGATTCTCAATCATCCGCATGCA
tetur02g04070 comp5973_seq0 CTGACTCTTTCTGATTCTCAATCATCCGCA
tetur02g04070 comp5973_seq0 CTGGATGCTGTTAAAGCAGATAAATGTGAC
tetur02g04070 comp5973_seq0 AAGTGCTGGCCTCTAATTATCCCGGTCGGT
tetur02g04070 comp5973_seq0 CTTCGCTTAATTAGAGCCGATTCTAGAGAT
tetur02g04070 comp5973_seq0 CTTGTGCAACATGTCTTTAACTCCAGATAC
tetur02g04070 comp5973_seq0 CTTTCTGATTCTCAATCATCCGCATGCACC
tetur02g04070 comp5973_seq0 GAAGATTGCCTACCTAAGCCTACACAACGG
tetur02g04070 comp5973_seq0 GAATGTTGAAGATTGCCTACCTAAGCCTAC
tetur02g04070 comp5973_seq0 GAATTGTCACGAATTCATTTCGAAGGTGCA
tetur02g04070 comp5973_seq0 GACAGTTTGTCTAGATCACTTCGGGATGGG
tetur02g04070 comp5973_seq0 GACGAATTGTCACGAATTCATTTCGAAGGT
tetur02g04070 comp5973_seq0 GACTCTTTCTGATTCTCAATCATCCGCATG
tetur02g04070 comp5973_seq0 AATCATCCGCATGCACCCATGGGTTTCAGT
tetur02g04070 comp5973_seq0 GAGGTGTTTGCTGAAGACAGTTTGTCTAGA
tetur02g04070 comp5973_seq0 AATCTTTCCACCCGTGATTTCATCACTTCT
tetur02g04070 comp5973_seq0 GATTCGAATGTTGAAGATTGCCTACCTAAG
tetur02g04070 comp5973_seq0 GATTGCCTACCTAAGCCTACACAACGGGTC
tetur02g04070 comp5973_seq0 GCACCCATGGGTTTCAGTTGGATAGTTCTG
tetur02g04070 comp5973_seq0 GCCTACACAACGGGTCCTCAATGTTCAATG
tetur02g04070 comp5973_seq0 GCCTTCGCTTAATTAGAGCCGATTCTAGAG
tetur02g04070 comp5973_seq0 GCGTGATTTACTTCATTGTCCTCCTAATCA
tetur02g04070 comp5973_seq0 GCTGGATGCTGTTAAAGCAGATAAATGTGA
tetur02g04070 comp5973_seq0 GGGTCCTCAATGTTCAATGATCAAAGTTCG
tetur02g04070 comp5973_seq0 GGTCCTCAATGTTCAATGATCAAAGTTCGA
tetur02g04070 comp5973_seq0 GTCACGAATTCATTTCGAAGGTGCAATCAC
tetur02g04070 comp5973_seq0 GTCCTCAATGTTCAATGATCAAAGTTCGAG
tetur02g04070 comp5973_seq0 GTCTAGATCACTTCGGGATGGGATGAAATA
tetur02g04070 comp5973_seq0 GTCTATTTATGAGGTGTTTGCTGAAGACAG
tetur02g04070 comp5973_seq0 GTGCTGGCCTCTAATTATCCCGGTCGGTTT
tetur02g04070 comp5973_seq0 GTTGAAGATTGCCTACCTAAGCCTACACAA
tetur02g04070 comp5973_seq0 GTTTGTCTAGATCACTTCGGGATGGGATGA
tetur02g04070 comp5973_seq0 TAAGCCTACACAACGGGTCCTCAATGTTCA
tetur02g04070 comp5973_seq0 TACACAACGGGTCCTCAATGTTCAATGATC
tetur02g04070 comp5973_seq0 TACCACTCTGACTCTTTCTGATTCTCAATC
tetur02g04070 comp5973_seq0 TACCTAAGCCTACACAACGGGTCCTCAATG
tetur02g04070 comp5973_seq0 TCTGACTCTTTCTGATTCTCAATCATCCGC
tetur02g04070 comp5973_seq0 TCTTTCTGATTCTCAATCATCCGCATGCAC
tetur02g04070 comp5973_seq0 TGAAGATTGCCTACCTAAGCCTACACAACG
tetur02g04070 comp5973_seq0 TGACGAATTGTCACGAATTCATTTCGAAGG
tetur02g04070 comp5973_seq0 TGAGGTGTTTGCTGAAGACAGTTTGTCTAG
tetur02g04070 comp5973_seq0 ACCCATGGGTTTCAGTTGGATAGTTCTGAT
tetur02g04070 comp5973_seq0 TGCTGGATGCTGTTAAAGCAGATAAATGTG
tetur02g04070 comp5973_seq0 TGCTGGCCTCTAATTATCCCGGTCGGTTTC
tetur02g04070 comp5973_seq0 ACCCGTGATTTCATCACTTCTCTGTTGGTC
tetur02g04070 comp5973_seq0 TGTCACGAATTCATTTCGAAGGTGCAATCA
tetur02g04070 comp5973_seq0 TGTGACATTGATAAGGAATTGTTGGTGCTC
tetur02g04070 comp5973_seq0 TGTTGAAGATTGCCTACCTAAGCCTACACA
tetur02g04070 comp5973_seq0 ACCTAAGCCTACACAACGGGTCCTCAATGT
tetur02g05060 comp2383_seq0 TTCCGAAACATCCGATGAATCCATGTTAGA
tetur02g05060 comp2383_seq0 TTGCACTTTATCAGGATCAGATTCCGAAAC
tetur02g05060 comp2383_seq0 TTTATCAGGATCAGATTCCGAAACATCCGA
tetur02g05060 comp2383_seq0 ACTTTATCAGGATCAGATTCCGAAACATCC
tetur02g05060 comp2383_seq0 AGATTCCGAAACATCCGATGAATCCATGTT
tetur02g05060 comp2383_seq0 AGCCTTAAACTGTATGGGTACACAATTACG
tetur02g05060 comp2383_seq0 ATCAGATTCCGAAACATCCGATGAATCCAT
tetur02g05060 comp2383_seq0 ATCTTCTGCTGTAGTTCCTCGTTCTCTGAT
tetur02g05060 comp2383_seq0 ATTCCGAAACATCCGATGAATCCATGTTAG
tetur02g05060 comp2383_seq0 CACTTTATCAGGATCAGATTCCGAAACATC
tetur02g05060 comp2383_seq0 CAGATTCCGAAACATCCGATGAATCCATGT
tetur02g05060 comp2383_seq0 CATGTTAGAATCAGAAGTGTAACCATCCCG
tetur02g05060 comp2383_seq0 CCTCGTTCTCTGATTTAAGAGCATTCACTC
tetur02g05060 comp2383_seq0 CCTTAAACTGTATGGGTACACAATTACGGT
tetur02g05060 comp2383_seq0 CGAAACATCCGATGAATCCATGTTAGAATC
tetur02g05060 comp2383_seq0 CGTTCTCTGATTTAAGAGCATTCACTCGTT
tetur02g05060 comp2383_seq0 CTCGTTCTCTGATTTAAGAGCATTCACTCG
tetur02g05060 comp2383_seq0 CTTCAAGCCTTAAACTGTATGGGTACACAA
tetur02g05060 comp2383_seq0 CTTTATCAGGATCAGATTCCGAAACATCCG
tetur02g05060 comp2383_seq0 GATCAGATTCCGAAACATCCGATGAATCCA
tetur02g05060 comp2383_seq0 GATTCCGAAACATCCGATGAATCCATGTTA
tetur02g05060 comp2383_seq0 GCACTTTATCAGGATCAGATTCCGAAACAT
tetur02g05060 comp2383_seq0 TATCAGGATCAGATTCCGAAACATCCGATG
tetur02g05060 comp2383_seq0 TCAGATTCCGAAACATCCGATGAATCCATG
tetur02g05060 comp2383_seq0 TCAGGATCAGATTCCGAAACATCCGATGAA
tetur02g05060 comp2383_seq0 TCCGAAACATCCGATGAATCCATGTTAGAA
tetur02g05060 comp2383_seq0 TGCACTTTATCAGGATCAGATTCCGAAACA
tetur02g05530 comp2242_seq0 TTCCCGTTTCCTAAGTGGAACCAATAATTG
tetur02g05530 comp2242_seq0 TTCCGATCCACGTTCAGAGTATCTTAAAGC
tetur02g05530 comp2242_seq0 TTCGACACCCACTTTACTGGCATTCAAAGC
tetur02g05530 comp2242_seq0 TTCGCTTGTTTCGACACCCACTTTACTGGC
tetur02g05530 comp2242_seq0 TTGACGTTAGAGGCTCTTTGTGCTTGATTA
tetur02g05530 comp2242_seq0 TTGATCAGGCTTCTTGACCAATTTAGAAGC
tetur02g05530 comp2242_seq0 TTGGAGGATTTAAACACGTTGCGTTGGTTG
tetur02g05530 comp2242_seq0 AAATCCAAATCAGTGACGTCTCTAAGCAAG
tetur02g05530 comp2242_seq0 TTGTTTCGACACCCACTTTACTGGCATTCA
tetur02g05530 comp2242_seq0 TTTCGACACCCACTTTACTGGCATTCAAAG
tetur02g05530 comp2242_seq0 TTTCGCTTGTTTCGACACCCACTTTACTGG
tetur02g05530 comp2242_seq0 AAATGGGCCGTTGAATTGACGTTAGAGGCT
tetur02g05530 comp2242_seq0 AGAGGTCTGACCATCTTGATTGGGATGAGT
tetur02g05530 comp2242_seq0 AGATCCATTGGAGGATTTAAACACGTTGCG
tetur02g05530 comp2242_seq0 AGCAACTGTTTCGCTTGTTTCGACACCCAC
tetur02g05530 comp2242_seq0 AACAAGCCTCTCAATGGATGTTGCACGCCT
tetur02g05530 comp2242_seq0 AGGATTTAAACACGTTGCGTTGGTTGATCC
tetur02g05530 comp2242_seq0 AGGCTTCTTGACCAATTTAGAAGCAAAGAG
tetur02g05530 comp2242_seq0 AGGTGGAATTCGTCAGGAAATACTTGGATT
tetur02g05530 comp2242_seq0 ATAAGCAACTGTTTCGCTTGTTTCGACACC
tetur02g05530 comp2242_seq0 ATCCAAATCAGTGACGTCTCTAAGCAAGTT
tetur02g05530 comp2242_seq0 ATCCATTGGAGGATTTAAACACGTTGCGTT
tetur02g05530 comp2242_seq0 ATCCGCTTCCGATCCACGTTCAGAGTATCT
tetur02g05530 comp2242_seq0 ATCCGTACCCAAAGCTTATTCATCTCTGCG
tetur02g05530 comp2242_seq0 ATGCAGAAATGGCTGCAATGTAGCGAGGTG
tetur02g05530 comp2242_seq0 ATGGGCCGTTGAATTGACGTTAGAGGCTCT
tetur02g05530 comp2242_seq0 ATTCCATCAAGTTCCTCAGGATCTGGCCCT
tetur02g05530 comp2242_seq0 CAAATGGGCCGTTGAATTGACGTTAGAGGC
tetur02g05530 comp2242_seq0 CAACAGTTACATCAGGAAGTATGTTGCGAC
tetur02g05530 comp2242_seq0 CAACTGTTTCGCTTGTTTCGACACCCACTT
tetur02g05530 comp2242_seq0 CACCCACTTTACTGGCATTCAAAGCTGCTT
tetur02g05530 comp2242_seq0 CAGAGGTCTGACCATCTTGATTGGGATGAG
tetur02g05530 comp2242_seq0 CAGATTATTTCCAAGCGAGTCGGTGAGAAA
tetur02g05530 comp2242_seq0 CATAAGCAACTGTTTCGCTTGTTTCGACAC
tetur02g05530 comp2242_seq0 AACTGTTTCGCTTGTTTCGACACCCACTTT
tetur02g05530 comp2242_seq0 CATCCGTACCCAAAGCTTATTCATCTCTGC
tetur02g05530 comp2242_seq0 CATTGGAGGATTTAAACACGTTGCGTTGGT
tetur02g05530 comp2242_seq0 CCAGAGGTCTGACCATCTTGATTGGGATGA
tetur02g05530 comp2242_seq0 CCATTGGAGGATTTAAACACGTTGCGTTGG
tetur02g05530 comp2242_seq0 CCCGAATGCTCTTCTTTGCCATCACCTTCT
tetur02g05530 comp2242_seq0 CCGGGCTTTATTGCATTTCTCTTTGACGAC
tetur02g05530 comp2242_seq0 CCGTACCCAAAGCTTATTCATCTCTGCGAA
tetur02g05530 comp2242_seq0 CGACACCCACTTTACTGGCATTCAAAGCTG
tetur02g05530 comp2242_seq0 CGCTTGTTTCGACACCCACTTTACTGGCAT
tetur02g05530 comp2242_seq0 CGTACCCAAAGCTTATTCATCTCTGCGAAG
tetur02g05530 comp2242_seq0 CGTTAGAGGCTCTTTGTGCTTGATTATTTG
tetur02g05530 comp2242_seq0 CGTTGCGTTGGTTGATCCTTTAATTTCGCA
tetur02g05530 comp2242_seq0 CTCTCAATGGATGTTGCACGCCTCTACACA
tetur02g05530 comp2242_seq0 CTGCAATGTAGCGAGGTGGAATTCGTCAGG
tetur02g05530 comp2242_seq0 CTGTAAATCCAAATCAGTGACGTCTCTAAG
tetur02g05530 comp2242_seq0 CTTCCGATCCACGTTCAGAGTATCTTAAAG
tetur02g05530 comp2242_seq0 CTTGATCAGGCTTCTTGACCAATTTAGAAG
tetur02g05530 comp2242_seq0 CTTGTTTCGACACCCACTTTACTGGCATTC
tetur02g05530 comp2242_seq0 GAAACAAGCCTCTCAATGGATGTTGCACGC
tetur02g05530 comp2242_seq0 AATACAAATGGGCCGTTGAATTGACGTTAG
tetur02g05530 comp2242_seq0 GACACCCACTTTACTGGCATTCAAAGCTGC
tetur02g05530 comp2242_seq0 GACAGATTATTTCCAAGCGAGTCGGTGAGA
tetur02g05530 comp2242_seq0 GAGATCCATTGGAGGATTTAAACACGTTGC
tetur02g05530 comp2242_seq0 AATCCAAATCAGTGACGTCTCTAAGCAAGT
tetur02g05530 comp2242_seq0 GAGGATTTAAACACGTTGCGTTGGTTGATC
tetur02g05530 comp2242_seq0 GAGGTCTGACCATCTTGATTGGGATGAGTG
tetur02g05530 comp2242_seq0 GAGGTGGAATTCGTCAGGAAATACTTGGAT
tetur02g05530 comp2242_seq0 GATCAGGCTTCTTGACCAATTTAGAAGCAA
tetur02g05530 comp2242_seq0 GATCCATTGGAGGATTTAAACACGTTGCGT
tetur02g05530 comp2242_seq0 GATCCGCTTCCGATCCACGTTCAGAGTATC
tetur02g05530 comp2242_seq0 GATTTAAACACGTTGCGTTGGTTGATCCTT
tetur02g05530 comp2242_seq0 AATGCAGAAATGGCTGCAATGTAGCGAGGT
tetur02g05530 comp2242_seq0 GCAACTGTTTCGCTTGTTTCGACACCCACT
tetur02g05530 comp2242_seq0 GCAATGTAGCGAGGTGGAATTCGTCAGGAA
tetur02g05530 comp2242_seq0 GCAGAAATGGCTGCAATGTAGCGAGGTGGA
tetur02g05530 comp2242_seq0 AATGGGCCGTTGAATTGACGTTAGAGGCTC
tetur02g05530 comp2242_seq0 GCCCGAATGCTCTTCTTTGCCATCACCTTC
tetur02g05530 comp2242_seq0 GCCGTTGAATTGACGTTAGAGGCTCTTTGT
tetur02g05530 comp2242_seq0 GCTGCAATGTAGCGAGGTGGAATTCGTCAG
tetur02g05530 comp2242_seq0 GCTTGTTTCGACACCCACTTTACTGGCATT
tetur02g05530 comp2242_seq0 AATTGACGTTAGAGGCTCTTTGTGCTTGAT
tetur02g05530 comp2242_seq0 GGAGGATTTAAACACGTTGCGTTGGTTGAT
tetur02g05530 comp2242_seq0 GGATCCGCTTCCGATCCACGTTCAGAGTAT
tetur02g05530 comp2242_seq0 GGATTTAAACACGTTGCGTTGGTTGATCCT
tetur02g05530 comp2242_seq0 GGCCGTTGAATTGACGTTAGAGGCTCTTTG
tetur02g05530 comp2242_seq0 GGCTTCTTGACCAATTTAGAAGCAAAGAGA
tetur02g05530 comp2242_seq0 ACAAATGGGCCGTTGAATTGACGTTAGAGG
tetur02g05530 comp2242_seq0 GGTCTGACCATCTTGATTGGGATGAGTGAT
tetur02g05530 comp2242_seq0 GTAAATCCAAATCAGTGACGTCTCTAAGCA
tetur02g05530 comp2242_seq0 GTCTGACCATCTTGATTGGGATGAGTGATT
tetur02g05530 comp2242_seq0 ACACCCACTTTACTGGCATTCAAAGCTGCT
tetur02g05530 comp2242_seq0 GTGCCCGAATGCTCTTCTTTGCCATCACCT
tetur02g05530 comp2242_seq0 GTTAATACAAATGGGCCGTTGAATTGACGT
tetur02g05530 comp2242_seq0 GTTAGAGGCTCTTTGTGCTTGATTATTTGG
tetur02g05530 comp2242_seq0 GTTCCCGTTTCCTAAGTGGAACCAATAATT
tetur02g05530 comp2242_seq0 GTTGAGATCCATTGGAGGATTTAAACACGT
tetur02g05530 comp2242_seq0 GTTGCGTTGGTTGATCCTTTAATTTCGCAT
tetur02g05530 comp2242_seq0 GTTTCGACACCCACTTTACTGGCATTCAAA
tetur02g05530 comp2242_seq0 TACAAATGGGCCGTTGAATTGACGTTAGAG
tetur02g05530 comp2242_seq0 ACATACAAGTTCCCGTTTCCTAAGTGGAAC
tetur02g05530 comp2242_seq0 TACATACAAGTTCCCGTTTCCTAAGTGGAA
tetur02g05530 comp2242_seq0 TCAACAGTTACATCAGGAAGTATGTTGCGA
tetur02g05530 comp2242_seq0 TCCATTGGAGGATTTAAACACGTTGCGTTG
tetur02g05530 comp2242_seq0 TCCCGTTTCCTAAGTGGAACCAATAATTGG
tetur02g05530 comp2242_seq0 TCCGATCCACGTTCAGAGTATCTTAAAGCA
tetur02g05530 comp2242_seq0 TCCGTACCCAAAGCTTATTCATCTCTGCGA
tetur02g05530 comp2242_seq0 TCGCTTGTTTCGACACCCACTTTACTGGCA
tetur02g05530 comp2242_seq0 ACCAGAGGTCTGACCATCTTGATTGGGATG
tetur02g05530 comp2242_seq0 TGACAGATTATTTCCAAGCGAGTCGGTGAG
tetur02g05530 comp2242_seq0 TGAGATCCATTGGAGGATTTAAACACGTTG
tetur02g05530 comp2242_seq0 TGATCAGGCTTCTTGACCAATTTAGAAGCA
tetur02g05530 comp2242_seq0 TGCAATGTAGCGAGGTGGAATTCGTCAGGA
tetur02g05530 comp2242_seq0 TGCAGAAATGGCTGCAATGTAGCGAGGTGG
tetur02g05530 comp2242_seq0 TGGAGGATTTAAACACGTTGCGTTGGTTGA
tetur02g05530 comp2242_seq0 TGGTGCCCGAATGCTCTTCTTTGCCATCAC
tetur02g05530 comp2242_seq0 TGTTGAGATCCATTGGAGGATTTAAACACG
tetur02g05530 comp2242_seq0 TGTTTCGACACCCACTTTACTGGCATTCAA
tetur02g05530 comp2242_seq0 TTCAACAGTTACATCAGGAAGTATGTTGCG
tetur02g05670 comp1234_seq0 TTGTGGGAAGTCCGAACTTTGGGTGTAAGA
tetur02g05670 comp1234_seq0 ACGAGCTTTCATTGCTGGTTCACAAGACGC
tetur02g05670 comp1234_seq0 TTTGGGTGTAAGAGAATGATCTCGACGAGC
tetur02g05670 comp1234_seq0 TTTGTGGGAAGTCCGAACTTTGGGTGTAAG
tetur02g05670 comp1234_seq0 AGAATGATCTCGACGAGCTTTCATTGCTGG
tetur02g05670 comp1234_seq0 AGAGAATGATCTCGACGAGCTTTCATTGCT
tetur02g05670 comp1234_seq0 AGCTTTCATTGCTGGTTCACAAGACGCGGT
tetur02g05670 comp1234_seq0 AGGAATGCGTCTGTTTGCTTGTTTGCTTCG
tetur02g05670 comp1234_seq0 AGTCCGAACTTTGGGTGTAAGAGAATGATC
tetur02g05670 comp1234_seq0 ATGATCTCGACGAGCTTTCATTGCTGGTTC
tetur02g05670 comp1234_seq0 CACAGGTAACGACAATGGATTCAGTCAATT
tetur02g05670 comp1234_seq0 CACATTTGGTGAAAGTGAAGACGACGATGT
tetur02g05670 comp1234_seq0 AACTTTGGGTGTAAGAGAATGATCTCGACG
tetur02g05670 comp1234_seq0 CATTTGGTGAAAGTGAAGACGACGATGTAG
tetur02g05670 comp1234_seq0 CCACATTTGGTGAAAGTGAAGACGACGATG
tetur02g05670 comp1234_seq0 AAGAGAATGATCTCGACGAGCTTTCATTGC
tetur02g05670 comp1234_seq0 CGACGAGCTTTCATTGCTGGTTCACAAGAC
tetur02g05670 comp1234_seq0 CGAGCTTTCATTGCTGGTTCACAAGACGCG
tetur02g05670 comp1234_seq0 CTCGACGAGCTTTCATTGCTGGTTCACAAG
tetur02g05670 comp1234_seq0 AAGTCCGAACTTTGGGTGTAAGAGAATGAT
tetur02g05670 comp1234_seq0 CTTTCATTGCTGGTTCACAAGACGCGGTTT
tetur02g05670 comp1234_seq0 CTTTGGGTGTAAGAGAATGATCTCGACGAG
tetur02g05670 comp1234_seq0 GAAGTCCGAACTTTGGGTGTAAGAGAATGA
tetur02g05670 comp1234_seq0 GAATGATCTCGACGAGCTTTCATTGCTGGT
tetur02g05670 comp1234_seq0 GAATGCGTCTGTTTGCTTGTTTGCTTCGTT
tetur02g05670 comp1234_seq0 GACGAGCTTTCATTGCTGGTTCACAAGACG
tetur02g05670 comp1234_seq0 GAGAATGATCTCGACGAGCTTTCATTGCTG
tetur02g05670 comp1234_seq0 GAGCTTTCATTGCTGGTTCACAAGACGCGG
tetur02g05670 comp1234_seq0 GATCTCGACGAGCTTTCATTGCTGGTTCAC
tetur02g05670 comp1234_seq0 AATGATCTCGACGAGCTTTCATTGCTGGTT
tetur02g05670 comp1234_seq0 GCTTTCATTGCTGGTTCACAAGACGCGGTT
tetur02g05670 comp1234_seq0 GGAAGTCCGAACTTTGGGTGTAAGAGAATG
tetur02g05670 comp1234_seq0 GGAATGCGTCTGTTTGCTTGTTTGCTTCGT
tetur02g05670 comp1234_seq0 GTAAGAGAATGATCTCGACGAGCTTTCATT
tetur02g05670 comp1234_seq0 GTCCGAACTTTGGGTGTAAGAGAATGATCT
tetur02g05670 comp1234_seq0 GTGGGAAGTCCGAACTTTGGGTGTAAGAGA
tetur02g05670 comp1234_seq0 GTGTAAGAGAATGATCTCGACGAGCTTTCA
tetur02g05670 comp1234_seq0 TAAGAGAATGATCTCGACGAGCTTTCATTG
tetur02g05670 comp1234_seq0 TAGGAATGCGTCTGTTTGCTTGTTTGCTTC
tetur02g05670 comp1234_seq0 TCCGAACTTTGGGTGTAAGAGAATGATCTC
tetur02g05670 comp1234_seq0 TCGACGAGCTTTCATTGCTGGTTCACAAGA
tetur02g05670 comp1234_seq0 TCTCGACGAGCTTTCATTGCTGGTTCACAA
tetur02g05670 comp1234_seq0 TGATCTCGACGAGCTTTCATTGCTGGTTCA
tetur02g05670 comp1234_seq0 TGGGAAGTCCGAACTTTGGGTGTAAGAGAA
tetur02g05670 comp1234_seq0 TGTGGGAAGTCCGAACTTTGGGTGTAAGAG
tetur02g05740 comp3829_seq0 AGCATTGTCACGAGATCTCAACGGCAATCT
tetur02g05740 comp3829_seq0 AACACGAGCATTGTCACGAGATCTCAACGG
tetur02g05740 comp3829_seq0 ATAACACGAGCATTGTCACGAGATCTCAAC
tetur02g05740 comp3829_seq0 ATATCTTCTTCGGCTGATTCAGCAACATGT
tetur02g05740 comp3829_seq0 ATCGATAACACGAGCATTGTCACGAGATCT
tetur02g05740 comp3829_seq0 ATGCTTCTCACCATCGATAACACGAGCATT
tetur02g05740 comp3829_seq0 ATTGTCACGAGATCTCAACGGCAATCTGTC
tetur02g05740 comp3829_seq0 CAATATCTTCTTCGGCTGATTCAGCAACAT
tetur02g05740 comp3829_seq0 CACGAGATCTCAACGGCAATCTGTCTAAAT
tetur02g05740 comp3829_seq0 CACGAGCATTGTCACGAGATCTCAACGGCA
tetur02g05740 comp3829_seq0 CATGCTTCTCACCATCGATAACACGAGCAT
tetur02g05740 comp3829_seq0 CATTGTCACGAGATCTCAACGGCAATCTGT
tetur02g05740 comp3829_seq0 CGAGCATTGTCACGAGATCTCAACGGCAAT
tetur02g05740 comp3829_seq0 CGATAACACGAGCATTGTCACGAGATCTCA
tetur02g05740 comp3829_seq0 CTGTCATGGAAAGCAGGAAGTTGGGCGAAA
tetur02g05740 comp3829_seq0 CTTAAACACATGCTTCTCACCATCGATAAC
tetur02g05740 comp3829_seq0 CTTCTTCGGCTGATTCAGCAACATGTAACT
tetur02g05740 comp3829_seq0 AATATCTTCTTCGGCTGATTCAGCAACATG
tetur02g05740 comp3829_seq0 GAGCATTGTCACGAGATCTCAACGGCAATC
tetur02g05740 comp3829_seq0 GATAACACGAGCATTGTCACGAGATCTCAA
tetur02g05740 comp3829_seq0 GCAATTTCGCGAGCCTCGATCTCCTCTTCT
tetur02g05740 comp3829_seq0 GCATTGTCACGAGATCTCAACGGCAATCTG
tetur02g05740 comp3829_seq0 GCTTCTCACCATCGATAACACGAGCATTGT
tetur02g05740 comp3829_seq0 GTCACGAGATCTCAACGGCAATCTGTCTAA
tetur02g05740 comp3829_seq0 GTCGGTACCTTAAAGCTCCTTGGACGATGA
tetur02g05740 comp3829_seq0 ACACGAGCATTGTCACGAGATCTCAACGGC
tetur02g05740 comp3829_seq0 TAAACACATGCTTCTCACCATCGATAACAC
tetur02g05740 comp3829_seq0 TAACACGAGCATTGTCACGAGATCTCAACG
tetur02g05740 comp3829_seq0 TACTGTCATGGAAAGCAGGAAGTTGGGCGA
tetur02g05740 comp3829_seq0 TATCTTCTTCGGCTGATTCAGCAACATGTA
tetur02g05740 comp3829_seq0 TCACGAGATCTCAACGGCAATCTGTCTAAA
tetur02g05740 comp3829_seq0 TCGATAACACGAGCATTGTCACGAGATCTC
tetur02g05740 comp3829_seq0 TCTTCGGCTGATTCAGCAACATGTAACTTA
tetur02g05740 comp3829_seq0 TCTTCTTCGGCTGATTCAGCAACATGTAAC
tetur02g05740 comp3829_seq0 TGCTTCTCACCATCGATAACACGAGCATTG
tetur02g05740 comp3829_seq0 TGTCACGAGATCTCAACGGCAATCTGTCTA
tetur02g05770 comp2712_seq0 TTCCAATTGGGCCCTGAATAGCTTGCAGCC
tetur02g05770 comp2712_seq0 TTCCAGCACCAACTCAAATTCATTGGAAGC
tetur02g05770 comp2712_seq0 TTCCTGGGAAATCGTTTGAAATGGAGATTC
tetur02g05770 comp2712_seq0 TTCTACCCAAACATAAATCGTCTCACTTGC
tetur02g05770 comp2712_seq0 TTCTCTTCTCGCATCATACTCATCACTCAC
tetur02g05770 comp2712_seq0 TTCTCTTCTCTTCTCGCATCATACTCATCA
tetur02g05770 comp2712_seq0 TTGAAATGGAGATTCCAATTGGGCCCTGAA
tetur02g05770 comp2712_seq0 TTGAAGCTCATTACAAAGAGTCAGATGGTC
tetur02g05770 comp2712_seq0 ACGAGCATTACTATTTCAAGCATGGAGGAT
tetur02g05770 comp2712_seq0 TTTCCAGCACCAACTCAAATTCATTGGAAG
tetur02g05770 comp2712_seq0 TTTCTCCTTTCCAGCACCAACTCAAATTCA
tetur02g05770 comp2712_seq0 ACTCATCCAAAGCTTCTCTTCCCTTCTCTT
tetur02g05770 comp2712_seq0 AAATGGAGATTCCAATTGGGCCCTGAATAG
tetur02g05770 comp2712_seq0 AGCCATGAGATGAACGATACATTTAGATCG
tetur02g05770 comp2712_seq0 AACACCGACGATTGATTTGTTGTGACAACC
tetur02g05770 comp2712_seq0 AGTTTAAACGTGCCATCTTTCTGGAAACCT
tetur02g05770 comp2712_seq0 ATAGCTTGCAGCCAACAGTCTGATGGTGTT
tetur02g05770 comp2712_seq0 ATCAAAGTGAATCTGGTCGATGTATTCCTG
tetur02g05770 comp2712_seq0 ATCGTTTGAAATGGAGATTCCAATTGGGCC
tetur02g05770 comp2712_seq0 ATCTGCGACTCAATAGTTTGTTTACACGAG
tetur02g05770 comp2712_seq0 ATGCTCGGGCAACAATTACCAGAGTTGAAC
tetur02g05770 comp2712_seq0 ATGGAGATTCCAATTGGGCCCTGAATAGCT
tetur02g05770 comp2712_seq0 ATTAATAGGAAGTGGAGCACAAGGTGCTGT
tetur02g05770 comp2712_seq0 AAACCTCTAACCCGGAAACCAAGCCTGAGC
tetur02g05770 comp2712_seq0 ATTGGGCCCTGAATAGCTTGCAGCCAACAG
tetur02g05770 comp2712_seq0 CAAAGTGAATCTGGTCGATGTATTCCTGTA
tetur02g05770 comp2712_seq0 CAACACCGACGATTGATTTGTTGTGACAAC
tetur02g05770 comp2712_seq0 CAAGTTTAAACGTGCCATCTTTCTGGAAAC
tetur02g05770 comp2712_seq0 CAATGAATCCCATGAGAATCCAGAGGATGT
tetur02g05770 comp2712_seq0 CAATGATGTGATCACCAAAGGGCAGCCCAT
tetur02g05770 comp2712_seq0 CAATTGGGCCCTGAATAGCTTGCAGCCAAC
tetur02g05770 comp2712_seq0 CACGAGCATTACTATTTCAAGCATGGAGGA
tetur02g05770 comp2712_seq0 CAGCACCAACTCAAATTCATTGGAAGCATT
tetur02g05770 comp2712_seq0 AAACGTGCCATCTTTCTGGAAACCTTAAAC
tetur02g05770 comp2712_seq0 CATGCTCGGGCAACAATTACCAGAGTTGAA
tetur02g05770 comp2712_seq0 CCAAACATAAATCGTCTCACTTGCCAGTAT
tetur02g05770 comp2712_seq0 CCAATTGGGCCCTGAATAGCTTGCAGCCAA
tetur02g05770 comp2712_seq0 CCAGCACCAACTCAAATTCATTGGAAGCAT
tetur02g05770 comp2712_seq0 CCCAAACATAAATCGTCTCACTTGCCAGTA
tetur02g05770 comp2712_seq0 CCCTGAATAGCTTGCAGCCAACAGTCTGAT
tetur02g05770 comp2712_seq0 CCCTTCTCTTCTCTTCTCGCATCATACTCA
tetur02g05770 comp2712_seq0 CCTGAATAGCTTGCAGCCAACAGTCTGATG
tetur02g05770 comp2712_seq0 CCTGGGAAATCGTTTGAAATGGAGATTCCA
tetur02g05770 comp2712_seq0 CCTTCTCTTCTCTTCTCGCATCATACTCAT
tetur02g05770 comp2712_seq0 CCTTTCCAGCACCAACTCAAATTCATTGGA
tetur02g05770 comp2712_seq0 CGAGCATTACTATTTCAAGCATGGAGGATC
tetur02g05770 comp2712_seq0 CGATGTATTCCTGTAACAGATTTATCGTCC
tetur02g05770 comp2712_seq0 CGGGACTTGAAATCACCGAATGTTCTTATG
tetur02g05770 comp2712_seq0 CGTTTGAAATGGAGATTCCAATTGGGCCCT
tetur02g05770 comp2712_seq0 CTACCCAAACATAAATCGTCTCACTTGCCA
tetur02g05770 comp2712_seq0 CTCATCCAAAGCTTCTCTTCCCTTCTCTTC
tetur02g05770 comp2712_seq0 CTCATTACAAAGAGTCAGATGGTCATTTCG
tetur02g05770 comp2712_seq0 CTCATTCTACCCAAACATAAATCGTCTCAC
tetur02g05770 comp2712_seq0 CTCGGGCAACAATTACCAGAGTTGAACTTT
tetur02g05770 comp2712_seq0 CTCTTCTCGCATCATACTCATCACTCACAG
tetur02g05770 comp2712_seq0 CTCTTCTCTTCTCGCATCATACTCATCACT
tetur02g05770 comp2712_seq0 CTGAATAGCTTGCAGCCAACAGTCTGATGG
tetur02g05770 comp2712_seq0 CTGCGACTCAATAGTTTGTTTACACGAGCA
tetur02g05770 comp2712_seq0 CTGGGAAATCGTTTGAAATGGAGATTCCAA
tetur02g05770 comp2712_seq0 AAGTGAATCTGGTCGATGTATTCCTGTAAC
tetur02g05770 comp2712_seq0 CTTCTCGCATCATACTCATCACTCACAGTT
tetur02g05770 comp2712_seq0 CTTCTCTTCTCGCATCATACTCATCACTCA
tetur02g05770 comp2712_seq0 CTTCTCTTCTCTTCTCGCATCATACTCATC
tetur02g05770 comp2712_seq0 AAGTTTAAACGTGCCATCTTTCTGGAAACC
tetur02g05770 comp2712_seq0 GAAATGGAGATTCCAATTGGGCCCTGAATA
tetur02g05770 comp2712_seq0 GAAGCTCATTACAAAGAGTCAGATGGTCAT
tetur02g05770 comp2712_seq0 AATAGCTTGCAGCCAACAGTCTGATGGTGT
tetur02g05770 comp2712_seq0 GAATAGCTTGCAGCCAACAGTCTGATGGTG
tetur02g05770 comp2712_seq0 GAATCCCATGAGAATCCAGAGGATGTTAAT
tetur02g05770 comp2712_seq0 GAATCTGGTCGATGTATTCCTGTAACAGAT
tetur02g05770 comp2712_seq0 GAGCATTACTATTTCAAGCATGGAGGATCA
tetur02g05770 comp2712_seq0 GATCTGCGACTCAATAGTTTGTTTACACGA
tetur02g05770 comp2712_seq0 AATGAATCCCATGAGAATCCAGAGGATGTT
tetur02g05770 comp2712_seq0 AATGATGTGATCACCAAAGGGCAGCCCATG
tetur02g05770 comp2712_seq0 AATGGAGATTCCAATTGGGCCCTGAATAGC
tetur02g05770 comp2712_seq0 GCCCTGAATAGCTTGCAGCCAACAGTCTGA
tetur02g05770 comp2712_seq0 GCTCATTACAAAGAGTCAGATGGTCATTTC
tetur02g05770 comp2712_seq0 GCTCGGGCAACAATTACCAGAGTTGAACTT
tetur02g05770 comp2712_seq0 GGTCGATGTATTCCTGTAACAGATTTATCG
tetur02g05770 comp2712_seq0 GTAATTCACCAGGAACAAGTGCCGGGTTTA
tetur02g05770 comp2712_seq0 ACAATGAATCCCATGAGAATCCAGAGGATG
tetur02g05770 comp2712_seq0 GTGAATCTGGTCGATGTATTCCTGTAACAG
tetur02g05770 comp2712_seq0 ACACCGACGATTGATTTGTTGTGACAACCT
tetur02g05770 comp2712_seq0 GTGCCGGGTTTACTAAACCTTTACGGTGGA
tetur02g05770 comp2712_seq0 ACACGAGCATTACTATTTCAAGCATGGAGG
tetur02g05770 comp2712_seq0 GTTTAAACGTGCCATCTTTCTGGAAACCTT
tetur02g05770 comp2712_seq0 GTTTGAAATGGAGATTCCAATTGGGCCCTG
tetur02g05770 comp2712_seq0 TACACGAGCATTACTATTTCAAGCATGGAG
tetur02g05770 comp2712_seq0 TCCAATTGGGCCCTGAATAGCTTGCAGCCA
tetur02g05770 comp2712_seq0 TCCAGCACCAACTCAAATTCATTGGAAGCA
tetur02g05770 comp2712_seq0 TCCCTTCTCTTCTCTTCTCGCATCATACTC
tetur02g05770 comp2712_seq0 TCCTGGGAAATCGTTTGAAATGGAGATTCC
tetur02g05770 comp2712_seq0 TCCTTTCCAGCACCAACTCAAATTCATTGG
tetur02g05770 comp2712_seq0 TCGTTTGAAATGGAGATTCCAATTGGGCCC
tetur02g05770 comp2712_seq0 TCTACCCAAACATAAATCGTCTCACTTGCC
tetur02g05770 comp2712_seq0 TCTCTTCTCGCATCATACTCATCACTCACA
tetur02g05770 comp2712_seq0 TCTCTTCTCTTCTCGCATCATACTCATCAC
tetur02g05770 comp2712_seq0 TCTGCGACTCAATAGTTTGTTTACACGAGC
tetur02g05770 comp2712_seq0 TCTTCTCTTCTCGCATCATACTCATCACTC
tetur02g05770 comp2712_seq0 TGAAGCTCATTACAAAGAGTCAGATGGTCA
tetur02g05770 comp2712_seq0 TGAATCCCATGAGAATCCAGAGGATGTTAA
tetur02g05770 comp2712_seq0 TGAATCTGGTCGATGTATTCCTGTAACAGA
tetur02g05770 comp2712_seq0 ACCCAAACATAAATCGTCTCACTTGCCAGT
tetur02g05770 comp2712_seq0 TGATCTGCGACTCAATAGTTTGTTTACACG
tetur02g05770 comp2712_seq0 TTAATAGGAAGTGGAGCACAAGGTGCTGTA
tetur02g05770 comp2712_seq0 TTACTCATCCAAAGCTTCTCTTCCCTTCTC
tetur02g05770 comp2712_seq0 TTCAAGCCGTCTATCTTCAATTAGAGCAAC
tetur02g06100 comp3281_seq0 TTGCTGTTACTCCATTTCAACTAAGCCTAG
tetur02g06100 comp3281_seq0 ACTAAGCCTAGAACTCTCGTTGCTTGATCT
tetur02g06100 comp3281_seq0 ACTCCATTTCAACTAAGCCTAGAACTCTCG
tetur02g06100 comp3281_seq0 ACTCTCGTTGCTTGATCTAAACCACTTGAG
tetur02g06100 comp3281_seq0 AGAACTCTCGTTGCTTGATCTAAACCACTT
tetur02g06100 comp3281_seq0 AGCCTAGAACTCTCGTTGCTTGATCTAAAC
tetur02g06100 comp3281_seq0 ATTTCAACTAAGCCTAGAACTCTCGTTGCT
tetur02g06100 comp3281_seq0 CAACTAAGCCTAGAACTCTCGTTGCTTGAT
tetur02g06100 comp3281_seq0 CACAAGCTCGGCCTTAATTGGAAGTTAGGT
tetur02g06100 comp3281_seq0 AACTAAGCCTAGAACTCTCGTTGCTTGATC
tetur02g06100 comp3281_seq0 CATTTCAACTAAGCCTAGAACTCTCGTTGC
tetur02g06100 comp3281_seq0 CCACCCTTGCTTTATCCAAGCGTACTAGAA
tetur02g06100 comp3281_seq0 CCATTTCAACTAAGCCTAGAACTCTCGTTG
tetur02g06100 comp3281_seq0 CCTAGAACTCTCGTTGCTTGATCTAAACCA
tetur02g06100 comp3281_seq0 CGTTGCTTGATCTAAACCACTTGAGACAAA
tetur02g06100 comp3281_seq0 CTAAGCCTAGAACTCTCGTTGCTTGATCTA
tetur02g06100 comp3281_seq0 CTAGAACTCTCGTTGCTTGATCTAAACCAC
tetur02g06100 comp3281_seq0 CTCCATTTCAACTAAGCCTAGAACTCTCGT
tetur02g06100 comp3281_seq0 CTCGTTGCTTGATCTAAACCACTTGAGACA
tetur02g06100 comp3281_seq0 CTCTCGTTGCTTGATCTAAACCACTTGAGA
tetur02g06100 comp3281_seq0 GAACTCTCGTTGCTTGATCTAAACCACTTG
tetur02g06100 comp3281_seq0 GAGACAATAACAATGGCACAAGGTGTTCCC
tetur02g06100 comp3281_seq0 GCCTAGAACTCTCGTTGCTTGATCTAAACC
tetur02g06100 comp3281_seq0 GCTGTTACTCCATTTCAACTAAGCCTAGAA
tetur02g06100 comp3281_seq0 TCAACTAAGCCTAGAACTCTCGTTGCTTGA
tetur02g06100 comp3281_seq0 TCACAAGCTCGGCCTTAATTGGAAGTTAGG
tetur02g06100 comp3281_seq0 TCGTTGCTTGATCTAAACCACTTGAGACAA
tetur02g06100 comp3281_seq0 TCTCGTTGCTTGATCTAAACCACTTGAGAC
tetur02g06100 comp3281_seq0 TGCTGTTACTCCATTTCAACTAAGCCTAGA
tetur02g06100 comp3281_seq0 TTCAACTAAGCCTAGAACTCTCGTTGCTTG
tetur02g06920 comp3463_seq0 TTCACCATGGTTATCTTTCTTGGCACAATC
tetur02g06920 comp3463_seq0 ACCTGCTGGATTATTAGGCGCCATAAGAAT
tetur02g06920 comp3463_seq0 TTGTACACCTTGTCCGCTTTCAATTGTCGA
tetur02g06920 comp3463_seq0 TTGTACGATGAGCAACTTGCACAATACCGA
tetur02g06920 comp3463_seq0 TTGTCCAACCTGGATAAACGAGGAACACCG
tetur02g06920 comp3463_seq0 TTGTCCGCTTTCAATTGTCGACACAGAGGC
tetur02g06920 comp3463_seq0 ACGAGGAACACCGTTTCTCAATCAATCGAT
tetur02g06920 comp3463_seq0 TTTAAACAGACCATCATCTCCATCCTCAGG
tetur02g06920 comp3463_seq0 TTTGTACACCTTGTCCGCTTTCAATTGTCG
tetur02g06920 comp3463_seq0 AGACCATCATCTCCATCCTCAGGGAACAAT
tetur02g06920 comp3463_seq0 AGATTTAAACAGACCATCATCTCCATCCTC
tetur02g06920 comp3463_seq0 AGCAACTTGCACAATACCGAGGTAGATTAT
tetur02g06920 comp3463_seq0 AGGGCAGATGACGGTCAGATGATTCTTGTT
tetur02g06920 comp3463_seq0 AGTGAACAACAGCTTCACCATGGTTATCTT
tetur02g06920 comp3463_seq0 AACAGCTTCACCATGGTTATCTTTCTTGGC
tetur02g06920 comp3463_seq0 ATAGGCGAAATAATGTTGTCCAACCTGGAT
tetur02g06920 comp3463_seq0 ATCTCCATCCTCAGGGAACAATAAAGGTGG
tetur02g06920 comp3463_seq0 ATGAGCAACTTGCACAATACCGAGGTAGAT
tetur02g06920 comp3463_seq0 AACCTAAAGCGGCTCCAATCCAGGGCAGAT
tetur02g06920 comp3463_seq0 CAACAGCTTCACCATGGTTATCTTTCTTGG
tetur02g06920 comp3463_seq0 AACCTGGATAAACGAGGAACACCGTTTCTC
tetur02g06920 comp3463_seq0 CAACCTGGATAAACGAGGAACACCGTTTCT
tetur02g06920 comp3463_seq0 CAACTTGCACAATACCGAGGTAGATTATGG
tetur02g06920 comp3463_seq0 AAACGAGGAACACCGTTTCTCAATCAATCG
tetur02g06920 comp3463_seq0 CAATTGTCGACACAGAGGCTAGAAATAGGA
tetur02g06920 comp3463_seq0 CACCTTGTCCGCTTTCAATTGTCGACACAG
tetur02g06920 comp3463_seq0 CAGACCATCATCTCCATCCTCAGGGAACAA
tetur02g06920 comp3463_seq0 CAGCTTCACCATGGTTATCTTTCTTGGCAC
tetur02g06920 comp3463_seq0 CAGTCTCAAATTCAATTGTAGCTCGCTTCA
tetur02g06920 comp3463_seq0 CATAGGCGAAATAATGTTGTCCAACCTGGA
tetur02g06920 comp3463_seq0 CATCTCCATCCTCAGGGAACAATAAAGGTG
tetur02g06920 comp3463_seq0 CCAACCTGGATAAACGAGGAACACCGTTTC
tetur02g06920 comp3463_seq0 CCAGTCTCAAATTCAATTGTAGCTCGCTTC
tetur02g06920 comp3463_seq0 CCGCTTTCAATTGTCGACACAGAGGCTAGA
tetur02g06920 comp3463_seq0 CCTGCTGGATTATTAGGCGCCATAAGAATT
tetur02g06920 comp3463_seq0 CCTGGATAAACGAGGAACACCGTTTCTCAA
tetur02g06920 comp3463_seq0 CCTTGTCCGCTTTCAATTGTCGACACAGAG
tetur02g06920 comp3463_seq0 CGAAATAATGTTGTCCAACCTGGATAAACG
tetur02g06920 comp3463_seq0 CGATGAGCAACTTGCACAATACCGAGGTAG
tetur02g06920 comp3463_seq0 CGCTTTCAATTGTCGACACAGAGGCTAGAA
tetur02g06920 comp3463_seq0 CGGTCAGATGATTCTTGTTTCAAAGCTTTG
tetur02g06920 comp3463_seq0 AAGCTTTCCGATAATTGGATAAAGCGAGTC
tetur02g06920 comp3463_seq0 CTGCTGGATTATTAGGCGCCATAAGAATTA
tetur02g06920 comp3463_seq0 CTGGATAAACGAGGAACACCGTTTCTCAAT
tetur02g06920 comp3463_seq0 CTTCACCATGGTTATCTTTCTTGGCACAAT
tetur02g06920 comp3463_seq0 CTTGTCCGCTTTCAATTGTCGACACAGAGG
tetur02g06920 comp3463_seq0 CTTTCAATTGTCGACACAGAGGCTAGAAAT
tetur02g06920 comp3463_seq0 GAACAACAGCTTCACCATGGTTATCTTTCT
tetur02g06920 comp3463_seq0 GACCATCATCTCCATCCTCAGGGAACAATA
tetur02g06920 comp3463_seq0 GACGGTCAGATGATTCTTGTTTCAAAGCTT
tetur02g06920 comp3463_seq0 GAGCAACTTGCACAATACCGAGGTAGATTA
tetur02g06920 comp3463_seq0 GATAAACGAGGAACACCGTTTCTCAATCAA
tetur02g06920 comp3463_seq0 GATGAGCAACTTGCACAATACCGAGGTAGA
tetur02g06920 comp3463_seq0 GATTTAAACAGACCATCATCTCCATCCTCA
tetur02g06920 comp3463_seq0 GCAACTTGCACAATACCGAGGTAGATTATG
tetur02g06920 comp3463_seq0 GCGAAATAATGTTGTCCAACCTGGATAAAC
tetur02g06920 comp3463_seq0 AATGTTGTCCAACCTGGATAAACGAGGAAC
tetur02g06920 comp3463_seq0 GCTTCACCATGGTTATCTTTCTTGGCACAA
tetur02g06920 comp3463_seq0 GCTTTCAATTGTCGACACAGAGGCTAGAAA
tetur02g06920 comp3463_seq0 GGATAAACGAGGAACACCGTTTCTCAATCA
tetur02g06920 comp3463_seq0 GGTAAGCTTTCCGATAATTGGATAAAGCGA
tetur02g06920 comp3463_seq0 ACAACAGCTTCACCATGGTTATCTTTCTTG
tetur02g06920 comp3463_seq0 GTAAGCTTTCCGATAATTGGATAAAGCGAG
tetur02g06920 comp3463_seq0 GTACACCTTGTCCGCTTTCAATTGTCGACA
tetur02g06920 comp3463_seq0 AAAGGCTACGGCGACAAGAAGCTATGTATC
tetur02g06920 comp3463_seq0 GTACGATGAGCAACTTGCACAATACCGAGG
tetur02g06920 comp3463_seq0 GTATAGTGAACAACAGCTTCACCATGGTTA
tetur02g06920 comp3463_seq0 GTCCAACCTGGATAAACGAGGAACACCGTT
tetur02g06920 comp3463_seq0 GTCCGCTTTCAATTGTCGACACAGAGGCTA
tetur02g06920 comp3463_seq0 GTGAACAACAGCTTCACCATGGTTATCTTT
tetur02g06920 comp3463_seq0 GTGTATAGTGAACAACAGCTTCACCATGGT
tetur02g06920 comp3463_seq0 GTTGTCCAACCTGGATAAACGAGGAACACC
tetur02g06920 comp3463_seq0 TAAACAGACCATCATCTCCATCCTCAGGGA
tetur02g06920 comp3463_seq0 TAAACGAGGAACACCGTTTCTCAATCAATC
tetur02g06920 comp3463_seq0 TAATGTTGTCCAACCTGGATAAACGAGGAA
tetur02g06920 comp3463_seq0 TACACCTTGTCCGCTTTCAATTGTCGACAC
tetur02g06920 comp3463_seq0 TAGGCGAAATAATGTTGTCCAACCTGGATA
tetur02g06920 comp3463_seq0 TCAATTGTCGACACAGAGGCTAGAAATAGG
tetur02g06920 comp3463_seq0 TCACCATGGTTATCTTTCTTGGCACAATCA
tetur02g06920 comp3463_seq0 TCATAGGCGAAATAATGTTGTCCAACCTGG
tetur02g06920 comp3463_seq0 TCCGCTTTCAATTGTCGACACAGAGGCTAG
tetur02g06920 comp3463_seq0 TCTCCATCCTCAGGGAACAATAAAGGTGGG
tetur02g06920 comp3463_seq0 TGAACAACAGCTTCACCATGGTTATCTTTC
tetur02g06920 comp3463_seq0 TGGATAAACGAGGAACACCGTTTCTCAATC
tetur02g06920 comp3463_seq0 TGTACACCTTGTCCGCTTTCAATTGTCGAC
tetur02g06920 comp3463_seq0 TGTACGATGAGCAACTTGCACAATACCGAG
tetur02g06920 comp3463_seq0 TGTGTATAGTGAACAACAGCTTCACCATGG
tetur02g06920 comp3463_seq0 TGTTGTCCAACCTGGATAAACGAGGAACAC
tetur02g06920 comp3463_seq0 TTCAATTGTCGACACAGAGGCTAGAAATAG
tetur02g07170 comp645_seq2 TTCATATGTCGTTCTTAGATACTGCTGGAG
tetur02g07170 comp645_seq2 ACCTGCATCTGCATATGATGTCTACTACCG
tetur02g07170 comp645_seq2 TTCCGTTATAAGTCATCACTCAAAGCGAAC
tetur02g07170 comp645_seq2 TTTAATCGTCCAAAGATGTTCAACGTCAGG
tetur02g07170 comp645_seq2 ACGCCGGTGGATAAATATTTGGTCTCGTTT
tetur02g07170 comp645_seq2 ACTCTATTGACAGTTACCATCTTACGCCTT
tetur02g07170 comp645_seq2 AAATGGTGGCGGTTTCAGGAACTCTGTAAC
tetur02g07170 comp645_seq2 AGACGCCGGTGGATAAATATTTGGTCTCGT
tetur02g07170 comp645_seq2 AAACATTGCTGCCTCAAGTCAATCGAAACT
tetur02g07170 comp645_seq2 AGAGCTACGAGAGCAATTTCACCAACAACG
tetur02g07170 comp645_seq2 AGCTACCTGCATCTGCATATGATGTCTACT
tetur02g07170 comp645_seq2 AGCTAGCATCAAACAGATAAGCGCTGATCT
tetur02g07170 comp645_seq2 AGGGTAAGGTTGGAATCCGTCAGCGTGAAG
tetur02g07170 comp645_seq2 AACACTCTCCAGAAGCCTGGCCTATTCGTT
tetur02g07170 comp645_seq2 AGTTACCATCTTACGCCTTGACTTTAGCCT
tetur02g07170 comp645_seq2 ATAGGAACGTTCATCTATCCATTTGGTCTG
tetur02g07170 comp645_seq2 ATCAACACTCTCCAGAAGCCTGGCCTATTC
tetur02g07170 comp645_seq2 ATCAGGGTAAGGTTGGAATCCGTCAGCGTG
tetur02g07170 comp645_seq2 ATCCCAGCACCATTTCACAATCTGAGCGAC
tetur02g07170 comp645_seq2 ATCCTTATCCCAGCACCATTTCACAATCTG
tetur02g07170 comp645_seq2 AACATTGCTGCCTCAAGTCAATCGAAACTT
tetur02g07170 comp645_seq2 ATCTCCTTGATCCTTATCCCAGCACCATTT
tetur02g07170 comp645_seq2 AACCAAGCTACCTGCATCTGCATATGATGT
tetur02g07170 comp645_seq2 AACCAAGTCTGTTTCTAGCGATTTCGATAG
tetur02g07170 comp645_seq2 ATGGTGGCGGTTTCAGGAACTCTGTAACAC
tetur02g07170 comp645_seq2 ATTGACAGTTACCATCTTACGCCTTGACTT
tetur02g07170 comp645_seq2 CAACACTCTCCAGAAGCCTGGCCTATTCGT
tetur02g07170 comp645_seq2 CAACGTCAGGATCATTCACAAACTCATCAG
tetur02g07170 comp645_seq2 CAACGTGTTAGCAGTTTAGTTGATTCCGTT
tetur02g07170 comp645_seq2 CAAGCTAGCATCAAACAGATAAGCGCTGAT
tetur02g07170 comp645_seq2 CAATCAACACTCTCCAGAAGCCTGGCCTAT
tetur02g07170 comp645_seq2 CAATTGAAGAGGTAATTGACATCCGTCATG
tetur02g07170 comp645_seq2 CACTCTATTGACAGTTACCATCTTACGCCT
tetur02g07170 comp645_seq2 CACTCTCCAGAAGCCTGGCCTATTCGTTAT
tetur02g07170 comp645_seq2 CAGGCCTGGTCACTAGATTTAAGCGACAAC
tetur02g07170 comp645_seq2 CAGGGTAAGGTTGGAATCCGTCAGCGTGAA
tetur02g07170 comp645_seq2 CAGTTACCATCTTACGCCTTGACTTTAGCC
tetur02g07170 comp645_seq2 CATATGTCGTTCTTAGATACTGCTGGAGAA
tetur02g07170 comp645_seq2 CATCACTCAAAGCGAACTAATCTTTACACC
tetur02g07170 comp645_seq2 CATCTCAATTGAAGAGGTAATTGACATCCG
tetur02g07170 comp645_seq2 CATCTCCTTGATCCTTATCCCAGCACCATT
tetur02g07170 comp645_seq2 CATTAGCAGAATATCTTTCCAATGAGGGTG
tetur02g07170 comp645_seq2 CCAAGCTACCTGCATCTGCATATGATGTCT
tetur02g07170 comp645_seq2 CCAAGCTAGCATCAAACAGATAAGCGCTGA
tetur02g07170 comp645_seq2 AAGACGCCGGTGGATAAATATTTGGTCTCG
tetur02g07170 comp645_seq2 CCAGCACCATTTCACAATCTGAGCGACAAT
tetur02g07170 comp645_seq2 CCATCTCCTTGATCCTTATCCCAGCACCAT
tetur02g07170 comp645_seq2 AAGAGCTACGAGAGCAATTTCACCAACAAC
tetur02g07170 comp645_seq2 CCATTAGCAGAATATCTTTCCAATGAGGGT
tetur02g07170 comp645_seq2 CCCAGCACCATTTCACAATCTGAGCGACAA
tetur02g07170 comp645_seq2 CCCATCTCCTTGATCCTTATCCCAGCACCA
tetur02g07170 comp645_seq2 CCGGTGGATAAATATTTGGTCTCGTTTGAT
tetur02g07170 comp645_seq2 CCGTTATAAGTCATCACTCAAAGCGAACTA
tetur02g07170 comp645_seq2 CCTGCATCTGCATATGATGTCTACTACCGT
tetur02g07170 comp645_seq2 CCTTATCCCAGCACCATTTCACAATCTGAG
tetur02g07170 comp645_seq2 CCTTCAGAACCAAGCTACCTGCATCTGCAT
tetur02g07170 comp645_seq2 CGAACTTCAACGACTAGATAAAGAGCTACG
tetur02g07170 comp645_seq2 CGACTAGATAAAGAGCTACGAGAGCAATTT
tetur02g07170 comp645_seq2 AAGCTAGCATCAAACAGATAAGCGCTGATC
tetur02g07170 comp645_seq2 CGCCGGTGGATAAATATTTGGTCTCGTTTG
tetur02g07170 comp645_seq2 CGGTGGATAAATATTTGGTCTCGTTTGATG
tetur02g07170 comp645_seq2 CGGTTGAATCTTACACTAAGTTAAAGCCCA
tetur02g07170 comp645_seq2 CGTTCTTAGATACTGCTGGAGAACCTAAGA
tetur02g07170 comp645_seq2 CTAAGGATGATTCTGCTTTCCAAGCTAGCA
tetur02g07170 comp645_seq2 CTAAGTTAAAGCCCAGTTCAACTTCAAACC
tetur02g07170 comp645_seq2 AAGGATGATTCTGCTTTCCAAGCTAGCATC
tetur02g07170 comp645_seq2 CTAGCATCAAACAGATAAGCGCTGATCTTA
tetur02g07170 comp645_seq2 CTATTGACAGTTACCATCTTACGCCTTGAC
tetur02g07170 comp645_seq2 CTCAATTGAAGAGGTAATTGACATCCGTCA
tetur02g07170 comp645_seq2 CTCCTTGATCCTTATCCCAGCACCATTTCA
tetur02g07170 comp645_seq2 CTCTATTGACAGTTACCATCTTACGCCTTG
tetur02g07170 comp645_seq2 CTCTCCAGAAGCCTGGCCTATTCGTTATAT
tetur02g07170 comp645_seq2 CTGCATCTGCATATGATGTCTACTACCGTG
tetur02g07170 comp645_seq2 CTGCTTTCCAAGCTAGCATCAAACAGATAA
tetur02g07170 comp645_seq2 CTTATCCCAGCACCATTTCACAATCTGAGC
tetur02g07170 comp645_seq2 CTTCAGAACCAAGCTACCTGCATCTGCATA
tetur02g07170 comp645_seq2 AAGTGGAAGCAGTATTTACCCATCTCCTTG
tetur02g07170 comp645_seq2 CTTTAATCGTCCAAAGATGTTCAACGTCAG
tetur02g07170 comp645_seq2 CTTTCCAAGCTAGCATCAAACAGATAAGCG
tetur02g07170 comp645_seq2 GAACGTTCATCTATCCATTTGGTCTGGAGT
tetur02g07170 comp645_seq2 GAAGTGGAAGCAGTATTTACCCATCTCCTT
tetur02g07170 comp645_seq2 GACAATGCAGTTATTGATGAGGCTACAATC
tetur02g07170 comp645_seq2 GACAGTTACCATCTTACGCCTTGACTTTAG
tetur02g07170 comp645_seq2 GACGCCGGTGGATAAATATTTGGTCTCGTT
tetur02g07170 comp645_seq2 AATCAGGGTAAGGTTGGAATCCGTCAGCGT
tetur02g07170 comp645_seq2 GAGAGCCAACCAATGGAATTTCAGCCATCA
tetur02g07170 comp645_seq2 GAGCCAACCAATGGAATTTCAGCCATCAAA
tetur02g07170 comp645_seq2 GATGATTCTGCTTTCCAAGCTAGCATCAAA
tetur02g07170 comp645_seq2 GATTCCGTTATAAGTCATCACTCAAAGCGA
tetur02g07170 comp645_seq2 GATTGCTGATCTAAGACCAAGATTCCCATT
tetur02g07170 comp645_seq2 GCCGGTGGATAAATATTTGGTCTCGTTTGA
tetur02g07170 comp645_seq2 GCTAGCATCAAACAGATAAGCGCTGATCTT
tetur02g07170 comp645_seq2 GCTTTAATCGTCCAAAGATGTTCAACGTCA
tetur02g07170 comp645_seq2 GCTTTCCAAGCTAGCATCAAACAGATAAGC
tetur02g07170 comp645_seq2 GGAACGTTCATCTATCCATTTGGTCTGGAG
tetur02g07170 comp645_seq2 GGATGATTCTGCTTTCCAAGCTAGCATCAA
tetur02g07170 comp645_seq2 GGGTAAGGTTGGAATCCGTCAGCGTGAAGT
tetur02g07170 comp645_seq2 GGTAAGGTTGGAATCCGTCAGCGTGAAGTT
tetur02g07170 comp645_seq2 GTAACCAAGTCTGTTTCTAGCGATTTCGAT
tetur02g07170 comp645_seq2 GTCAACGTGTTAGCAGTTTAGTTGATTCCG
tetur02g07170 comp645_seq2 GTCGTTCTTAGATACTGCTGGAGAACCTAA
tetur02g07170 comp645_seq2 GTGATTGGTTATTCCCTACCATTAGCAGAA
tetur02g07170 comp645_seq2 GTGGCGGTTTCAGGAACTCTGTAACACTGT
tetur02g07170 comp645_seq2 GTTACCATCTTACGCCTTGACTTTAGCCTT
tetur02g07170 comp645_seq2 ACAGTTACCATCTTACGCCTTGACTTTAGC
tetur02g07170 comp645_seq2 TACCTGCATCTGCATATGATGTCTACTACC
tetur02g07170 comp645_seq2 TAGGAACGTTCATCTATCCATTTGGTCTGG
tetur02g07170 comp645_seq2 TATCCCAGCACCATTTCACAATCTGAGCGA
tetur02g07170 comp645_seq2 TCAACACTCTCCAGAAGCCTGGCCTATTCG
tetur02g07170 comp645_seq2 ACATTGCTGCCTCAAGTCAATCGAAACTTC
tetur02g07170 comp645_seq2 AAAGTGAAGGTGCTTCACCTTCATTGTTAG
tetur02g07170 comp645_seq2 TCACTCTATTGACAGTTACCATCTTACGCC
tetur02g07170 comp645_seq2 TCAGAACCAAGCTACCTGCATCTGCATATG
tetur02g07170 comp645_seq2 TCAGGGTAAGGTTGGAATCCGTCAGCGTGA
tetur02g07170 comp645_seq2 TCATATGTCGTTCTTAGATACTGCTGGAGA
tetur02g07170 comp645_seq2 ACCAAGCTACCTGCATCTGCATATGATGTC
tetur02g07170 comp645_seq2 TCCAAGCTAGCATCAAACAGATAAGCGCTG
tetur02g07170 comp645_seq2 TCCCAGCACCATTTCACAATCTGAGCGACA
tetur02g07170 comp645_seq2 TCCTTATCCCAGCACCATTTCACAATCTGA
tetur02g07170 comp645_seq2 TCCTTGATCCTTATCCCAGCACCATTTCAC
tetur02g07170 comp645_seq2 TCGGTTGAATCTTACACTAAGTTAAAGCCC
tetur02g07170 comp645_seq2 TCGTTCTTAGATACTGCTGGAGAACCTAAG
tetur02g07170 comp645_seq2 TCTATTGACAGTTACCATCTTACGCCTTGA
tetur02g07170 comp645_seq2 TCTCAATTGAAGAGGTAATTGACATCCGTC
tetur02g07170 comp645_seq2 TCTCCAGAAGCCTGGCCTATTCGTTATATC
tetur02g07170 comp645_seq2 TCTCCTTGATCCTTATCCCAGCACCATTTC
tetur02g07170 comp645_seq2 TGACAGTTACCATCTTACGCCTTGACTTTA
tetur02g07170 comp645_seq2 ACCATTAGCAGAATATCTTTCCAATGAGGG
tetur02g07170 comp645_seq2 TGATTCCGTTATAAGTCATCACTCAAAGCG
tetur02g07170 comp645_seq2 TGCATCTGCATATGATGTCTACTACCGTGA
tetur02g07170 comp645_seq2 ACCCATCTCCTTGATCCTTATCCCAGCACC
tetur02g07170 comp645_seq2 TGCTTTCCAAGCTAGCATCAAACAGATAAG
tetur02g07170 comp645_seq2 TGTAACCAAGTCTGTTTCTAGCGATTTCGA
tetur02g07170 comp645_seq2 TGTCGTTCTTAGATACTGCTGGAGAACCTA
tetur02g07170 comp645_seq2 TGTGATTGGTTATTCCCTACCATTAGCAGA
tetur02g07170 comp645_seq2 TTAATCGTCCAAAGATGTTCAACGTCAGGA
tetur02g07190 comp645_seq2 TTCATATGTCGTTCTTAGATACTGCTGGAG
tetur02g07190 comp645_seq2 ACCTGCATCTGCATATGATGTCTACTACCG
tetur02g07190 comp645_seq2 TTCCGTTATAAGTCATCACTCAAAGCGAAC
tetur02g07190 comp645_seq2 TTTAATCGTCCAAAGATGTTCAACGTCAGG
tetur02g07190 comp645_seq2 ACGCCGGTGGATAAATATTTGGTCTCGTTT
tetur02g07190 comp645_seq2 ACTCTATTGACAGTTACCATCTTACGCCTT
tetur02g07190 comp645_seq2 AAATGGTGGCGGTTTCAGGAACTCTGTAAC
tetur02g07190 comp645_seq2 AGACGCCGGTGGATAAATATTTGGTCTCGT
tetur02g07190 comp645_seq2 AAACATTGCTGCCTCAAGTCAATCGAAACT
tetur02g07190 comp645_seq2 AGAGCTACGAGAGCAATTTCACCAACAACG
tetur02g07190 comp645_seq2 AGCTACCTGCATCTGCATATGATGTCTACT
tetur02g07190 comp645_seq2 AGCTAGCATCAAACAGATAAGCGCTGATCT
tetur02g07190 comp645_seq2 AGGGTAAGGTTGGAATCCGTCAGCGTGAAG
tetur02g07190 comp645_seq2 AACACTCTCCAGAAGCCTGGCCTATTCGTT
tetur02g07190 comp645_seq2 AGTTACCATCTTACGCCTTGACTTTAGCCT
tetur02g07190 comp645_seq2 ATAGGAACGTTCATCTATCCATTTGGTCTG
tetur02g07190 comp645_seq2 ATCAACACTCTCCAGAAGCCTGGCCTATTC
tetur02g07190 comp645_seq2 ATCAGGGTAAGGTTGGAATCCGTCAGCGTG
tetur02g07190 comp645_seq2 ATCCCAGCACCATTTCACAATCTGAGCGAC
tetur02g07190 comp645_seq2 ATCCTTATCCCAGCACCATTTCACAATCTG
tetur02g07190 comp645_seq2 AACATTGCTGCCTCAAGTCAATCGAAACTT
tetur02g07190 comp645_seq2 ATCTCCTTGATCCTTATCCCAGCACCATTT
tetur02g07190 comp645_seq2 AACCAAGCTACCTGCATCTGCATATGATGT
tetur02g07190 comp645_seq2 AACCAAGTCTGTTTCTAGCGATTTCGATAG
tetur02g07190 comp645_seq2 ATGGTGGCGGTTTCAGGAACTCTGTAACAC
tetur02g07190 comp645_seq2 ATTGACAGTTACCATCTTACGCCTTGACTT
tetur02g07190 comp645_seq2 CAACACTCTCCAGAAGCCTGGCCTATTCGT
tetur02g07190 comp645_seq2 CAACGTCAGGATCATTCACAAACTCATCAG
tetur02g07190 comp645_seq2 CAACGTGTTAGCAGTTTAGTTGATTCCGTT
tetur02g07190 comp645_seq2 CAAGCTAGCATCAAACAGATAAGCGCTGAT
tetur02g07190 comp645_seq2 CAATCAACACTCTCCAGAAGCCTGGCCTAT
tetur02g07190 comp645_seq2 CAATTGAAGAGGTAATTGACATCCGTCATG
tetur02g07190 comp645_seq2 CACTCTATTGACAGTTACCATCTTACGCCT
tetur02g07190 comp645_seq2 CACTCTCCAGAAGCCTGGCCTATTCGTTAT
tetur02g07190 comp645_seq2 CAGGCCTGGTCACTAGATTTAAGCGACAAC
tetur02g07190 comp645_seq2 CAGGGTAAGGTTGGAATCCGTCAGCGTGAA
tetur02g07190 comp645_seq2 CAGTTACCATCTTACGCCTTGACTTTAGCC
tetur02g07190 comp645_seq2 CATATGTCGTTCTTAGATACTGCTGGAGAA
tetur02g07190 comp645_seq2 CATCACTCAAAGCGAACTAATCTTTACACC
tetur02g07190 comp645_seq2 CATCTCAATTGAAGAGGTAATTGACATCCG
tetur02g07190 comp645_seq2 CATCTCCTTGATCCTTATCCCAGCACCATT
tetur02g07190 comp645_seq2 CATTAGCAGAATATCTTTCCAATGAGGGTG
tetur02g07190 comp645_seq2 CCAAGCTACCTGCATCTGCATATGATGTCT
tetur02g07190 comp645_seq2 CCAAGCTAGCATCAAACAGATAAGCGCTGA
tetur02g07190 comp645_seq2 AAGACGCCGGTGGATAAATATTTGGTCTCG
tetur02g07190 comp645_seq2 CCAGCACCATTTCACAATCTGAGCGACAAT
tetur02g07190 comp645_seq2 CCATCTCCTTGATCCTTATCCCAGCACCAT
tetur02g07190 comp645_seq2 AAGAGCTACGAGAGCAATTTCACCAACAAC
tetur02g07190 comp645_seq2 CCATTAGCAGAATATCTTTCCAATGAGGGT
tetur02g07190 comp645_seq2 CCCAGCACCATTTCACAATCTGAGCGACAA
tetur02g07190 comp645_seq2 CCCATCTCCTTGATCCTTATCCCAGCACCA
tetur02g07190 comp645_seq2 CCGGTGGATAAATATTTGGTCTCGTTTGAT
tetur02g07190 comp645_seq2 CCGTTATAAGTCATCACTCAAAGCGAACTA
tetur02g07190 comp645_seq2 CCTGCATCTGCATATGATGTCTACTACCGT
tetur02g07190 comp645_seq2 CCTTATCCCAGCACCATTTCACAATCTGAG
tetur02g07190 comp645_seq2 CCTTCAGAACCAAGCTACCTGCATCTGCAT
tetur02g07190 comp645_seq2 CGAACTTCAACGACTAGATAAAGAGCTACG
tetur02g07190 comp645_seq2 CGACTAGATAAAGAGCTACGAGAGCAATTT
tetur02g07190 comp645_seq2 AAGCTAGCATCAAACAGATAAGCGCTGATC
tetur02g07190 comp645_seq2 CGCCGGTGGATAAATATTTGGTCTCGTTTG
tetur02g07190 comp645_seq2 CGGTGGATAAATATTTGGTCTCGTTTGATG
tetur02g07190 comp645_seq2 CGGTTGAATCTTACACTAAGTTAAAGCCCA
tetur02g07190 comp645_seq2 CGTTCTTAGATACTGCTGGAGAACCTAAGA
tetur02g07190 comp645_seq2 CTAAGGATGATTCTGCTTTCCAAGCTAGCA
tetur02g07190 comp645_seq2 CTAAGTTAAAGCCCAGTTCAACTTCAAACC
tetur02g07190 comp645_seq2 AAGGATGATTCTGCTTTCCAAGCTAGCATC
tetur02g07190 comp645_seq2 CTAGCATCAAACAGATAAGCGCTGATCTTA
tetur02g07190 comp645_seq2 CTATTGACAGTTACCATCTTACGCCTTGAC
tetur02g07190 comp645_seq2 CTCAATTGAAGAGGTAATTGACATCCGTCA
tetur02g07190 comp645_seq2 CTCCTTGATCCTTATCCCAGCACCATTTCA
tetur02g07190 comp645_seq2 CTCTATTGACAGTTACCATCTTACGCCTTG
tetur02g07190 comp645_seq2 CTCTCCAGAAGCCTGGCCTATTCGTTATAT
tetur02g07190 comp645_seq2 CTGCATCTGCATATGATGTCTACTACCGTG
tetur02g07190 comp645_seq2 CTGCTTTCCAAGCTAGCATCAAACAGATAA
tetur02g07190 comp645_seq2 CTTATCCCAGCACCATTTCACAATCTGAGC
tetur02g07190 comp645_seq2 CTTCAGAACCAAGCTACCTGCATCTGCATA
tetur02g07190 comp645_seq2 AAGTGGAAGCAGTATTTACCCATCTCCTTG
tetur02g07190 comp645_seq2 CTTTAATCGTCCAAAGATGTTCAACGTCAG
tetur02g07190 comp645_seq2 CTTTCCAAGCTAGCATCAAACAGATAAGCG
tetur02g07190 comp645_seq2 GAACGTTCATCTATCCATTTGGTCTGGAGT
tetur02g07190 comp645_seq2 GAAGTGGAAGCAGTATTTACCCATCTCCTT
tetur02g07190 comp645_seq2 GACAATGCAGTTATTGATGAGGCTACAATC
tetur02g07190 comp645_seq2 GACAGTTACCATCTTACGCCTTGACTTTAG
tetur02g07190 comp645_seq2 GACGCCGGTGGATAAATATTTGGTCTCGTT
tetur02g07190 comp645_seq2 AATCAGGGTAAGGTTGGAATCCGTCAGCGT
tetur02g07190 comp645_seq2 GAGAGCCAACCAATGGAATTTCAGCCATCA
tetur02g07190 comp645_seq2 GAGCCAACCAATGGAATTTCAGCCATCAAA
tetur02g07190 comp645_seq2 GATGATTCTGCTTTCCAAGCTAGCATCAAA
tetur02g07190 comp645_seq2 GATTCCGTTATAAGTCATCACTCAAAGCGA
tetur02g07190 comp645_seq2 GATTGCTGATCTAAGACCAAGATTCCCATT
tetur02g07190 comp645_seq2 GCCGGTGGATAAATATTTGGTCTCGTTTGA
tetur02g07190 comp645_seq2 GCTAGCATCAAACAGATAAGCGCTGATCTT
tetur02g07190 comp645_seq2 GCTTTAATCGTCCAAAGATGTTCAACGTCA
tetur02g07190 comp645_seq2 GCTTTCCAAGCTAGCATCAAACAGATAAGC
tetur02g07190 comp645_seq2 GGAACGTTCATCTATCCATTTGGTCTGGAG
tetur02g07190 comp645_seq2 GGATGATTCTGCTTTCCAAGCTAGCATCAA
tetur02g07190 comp645_seq2 GGGTAAGGTTGGAATCCGTCAGCGTGAAGT
tetur02g07190 comp645_seq2 GGTAAGGTTGGAATCCGTCAGCGTGAAGTT
tetur02g07190 comp645_seq2 GTAACCAAGTCTGTTTCTAGCGATTTCGAT
tetur02g07190 comp645_seq2 GTCAACGTGTTAGCAGTTTAGTTGATTCCG
tetur02g07190 comp645_seq2 GTCGTTCTTAGATACTGCTGGAGAACCTAA
tetur02g07190 comp645_seq2 GTGATTGGTTATTCCCTACCATTAGCAGAA
tetur02g07190 comp645_seq2 GTGGCGGTTTCAGGAACTCTGTAACACTGT
tetur02g07190 comp645_seq2 GTTACCATCTTACGCCTTGACTTTAGCCTT
tetur02g07190 comp645_seq2 ACAGTTACCATCTTACGCCTTGACTTTAGC
tetur02g07190 comp645_seq2 TACCTGCATCTGCATATGATGTCTACTACC
tetur02g07190 comp645_seq2 TAGGAACGTTCATCTATCCATTTGGTCTGG
tetur02g07190 comp645_seq2 TATCCCAGCACCATTTCACAATCTGAGCGA
tetur02g07190 comp645_seq2 TCAACACTCTCCAGAAGCCTGGCCTATTCG
tetur02g07190 comp645_seq2 ACATTGCTGCCTCAAGTCAATCGAAACTTC
tetur02g07190 comp645_seq2 AAAGTGAAGGTGCTTCACCTTCATTGTTAG
tetur02g07190 comp645_seq2 TCACTCTATTGACAGTTACCATCTTACGCC
tetur02g07190 comp645_seq2 TCAGAACCAAGCTACCTGCATCTGCATATG
tetur02g07190 comp645_seq2 TCAGGGTAAGGTTGGAATCCGTCAGCGTGA
tetur02g07190 comp645_seq2 TCATATGTCGTTCTTAGATACTGCTGGAGA
tetur02g07190 comp645_seq2 ACCAAGCTACCTGCATCTGCATATGATGTC
tetur02g07190 comp645_seq2 TCCAAGCTAGCATCAAACAGATAAGCGCTG
tetur02g07190 comp645_seq2 TCCCAGCACCATTTCACAATCTGAGCGACA
tetur02g07190 comp645_seq2 TCCTTATCCCAGCACCATTTCACAATCTGA
tetur02g07190 comp645_seq2 TCCTTGATCCTTATCCCAGCACCATTTCAC
tetur02g07190 comp645_seq2 TCGGTTGAATCTTACACTAAGTTAAAGCCC
tetur02g07190 comp645_seq2 TCGTTCTTAGATACTGCTGGAGAACCTAAG
tetur02g07190 comp645_seq2 TCTATTGACAGTTACCATCTTACGCCTTGA
tetur02g07190 comp645_seq2 TCTCAATTGAAGAGGTAATTGACATCCGTC
tetur02g07190 comp645_seq2 TCTCCAGAAGCCTGGCCTATTCGTTATATC
tetur02g07190 comp645_seq2 TCTCCTTGATCCTTATCCCAGCACCATTTC
tetur02g07190 comp645_seq2 TGACAGTTACCATCTTACGCCTTGACTTTA
tetur02g07190 comp645_seq2 ACCATTAGCAGAATATCTTTCCAATGAGGG
tetur02g07190 comp645_seq2 TGATTCCGTTATAAGTCATCACTCAAAGCG
tetur02g07190 comp645_seq2 TGCATCTGCATATGATGTCTACTACCGTGA
tetur02g07190 comp645_seq2 ACCCATCTCCTTGATCCTTATCCCAGCACC
tetur02g07190 comp645_seq2 TGCTTTCCAAGCTAGCATCAAACAGATAAG
tetur02g07190 comp645_seq2 TGTAACCAAGTCTGTTTCTAGCGATTTCGA
tetur02g07190 comp645_seq2 TGTCGTTCTTAGATACTGCTGGAGAACCTA
tetur02g07190 comp645_seq2 TGTGATTGGTTATTCCCTACCATTAGCAGA
tetur02g07190 comp645_seq2 TTAATCGTCCAAAGATGTTCAACGTCAGGA
tetur02g07450 comp2825_seq0 TTCCTTACAGCTATCCATTACTTGAGACCG
tetur02g07450 comp2825_seq0 TTGATAATCGTGGAGCAAGCGGACAGTAGG
tetur02g07450 comp2825_seq0 TTGGCTTAATAGTGCAATTAGCCAGCAACC
tetur02g07450 comp2825_seq0 TTGTTAAAGTAGGGATGAACCTCAACCTGA
tetur02g07450 comp2825_seq0 TTTCCTTACAGCTATCCATTACTTGAGACC
tetur02g07450 comp2825_seq0 AGCCAGCAACCTTTCCAATTGTGCTTTACT
tetur02g07450 comp2825_seq0 AGCTATCCATTACTTGAGACCGTTCATGTT
tetur02g07450 comp2825_seq0 AGGCAGTGATCAGGATGCCTTGGGATTTAC
tetur02g07450 comp2825_seq0 AGGGTAATGAGGATGATCCACGGTCTCATC
tetur02g07450 comp2825_seq0 AGTAGGCAGTGATCAGGATGCCTTGGGATT
tetur02g07450 comp2825_seq0 AGTAGGGATGAACCTCAACCTGATTAACAG
tetur02g07450 comp2825_seq0 AGTGCCCAAACCGAAAGCTGGTATCTTACG
tetur02g07450 comp2825_seq0 AACAGTTGGCTTAATAGTGCAATTAGCCAG
tetur02g07450 comp2825_seq0 ATCACTGACTGTTGATAATCGTGGAGCAAG
tetur02g07450 comp2825_seq0 ATCGACGTAACTGCTTGACCAATCGGACGT
tetur02g07450 comp2825_seq0 ATCGGCCAACTCATCATTGTTAAAGTAGGG
tetur02g07450 comp2825_seq0 AACCAAAGTTAACCAAGCTTTCCTTACAGC
tetur02g07450 comp2825_seq0 ATCTTACGACCATCAGACAGAGTGAAACAT
tetur02g07450 comp2825_seq0 ATGAGGATGATCCACGGTCTCATCAAATTT
tetur02g07450 comp2825_seq0 ATGATCACTGACTGTTGATAATCGTGGAGC
tetur02g07450 comp2825_seq0 ATGCCTTGGGATTTACAATAATCGGCCAAC
tetur02g07450 comp2825_seq0 ATTGTTAAAGTAGGGATGAACCTCAACCTG
tetur02g07450 comp2825_seq0 CAATTATCGACGTAACTGCTTGACCAATCG
tetur02g07450 comp2825_seq0 CACTGACTGTTGATAATCGTGGAGCAAGCG
tetur02g07450 comp2825_seq0 CAGAATCAATTATCGACGTAACTGCTTGAC
tetur02g07450 comp2825_seq0 CAGCAACCTTTCCAATTGTGCTTTACTGAA
tetur02g07450 comp2825_seq0 CAGCTATCCATTACTTGAGACCGTTCATGT
tetur02g07450 comp2825_seq0 CAGTAGGCAGTGATCAGGATGCCTTGGGAT
tetur02g07450 comp2825_seq0 CAGTTGGCTTAATAGTGCAATTAGCCAGCA
tetur02g07450 comp2825_seq0 CATTGTTAAAGTAGGGATGAACCTCAACCT
tetur02g07450 comp2825_seq0 CCAAACCAAAGTTAACCAAGCTTTCCTTAC
tetur02g07450 comp2825_seq0 CCAAAGTTAACCAAGCTTTCCTTACAGCTA
tetur02g07450 comp2825_seq0 CCACGTTTCCAGATAATCAACATCGGATAT
tetur02g07450 comp2825_seq0 CCAGAATCAATTATCGACGTAACTGCTTGA
tetur02g07450 comp2825_seq0 CCAGCAACCTTTCCAATTGTGCTTTACTGA
tetur02g07450 comp2825_seq0 CCTTACAGCTATCCATTACTTGAGACCGTT
tetur02g07450 comp2825_seq0 CGAAAGCTGGTATCTTACGACCATCAGACA
tetur02g07450 comp2825_seq0 CGACCATCAGACAGAGTGAAACATGAAGAC
tetur02g07450 comp2825_seq0 CGACGTAACTGCTTGACCAATCGGACGTTC
tetur02g07450 comp2825_seq0 CGGCCAACTCATCATTGTTAAAGTAGGGAT
tetur02g07450 comp2825_seq0 CTAGATGATCACTGACTGTTGATAATCGTG
tetur02g07450 comp2825_seq0 AAGGGTAATGAGGATGATCCACGGTCTCAT
tetur02g07450 comp2825_seq0 CTGCTTGACCAATCGGACGTTCATTAGCGT
tetur02g07450 comp2825_seq0 CTGGTATCTTACGACCATCAGACAGAGTGA
tetur02g07450 comp2825_seq0 CTGTTGATAATCGTGGAGCAAGCGGACAGT
tetur02g07450 comp2825_seq0 CTTACAGCTATCCATTACTTGAGACCGTTC
tetur02g07450 comp2825_seq0 CTTACGACCATCAGACAGAGTGAAACATGA
tetur02g07450 comp2825_seq0 AAGTGCCCAAACCGAAAGCTGGTATCTTAC
tetur02g07450 comp2825_seq0 CTTGACCAATCGGACGTTCATTAGCGTAAA
tetur02g07450 comp2825_seq0 AAGTTAACCAAGCTTTCCTTACAGCTATCC
tetur02g07450 comp2825_seq0 CTTTATAGCCCATTGGCCAATGGATAAGAT
tetur02g07450 comp2825_seq0 GAATCAATTATCGACGTAACTGCTTGACCA
tetur02g07450 comp2825_seq0 GACCATCAGACAGAGTGAAACATGAAGACA
tetur02g07450 comp2825_seq0 GACTGTTGATAATCGTGGAGCAAGCGGACA
tetur02g07450 comp2825_seq0 AATCGGCCAACTCATCATTGTTAAAGTAGG
tetur02g07450 comp2825_seq0 GATAATCGTGGAGCAAGCGGACAGTAGGCA
tetur02g07450 comp2825_seq0 GATCACTGACTGTTGATAATCGTGGAGCAA
tetur02g07450 comp2825_seq0 GATGCCTTGGGATTTACAATAATCGGCCAA
tetur02g07450 comp2825_seq0 GCCAGCAACCTTTCCAATTGTGCTTTACTG
tetur02g07450 comp2825_seq0 GCCCAAACCGAAAGCTGGTATCTTACGACC
tetur02g07450 comp2825_seq0 GCTATCCATTACTTGAGACCGTTCATGTTT
tetur02g07450 comp2825_seq0 GCTGGTATCTTACGACCATCAGACAGAGTG
tetur02g07450 comp2825_seq0 GCTTAATAGTGCAATTAGCCAGCAACCTTT
tetur02g07450 comp2825_seq0 GCTTGACCAATCGGACGTTCATTAGCGTAA
tetur02g07450 comp2825_seq0 GGATGCCTTGGGATTTACAATAATCGGCCA
tetur02g07450 comp2825_seq0 GGCTTAATAGTGCAATTAGCCAGCAACCTT
tetur02g07450 comp2825_seq0 GGGTAATGAGGATGATCCACGGTCTCATCA
tetur02g07450 comp2825_seq0 GGTAATGAGGATGATCCACGGTCTCATCAA
tetur02g07450 comp2825_seq0 GGTATCTTACGACCATCAGACAGAGTGAAA
tetur02g07450 comp2825_seq0 GTAAATTCAGGATCTTTATAGCCCATTGGC
tetur02g07450 comp2825_seq0 GTAATGAGGATGATCCACGGTCTCATCAAA
tetur02g07450 comp2825_seq0 GTAGGCAGTGATCAGGATGCCTTGGGATTT
tetur02g07450 comp2825_seq0 GTAGGGATGAACCTCAACCTGATTAACAGT
tetur02g07450 comp2825_seq0 GTATCTTACGACCATCAGACAGAGTGAAAC
tetur02g07450 comp2825_seq0 GTGCCCAAACCGAAAGCTGGTATCTTACGA
tetur02g07450 comp2825_seq0 GTTAAAGTAGGGATGAACCTCAACCTGATT
tetur02g07450 comp2825_seq0 GTTAACCAAGCTTTCCTTACAGCTATCCAT
tetur02g07450 comp2825_seq0 GTTGATAATCGTGGAGCAAGCGGACAGTAG
tetur02g07450 comp2825_seq0 ACAGCTATCCATTACTTGAGACCGTTCATG
tetur02g07450 comp2825_seq0 GTTGGCTTAATAGTGCAATTAGCCAGCAAC
tetur02g07450 comp2825_seq0 ACAGTTGGCTTAATAGTGCAATTAGCCAGC
tetur02g07450 comp2825_seq0 TACGACCATCAGACAGAGTGAAACATGAAG
tetur02g07450 comp2825_seq0 AAAGTAGGGATGAACCTCAACCTGATTAAC
tetur02g07450 comp2825_seq0 TAGATGATCACTGACTGTTGATAATCGTGG
tetur02g07450 comp2825_seq0 TAGCCAGCAACCTTTCCAATTGTGCTTTAC
tetur02g07450 comp2825_seq0 TAGGCAGTGATCAGGATGCCTTGGGATTTA
tetur02g07450 comp2825_seq0 TATCGACGTAACTGCTTGACCAATCGGACG
tetur02g07450 comp2825_seq0 TATCTTACGACCATCAGACAGAGTGAAACA
tetur02g07450 comp2825_seq0 TCAATTATCGACGTAACTGCTTGACCAATC
tetur02g07450 comp2825_seq0 TCACTGACTGTTGATAATCGTGGAGCAAGC
tetur02g07450 comp2825_seq0 ACCAAAGTTAACCAAGCTTTCCTTACAGCT
tetur02g07450 comp2825_seq0 TCAGGATCTTTATAGCCCATTGGCCAATGG
tetur02g07450 comp2825_seq0 TCCACGTTTCCAGATAATCAACATCGGATA
tetur02g07450 comp2825_seq0 TCGGCCAACTCATCATTGTTAAAGTAGGGA
tetur02g07450 comp2825_seq0 TCTTACGACCATCAGACAGAGTGAAACATG
tetur02g07450 comp2825_seq0 ACCATCAGACAGAGTGAAACATGAAGACAT
tetur02g07450 comp2825_seq0 TGATAATCGTGGAGCAAGCGGACAGTAGGC
tetur02g07450 comp2825_seq0 TGATCACTGACTGTTGATAATCGTGGAGCA
tetur02g07450 comp2825_seq0 TGCCCAAACCGAAAGCTGGTATCTTACGAC
tetur02g07450 comp2825_seq0 TGCTTGACCAATCGGACGTTCATTAGCGTA
tetur02g07450 comp2825_seq0 TGGTATCTTACGACCATCAGACAGAGTGAA
tetur02g07450 comp2825_seq0 TGTTGATAATCGTGGAGCAAGCGGACAGTA
tetur02g07450 comp2825_seq0 TTACAGCTATCCATTACTTGAGACCGTTCA
tetur02g07450 comp2825_seq0 TTACGACCATCAGACAGAGTGAAACATGAA
tetur02g07450 comp2825_seq0 TTATCGACGTAACTGCTTGACCAATCGGAC
tetur02g08140 comp1885_seq0 TTCACGGTTAGAGACGTTCTCGGTTTCCCG
tetur02g08140 comp1885_seq0 TTCGTGTAGTCGAGTTGCTCGTTCATTACC
tetur02g08140 comp1885_seq0 TTGATCAGCTGCTTCTGTAAGCTTGATTCC
tetur02g08140 comp1885_seq0 TTGGATCTTAGCCTGTAAGTTAGTTGGATC
tetur02g08140 comp1885_seq0 TTGGTCAGGTAACAGAACAACAATTCCCAA
tetur02g08140 comp1885_seq0 TTGTAATTCCAGACATTGGTCAAGCTTTGC
tetur02g08140 comp1885_seq0 TTTCCATGTAAGTTGTGGGAGTGGTAGGGA
tetur02g08140 comp1885_seq0 TTTCGTCAGAAGCATAGTGACCACTTTCCA
tetur02g08140 comp1885_seq0 TTTCGTTGAAGAGCTTGCACACTGATTAGA
tetur02g08140 comp1885_seq0 ACTAGCAAGCTCATCAGAAGAGACTAGGGC
tetur02g08140 comp1885_seq0 ACTCAATTTACCAGCTCGTTTGCGAGCGCT
tetur02g08140 comp1885_seq0 ACTGATTCTTGGCTCATTCGCGGTTAACTC
tetur02g08140 comp1885_seq0 ACTTGGTAGGCTTTACAAGATTCGTGTAGT
tetur02g08140 comp1885_seq0 ACTTGTGCATGTTGCTCCTTATCAAGAATC
tetur02g08140 comp1885_seq0 AGAAGCATAGTGACCACTTTCCAATAGATG
tetur02g08140 comp1885_seq0 AGAGCTCGTATCTCTTCAATTGAGTTGCAC
tetur02g08140 comp1885_seq0 AGAGGTTTCCATGGTTGAACTTCCTAGGTT
tetur02g08140 comp1885_seq0 AGATGCGACAATTGATTGTGGTGTAGTGTT
tetur02g08140 comp1885_seq0 AGCTGCAAGCTCAGTCTCGAAGCGTTTGTG
tetur02g08140 comp1885_seq0 AGGTAACAGAACAACAATTCCCAAAGCCAG
tetur02g08140 comp1885_seq0 AGTTCATCTCTTGCTTGAGCGATTTCCCTC
tetur02g08140 comp1885_seq0 AGTTTGACCAAGGTTGACAAGTTTAGTTGC
tetur02g08140 comp1885_seq0 ATAGATGCGACAATTGATTGTGGTGTAGTG
tetur02g08140 comp1885_seq0 ATCAAGAATCCATTGACCTAATTCAGCGGC
tetur02g08140 comp1885_seq0 ATCAGCTGCTTCTGTAAGCTTGATTCCTTT
tetur02g08140 comp1885_seq0 ATTCGCGGTTAACTCCTGCTTAAATGTTTC
tetur02g08140 comp1885_seq0 ATTCGTGTAGTCGAGTTGCTCGTTCATTAC
tetur02g08140 comp1885_seq0 ATTCTTGGCTCATTCGCGGTTAACTCCTGC
tetur02g08140 comp1885_seq0 ATTTAGTATCGCTCTTCGAGCTTCAGATCT
tetur02g08140 comp1885_seq0 ATTTCGTCAGAAGCATAGTGACCACTTTCC
tetur02g08140 comp1885_seq0 CAAAGTCTTCACGGTTAGAGACGTTCTCGG
tetur02g08140 comp1885_seq0 CAAGTTCATCTCTTGCTTGAGCGATTTCCC
tetur02g08140 comp1885_seq0 CAATTTACCAGCTCGTTTGCGAGCGCTCTC
tetur02g08140 comp1885_seq0 CAATTTCGTCAGAAGCATAGTGACCACTTT
tetur02g08140 comp1885_seq0 CACTTGGTAGGCTTTACAAGATTCGTGTAG
tetur02g08140 comp1885_seq0 CAGAACAACAATTCCCAAAGCCAGACCAAA
tetur02g08140 comp1885_seq0 CAGACATTGGTCAAGCTTTGCTCGCCTTGC
tetur02g08140 comp1885_seq0 CAGGACATAACTTCATCACACTGCCGGTTG
tetur02g08140 comp1885_seq0 CAGGTAACAGAACAACAATTCCCAAAGCCA
tetur02g08140 comp1885_seq0 CAGTTTGACCAAGGTTGACAAGTTTAGTTG
tetur02g08140 comp1885_seq0 CATGTAAGTTGTGGGAGTGGTAGGGATATT
tetur02g08140 comp1885_seq0 CATTCGCGGTTAACTCCTGCTTAAATGTTT
tetur02g08140 comp1885_seq0 CATTTAGTATCGCTCTTCGAGCTTCAGATC
tetur02g08140 comp1885_seq0 CCAAGATAAGATGCTCCTCTAAAGTAGCAC
tetur02g08140 comp1885_seq0 CCACGATTCCTCGTCAGCGATATCTCTGAA
tetur02g08140 comp1885_seq0 CCACTTGGTAGGCTTTACAAGATTCGTGTA
tetur02g08140 comp1885_seq0 CCAGACATTGGTCAAGCTTTGCTCGCCTTG
tetur02g08140 comp1885_seq0 CCATGTAAGTTGTGGGAGTGGTAGGGATAT
tetur02g08140 comp1885_seq0 CGAGCAGTTGCTTTAGAAATCAGTTTATCC
tetur02g08140 comp1885_seq0 CGCCTTGCAAACCAAGCTCTTTCAAGTTCA
tetur02g08140 comp1885_seq0 AAGCTTGATTCCTTTACGCTCAGTTGCTTC
tetur02g08140 comp1885_seq0 CGTGTAGTCGAGTTGCTCGTTCATTACCAA
tetur02g08140 comp1885_seq0 CGTTGAAGAGCTTGCACACTGATTAGATCT
tetur02g08140 comp1885_seq0 CTAGCAAGCTCATCAGAAGAGACTAGGGCT
tetur02g08140 comp1885_seq0 AAGGGCGTGTTTCTTGATCAAATTCTGGAC
tetur02g08140 comp1885_seq0 CTGATTCTTGGCTCATTCGCGGTTAACTCC
tetur02g08140 comp1885_seq0 CTGCAAGCTCAGTCTCGAAGCGTTTGTGTT
tetur02g08140 comp1885_seq0 CTGCTTCTGTAAGCTTGATTCCTTTACGCT
tetur02g08140 comp1885_seq0 CTGTAAGCTTGATTCCTTTACGCTCAGTTG
tetur02g08140 comp1885_seq0 CTTCACGGTTAGAGACGTTCTCGGTTTCCC
tetur02g08140 comp1885_seq0 CTTCTGTAAGCTTGATTCCTTTACGCTCAG
tetur02g08140 comp1885_seq0 CTTGATTCCTTTACGCTCAGTTGCTTCAAC
tetur02g08140 comp1885_seq0 CTTGGTAGGCTTTACAAGATTCGTGTAGTC
tetur02g08140 comp1885_seq0 AAGTTCATCTCTTGCTTGAGCGATTTCCCT
tetur02g08140 comp1885_seq0 CTTGTGCATGTTGCTCCTTATCAAGAATCC
tetur02g08140 comp1885_seq0 CTTTCTCGAGGATCCAAGAAATGGTCTCAT
tetur02g08140 comp1885_seq0 GAAGCATAGTGACCACTTTCCAATAGATGA
tetur02g08140 comp1885_seq0 GACATTGGTCAAGCTTTGCTCGCCTTGCAA
tetur02g08140 comp1885_seq0 GACTTGTGCATGTTGCTCCTTATCAAGAAT
tetur02g08140 comp1885_seq0 GAGCTCGTATCTCTTCAATTGAGTTGCACC
tetur02g08140 comp1885_seq0 GAGCTGCAAGCTCAGTCTCGAAGCGTTTGT
tetur02g08140 comp1885_seq0 GAGGTTTCCATGGTTGAACTTCCTAGGTTT
tetur02g08140 comp1885_seq0 GATAGATGCGACAATTGATTGTGGTGTAGT
tetur02g08140 comp1885_seq0 GATCAGCTGCTTCTGTAAGCTTGATTCCTT
tetur02g08140 comp1885_seq0 GATGCGACAATTGATTGTGGTGTAGTGTTT
tetur02g08140 comp1885_seq0 GATGTAGAGGTTTCCATGGTTGAACTTCCT
tetur02g08140 comp1885_seq0 GATTAGCCCTTGAACACCTGCCATTGTATC
tetur02g08140 comp1885_seq0 GATTCTTGGCTCATTCGCGGTTAACTCCTG
tetur02g08140 comp1885_seq0 GCAACACGTCTTTCAAGAAGAGTTGCTCGT
tetur02g08140 comp1885_seq0 GCAAGTCCAACAGTACTGTGCTCAGTATAT
tetur02g08140 comp1885_seq0 GCCTTGCAAACCAAGCTCTTTCAAGTTCAT
tetur02g08140 comp1885_seq0 GCTCCTCTAAAGTAGCACCTAGTCTTTCAA
tetur02g08140 comp1885_seq0 GCTGCAAGCTCAGTCTCGAAGCGTTTGTGT
tetur02g08140 comp1885_seq0 GCTTCTGTAAGCTTGATTCCTTTACGCTCA
tetur02g08140 comp1885_seq0 GCTTGATTCCTTTACGCTCAGTTGCTTCAA
tetur02g08140 comp1885_seq0 GGACTTGTGCATGTTGCTCCTTATCAAGAA
tetur02g08140 comp1885_seq0 GGATGTAGAGGTTTCCATGGTTGAACTTCC
tetur02g08140 comp1885_seq0 AATTTCGTCAGAAGCATAGTGACCACTTTC
tetur02g08140 comp1885_seq0 GGTAACAGAACAACAATTCCCAAAGCCAGA
tetur02g08140 comp1885_seq0 GGTCAGGTAACAGAACAACAATTCCCAAAG
tetur02g08140 comp1885_seq0 GGTTAGAGACGTTCTCGGTTTCCCGACCAA
tetur02g08140 comp1885_seq0 GTAACAGAACAACAATTCCCAAAGCCAGAC
tetur02g08140 comp1885_seq0 GTAAGCTTGATTCCTTTACGCTCAGTTGCT
tetur02g08140 comp1885_seq0 GTAGAGGTTTCCATGGTTGAACTTCCTAGG
tetur02g08140 comp1885_seq0 GTCAGGTAACAGAACAACAATTCCCAAAGC
tetur02g08140 comp1885_seq0 GTTCATCTCTTGCTTGAGCGATTTCCCTCA
tetur02g08140 comp1885_seq0 GTTGATCAGCTGCTTCTGTAAGCTTGATTC
tetur02g08140 comp1885_seq0 GTTGGAAATCAGACTGTGCTGAAATTAGAG
tetur02g08140 comp1885_seq0 GTTGTAATTCCAGACATTGGTCAAGCTTTG
tetur02g08140 comp1885_seq0 GTTTGACCAAGGTTGACAAGTTTAGTTGCT
tetur02g08140 comp1885_seq0 TAACTTCATCACACTGCCGGTTGAACTGAA
tetur02g08140 comp1885_seq0 TAGAGCTCGTATCTCTTCAATTGAGTTGCA
tetur02g08140 comp1885_seq0 TAGTGACCACTTTCCAATAGATGATGGCCA
tetur02g08140 comp1885_seq0 TCAAAGTCTTCACGGTTAGAGACGTTCTCG
tetur02g08140 comp1885_seq0 TCACGGTTAGAGACGTTCTCGGTTTCCCGA
tetur02g08140 comp1885_seq0 TCAGGTAACAGAACAACAATTCCCAAAGCC
tetur02g08140 comp1885_seq0 TCCAAGATAAGATGCTCCTCTAAAGTAGCA
tetur02g08140 comp1885_seq0 TCCATGTAAGTTGTGGGAGTGGTAGGGATA
tetur02g08140 comp1885_seq0 TCGCCTTGCAAACCAAGCTCTTTCAAGTTC
tetur02g08140 comp1885_seq0 TCGTGTAGTCGAGTTGCTCGTTCATTACCA
tetur02g08140 comp1885_seq0 TCGTTGAAGAGCTTGCACACTGATTAGATC
tetur02g08140 comp1885_seq0 TGCTCCTCTAAAGTAGCACCTAGTCTTTCA
tetur02g08140 comp1885_seq0 TGCTTCTGTAAGCTTGATTCCTTTACGCTC
tetur02g08140 comp1885_seq0 TGGATGTAGAGGTTTCCATGGTTGAACTTC
tetur02g08140 comp1885_seq0 TGGTCAGGTAACAGAACAACAATTCCCAAA
tetur02g08140 comp1885_seq0 TGTAAGCTTGATTCCTTTACGCTCAGTTGC
tetur02g08140 comp1885_seq0 TGTAAGTTGTGGGAGTGGTAGGGATATTAA
tetur02g08140 comp1885_seq0 TGTAGAGGTTTCCATGGTTGAACTTCCTAG
tetur02g08140 comp1885_seq0 TTAGAGCTCGTATCTCTTCAATTGAGTTGC
tetur02g08140 comp1885_seq0 TTAGCCCTTGAACACCTGCCATTGTATCAC
tetur02g08140 comp1885_seq0 TTAGGTAAGTAAACCAAGACCGTGTGACAA
tetur02g08140 comp1885_seq0 TTCAAAGTCTTCACGGTTAGAGACGTTCTC
tetur02g08400 comp832_seq0 TTCCCTAACAACTGCTCAAACCCAACAGGA
tetur02g08400 comp832_seq0 TTCGCCACCACAACAATTCCCTAACAACTG
tetur02g08400 comp832_seq0 TTCGTTACGTGGATTTCGAGGACCATTGTC
tetur02g08400 comp832_seq0 TTGATCCATGTACTTGTCAAGGGTTCACCC
tetur02g08400 comp832_seq0 TTTAGGCGCCTCTCATCACATTAGAAAGGA
tetur02g08400 comp832_seq0 TTTCGAGGACCATTGTCAAATTGATCCATG
tetur02g08400 comp832_seq0 TTTGTTTACTATGGCTTACAGTCAGCCCAA
tetur02g08400 comp832_seq0 ACGTGGATTTCGAGGACCATTGTCAAATTG
tetur02g08400 comp832_seq0 ACTAACCAGCTCTGGTTATGAAGCGGAACT
tetur02g08400 comp832_seq0 ACTATGGCTTACAGTCAGCCCAATGCTGGT
tetur02g08400 comp832_seq0 ACTCATTGTATCCAGATTAACGGATTACCC
tetur02g08400 comp832_seq0 ACTGTGCCCACGATGAACTAACCAGCTCTG
tetur02g08400 comp832_seq0 ACTTTCAAGACGATTGTACAGTCGATTGGC
tetur02g08400 comp832_seq0 AGATTAACGGATTACCCTTTCCTAATCCAC
tetur02g08400 comp832_seq0 AACAACTGCTCAAACCCAACAGGATGCTTT
tetur02g08400 comp832_seq0 AGGCCGAAATCGGAACATTACATCACTTTC
tetur02g08400 comp832_seq0 AGGTATGATCCAATCAGAAGGGTGACATTG
tetur02g08400 comp832_seq0 AGTCAGCCCAATGCTGGTGAACATAACTGT
tetur02g08400 comp832_seq0 ATAACTGTGCCCACGATGAACTAACCAGCT
tetur02g08400 comp832_seq0 ATCCAATCAGAAGGGTGACATTGGAGAAGG
tetur02g08400 comp832_seq0 ATGAACTAACCAGCTCTGGTTATGAAGCGG
tetur02g08400 comp832_seq0 ATTCCCTAACAACTGCTCAAACCCAACAGG
tetur02g08400 comp832_seq0 ATTGATCCATGTACTTGTCAAGGGTTCACC
tetur02g08400 comp832_seq0 CAAATTGATCCATGTACTTGTCAAGGGTTC
tetur02g08400 comp832_seq0 CAACAATTCCCTAACAACTGCTCAAACCCA
tetur02g08400 comp832_seq0 CAATCAGAAGGGTGACATTGGAGAAGGAAA
tetur02g08400 comp832_seq0 CAATTCCCTAACAACTGCTCAAACCCAACA
tetur02g08400 comp832_seq0 CACAACAATTCCCTAACAACTGCTCAAACC
tetur02g08400 comp832_seq0 CACCACAACAATTCCCTAACAACTGCTCAA
tetur02g08400 comp832_seq0 AACTAACCAGCTCTGGTTATGAAGCGGAAC
tetur02g08400 comp832_seq0 CACTTTCAAGACGATTGTACAGTCGATTGG
tetur02g08400 comp832_seq0 CAGATTAACGGATTACCCTTTCCTAATCCA
tetur02g08400 comp832_seq0 CAGTCAGCCCAATGCTGGTGAACATAACTG
tetur02g08400 comp832_seq0 CATAACTGTGCCCACGATGAACTAACCAGC
tetur02g08400 comp832_seq0 AACTGTGCCCACGATGAACTAACCAGCTCT
tetur02g08400 comp832_seq0 CATCACTTTCAAGACGATTGTACAGTCGAT
tetur02g08400 comp832_seq0 AACTTACGTTCGCCACCACAACAATTCCCT
tetur02g08400 comp832_seq0 CATTTCGGGCCACCTGAAAGTGCTAAATGT
tetur02g08400 comp832_seq0 CCAACAATTAACATCACTCCTTTCCCTTTC
tetur02g08400 comp832_seq0 CCAATCAGAAGGGTGACATTGGAGAAGGAA
tetur02g08400 comp832_seq0 CCACAACAATTCCCTAACAACTGCTCAAAC
tetur02g08400 comp832_seq0 CCACCACAACAATTCCCTAACAACTGCTCA
tetur02g08400 comp832_seq0 AAGACCCATTTCGGGCCACCTGAAAGTGCT
tetur02g08400 comp832_seq0 CCAGATTAACGGATTACCCTTTCCTAATCC
tetur02g08400 comp832_seq0 CCGAAATCGGAACATTACATCACTTTCAAG
tetur02g08400 comp832_seq0 CCTCTCATCACATTAGAAAGGAAATGAGGA
tetur02g08400 comp832_seq0 CGAGGAACCGTTCGTTACGTGGATTTCGAG
tetur02g08400 comp832_seq0 CGAGGACCATTGTCAAATTGATCCATGTAC
tetur02g08400 comp832_seq0 CGATTGTACAGTCGATTGGCCAATTTAAAG
tetur02g08400 comp832_seq0 CGCCACCACAACAATTCCCTAACAACTGCT
tetur02g08400 comp832_seq0 CGCCTCTCATCACATTAGAAAGGAAATGAG
tetur02g08400 comp832_seq0 CGGAACATTACATCACTTTCAAGACGATTG
tetur02g08400 comp832_seq0 CGTGGATTTCGAGGACCATTGTCAAATTGA
tetur02g08400 comp832_seq0 CGTTACGTGGATTTCGAGGACCATTGTCAA
tetur02g08400 comp832_seq0 CGTTCGCCACCACAACAATTCCCTAACAAC
tetur02g08400 comp832_seq0 CGTTCGTTACGTGGATTTCGAGGACCATTG
tetur02g08400 comp832_seq0 CTAACAACTGCTCAAACCCAACAGGATGCT
tetur02g08400 comp832_seq0 CTAACCAGCTCTGGTTATGAAGCGGAACTT
tetur02g08400 comp832_seq0 CTAATCAAAGGTCAAGCATGCTCAATTGTC
tetur02g08400 comp832_seq0 CTATGGCTTACAGTCAGCCCAATGCTGGTG
tetur02g08400 comp832_seq0 CTCATTGTATCCAGATTAACGGATTACCCT
tetur02g08400 comp832_seq0 CTCGAGGCCGAAATCGGAACATTACATCAC
tetur02g08400 comp832_seq0 AAGGTATGATCCAATCAGAAGGGTGACATT
tetur02g08400 comp832_seq0 CTGGTGAACATAACTGTGCCCACGATGAAC
tetur02g08400 comp832_seq0 CTTACAGTCAGCCCAATGCTGGTGAACATA
tetur02g08400 comp832_seq0 CTTACGTTCGCCACCACAACAATTCCCTAA
tetur02g08400 comp832_seq0 CTTTAGGCGCCTCTCATCACATTAGAAAGG
tetur02g08400 comp832_seq0 CTTTCAAGACGATTGTACAGTCGATTGGCC
tetur02g08400 comp832_seq0 GAACATAACTGTGCCCACGATGAACTAACC
tetur02g08400 comp832_seq0 GAACCAACAATTAACATCACTCCTTTCCCT
tetur02g08400 comp832_seq0 GAACCGTTCGTTACGTGGATTTCGAGGACC
tetur02g08400 comp832_seq0 GAACTAACCAGCTCTGGTTATGAAGCGGAA
tetur02g08400 comp832_seq0 GACGATTGTACAGTCGATTGGCCAATTTAA
tetur02g08400 comp832_seq0 GAGGAACCGTTCGTTACGTGGATTTCGAGG
tetur02g08400 comp832_seq0 GAGGACCATTGTCAAATTGATCCATGTACT
tetur02g08400 comp832_seq0 GATCCAATCAGAAGGGTGACATTGGAGAAG
tetur02g08400 comp832_seq0 GATTAACGGATTACCCTTTCCTAATCCACA
tetur02g08400 comp832_seq0 GATTTCGAGGACCATTGTCAAATTGATCCA
tetur02g08400 comp832_seq0 GCCACCACAACAATTCCCTAACAACTGCTC
tetur02g08400 comp832_seq0 GCCTCTCATCACATTAGAAAGGAAATGAGG
tetur02g08400 comp832_seq0 AATTACTCGAGGCCGAAATCGGAACATTAC
tetur02g08400 comp832_seq0 GCTGGTGAACATAACTGTGCCCACGATGAA
tetur02g08400 comp832_seq0 GCTTACAGTCAGCCCAATGCTGGTGAACAT
tetur02g08400 comp832_seq0 GCTTTAGGCGCCTCTCATCACATTAGAAAG
tetur02g08400 comp832_seq0 AATTCCCTAACAACTGCTCAAACCCAACAG
tetur02g08400 comp832_seq0 GGAACCGTTCGTTACGTGGATTTCGAGGAC
tetur02g08400 comp832_seq0 AATTGATCCATGTACTTGTCAAGGGTTCAC
tetur02g08400 comp832_seq0 GGACCATTGTCAAATTGATCCATGTACTTG
tetur02g08400 comp832_seq0 GGATTTCGAGGACCATTGTCAAATTGATCC
tetur02g08400 comp832_seq0 GGCTTACAGTCAGCCCAATGCTGGTGAACA
tetur02g08400 comp832_seq0 GGTATGATCCAATCAGAAGGGTGACATTGG
tetur02g08400 comp832_seq0 ACAACAATTCCCTAACAACTGCTCAAACCC
tetur02g08400 comp832_seq0 GGTGAACATAACTGTGCCCACGATGAACTA
tetur02g08400 comp832_seq0 GGTGTGGATCAAATTTAATTACTCGAGGCC
tetur02g08400 comp832_seq0 GTATCCAGATTAACGGATTACCCTTTCCTA
tetur02g08400 comp832_seq0 GTATGATCCAATCAGAAGGGTGACATTGGA
tetur02g08400 comp832_seq0 GTCAAATTGATCCATGTACTTGTCAAGGGT
tetur02g08400 comp832_seq0 GTCAGCCCAATGCTGGTGAACATAACTGTG
tetur02g08400 comp832_seq0 ACAATTCCCTAACAACTGCTCAAACCCAAC
tetur02g08400 comp832_seq0 GTGAACATAACTGTGCCCACGATGAACTAA
tetur02g08400 comp832_seq0 GTGCCCACGATGAACTAACCAGCTCTGGTT
tetur02g08400 comp832_seq0 AAAGGTATGATCCAATCAGAAGGGTGACAT
tetur02g08400 comp832_seq0 GTGTGGATCAAATTTAATTACTCGAGGCCG
tetur02g08400 comp832_seq0 GTTACGTGGATTTCGAGGACCATTGTCAAA
tetur02g08400 comp832_seq0 GTTCGCCACCACAACAATTCCCTAACAACT
tetur02g08400 comp832_seq0 GTTCGTTACGTGGATTTCGAGGACCATTGT
tetur02g08400 comp832_seq0 GTTTACTATGGCTTACAGTCAGCCCAATGC
tetur02g08400 comp832_seq0 ACAGTCAGCCCAATGCTGGTGAACATAACT
tetur02g08400 comp832_seq0 TAACTGTGCCCACGATGAACTAACCAGCTC
tetur02g08400 comp832_seq0 ACATAACTGTGCCCACGATGAACTAACCAG
tetur02g08400 comp832_seq0 TACAGTCAGCCCAATGCTGGTGAACATAAC
tetur02g08400 comp832_seq0 TACATCACTTTCAAGACGATTGTACAGTCG
tetur02g08400 comp832_seq0 TACGTTCGCCACCACAACAATTCCCTAACA
tetur02g08400 comp832_seq0 TACTATGGCTTACAGTCAGCCCAATGCTGG
tetur02g08400 comp832_seq0 TACTCGAGGCCGAAATCGGAACATTACATC
tetur02g08400 comp832_seq0 TATGATCCAATCAGAAGGGTGACATTGGAG
tetur02g08400 comp832_seq0 TCACTTTCAAGACGATTGTACAGTCGATTG
tetur02g08400 comp832_seq0 TCCAATCAGAAGGGTGACATTGGAGAAGGA
tetur02g08400 comp832_seq0 TCCAGATTAACGGATTACCCTTTCCTAATC
tetur02g08400 comp832_seq0 TCGCCACCACAACAATTCCCTAACAACTGC
tetur02g08400 comp832_seq0 TCGGGCCACCTGAAAGTGCTAAATGTAAAG
tetur02g08400 comp832_seq0 TCGGTGTGGATCAAATTTAATTACTCGAGG
tetur02g08400 comp832_seq0 TCGTTACGTGGATTTCGAGGACCATTGTCA
tetur02g08400 comp832_seq0 TGAACATAACTGTGCCCACGATGAACTAAC
tetur02g08400 comp832_seq0 TGAACTAACCAGCTCTGGTTATGAAGCGGA
tetur02g08400 comp832_seq0 TGATCCAATCAGAAGGGTGACATTGGAGAA
tetur02g08400 comp832_seq0 TGCCCACGATGAACTAACCAGCTCTGGTTA
tetur02g08400 comp832_seq0 TGTCAAATTGATCCATGTACTTGTCAAGGG
tetur02g08400 comp832_seq0 ACCGTTCGTTACGTGGATTTCGAGGACCAT
tetur02g08400 comp832_seq0 TGTTTACTATGGCTTACAGTCAGCCCAATG
tetur02g08400 comp832_seq0 TTACTATGGCTTACAGTCAGCCCAATGCTG
tetur02g08400 comp832_seq0 TTAGGCGCCTCTCATCACATTAGAAAGGAA
tetur02g08560 comp5118_seq0 TTCCGCAGGCCTCTATTGTTGATAGTCCAA
tetur02g08560 comp5118_seq0 TTTCCGCAGGCCTCTATTGTTGATAGTCCA
tetur02g08560 comp5118_seq0 ACGTCGAGATGAAGGTAATCAGCACCAAAT
tetur02g08560 comp5118_seq0 ACTGGTACCGGGTTTAATTCCAATACCAAC
tetur02g08560 comp5118_seq0 AGGAACGAACTGCCCATCCATTACGTCGAG
tetur02g08560 comp5118_seq0 AGGCCTCTATTGTTGATAGTCCAACTCCTC
tetur02g08560 comp5118_seq0 AGGGAGGATACTTTCAACACTGGTACCGGG
tetur02g08560 comp5118_seq0 ATCAACTAGGGATGCGTAAGGGAGGATACT
tetur02g08560 comp5118_seq0 ATTCATCAGAAAGTGAGGCAAGGTTTGAGT
tetur02g08560 comp5118_seq0 AACGAACTGCCCATCCATTACGTCGAGATG
tetur02g08560 comp5118_seq0 CAGGCCTCTATTGTTGATAGTCCAACTCCT
tetur02g08560 comp5118_seq0 CATATCAACTAGGGATGCGTAAGGGAGGAT
tetur02g08560 comp5118_seq0 CATCGAATGTTGCCTCAAGATGAAAGGTAT
tetur02g08560 comp5118_seq0 CCGCAGGCCTCTATTGTTGATAGTCCAACT
tetur02g08560 comp5118_seq0 CCTCCATCAACCTCCAAATTAAGTCGAGGA
tetur02g08560 comp5118_seq0 CCTCTATTGTTGATAGTCCAACTCCTCCAT
tetur02g08560 comp5118_seq0 CGCAGGCCTCTATTGTTGATAGTCCAACTC
tetur02g08560 comp5118_seq0 CGTCGAGATGAAGGTAATCAGCACCAAATT
tetur02g08560 comp5118_seq0 CTATTGTTGATAGTCCAACTCCTCCATCAA
tetur02g08560 comp5118_seq0 AAGGGAGGATACTTTCAACACTGGTACCGG
tetur02g08560 comp5118_seq0 CTCCATCAACCTCCAAATTAAGTCGAGGAA
tetur02g08560 comp5118_seq0 CTGGGTCTGAAGAGTTAATTACTGCTGTTC
tetur02g08560 comp5118_seq0 CTGGTACCGGGTTTAATTCCAATACCAACC
tetur02g08560 comp5118_seq0 GAACGAACTGCCCATCCATTACGTCGAGAT
tetur02g08560 comp5118_seq0 GATACTTTCAACACTGGTACCGGGTTTAAT
tetur02g08560 comp5118_seq0 GCAGGCCTCTATTGTTGATAGTCCAACTCC
tetur02g08560 comp5118_seq0 GCCTCTATTGTTGATAGTCCAACTCCTCCA
tetur02g08560 comp5118_seq0 GGAACGAACTGCCCATCCATTACGTCGAGA
tetur02g08560 comp5118_seq0 GGAGGATACTTTCAACACTGGTACCGGGTT
tetur02g08560 comp5118_seq0 GGATACTTTCAACACTGGTACCGGGTTTAA
tetur02g08560 comp5118_seq0 GGCCTCTATTGTTGATAGTCCAACTCCTCC
tetur02g08560 comp5118_seq0 GGGAGGATACTTTCAACACTGGTACCGGGT
tetur02g08560 comp5118_seq0 GGTACCGGGTTTAATTCCAATACCAACCTT
tetur02g08560 comp5118_seq0 GGTCTGAAGAGTTAATTACTGCTGTTCCGG
tetur02g08560 comp5118_seq0 GTCTGAAGAGTTAATTACTGCTGTTCCGGA
tetur02g08560 comp5118_seq0 TACGTCGAGATGAAGGTAATCAGCACCAAA
tetur02g08560 comp5118_seq0 TAGGAACGAACTGCCCATCCATTACGTCGA
tetur02g08560 comp5118_seq0 TATCAACTAGGGATGCGTAAGGGAGGATAC
tetur02g08560 comp5118_seq0 TCCGCAGGCCTCTATTGTTGATAGTCCAAC
tetur02g08560 comp5118_seq0 TCCTCCATCAACCTCCAAATTAAGTCGAGG
tetur02g08560 comp5118_seq0 TGATGGTCCGATCAATGGCTTAGGAGCATC
tetur02g08560 comp5118_seq0 TGGGTCTGAAGAGTTAATTACTGCTGTTCC
tetur02g08900 comp5450_seq0 TTCGTTTAGCACCTCGACGGATCATAATGA
tetur02g08900 comp5450_seq0 TTGGAAAGAGACAGCTGATACAAAGAGTCA
tetur02g08900 comp5450_seq0 TTTAGCACCTCGACGGATCATAATGAACAC
tetur02g08900 comp5450_seq0 TTTCGTTTAGCACCTCGACGGATCATAATG
tetur02g08900 comp5450_seq0 TTTGGAAAGAGACAGCTGATACAAAGAGTC
tetur02g08900 comp5450_seq0 TTTGGGTAGTCGGCGGCTTTCGTTTAGCAC
tetur02g08900 comp5450_seq0 TTTGGTCGCTGCAGGTATATCGTCTTTCTC
tetur02g08900 comp5450_seq0 AGTCGGCGGTAAATAGTTTGGCTTATTGGG
tetur02g08900 comp5450_seq0 AGTGTTACGTTCTTATACAAAGAGGCTGCT
tetur02g08900 comp5450_seq0 ATCAAAGGTTTCTCTTTATAAGTCGGCGGT
tetur02g08900 comp5450_seq0 ATCCTCAAATGCTGTTCCCACTTGTTTGCC
tetur02g08900 comp5450_seq0 CAAAGGTTTCTCTTTATAAGTCGGCGGTAA
tetur02g08900 comp5450_seq0 CAAGGTCAGAAAGCGTTTGTCGAGTAGCCG
tetur02g08900 comp5450_seq0 CAGACTTAGGTTTACGGTTTCCAGGACCAG
tetur02g08900 comp5450_seq0 CCTCAAATGCTGTTCCCACTTGTTTGCCAT
tetur02g08900 comp5450_seq0 CGATTGCTTGATATTCAATCTCTTTCGCTG
tetur02g08900 comp5450_seq0 CGTTCTTATACAAAGAGGCTGCTGGATAAT
tetur02g08900 comp5450_seq0 CGTTTAGCACCTCGACGGATCATAATGAAC
tetur02g08900 comp5450_seq0 CTCTTTATAAGTCGGCGGTAAATAGTTTGG
tetur02g08900 comp5450_seq0 AAGGTTTGGAAAGAGACAGCTGATACAAAG
tetur02g08900 comp5450_seq0 AAGTCGGCGGTAAATAGTTTGGCTTATTGG
tetur02g08900 comp5450_seq0 CTTTATAAGTCGGCGGTAAATAGTTTGGCT
tetur02g08900 comp5450_seq0 CTTTCGTTTAGCACCTCGACGGATCATAAT
tetur02g08900 comp5450_seq0 GAATCTGGATCATCATCTTTAGGTAACACG
tetur02g08900 comp5450_seq0 GATCAAAGGTTTCTCTTTATAAGTCGGCGG
tetur02g08900 comp5450_seq0 GATTGCTTGATATTCAATCTCTTTCGCTGG
tetur02g08900 comp5450_seq0 GCTTGATATTCAATCTCTTTCGCTGGATGG
tetur02g08900 comp5450_seq0 GGTTTGGAAAGAGACAGCTGATACAAAGAG
tetur02g08900 comp5450_seq0 ACAAGGTCAGAAAGCGTTTGTCGAGTAGCC
tetur02g08900 comp5450_seq0 GTCGGCGGTAAATAGTTTGGCTTATTGGGT
tetur02g08900 comp5450_seq0 GTGTTACGTTCTTATACAAAGAGGCTGCTG
tetur02g08900 comp5450_seq0 GTTTAGCACCTCGACGGATCATAATGAACA
tetur02g08900 comp5450_seq0 GTTTGGAAAGAGACAGCTGATACAAAGAGT
tetur02g08900 comp5450_seq0 TAAGTCGGCGGTAAATAGTTTGGCTTATTG
tetur02g08900 comp5450_seq0 TCAAAGGTTTCTCTTTATAAGTCGGCGGTA
tetur02g08900 comp5450_seq0 TCCTCAAATGCTGTTCCCACTTGTTTGCCA
tetur02g08900 comp5450_seq0 TCGGCGGTAAATAGTTTGGCTTATTGGGTG
tetur02g08900 comp5450_seq0 TCGTTTAGCACCTCGACGGATCATAATGAA
tetur02g08900 comp5450_seq0 TCTTTATAAGTCGGCGGTAAATAGTTTGGC
tetur02g08900 comp5450_seq0 TGATCAAAGGTTTCTCTTTATAAGTCGGCG
tetur02g08900 comp5450_seq0 TGGAAAGAGACAGCTGATACAAAGAGTCAA
tetur02g09580 comp3678_seq0 TTGAGGCTGTTAGGAACAGCTTTCACCGGA
tetur02g09580 comp3678_seq0 TTGATCTGTTCGCCTTGCTATGGGTTCAAC
tetur02g09580 comp3678_seq0 AGACCACCTCACTTGACCAATAACACAACT
tetur02g09580 comp3678_seq0 AGCATTGAGGCTGTTAGGAACAGCTTTCAC
tetur02g09580 comp3678_seq0 AGCTTTCACCGGAGCGAAGGTTAATTCAGC
tetur02g09580 comp3678_seq0 AGCTTTGTTAGTTTCCGCGAGTTTATGCAG
tetur02g09580 comp3678_seq0 AGGCCAAACAGACCACCTCACTTGACCAAT
tetur02g09580 comp3678_seq0 AGTGTGAAGCATTGAGGCTGTTAGGAACAG
tetur02g09580 comp3678_seq0 AACAGCTTTCACCGGAGCGAAGGTTAATTC
tetur02g09580 comp3678_seq0 ATATCTGAGGCCAAACAGACCACCTCACTT
tetur02g09580 comp3678_seq0 ATATGAACTCTCGAACCAAGGCTGGAAGAT
tetur02g09580 comp3678_seq0 ATCTTGATCTGTTCGCCTTGCTATGGGTTC
tetur02g09580 comp3678_seq0 ATGGTACAGGATGATCATAGGCTGCCTCAT
tetur02g09580 comp3678_seq0 CAAACAGACCACCTCACTTGACCAATAACA
tetur02g09580 comp3678_seq0 CAAATCTTGATCTGTTCGCCTTGCTATGGG
tetur02g09580 comp3678_seq0 CAGACCACCTCACTTGACCAATAACACAAC
tetur02g09580 comp3678_seq0 AACTCTCGAACCAAGGCTGGAAGATGAATT
tetur02g09580 comp3678_seq0 CAGCTTTCACCGGAGCGAAGGTTAATTCAG
tetur02g09580 comp3678_seq0 CATAGGCTGCCTCATTGATCCACTTCATTC
tetur02g09580 comp3678_seq0 CATGGTACAGGATGATCATAGGCTGCCTCA
tetur02g09580 comp3678_seq0 CATTGAGGCTGTTAGGAACAGCTTTCACCG
tetur02g09580 comp3678_seq0 CCAAACAGACCACCTCACTTGACCAATAAC
tetur02g09580 comp3678_seq0 CCATGGTACAGGATGATCATAGGCTGCCTC
tetur02g09580 comp3678_seq0 CTCCATGGTACAGGATGATCATAGGCTGCC
tetur02g09580 comp3678_seq0 CTCTCCATGGTACAGGATGATCATAGGCTG
tetur02g09580 comp3678_seq0 CTGTTAGGAACAGCTTTCACCGGAGCGAAG
tetur02g09580 comp3678_seq0 CTGTTCGCCTTGCTATGGGTTCAACATATA
tetur02g09580 comp3678_seq0 CTTGATCTGTTCGCCTTGCTATGGGTTCAA
tetur02g09580 comp3678_seq0 CTTTCACCGGAGCGAAGGTTAATTCAGCAA
tetur02g09580 comp3678_seq0 GAACAGCTTTCACCGGAGCGAAGGTTAATT
tetur02g09580 comp3678_seq0 GAACTCTCGAACCAAGGCTGGAAGATGAAT
tetur02g09580 comp3678_seq0 GAAGCATTGAGGCTGTTAGGAACAGCTTTC
tetur02g09580 comp3678_seq0 GACCACCTCACTTGACCAATAACACAACTT
tetur02g09580 comp3678_seq0 GAGGCCAAACAGACCACCTCACTTGACCAA
tetur02g09580 comp3678_seq0 GATCTGTTCGCCTTGCTATGGGTTCAACAT
tetur02g09580 comp3678_seq0 AATCTTGATCTGTTCGCCTTGCTATGGGTT
tetur02g09580 comp3678_seq0 GCATTGAGGCTGTTAGGAACAGCTTTCACC
tetur02g09580 comp3678_seq0 GCTGTTAGGAACAGCTTTCACCGGAGCGAA
tetur02g09580 comp3678_seq0 GCTTTGTTAGTTTCCGCGAGTTTATGCAGA
tetur02g09580 comp3678_seq0 GGAACAGCTTTCACCGGAGCGAAGGTTAAT
tetur02g09580 comp3678_seq0 ACAAATCTTGATCTGTTCGCCTTGCTATGG
tetur02g09580 comp3678_seq0 GGTACAGGATGATCATAGGCTGCCTCATTG
tetur02g09580 comp3678_seq0 GTACAGGATGATCATAGGCTGCCTCATTGA
tetur02g09580 comp3678_seq0 GTGAAGCATTGAGGCTGTTAGGAACAGCTT
tetur02g09580 comp3678_seq0 GTGTGAAGCATTGAGGCTGTTAGGAACAGC
tetur02g09580 comp3678_seq0 AAACAGACCACCTCACTTGACCAATAACAC
tetur02g09580 comp3678_seq0 TAGGAACAGCTTTCACCGGAGCGAAGGTTA
tetur02g09580 comp3678_seq0 TATCTGAGGCCAAACAGACCACCTCACTTG
tetur02g09580 comp3678_seq0 TATGAACTCTCGAACCAAGGCTGGAAGATG
tetur02g09580 comp3678_seq0 AAAGTGTGAAGCATTGAGGCTGTTAGGAAC
tetur02g09580 comp3678_seq0 TCTCCATGGTACAGGATGATCATAGGCTGC
tetur02g09580 comp3678_seq0 TCTGAGGCCAAACAGACCACCTCACTTGAC
tetur02g09580 comp3678_seq0 TCTTGATCTGTTCGCCTTGCTATGGGTTCA
tetur02g09580 comp3678_seq0 TGAACTCTCGAACCAAGGCTGGAAGATGAA
tetur02g09580 comp3678_seq0 TGAGGCCAAACAGACCACCTCACTTGACCA
tetur02g09580 comp3678_seq0 TGAGGCTGTTAGGAACAGCTTTCACCGGAG
tetur02g09580 comp3678_seq0 TGATCTGTTCGCCTTGCTATGGGTTCAACA
tetur02g09590 comp1657_seq0 TTCTGGTTGTGGGTTGACTTTCAAGATGAA
tetur02g09590 comp1657_seq0 TTGGTAAACAAAGACCAAAGGAAAGCCAAG
tetur02g09590 comp1657_seq0 TTTCTGGTTGTGGGTTGACTTTCAAGATGA
tetur02g09590 comp1657_seq0 AGAGCCCAAACACGATACAGTTAACTAGTG
tetur02g09590 comp1657_seq0 AGCATTAATTGAGCTCCACACGGACTATCC
tetur02g09590 comp1657_seq0 AGCCAAGGAAGAGCCCAAACACGATACAGT
tetur02g09590 comp1657_seq0 AGCCCAAACACGATACAGTTAACTAGTGAT
tetur02g09590 comp1657_seq0 AGGAAAGCCAAGGAAGAGCCCAAACACGAT
tetur02g09590 comp1657_seq0 AGGAAGAGCCCAAACACGATACAGTTAACT
tetur02g09590 comp1657_seq0 ATTAATTGAGCTCCACACGGACTATCCTTC
tetur02g09590 comp1657_seq0 CAAAGACCAAAGGAAAGCCAAGGAAGAGCC
tetur02g09590 comp1657_seq0 CAAAGGAAAGCCAAGGAAGAGCCCAAACAC
tetur02g09590 comp1657_seq0 CAAGGAAGAGCCCAAACACGATACAGTTAA
tetur02g09590 comp1657_seq0 CATTAATTGAGCTCCACACGGACTATCCTT
tetur02g09590 comp1657_seq0 CCAAAGGAAAGCCAAGGAAGAGCCCAAACA
tetur02g09590 comp1657_seq0 CCAAGGAAGAGCCCAAACACGATACAGTTA
tetur02g09590 comp1657_seq0 AAGCCAAGGAAGAGCCCAAACACGATACAG
tetur02g09590 comp1657_seq0 AAGGAAGAGCCCAAACACGATACAGTTAAC
tetur02g09590 comp1657_seq0 CTCCACACGGACTATCCTTCAAGATATTAC
tetur02g09590 comp1657_seq0 CTTGACTGGCAACAGCTTTGAGAACCGACT
tetur02g09590 comp1657_seq0 GAAAGCCAAGGAAGAGCCCAAACACGATAC
tetur02g09590 comp1657_seq0 GAAGAGCCCAAACACGATACAGTTAACTAG
tetur02g09590 comp1657_seq0 GACCAAAGGAAAGCCAAGGAAGAGCCCAAA
tetur02g09590 comp1657_seq0 GAGCCCAAACACGATACAGTTAACTAGTGA
tetur02g09590 comp1657_seq0 GCATTAATTGAGCTCCACACGGACTATCCT
tetur02g09590 comp1657_seq0 GGAAAGCCAAGGAAGAGCCCAAACACGATA
tetur02g09590 comp1657_seq0 GGAAGAGCCCAAACACGATACAGTTAACTA
tetur02g09590 comp1657_seq0 AATTGAGCTCCACACGGACTATCCTTCAAG
tetur02g09590 comp1657_seq0 AAAGGAAAGCCAAGGAAGAGCCCAAACACG
tetur02g09590 comp1657_seq0 GGAGTAAATTAACCAAGTCCATGTTCCTCA
tetur02g09590 comp1657_seq0 ACAAAGACCAAAGGAAAGCCAAGGAAGAGC
tetur02g09590 comp1657_seq0 GGTAAACAAAGACCAAAGGAAAGCCAAGGA
tetur02g09590 comp1657_seq0 GTAAACAAAGACCAAAGGAAAGCCAAGGAA
tetur02g09590 comp1657_seq0 GTAGCATTAATTGAGCTCCACACGGACTAT
tetur02g09590 comp1657_seq0 TAATTGAGCTCCACACGGACTATCCTTCAA
tetur02g09590 comp1657_seq0 TAGCATTAATTGAGCTCCACACGGACTATC
tetur02g09590 comp1657_seq0 ACCAAAGGAAAGCCAAGGAAGAGCCCAAAC
tetur02g09590 comp1657_seq0 TCTTGACTGGCAACAGCTTTGAGAACCGAC
tetur02g09590 comp1657_seq0 TGAGCTCCACACGGACTATCCTTCAAGATA
tetur02g09590 comp1657_seq0 TGGAGTAAATTAACCAAGTCCATGTTCCTC
tetur02g09590 comp1657_seq0 TGGTAAACAAAGACCAAAGGAAAGCCAAGG
tetur02g09590 comp1657_seq0 TTAATTGAGCTCCACACGGACTATCCTTCA
tetur02g10550 comp937_seq1 TTCATCAAGTCGCACACTTGCAGATAAGAG
tetur02g10550 comp937_seq1 TTCATCTCAAGGTGTGGAAATTTCTTCTGC
tetur02g10550 comp937_seq1 TTCCACTACTACTACCACTGGTAAATCGGA
tetur02g10550 comp937_seq1 ACCTTCAACAAGGGCTCCTCTTTCATCAAG
tetur02g10550 comp937_seq1 TTCGTCTCGTCCTGGTGCTACATCCTCAAC
tetur02g10550 comp937_seq1 TTCGTCTTCGTCTCGTCCTGGTGCTACATC
tetur02g10550 comp937_seq1 TTCGTTAACTAACTCTTCGTCTTCGTCTCG
tetur02g10550 comp937_seq1 TTCTAGAGTTTCATCTTCTTTAGCCTCCAG
tetur02g10550 comp937_seq1 ACCTTTGACTCGAACTTCAACTACCACAAC
tetur02g10550 comp937_seq1 TTGCAGGTGTTGGTACTGTTGCCGCAATAG
tetur02g10550 comp937_seq1 TTTCATCAAGTCGCACACTTGCAGATAAGA
tetur02g10550 comp937_seq1 ACTAACTCTTCGTCTTCGTCTCGTCCTGGT
tetur02g10550 comp937_seq1 ACTACTACAACCTCTCGAACGGCAACAAAC
tetur02g10550 comp937_seq1 ACTACTACCACTGGTAAATCGGATGTAGGG
tetur02g10550 comp937_seq1 AGCCTCCAGGACAACAACCTCAAGAGGAAC
tetur02g10550 comp937_seq1 AACAAGGGCTCCTCTTTCATCAAGTCGCAC
tetur02g10550 comp937_seq1 AGGGCTCCTCTTTCATCAAGTCGCACACTT
tetur02g10550 comp937_seq1 AGGTGTGGAAATTTCTTCTGCTACTGCTAC
tetur02g10550 comp937_seq1 AGGTGTTGGTACTGTTGCCGCAATAGTATC
tetur02g10550 comp937_seq1 AGTGCAACAATTGTAACAACCGAGAATCTG
tetur02g10550 comp937_seq1 AGTGCAACATCAACTTCCCGATTAACTTCT
tetur02g10550 comp937_seq1 AGTGGAATTACTGGTGATGGAGTTACCACC
tetur02g10550 comp937_seq1 AGTTCATCATCACCTTCAACAAGGGCTCCT
tetur02g10550 comp937_seq1 AGTTCATCGACAAGTGGAACAGTTAAAGCC
tetur02g10550 comp937_seq1 AGTTGCAGGTGTTGGTACTGTTGCCGCAAT
tetur02g10550 comp937_seq1 ATCAAGTGGAATTACTGGTGATGGAGTTAC
tetur02g10550 comp937_seq1 ATCACCTTCAACAAGGGCTCCTCTTTCATC
tetur02g10550 comp937_seq1 ATCATCACCTTCAACAAGGGCTCCTCTTTC
tetur02g10550 comp937_seq1 AACATTAACAAGTCGATCATCAGCGGCCAC
tetur02g10550 comp937_seq1 ATCTCAAGGTGTGGAAATTTCTTCTGCTAC
tetur02g10550 comp937_seq1 ATTAACAAGTCGATCATCAGCGGCCACATC
tetur02g10550 comp937_seq1 ATTACTGGTGATGGAGTTACCACCAGCACC
tetur02g10550 comp937_seq1 CAACAACCTCAAGAGGAACATCTTCTTCAA
tetur02g10550 comp937_seq1 CAACAAGGGCTCCTCTTTCATCAAGTCGCA
tetur02g10550 comp937_seq1 AACCTCTCGAACGGCAACAAACACAACAAG
tetur02g10550 comp937_seq1 CAACATTAACAAGTCGATCATCAGCGGCCA
tetur02g10550 comp937_seq1 CAACCTCTCGAACGGCAACAAACACAACAA
tetur02g10550 comp937_seq1 CAACTAGTTCTGCATTATCATCCAGGCGAC
tetur02g10550 comp937_seq1 AAACCTTTGGCTTCAAGTGCAACATCAACT
tetur02g10550 comp937_seq1 CAAGGGCTCCTCTTTCATCAAGTCGCACAC
tetur02g10550 comp937_seq1 CAAGGTGTGGAAATTTCTTCTGCTACTGCT
tetur02g10550 comp937_seq1 CAAGTCGCACACTTGCAGATAAGAGCAAAT
tetur02g10550 comp937_seq1 CAAGTGCAACATCAACTTCCCGATTAACTT
tetur02g10550 comp937_seq1 CAAGTGGAATTACTGGTGATGGAGTTACCA
tetur02g10550 comp937_seq1 CACAACTAGTTCTGCATTATCATCCAGGCG
tetur02g10550 comp937_seq1 CACCAGTTCATCGACAAGTGGAACAGTTAA
tetur02g10550 comp937_seq1 CACCTTCAACAAGGGCTCCTCTTTCATCAA
tetur02g10550 comp937_seq1 CACGTCCATCAACCACATCTTCCAGTTCAT
tetur02g10550 comp937_seq1 AACTAACTCTTCGTCTTCGTCTCGTCCTGG
tetur02g10550 comp937_seq1 AACTAGTTCTGCATTATCATCCAGGCGACC
tetur02g10550 comp937_seq1 CAGATCAACATTAACAAGTCGATCATCAGC
tetur02g10550 comp937_seq1 CAGGTGTTGGTACTGTTGCCGCAATAGTAT
tetur02g10550 comp937_seq1 CAGTTCATCATCACCTTCAACAAGGGCTCC
tetur02g10550 comp937_seq1 CAGTTCATCGACAAGTGGAACAGTTAAAGC
tetur02g10550 comp937_seq1 CATCAAGTCGCACACTTGCAGATAAGAGCA
tetur02g10550 comp937_seq1 CATCACCTTCAACAAGGGCTCCTCTTTCAT
tetur02g10550 comp937_seq1 CATCATCACCTTCAACAAGGGCTCCTCTTT
tetur02g10550 comp937_seq1 CATTAACAAGTCGATCATCAGCGGCCACAT
tetur02g10550 comp937_seq1 CCAACACCACTACCACCAGAACTAAGTCTT
tetur02g10550 comp937_seq1 CCACAACTAGTTCTGCATTATCATCCAGGC
tetur02g10550 comp937_seq1 CCACCAGTTCATCGACAAGTGGAACAGTTA
tetur02g10550 comp937_seq1 CCACTACTACTACCACTGGTAAATCGGATG
tetur02g10550 comp937_seq1 CCAGAACTAAGTCTTCAACGATCTCCTCTA
tetur02g10550 comp937_seq1 CCAGGACAACAACCTCAAGAGGAACATCTT
tetur02g10550 comp937_seq1 CCAGTTCATCATCACCTTCAACAAGGGCTC
tetur02g10550 comp937_seq1 CCAGTTCATCGACAAGTGGAACAGTTAAAG
tetur02g10550 comp937_seq1 CCTCAAGAGGAACATCTTCTTCAACAACTA
tetur02g10550 comp937_seq1 CCTCCAGGACAACAACCTCAAGAGGAACAT
tetur02g10550 comp937_seq1 CCTCTCGAACGGCAACAAACACAACAAGCA
tetur02g10550 comp937_seq1 CCTCTTTCATCAAGTCGCACACTTGCAGAT
tetur02g10550 comp937_seq1 CCTTCAACAAGGGCTCCTCTTTCATCAAGT
tetur02g10550 comp937_seq1 CCTTTGACTCGAACTTCAACTACCACAACT
tetur02g10550 comp937_seq1 CGCACACTTGCAGATAAGAGCAAATTAACC
tetur02g10550 comp937_seq1 CGCCACCAGTTCATCGACAAGTGGAACAGT
tetur02g10550 comp937_seq1 CGTCAACATTATCAAGTGGAATTACTGGTG
tetur02g10550 comp937_seq1 CGTCCTGGTGCTACATCCTCAACATTATCA
tetur02g10550 comp937_seq1 CGTTAACTAACTCTTCGTCTTCGTCTCGTC
tetur02g10550 comp937_seq1 CTAAGTCTTCAACGATCTCCTCTACTTCCA
tetur02g10550 comp937_seq1 CTACAACCTCTCGAACGGCAACAAACACAA
tetur02g10550 comp937_seq1 CTACCACAACTAGTTCTGCATTATCATCCA
tetur02g10550 comp937_seq1 CTACTACAACCTCTCGAACGGCAACAAACA
tetur02g10550 comp937_seq1 CTAGAGTTTCATCTTCTTTAGCCTCCAGGA
tetur02g10550 comp937_seq1 CTCAAGGTGTGGAAATTTCTTCTGCTACTG
tetur02g10550 comp937_seq1 AAGGGCTCCTCTTTCATCAAGTCGCACACT
tetur02g10550 comp937_seq1 CTCCAGGACAACAACCTCAAGAGGAACATC
tetur02g10550 comp937_seq1 CTCCTCTTTCATCAAGTCGCACACTTGCAG
tetur02g10550 comp937_seq1 CTCGTCAACATTATCAAGTGGAATTACTGG
tetur02g10550 comp937_seq1 CTCGTCCTGGTGCTACATCCTCAACATTAT
tetur02g10550 comp937_seq1 CTCTCGAACGGCAACAAACACAACAAGCAC
tetur02g10550 comp937_seq1 CTCTTTCATCAAGTCGCACACTTGCAGATA
tetur02g10550 comp937_seq1 AAGTCTTCAACGATCTCCTCTACTTCCACT
tetur02g10550 comp937_seq1 CTTCAACAAGGGCTCCTCTTTCATCAAGTC
tetur02g10550 comp937_seq1 CTTCAAGTGCAACATCAACTTCCCGATTAA
tetur02g10550 comp937_seq1 AAGTGCAACATCAACTTCCCGATTAACTTC
tetur02g10550 comp937_seq1 CTTCCACTACTACTACCACTGGTAAATCGG
tetur02g10550 comp937_seq1 AAGTGGAATTACTGGTGATGGAGTTACCAC
tetur02g10550 comp937_seq1 CTTCGTCTCGTCCTGGTGCTACATCCTCAA
tetur02g10550 comp937_seq1 CTTCGTCTTCGTCTCGTCCTGGTGCTACAT
tetur02g10550 comp937_seq1 CTTCTAGAGTTTCATCTTCTTTAGCCTCCA
tetur02g10550 comp937_seq1 CTTTCATCAAGTCGCACACTTGCAGATAAG
tetur02g10550 comp937_seq1 CTTTGACTCGAACTTCAACTACCACAACTA
tetur02g10550 comp937_seq1 GAAATTTCTTCTGCTACTGCTACTGGTGCT
tetur02g10550 comp937_seq1 GAAGAAAGTGCAACAATTGTAACAACCGAG
tetur02g10550 comp937_seq1 GAATTACTGGTGATGGAGTTACCACCAGCA
tetur02g10550 comp937_seq1 GAGTTTCATCTTCTTTAGCCTCCAGGACAA
tetur02g10550 comp937_seq1 GCAACAATTGTAACAACCGAGAATCTGATC
tetur02g10550 comp937_seq1 GCACACTTGCAGATAAGAGCAAATTAACCA
tetur02g10550 comp937_seq1 GCAGGTGTTGGTACTGTTGCCGCAATAGTA
tetur02g10550 comp937_seq1 GCCACCAGTTCATCGACAAGTGGAACAGTT
tetur02g10550 comp937_seq1 GCCTCCAGGACAACAACCTCAAGAGGAACA
tetur02g10550 comp937_seq1 GCTCCTCTTTCATCAAGTCGCACACTTGCA
tetur02g10550 comp937_seq1 GCTCGTCAACATTATCAAGTGGAATTACTG
tetur02g10550 comp937_seq1 AATTACTGGTGATGGAGTTACCACCAGCAC
tetur02g10550 comp937_seq1 GCTGGTGTAGTTGCAGGTGTTGGTACTGTT
tetur02g10550 comp937_seq1 GCTTCAAGTGCAACATCAACTTCCCGATTA
tetur02g10550 comp937_seq1 GGAAATTTCTTCTGCTACTGCTACTGGTGC
tetur02g10550 comp937_seq1 GGAATTACTGGTGATGGAGTTACCACCAGC
tetur02g10550 comp937_seq1 GGCAACAAGTGATAAATTAGAATGCTCGTC
tetur02g10550 comp937_seq1 GGCTCCTCTTTCATCAAGTCGCACACTTGC
tetur02g10550 comp937_seq1 GGGCAACAAGTGATAAATTAGAATGCTCGT
tetur02g10550 comp937_seq1 GGGCTCCTCTTTCATCAAGTCGCACACTTG
tetur02g10550 comp937_seq1 GGTGTGGAAATTTCTTCTGCTACTGCTACT
tetur02g10550 comp937_seq1 GGTGTTGGTACTGTTGCCGCAATAGTATCT
tetur02g10550 comp937_seq1 GTAGTTGCAGGTGTTGGTACTGTTGCCGCA
tetur02g10550 comp937_seq1 GTCCTGGTGCTACATCCTCAACATTATCAA
tetur02g10550 comp937_seq1 GTCTTCAACGATCTCCTCTACTTCCACTAC
tetur02g10550 comp937_seq1 GTGCAACAATTGTAACAACCGAGAATCTGA
tetur02g10550 comp937_seq1 GTGCAACATCAACTTCCCGATTAACTTCTT
tetur02g10550 comp937_seq1 GTGGAAATTTCTTCTGCTACTGCTACTGGT
tetur02g10550 comp937_seq1 GTGGAATTACTGGTGATGGAGTTACCACCA
tetur02g10550 comp937_seq1 GTGTGGAAATTTCTTCTGCTACTGCTACTG
tetur02g10550 comp937_seq1 GTGTTGGTACTGTTGCCGCAATAGTATCTA
tetur02g10550 comp937_seq1 GTTAACTAACTCTTCGTCTTCGTCTCGTCC
tetur02g10550 comp937_seq1 GTTCATCATCACCTTCAACAAGGGCTCCTC
tetur02g10550 comp937_seq1 GTTCATCGACAAGTGGAACAGTTAAAGCCC
tetur02g10550 comp937_seq1 GTTCGTTAACTAACTCTTCGTCTTCGTCTC
tetur02g10550 comp937_seq1 GTTGCAGGTGTTGGTACTGTTGCCGCAATA
tetur02g10550 comp937_seq1 TAACTAACTCTTCGTCTTCGTCTCGTCCTG
tetur02g10550 comp937_seq1 TAAGTCTTCAACGATCTCCTCTACTTCCAC
tetur02g10550 comp937_seq1 TACAACCTCTCGAACGGCAACAAACACAAC
tetur02g10550 comp937_seq1 TACCACAACTAGTTCTGCATTATCATCCAG
tetur02g10550 comp937_seq1 TACTACAACCTCTCGAACGGCAACAAACAC
tetur02g10550 comp937_seq1 TAGAGTTTCATCTTCTTTAGCCTCCAGGAC
tetur02g10550 comp937_seq1 TAGCCTCCAGGACAACAACCTCAAGAGGAA
tetur02g10550 comp937_seq1 TAGTTGCAGGTGTTGGTACTGTTGCCGCAA
tetur02g10550 comp937_seq1 TCAACAAGGGCTCCTCTTTCATCAAGTCGC
tetur02g10550 comp937_seq1 TCAAGGTGTGGAAATTTCTTCTGCTACTGC
tetur02g10550 comp937_seq1 TCAAGTCGCACACTTGCAGATAAGAGCAAA
tetur02g10550 comp937_seq1 TCAAGTGGAATTACTGGTGATGGAGTTACC
tetur02g10550 comp937_seq1 TCACCTTCAACAAGGGCTCCTCTTTCATCA
tetur02g10550 comp937_seq1 TCATCAAGTCGCACACTTGCAGATAAGAGC
tetur02g10550 comp937_seq1 TCATCACCTTCAACAAGGGCTCCTCTTTCA
tetur02g10550 comp937_seq1 ACCACAACTAGTTCTGCATTATCATCCAGG
tetur02g10550 comp937_seq1 TCCTCTTTCATCAAGTCGCACACTTGCAGA
tetur02g10550 comp937_seq1 TCGTCCTGGTGCTACATCCTCAACATTATC
tetur02g10550 comp937_seq1 TCGTCTCGTCCTGGTGCTACATCCTCAACA
tetur02g10550 comp937_seq1 TCTAGAGTTTCATCTTCTTTAGCCTCCAGG
tetur02g10550 comp937_seq1 TCTCGTCCTGGTGCTACATCCTCAACATTA
tetur02g10550 comp937_seq1 TCTTCGTCTCGTCCTGGTGCTACATCCTCA
tetur02g10550 comp937_seq1 TCTTCGTCTTCGTCTCGTCCTGGTGCTACA
tetur02g10550 comp937_seq1 TCTTTCATCAAGTCGCACACTTGCAGATAA
tetur02g10550 comp937_seq1 TGCAACATCAACTTCCCGATTAACTTCTTC
tetur02g10550 comp937_seq1 TGGAAATTTCTTCTGCTACTGCTACTGGTG
tetur02g10550 comp937_seq1 TGGAATTACTGGTGATGGAGTTACCACCAG
tetur02g10550 comp937_seq1 TGTGGAAATTTCTTCTGCTACTGCTACTGG
tetur02g10550 comp937_seq1 TGTTGGTACTGTTGCCGCAATAGTATCTAA
tetur02g10550 comp937_seq1 TTAGCCTCCAGGACAACAACCTCAAGAGGA
tetur02g10550 comp937_seq1 TTCAACAAGGGCTCCTCTTTCATCAAGTCG
tetur02g10550 comp937_seq1 TTCAAGTGCAACATCAACTTCCCGATTAAC
tetur02g10550 comp937_seq1 ACCTCTCGAACGGCAACAAACACAACAAGC
tetur02g10640 comp4085_seq0 TTCAGCCAACATATGTCCTCAAGTGATACC
tetur02g10640 comp4085_seq0 TTCCATACCGAACCCTTGTTATATTACCGG
tetur02g10640 comp4085_seq0 TTCGATTGGTGTCGGACTTTGTTAAGACTG
tetur02g10640 comp4085_seq0 TTCTGCCTCTTCTTCACTATCGTATCGTGG
tetur02g10640 comp4085_seq0 TTGATCCTAAGGATTCTGCCTCTTCTTCAC
tetur02g10640 comp4085_seq0 TTGGTGTCGGACTTTGTTAAGACTGAGGAG
tetur02g10640 comp4085_seq0 TTTAACGGGTCAAGCAGCTTTAAGTCAACG
tetur02g10640 comp4085_seq0 TTTATCCTGTCTTCGATCTCTTCCGTTAGA
tetur02g10640 comp4085_seq0 TTTCATCATCAACAGGGCTCAATGTGAATG
tetur02g10640 comp4085_seq0 ACGATCTACGGTCAAGGAGCGAGTTCATCT
tetur02g10640 comp4085_seq0 ACGGGTCAAGCAGCTTTAAGTCAACGTTTC
tetur02g10640 comp4085_seq0 ACGGGTCTCAAGGAGGCTTTAGTTCAATTC
tetur02g10640 comp4085_seq0 ACGGTCAAGGAGCGAGTTCATCTTCTTCCG
tetur02g10640 comp4085_seq0 ACGTTTCTCATCGGTTAGTCCTGGCTTATT
tetur02g10640 comp4085_seq0 ACTCTCAGGTTTGTCATTGGCAGCCTCTGG
tetur02g10640 comp4085_seq0 AGACGGGTCTCAAGGAGGCTTTAGTTCAAT
tetur02g10640 comp4085_seq0 AGACTGAGGAGATACCATGGCCATCATTAT
tetur02g10640 comp4085_seq0 AGATAGATGCCACAACTTCAGCCAACATAT
tetur02g10640 comp4085_seq0 AGATGCCACAACTTCAGCCAACATATGTCC
tetur02g10640 comp4085_seq0 AGCAGCTTTAAGTCAACGTTTCTCATCGGT
tetur02g10640 comp4085_seq0 AGCTTTAAGTCAACGTTTCTCATCGGTTAG
tetur02g10640 comp4085_seq0 AGGAGCGAGTTCATCTTCTTCCGTTATAGT
tetur02g10640 comp4085_seq0 AGGATTCTGCCTCTTCTTCACTATCGTATC
tetur02g10640 comp4085_seq0 AACACAGACCGGCTTGGACTACTGGCTGAT
tetur02g10640 comp4085_seq0 AGGGCTCAATGTGAATGGCAGCCTCTGATT
tetur02g10640 comp4085_seq0 AGGGTACAGTTACAACGAGCCCTAAATTGC
tetur02g10640 comp4085_seq0 AGGGTCAGGAGATAGATGCCACAACTTCAG
tetur02g10640 comp4085_seq0 AGGTTCAAACCACCGCAGCCGATAATATGT
tetur02g10640 comp4085_seq0 AGGTTCAGTTGAACAGTTTGATAGTGTGAC
tetur02g10640 comp4085_seq0 AGTCAACGTTTCTCATCGGTTAGTCCTGGC
tetur02g10640 comp4085_seq0 AGTTAAATCACTTCCATACCGAACCCTTGT
tetur02g10640 comp4085_seq0 AGTTACAACGAGCCCTAAATTGCCACCATT
tetur02g10640 comp4085_seq0 AAACCATTCACAGACCCAATGTCAAGTGAT
tetur02g10640 comp4085_seq0 ATAACCAGCCTGGAAGTCCGTTTAGTCGAT
tetur02g10640 comp4085_seq0 AACAGGGCTCAATGTGAATGGCAGCCTCTG
tetur02g10640 comp4085_seq0 ATACCGAACCCTTGTTATATTACCGGGAGG
tetur02g10640 comp4085_seq0 ATAGATGCCACAACTTCAGCCAACATATGT
tetur02g10640 comp4085_seq0 ATATGGAACACAGACCGGCTTGGACTACTG
tetur02g10640 comp4085_seq0 ATCAACAGGGCTCAATGTGAATGGCAGCCT
tetur02g10640 comp4085_seq0 ATCATCAACAGGGCTCAATGTGAATGGCAG
tetur02g10640 comp4085_seq0 ATCATTACTCTCAGGTTTGTCATTGGCAGC
tetur02g10640 comp4085_seq0 ATCCTAAGGATTCTGCCTCTTCTTCACTAT
tetur02g10640 comp4085_seq0 ATCCTGTCTTCGATCTCTTCCGTTAGAAGT
tetur02g10640 comp4085_seq0 ATCGGTTAGTCCTGGCTTATTTCAAGTTGC
tetur02g10640 comp4085_seq0 ATCTACGGTCAAGGAGCGAGTTCATCTTCT
tetur02g10640 comp4085_seq0 AACCAACCGCAGGTACCGATAATTTCAGTC
tetur02g10640 comp4085_seq0 ATCTCGTTCCGGGACAGATTACCAAAGGAT
tetur02g10640 comp4085_seq0 ATGAGACGGGTCTCAAGGAGGCTTTAGTTC
tetur02g10640 comp4085_seq0 ATGCAGGACGAAGGGTCCACGTATCTCGTT
tetur02g10640 comp4085_seq0 ATGCCACAACTTCAGCCAACATATGTCCTC
tetur02g10640 comp4085_seq0 AACCAGCCTGGAAGTCCGTTTAGTCGATTC
tetur02g10640 comp4085_seq0 ATGGATCAGTCTTTGGCACTTGACTGGGTG
tetur02g10640 comp4085_seq0 ATGGCCATCATTATTACCGCTATCAAATGG
tetur02g10640 comp4085_seq0 ATGGCTATGAGACGGGTCTCAAGGAGGCTT
tetur02g10640 comp4085_seq0 ATGTCCGATGAATTGATTCGATTGGTGTCG
tetur02g10640 comp4085_seq0 AACCATTCACAGACCCAATGTCAAGTGATC
tetur02g10640 comp4085_seq0 ATTAATGGATCAGTCTTTGGCACTTGACTG
tetur02g10640 comp4085_seq0 ATTACTCTCAGGTTTGTCATTGGCAGCCTC
tetur02g10640 comp4085_seq0 ATTCTGCCTCTTCTTCACTATCGTATCGTG
tetur02g10640 comp4085_seq0 CAAAGGGTCAGGAGATAGATGCCACAACTT
tetur02g10640 comp4085_seq0 CAAATGGACGAGTGATCCCATTTGAATACG
tetur02g10640 comp4085_seq0 CAACAGGGCTCAATGTGAATGGCAGCCTCT
tetur02g10640 comp4085_seq0 CAACATATGGAACACAGACCGGCTTGGACT
tetur02g10640 comp4085_seq0 CAACATATGTCCTCAAGTGATACCTGAATC
tetur02g10640 comp4085_seq0 CAACGTTTCTCATCGGTTAGTCCTGGCTTA
tetur02g10640 comp4085_seq0 CAACTCTGATAACCAGCCTGGAAGTCCGTT
tetur02g10640 comp4085_seq0 CAACTTCAGCCAACATATGTCCTCAAGTGA
tetur02g10640 comp4085_seq0 CAAGCAGCTTTAAGTCAACGTTTCTCATCG
tetur02g10640 comp4085_seq0 CAAGGAGCGAGTTCATCTTCTTCCGTTATA
tetur02g10640 comp4085_seq0 AACGATCTACGGTCAAGGAGCGAGTTCATC
tetur02g10640 comp4085_seq0 CACAACTTCAGCCAACATATGTCCTCAAGT
tetur02g10640 comp4085_seq0 CACCGCAGCCGATAATATGTTCAAAGGGTC
tetur02g10640 comp4085_seq0 AACGTTTCTCATCGGTTAGTCCTGGCTTAT
tetur02g10640 comp4085_seq0 CACGTATCTCGTTCCGGGACAGATTACCAA
tetur02g10640 comp4085_seq0 AACTCCTCCAGGGTACAGTTACAACGAGCC
tetur02g10640 comp4085_seq0 CAGCCAACATATGTCCTCAAGTGATACCTG
tetur02g10640 comp4085_seq0 CAGCCGATAATATGTTCAAAGGGTCAGGAG
tetur02g10640 comp4085_seq0 AACTCTGATAACCAGCCTGGAAGTCCGTTT
tetur02g10640 comp4085_seq0 CAGCTTTAAGTCAACGTTTCTCATCGGTTA
tetur02g10640 comp4085_seq0 CAGGAGATAGATGCCACAACTTCAGCCAAC
tetur02g10640 comp4085_seq0 CAGGGCTCAATGTGAATGGCAGCCTCTGAT
tetur02g10640 comp4085_seq0 CAGGGTACAGTTACAACGAGCCCTAAATTG
tetur02g10640 comp4085_seq0 CAGGTTTGTCATTGGCAGCCTCTGGGAATT
tetur02g10640 comp4085_seq0 CAGTTACAACGAGCCCTAAATTGCCACCAT
tetur02g10640 comp4085_seq0 CATACCGAACCCTTGTTATATTACCGGGAG
tetur02g10640 comp4085_seq0 CATATGGAACACAGACCGGCTTGGACTACT
tetur02g10640 comp4085_seq0 CATCAACAGGGCTCAATGTGAATGGCAGCC
tetur02g10640 comp4085_seq0 CATCATCAACAGGGCTCAATGTGAATGGCA
tetur02g10640 comp4085_seq0 CATCATTACTCTCAGGTTTGTCATTGGCAG
tetur02g10640 comp4085_seq0 AACTTCAGCCAACATATGTCCTCAAGTGAT
tetur02g10640 comp4085_seq0 CATCGGTTAGTCCTGGCTTATTTCAAGTTG
tetur02g10640 comp4085_seq0 CATGGCCATCATTATTACCGCTATCAAATG
tetur02g10640 comp4085_seq0 CATTACTCTCAGGTTTGTCATTGGCAGCCT
tetur02g10640 comp4085_seq0 CATTATTACCGCTATCAAATGGACGAGTGA
tetur02g10640 comp4085_seq0 CATTCACAGACCCAATGTCAAGTGATCAAG
tetur02g10640 comp4085_seq0 CCAACATATGTCCTCAAGTGATACCTGAAT
tetur02g10640 comp4085_seq0 CCACAACTTCAGCCAACATATGTCCTCAAG
tetur02g10640 comp4085_seq0 CCACGTATCTCGTTCCGGGACAGATTACCA
tetur02g10640 comp4085_seq0 CCAGGGTACAGTTACAACGAGCCCTAAATT
tetur02g10640 comp4085_seq0 CCATACCGAACCCTTGTTATATTACCGGGA
tetur02g10640 comp4085_seq0 CCATCATTAATAACGATCTACGGTCAAGGA
tetur02g10640 comp4085_seq0 CCATCATTACTCTCAGGTTTGTCATTGGCA
tetur02g10640 comp4085_seq0 CCATTCACAGACCCAATGTCAAGTGATCAA
tetur02g10640 comp4085_seq0 CCGATGAATTGATTCGATTGGTGTCGGACT
tetur02g10640 comp4085_seq0 CCGCAGCCGATAATATGTTCAAAGGGTCAG
tetur02g10640 comp4085_seq0 CCGTCTTCATCGTATAGCATTGAAACCACA
tetur02g10640 comp4085_seq0 CCTAAGGATTCTGCCTCTTCTTCACTATCG
tetur02g10640 comp4085_seq0 CCTCCAGGGTACAGTTACAACGAGCCCTAA
tetur02g10640 comp4085_seq0 CCTCTGGGAATTATGTCCATCAAGGTTTAA
tetur02g10640 comp4085_seq0 CCTCTTCTTCACTATCGTATCGTGGATTAA
tetur02g10640 comp4085_seq0 CCTGTCTTCGATCTCTTCCGTTAGAAGTCC
tetur02g10640 comp4085_seq0 AAGCAGCTTTAAGTCAACGTTTCTCATCGG
tetur02g10640 comp4085_seq0 CGAACCCTTGTTATATTACCGGGAGGTAAT
tetur02g10640 comp4085_seq0 CGATCTACGGTCAAGGAGCGAGTTCATCTT
tetur02g10640 comp4085_seq0 CGATGAATTGATTCGATTGGTGTCGGACTT
tetur02g10640 comp4085_seq0 CGATTGGTGTCGGACTTTGTTAAGACTGAG
tetur02g10640 comp4085_seq0 CGCAGCCGATAATATGTTCAAAGGGTCAGG
tetur02g10640 comp4085_seq0 CGCTATCAAATGGACGAGTGATCCCATTTG
tetur02g10640 comp4085_seq0 CGGACTTTGTTAAGACTGAGGAGATACCAT
tetur02g10640 comp4085_seq0 CGGGTCAAGCAGCTTTAAGTCAACGTTTCT
tetur02g10640 comp4085_seq0 CGTATCTCGTTCCGGGACAGATTACCAAAG
tetur02g10640 comp4085_seq0 CGTCTTCATCGTATAGCATTGAAACCACAT
tetur02g10640 comp4085_seq0 AAGGAGCGAGTTCATCTTCTTCCGTTATAG
tetur02g10640 comp4085_seq0 CTAAGGATTCTGCCTCTTCTTCACTATCGT
tetur02g10640 comp4085_seq0 AAGGATTCTGCCTCTTCTTCACTATCGTAT
tetur02g10640 comp4085_seq0 CTACGGTCAAGGAGCGAGTTCATCTTCTTC
tetur02g10640 comp4085_seq0 CTATGAGACGGGTCTCAAGGAGGCTTTAGT
tetur02g10640 comp4085_seq0 CTCAAGGAGGCTTTAGTTCAATTCATTGGT
tetur02g10640 comp4085_seq0 CTCATCGGTTAGTCCTGGCTTATTTCAAGT
tetur02g10640 comp4085_seq0 CTCCAGGGTACAGTTACAACGAGCCCTAAA
tetur02g10640 comp4085_seq0 CTCTGATAACCAGCCTGGAAGTCCGTTTAG
tetur02g10640 comp4085_seq0 AAGGTTCAAACCACCGCAGCCGATAATATG
tetur02g10640 comp4085_seq0 CTGATAACCAGCCTGGAAGTCCGTTTAGTC
tetur02g10640 comp4085_seq0 CTGCCTCTTCTTCACTATCGTATCGTGGAT
tetur02g10640 comp4085_seq0 CTGCTTGATGGCTATGAGACGGGTCTCAAG
tetur02g10640 comp4085_seq0 CTGGTAATCAGGGATTAATGGATCAGTCTT
tetur02g10640 comp4085_seq0 AAGTCAACGTTTCTCATCGGTTAGTCCTGG
tetur02g10640 comp4085_seq0 CTGTCTTCGATCTCTTCCGTTAGAAGTCCT
tetur02g10640 comp4085_seq0 CTGTGTTAGCCGCTCGAGGAGATATTATCG
tetur02g10640 comp4085_seq0 CTTCAGCCAACATATGTCCTCAAGTGATAC
tetur02g10640 comp4085_seq0 CTTTAAGTCAACGTTTCTCATCGGTTAGTC
tetur02g10640 comp4085_seq0 GAAACCATTCACAGACCCAATGTCAAGTGA
tetur02g10640 comp4085_seq0 AATAACGATCTACGGTCAAGGAGCGAGTTC
tetur02g10640 comp4085_seq0 GAACCCTTGTTATATTACCGGGAGGTAATT
tetur02g10640 comp4085_seq0 GACGGGTCTCAAGGAGGCTTTAGTTCAATT
tetur02g10640 comp4085_seq0 GAGACGGGTCTCAAGGAGGCTTTAGTTCAA
tetur02g10640 comp4085_seq0 GAGATAGATGCCACAACTTCAGCCAACATA
tetur02g10640 comp4085_seq0 GAGCGAGTTCATCTTCTTCCGTTATAGTCA
tetur02g10640 comp4085_seq0 GAGGTGATCCATCATTAATAACGATCTACG
tetur02g10640 comp4085_seq0 GATAACCAGCCTGGAAGTCCGTTTAGTCGA
tetur02g10640 comp4085_seq0 GATAGATGCCACAACTTCAGCCAACATATG
tetur02g10640 comp4085_seq0 GATCAGTCTTTGGCACTTGACTGGGTGAAA
tetur02g10640 comp4085_seq0 GATCCTAAGGATTCTGCCTCTTCTTCACTA
tetur02g10640 comp4085_seq0 GATCTACGGTCAAGGAGCGAGTTCATCTTC
tetur02g10640 comp4085_seq0 GATGCCACAACTTCAGCCAACATATGTCCT
tetur02g10640 comp4085_seq0 GATGTCCGATGAATTGATTCGATTGGTGTC
tetur02g10640 comp4085_seq0 GATTCAACATATGGAACACAGACCGGCTTG
tetur02g10640 comp4085_seq0 GATTCTGCCTCTTCTTCACTATCGTATCGT
tetur02g10640 comp4085_seq0 GATTGGTGTCGGACTTTGTTAAGACTGAGG
tetur02g10640 comp4085_seq0 GCAGCCGATAATATGTTCAAAGGGTCAGGA
tetur02g10640 comp4085_seq0 AATGGACGAGTGATCCCATTTGAATACGAT
tetur02g10640 comp4085_seq0 GCAGCTTTAAGTCAACGTTTCTCATCGGTT
tetur02g10640 comp4085_seq0 AATGGATCAGTCTTTGGCACTTGACTGGGT
tetur02g10640 comp4085_seq0 GCCAACATATGTCCTCAAGTGATACCTGAA
tetur02g10640 comp4085_seq0 GCCACAACTTCAGCCAACATATGTCCTCAA
tetur02g10640 comp4085_seq0 GCCGATAATATGTTCAAAGGGTCAGGAGAT
tetur02g10640 comp4085_seq0 GCCGTCTTCATCGTATAGCATTGAAACCAC
tetur02g10640 comp4085_seq0 GCTATCAAATGGACGAGTGATCCCATTTGA
tetur02g10640 comp4085_seq0 GCTATGAGACGGGTCTCAAGGAGGCTTTAG
tetur02g10640 comp4085_seq0 GCTCAATGTGAATGGCAGCCTCTGATTAAA
tetur02g10640 comp4085_seq0 AATTAACTCCTCCAGGGTACAGTTACAACG
tetur02g10640 comp4085_seq0 GCTGCTTGATGGCTATGAGACGGGTCTCAA
tetur02g10640 comp4085_seq0 GCTTTAAGTCAACGTTTCTCATCGGTTAGT
tetur02g10640 comp4085_seq0 GGAAACCATTCACAGACCCAATGTCAAGTG
tetur02g10640 comp4085_seq0 GGAATCAATATGAGTGAAGATTGCCTGCAA
tetur02g10640 comp4085_seq0 GGAGATAGATGCCACAACTTCAGCCAACAT
tetur02g10640 comp4085_seq0 GGAGCGAGTTCATCTTCTTCCGTTATAGTC
tetur02g10640 comp4085_seq0 GGATCAGTCTTTGGCACTTGACTGGGTGAA
tetur02g10640 comp4085_seq0 GGATGTCCGATGAATTGATTCGATTGGTGT
tetur02g10640 comp4085_seq0 GGATTCTGCCTCTTCTTCACTATCGTATCG
tetur02g10640 comp4085_seq0 GGCCGTCTTCATCGTATAGCATTGAAACCA
tetur02g10640 comp4085_seq0 GGGAAACCATTCACAGACCCAATGTCAAGT
tetur02g10640 comp4085_seq0 GGGTCAAGCAGCTTTAAGTCAACGTTTCTC
tetur02g10640 comp4085_seq0 GGGTCAGGAGATAGATGCCACAACTTCAGC
tetur02g10640 comp4085_seq0 GGTAATCAGGGATTAATGGATCAGTCTTTG
tetur02g10640 comp4085_seq0 GGTACAGTTACAACGAGCCCTAAATTGCCA
tetur02g10640 comp4085_seq0 GGTCAAGCAGCTTTAAGTCAACGTTTCTCA
tetur02g10640 comp4085_seq0 GGTCAAGGAGCGAGTTCATCTTCTTCCGTT
tetur02g10640 comp4085_seq0 GGTCAGGAGATAGATGCCACAACTTCAGCC
tetur02g10640 comp4085_seq0 GGTCCACGTATCTCGTTCCGGGACAGATTA
tetur02g10640 comp4085_seq0 GGTGTCGGACTTTGTTAAGACTGAGGAGAT
tetur02g10640 comp4085_seq0 ACAACTTCAGCCAACATATGTCCTCAAGTG
tetur02g10640 comp4085_seq0 GGTTAGTCCTGGCTTATTTCAAGTTGCAAC
tetur02g10640 comp4085_seq0 GGTTCAAACCACCGCAGCCGATAATATGTT
tetur02g10640 comp4085_seq0 GGTTCAGTTGAACAGTTTGATAGTGTGACA
tetur02g10640 comp4085_seq0 GGTTCTGTGTTAGCCGCTCGAGGAGATATT
tetur02g10640 comp4085_seq0 GTAATCAGGGATTAATGGATCAGTCTTTGG
tetur02g10640 comp4085_seq0 GTACAGTTACAACGAGCCCTAAATTGCCAC
tetur02g10640 comp4085_seq0 GTATCTCGTTCCGGGACAGATTACCAAAGG
tetur02g10640 comp4085_seq0 GTCAACGTTTCTCATCGGTTAGTCCTGGCT
tetur02g10640 comp4085_seq0 GTCAAGCAGCTTTAAGTCAACGTTTCTCAT
tetur02g10640 comp4085_seq0 GTCAAGGAGCGAGTTCATCTTCTTCCGTTA
tetur02g10640 comp4085_seq0 GTCAGGAGATAGATGCCACAACTTCAGCCA
tetur02g10640 comp4085_seq0 GTCATGGAAACCATTCATTTGGCCTTCTAA
tetur02g10640 comp4085_seq0 GTCCACGTATCTCGTTCCGGGACAGATTAC
tetur02g10640 comp4085_seq0 GTCCGATGAATTGATTCGATTGGTGTCGGA
tetur02g10640 comp4085_seq0 GTCGGACTTTGTTAAGACTGAGGAGATACC
tetur02g10640 comp4085_seq0 GTCGGCCGTCTTCATCGTATAGCATTGAAA
tetur02g10640 comp4085_seq0 ACACAGACCGGCTTGGACTACTGGCTGATT
tetur02g10640 comp4085_seq0 GTCTTCGATCTCTTCCGTTAGAAGTCCTTT
tetur02g10640 comp4085_seq0 AAAGGGTCAGGAGATAGATGCCACAACTTC
tetur02g10640 comp4085_seq0 GTGTCGGACTTTGTTAAGACTGAGGAGATA
tetur02g10640 comp4085_seq0 GTGTTAGCCGCTCGAGGAGATATTATCGTT
tetur02g10640 comp4085_seq0 GTTAAATCACTTCCATACCGAACCCTTGTT
tetur02g10640 comp4085_seq0 GTTACAACGAGCCCTAAATTGCCACCATTC
tetur02g10640 comp4085_seq0 GTTAGTCCTGGCTTATTTCAAGTTGCAACA
tetur02g10640 comp4085_seq0 GTTCAAACCACCGCAGCCGATAATATGTTC
tetur02g10640 comp4085_seq0 ACAGACCGGCTTGGACTACTGGCTGATTAC
tetur02g10640 comp4085_seq0 GTTCAGTTGAACAGTTTGATAGTGTGACAC
tetur02g10640 comp4085_seq0 GTTCTGTGTTAGCCGCTCGAGGAGATATTA
tetur02g10640 comp4085_seq0 TAACTCCTCCAGGGTACAGTTACAACGAGC
tetur02g10640 comp4085_seq0 TAAGGATTCTGCCTCTTCTTCACTATCGTA
tetur02g10640 comp4085_seq0 TAAGTCAACGTTTCTCATCGGTTAGTCCTG
tetur02g10640 comp4085_seq0 TACAACGAGCCCTAAATTGCCACCATTCAA
tetur02g10640 comp4085_seq0 TACAGTTACAACGAGCCCTAAATTGCCACC
tetur02g10640 comp4085_seq0 ACATATGGAACACAGACCGGCTTGGACTAC
tetur02g10640 comp4085_seq0 TACGGTCAAGGAGCGAGTTCATCTTCTTCC
tetur02g10640 comp4085_seq0 TACTCTCAGGTTTGTCATTGGCAGCCTCTG
tetur02g10640 comp4085_seq0 TAGATGCCACAACTTCAGCCAACATATGTC
tetur02g10640 comp4085_seq0 TATCTCGTTCCGGGACAGATTACCAAAGGA
tetur02g10640 comp4085_seq0 TATGGAACACAGACCGGCTTGGACTACTGG
tetur02g10640 comp4085_seq0 TATTACCGCTATCAAATGGACGAGTGATCC
tetur02g10640 comp4085_seq0 TCAAATGGACGAGTGATCCCATTTGAATAC
tetur02g10640 comp4085_seq0 TCAACAGGGCTCAATGTGAATGGCAGCCTC
tetur02g10640 comp4085_seq0 TCAAGCAGCTTTAAGTCAACGTTTCTCATC
tetur02g10640 comp4085_seq0 TCAAGGAGGCTTTAGTTCAATTCATTGGTG
tetur02g10640 comp4085_seq0 TCACAGACCCAATGTCAAGTGATCAAGATA
tetur02g10640 comp4085_seq0 TCAGGAGATAGATGCCACAACTTCAGCCAA
tetur02g10640 comp4085_seq0 ACCAACCGCAGGTACCGATAATTTCAGTCG
tetur02g10640 comp4085_seq0 TCATCAACAGGGCTCAATGTGAATGGCAGC
tetur02g10640 comp4085_seq0 TCATTACTCTCAGGTTTGTCATTGGCAGCC
tetur02g10640 comp4085_seq0 TCATTATTACCGCTATCAAATGGACGAGTG
tetur02g10640 comp4085_seq0 TCCACGTATCTCGTTCCGGGACAGATTACC
tetur02g10640 comp4085_seq0 TCCATACCGAACCCTTGTTATATTACCGGG
tetur02g10640 comp4085_seq0 TCCATCATTACTCTCAGGTTTGTCATTGGC
tetur02g10640 comp4085_seq0 TCCGATGAATTGATTCGATTGGTGTCGGAC
tetur02g10640 comp4085_seq0 TCCTAAGGATTCTGCCTCTTCTTCACTATC
tetur02g10640 comp4085_seq0 TCCTCCAGGGTACAGTTACAACGAGCCCTA
tetur02g10640 comp4085_seq0 TCCTGTCTTCGATCTCTTCCGTTAGAAGTC
tetur02g10640 comp4085_seq0 TCGATTGGTGTCGGACTTTGTTAAGACTGA
tetur02g10640 comp4085_seq0 TCGGACTTTGTTAAGACTGAGGAGATACCA
tetur02g10640 comp4085_seq0 TCGGCCGTCTTCATCGTATAGCATTGAAAC
tetur02g10640 comp4085_seq0 TCTCAAGGAGGCTTTAGTTCAATTCATTGG
tetur02g10640 comp4085_seq0 TCTGCCTCTTCTTCACTATCGTATCGTGGA
tetur02g10640 comp4085_seq0 TCTGTGTTAGCCGCTCGAGGAGATATTATC
tetur02g10640 comp4085_seq0 TGAGACGGGTCTCAAGGAGGCTTTAGTTCA
tetur02g10640 comp4085_seq0 TGATAACCAGCCTGGAAGTCCGTTTAGTCG
tetur02g10640 comp4085_seq0 TGCCACAACTTCAGCCAACATATGTCCTCA
tetur02g10640 comp4085_seq0 TGCTTGATGGCTATGAGACGGGTCTCAAGG
tetur02g10640 comp4085_seq0 TGGAATCAATATGAGTGAAGATTGCCTGCA
tetur02g10640 comp4085_seq0 TGGATCAGTCTTTGGCACTTGACTGGGTGA
tetur02g10640 comp4085_seq0 TGGTGTCGGACTTTGTTAAGACTGAGGAGA
tetur02g10640 comp4085_seq0 ACCGCTATCAAATGGACGAGTGATCCCATT
tetur02g10640 comp4085_seq0 TGTCCGATGAATTGATTCGATTGGTGTCGG
tetur02g10640 comp4085_seq0 TGTCGGACTTTGTTAAGACTGAGGAGATAC
tetur02g10640 comp4085_seq0 TGTCGGCCGTCTTCATCGTATAGCATTGAA
tetur02g10640 comp4085_seq0 TTAACTCCTCCAGGGTACAGTTACAACGAG
tetur02g10640 comp4085_seq0 TTAATGGATCAGTCTTTGGCACTTGACTGG
tetur02g10640 comp4085_seq0 TTACAACGAGCCCTAAATTGCCACCATTCA
tetur02g10640 comp4085_seq0 TTACCGCTATCAAATGGACGAGTGATCCCA
tetur02g10640 comp4085_seq0 TTATTACCGCTATCAAATGGACGAGTGATC
tetur02g10640 comp4085_seq0 TTCAACATATGGAACACAGACCGGCTTGGA
tetur02g11060 comp184_seq3 TTGATTGGGATCGTTTCTGTCAACTGTTAC
tetur02g11060 comp184_seq3 TTGGGATCGTTTCTGTCAACTGTTACTCTG
tetur02g11060 comp184_seq3 ATTGGGATCGTTTCTGTCAACTGTTACTCT
tetur02g11060 comp184_seq3 ATTGTAAGGGTACAGTCTATCCAACCTTGG
tetur02g11060 comp184_seq3 CCCTTAATTGTAAGGGTACAGTCTATCCAA
tetur02g11060 comp184_seq3 GATTGGGATCGTTTCTGTCAACTGTTACTC
tetur02g11060 comp184_seq3 AATTGTAAGGGTACAGTCTATCCAACCTTG
tetur02g11060 comp184_seq3 GGATCGTTTCTGTCAACTGTTACTCTGATT
tetur02g11060 comp184_seq3 GGGATCGTTTCTGTCAACTGTTACTCTGAT
tetur02g11060 comp184_seq3 TGGGATCGTTTCTGTCAACTGTTACTCTGA
tetur02g11150 comp3718_seq0 TTCATTACTGGCATTTGTCTCATCTTCCAC
tetur02g11150 comp3718_seq0 ACCTGCTGACCGTCTAGTGCTACCTTCATT
tetur02g11150 comp3718_seq0 TTCGGATTCTGGTTCAAGTTCAAATTCCTC
tetur02g11150 comp3718_seq0 ACCTTCATTACTGGCATTTGTCTCATCTTC
tetur02g11150 comp3718_seq0 TTCTTAAAGCTGACGAGGCTCAATTGACCG
tetur02g11150 comp3718_seq0 TTGAAACAAGCATCTCATTAAGAGGTGACC
tetur02g11150 comp3718_seq0 TTGAGCACAGAATCATCGGCCTCATCTTCA
tetur02g11150 comp3718_seq0 TTGGATCATAATCGATACCTGCTGACCGTC
tetur02g11150 comp3718_seq0 TTGTGGTAACAACGGTTCTCTTAACCTGTA
tetur02g11150 comp3718_seq0 TTGTTGAGTTGATGATCGACCAACCAAAGC
tetur02g11150 comp3718_seq0 TTTGAGCACAGAATCATCGGCCTCATCTTC
tetur02g11150 comp3718_seq0 TTTGTTGAGTTGATGATCGACCAACCAAAG
tetur02g11150 comp3718_seq0 ACGCGTTGACTATCAGCTAAGGGTAGATTC
tetur02g11150 comp3718_seq0 ACGGTGGTTCCTACATCCGAATCGGTAGCT
tetur02g11150 comp3718_seq0 ACGGTTAGTGTTTCATGAACATGTCCCGCT
tetur02g11150 comp3718_seq0 ACTATCAGCTAAGGGTAGATTCGCCGCTAC
tetur02g11150 comp3718_seq0 ACTGGCATTTGTCTCATCTTCCACATTGTG
tetur02g11150 comp3718_seq0 ACTTGGATCATAATCGATACCTGCTGACCG
tetur02g11150 comp3718_seq0 AGAGAAATCTTGCTTATCTCCTTCACCATC
tetur02g11150 comp3718_seq0 AGAGGTGACCATATTAGATATTGCGGACAC
tetur02g11150 comp3718_seq0 AGATTCGCCGCTACCCAGTAAGAGTATTTG
tetur02g11150 comp3718_seq0 AACAACGGTTCTCTTAACCTGTATGGGCCC
tetur02g11150 comp3718_seq0 AGCTGACGAGGCTCAATTGACCGAGATGGT
tetur02g11150 comp3718_seq0 AGGAATCAGGACAACACCAGGAAGATTGAG
tetur02g11150 comp3718_seq0 AGGTGACCATATTAGATATTGCGGACACTT
tetur02g11150 comp3718_seq0 AGTGCTACCTTCATTACTGGCATTTGTCTC
tetur02g11150 comp3718_seq0 AGTGGTTCTTAAAGCTGACGAGGCTCAATT
tetur02g11150 comp3718_seq0 AGTTAAGGATTCGCACTGTGATAAAGTTCC
tetur02g11150 comp3718_seq0 ATAATCGATACCTGCTGACCGTCTAGTGCT
tetur02g11150 comp3718_seq0 ATATCGTCCATGAGTAACCAGGGAACCAGC
tetur02g11150 comp3718_seq0 ATATTGTCTCTGCTTTGGCTACAAGGCCTT
tetur02g11150 comp3718_seq0 ATCACCAACAAAGGTTGACAACTTAAGGTG
tetur02g11150 comp3718_seq0 ATCATAATCGATACCTGCTGACCGTCTAGT
tetur02g11150 comp3718_seq0 ATCATCGCCGGATGTTCCAATTGAAGTGGT
tetur02g11150 comp3718_seq0 AACATGAGTATACCAAATTGTACACCGAGG
tetur02g11150 comp3718_seq0 ATCGATACCTGCTGACCGTCTAGTGCTACC
tetur02g11150 comp3718_seq0 ATCTTCCACATTGTGGTTCACAACACCATT
tetur02g11150 comp3718_seq0 ATGGCCACAACTTGAACATTCACATATCGT
tetur02g11150 comp3718_seq0 AAACCGTTGAATAGACCAAGAAACCACAAG
tetur02g11150 comp3718_seq0 ATTGTGGTAACAACGGTTCTCTTAACCTGT
tetur02g11150 comp3718_seq0 ATTTGTCTCATCTTCCACATTGTGGTTCAC
tetur02g11150 comp3718_seq0 AACCGTTGAATAGACCAAGAAACCACAAGT
tetur02g11150 comp3718_seq0 CAAAGGTTGACAACTTAAGGTGGTTGTACA
tetur02g11150 comp3718_seq0 CAAATGCAGGCCAAACCGTAGATGATGGAA
tetur02g11150 comp3718_seq0 CAACAAAGGTTGACAACTTAAGGTGGTTGT
tetur02g11150 comp3718_seq0 CAACGCGTTGACTATCAGCTAAGGGTAGAT
tetur02g11150 comp3718_seq0 CAAGACCGGAGACTCGGTAAACGGTTAGTG
tetur02g11150 comp3718_seq0 AACGCGTTGACTATCAGCTAAGGGTAGATT
tetur02g11150 comp3718_seq0 CACATATCGTCCATGAGTAACCAGGGAACC
tetur02g11150 comp3718_seq0 CACCAACAAAGGTTGACAACTTAAGGTGGT
tetur02g11150 comp3718_seq0 AACGGTTAGTGTTTCATGAACATGTCCCGC
tetur02g11150 comp3718_seq0 CACCAGGAAGATTGAGTAATGGTAAGGTAA
tetur02g11150 comp3718_seq0 CACGCATCCATTGCTGCTCTGGTTAAATAC
tetur02g11150 comp3718_seq0 CACTCTTGTTGATATACCAATAGGCCTTCA
tetur02g11150 comp3718_seq0 CACTGAACAGCATTTATCTTTGCTACATCC
tetur02g11150 comp3718_seq0 CAGGAATCAGGACAACACCAGGAAGATTGA
tetur02g11150 comp3718_seq0 CATAAAGTGGTTCTTAAAGCTGACGAGGCT
tetur02g11150 comp3718_seq0 CATAATCGATACCTGCTGACCGTCTAGTGC
tetur02g11150 comp3718_seq0 CATATCGTCCATGAGTAACCAGGGAACCAG
tetur02g11150 comp3718_seq0 CATCATCTTCCTCATCGGTGGTGAAAGAGC
tetur02g11150 comp3718_seq0 CATCCATTGCTGCTCTGGTTAAATACAAGG
tetur02g11150 comp3718_seq0 CATCGGCCTCATCTTCAATTCCTCTAGAGT
tetur02g11150 comp3718_seq0 CATCTTCCACATTGTGGTTCACAACACCAT
tetur02g11150 comp3718_seq0 CATGAGTATACCAAATTGTACACCGAGGAT
tetur02g11150 comp3718_seq0 CATTACTGGCATTTGTCTCATCTTCCACAT
tetur02g11150 comp3718_seq0 CATTTGTCTCATCTTCCACATTGTGGTTCA
tetur02g11150 comp3718_seq0 CCAACAAAGGTTGACAACTTAAGGTGGTTG
tetur02g11150 comp3718_seq0 AAGACCGGAGACTCGGTAAACGGTTAGTGT
tetur02g11150 comp3718_seq0 CCACGCATCCATTGCTGCTCTGGTTAAATA
tetur02g11150 comp3718_seq0 CCAGGAAGATTGAGTAATGGTAAGGTAACA
tetur02g11150 comp3718_seq0 CCAGGAATCAGGACAACACCAGGAAGATTG
tetur02g11150 comp3718_seq0 CCATCATCTTCCTCATCGGTGGTGAAAGAG
tetur02g11150 comp3718_seq0 CCGAGGATCTTGAGAATATGCATAAAGTGG
tetur02g11150 comp3718_seq0 CCGGAGACTCGGTAAACGGTTAGTGTTTCA
tetur02g11150 comp3718_seq0 CCTGCTGACCGTCTAGTGCTACCTTCATTA
tetur02g11150 comp3718_seq0 CCTTATTGTGGTAACAACGGTTCTCTTAAC
tetur02g11150 comp3718_seq0 CCTTCATTACTGGCATTTGTCTCATCTTCC
tetur02g11150 comp3718_seq0 CGAGGCTCAATTGACCGAGATGGTGAACAA
tetur02g11150 comp3718_seq0 CGATACCTGCTGACCGTCTAGTGCTACCTT
tetur02g11150 comp3718_seq0 CGCGTTGACTATCAGCTAAGGGTAGATTCG
tetur02g11150 comp3718_seq0 AAGCTGACGAGGCTCAATTGACCGAGATGG
tetur02g11150 comp3718_seq0 CGGAGACTCGGTAAACGGTTAGTGTTTCAT
tetur02g11150 comp3718_seq0 CGGATTCTGGTTCAAGTTCAAATTCCTCGT
tetur02g11150 comp3718_seq0 CGGCCTCATCTTCAATTCCTCTAGAGTAAC
tetur02g11150 comp3718_seq0 CGGTGGTGAAAGAGCTTTCGGATTCTGGTT
tetur02g11150 comp3718_seq0 CGGTGGTTCCTACATCCGAATCGGTAGCTA
tetur02g11150 comp3718_seq0 CGGTTAGTGTTTCATGAACATGTCCCGCTA
tetur02g11150 comp3718_seq0 CGTCTAGTGCTACCTTCATTACTGGCATTT
tetur02g11150 comp3718_seq0 CGTTGACTATCAGCTAAGGGTAGATTCGCC
tetur02g11150 comp3718_seq0 CTACCTTCATTACTGGCATTTGTCTCATCT
tetur02g11150 comp3718_seq0 CTAGTGCTACCTTCATTACTGGCATTTGTC
tetur02g11150 comp3718_seq0 CTATCAGCTAAGGGTAGATTCGCCGCTACC
tetur02g11150 comp3718_seq0 CTCATCTTCCACATTGTGGTTCACAACACC
tetur02g11150 comp3718_seq0 CTCCTTATTGTGGTAACAACGGTTCTCTTA
tetur02g11150 comp3718_seq0 CTGACCGTCTAGTGCTACCTTCATTACTGG
tetur02g11150 comp3718_seq0 CTGACGAGGCTCAATTGACCGAGATGGTGA
tetur02g11150 comp3718_seq0 CTGCTGACCGTCTAGTGCTACCTTCATTAC
tetur02g11150 comp3718_seq0 CTGGCATTTGTCTCATCTTCCACATTGTGG
tetur02g11150 comp3718_seq0 CTTAAAGCTGACGAGGCTCAATTGACCGAG
tetur02g11150 comp3718_seq0 CTTATTGTGGTAACAACGGTTCTCTTAACC
tetur02g11150 comp3718_seq0 CTTCATTACTGGCATTTGTCTCATCTTCCA
tetur02g11150 comp3718_seq0 AAGTGGTTCTTAAAGCTGACGAGGCTCAAT
tetur02g11150 comp3718_seq0 CTTGGATCATAATCGATACCTGCTGACCGT
tetur02g11150 comp3718_seq0 CTTTCGGATTCTGGTTCAAGTTCAAATTCC
tetur02g11150 comp3718_seq0 CTTTGTTGAGTTGATGATCGACCAACCAAA
tetur02g11150 comp3718_seq0 GAAACAAGCATCTCATTAAGAGGTGACCAT
tetur02g11150 comp3718_seq0 GAAAGAGCTTTCGGATTCTGGTTCAAGTTC
tetur02g11150 comp3718_seq0 AATATTGTCTCTGCTTTGGCTACAAGGCCT
tetur02g11150 comp3718_seq0 GACCGTCTAGTGCTACCTTCATTACTGGCA
tetur02g11150 comp3718_seq0 GACGAGGCTCAATTGACCGAGATGGTGAAC
tetur02g11150 comp3718_seq0 GACTATCAGCTAAGGGTAGATTCGCCGCTA
tetur02g11150 comp3718_seq0 GACTCGGTAAACGGTTAGTGTTTCATGAAC
tetur02g11150 comp3718_seq0 GAGAAATCTTGCTTATCTCCTTCACCATCA
tetur02g11150 comp3718_seq0 GAGCTTTCGGATTCTGGTTCAAGTTCAAAT
tetur02g11150 comp3718_seq0 GAGGTGACCATATTAGATATTGCGGACACT
tetur02g11150 comp3718_seq0 GAGTATACCAAATTGTACACCGAGGATCTT
tetur02g11150 comp3718_seq0 AATCGATACCTGCTGACCGTCTAGTGCTAC
tetur02g11150 comp3718_seq0 GATACCTGCTGACCGTCTAGTGCTACCTTC
tetur02g11150 comp3718_seq0 GATCATAATCGATACCTGCTGACCGTCTAG
tetur02g11150 comp3718_seq0 GATGCCACGCATCCATTGCTGCTCTGGTTA
tetur02g11150 comp3718_seq0 GATGGCCACAACTTGAACATTCACATATCG
tetur02g11150 comp3718_seq0 AATGCAGGCCAAACCGTAGATGATGGAATC
tetur02g11150 comp3718_seq0 GCAGGCCAAACCGTAGATGATGGAATCAAT
tetur02g11150 comp3718_seq0 GCATAAAGTGGTTCTTAAAGCTGACGAGGC
tetur02g11150 comp3718_seq0 GCATCCATTGCTGCTCTGGTTAAATACAAG
tetur02g11150 comp3718_seq0 GCATTTGTCTCATCTTCCACATTGTGGTTC
tetur02g11150 comp3718_seq0 AAAGCTGACGAGGCTCAATTGACCGAGATG
tetur02g11150 comp3718_seq0 GCTACCTTCATTACTGGCATTTGTCTCATC
tetur02g11150 comp3718_seq0 GCTGACCGTCTAGTGCTACCTTCATTACTG
tetur02g11150 comp3718_seq0 GCTTTGTTGAGTTGATGATCGACCAACCAA
tetur02g11150 comp3718_seq0 GGAATCAGGACAACACCAGGAAGATTGAGT
tetur02g11150 comp3718_seq0 GGATCATAATCGATACCTGCTGACCGTCTA
tetur02g11150 comp3718_seq0 GGATTCTGGTTCAAGTTCAAATTCCTCGTC
tetur02g11150 comp3718_seq0 GGCATTTGTCTCATCTTCCACATTGTGGTT
tetur02g11150 comp3718_seq0 GGCCACAACTTGAACATTCACATATCGTCC
tetur02g11150 comp3718_seq0 ACAAAGGTTGACAACTTAAGGTGGTTGTAC
tetur02g11150 comp3718_seq0 GGTAAACGGTTAGTGTTTCATGAACATGTC
tetur02g11150 comp3718_seq0 GGTAACAACGGTTCTCTTAACCTGTATGGG
tetur02g11150 comp3718_seq0 GGTAGATTCGCCGCTACCCAGTAAGAGTAT
tetur02g11150 comp3718_seq0 GGTGAAAGAGCTTTCGGATTCTGGTTCAAG
tetur02g11150 comp3718_seq0 GGTGGTGAAAGAGCTTTCGGATTCTGGTTC
tetur02g11150 comp3718_seq0 GGTTAGTGTTTCATGAACATGTCCCGCTAG
tetur02g11150 comp3718_seq0 GGTTCTTAAAGCTGACGAGGCTCAATTGAC
tetur02g11150 comp3718_seq0 GGTTGACAACTTAAGGTGGTTGTACATACA
tetur02g11150 comp3718_seq0 GTAAACGGTTAGTGTTTCATGAACATGTCC
tetur02g11150 comp3718_seq0 GTAAACTTGGATCATAATCGATACCTGCTG
tetur02g11150 comp3718_seq0 GTAACAACGGTTCTCTTAACCTGTATGGGC
tetur02g11150 comp3718_seq0 GTAGATTCGCCGCTACCCAGTAAGAGTATT
tetur02g11150 comp3718_seq0 GTCTAGTGCTACCTTCATTACTGGCATTTG
tetur02g11150 comp3718_seq0 GTGAAAGAGCTTTCGGATTCTGGTTCAAGT
tetur02g11150 comp3718_seq0 GTGCATTAATAGCCCAAGGATGCCACGCAT
tetur02g11150 comp3718_seq0 GTGCTACCTTCATTACTGGCATTTGTCTCA
tetur02g11150 comp3718_seq0 GTGGTAACAACGGTTCTCTTAACCTGTATG
tetur02g11150 comp3718_seq0 GTGGTGAAAGAGCTTTCGGATTCTGGTTCA
tetur02g11150 comp3718_seq0 GTGGTTCTTAAAGCTGACGAGGCTCAATTG
tetur02g11150 comp3718_seq0 GTGTTTCATGAACATGTCCCGCTAGATTAA
tetur02g11150 comp3718_seq0 GTTAAGGATTCGCACTGTGATAAAGTTCCA
tetur02g11150 comp3718_seq0 GTTAGTGTTTCATGAACATGTCCCGCTAGA
tetur02g11150 comp3718_seq0 GTTCTTAAAGCTGACGAGGCTCAATTGACC
tetur02g11150 comp3718_seq0 GTTGACTATCAGCTAAGGGTAGATTCGCCG
tetur02g11150 comp3718_seq0 GTTTCATGAACATGTCCCGCTAGATTAACA
tetur02g11150 comp3718_seq0 TAAGAGGTGACCATATTAGATATTGCGGAC
tetur02g11150 comp3718_seq0 TAATCGATACCTGCTGACCGTCTAGTGCTA
tetur02g11150 comp3718_seq0 TACCAAATTGTACACCGAGGATCTTGAGAA
tetur02g11150 comp3718_seq0 TACCATCATCTTCCTCATCGGTGGTGAAAG
tetur02g11150 comp3718_seq0 TACGGTGGTTCCTACATCCGAATCGGTAGC
tetur02g11150 comp3718_seq0 TATCTTGTGATCAACCACTGGATTACTTGG
tetur02g11150 comp3718_seq0 TATTGTGGTAACAACGGTTCTCTTAACCTG
tetur02g11150 comp3718_seq0 TCACCAACAAAGGTTGACAACTTAAGGTGG
tetur02g11150 comp3718_seq0 TCACTCTTGTTGATATACCAATAGGCCTTC
tetur02g11150 comp3718_seq0 ACCAAATTGTACACCGAGGATCTTGAGAAT
tetur02g11150 comp3718_seq0 ACCAACAAAGGTTGACAACTTAAGGTGGTT
tetur02g11150 comp3718_seq0 TCATAATCGATACCTGCTGACCGTCTAGTG
tetur02g11150 comp3718_seq0 TCATCGCCGGATGTTCCAATTGAAGTGGTA
tetur02g11150 comp3718_seq0 TCATCGGCCTCATCTTCAATTCCTCTAGAG
tetur02g11150 comp3718_seq0 TCATCTTCCACATTGTGGTTCACAACACCA
tetur02g11150 comp3718_seq0 TCATTACTGGCATTTGTCTCATCTTCCACA
tetur02g11150 comp3718_seq0 TCGGATTCTGGTTCAAGTTCAAATTCCTCG
tetur02g11150 comp3718_seq0 TCGGCCTCATCTTCAATTCCTCTAGAGTAA
tetur02g11150 comp3718_seq0 TCTTAAAGCTGACGAGGCTCAATTGACCGA
tetur02g11150 comp3718_seq0 TGAAACAAGCATCTCATTAAGAGGTGACCA
tetur02g11150 comp3718_seq0 TGACCGTCTAGTGCTACCTTCATTACTGGC
tetur02g11150 comp3718_seq0 TGACGAGGCTCAATTGACCGAGATGGTGAA
tetur02g11150 comp3718_seq0 TGCAGGCCAAACCGTAGATGATGGAATCAA
tetur02g11150 comp3718_seq0 TGCCACGCATCCATTGCTGCTCTGGTTAAA
tetur02g11150 comp3718_seq0 TGGCCACAACTTGAACATTCACATATCGTC
tetur02g11150 comp3718_seq0 TGGTAACAACGGTTCTCTTAACCTGTATGG
tetur02g11150 comp3718_seq0 TGGTGAAAGAGCTTTCGGATTCTGGTTCAA
tetur02g11150 comp3718_seq0 TGGTTCTTAAAGCTGACGAGGCTCAATTGA
tetur02g11150 comp3718_seq0 ACCGGAGACTCGGTAAACGGTTAGTGTTTC
tetur02g11150 comp3718_seq0 ACCGTCTAGTGCTACCTTCATTACTGGCAT
tetur02g11150 comp3718_seq0 TGTTGAGTTGATGATCGACCAACCAAAGCA
tetur02g11150 comp3718_seq0 TGTTTCATGAACATGTCCCGCTAGATTAAC
tetur02g11150 comp3718_seq0 TTAAAGCTGACGAGGCTCAATTGACCGAGA
tetur02g11150 comp3718_seq0 TTACTGGCATTTGTCTCATCTTCCACATTG
tetur02g11760 comp1254_seq0 TTCACCAGCCTCAACCCTCTGAGTTAGAGC
tetur02g11760 comp1254_seq0 TTCATCAGCAGGAACAATGATGGTATCAGA
tetur02g11760 comp1254_seq0 TTCCAGATTGTCAGGCGAATTTCAGTTTCA
tetur02g11760 comp1254_seq0 TTCCGTCCAATACCAGCTCCAGGTGTGATC
tetur02g11760 comp1254_seq0 TTCGTGGTTAGAGTAGCATTCAAGGCTGAA
tetur02g11760 comp1254_seq0 TTGAACAACAGGTTGGTCAACTCCTTTACC
tetur02g11760 comp1254_seq0 ACCTTTCAAATTCACCAGCCTCAACCCTCT
tetur02g11760 comp1254_seq0 TTGCAATTCGTGGTTAGAGTAGCATTCAAG
tetur02g11760 comp1254_seq0 TTGCGACAATAGTCAACTGTGTTGATAGGG
tetur02g11760 comp1254_seq0 TTGCGTAAGGAGTGACTTGAATAATTGGAC
tetur02g11760 comp1254_seq0 ACGAATCATGAGATTGAGATGCACCTTCAT
tetur02g11760 comp1254_seq0 TTGGTCAACTCCTTTACCAGACAGGATTAA
tetur02g11760 comp1254_seq0 TTGTAGCCACCATAAGCTTTATTTGCACCA
tetur02g11760 comp1254_seq0 AAATCCACCGTTCATTGTGGCTTCTGAGGT
tetur02g11760 comp1254_seq0 TTGTGGACAAGTAGTATCATGTTCATCAGC
tetur02g11760 comp1254_seq0 TTGTTATTCCCAGAGGCTGGATTACAGATA
tetur02g11760 comp1254_seq0 TTGTTGCTTTGCAATTCGTGGTTAGAGTAG
tetur02g11760 comp1254_seq0 TTGTTGTTATTCCCAGAGGCTGGATTACAG
tetur02g11760 comp1254_seq0 TTTAGCGACAACAACAGATCCACAGCTTGC
tetur02g11760 comp1254_seq0 TTTCAAATTCACCAGCCTCAACCCTCTGAG
tetur02g11760 comp1254_seq0 TTTCTGCCAAATCTTTGGCACTCATTCCCA
tetur02g11760 comp1254_seq0 TTTGAACAACAGGTTGGTCAACTCCTTTAC
tetur02g11760 comp1254_seq0 TTTGTTGTTATTCCCAGAGGCTGGATTACA
tetur02g11760 comp1254_seq0 ACTCGTGGTTGACGTCGGAGTATTTCTTGT
tetur02g11760 comp1254_seq0 ACTCTCACCCAGATCAGCAGATCCTGACTT
tetur02g11760 comp1254_seq0 ACTGTGTTGATAGGGTTGACGGAAACAAGG
tetur02g11760 comp1254_seq0 AGAAAGATCACCTATGCTTACATCAGCTTG
tetur02g11760 comp1254_seq0 AGAAAGCAAGAATCGGTACCTCATGACATT
tetur02g11760 comp1254_seq0 AGAACCAAGGAGTAAAGGAAAGTGAGGGAT
tetur02g11760 comp1254_seq0 AGAATCGGTACCTCATGACATTATCAGCAG
tetur02g11760 comp1254_seq0 AAATTCACCAGCCTCAACCCTCTGAGTTAG
tetur02g11760 comp1254_seq0 AGACAGAACCAAGGAGTAAAGGAAAGTGAG
tetur02g11760 comp1254_seq0 AGAGACAGAACCAAGGAGTAAAGGAAAGTG
tetur02g11760 comp1254_seq0 AGAGTGCAAAGTTAACTCGTACTCGTGGTT
tetur02g11760 comp1254_seq0 AGATCACCTATGCTTACATCAGCTTGATTG
tetur02g11760 comp1254_seq0 AGATCCACAGCTTGCATTGAATGTCTCTGC
tetur02g11760 comp1254_seq0 AGATTGAGATGCACCTTCATAAGGTATGGG
tetur02g11760 comp1254_seq0 AGCCACCATAAGCTTTATTTGCACCAGCAC
tetur02g11760 comp1254_seq0 AGCCTCAACCCTCTGAGTTAGAGCTCCAAT
tetur02g11760 comp1254_seq0 AGCGACAACAACAGATCCACAGCTTGCATT
tetur02g11760 comp1254_seq0 AGCGCCTTCAGTTAAACGAGGTGTAGAAGC
tetur02g11760 comp1254_seq0 AGCTTGCATTGAATGTCTCTGCGTCATTAT
tetur02g11760 comp1254_seq0 AGGAAAGTGAGGGATGAAGACAACAGAGTT
tetur02g11760 comp1254_seq0 AGGAACAATGATGGTATCAGAGTGCAAAGT
tetur02g11760 comp1254_seq0 AGGGATGAAGACAACAGAGTTCAAGATCGT
tetur02g11760 comp1254_seq0 AGGGTTGACGGAAACAAGGTTACTTCGGAT
tetur02g11760 comp1254_seq0 AGGTGTGATCACTTGAGGCTCGGCAATAAT
tetur02g11760 comp1254_seq0 AGGTTGGTCAACTCCTTTACCAGACAGGAT
tetur02g11760 comp1254_seq0 AACAGATCCACAGCTTGCATTGAATGTCTC
tetur02g11760 comp1254_seq0 AACAGGTTGGTCAACTCCTTTACCAGACAG
tetur02g11760 comp1254_seq0 ATCACTTGAGGCTCGGCAATAATGATTACC
tetur02g11760 comp1254_seq0 ATCAGAAAGCAAGAATCGGTACCTCATGAC
tetur02g11760 comp1254_seq0 ATCAGAGTGCAAAGTTAACTCGTACTCGTG
tetur02g11760 comp1254_seq0 ATCAGCAGGAACAATGATGGTATCAGAGTG
tetur02g11760 comp1254_seq0 ATCAGCTTGATTGTAGCCACCATAAGCTTT
tetur02g11760 comp1254_seq0 ATCATGAGATTGAGATGCACCTTCATAAGG
tetur02g11760 comp1254_seq0 ATCATTCGGTGGTCTCCTTGCATTATATCT
tetur02g11760 comp1254_seq0 ATCCAAGAGCGCCTTCAGTTAAACGAGGTG
tetur02g11760 comp1254_seq0 ATCCACAGCTTGCATTGAATGTCTCTGCGT
tetur02g11760 comp1254_seq0 ATCCACCATTAAATCCACCGTTCATTGTGG
tetur02g11760 comp1254_seq0 ATCCACCGTTCATTGTGGCTTCTGAGGTGG
tetur02g11760 comp1254_seq0 ATGATCTTGCGACAATAGTCAACTGTGTTG
tetur02g11760 comp1254_seq0 ATGATGGTATCAGAGTGCAAAGTTAACTCG
tetur02g11760 comp1254_seq0 ATGTTCATCAGCAGGAACAATGATGGTATC
tetur02g11760 comp1254_seq0 ATTCACCAGCCTCAACCCTCTGAGTTAGAG
tetur02g11760 comp1254_seq0 ATTCCAGATTGTCAGGCGAATTTCAGTTTC
tetur02g11760 comp1254_seq0 ATTGACGAATCATGAGATTGAGATGCACCT
tetur02g11760 comp1254_seq0 AACCCTCTGAGTTAGAGCTCCAATCATGAT
tetur02g11760 comp1254_seq0 ATTGTAGCCACCATAAGCTTTATTTGCACC
tetur02g11760 comp1254_seq0 CAAAGTTAACTCGTACTCGTGGTTGACGTC
tetur02g11760 comp1254_seq0 CAAATTCACCAGCCTCAACCCTCTGAGTTA
tetur02g11760 comp1254_seq0 CAACAGATCCACAGCTTGCATTGAATGTCT
tetur02g11760 comp1254_seq0 CAACAGGTTGGTCAACTCCTTTACCAGACA
tetur02g11760 comp1254_seq0 CAACCCTCTGAGTTAGAGCTCCAATCATGA
tetur02g11760 comp1254_seq0 CAACTCCTTTACCAGACAGGATTAATCCAA
tetur02g11760 comp1254_seq0 CAAGAGCGCCTTCAGTTAAACGAGGTGTAG
tetur02g11760 comp1254_seq0 CAAGTAGTATCATGTTCATCAGCAGGAACA
tetur02g11760 comp1254_seq0 CAATACCAGCTCCAGGTGTGATCACTTGAG
tetur02g11760 comp1254_seq0 CAATAGTCAACTGTGTTGATAGGGTTGACG
tetur02g11760 comp1254_seq0 CAATCATTCGGTGGTCTCCTTGCATTATAT
tetur02g11760 comp1254_seq0 CAATTCGTGGTTAGAGTAGCATTCAAGGCT
tetur02g11760 comp1254_seq0 CACAGCTTGCATTGAATGTCTCTGCGTCAT
tetur02g11760 comp1254_seq0 CACCATAAGCTTTATTTGCACCAGCACCAG
tetur02g11760 comp1254_seq0 CACCATTAAATCCACCGTTCATTGTGGCTT
tetur02g11760 comp1254_seq0 CACCCAGATCAGCAGATCCTGACTTAGAAG
tetur02g11760 comp1254_seq0 CACCGTTCATTGTGGCTTCTGAGGTGGAAG
tetur02g11760 comp1254_seq0 CACCTATGCTTACATCAGCTTGATTGTAGC
tetur02g11760 comp1254_seq0 CAGAAAGCAAGAATCGGTACCTCATGACAT
tetur02g11760 comp1254_seq0 CAGAACCAAGGAGTAAAGGAAAGTGAGGGA
tetur02g11760 comp1254_seq0 CAGAGTGCAAAGTTAACTCGTACTCGTGGT
tetur02g11760 comp1254_seq0 CAGATCCACAGCTTGCATTGAATGTCTCTG
tetur02g11760 comp1254_seq0 AACTCCTTTACCAGACAGGATTAATCCAAG
tetur02g11760 comp1254_seq0 CAGCAGGAACAATGATGGTATCAGAGTGCA
tetur02g11760 comp1254_seq0 CAGCCTCAACCCTCTGAGTTAGAGCTCCAA
tetur02g11760 comp1254_seq0 CAGCTTGATTGTAGCCACCATAAGCTTTAT
tetur02g11760 comp1254_seq0 CAGCTTGCATTGAATGTCTCTGCGTCATTA
tetur02g11760 comp1254_seq0 CAGGAACAATGATGGTATCAGAGTGCAAAG
tetur02g11760 comp1254_seq0 CAGGATTAATCCAAGAGCGCCTTCAGTTAA
tetur02g11760 comp1254_seq0 CAGGTGTGATCACTTGAGGCTCGGCAATAA
tetur02g11760 comp1254_seq0 CAGGTTGGTCAACTCCTTTACCAGACAGGA
tetur02g11760 comp1254_seq0 CAGGTTTAACAGAAGCCTTGGCTAATGTAT
tetur02g11760 comp1254_seq0 CAGTTAAACGAGGTGTAGAAGCCATGATAC
tetur02g11760 comp1254_seq0 CATCAGAAAGCAAGAATCGGTACCTCATGA
tetur02g11760 comp1254_seq0 CATCAGCAGGAACAATGATGGTATCAGAGT
tetur02g11760 comp1254_seq0 CATCAGCTTGATTGTAGCCACCATAAGCTT
tetur02g11760 comp1254_seq0 CATGAGATTGAGATGCACCTTCATAAGGTA
tetur02g11760 comp1254_seq0 CATGTTCATCAGCAGGAACAATGATGGTAT
tetur02g11760 comp1254_seq0 CATTAAATCCACCGTTCATTGTGGCTTCTG
tetur02g11760 comp1254_seq0 CATTGTGGCTTCTGAGGTGGAAGAAACTGA
tetur02g11760 comp1254_seq0 CCAAGAGCGCCTTCAGTTAAACGAGGTGTA
tetur02g11760 comp1254_seq0 CCACAGCTTGCATTGAATGTCTCTGCGTCA
tetur02g11760 comp1254_seq0 CCACCATAAGCTTTATTTGCACCAGCACCA
tetur02g11760 comp1254_seq0 CCACCATTAAATCCACCGTTCATTGTGGCT
tetur02g11760 comp1254_seq0 CCAGATCAGCAGATCCTGACTTAGAAGATA
tetur02g11760 comp1254_seq0 CCAGGTGTGATCACTTGAGGCTCGGCAATA
tetur02g11760 comp1254_seq0 AAGAGACAGAACCAAGGAGTAAAGGAAAGT
tetur02g11760 comp1254_seq0 CCATTAAATCCACCGTTCATTGTGGCTTCT
tetur02g11760 comp1254_seq0 CCCAGATCAGCAGATCCTGACTTAGAAGAT
tetur02g11760 comp1254_seq0 CCCATTTATTTGCGTAAGGAGTGACTTGAA
tetur02g11760 comp1254_seq0 CCCTCTGAGTTAGAGCTCCAATCATGATAC
tetur02g11760 comp1254_seq0 CCGTTCATTGTGGCTTCTGAGGTGGAAGAA
tetur02g11760 comp1254_seq0 CCTATGCTTACATCAGCTTGATTGTAGCCA
tetur02g11760 comp1254_seq0 CCTCAACCCTCTGAGTTAGAGCTCCAATCA
tetur02g11760 comp1254_seq0 CCTCTGAGTTAGAGCTCCAATCATGATACA
tetur02g11760 comp1254_seq0 AAGCAAGAATCGGTACCTCATGACATTATC
tetur02g11760 comp1254_seq0 CCTTAATGATCTTGCGACAATAGTCAACTG
tetur02g11760 comp1254_seq0 CCTTTACCAGACAGGATTAATCCAAGAGCG
tetur02g11760 comp1254_seq0 CCTTTCAAATTCACCAGCCTCAACCCTCTG
tetur02g11760 comp1254_seq0 CGAATCATGAGATTGAGATGCACCTTCATA
tetur02g11760 comp1254_seq0 CGACAATAGTCAACTGTGTTGATAGGGTTG
tetur02g11760 comp1254_seq0 CGAGATGATGAAATCAACAAAGGTAGCTTC
tetur02g11760 comp1254_seq0 CGCCTTCAGTTAAACGAGGTGTAGAAGCCA
tetur02g11760 comp1254_seq0 CGGAGTATTTCTTGTTAGCAGGTTTAACAG
tetur02g11760 comp1254_seq0 CGGTACCTCATGACATTATCAGCAGATACA
tetur02g11760 comp1254_seq0 CGTACTCGTGGTTGACGTCGGAGTATTTCT
tetur02g11760 comp1254_seq0 AAGGAAAGTGAGGGATGAAGACAACAGAGT
tetur02g11760 comp1254_seq0 CGTGGTTAGAGTAGCATTCAAGGCTGAAAT
tetur02g11760 comp1254_seq0 CGTTCATTGTGGCTTCTGAGGTGGAAGAAA
tetur02g11760 comp1254_seq0 CTATGCTTACATCAGCTTGATTGTAGCCAC
tetur02g11760 comp1254_seq0 CTCAACCCTCTGAGTTAGAGCTCCAATCAT
tetur02g11760 comp1254_seq0 CTCACCCAGATCAGCAGATCCTGACTTAGA
tetur02g11760 comp1254_seq0 CTCCTTTACCAGACAGGATTAATCCAAGAG
tetur02g11760 comp1254_seq0 CTCTCACCCAGATCAGCAGATCCTGACTTA
tetur02g11760 comp1254_seq0 CTCTGAGTTAGAGCTCCAATCATGATACAA
tetur02g11760 comp1254_seq0 CTCTGCGTCATTATTCCAGATTGTCAGGCG
tetur02g11760 comp1254_seq0 AAAGAGACAGAACCAAGGAGTAAAGGAAAG
tetur02g11760 comp1254_seq0 CTGCGTCATTATTCCAGATTGTCAGGCGAA
tetur02g11760 comp1254_seq0 CTGTGTTGATAGGGTTGACGGAAACAAGGT
tetur02g11760 comp1254_seq0 CTTACATCAGCTTGATTGTAGCCACCATAA
tetur02g11760 comp1254_seq0 AAGTGAGGGATGAAGACAACAGAGTTCAAG
tetur02g11760 comp1254_seq0 CTTCAGTTAAACGAGGTGTAGAAGCCATGA
tetur02g11760 comp1254_seq0 CTTGCATTGAATGTCTCTGCGTCATTATTC
tetur02g11760 comp1254_seq0 CTTGCGACAATAGTCAACTGTGTTGATAGG
tetur02g11760 comp1254_seq0 CTTTACCAGACAGGATTAATCCAAGAGCGC
tetur02g11760 comp1254_seq0 CTTTCAAATTCACCAGCCTCAACCCTCTGA
tetur02g11760 comp1254_seq0 CTTTGCAATTCGTGGTTAGAGTAGCATTCA
tetur02g11760 comp1254_seq0 GAAAGATCACCTATGCTTACATCAGCTTGA
tetur02g11760 comp1254_seq0 GAAAGCAAGAATCGGTACCTCATGACATTA
tetur02g11760 comp1254_seq0 GAAAGTGAGGGATGAAGACAACAGAGTTCA
tetur02g11760 comp1254_seq0 GAACAACAGGTTGGTCAACTCCTTTACCAG
tetur02g11760 comp1254_seq0 GAACCAAGGAGTAAAGGAAAGTGAGGGATG
tetur02g11760 comp1254_seq0 GAACCGCCTCAAGTTGACCAATCTTGACAA
tetur02g11760 comp1254_seq0 AATACCAGCTCCAGGTGTGATCACTTGAGG
tetur02g11760 comp1254_seq0 GAATCGGTACCTCATGACATTATCAGCAGA
tetur02g11760 comp1254_seq0 GACAAGTAGTATCATGTTCATCAGCAGGAA
tetur02g11760 comp1254_seq0 GACAATAGTCAACTGTGTTGATAGGGTTGA
tetur02g11760 comp1254_seq0 GACAGAACCAAGGAGTAAAGGAAAGTGAGG
tetur02g11760 comp1254_seq0 GACGAATCATGAGATTGAGATGCACCTTCA
tetur02g11760 comp1254_seq0 GAGACAGAACCAAGGAGTAAAGGAAAGTGA
tetur02g11760 comp1254_seq0 GAGATGAGTAGATTTACAATCATTCGGTGG
tetur02g11760 comp1254_seq0 AATCATTCGGTGGTCTCCTTGCATTATATC
tetur02g11760 comp1254_seq0 GAGATTGAGATGCACCTTCATAAGGTATGG
tetur02g11760 comp1254_seq0 AATCCAAGAGCGCCTTCAGTTAAACGAGGT
tetur02g11760 comp1254_seq0 AATCCACCGTTCATTGTGGCTTCTGAGGTG
tetur02g11760 comp1254_seq0 GAGCGCCTTCAGTTAAACGAGGTGTAGAAG
tetur02g11760 comp1254_seq0 GAGGGATGAAGACAACAGAGTTCAAGATCG
tetur02g11760 comp1254_seq0 GAGTAAAGGAAAGTGAGGGATGAAGACAAC
tetur02g11760 comp1254_seq0 GAGTGCAAAGTTAACTCGTACTCGTGGTTG
tetur02g11760 comp1254_seq0 AATCGGTACCTCATGACATTATCAGCAGAT
tetur02g11760 comp1254_seq0 GATCACCTATGCTTACATCAGCTTGATTGT
tetur02g11760 comp1254_seq0 GATCACTTGAGGCTCGGCAATAATGATTAC
tetur02g11760 comp1254_seq0 GATCCACAGCTTGCATTGAATGTCTCTGCG
tetur02g11760 comp1254_seq0 GATCTTGCGACAATAGTCAACTGTGTTGAT
tetur02g11760 comp1254_seq0 GATGAAGACAACAGAGTTCAAGATCGTCAA
tetur02g11760 comp1254_seq0 GATGAGTAGATTTACAATCATTCGGTGGTC
tetur02g11760 comp1254_seq0 GATGGTATCAGAGTGCAAAGTTAACTCGTA
tetur02g11760 comp1254_seq0 GATTAATCCAAGAGCGCCTTCAGTTAAACG
tetur02g11760 comp1254_seq0 GATTGTAGCCACCATAAGCTTTATTTGCAC
tetur02g11760 comp1254_seq0 GATTGTCAGGCGAATTTCAGTTTCAGAATC
tetur02g11760 comp1254_seq0 GCAAAGTTAACTCGTACTCGTGGTTGACGT
tetur02g11760 comp1254_seq0 GCAAGAATCGGTACCTCATGACATTATCAG
tetur02g11760 comp1254_seq0 GCAATTCGTGGTTAGAGTAGCATTCAAGGC
tetur02g11760 comp1254_seq0 GCAGGAACAATGATGGTATCAGAGTGCAAA
tetur02g11760 comp1254_seq0 GCCACCATAAGCTTTATTTGCACCAGCACC
tetur02g11760 comp1254_seq0 GCCCATTTATTTGCGTAAGGAGTGACTTGA
tetur02g11760 comp1254_seq0 GCCTCAACCCTCTGAGTTAGAGCTCCAATC
tetur02g11760 comp1254_seq0 GCGACAACAACAGATCCACAGCTTGCATTG
tetur02g11760 comp1254_seq0 GCGACAATAGTCAACTGTGTTGATAGGGTT
tetur02g11760 comp1254_seq0 GCTTACATCAGCTTGATTGTAGCCACCATA
tetur02g11760 comp1254_seq0 GCTTGCATTGAATGTCTCTGCGTCATTATT
tetur02g11760 comp1254_seq0 GCTTTGCAATTCGTGGTTAGAGTAGCATTC
tetur02g11760 comp1254_seq0 AATTCGTGGTTAGAGTAGCATTCAAGGCTG
tetur02g11760 comp1254_seq0 GGAAAGTGAGGGATGAAGACAACAGAGTTC
tetur02g11760 comp1254_seq0 GGAACAATGATGGTATCAGAGTGCAAAGTT
tetur02g11760 comp1254_seq0 AATTGACGAATCATGAGATTGAGATGCACC
tetur02g11760 comp1254_seq0 GGACAAGTAGTATCATGTTCATCAGCAGGA
tetur02g11760 comp1254_seq0 AAAGGAAAGTGAGGGATGAAGACAACAGAG
tetur02g11760 comp1254_seq0 GGAGTAAAGGAAAGTGAGGGATGAAGACAA
tetur02g11760 comp1254_seq0 GGATGAAGACAACAGAGTTCAAGATCGTCA
tetur02g11760 comp1254_seq0 GGATTAATCCAAGAGCGCCTTCAGTTAAAC
tetur02g11760 comp1254_seq0 GGGATGAAGACAACAGAGTTCAAGATCGTC
tetur02g11760 comp1254_seq0 GGTAATTGTTGCTTTGCAATTCGTGGTTAG
tetur02g11760 comp1254_seq0 GGTACCTCATGACATTATCAGCAGATACAT
tetur02g11760 comp1254_seq0 GGTCAACTCCTTTACCAGACAGGATTAATC
tetur02g11760 comp1254_seq0 ACAACAGATCCACAGCTTGCATTGAATGTC
tetur02g11760 comp1254_seq0 ACAACAGGTTGGTCAACTCCTTTACCAGAC
tetur02g11760 comp1254_seq0 GGTGTGATCACTTGAGGCTCGGCAATAATG
tetur02g11760 comp1254_seq0 GGTTAGAGTAGCATTCAAGGCTGAAATGAC
tetur02g11760 comp1254_seq0 GGTTGACGGAAACAAGGTTACTTCGGATTC
tetur02g11760 comp1254_seq0 GGTTGACGTCGGAGTATTTCTTGTTAGCAG
tetur02g11760 comp1254_seq0 GGTTGGTCAACTCCTTTACCAGACAGGATT
tetur02g11760 comp1254_seq0 GTAAAGGAAAGTGAGGGATGAAGACAACAG
tetur02g11760 comp1254_seq0 ACAAGTAGTATCATGTTCATCAGCAGGAAC
tetur02g11760 comp1254_seq0 ACAATAGTCAACTGTGTTGATAGGGTTGAC
tetur02g11760 comp1254_seq0 GTACTCGTGGTTGACGTCGGAGTATTTCTT
tetur02g11760 comp1254_seq0 GTAGCCACCATAAGCTTTATTTGCACCAGC
tetur02g11760 comp1254_seq0 GTAGTATCATGTTCATCAGCAGGAACAATG
tetur02g11760 comp1254_seq0 GTATCAGAGTGCAAAGTTAACTCGTACTCG
tetur02g11760 comp1254_seq0 GTCAACTCCTTTACCAGACAGGATTAATCC
tetur02g11760 comp1254_seq0 GTGAAAGGTAGGTGATTATTTGAGGGATTG
tetur02g11760 comp1254_seq0 GTGAGGGATGAAGACAACAGAGTTCAAGAT
tetur02g11760 comp1254_seq0 GTGATCACTTGAGGCTCGGCAATAATGATT
tetur02g11760 comp1254_seq0 GTGCAAAGTTAACTCGTACTCGTGGTTGAC
tetur02g11760 comp1254_seq0 GTGGACAAGTAGTATCATGTTCATCAGCAG
tetur02g11760 comp1254_seq0 GTGGCTTCTGAGGTGGAAGAAACTGAATGG
tetur02g11760 comp1254_seq0 GTGGTTAGAGTAGCATTCAAGGCTGAAATG
tetur02g11760 comp1254_seq0 GTGTGATCACTTGAGGCTCGGCAATAATGA
tetur02g11760 comp1254_seq0 GTGTTGATAGGGTTGACGGAAACAAGGTTA
tetur02g11760 comp1254_seq0 GTTAAACGAGGTGTAGAAGCCATGATACAA
tetur02g11760 comp1254_seq0 GTTAGAGTAGCATTCAAGGCTGAAATGACA
tetur02g11760 comp1254_seq0 ACAGAACCAAGGAGTAAAGGAAAGTGAGGG
tetur02g11760 comp1254_seq0 GTTCATCAGCAGGAACAATGATGGTATCAG
tetur02g11760 comp1254_seq0 GTTCATTGTGGCTTCTGAGGTGGAAGAAAC
tetur02g11760 comp1254_seq0 ACAGATCCACAGCTTGCATTGAATGTCTCT
tetur02g11760 comp1254_seq0 GTTGACGTCGGAGTATTTCTTGTTAGCAGG
tetur02g11760 comp1254_seq0 GTTGCTTTGCAATTCGTGGTTAGAGTAGCA
tetur02g11760 comp1254_seq0 GTTGGTCAACTCCTTTACCAGACAGGATTA
tetur02g11760 comp1254_seq0 ACAGCTTGCATTGAATGTCTCTGCGTCATT
tetur02g11760 comp1254_seq0 GTTGTTATTCCCAGAGGCTGGATTACAGAT
tetur02g11760 comp1254_seq0 ACAGGTTGGTCAACTCCTTTACCAGACAGG
tetur02g11760 comp1254_seq0 TAAAGGAAAGTGAGGGATGAAGACAACAGA
tetur02g11760 comp1254_seq0 TAAATCCACCGTTCATTGTGGCTTCTGAGG
tetur02g11760 comp1254_seq0 TAATCCAAGAGCGCCTTCAGTTAAACGAGG
tetur02g11760 comp1254_seq0 TACATCAGCTTGATTGTAGCCACCATAAGC
tetur02g11760 comp1254_seq0 ACATCAGCTTGATTGTAGCCACCATAAGCT
tetur02g11760 comp1254_seq0 TACTCGTGGTTGACGTCGGAGTATTTCTTG
tetur02g11760 comp1254_seq0 TAGCCACCATAAGCTTTATTTGCACCAGCA
tetur02g11760 comp1254_seq0 TAGCTCCTCGACGTTGATACCATCCTTTAA
tetur02g11760 comp1254_seq0 TAGGGTTGACGGAAACAAGGTTACTTCGGA
tetur02g11760 comp1254_seq0 TATGCTTACATCAGCTTGATTGTAGCCACC
tetur02g11760 comp1254_seq0 TCAACCCTCTGAGTTAGAGCTCCAATCATG
tetur02g11760 comp1254_seq0 TCAACTCCTTTACCAGACAGGATTAATCCA
tetur02g11760 comp1254_seq0 TCACCCAGATCAGCAGATCCTGACTTAGAA
tetur02g11760 comp1254_seq0 TCACCTATGCTTACATCAGCTTGATTGTAG
tetur02g11760 comp1254_seq0 TCAGAAAGCAAGAATCGGTACCTCATGACA
tetur02g11760 comp1254_seq0 TCAGAGTGCAAAGTTAACTCGTACTCGTGG
tetur02g11760 comp1254_seq0 TCAGCAGGAACAATGATGGTATCAGAGTGC
tetur02g11760 comp1254_seq0 TCAGCTTGATTGTAGCCACCATAAGCTTTA
tetur02g11760 comp1254_seq0 TCAGTTAAACGAGGTGTAGAAGCCATGATA
tetur02g11760 comp1254_seq0 TCATCAGCAGGAACAATGATGGTATCAGAG
tetur02g11760 comp1254_seq0 TCATTGTGGCTTCTGAGGTGGAAGAAACTG
tetur02g11760 comp1254_seq0 TCCACAGCTTGCATTGAATGTCTCTGCGTC
tetur02g11760 comp1254_seq0 TCCACCATTAAATCCACCGTTCATTGTGGC
tetur02g11760 comp1254_seq0 TCCAGATTGTCAGGCGAATTTCAGTTTCAG
tetur02g11760 comp1254_seq0 TCCTTTACCAGACAGGATTAATCCAAGAGC
tetur02g11760 comp1254_seq0 AAAGTTAACTCGTACTCGTGGTTGACGTCG
tetur02g11760 comp1254_seq0 TCGGTACCTCATGACATTATCAGCAGATAC
tetur02g11760 comp1254_seq0 TCGTGGTTAGAGTAGCATTCAAGGCTGAAA
tetur02g11760 comp1254_seq0 TCTCACCCAGATCAGCAGATCCTGACTTAG
tetur02g11760 comp1254_seq0 TCTCTGCGTCATTATTCCAGATTGTCAGGC
tetur02g11760 comp1254_seq0 TCTGAGTTAGAGCTCCAATCATGATACAAC
tetur02g11760 comp1254_seq0 TCTGCGTCATTATTCCAGATTGTCAGGCGA
tetur02g11760 comp1254_seq0 TCTTGCGACAATAGTCAACTGTGTTGATAG
tetur02g11760 comp1254_seq0 TGAACAACAGGTTGGTCAACTCCTTTACCA
tetur02g11760 comp1254_seq0 ACCATTAAATCCACCGTTCATTGTGGCTTC
tetur02g11760 comp1254_seq0 TGACGAATCATGAGATTGAGATGCACCTTC
tetur02g11760 comp1254_seq0 TGAGATTGAGATGCACCTTCATAAGGTATG
tetur02g11760 comp1254_seq0 TGAGGGATGAAGACAACAGAGTTCAAGATC
tetur02g11760 comp1254_seq0 TGATCACTTGAGGCTCGGCAATAATGATTA
tetur02g11760 comp1254_seq0 TGATCTTGCGACAATAGTCAACTGTGTTGA
tetur02g11760 comp1254_seq0 TGCAAAGTTAACTCGTACTCGTGGTTGACG
tetur02g11760 comp1254_seq0 TGCAATTCGTGGTTAGAGTAGCATTCAAGG
tetur02g11760 comp1254_seq0 TGGAAGAAACTGAATGGACACCAGTCGAAA
tetur02g11760 comp1254_seq0 TGGACAAGTAGTATCATGTTCATCAGCAGG
tetur02g11760 comp1254_seq0 TGGCTTCTGAGGTGGAAGAAACTGAATGGA
tetur02g11760 comp1254_seq0 TGGTTAGAGTAGCATTCAAGGCTGAAATGA
tetur02g11760 comp1254_seq0 TGTAGCCACCATAAGCTTTATTTGCACCAG
tetur02g11760 comp1254_seq0 TGTGGACAAGTAGTATCATGTTCATCAGCA
tetur02g11760 comp1254_seq0 TGTGGCTTCTGAGGTGGAAGAAACTGAATG
tetur02g11760 comp1254_seq0 TGTTCATCAGCAGGAACAATGATGGTATCA
tetur02g11760 comp1254_seq0 TGTTGATAGGGTTGACGGAAACAAGGTTAC
tetur02g11760 comp1254_seq0 TGTTGCTTTGCAATTCGTGGTTAGAGTAGC
tetur02g11760 comp1254_seq0 TGTTGTTATTCCCAGAGGCTGGATTACAGA
tetur02g11760 comp1254_seq0 TTAAATCCACCGTTCATTGTGGCTTCTGAG
tetur02g11760 comp1254_seq0 TTAATCCAAGAGCGCCTTCAGTTAAACGAG
tetur02g11760 comp1254_seq0 ACCTATGCTTACATCAGCTTGATTGTAGCC
tetur02g11760 comp1254_seq0 TTACATCAGCTTGATTGTAGCCACCATAAG
tetur02g11760 comp1254_seq0 TTAGCGACAACAACAGATCCACAGCTTGCA
tetur02g11800 comp1512_seq0 ACCTGCTATTGGAGTGGTTGGTTCTTTACC
tetur02g11800 comp1512_seq0 TTCTTTACCCGTTTCTCGACATTTGAGTAC
tetur02g11800 comp1512_seq0 TTGGAGTGGTTGGTTCTTTACCCGTTTCTC
tetur02g11800 comp1512_seq0 TTGGTTCTTTACCCGTTTCTCGACATTTGA
tetur02g11800 comp1512_seq0 TTTACCCGTTTCTCGACATTTGAGTACAAC
tetur02g11800 comp1512_seq0 AGATTCAAATCGGAAACAAGTCGTACCATG
tetur02g11800 comp1512_seq0 AACAAGTCGTACCATGGTGGGTGATTTCAT
tetur02g11800 comp1512_seq0 AGTACCTGCTATTGGAGTGGTTGGTTCTTT
tetur02g11800 comp1512_seq0 AGTCGTACCATGGTGGGTGATTTCATGGCT
tetur02g11800 comp1512_seq0 ATAGATACACCGCAATGGGAAGAAAGATTC
tetur02g11800 comp1512_seq0 ATGGATTAGTACCTGCTATTGGAGTGGTTG
tetur02g11800 comp1512_seq0 ATTAGTACCTGCTATTGGAGTGGTTGGTTC
tetur02g11800 comp1512_seq0 ATTCAAATCGGAAACAAGTCGTACCATGGT
tetur02g11800 comp1512_seq0 ATTGGAGTGGTTGGTTCTTTACCCGTTTCT
tetur02g11800 comp1512_seq0 CAAATCGGAAACAAGTCGTACCATGGTGGG
tetur02g11800 comp1512_seq0 CAAGTCGTACCATGGTGGGTGATTTCATGG
tetur02g11800 comp1512_seq0 CAATAACCATTGAAGCTGAAGAAAGACCTG
tetur02g11800 comp1512_seq0 CACCGCAATGGGAAGAAAGATTCAAATCGG
tetur02g11800 comp1512_seq0 CCCGTTTCTCGACATTTGAGTACAACTAGT
tetur02g11800 comp1512_seq0 CCGTTTCTCGACATTTGAGTACAACTAGTA
tetur02g11800 comp1512_seq0 CCTGCTATTGGAGTGGTTGGTTCTTTACCC
tetur02g11800 comp1512_seq0 CTATTGGAGTGGTTGGTTCTTTACCCGTTT
tetur02g11800 comp1512_seq0 CTGCTATTGGAGTGGTTGGTTCTTTACCCG
tetur02g11800 comp1512_seq0 AAGTCGTACCATGGTGGGTGATTTCATGGC
tetur02g11800 comp1512_seq0 CTTTACCCGTTTCTCGACATTTGAGTACAA
tetur02g11800 comp1512_seq0 GAAACAAGTCGTACCATGGTGGGTGATTTC
tetur02g11800 comp1512_seq0 GAAAGATTCAAATCGGAAACAAGTCGTACC
tetur02g11800 comp1512_seq0 AATAGCAGCTAACATTCAGGCTGACCACTT
tetur02g11800 comp1512_seq0 GAGTGGTTGGTTCTTTACCCGTTTCTCGAC
tetur02g11800 comp1512_seq0 GATTAGTACCTGCTATTGGAGTGGTTGGTT
tetur02g11800 comp1512_seq0 GATTCAAATCGGAAACAAGTCGTACCATGG
tetur02g11800 comp1512_seq0 AATGGATTAGTACCTGCTATTGGAGTGGTT
tetur02g11800 comp1512_seq0 GCTATTGGAGTGGTTGGTTCTTTACCCGTT
tetur02g11800 comp1512_seq0 GGAAACAAGTCGTACCATGGTGGGTGATTT
tetur02g11800 comp1512_seq0 GGAAGAAAGATTCAAATCGGAAACAAGTCG
tetur02g11800 comp1512_seq0 GGAGTGGTTGGTTCTTTACCCGTTTCTCGA
tetur02g11800 comp1512_seq0 GGATTAGTACCTGCTATTGGAGTGGTTGGT
tetur02g11800 comp1512_seq0 GGGAAGAAAGATTCAAATCGGAAACAAGTC
tetur02g11800 comp1512_seq0 GGTTCTTTACCCGTTTCTCGACATTTGAGT
tetur02g11800 comp1512_seq0 GGTTGGTTCTTTACCCGTTTCTCGACATTT
tetur02g11800 comp1512_seq0 ACAAGTCGTACCATGGTGGGTGATTTCATG
tetur02g11800 comp1512_seq0 GTAATGGATTAGTACCTGCTATTGGAGTGG
tetur02g11800 comp1512_seq0 GTACCTGCTATTGGAGTGGTTGGTTCTTTA
tetur02g11800 comp1512_seq0 ACACCGCAATGGGAAGAAAGATTCAAATCG
tetur02g11800 comp1512_seq0 GTGGTTGGTTCTTTACCCGTTTCTCGACAT
tetur02g11800 comp1512_seq0 GTTCTTTACCCGTTTCTCGACATTTGAGTA
tetur02g11800 comp1512_seq0 GTTGGTTCTTTACCCGTTTCTCGACATTTG
tetur02g11800 comp1512_seq0 TACCTGCTATTGGAGTGGTTGGTTCTTTAC
tetur02g11800 comp1512_seq0 TAGATACACCGCAATGGGAAGAAAGATTCA
tetur02g11800 comp1512_seq0 TATTGGAGTGGTTGGTTCTTTACCCGTTTC
tetur02g11800 comp1512_seq0 TCAAATCGGAAACAAGTCGTACCATGGTGG
tetur02g11800 comp1512_seq0 TCTTTACCCGTTTCTCGACATTTGAGTACA
tetur02g11800 comp1512_seq0 ACCCGTTTCTCGACATTTGAGTACAACTAG
tetur02g11800 comp1512_seq0 TGGAGTGGTTGGTTCTTTACCCGTTTCTCG
tetur02g11800 comp1512_seq0 TGGATTAGTACCTGCTATTGGAGTGGTTGG
tetur02g11800 comp1512_seq0 TGGTTCTTTACCCGTTTCTCGACATTTGAG
tetur02g11800 comp1512_seq0 AAATAGCAGCTAACATTCAGGCTGACCACT
tetur02g11800 comp1512_seq0 TTCAAATCGGAAACAAGTCGTACCATGGTG
tetur02g13060 comp2870_seq0 TTCACCAACTTTCCAAGGGCATCATACGCC
tetur02g13060 comp2870_seq0 TTCATCCAGTATTTGAATGTACTGGGAAGC
tetur02g13060 comp2870_seq0 TTCGATTATTAGCCGACACTTCATCCCGAA
tetur02g13060 comp2870_seq0 TTCGGATACATCACCTCGAGCTCGTAGAAA
tetur02g13060 comp2870_seq0 ACCTTGCATCCTTTCTTCCTTAACTGTTGT
tetur02g13060 comp2870_seq0 TTGCAAGCTCTCAATTGGTCCCACATTTGG
tetur02g13060 comp2870_seq0 TTGCTTCGGATACATCACCTCGAGCTCGTA
tetur02g13060 comp2870_seq0 TTGGAGATTCACTGGCAATCTGTTTCTAAC
tetur02g13060 comp2870_seq0 TTGGATAACCTGTTCCTTGTGTTCATCCAG
tetur02g13060 comp2870_seq0 TTGGTTGTACGATTTGACTGTCGTTCACAC
tetur02g13060 comp2870_seq0 TTTCAATTCACCAACTTTCCAAGGGCATCA
tetur02g13060 comp2870_seq0 TTTGGATAACCTGTTCCTTGTGTTCATCCA
tetur02g13060 comp2870_seq0 TTTGGTTGTACGATTTGACTGTCGTTCACA
tetur02g13060 comp2870_seq0 ACTATACACTTTGGACCCAAATTGAAGCTC
tetur02g13060 comp2870_seq0 ACTGGGAAGCTGGGTGATCTTTAGCTGACC
tetur02g13060 comp2870_seq0 AGAGTGGTCAGTTTACAATTGATAGCCGGC
tetur02g13060 comp2870_seq0 AACAACAATTCCCGTTAATAGAGTGGTCAG
tetur02g13060 comp2870_seq0 AGCTCTCAATTGGTCCCACATTTGGATAAC
tetur02g13060 comp2870_seq0 AGCTGACCCTCCAAGTGAAGGTGGTAACAG
tetur02g13060 comp2870_seq0 AGCTGGGTGATCTTTAGCTGACCCTCCAAG
tetur02g13060 comp2870_seq0 AGGTGACATATGGAAAGTCACTTGGATCCC
tetur02g13060 comp2870_seq0 AGGTGGTAACAGGTTTGGTGGGACCATTGC
tetur02g13060 comp2870_seq0 AGGTTAGTCATTGCTTCGGATACATCACCT
tetur02g13060 comp2870_seq0 AGTCATTGCTTCGGATACATCACCTCGAGC
tetur02g13060 comp2870_seq0 AGTGAAGGTGGTAACAGGTTTGGTGGGACC
tetur02g13060 comp2870_seq0 AGTGGTCAGTTTACAATTGATAGCCGGCGG
tetur02g13060 comp2870_seq0 ATCTTTAGCTGACCCTCCAAGTGAAGGTGG
tetur02g13060 comp2870_seq0 ATGAACATGAATACCAGCGTTGGCCACCTT
tetur02g13060 comp2870_seq0 ATGGAAAGTCACTTGGATCCCATTTACCAG
tetur02g13060 comp2870_seq0 ATGGTTTGAACAACATAAGTCCAGCGTCTT
tetur02g13060 comp2870_seq0 ATGTACTGGGAAGCTGGGTGATCTTTAGCT
tetur02g13060 comp2870_seq0 ATGTAGGCAATCAGGTTAGTCATTGCTTCG
tetur02g13060 comp2870_seq0 ATGTGTCTCCATGTAATACCACTCATATCG
tetur02g13060 comp2870_seq0 ATGTTTCGTTCGATTATTAGCCGACACTTC
tetur02g13060 comp2870_seq0 ATTGCTTCGGATACATCACCTCGAGCTCGT
tetur02g13060 comp2870_seq0 ATTGGTCCCACATTTGGATAACCTGTTCCT
tetur02g13060 comp2870_seq0 ATTGTTGCAAGCTCTCAATTGGTCCCACAT
tetur02g13060 comp2870_seq0 ATTGTTGGAGATTCACTGGCAATCTGTTTC
tetur02g13060 comp2870_seq0 ATTTGAATGTACTGGGAAGCTGGGTGATCT
tetur02g13060 comp2870_seq0 ATTTGGATAACCTGTTCCTTGTGTTCATCC
tetur02g13060 comp2870_seq0 ATTTGGTTGTACGATTTGACTGTCGTTCAC
tetur02g13060 comp2870_seq0 CAACAACAATTCCCGTTAATAGAGTGGTCA
tetur02g13060 comp2870_seq0 CAACAATTCCCGTTAATAGAGTGGTCAGTT
tetur02g13060 comp2870_seq0 AACCTGTTCCTTGTGTTCATCCAGTATTTG
tetur02g13060 comp2870_seq0 CAACCTTCCGGTGTCCGTTCTGGATAATGA
tetur02g13060 comp2870_seq0 CAACTAAACTACGAGGTAGAATACGTTCCG
tetur02g13060 comp2870_seq0 AACCTTGCATCCTTTCTTCCTTAACTGTTG
tetur02g13060 comp2870_seq0 CAAGCTCTCAATTGGTCCCACATTTGGATA
tetur02g13060 comp2870_seq0 CAAGTGAAGGTGGTAACAGGTTTGGTGGGA
tetur02g13060 comp2870_seq0 CAATCAGGTTAGTCATTGCTTCGGATACAT
tetur02g13060 comp2870_seq0 CAATGTAGGCAATCAGGTTAGTCATTGCTT
tetur02g13060 comp2870_seq0 CAATTCACCAACTTTCCAAGGGCATCATAC
tetur02g13060 comp2870_seq0 CAATTCCCGTTAATAGAGTGGTCAGTTTAC
tetur02g13060 comp2870_seq0 CAATTGGTCCCACATTTGGATAACCTGTTC
tetur02g13060 comp2870_seq0 CAATTGTTGCAAGCTCTCAATTGGTCCCAC
tetur02g13060 comp2870_seq0 CACATTTGGATAACCTGTTCCTTGTGTTCA
tetur02g13060 comp2870_seq0 CACGTTAATTGTTGGAGATTCACTGGCAAT
tetur02g13060 comp2870_seq0 CACTGGCAATCTGTTTCTAACTTGACTTGT
tetur02g13060 comp2870_seq0 AACTACGAGGTAGAATACGTTCCGTTAGGT
tetur02g13060 comp2870_seq0 CACTTGGATCCCATTTACCAGGAATCACTA
tetur02g13060 comp2870_seq0 CACTTGTATGGTAGATGTGTCTCCATGTAA
tetur02g13060 comp2870_seq0 CACTTTGGACCCAAATTGAAGCTCTAATCA
tetur02g13060 comp2870_seq0 CAGGTTAGTCATTGCTTCGGATACATCACC
tetur02g13060 comp2870_seq0 CATCCAGTATTTGAATGTACTGGGAAGCTG
tetur02g13060 comp2870_seq0 AAACTACGAGGTAGAATACGTTCCGTTAGG
tetur02g13060 comp2870_seq0 CATGTAATACCACTCATATCGATGACCACA
tetur02g13060 comp2870_seq0 CATTGCGTGTAATGTCGAGTAATCTTTACC
tetur02g13060 comp2870_seq0 CATTGCTTCGGATACATCACCTCGAGCTCG
tetur02g13060 comp2870_seq0 CATTTGGATAACCTGTTCCTTGTGTTCATC
tetur02g13060 comp2870_seq0 CCAAGTGAAGGTGGTAACAGGTTTGGTGGG
tetur02g13060 comp2870_seq0 CCACATTTGGATAACCTGTTCCTTGTGTTC
tetur02g13060 comp2870_seq0 CCAGTATTTGAATGTACTGGGAAGCTGGGT
tetur02g13060 comp2870_seq0 CCATGTAATACCACTCATATCGATGACCAC
tetur02g13060 comp2870_seq0 CCATTGCGTGTAATGTCGAGTAATCTTTAC
tetur02g13060 comp2870_seq0 CCCGTTAATAGAGTGGTCAGTTTACAATTG
tetur02g13060 comp2870_seq0 CCCTCCAAGTGAAGGTGGTAACAGGTTTGG
tetur02g13060 comp2870_seq0 CCGTTCTGGATAATGAACATGAATACCAGC
tetur02g13060 comp2870_seq0 CCTCCAAGTGAAGGTGGTAACAGGTTTGGT
tetur02g13060 comp2870_seq0 CCTGTTCCTTGTGTTCATCCAGTATTTGAA
tetur02g13060 comp2870_seq0 CCTTGCATCCTTTCTTCCTTAACTGTTGTC
tetur02g13060 comp2870_seq0 CCTTTCTTCCTTAACTGTTGTCATCAAAGG
tetur02g13060 comp2870_seq0 CGTTCGATTATTAGCCGACACTTCATCCCG
tetur02g13060 comp2870_seq0 CGTTCTGGATAATGAACATGAATACCAGCG
tetur02g13060 comp2870_seq0 CGTTTCAATTGTTGCAAGCTCTCAATTGGT
tetur02g13060 comp2870_seq0 CTACACTTGTATGGTAGATGTGTCTCCATG
tetur02g13060 comp2870_seq0 CTATACACTTTGGACCCAAATTGAAGCTCT
tetur02g13060 comp2870_seq0 CTCAATTGGTCCCACATTTGGATAACCTGT
tetur02g13060 comp2870_seq0 CTCCAAGTGAAGGTGGTAACAGGTTTGGTG
tetur02g13060 comp2870_seq0 CTCCATGTAATACCACTCATATCGATGACC
tetur02g13060 comp2870_seq0 CTCTCAATTGGTCCCACATTTGGATAACCT
tetur02g13060 comp2870_seq0 CTGACCCTCCAAGTGAAGGTGGTAACAGGT
tetur02g13060 comp2870_seq0 CTGAGTTTCTTCGTCCAACAGTGCAATTTC
tetur02g13060 comp2870_seq0 CTGGATAATGAACATGAATACCAGCGTTGG
tetur02g13060 comp2870_seq0 CTGGCAATCTGTTTCTAACTTGACTTGTAG
tetur02g13060 comp2870_seq0 CTGGGTGATCTTTAGCTGACCCTCCAAGTG
tetur02g13060 comp2870_seq0 AAGTCACTTGGATCCCATTTACCAGGAATC
tetur02g13060 comp2870_seq0 AAGTGAAGGTGGTAACAGGTTTGGTGGGAC
tetur02g13060 comp2870_seq0 CTTCGGATACATCACCTCGAGCTCGTAGAA
tetur02g13060 comp2870_seq0 CTTGCATCCTTTCTTCCTTAACTGTTGTCA
tetur02g13060 comp2870_seq0 CTTGGATCCCATTTACCAGGAATCACTAAA
tetur02g13060 comp2870_seq0 CTTTAGCTGACCCTCCAAGTGAAGGTGGTA
tetur02g13060 comp2870_seq0 GAAAGTCACTTGGATCCCATTTACCAGGAA
tetur02g13060 comp2870_seq0 GAAGCTGGGTGATCTTTAGCTGACCCTCCA
tetur02g13060 comp2870_seq0 GAAGGACAATCAAGTATTGTTGCTATCACG
tetur02g13060 comp2870_seq0 GAAGGTGGTAACAGGTTTGGTGGGACCATT
tetur02g13060 comp2870_seq0 GAATGTACTGGGAAGCTGGGTGATCTTTAG
tetur02g13060 comp2870_seq0 GAATTTGGTTGTACGATTTGACTGTCGTTC
tetur02g13060 comp2870_seq0 GACCCTCCAAGTGAAGGTGGTAACAGGTTT
tetur02g13060 comp2870_seq0 AATCAGGTTAGTCATTGCTTCGGATACATC
tetur02g13060 comp2870_seq0 GAGATTCACTGGCAATCTGTTTCTAACTTG
tetur02g13060 comp2870_seq0 GAGGTAGAATACGTTCCGTTAGGTCGGAAA
tetur02g13060 comp2870_seq0 GAGTGGTCAGTTTACAATTGATAGCCGGCG
tetur02g13060 comp2870_seq0 GAGTTTCTTCGTCCAACAGTGCAATTTCAA
tetur02g13060 comp2870_seq0 GATAACCTGTTCCTTGTGTTCATCCAGTAT
tetur02g13060 comp2870_seq0 GATACATCACCTCGAGCTCGTAGAAATTTA
tetur02g13060 comp2870_seq0 GATCTTTAGCTGACCCTCCAAGTGAAGGTG
tetur02g13060 comp2870_seq0 GATTCACTGGCAATCTGTTTCTAACTTGAC
tetur02g13060 comp2870_seq0 GCAAGCTCTCAATTGGTCCCACATTTGGAT
tetur02g13060 comp2870_seq0 GCAATCAGGTTAGTCATTGCTTCGGATACA
tetur02g13060 comp2870_seq0 GCATCCTTTCTTCCTTAACTGTTGTCATCA
tetur02g13060 comp2870_seq0 AATGGTTTGAACAACATAAGTCCAGCGTCT
tetur02g13060 comp2870_seq0 AATGTACTGGGAAGCTGGGTGATCTTTAGC
tetur02g13060 comp2870_seq0 AATGTAGGCAATCAGGTTAGTCATTGCTTC
tetur02g13060 comp2870_seq0 AATGTAGGTGACATATGGAAAGTCACTTGG
tetur02g13060 comp2870_seq0 GCGTGTAATGTCGAGTAATCTTTACCATGG
tetur02g13060 comp2870_seq0 GCTACACTTGTATGGTAGATGTGTCTCCAT
tetur02g13060 comp2870_seq0 GCTCTCAATTGGTCCCACATTTGGATAACC
tetur02g13060 comp2870_seq0 GCTGGGTGATCTTTAGCTGACCCTCCAAGT
tetur02g13060 comp2870_seq0 AATTCACCAACTTTCCAAGGGCATCATACG
tetur02g13060 comp2870_seq0 GCTTCGGATACATCACCTCGAGCTCGTAGA
tetur02g13060 comp2870_seq0 GGAAAGTCACTTGGATCCCATTTACCAGGA
tetur02g13060 comp2870_seq0 GGACAATCAAGTATTGTTGCTATCACGTTG
tetur02g13060 comp2870_seq0 GGACCATTGCGTGTAATGTCGAGTAATCTT
tetur02g13060 comp2870_seq0 GGACCCAAATTGAAGCTCTAATCATTGAGA
tetur02g13060 comp2870_seq0 GGATAACCTGTTCCTTGTGTTCATCCAGTA
tetur02g13060 comp2870_seq0 GGATACATCACCTCGAGCTCGTAGAAATTT
tetur02g13060 comp2870_seq0 AATTGGTCCCACATTTGGATAACCTGTTCC
tetur02g13060 comp2870_seq0 GGATCCCATTTACCAGGAATCACTAAATTG
tetur02g13060 comp2870_seq0 GGCAATCAGGTTAGTCATTGCTTCGGATAC
tetur02g13060 comp2870_seq0 GGGACCATTGCGTGTAATGTCGAGTAATCT
tetur02g13060 comp2870_seq0 GGGTGATCTTTAGCTGACCCTCCAAGTGAA
tetur02g13060 comp2870_seq0 GGTAGATGTGTCTCCATGTAATACCACTCA
tetur02g13060 comp2870_seq0 ACAACAATTCCCGTTAATAGAGTGGTCAGT
tetur02g13060 comp2870_seq0 GGTCCCACATTTGGATAACCTGTTCCTTGT
tetur02g13060 comp2870_seq0 GGTGACATATGGAAAGTCACTTGGATCCCA
tetur02g13060 comp2870_seq0 GGTGATCTTTAGCTGACCCTCCAAGTGAAG
tetur02g13060 comp2870_seq0 ACAACCTTCCGGTGTCCGTTCTGGATAATG
tetur02g13060 comp2870_seq0 GGTTAGTCATTGCTTCGGATACATCACCTC
tetur02g13060 comp2870_seq0 GTACTGGGAAGCTGGGTGATCTTTAGCTGA
tetur02g13060 comp2870_seq0 GTAGGCAATCAGGTTAGTCATTGCTTCGGA
tetur02g13060 comp2870_seq0 GTAGGTGACATATGGAAAGTCACTTGGATC
tetur02g13060 comp2870_seq0 GTCAATGTAGGCAATCAGGTTAGTCATTGC
tetur02g13060 comp2870_seq0 GTCACTTGGATCCCATTTACCAGGAATCAC
tetur02g13060 comp2870_seq0 GTCAGTTTACAATTGATAGCCGGCGGACAT
tetur02g13060 comp2870_seq0 GTCATTGCTTCGGATACATCACCTCGAGCT
tetur02g13060 comp2870_seq0 GTCCGTTCTGGATAATGAACATGAATACCA
tetur02g13060 comp2870_seq0 GTCTCCATGTAATACCACTCATATCGATGA
tetur02g13060 comp2870_seq0 GTGAAGGTGGTAACAGGTTTGGTGGGACCA
tetur02g13060 comp2870_seq0 GTGATCTTTAGCTGACCCTCCAAGTGAAGG
tetur02g13060 comp2870_seq0 GTGGCCAATTGTTTATCGTTATAACCTTGC
tetur02g13060 comp2870_seq0 GTGGGACCATTGCGTGTAATGTCGAGTAAT
tetur02g13060 comp2870_seq0 GTGGTAACAGGTTTGGTGGGACCATTGCGT
tetur02g13060 comp2870_seq0 GTGGTCAGTTTACAATTGATAGCCGGCGGA
tetur02g13060 comp2870_seq0 GTGTCTCCATGTAATACCACTCATATCGAT
tetur02g13060 comp2870_seq0 GTGTTCATCCAGTATTTGAATGTACTGGGA
tetur02g13060 comp2870_seq0 ACACTTTGGACCCAAATTGAAGCTCTAATC
tetur02g13060 comp2870_seq0 GTTAGTCATTGCTTCGGATACATCACCTCG
tetur02g13060 comp2870_seq0 GTTCATCCAGTATTTGAATGTACTGGGAAG
tetur02g13060 comp2870_seq0 GTTCGATTATTAGCCGACACTTCATCCCGA
tetur02g13060 comp2870_seq0 GTTCTGGATAATGAACATGAATACCAGCGT
tetur02g13060 comp2870_seq0 GTTGAATTTGGTTGTACGATTTGACTGTCG
tetur02g13060 comp2870_seq0 GTTGCAAGCTCTCAATTGGTCCCACATTTG
tetur02g13060 comp2870_seq0 GTTGGAGATTCACTGGCAATCTGTTTCTAA
tetur02g13060 comp2870_seq0 GTTTCAATTGTTGCAAGCTCTCAATTGGTC
tetur02g13060 comp2870_seq0 GTTTCGTTCGATTATTAGCCGACACTTCAT
tetur02g13060 comp2870_seq0 GTTTCTTCGTCCAACAGTGCAATTTCAATC
tetur02g13060 comp2870_seq0 TACTGGGAAGCTGGGTGATCTTTAGCTGAC
tetur02g13060 comp2870_seq0 TAGAGTGGTCAGTTTACAATTGATAGCCGG
tetur02g13060 comp2870_seq0 TAGCTGACCCTCCAAGTGAAGGTGGTAACA
tetur02g13060 comp2870_seq0 TAGGTGACATATGGAAAGTCACTTGGATCC
tetur02g13060 comp2870_seq0 TAGTCATTGCTTCGGATACATCACCTCGAG
tetur02g13060 comp2870_seq0 TCAACAACAATTCCCGTTAATAGAGTGGTC
tetur02g13060 comp2870_seq0 TCAATTCACCAACTTTCCAAGGGCATCATA
tetur02g13060 comp2870_seq0 TCAATTGTTGCAAGCTCTCAATTGGTCCCA
tetur02g13060 comp2870_seq0 TCACTGGCAATCTGTTTCTAACTTGACTTG
tetur02g13060 comp2870_seq0 TCAGGTTAGTCATTGCTTCGGATACATCAC
tetur02g13060 comp2870_seq0 TCATTGCTTCGGATACATCACCTCGAGCTC
tetur02g13060 comp2870_seq0 TCCAAGTGAAGGTGGTAACAGGTTTGGTGG
tetur02g13060 comp2870_seq0 TCCAGTATTTGAATGTACTGGGAAGCTGGG
tetur02g13060 comp2870_seq0 TCCATGTAATACCACTCATATCGATGACCA
tetur02g13060 comp2870_seq0 TCCCATTTACCAGGAATCACTAAATTGACC
tetur02g13060 comp2870_seq0 TCCGTTCTGGATAATGAACATGAATACCAG
tetur02g13060 comp2870_seq0 TCGATTATTAGCCGACACTTCATCCCGAAA
tetur02g13060 comp2870_seq0 TCGTTCGATTATTAGCCGACACTTCATCCC
tetur02g13060 comp2870_seq0 TCGTTTCAATTGTTGCAAGCTCTCAATTGG
tetur02g13060 comp2870_seq0 TCTCAATTGGTCCCACATTTGGATAACCTG
tetur02g13060 comp2870_seq0 TCTCCATGTAATACCACTCATATCGATGAC
tetur02g13060 comp2870_seq0 TCTGGATAATGAACATGAATACCAGCGTTG
tetur02g13060 comp2870_seq0 TGAATGTACTGGGAAGCTGGGTGATCTTTA
tetur02g13060 comp2870_seq0 TGAGTTTCTTCGTCCAACAGTGCAATTTCA
tetur02g13060 comp2870_seq0 TGCAAGCTCTCAATTGGTCCCACATTTGGA
tetur02g13060 comp2870_seq0 TGCATCCTTTCTTCCTTAACTGTTGTCATC
tetur02g13060 comp2870_seq0 TGCGTGTAATGTCGAGTAATCTTTACCATG
tetur02g13060 comp2870_seq0 TGCTTCGGATACATCACCTCGAGCTCGTAG
tetur02g13060 comp2870_seq0 TGGAAAGTCACTTGGATCCCATTTACCAGG
tetur02g13060 comp2870_seq0 ACCCTCCAAGTGAAGGTGGTAACAGGTTTG
tetur02g13060 comp2870_seq0 TGGACCCAAATTGAAGCTCTAATCATTGAG
tetur02g13060 comp2870_seq0 TGGGACCATTGCGTGTAATGTCGAGTAATC
tetur02g13060 comp2870_seq0 TGGGTGATCTTTAGCTGACCCTCCAAGTGA
tetur02g13060 comp2870_seq0 TGGTAACAGGTTTGGTGGGACCATTGCGTG
tetur02g13060 comp2870_seq0 TGGTAGATGTGTCTCCATGTAATACCACTC
tetur02g13060 comp2870_seq0 TGGTCCCACATTTGGATAACCTGTTCCTTG
tetur02g13060 comp2870_seq0 TGGTGGGACCATTGCGTGTAATGTCGAGTA
tetur02g13060 comp2870_seq0 TGGTTTGAACAACATAAGTCCAGCGTCTTG
tetur02g13060 comp2870_seq0 TGTACTGGGAAGCTGGGTGATCTTTAGCTG
tetur02g13060 comp2870_seq0 TGTAGGCAATCAGGTTAGTCATTGCTTCGG
tetur02g13060 comp2870_seq0 TGTCAATGTAGGCAATCAGGTTAGTCATTG
tetur02g13060 comp2870_seq0 TGTCCGTTCTGGATAATGAACATGAATACC
tetur02g13060 comp2870_seq0 TGTCTCCATGTAATACCACTCATATCGATG
tetur02g13060 comp2870_seq0 TGTGTCTCCATGTAATACCACTCATATCGA
tetur02g13060 comp2870_seq0 TGTGTTCATCCAGTATTTGAATGTACTGGG
tetur02g13060 comp2870_seq0 TGTTGGAGATTCACTGGCAATCTGTTTCTA
tetur02g13060 comp2870_seq0 TGTTTCGTTCGATTATTAGCCGACACTTCA
tetur02g13060 comp2870_seq0 TTAGCTGACCCTCCAAGTGAAGGTGGTAAC
tetur02g13060 comp2870_seq0 TTAGTCATTGCTTCGGATACATCACCTCGA
tetur02g13060 comp2870_seq0 TTCAATTGTTGCAAGCTCTCAATTGGTCCC
tetur02g13240 comp660_seq0 TTCACCATCACTTCTCTGAAACAGACGCTG
tetur02g13240 comp660_seq0 ACGAGTGTCTTCTAATGTTCTCAAGCAAAG
tetur02g13240 comp660_seq0 ACTTAGCCGTTTCATTTAGTGCAATTGGTG
tetur02g13240 comp660_seq0 ACTTGTGGGCACTAACTCGATTGAATATAC
tetur02g13240 comp660_seq0 AGAATCGAACGAACTGGTGATGGAACTCAT
tetur02g13240 comp660_seq0 AGCTTGTAAACTTGTTTCGTTGGTATCCGT
tetur02g13240 comp660_seq0 AGTTCACCATCACTTCTCTGAAACAGACGC
tetur02g13240 comp660_seq0 ATATCTTAGCTGATCCTATCGTCCGATTCC
tetur02g13240 comp660_seq0 ATCAATGATGAGGGTATAGCAACAGCTGAC
tetur02g13240 comp660_seq0 ATCAGCATAGGTACCTTTGTGAGCACAGGG
tetur02g13240 comp660_seq0 ATCGAGTTCACCATCACTTCTCTGAAACAG
tetur02g13240 comp660_seq0 ATCGCAAGTGCCAATGATATAACACTTGTG
tetur02g13240 comp660_seq0 ATCTTGTTGGAATGCCTACTTTGTCTGTGC
tetur02g13240 comp660_seq0 ATGCCTACTTTGTCTGTGCTTTATTCCGCT
tetur02g13240 comp660_seq0 ATTATTGGAACACCAGTGAGCTTTCTGATC
tetur02g13240 comp660_seq0 ATTGGAACACCAGTGAGCTTTCTGATCCTT
tetur02g13240 comp660_seq0 CAAAGCCCTATCGCAAGTGCCAATGATATA
tetur02g13240 comp660_seq0 CAACCGATGAACGAATCGAACCCATCGAAA
tetur02g13240 comp660_seq0 CAAGTGCCAATGATATAACACTTGTGGGCA
tetur02g13240 comp660_seq0 CAATGATGAGGGTATAGCAACAGCTGACTT
tetur02g13240 comp660_seq0 CACCATCACTTCTCTGAAACAGACGCTGAT
tetur02g13240 comp660_seq0 CAGTGAGTTTGGTATGAAATACAACCTGAC
tetur02g13240 comp660_seq0 CATAAGGAATGCATTTGGCGAGTAAGCAAT
tetur02g13240 comp660_seq0 CATCAATGATGAGGGTATAGCAACAGCTGA
tetur02g13240 comp660_seq0 CATCACTTCTCTGAAACAGACGCTGATCCC
tetur02g13240 comp660_seq0 AACTTGTTTCGTTGGTATCCGTTGCACTTT
tetur02g13240 comp660_seq0 CATTATTGGAACACCAGTGAGCTTTCTGAT
tetur02g13240 comp660_seq0 CCAATGATATAACACTTGTGGGCACTAACT
tetur02g13240 comp660_seq0 CCAGTGAGTTTGGTATGAAATACAACCTGA
tetur02g13240 comp660_seq0 CCATCACTTCTCTGAAACAGACGCTGATCC
tetur02g13240 comp660_seq0 CCTACTTTGTCTGTGCTTTATTCCGCTATT
tetur02g13240 comp660_seq0 AAGCCCTATCGCAAGTGCCAATGATATAAC
tetur02g13240 comp660_seq0 AAACTTGTTTCGTTGGTATCCGTTGCACTT
tetur02g13240 comp660_seq0 CGAGTGTCTTCTAATGTTCTCAAGCAAAGA
tetur02g13240 comp660_seq0 AAGCTTGTAAACTTGTTTCGTTGGTATCCG
tetur02g13240 comp660_seq0 CGTAAACGAGTGTCTTCTAATGTTCTCAAG
tetur02g13240 comp660_seq0 CTACTTTGTCTGTGCTTTATTCCGCTATTG
tetur02g13240 comp660_seq0 AAAGAATCGAACGAACTGGTGATGGAACTC
tetur02g13240 comp660_seq0 CTGAAACATCAACCGATGAACGAATCGAAC
tetur02g13240 comp660_seq0 CTGCAAAGCCCTATCGCAAGTGCCAATGAT
tetur02g13240 comp660_seq0 CTGTGCTTTATTCCGCTATTGTTTCACTCT
tetur02g13240 comp660_seq0 CTTAGCCGTTTCATTTAGTGCAATTGGTGA
tetur02g13240 comp660_seq0 AAGTGCCAATGATATAACACTTGTGGGCAC
tetur02g13240 comp660_seq0 CTTGTTGGAATGCCTACTTTGTCTGTGCTT
tetur02g13240 comp660_seq0 GAAACATCAACCGATGAACGAATCGAACCC
tetur02g13240 comp660_seq0 GAATCGAACGAACTGGTGATGGAACTCATT
tetur02g13240 comp660_seq0 GAATCTTGTTGGAATGCCTACTTTGTCTGT
tetur02g13240 comp660_seq0 GAGTTCACCATCACTTCTCTGAAACAGACG
tetur02g13240 comp660_seq0 GAGTTTGGTATGAAATACAACCTGACAACC
tetur02g13240 comp660_seq0 GATATCTTAGCTGATCCTATCGTCCGATTC
tetur02g13240 comp660_seq0 GATCATCGAGTTCACCATCACTTCTCTGAA
tetur02g13240 comp660_seq0 AATCTTGTTGGAATGCCTACTTTGTCTGTG
tetur02g13240 comp660_seq0 GCAAAGCCCTATCGCAAGTGCCAATGATAT
tetur02g13240 comp660_seq0 GCAAGTGCCAATGATATAACACTTGTGGGC
tetur02g13240 comp660_seq0 GCCAATGATATAACACTTGTGGGCACTAAC
tetur02g13240 comp660_seq0 GCGAGTAAGCAATCCATCATAGAGGGAATC
tetur02g13240 comp660_seq0 GCTTGTAAACTTGTTTCGTTGGTATCCGTT
tetur02g13240 comp660_seq0 GGAATGCCTACTTTGTCTGTGCTTTATTCC
tetur02g13240 comp660_seq0 GGCAGCATCCATACGATAGACACATCAGTC
tetur02g13240 comp660_seq0 GGGCAGCATCCATACGATAGACACATCAGT
tetur02g13240 comp660_seq0 GGGTACTCTGGGTTTCGGCATGATGATTAG
tetur02g13240 comp660_seq0 GGTACTCTGGGTTTCGGCATGATGATTAGA
tetur02g13240 comp660_seq0 GTAAACTTGTTTCGTTGGTATCCGTTGCAC
tetur02g13240 comp660_seq0 GTACATTATTGGAACACCAGTGAGCTTTCT
tetur02g13240 comp660_seq0 GTACTCTGGGTTTCGGCATGATGATTAGAT
tetur02g13240 comp660_seq0 GTGATATCTTAGCTGATCCTATCGTCCGAT
tetur02g13240 comp660_seq0 GTGCTTTATTCCGCTATTGTTTCACTCTCC
tetur02g13240 comp660_seq0 GTTCACCATCACTTCTCTGAAACAGACGCT
tetur02g13240 comp660_seq0 GTTGGAATGCCTACTTTGTCTGTGCTTTAT
tetur02g13240 comp660_seq0 TAAGGAATGCATTTGGCGAGTAAGCAATCC
tetur02g13240 comp660_seq0 ACATCAATGATGAGGGTATAGCAACAGCTG
tetur02g13240 comp660_seq0 TACCTACTATCATTCCACGACTTCTATGGG
tetur02g13240 comp660_seq0 TAGCCGTTTCATTTAGTGCAATTGGTGAAG
tetur02g13240 comp660_seq0 TCACCATCACTTCTCTGAAACAGACGCTGA
tetur02g13240 comp660_seq0 TCCTCTTCTGCTTCTTCCTACCTACTATCA
tetur02g13240 comp660_seq0 TCGCAAGTGCCAATGATATAACACTTGTGG
tetur02g13240 comp660_seq0 TCTGCAAAGCCCTATCGCAAGTGCCAATGA
tetur02g13240 comp660_seq0 TCTTCCTACCTACTATCATTCCACGACTTC
tetur02g13240 comp660_seq0 ACCATCACTTCTCTGAAACAGACGCTGATC
tetur02g13240 comp660_seq0 TGAAACATCAACCGATGAACGAATCGAACC
tetur02g13240 comp660_seq0 TGCAAAGCCCTATCGCAAGTGCCAATGATA
tetur02g13240 comp660_seq0 TGCCAATGATATAACACTTGTGGGCACTAA
tetur02g13240 comp660_seq0 TGCCTACTTTGTCTGTGCTTTATTCCGCTA
tetur02g13240 comp660_seq0 TGCTTTATTCCGCTATTGTTTCACTCTCCA
tetur02g13240 comp660_seq0 TGGAATGCCTACTTTGTCTGTGCTTTATTC
tetur02g13240 comp660_seq0 TGGGTACTCTGGGTTTCGGCATGATGATTA
tetur02g13240 comp660_seq0 TGGTGCATCTGGCATCCTCTCAATGAAATA
tetur02g13240 comp660_seq0 TGTAAACTTGTTTCGTTGGTATCCGTTGCA
tetur02g13240 comp660_seq0 TGTGCTTTATTCCGCTATTGTTTCACTCTC
tetur02g13240 comp660_seq0 TGTTGGAATGCCTACTTTGTCTGTGCTTTA
tetur02g13240 comp660_seq0 TTATTGGAACACCAGTGAGCTTTCTGATCC
tetur02g13580 comp6791_seq0 TTCACCAACTTGGTAAACTTCCAAGGGAAA
tetur02g13580 comp6791_seq0 TTCCTCCATGATCCGGTCCCTGATGGTTTC
tetur02g13580 comp6791_seq0 TTCGTGCAATTCACCAACTTGGTAAACTTC
tetur02g13580 comp6791_seq0 TTGATTCTTTCTCCTCACTTGTCAGCTCCA
tetur02g13580 comp6791_seq0 TTGTGAAATTCGTGCAATTCACCAACTTGG
tetur02g13580 comp6791_seq0 TTGTTGTTGACCCGTCGAAATTGTGTTGTA
tetur02g13580 comp6791_seq0 TTTCAATATGTGCGAGACTTCCTCGACGAG
tetur02g13580 comp6791_seq0 TTTCATCAGCAATTGGATCAATTCGGTCAC
tetur02g13580 comp6791_seq0 ACTATCTTGAAAGGCTTGCAACGCTGAGGC
tetur02g13580 comp6791_seq0 ACTCCTCGGTGGAAGGCGAAGTATACACTT
tetur02g13580 comp6791_seq0 AGAAAGAGCTCGATGTCGTTCAATCCTAAG
tetur02g13580 comp6791_seq0 AGCAATTGGATCAATTCGGTCACTTTGATC
tetur02g13580 comp6791_seq0 AGGAAGTCATCGATATTGCTCGGATTAAGG
tetur02g13580 comp6791_seq0 AGGCTTGCAACGCTGAGGCATAACTTGTTT
tetur02g13580 comp6791_seq0 AGTATACACTTCTTCAGGCCACAACATGGG
tetur02g13580 comp6791_seq0 AGTCCAACTCAATTTCAATATGTGCGAGAC
tetur02g13580 comp6791_seq0 AGTTGACCCTTTGGGAAGATCACCTCTAGC
tetur02g13580 comp6791_seq0 ATCAGCAATTGGATCAATTCGGTCACTTTG
tetur02g13580 comp6791_seq0 ATCCTAGGAAGTCATCGATATTGCTCGGAT
tetur02g13580 comp6791_seq0 ATCTGGACTATCTTGAAAGGCTTGCAACGC
tetur02g13580 comp6791_seq0 ATGTGCGAGACTTCCTCGACGAGCATCAAC
tetur02g13580 comp6791_seq0 ATGTTGTTGTTGACCCGTCGAAATTGTGTT
tetur02g13580 comp6791_seq0 ATTGATTCTTTCTCCTCACTTGTCAGCTCC
tetur02g13580 comp6791_seq0 ATTTAGTTGACCCTTTGGGAAGATCACCTC
tetur02g13580 comp6791_seq0 CAACTCCTCGGTGGAAGGCGAAGTATACAC
tetur02g13580 comp6791_seq0 CAACTTGGTAAACTTCCAAGGGAAAGTCAG
tetur02g13580 comp6791_seq0 CAATATGTGCGAGACTTCCTCGACGAGCAT
tetur02g13580 comp6791_seq0 CAATCCTAGGAAGTCATCGATATTGCTCGG
tetur02g13580 comp6791_seq0 AACGATTCCTCCATGATCCGGTCCCTGATG
tetur02g13580 comp6791_seq0 CAATTCACCAACTTGGTAAACTTCCAAGGG
tetur02g13580 comp6791_seq0 CACCAACTTGGTAAACTTCCAAGGGAAAGT
tetur02g13580 comp6791_seq0 CAGAAAGAGCTCGATGTCGTTCAATCCTAA
tetur02g13580 comp6791_seq0 AACTCCTCGGTGGAAGGCGAAGTATACACT
tetur02g13580 comp6791_seq0 CAGCAATTGGATCAATTCGGTCACTTTGAT
tetur02g13580 comp6791_seq0 CATCAGCAATTGGATCAATTCGGTCACTTT
tetur02g13580 comp6791_seq0 CATGATCCGGTCCCTGATGGTTTCAATTGA
tetur02g13580 comp6791_seq0 CCAACTCAATTTCAATATGTGCGAGACTTC
tetur02g13580 comp6791_seq0 CCAACTTGGTAAACTTCCAAGGGAAAGTCA
tetur02g13580 comp6791_seq0 CCATTGGCAATTGGTTGATTATTTGCGACA
tetur02g13580 comp6791_seq0 AAGATCACCTCTAGCCTCCAACTCCTCGGT
tetur02g13580 comp6791_seq0 CCCTTTGGGAAGATCACCTCTAGCCTCCAA
tetur02g13580 comp6791_seq0 CCTAGGAAGTCATCGATATTGCTCGGATTA
tetur02g13580 comp6791_seq0 CCTCCATGATCCGGTCCCTGATGGTTTCAA
tetur02g13580 comp6791_seq0 CCTTGTGAAATTCGTGCAATTCACCAACTT
tetur02g13580 comp6791_seq0 CCTTTGGGAAGATCACCTCTAGCCTCCAAC
tetur02g13580 comp6791_seq0 CGAAGTATACACTTCTTCAGGCCACAACAT
tetur02g13580 comp6791_seq0 CTAATTTAGTTGACCCTTTGGGAAGATCAC
tetur02g13580 comp6791_seq0 CTAGGAAGTCATCGATATTGCTCGGATTAA
tetur02g13580 comp6791_seq0 CTATCTTGAAAGGCTTGCAACGCTGAGGCA
tetur02g13580 comp6791_seq0 AAGGCTTGCAACGCTGAGGCATAACTTGTT
tetur02g13580 comp6791_seq0 CTCCAACTCCTCGGTGGAAGGCGAAGTATA
tetur02g13580 comp6791_seq0 CTCCATGATCCGGTCCCTGATGGTTTCAAT
tetur02g13580 comp6791_seq0 CTGGACTATCTTGAAAGGCTTGCAACGCTG
tetur02g13580 comp6791_seq0 AAAGAGCTCGATGTCGTTCAATCCTAAGGT
tetur02g13580 comp6791_seq0 CTTGAAAGGCTTGCAACGCTGAGGCATAAC
tetur02g13580 comp6791_seq0 CTTGGTAAACTTCCAAGGGAAAGTCAGAAC
tetur02g13580 comp6791_seq0 CTTGTGAAATTCGTGCAATTCACCAACTTG
tetur02g13580 comp6791_seq0 GAAAGAGCTCGATGTCGTTCAATCCTAAGG
tetur02g13580 comp6791_seq0 GAAAGGCTTGCAACGCTGAGGCATAACTTG
tetur02g13580 comp6791_seq0 GAAGGCGAAGTATACACTTCTTCAGGCCAC
tetur02g13580 comp6791_seq0 GAAGTATACACTTCTTCAGGCCACAACATG
tetur02g13580 comp6791_seq0 AATATGTGCGAGACTTCCTCGACGAGCATC
tetur02g13580 comp6791_seq0 GACTATCTTGAAAGGCTTGCAACGCTGAGG
tetur02g13580 comp6791_seq0 GAGGTGGGAACCATGACTTGACCAGCTTGA
tetur02g13580 comp6791_seq0 GATCCGGTCCCTGATGGTTTCAATTGATTC
tetur02g13580 comp6791_seq0 GATGTTGTTGTTGACCCGTCGAAATTGTGT
tetur02g13580 comp6791_seq0 GATTCCTCCATGATCCGGTCCCTGATGGTT
tetur02g13580 comp6791_seq0 GATTCTTTCTCCTCACTTGTCAGCTCCATA
tetur02g13580 comp6791_seq0 GCAATTCACCAACTTGGTAAACTTCCAAGG
tetur02g13580 comp6791_seq0 GCAATTGGATCAATTCGGTCACTTTGATCA
tetur02g13580 comp6791_seq0 GCGAAGTATACACTTCTTCAGGCCACAACA
tetur02g13580 comp6791_seq0 GGAAGGCGAAGTATACACTTCTTCAGGCCA
tetur02g13580 comp6791_seq0 GGACTATCTTGAAAGGCTTGCAACGCTGAG
tetur02g13580 comp6791_seq0 AATTTAGTTGACCCTTTGGGAAGATCACCT
tetur02g13580 comp6791_seq0 GGCGAAGTATACACTTCTTCAGGCCACAAC
tetur02g13580 comp6791_seq0 GGTAAACTTCCAAGGGAAAGTCAGAACTTT
tetur02g13580 comp6791_seq0 GGTGGAAGGCGAAGTATACACTTCTTCAGG
tetur02g13580 comp6791_seq0 GGTTAACGATTCCTCCATGATCCGGTCCCT
tetur02g13580 comp6791_seq0 GTATACACTTCTTCAGGCCACAACATGGGT
tetur02g13580 comp6791_seq0 AAAGGCTTGCAACGCTGAGGCATAACTTGT
tetur02g13580 comp6791_seq0 GTCCAACTCAATTTCAATATGTGCGAGACT
tetur02g13580 comp6791_seq0 GTGAAATTCGTGCAATTCACCAACTTGGTA
tetur02g13580 comp6791_seq0 GTGGAAGGCGAAGTATACACTTCTTCAGGC
tetur02g13580 comp6791_seq0 GTTAACGATTCCTCCATGATCCGGTCCCTG
tetur02g13580 comp6791_seq0 GTTGACCCTTTGGGAAGATCACCTCTAGCC
tetur02g13580 comp6791_seq0 GTTGTTGTTGACCCGTCGAAATTGTGTTGT
tetur02g13580 comp6791_seq0 GTTTCATCAGCAATTGGATCAATTCGGTCA
tetur02g13580 comp6791_seq0 TAATTTAGTTGACCCTTTGGGAAGATCACC
tetur02g13580 comp6791_seq0 TAGGAAGTCATCGATATTGCTCGGATTAAG
tetur02g13580 comp6791_seq0 TAGTTGACCCTTTGGGAAGATCACCTCTAG
tetur02g13580 comp6791_seq0 TATCTGGACTATCTTGAAAGGCTTGCAACG
tetur02g13580 comp6791_seq0 TATGTGCGAGACTTCCTCGACGAGCATCAA
tetur02g13580 comp6791_seq0 TCAATATGTGCGAGACTTCCTCGACGAGCA
tetur02g13580 comp6791_seq0 TCACCAACTTGGTAAACTTCCAAGGGAAAG
tetur02g13580 comp6791_seq0 TCAGCAATTGGATCAATTCGGTCACTTTGA
tetur02g13580 comp6791_seq0 ACCAACTTGGTAAACTTCCAAGGGAAAGTC
tetur02g13580 comp6791_seq0 TCCAACTCCTCGGTGGAAGGCGAAGTATAC
tetur02g13580 comp6791_seq0 TCCTCCATGATCCGGTCCCTGATGGTTTCA
tetur02g13580 comp6791_seq0 TCGGTGGAAGGCGAAGTATACACTTCTTCA
tetur02g13580 comp6791_seq0 TCGTGCAATTCACCAACTTGGTAAACTTCC
tetur02g13580 comp6791_seq0 TCTTGAAAGGCTTGCAACGCTGAGGCATAA
tetur02g13580 comp6791_seq0 TGACCCTTTGGGAAGATCACCTCTAGCCTC
tetur02g13580 comp6791_seq0 TGCAATTCACCAACTTGGTAAACTTCCAAG
tetur02g13580 comp6791_seq0 TGGAAGGCGAAGTATACACTTCTTCAGGCC
tetur02g13580 comp6791_seq0 TGGACTATCTTGAAAGGCTTGCAACGCTGA
tetur02g13580 comp6791_seq0 TGTTGTTGTTGACCCGTCGAAATTGTGTTG
tetur02g13580 comp6791_seq0 TGTTTCATCAGCAATTGGATCAATTCGGTC
tetur02g13580 comp6791_seq0 TTAACGATTCCTCCATGATCCGGTCCCTGA
tetur02g13580 comp6791_seq0 TTAGTTGACCCTTTGGGAAGATCACCTCTA
tetur02g13580 comp6791_seq0 TTCAATATGTGCGAGACTTCCTCGACGAGC
tetur02g13700 comp863_seq0 TTCACCGACTATTGATGAAAGTGATTAGCC
tetur02g13700 comp863_seq0 TTCTCGACCAGTTATTTCACCGACTATTGA
tetur02g13700 comp863_seq0 TTGTAAGCAAACGATGATGGAGGCGATGAA
tetur02g13700 comp863_seq0 TTTCTCGACCAGTTATTTCACCGACTATTG
tetur02g13700 comp863_seq0 ACTTTCTCGACCAGTTATTTCACCGACTAT
tetur02g13700 comp863_seq0 AAATTGAAGGCTCCGGAATAATAGGGTATC
tetur02g13700 comp863_seq0 AGCAAACGATGATGGAGGCGATGAAATTTG
tetur02g13700 comp863_seq0 AGCAATTGTAAGCAAACGATGATGGAGGCG
tetur02g13700 comp863_seq0 AGGAGAAGGTTCCAATCGTCACCAATCTTT
tetur02g13700 comp863_seq0 AGGCGATGAAATTTGTGAGTGTTGCAAGTG
tetur02g13700 comp863_seq0 AGGCTCCGGAATAATAGGGTATCCTTCACG
tetur02g13700 comp863_seq0 AGGGTATCCTTCACGAAGCAAGTCACTACT
tetur02g13700 comp863_seq0 AGGTTCCAATCGTCACCAATCTTTCAATAG
tetur02g13700 comp863_seq0 AGTGATTAGCCAAGGAGTAGACAAAGTGTT
tetur02g13700 comp863_seq0 ATAAACACAGGAGAAGGTTCCAATCGTCAC
tetur02g13700 comp863_seq0 ATCAGCAATTGTAAGCAAACGATGATGGAG
tetur02g13700 comp863_seq0 ATCGGTGAAAGCTCTGGTATTGTCCATCTC
tetur02g13700 comp863_seq0 ATGGCTAATTAAGTGGTTGTGAGTTTGCCT
tetur02g13700 comp863_seq0 ATTGAAGGCTCCGGAATAATAGGGTATCCT
tetur02g13700 comp863_seq0 CAAACGATGATGGAGGCGATGAAATTTGTG
tetur02g13700 comp863_seq0 AACGATGATGGAGGCGATGAAATTTGTGAG
tetur02g13700 comp863_seq0 CAATTGTAAGCAAACGATGATGGAGGCGAT
tetur02g13700 comp863_seq0 CACAGGAGAAGGTTCCAATCGTCACCAATC
tetur02g13700 comp863_seq0 CACCGACTATTGATGAAAGTGATTAGCCAA
tetur02g13700 comp863_seq0 CACTTTCTCGACCAGTTATTTCACCGACTA
tetur02g13700 comp863_seq0 CAGCAATTGTAAGCAAACGATGATGGAGGC
tetur02g13700 comp863_seq0 CAGGAGAAGGTTCCAATCGTCACCAATCTT
tetur02g13700 comp863_seq0 CAGGCGGCAATTGTAATGCTCTACAAACAA
tetur02g13700 comp863_seq0 CATCGGTGAAAGCTCTGGTATTGTCCATCT
tetur02g13700 comp863_seq0 CCATCGGTGAAAGCTCTGGTATTGTCCATC
tetur02g13700 comp863_seq0 CCCTTGAGTAAGGAACTCATCTTTATCGTT
tetur02g13700 comp863_seq0 CCGACTATTGATGAAAGTGATTAGCCAAGG
tetur02g13700 comp863_seq0 CCGGAATAATAGGGTATCCTTCACGAAGCA
tetur02g13700 comp863_seq0 AAGCAAACGATGATGGAGGCGATGAAATTT
tetur02g13700 comp863_seq0 CCTTCAATCTTTGAGCAGCTAGGTAAGCTT
tetur02g13700 comp863_seq0 CCTTGAGTAAGGAACTCATCTTTATCGTTC
tetur02g13700 comp863_seq0 CCTTGGACCATCGGTGAAAGCTCTGGTATT
tetur02g13700 comp863_seq0 CGACCAGTTATTTCACCGACTATTGATGAA
tetur02g13700 comp863_seq0 CGACTATTGATGAAAGTGATTAGCCAAGGA
tetur02g13700 comp863_seq0 CGATGATGGAGGCGATGAAATTTGTGAGTG
tetur02g13700 comp863_seq0 CGGAATAATAGGGTATCCTTCACGAAGCAA
tetur02g13700 comp863_seq0 CGGTGAAAGCTCTGGTATTGTCCATCTCTT
tetur02g13700 comp863_seq0 AAGCTTGTTGTCGACCAAGTTCAGTTAATG
tetur02g13700 comp863_seq0 CTAATTAAGTGGTTGTGAGTTTGCCTTGAG
tetur02g13700 comp863_seq0 AAGGCTCCGGAATAATAGGGTATCCTTCAC
tetur02g13700 comp863_seq0 CTCCGGAATAATAGGGTATCCTTCACGAAG
tetur02g13700 comp863_seq0 CTCGACCAGTTATTTCACCGACTATTGATG
tetur02g13700 comp863_seq0 CTGTCTGCTTATCATCTTCGGCACGAAATT
tetur02g13700 comp863_seq0 CTTCAATCTTTGAGCAGCTAGGTAAGCTTG
tetur02g13700 comp863_seq0 AAGTGATTAGCCAAGGAGTAGACAAAGTGT
tetur02g13700 comp863_seq0 CTTGGACCATCGGTGAAAGCTCTGGTATTG
tetur02g13700 comp863_seq0 CTTTCTCGACCAGTTATTTCACCGACTATT
tetur02g13700 comp863_seq0 AATAATAGGGTATCCTTCACGAAGCAAGTC
tetur02g13700 comp863_seq0 GAAGGCTCCGGAATAATAGGGTATCCTTCA
tetur02g13700 comp863_seq0 GAAGGTTCCAATCGTCACCAATCTTTCAAT
tetur02g13700 comp863_seq0 AATAGGGTATCCTTCACGAAGCAAGTCACT
tetur02g13700 comp863_seq0 GAATAATAGGGTATCCTTCACGAAGCAAGT
tetur02g13700 comp863_seq0 GACCATCGGTGAAAGCTCTGGTATTGTCCA
tetur02g13700 comp863_seq0 GACTATTGATGAAAGTGATTAGCCAAGGAG
tetur02g13700 comp863_seq0 GAGAAGGTTCCAATCGTCACCAATCTTTCA
tetur02g13700 comp863_seq0 GAGGCGATGAAATTTGTGAGTGTTGCAAGT
tetur02g13700 comp863_seq0 GATGAAAGTGATTAGCCAAGGAGTAGACAA
tetur02g13700 comp863_seq0 GATGATGGAGGCGATGAAATTTGTGAGTGT
tetur02g13700 comp863_seq0 GATGGAGGCGATGAAATTTGTGAGTGTTGC
tetur02g13700 comp863_seq0 GCAAACGATGATGGAGGCGATGAAATTTGT
tetur02g13700 comp863_seq0 GCAATTGTAAGCAAACGATGATGGAGGCGA
tetur02g13700 comp863_seq0 GCGATGAAATTTGTGAGTGTTGCAAGTGTT
tetur02g13700 comp863_seq0 GCTAATTAAGTGGTTGTGAGTTTGCCTTGA
tetur02g13700 comp863_seq0 GCTCCGGAATAATAGGGTATCCTTCACGAA
tetur02g13700 comp863_seq0 GCTGTCTGCTTATCATCTTCGGCACGAAAT
tetur02g13700 comp863_seq0 AATTGAAGGCTCCGGAATAATAGGGTATCC
tetur02g13700 comp863_seq0 GGAATAATAGGGTATCCTTCACGAAGCAAG
tetur02g13700 comp863_seq0 GGAATTACCAGTTGGCTTTGATTGTAGAGA
tetur02g13700 comp863_seq0 GGACCATCGGTGAAAGCTCTGGTATTGTCC
tetur02g13700 comp863_seq0 GGAGAAGGTTCCAATCGTCACCAATCTTTC
tetur02g13700 comp863_seq0 GGAGGCGATGAAATTTGTGAGTGTTGCAAG
tetur02g13700 comp863_seq0 AATTGTAAGCAAACGATGATGGAGGCGATG
tetur02g13700 comp863_seq0 GGCGATGAAATTTGTGAGTGTTGCAAGTGT
tetur02g13700 comp863_seq0 GGCTAATTAAGTGGTTGTGAGTTTGCCTTG
tetur02g13700 comp863_seq0 GGCTCCGGAATAATAGGGTATCCTTCACGA
tetur02g13700 comp863_seq0 GGTAAGCTTGTTGTCGACCAAGTTCAGTTA
tetur02g13700 comp863_seq0 GGTGAAAGCTCTGGTATTGTCCATCTCTTT
tetur02g13700 comp863_seq0 GTAAGCAAACGATGATGGAGGCGATGAAAT
tetur02g13700 comp863_seq0 ACACAGGAGAAGGTTCCAATCGTCACCAAT
tetur02g13700 comp863_seq0 GTCTGCTTATCATCTTCGGCACGAAATTTA
tetur02g13700 comp863_seq0 GTGAAAGCTCTGGTATTGTCCATCTCTTTA
tetur02g13700 comp863_seq0 ACACTTTCTCGACCAGTTATTTCACCGACT
tetur02g13700 comp863_seq0 ACAGGAGAAGGTTCCAATCGTCACCAATCT
tetur02g13700 comp863_seq0 TAAACACAGGAGAAGGTTCCAATCGTCACC
tetur02g13700 comp863_seq0 TAATAGGGTATCCTTCACGAAGCAAGTCAC
tetur02g13700 comp863_seq0 TAGGGTATCCTTCACGAAGCAAGTCACTAC
tetur02g13700 comp863_seq0 TCACCGACTATTGATGAAAGTGATTAGCCA
tetur02g13700 comp863_seq0 TCAGCAATTGTAAGCAAACGATGATGGAGG
tetur02g13700 comp863_seq0 AAAGTGATTAGCCAAGGAGTAGACAAAGTG
tetur02g13700 comp863_seq0 TCCGGAATAATAGGGTATCCTTCACGAAGC
tetur02g13700 comp863_seq0 TCGACCAGTTATTTCACCGACTATTGATGA
tetur02g13700 comp863_seq0 TCTGCTTATCATCTTCGGCACGAAATTTAC
tetur02g13700 comp863_seq0 TGAAAGTGATTAGCCAAGGAGTAGACAAAG
tetur02g13700 comp863_seq0 ACCATCGGTGAAAGCTCTGGTATTGTCCAT
tetur02g13700 comp863_seq0 TGAAGGCTCCGGAATAATAGGGTATCCTTC
tetur02g13700 comp863_seq0 AAATAAACACAGGAGAAGGTTCCAATCGTC
tetur02g13700 comp863_seq0 TGATGGAGGCGATGAAATTTGTGAGTGTTG
tetur02g13700 comp863_seq0 TGGAATTACCAGTTGGCTTTGATTGTAGAG
tetur02g13700 comp863_seq0 TGGACCATCGGTGAAAGCTCTGGTATTGTC
tetur02g13700 comp863_seq0 TGGAGGCGATGAAATTTGTGAGTGTTGCAA
tetur02g13700 comp863_seq0 TGGCTGTCTGCTTATCATCTTCGGCACGAA
tetur02g13700 comp863_seq0 ACCGACTATTGATGAAAGTGATTAGCCAAG
tetur02g13700 comp863_seq0 TGTAAGCAAACGATGATGGAGGCGATGAAA
tetur03g00440 comp1038_seq1 TTCTTGTGAGCCTTCAGCTTGTGATTGTTG
tetur03g00440 comp1038_seq1 TTGATTACTTGGTGCATCAGATTCTGTTGG
tetur03g00440 comp1038_seq1 ACGAAAGATTCTCAGAGGCAGTGACTTCAT
tetur03g00440 comp1038_seq1 TTGCCATCATCAATTGTTTCGGGAGTTGAA
tetur03g00440 comp1038_seq1 TTGCTGAATGATAAGGTTTGTCCTTCTGTG
tetur03g00440 comp1038_seq1 TTGGATCTCTTCCATTACAGCTCGATTCGC
tetur03g00440 comp1038_seq1 TTGGTGCATCAGATTCTGTTGGTTTATCTC
tetur03g00440 comp1038_seq1 TTGTGAGCCTTCAGCTTGTGATTGTTGTTC
tetur03g00440 comp1038_seq1 TTGTGGCTAATGCAGGCTGAAGAGAACAAA
tetur03g00440 comp1038_seq1 TTTAGGGATCTAATCAACTTCCATGGGTTG
tetur03g00440 comp1038_seq1 TTTGTGGCTAATGCAGGCTGAAGAGAACAA
tetur03g00440 comp1038_seq1 AAATCGTGCAGTGGCTCGATCAAATGTTCG
tetur03g00440 comp1038_seq1 ACGTAACTGTGGACATTTACAATTAGGGAG
tetur03g00440 comp1038_seq1 ACTACAGTTGCTGAATGATAAGGTTTGTCC
tetur03g00440 comp1038_seq1 ACTGTGGACATTTACAATTAGGGAGAGCGT
tetur03g00440 comp1038_seq1 ACTTGGTGCATCAGATTCTGTTGGTTTATC
tetur03g00440 comp1038_seq1 AGACAGTGGGATTGATCAGAAATGGTAAGT
tetur03g00440 comp1038_seq1 AGCGTTGTTGGCTACTTGACGCAACTTGGT
tetur03g00440 comp1038_seq1 AGCTATTACTGCAGCATCTCTTAATGCTCT
tetur03g00440 comp1038_seq1 AGGTAGAGACAGTGGGATTGATCAGAAATG
tetur03g00440 comp1038_seq1 AGGTATCCTTTAATCTGGACATCTTGCCAT
tetur03g00440 comp1038_seq1 AGGTGATAGATCCAGATAAGGTGAGGCTGG
tetur03g00440 comp1038_seq1 AGTGGGATTGATCAGAAATGGTAAGTAGAC
tetur03g00440 comp1038_seq1 AGTTGCTGAATGATAAGGTTTGTCCTTCTG
tetur03g00440 comp1038_seq1 AAACCATTTCTGTGATTCGCCATAGGTATC
tetur03g00440 comp1038_seq1 ATATCCACAATCAGAGGTGTAAGGTTGTTG
tetur03g00440 comp1038_seq1 ATCCACAATCAGAGGTGTAAGGTTGTTGCG
tetur03g00440 comp1038_seq1 ATCGTGCAGTGGCTCGATCAAATGTTCGCT
tetur03g00440 comp1038_seq1 ATCTTGCCATCATCAATTGTTTCGGGAGTT
tetur03g00440 comp1038_seq1 ATGTGCACAGGTGAAAGATGGACACGTAAC
tetur03g00440 comp1038_seq1 AACCGAAACCAATCCATCAGCATCCAATCT
tetur03g00440 comp1038_seq1 CAAACCATTTCTGTGATTCGCCATAGGTAT
tetur03g00440 comp1038_seq1 CAACCGAAACCAATCCATCAGCATCCAATC
tetur03g00440 comp1038_seq1 CAACTCGTTAAATCGTGCAGTGGCTCGATC
tetur03g00440 comp1038_seq1 CAACTTCCATGGGTTGATTACTTGGTGCAT
tetur03g00440 comp1038_seq1 AAACGAAAGATTCTCAGAGGCAGTGACTTC
tetur03g00440 comp1038_seq1 CAATCAACTCGTTAAATCGTGCAGTGGCTC
tetur03g00440 comp1038_seq1 CAATCAGAGGTGTAAGGTTGTTGCGCTGTT
tetur03g00440 comp1038_seq1 CAATTGATGACACAATCAACAGCGTTGTTG
tetur03g00440 comp1038_seq1 CACAATCAGAGGTGTAAGGTTGTTGCGCTG
tetur03g00440 comp1038_seq1 CACAATTGATGACACAATCAACAGCGTTGT
tetur03g00440 comp1038_seq1 CACACCGGAGAAGGTGATAGATCCAGATAA
tetur03g00440 comp1038_seq1 CACACTACAGTTGCTGAATGATAAGGTTTG
tetur03g00440 comp1038_seq1 CACAGGTGAAAGATGGACACGTAACTGTGG
tetur03g00440 comp1038_seq1 CACCGGAGAAGGTGATAGATCCAGATAAGG
tetur03g00440 comp1038_seq1 CACTACAGTTGCTGAATGATAAGGTTTGTC
tetur03g00440 comp1038_seq1 CAGACATACCCTCAAAGAGTAAGGGAGCAA
tetur03g00440 comp1038_seq1 CAGCGTTGTTGGCTACTTGACGCAACTTGG
tetur03g00440 comp1038_seq1 CAGCTATTACTGCAGCATCTCTTAATGCTC
tetur03g00440 comp1038_seq1 CAGGTGAAAGATGGACACGTAACTGTGGAC
tetur03g00440 comp1038_seq1 CAGTGGGATTGATCAGAAATGGTAAGTAGA
tetur03g00440 comp1038_seq1 CAGTTGCTGAATGATAAGGTTTGTCCTTCT
tetur03g00440 comp1038_seq1 CATAGGTATCCTTTAATCTGGACATCTTGC
tetur03g00440 comp1038_seq1 AACTGTGGACATTTACAATTAGGGAGAGCG
tetur03g00440 comp1038_seq1 AACTTCCATGGGTTGATTACTTGGTGCATC
tetur03g00440 comp1038_seq1 CATCTTGCCATCATCAATTGTTTCGGGAGT
tetur03g00440 comp1038_seq1 CCACAATCAGAGGTGTAAGGTTGTTGCGCT
tetur03g00440 comp1038_seq1 CCAGACATACCCTCAAAGAGTAAGGGAGCA
tetur03g00440 comp1038_seq1 CCAGCTATTACTGCAGCATCTCTTAATGCT
tetur03g00440 comp1038_seq1 CCGAAACCAATCCATCAGCATCCAATCTCA
tetur03g00440 comp1038_seq1 CCGGAGAAGGTGATAGATCCAGATAAGGTG
tetur03g00440 comp1038_seq1 CGAAACCAATCCATCAGCATCCAATCTCAC
tetur03g00440 comp1038_seq1 CGCAATCAATCAGGTTAATTGTTGGTCTTG
tetur03g00440 comp1038_seq1 CGGCTCATGACTTGTTACTTTGAATTGACC
tetur03g00440 comp1038_seq1 CGTAACTGTGGACATTTACAATTAGGGAGA
tetur03g00440 comp1038_seq1 CGTTAAATCGTGCAGTGGCTCGATCAAATG
tetur03g00440 comp1038_seq1 CGTTGTTGGCTACTTGACGCAACTTGGTGA
tetur03g00440 comp1038_seq1 CTACAGTTGCTGAATGATAAGGTTTGTCCT
tetur03g00440 comp1038_seq1 CTCATCATATACCAGACATACCCTCAAAGA
tetur03g00440 comp1038_seq1 AAGGTAGAGACAGTGGGATTGATCAGAAAT
tetur03g00440 comp1038_seq1 CTCGTTAAATCGTGCAGTGGCTCGATCAAA
tetur03g00440 comp1038_seq1 AAGGTGATAGATCCAGATAAGGTGAGGCTG
tetur03g00440 comp1038_seq1 CTGTGATTCGCCATAGGTATCCTTTAATCT
tetur03g00440 comp1038_seq1 CTGTGGACATTTACAATTAGGGAGAGCGTT
tetur03g00440 comp1038_seq1 CTTAATGGATTCAGACCAGCTATTACTGCA
tetur03g00440 comp1038_seq1 CTTCAATCAACTCGTTAAATCGTGCAGTGG
tetur03g00440 comp1038_seq1 CTTGCCATCATCAATTGTTTCGGGAGTTGA
tetur03g00440 comp1038_seq1 CTTGGTGCATCAGATTCTGTTGGTTTATCT
tetur03g00440 comp1038_seq1 CTTGTGAGCCTTCAGCTTGTGATTGTTGTT
tetur03g00440 comp1038_seq1 GAAACCAATCCATCAGCATCCAATCTCACC
tetur03g00440 comp1038_seq1 GAAACGAAAGATTCTCAGAGGCAGTGACTT
tetur03g00440 comp1038_seq1 GAAAGATGGACACGTAACTGTGGACATTTA
tetur03g00440 comp1038_seq1 AAAGATGGACACGTAACTGTGGACATTTAC
tetur03g00440 comp1038_seq1 GAATAGTGGATCAGCAGTAGGAGAAGAAAG
tetur03g00440 comp1038_seq1 GACAGTGGGATTGATCAGAAATGGTAAGTA
tetur03g00440 comp1038_seq1 GAGACAGTGGGATTGATCAGAAATGGTAAG
tetur03g00440 comp1038_seq1 GAGCCTTCAGCTTGTGATTGTTGTTCAACA
tetur03g00440 comp1038_seq1 GAGCTATCATCAGTATCCATTTGTGCACTT
tetur03g00440 comp1038_seq1 GATGGACACGTAACTGTGGACATTTACAAT
tetur03g00440 comp1038_seq1 GATGTGCACAGGTGAAAGATGGACACGTAA
tetur03g00440 comp1038_seq1 GATTACTTGGTGCATCAGATTCTGTTGGTT
tetur03g00440 comp1038_seq1 GATTCGCCATAGGTATCCTTTAATCTGGAC
tetur03g00440 comp1038_seq1 GCACAGGTGAAAGATGGACACGTAACTGTG
tetur03g00440 comp1038_seq1 GCAGTGGCTCGATCAAATGTTCGCTTGAAT
tetur03g00440 comp1038_seq1 GCGTTGTTGGCTACTTGACGCAACTTGGTG
tetur03g00440 comp1038_seq1 GCTATTACTGCAGCATCTCTTAATGCTCTT
tetur03g00440 comp1038_seq1 GCTCATCATATACCAGACATACCCTCAAAG
tetur03g00440 comp1038_seq1 GGAGCTATCATCAGTATCCATTTGTGCACT
tetur03g00440 comp1038_seq1 GGATCTCTTCCATTACAGCTCGATTCGCAC
tetur03g00440 comp1038_seq1 GGCTCATGACTTGTTACTTTGAATTGACCT
tetur03g00440 comp1038_seq1 GGGTTGATTACTTGGTGCATCAGATTCTGT
tetur03g00440 comp1038_seq1 GGTAAATGAATAGTGGATCAGCAGTAGGAG
tetur03g00440 comp1038_seq1 GGTAGAGACAGTGGGATTGATCAGAAATGG
tetur03g00440 comp1038_seq1 GGTGAAAGATGGACACGTAACTGTGGACAT
tetur03g00440 comp1038_seq1 GGTGATAGATCCAGATAAGGTGAGGCTGGA
tetur03g00440 comp1038_seq1 GGTGCATCAGATTCTGTTGGTTTATCTCCT
tetur03g00440 comp1038_seq1 GGTGTCAGAAAGTTCAGCAGGAAACGAAAG
tetur03g00440 comp1038_seq1 GGTTGATTACTTGGTGCATCAGATTCTGTT
tetur03g00440 comp1038_seq1 GTAGAGACAGTGGGATTGATCAGAAATGGT
tetur03g00440 comp1038_seq1 ACAATCAGAGGTGTAAGGTTGTTGCGCTGT
tetur03g00440 comp1038_seq1 GTGAAAGATGGACACGTAACTGTGGACATT
tetur03g00440 comp1038_seq1 GTGAGCCTTCAGCTTGTGATTGTTGTTCAA
tetur03g00440 comp1038_seq1 GTGATAGATCCAGATAAGGTGAGGCTGGAA
tetur03g00440 comp1038_seq1 GTGATTCGCCATAGGTATCCTTTAATCTGG
tetur03g00440 comp1038_seq1 ACACCGGAGAAGGTGATAGATCCAGATAAG
tetur03g00440 comp1038_seq1 GTGCACAGGTGAAAGATGGACACGTAACTG
tetur03g00440 comp1038_seq1 GTGCAGTGGCTCGATCAAATGTTCGCTTGA
tetur03g00440 comp1038_seq1 GTGCATCAGATTCTGTTGGTTTATCTCCTC
tetur03g00440 comp1038_seq1 GTGGGATTGATCAGAAATGGTAAGTAGACA
tetur03g00440 comp1038_seq1 ACACGTAACTGTGGACATTTACAATTAGGG
tetur03g00440 comp1038_seq1 GTGTCAGAAAGTTCAGCAGGAAACGAAAGA
tetur03g00440 comp1038_seq1 GTTAAATCGTGCAGTGGCTCGATCAAATGT
tetur03g00440 comp1038_seq1 GTTACCAGTTATTTCAATCGGCTCATGACT
tetur03g00440 comp1038_seq1 GTTCAACATTATTGGCATCTCTGGAGCTAT
tetur03g00440 comp1038_seq1 GTTGATTACTTGGTGCATCAGATTCTGTTG
tetur03g00440 comp1038_seq1 GTTGCTGAATGATAAGGTTTGTCCTTCTGT
tetur03g00440 comp1038_seq1 TAAATCGTGCAGTGGCTCGATCAAATGTTC
tetur03g00440 comp1038_seq1 ACAGTGGGATTGATCAGAAATGGTAAGTAG
tetur03g00440 comp1038_seq1 TAACTGTGGACATTTACAATTAGGGAGAGC
tetur03g00440 comp1038_seq1 ACAGTTGCTGAATGATAAGGTTTGTCCTTC
tetur03g00440 comp1038_seq1 TAATGGATTCAGACCAGCTATTACTGCAGC
tetur03g00440 comp1038_seq1 TACCAGACATACCCTCAAAGAGTAAGGGAG
tetur03g00440 comp1038_seq1 TAGAGACAGTGGGATTGATCAGAAATGGTA
tetur03g00440 comp1038_seq1 ACATCTTGCCATCATCAATTGTTTCGGGAG
tetur03g00440 comp1038_seq1 TATCCACAATCAGAGGTGTAAGGTTGTTGC
tetur03g00440 comp1038_seq1 TCAAACCATTTCTGTGATTCGCCATAGGTA
tetur03g00440 comp1038_seq1 TCAACATTATTGGCATCTCTGGAGCTATCA
tetur03g00440 comp1038_seq1 TCATCATATACCAGACATACCCTCAAAGAG
tetur03g00440 comp1038_seq1 TCCACAATCAGAGGTGTAAGGTTGTTGCGC
tetur03g00440 comp1038_seq1 ACCAGACATACCCTCAAAGAGTAAGGGAGC
tetur03g00440 comp1038_seq1 TCTGTGATTCGCCATAGGTATCCTTTAATC
tetur03g00440 comp1038_seq1 TCTTAATGGATTCAGACCAGCTATTACTGC
tetur03g00440 comp1038_seq1 TCTTCAATCAACTCGTTAAATCGTGCAGTG
tetur03g00440 comp1038_seq1 TCTTGCCATCATCAATTGTTTCGGGAGTTG
tetur03g00440 comp1038_seq1 TGAATAGTGGATCAGCAGTAGGAGAAGAAA
tetur03g00440 comp1038_seq1 TGAGCCTTCAGCTTGTGATTGTTGTTCAAC
tetur03g00440 comp1038_seq1 TGATAGATCCAGATAAGGTGAGGCTGGAAA
tetur03g00440 comp1038_seq1 TGATGTGCACAGGTGAAAGATGGACACGTA
tetur03g00440 comp1038_seq1 TGATTCGCCATAGGTATCCTTTAATCTGGA
tetur03g00440 comp1038_seq1 TGCAGTGGCTCGATCAAATGTTCGCTTGAA
tetur03g00440 comp1038_seq1 TGCATCAGATTCTGTTGGTTTATCTCCTCC
tetur03g00440 comp1038_seq1 TGCCATCATCAATTGTTTCGGGAGTTGAAA
tetur03g00440 comp1038_seq1 TGGAGCTATCATCAGTATCCATTTGTGCAC
tetur03g00440 comp1038_seq1 TGGATCTCTTCCATTACAGCTCGATTCGCA
tetur03g00440 comp1038_seq1 ACCGAAACCAATCCATCAGCATCCAATCTC
tetur03g00440 comp1038_seq1 TGGGTTGATTACTTGGTGCATCAGATTCTG
tetur03g00440 comp1038_seq1 TGGTGCATCAGATTCTGTTGGTTTATCTCC
tetur03g00440 comp1038_seq1 ACCGGAGAAGGTGATAGATCCAGATAAGGT
tetur03g00440 comp1038_seq1 TGTGAGCCTTCAGCTTGTGATTGTTGTTCA
tetur03g00440 comp1038_seq1 TGTGATTCGCCATAGGTATCCTTTAATCTG
tetur03g00440 comp1038_seq1 TTAATGGATTCAGACCAGCTATTACTGCAG
tetur03g00440 comp1038_seq1 TTAGGGATCTAATCAACTTCCATGGGTTGA
tetur03g00440 comp1038_seq1 TTCAACATTATTGGCATCTCTGGAGCTATC
tetur03g00440 comp1038_seq1 TTCAATCAACTCGTTAAATCGTGCAGTGGC
tetur03g00450 comp1622_seq1 TTCGGCATATAACACTGGCTACTCTTCTGG
tetur03g00450 comp1622_seq1 TTCTTGGTGTGCGCGGAAACCGAGATATGA
tetur03g00450 comp1622_seq1 TTGCGTTACTTGTCTCCAAACTCACAGAGA
[truncated: 1,518,426 more chars]
