# Supplementary material for: A PCR primer design method for identifying spider mite species using k-mer counting
Source: PLoS One. 2025 Jun 9;20(6):e0321199. doi: 10.1371/journal.pone.0321199 (PMC12148119; doi:10.1371/journal.pone.0321199)
Supplement: S2 File — (ZIP) [file pone.0321199.s004.zip › S2_file/O_got.txt]

tetur01g00100 comp8041_seq0 CAAGGACCGTCTTCATCACTACCCTTTAAT
tetur01g00100 comp8041_seq0 CCAAGGACCGTCTTCATCACTACCCTTTAA
tetur01g00100 comp8041_seq0 CCGGGAGACAATCAACATGATTAAAGTGAC
tetur01g00100 comp8041_seq0 CCGTCTTCATCACTACCCTTTAATTTGTAC
tetur01g00100 comp8041_seq0 CGATGAAATCGAAATCCAATCCGGGAGACA
tetur01g00100 comp8041_seq0 AAGGACCGTCTTCATCACTACCCTTTAATT
tetur01g00100 comp8041_seq0 GACCAAGGACCGTCTTCATCACTACCCTTT
tetur01g00100 comp8041_seq0 GGACCGTCTTCATCACTACCCTTTAATTTG
tetur01g00100 comp8041_seq0 GGGAGACAATCAACATGATTAAAGTGACAC
tetur01g00100 comp8041_seq0 GTGACCAAGGACCGTCTTCATCACTACCCT
tetur01g00100 comp8041_seq0 TCCGTGACCAAGGACCGTCTTCATCACTAC
tetur01g00100 comp8041_seq0 ACGATGAAATCGAAATCCAATCCGGGAGAC
tetur01g02980 comp395_seq0 CAACAGAGGGAGACAACAGGAGATGATAAC
tetur01g02980 comp395_seq0 CAACAGGAGATGATAACATGATGATAGCGG
tetur01g02980 comp395_seq0 CAGAGGGAGACAACAGGAGATGATAACATG
tetur01g02980 comp395_seq0 GACAACAGGAGATGATAACATGATGATAGC
tetur01g02980 comp395_seq0 GCAACAGAGGGAGACAACAGGAGATGATAA
tetur01g02980 comp395_seq0 ACAACAGGAGATGATAACATGATGATAGCG
tetur01g02980 comp395_seq0 GTGGATTAGGTTGGTGTTGAGTGTTGAGTA
tetur01g02980 comp395_seq0 GTTGTGGATTAGGTTGGTGTTGAGTGTTGA
tetur01g02980 comp395_seq0 ACAGAGGGAGACAACAGGAGATGATAACAT
tetur01g02980 comp395_seq0 TTGTGGATTAGGTTGGTGTTGAGTGTTGAG
tetur01g02980 comp395_seq0 AGGGAGACAACAGGAGATGATAACATGATG
tetur01g02980 comp395_seq0 AACAGGAGATGATAACATGATGATAGCGGG
tetur01g03170 comp3261_seq0 AAGATGATGAGCCTTCATTGTTGATGCCTC
tetur01g03170 comp3261_seq0 AATACCACCACCAGCCAGTATGAAGTGCTT
tetur01g03170 comp3261_seq0 GGACGGTACACTTTAAAGGAACGAAAGAAA
tetur01g03170 comp3261_seq0 GGTATGCGGTAATTCACTTTCTGGAACAAC
tetur01g03170 comp3261_seq0 GTATGCGGTAATTCACTTTCTGGAACAACC
tetur01g03170 comp3261_seq0 TGGACGGTACACTTTAAAGGAACGAAAGAA
tetur01g03170 comp3261_seq0 AGATGATGAGCCTTCATTGTTGATGCCTCT
tetur01g03170 comp3261_seq0 ATACCACCACCAGCCAGTATGAAGTGCTTC
tetur01g03290 comp3269_seq0 AATAGCTTTCATCTGACCTCGTCCAATATC
tetur01g03290 comp3269_seq0 GTCAATAGCTTTCATCTGACCTCGTCCAAT
tetur01g03290 comp3269_seq0 TCAATAGCTTTCATCTGACCTCGTCCAATA
tetur01g03290 comp3269_seq0 AGCTTTCATCTGACCTCGTCCAATATCTTT
tetur01g03290 comp3269_seq0 ATAGCTTTCATCTGACCTCGTCCAATATCT
tetur01g03930 comp1281_seq0 CCCGTAATCACTCTCCGTCTCTTGTGGATC
tetur01g03930 comp1281_seq0 CCGTAATCACTCTCCGTCTCTTGTGGATCA
tetur01g03930 comp1281_seq0 CGTAATCACTCTCCGTCTCTTGTGGATCAA
tetur01g03930 comp1281_seq0 AATCTGCCTCCGTGCTGAGACGTTTCTATC
tetur01g03930 comp1281_seq0 GTAATCACTCTCCGTCTCTTGTGGATCAAA
tetur01g03930 comp1281_seq0 TTCCCGTAATCACTCTCCGTCTCTTGTGGA
tetur01g03930 comp1281_seq0 TTTCCCGTAATCACTCTCCGTCTCTTGTGG
tetur01g03930 comp1281_seq0 ATCTGCCTCCGTGCTGAGACGTTTCTATCT
tetur01g04530 comp766_seq0 CAATCAATCCTGTGCAATCAGCTCCAGCAA
tetur01g04530 comp766_seq0 CAATCCTGTGCAATCAGCTCCAGCAATTTA
tetur01g04530 comp766_seq0 CTACGCTGATAACGAGATTGAACCAATCGA
tetur01g04530 comp766_seq0 AATCAATCAATCCTGTGCAATCAGCTCCAG
tetur01g04530 comp766_seq0 GATTCGCTTCTTTACGATGGCCTAATAGAT
tetur01g04530 comp766_seq0 TCAATCAATCCTGTGCAATCAGCTCCAGCA
tetur01g04530 comp766_seq0 ATCAATCAATCCTGTGCAATCAGCTCCAGC
tetur01g07070 comp709_seq1 CATCTATTTCCCGTTCTGTCCAATCAATTC
tetur01g07070 comp709_seq1 CTATTTCCCGTTCTGTCCAATCAATTCAAC
tetur01g07340 comp5119_seq0 TATCAACTCGATACAAGGCTCACACTGCAG
tetur01g07340 comp5119_seq0 TCTTCCAACCTATGGGTAACTCGAGCAAAC
tetur01g07340 comp5119_seq0 TTCTTCCAACCTATGGGTAACTCGAGCAAA
tetur01g07370 comp4476_seq0 TTGCATCCTGCCATTACCACCAGCCACCAA
tetur01g07420 comp3364_seq0 GTAAAGTTTGATCTCCTGGTGATCCTTGAT
tetur01g07420 comp3364_seq0 GTGGCAAAGTAGGTGTAGACTTAGTTTCCA
tetur01g08940 comp2612_seq0 CGAACTTTCTGGTTTATCTTTCAGGGAGCG
tetur01g08940 comp2612_seq0 GAACTTTCTGGTTTATCTTTCAGGGAGCGT
tetur01g08940 comp2612_seq0 GAGCGTCACAGTTCTTGGCGATGAAATGCA
tetur01g08940 comp2612_seq0 GGAGCGTCACAGTTCTTGGCGATGAAATGC
tetur01g08940 comp2612_seq0 GGGAGCGTCACAGTTCTTGGCGATGAAATG
tetur01g08940 comp2612_seq0 TCGAACTTTCTGGTTTATCTTTCAGGGAGC
tetur01g08940 comp2612_seq0 AGCGTCACAGTTCTTGGCGATGAAATGCAT
tetur01g08940 comp2612_seq0 AGGGAGCGTCACAGTTCTTGGCGATGAAAT
tetur01g09250 comp3395_seq0 CACGCCGTGGTTGAAATTCAAGGCTCTATT
tetur01g09250 comp3395_seq0 CTTGCACTGGGCAACAAATAACCATCCCAT
tetur01g09250 comp3395_seq0 TACTTGCACTGGGCAACAAATAACCATCCC
tetur01g09250 comp3395_seq0 TTACTTGCACTGGGCAACAAATAACCATCC
tetur01g09250 comp3395_seq0 TTCCAATACCATAGCCATGGACCAGATATA
tetur01g09910 comp628_seq0 CACTGGCTATCGTCGTCTTACTTGTTGATC
tetur01g09910 comp628_seq0 CTATCGTCGTCTTACTTGTTGATCACTCGC
tetur01g09910 comp628_seq0 CTGGCTATCGTCGTCTTACTTGTTGATCAC
tetur01g09910 comp628_seq0 AATCACTGGCTATCGTCGTCTTACTTGTTG
tetur01g09910 comp628_seq0 GCTATCGTCGTCTTACTTGTTGATCACTCG
tetur01g09910 comp628_seq0 GGCTATCGTCGTCTTACTTGTTGATCACTC
tetur01g09910 comp628_seq0 GTTAATCACTGGCTATCGTCGTCTTACTTG
tetur01g09910 comp628_seq0 TATCGTCGTCTTACTTGTTGATCACTCGCA
tetur01g09910 comp628_seq0 TTTGTTAATCACTGGCTATCGTCGTCTTAC
tetur01g10630 comp5380_seq0 ATGGGAACTGATTTGAAGACCGAACGACGG
tetur01g10630 comp5380_seq0 CAGCCCAATTATTGGAATGAGAATTCCTAG
tetur01g10630 comp5380_seq0 CATTGATTCAGCCTGACAGGTTTCAGTAAT
tetur01g10630 comp5380_seq0 CCATTGATTCAGCCTGACAGGTTTCAGTAA
tetur01g10630 comp5380_seq0 AAGGATGGGAACTGATTTGAAGACCGAACG
tetur01g10630 comp5380_seq0 GATGGGAACTGATTTGAAGACCGAACGACG
tetur01g10630 comp5380_seq0 GGAACTGATTTGAAGACCGAACGACGGAAA
tetur01g10630 comp5380_seq0 GGATGGGAACTGATTTGAAGACCGAACGAC
tetur01g10630 comp5380_seq0 GGGAACTGATTTGAAGACCGAACGACGGAA
tetur01g10630 comp5380_seq0 AAAGGATGGGAACTGATTTGAAGACCGAAC
tetur01g10630 comp5380_seq0 TGGGAACTGATTTGAAGACCGAACGACGGA
tetur01g12260 comp2246_seq0 CATCGATGGATAGGGTTTCACTTATCGGCC
tetur01g12260 comp2246_seq0 CATGACCCATCGATGGATAGGGTTTCACTT
tetur01g12260 comp2246_seq0 CCATCGATGGATAGGGTTTCACTTATCGGC
tetur01g12260 comp2246_seq0 CGATGGATAGGGTTTCACTTATCGGCCAAA
tetur01g12260 comp2246_seq0 CGGCACAACCATTGAAAGCATTGAAAGCTT
tetur01g12260 comp2246_seq0 CTCCTTCATACATTCGGCACAACCATTGAA
tetur01g12260 comp2246_seq0 CTTCATGACCCATCGATGGATAGGGTTTCA
tetur01g12260 comp2246_seq0 CTTCTTCATGACCCATCGATGGATAGGGTT
tetur01g12260 comp2246_seq0 GACCCATCGATGGATAGGGTTTCACTTATC
tetur01g12260 comp2246_seq0 GATCTCCTTCATACATTCGGCACAACCATT
tetur01g12260 comp2246_seq0 GCACAACCATTGAAAGCATTGAAAGCTTCA
tetur01g12260 comp2246_seq0 GGATCTCCTTCATACATTCGGCACAACCAT
tetur01g12260 comp2246_seq0 GGCACAACCATTGAAAGCATTGAAAGCTTC
tetur01g12260 comp2246_seq0 GGGATCTCCTTCATACATTCGGCACAACCA
tetur01g12260 comp2246_seq0 TCCTTCATACATTCGGCACAACCATTGAAA
tetur01g12260 comp2246_seq0 TCGATGGATAGGGTTTCACTTATCGGCCAA
tetur01g12260 comp2246_seq0 TCTCCTTCATACATTCGGCACAACCATTGA
tetur01g12260 comp2246_seq0 TCTTCATGACCCATCGATGGATAGGGTTTC
tetur01g12260 comp2246_seq0 ACCCATCGATGGATAGGGTTTCACTTATCG
tetur01g12260 comp2246_seq0 TTCATGACCCATCGATGGATAGGGTTTCAC
tetur01g12260 comp2246_seq0 ATCTCCTTCATACATTCGGCACAACCATTG
tetur01g12680 comp466_seq0 CTCTTGGTTGGTTCTTACAGATATGTTGAG
tetur01g12680 comp466_seq0 CTTGGTTGGTTCTTACAGATATGTTGAGGC
tetur01g12680 comp466_seq0 GGCACTCTACTGAGTTCGAAGAGCAATTAG
tetur01g12680 comp466_seq0 GGCCTTTCTAAAGGTGTTTAGAGTGTCCTT
tetur01g12680 comp466_seq0 TCTTGGTTGGTTCTTACAGATATGTTGAGG
tetur01g12680 comp466_seq0 TTGGTTGGTTCTTACAGATATGTTGAGGCC
tetur01g12680 comp466_seq0 ACGGCACTCTACTGAGTTCGAAGAGCAATT
tetur01g13250 comp2232_seq0 CAGAATTAGAAGAAGCGAGTAAATGCGAAG
tetur01g13250 comp2232_seq0 CTGTTCAAAGTCACAAAGTGATGACCAATG
tetur01g13250 comp2232_seq0 GAATTAGAAGAAGCGAGTAAATGCGAAGGT
tetur01g13250 comp2232_seq0 AATTAGAAGAAGCGAGTAAATGCGAAGGTG
tetur01g13250 comp2232_seq0 GTAAATGCGAAGGTGATTAAGGCTGAAAGC
tetur01g13250 comp2232_seq0 AGAATTAGAAGAAGCGAGTAAATGCGAAGG
tetur01g13850 comp3025_seq0 TTGACTCTTATTCACAGGTGGTTTAGTGAC
tetur01g15260 comp5636_seq0 ATTCGTGGTTACCTTTGATCACGGAAGGAT
tetur01g15260 comp5636_seq0 CAGATTCGTGGTTACCTTTGATCACGGAAG
tetur01g15260 comp5636_seq0 CAGTAGTTTCCCATGGTCCAGATTCGTGGT
tetur01g15260 comp5636_seq0 CCAGATTCGTGGTTACCTTTGATCACGGAA
tetur01g15260 comp5636_seq0 CCCTCAGTAGTTTCCCATGGTCCAGATTCG
tetur01g15260 comp5636_seq0 CCTCAGTAGTTTCCCATGGTCCAGATTCGT
tetur01g15260 comp5636_seq0 CGTCAACATCATCAGCGTCTCCCTCAGTAG
tetur01g15260 comp5636_seq0 CTCAGTAGTTTCCCATGGTCCAGATTCGTG
tetur01g15260 comp5636_seq0 GATTCGTGGTTACCTTTGATCACGGAAGGA
tetur01g15260 comp5636_seq0 GGTCCAGATTCGTGGTTACCTTTGATCACG
tetur01g15260 comp5636_seq0 GTCCAGATTCGTGGTTACCTTTGATCACGG
tetur01g15260 comp5636_seq0 GTGGCACTGAACAAAGCTTTCCCTTTATTT
tetur01g15260 comp5636_seq0 TCAGTAGTTTCCCATGGTCCAGATTCGTGG
tetur01g15260 comp5636_seq0 TCCAGATTCGTGGTTACCTTTGATCACGGA
tetur01g15260 comp5636_seq0 TCCCTCAGTAGTTTCCCATGGTCCAGATTC
tetur01g15260 comp5636_seq0 TGGCACTGAACAAAGCTTTCCCTTTATTTG
tetur01g15260 comp5636_seq0 AGATTCGTGGTTACCTTTGATCACGGAAGG
tetur01g15260 comp5636_seq0 AGTAGTTTCCCATGGTCCAGATTCGTGGTT
tetur01g15410 comp1976_seq0 ATGGCTGTTGCTATTTCCATCATTTCCAGT
tetur01g15410 comp1976_seq0 CATGGCTGTTGCTATTTCCATCATTTCCAG
tetur01g15410 comp1976_seq0 GACAACTGATTTCAACAGCAAGGTTTCTGG
tetur01g15410 comp1976_seq0 ACAACTGATTTCAACAGCAAGGTTTCTGGT
tetur01g15410 comp1976_seq0 TCATGGCTGTTGCTATTTCCATCATTTCCA
tetur01g15410 comp1976_seq0 TTCATGGCTGTTGCTATTTCCATCATTTCC
tetur01g15420 comp3631_seq0 GTGTATATGCGATACCCAATTCAAGCGTTA
tetur01g15710 comp571_seq0 ATTCTTAAGGCTGGTTTGTTAGCGACCAAC
tetur01g15710 comp571_seq0 CGACCAACCTGATGTTTATACAGAAGGACT
tetur01g15710 comp571_seq0 AAGGCTGGTTTGTTAGCGACCAACCTGATG
tetur01g15710 comp571_seq0 CTCTTGTATCCTTAGGCTCTTCAATTGACT
tetur01g15710 comp571_seq0 CTTAAGGCTGGTTTGTTAGCGACCAACCTG
tetur01g15710 comp571_seq0 CTTGTATCCTTAGGCTCTTCAATTGACTCT
tetur01g15710 comp571_seq0 CTTTCCAAAGATCTCAGGGCTTACCCTTTA
tetur01g15710 comp571_seq0 GACCAACCTGATGTTTATACAGAAGGACTT
tetur01g15710 comp571_seq0 GCGACCAACCTGATGTTTATACAGAAGGAC
tetur01g15710 comp571_seq0 GGCTGGTTTGTTAGCGACCAACCTGATGTT
tetur01g15710 comp571_seq0 TAATTCTTAAGGCTGGTTTGTTAGCGACCA
tetur01g15710 comp571_seq0 TAGCGACCAACCTGATGTTTATACAGAAGG
tetur01g15710 comp571_seq0 ACCAACCTGATGTTTATACAGAAGGACTTG
tetur01g15710 comp571_seq0 TCTTGTATCCTTAGGCTCTTCAATTGACTC
tetur01g15710 comp571_seq0 TTAAGGCTGGTTTGTTAGCGACCAACCTGA
tetur01g15710 comp571_seq0 TTCTTAAGGCTGGTTTGTTAGCGACCAACC
tetur01g15710 comp571_seq0 TTGTTAGCGACCAACCTGATGTTTATACAG
tetur01g15710 comp571_seq0 AGGCTGGTTTGTTAGCGACCAACCTGATGT
tetur01g15940 comp443_seq1 ATTGATCATCCTCTGAATCGGTGTACACTC
tetur01g15940 comp443_seq1 CAAATTGATCATCCTCTGAATCGGTGTACA
tetur01g15940 comp443_seq1 CATCCTCTGAATCGGTGTACACTCTGTCTC
tetur01g15940 comp443_seq1 CCTCTGAATCGGTGTACACTCTGTCTCTTG
tetur01g15940 comp443_seq1 CTCTCAGAGATTTAATCGCGGCAGTTTATA
tetur01g15940 comp443_seq1 CTCTGAATCGGTGTACACTCTGTCTCTTGG
tetur01g15940 comp443_seq1 CTGAATCGGTGTACACTCTGTCTCTTGGAA
tetur01g15940 comp443_seq1 CTTTGCAAATTGATCATCCTCTGAATCGGT
tetur01g15940 comp443_seq1 GAATCGGTGTACACTCTGTCTCTTGGAATT
tetur01g15940 comp443_seq1 GATCATCCTCTGAATCGGTGTACACTCTGT
tetur01g15940 comp443_seq1 GCAAATTGATCATCCTCTGAATCGGTGTAC
tetur01g15940 comp443_seq1 AATTGATCATCCTCTGAATCGGTGTACACT
tetur01g15940 comp443_seq1 GTCGATAAACAATCACCAAGATCACAAGGA
tetur01g15940 comp443_seq1 TCTGAATCGGTGTACACTCTGTCTCTTGGA
tetur01g15940 comp443_seq1 ACCATAGATGACCAAGGTTTCAAGGCATAT
tetur01g15940 comp443_seq1 TGATCATCCTCTGAATCGGTGTACACTCTG
tetur01g15940 comp443_seq1 TGCAAATTGATCATCCTCTGAATCGGTGTA
tetur01g15940 comp443_seq1 AGACAAACAATCTACCGGGTCGACCTATTC
tetur01g15940 comp443_seq1 AAATTGATCATCCTCTGAATCGGTGTACAC
tetur01g15940 comp443_seq1 ATCATCCTCTGAATCGGTGTACACTCTGTC
tetur01g15940 comp443_seq1 ATCCTCTGAATCGGTGTACACTCTGTCTCT
tetur01g16974 comp4425_seq0 CAATATCGTTGCTCCTCCACAAACGTAAGA
tetur01g16974 comp4425_seq0 CCAATATCGTTGCTCCTCCACAAACGTAAG
tetur01g16974 comp4425_seq0 AATATCGTTGCTCCTCCACAAACGTAAGAC
tetur01g16974 comp4425_seq0 ATCAGCGATACACGAGTTGAATATTAAGGG
tetur02g00520 comp2947_seq0 CATCCAAGAGTTCACTCTCCATCTCAGTTT
tetur02g01580 comp8117_seq0 ATCAAGAACAACATCCATACCAGAGGTTAC
tetur02g02210 comp4146_seq0 CACCTCTTCCTTCAGGATCAACAGGATATA
tetur02g02210 comp4146_seq0 CGCTACCCAATGATAATCTCTATCATTCCA
tetur02g02210 comp4146_seq0 CTTCAACGGCACCCTCATCACCTCTTCCTT
tetur02g02210 comp4146_seq0 CTTCCGAATCACCTTCAAATGTGGCCAGCA
tetur02g02210 comp4146_seq0 GCGCTACCCAATGATAATCTCTATCATTCC
tetur02g02210 comp4146_seq0 TCAACGGCACCCTCATCACCTCTTCCTTCA
tetur02g02210 comp4146_seq0 TTCAACGGCACCCTCATCACCTCTTCCTTC
tetur02g02210 comp4146_seq0 TTCCGAATCACCTTCAAATGTGGCCAGCAC
tetur02g02210 comp4146_seq0 TTGCATTAACTGCGCTACCCAATGATAATC
tetur02g02210 comp4146_seq0 ACTCTTGGTGGACCATTCAATGTCAATACG
tetur02g02210 comp4146_seq0 ACTTCAACGGCACCCTCATCACCTCTTCCT
tetur02g02210 comp4146_seq0 ACTTCCGAATCACCTTCAAATGTGGCCAGC
tetur02g02390 comp3906_seq0 ATTGTCATTACTCTGGTCATCATCGTCATC
tetur02g02390 comp3906_seq0 CAGTGAATTTATTCCCTCGAACGCCGTCTT
tetur02g02390 comp3906_seq0 CATTGTCATTACTCTGGTCATCATCGTCAT
tetur02g02390 comp3906_seq0 CCTCACTTGTAGAACTACCATCACCATCAG
tetur02g02390 comp3906_seq0 CTGTATTGCGTTGATCTCAGTTTCTGGTTT
tetur02g02390 comp3906_seq0 CTTCATTGTCATTACTCTGGTCATCATCGT
tetur02g02390 comp3906_seq0 CTTTACTGGTCGAATAAGAGACAGTTGTTG
tetur02g02390 comp3906_seq0 GCTGTATTGCGTTGATCTCAGTTTCTGGTT
tetur02g02390 comp3906_seq0 GTATTGCGTTGATCTCAGTTTCTGGTTTGT
tetur02g02390 comp3906_seq0 GTTGCTGTATTGCGTTGATCTCAGTTTCTG
tetur02g02390 comp3906_seq0 TACCTCACTTGTAGAACTACCATCACCATC
tetur02g02390 comp3906_seq0 TATTGCGTTGATCTCAGTTTCTGGTTTGTC
tetur02g02390 comp3906_seq0 TCATTGTCATTACTCTGGTCATCATCGTCA
tetur02g02390 comp3906_seq0 TGTATTGCGTTGATCTCAGTTTCTGGTTTG
tetur02g02390 comp3906_seq0 TTGCTGTATTGCGTTGATCTCAGTTTCTGG
tetur02g02390 comp3906_seq0 TTGTTGCTGTATTGCGTTGATCTCAGTTTC
tetur02g02390 comp3906_seq0 TTTACCTCACTTGTAGAACTACCATCACCA
tetur02g03640 comp2966_seq0 TTGCGGTTACAATGTTGCGTCGTCAGCAAC
tetur02g03640 comp2966_seq0 TTTGCGGTTACAATGTTGCGTCGTCAGCAA
tetur02g04070 comp7200_seq0 ATGTTGATGACAACCGATTTAGACCCAATC
tetur02g04070 comp7200_seq0 CCGATTTAGACCCAATCTTAATCTTTCCAG
tetur02g04070 comp7200_seq0 GTTGATGACAACCGATTTAGACCCAATCTT
tetur02g05530 comp2998_seq0 TGGCTCGGAATTAGATCCAAAGTGGGATAA
tetur02g05740 comp2672_seq0 CAAACCGGAATCACAAGACGAAAGTGATTC
tetur02g05740 comp2672_seq0 CGCAAACCGGAATCACAAGACGAAAGTGAT
tetur02g05740 comp2672_seq0 AATCCCACTGGTTCCACTGGTGGAGGAAGT
tetur02g05740 comp2672_seq0 GCAAACCGGAATCACAAGACGAAAGTGATT
tetur02g05740 comp2672_seq0 GCGCAAACCGGAATCACAAGACGAAAGTGA
tetur02g05740 comp2672_seq0 GGAGGAAGTTGAAATAGATAATGGTGGAAC
tetur02g05740 comp2672_seq0 GGTGGAGGAAGTTGAAATAGATAATGGTGG
tetur02g05740 comp2672_seq0 GTGGAGGAAGTTGAAATAGATAATGGTGGA
tetur02g05740 comp2672_seq0 TGGGAGACTAAATAAGAGACAAGTAACCGA
tetur02g05740 comp2672_seq0 ATCCCACTGGTTCCACTGGTGGAGGAAGTT
tetur02g05770 comp3448_seq0 CGAGGAGCGTTGAAGGGTATTCAGAGGGAT
tetur02g05770 comp3448_seq0 AAGTGTTGACAACCAGATTTACCGTAAAGG
tetur02g05770 comp3448_seq0 GAGCGTTGAAGGGTATTCAGAGGGATCAAA
tetur02g05770 comp3448_seq0 GAGGAGCGTTGAAGGGTATTCAGAGGGATC
tetur02g05770 comp3448_seq0 GGAGCGTTGAAGGGTATTCAGAGGGATCAA
tetur02g05770 comp3448_seq0 GGTATGCTGGTGCTGGATTGCTAATGAGAA
tetur02g05770 comp3448_seq0 GTATGCTGGTGCTGGATTGCTAATGAGAAG
tetur02g05770 comp3448_seq0 TACTCGAGGAGCGTTGAAGGGTATTCAGAG
tetur02g05770 comp3448_seq0 TATGCTGGTGCTGGATTGCTAATGAGAAGA
tetur02g05770 comp3448_seq0 TCGAGGAGCGTTGAAGGGTATTCAGAGGGA
tetur02g05770 comp3448_seq0 TGGTATGCTGGTGCTGGATTGCTAATGAGA
tetur02g05770 comp3448_seq0 TTGGTATGCTGGTGCTGGATTGCTAATGAG
tetur02g05770 comp3448_seq0 TTTGGTATGCTGGTGCTGGATTGCTAATGA
tetur02g05770 comp3448_seq0 ACTCGAGGAGCGTTGAAGGGTATTCAGAGG
tetur02g06920 comp4050_seq0 CAAACTCCTCCATGTACTGTGATGATTTCA
tetur02g06920 comp4050_seq0 AACTCCTCCATGTACTGTGATGATTTCAAC
tetur02g06920 comp4050_seq0 CAGTAGAAACCACGAAGATTACAATGGCCA
tetur02g06920 comp4050_seq0 CCTGGATGATCTCACTTACAGATGAGTCCC
tetur02g06920 comp4050_seq0 CGAAGATTACAATGGCCAAGTGAAGATGTG
tetur02g06920 comp4050_seq0 CTGGATGATCTCACTTACAGATGAGTCCCG
tetur02g06920 comp4050_seq0 GAAGATTACAATGGCCAAGTGAAGATGTGA
tetur02g06920 comp4050_seq0 GAGTCCCGAGTTAAATGGTAGGCTTTCCGA
tetur02g06920 comp4050_seq0 GATTACAATGGCCAAGTGAAGATGTGAAGA
tetur02g06920 comp4050_seq0 GGATGATCTCACTTACAGATGAGTCCCGAG
tetur02g06920 comp4050_seq0 AATTGCCTGTCTCAAATTCAATCGTCGCTT
tetur02g06920 comp4050_seq0 TCAAACTCCTCCATGTACTGTGATGATTTC
tetur02g06920 comp4050_seq0 TCAGTAGAAACCACGAAGATTACAATGGCC
tetur02g06920 comp4050_seq0 TGGATGATCTCACTTACAGATGAGTCCCGA
tetur02g06920 comp4050_seq0 ACGAAGATTACAATGGCCAAGTGAAGATGT
tetur02g06920 comp4050_seq0 ACTCCTCCATGTACTGTGATGATTTCAACT
tetur02g06920 comp4050_seq0 AGATTACAATGGCCAAGTGAAGATGTGAAG
tetur02g06920 comp4050_seq0 AGTCCCGAGTTAAATGGTAGGCTTTCCGAT
tetur02g06920 comp4050_seq0 ATCAGTAGAAACCACGAAGATTACAATGGC
tetur02g07190 comp1951_seq0 GAAGCGATCATCAGTCATCACGCTAAGCGG
tetur02g07450 comp382_seq1 ATGGAAGATGTCCTGAAATCAGGCCTAACC
tetur02g07450 comp382_seq1 CAATCTTAACGACGATAAACTGGCGGATAA
tetur02g07450 comp382_seq1 AAGATGTCCTGAAATCAGGCCTAACCAAAT
tetur02g07450 comp382_seq1 AAGGTATGGAAGATGTCCTGAAATCAGGCC
tetur02g07450 comp382_seq1 GAAAGGTATGGAAGATGTCCTGAAATCAGG
tetur02g07450 comp382_seq1 GAAGATGTCCTGAAATCAGGCCTAACCAAA
tetur02g07450 comp382_seq1 GATGTCCTGAAATCAGGCCTAACCAAATCT
tetur02g07450 comp382_seq1 GGAAGATGTCCTGAAATCAGGCCTAACCAA
tetur02g07450 comp382_seq1 GGTATGGAAGATGTCCTGAAATCAGGCCTA
tetur02g07450 comp382_seq1 GTATGGAAGATGTCCTGAAATCAGGCCTAA
tetur02g07450 comp382_seq1 TATGGAAGATGTCCTGAAATCAGGCCTAAC
tetur02g07450 comp382_seq1 TGGAAGATGTCCTGAAATCAGGCCTAACCA
tetur02g07450 comp382_seq1 AGATGTCCTGAAATCAGGCCTAACCAAATC
tetur02g07450 comp382_seq1 AACAATCTTAACGACGATAAACTGGCGGAT
tetur02g07450 comp382_seq1 AGGTATGGAAGATGTCCTGAAATCAGGCCT
tetur02g08140 comp1988_seq0 TAAACAGTCACCTAGAACCAGAGACCACAA
tetur02g08140 comp1988_seq0 TACGGGCGCTTTCTTGTAAATTATCGAGTC
tetur02g08140 comp1988_seq0 AACAGTCACCTAGAACCAGAGACCACAAAC
tetur02g08560 comp3150_seq0 CAAGAATTGAGGCTTATGGAGGAATTGAAG
tetur02g08560 comp3150_seq0 CAATGATCACCGAAAGAAGTAGCTTGCCAT
tetur02g08560 comp3150_seq0 CACCGAAAGAAGTAGCTTGCCATCAAGAAT
tetur02g08560 comp3150_seq0 CCGAAAGAAGTAGCTTGCCATCAAGAATCA
tetur02g08560 comp3150_seq0 CGAAAGAAGTAGCTTGCCATCAAGAATCAA
tetur02g08560 comp3150_seq0 CGTTGATCTCCTCACCCTAATTAAGCAGCA
tetur02g08560 comp3150_seq0 CTCAATGATCACCGAAAGAAGTAGCTTGCC
tetur02g08560 comp3150_seq0 AAGTAGCTTGCCATCAAGAATCAAGAACAC
tetur02g08560 comp3150_seq0 AAGTGTCTCAATGATCACCGAAAGAAGTAG
tetur02g08560 comp3150_seq0 CTTTGATATGGAAGTTCTGAGATTGACGAC
tetur02g08560 comp3150_seq0 GAAAGAAGTAGCTTGCCATCAAGAATCAAG
tetur02g08560 comp3150_seq0 GAAGTAGCTTGCCATCAAGAATCAAGAACA
tetur02g08560 comp3150_seq0 GATCACCGAAAGAAGTAGCTTGCCATCAAG
tetur02g08560 comp3150_seq0 AATGATCACCGAAAGAAGTAGCTTGCCATC
tetur02g08560 comp3150_seq0 GCGTCACTTGAATATTATCTCCGATTTAGG
tetur02g08560 comp3150_seq0 GTAGCTTGCCATCAAGAATCAAGAACACTT
tetur02g08560 comp3150_seq0 GTCTCAATGATCACCGAAAGAAGTAGCTTG
tetur02g08560 comp3150_seq0 GTGTCTCAATGATCACCGAAAGAAGTAGCT
tetur02g08560 comp3150_seq0 GTTGATCTCCTCACCCTAATTAAGCAGCAA
tetur02g08560 comp3150_seq0 TAATCGTTGATCTCCTCACCCTAATTAAGC
tetur02g08560 comp3150_seq0 TAGCCTCAAGAATTGAGGCTTATGGAGGAA
tetur02g08560 comp3150_seq0 TCAATGATCACCGAAAGAAGTAGCTTGCCA
tetur02g08560 comp3150_seq0 TCACCGAAAGAAGTAGCTTGCCATCAAGAA
tetur02g08560 comp3150_seq0 TCGTTGATCTCCTCACCCTAATTAAGCAGC
tetur02g08560 comp3150_seq0 TCTCAATGATCACCGAAAGAAGTAGCTTGC
tetur02g08560 comp3150_seq0 TGATCACCGAAAGAAGTAGCTTGCCATCAA
tetur02g08560 comp3150_seq0 ACCGAAAGAAGTAGCTTGCCATCAAGAATC
tetur02g08560 comp3150_seq0 AGAAGTAGCTTGCCATCAAGAATCAAGAAC
tetur02g08560 comp3150_seq0 AGTAGCTTGCCATCAAGAATCAAGAACACT
tetur02g08560 comp3150_seq0 AGTGTCTCAATGATCACCGAAAGAAGTAGC
tetur02g08560 comp3150_seq0 ATCGTTGATCTCCTCACCCTAATTAAGCAG
tetur02g08900 comp2098_seq0 ATTTGCCACTGCAGGGAAGAAACCTCCAGT
tetur02g08900 comp2098_seq0 CAGGGAAGAAACCTCCAGTTCCCTCTTTCG
tetur02g08900 comp2098_seq0 CAGTTCCCTCTTTCGACGGATTTATGCAAA
tetur02g08900 comp2098_seq0 CATTTGCCACTGCAGGGAAGAAACCTCCAG
tetur02g08900 comp2098_seq0 CCAGTTCCCTCTTTCGACGGATTTATGCAA
tetur02g08900 comp2098_seq0 CCTCCAGTTCCCTCTTTCGACGGATTTATG
tetur02g08900 comp2098_seq0 CTCACTCAGAGCAAGTTACTGTTTCTTCCT
tetur02g08900 comp2098_seq0 CTCCAGTTCCCTCTTTCGACGGATTTATGC
tetur02g08900 comp2098_seq0 CTGCAGGGAAGAAACCTCCAGTTCCCTCTT
tetur02g08900 comp2098_seq0 GAAACCTCCAGTTCCCTCTTTCGACGGATT
tetur02g08900 comp2098_seq0 GAAGAAACCTCCAGTTCCCTCTTTCGACGG
tetur02g08900 comp2098_seq0 GATTTAACATTTGCCACTGCAGGGAAGAAA
tetur02g08900 comp2098_seq0 GCAGGGAAGAAACCTCCAGTTCCCTCTTTC
tetur02g08900 comp2098_seq0 GGAAGAAACCTCCAGTTCCCTCTTTCGACG
tetur02g08900 comp2098_seq0 GGGAAGAAACCTCCAGTTCCCTCTTTCGAC
tetur02g08900 comp2098_seq0 GTTCCCTCTTTCGACGGATTTATGCAAACG
tetur02g08900 comp2098_seq0 TAACATTTGCCACTGCAGGGAAGAAACCTC
tetur02g08900 comp2098_seq0 TCACTCAGAGCAAGTTACTGTTTCTTCCTA
tetur02g08900 comp2098_seq0 TCCAGTTCCCTCTTTCGACGGATTTATGCA
tetur02g08900 comp2098_seq0 TCCCTCTTTCGACGGATTTATGCAAACGCA
tetur02g08900 comp2098_seq0 TCTCACTCAGAGCAAGTTACTGTTTCTTCC
tetur02g08900 comp2098_seq0 AAATAGCACAGTAGGTGTCGGACCTTTCAT
tetur02g08900 comp2098_seq0 ACCTCCAGTTCCCTCTTTCGACGGATTTAT
tetur02g08900 comp2098_seq0 TTCCCTCTTTCGACGGATTTATGCAAACGC
tetur02g08900 comp2098_seq0 TTGCCACTGCAGGGAAGAAACCTCCAGTTC
tetur02g08900 comp2098_seq0 TTTAACATTTGCCACTGCAGGGAAGAAACC
tetur02g08900 comp2098_seq0 ACTGCAGGGAAGAAACCTCCAGTTCCCTCT
tetur02g08900 comp2098_seq0 AGAAACCTCCAGTTCCCTCTTTCGACGGAT
tetur02g08900 comp2098_seq0 AGTTCCCTCTTTCGACGGATTTATGCAAAC
tetur02g08900 comp2098_seq0 AACATTTGCCACTGCAGGGAAGAAACCTCC
tetur02g09580 comp5516_seq0 CAGTGAGATGGTCAGTTTGGCCTTCAGTGT
tetur02g09580 comp5516_seq0 CAGTGTATGTACAACCAATTCCACGGAGAG
tetur02g09580 comp5516_seq0 CCTTCAGTGTATGTACAACCAATTCCACGG
tetur02g09580 comp5516_seq0 CTTCAGTGTATGTACAACCAATTCCACGGA
tetur02g09580 comp5516_seq0 GAGATGGTCAGTTTGGCCTTCAGTGTATGT
tetur02g09580 comp5516_seq0 GATGGTCAGTTTGGCCTTCAGTGTATGTAC
tetur02g09580 comp5516_seq0 GCCTTCAGTGTATGTACAACCAATTCCACG
tetur02g09580 comp5516_seq0 GGCCTTCAGTGTATGTACAACCAATTCCAC
tetur02g09580 comp5516_seq0 GGTCAGTTTGGCCTTCAGTGTATGTACAAC
tetur02g09580 comp5516_seq0 GTGAGATGGTCAGTTTGGCCTTCAGTGTAT
tetur02g09580 comp5516_seq0 GTGTATGTACAACCAATTCCACGGAGAGTT
tetur02g09580 comp5516_seq0 TCAGTGTATGTACAACCAATTCCACGGAGA
tetur02g09580 comp5516_seq0 TGAGATGGTCAGTTTGGCCTTCAGTGTATG
tetur02g09580 comp5516_seq0 TGGCCTTCAGTGTATGTACAACCAATTCCA
tetur02g09580 comp5516_seq0 TGGTCAGTTTGGCCTTCAGTGTATGTACAA
tetur02g09580 comp5516_seq0 TTCAGTGTATGTACAACCAATTCCACGGAG
tetur02g09580 comp5516_seq0 TTGGCCTTCAGTGTATGTACAACCAATTCC
tetur02g09580 comp5516_seq0 AGTGTATGTACAACCAATTCCACGGAGAGT
tetur02g09590 comp1489_seq1 AACCAGGAATGTTACCACCATCCAGACAAT
tetur02g09590 comp1489_seq1 ATGTTACCACCATCCAGACAATTTGTCCCG
tetur02g09590 comp1489_seq1 CAAATCATCGCCACCCAAATTGGTGTGAAT
tetur02g09590 comp1489_seq1 CACCATCCAGACAATTTGTCCCGATGAAAT
tetur02g09590 comp1489_seq1 CACCGGTTCAAGGGACTGGAAGGTAAATAT
tetur02g09590 comp1489_seq1 CAGGAATGTTACCACCATCCAGACAATTTG
tetur02g09590 comp1489_seq1 CAGTTAACCAGGAATGTTACCACCATCCAG
tetur02g09590 comp1489_seq1 CCACCATCCAGACAATTTGTCCCGATGAAA
tetur02g09590 comp1489_seq1 CCAGGAATGTTACCACCATCCAGACAATTT
tetur02g09590 comp1489_seq1 CCATCCAGACAATTTGTCCCGATGAAATCA
tetur02g09590 comp1489_seq1 CCCGATGAAATCAAGGTAAGAGATACAGTC
tetur02g09590 comp1489_seq1 CCGATGAAATCAAGGTAAGAGATACAGTCA
tetur02g09590 comp1489_seq1 CGATCAAATCATCGCCACCCAAATTGGTGT
tetur02g09590 comp1489_seq1 GATCAAATCATCGCCACCCAAATTGGTGTG
tetur02g09590 comp1489_seq1 GTCCCGATGAAATCAAGGTAAGAGATACAG
tetur02g09590 comp1489_seq1 GTTAACCAGGAATGTTACCACCATCCAGAC
tetur02g09590 comp1489_seq1 GTTACCACCATCCAGACAATTTGTCCCGAT
tetur02g09590 comp1489_seq1 TAACCAGGAATGTTACCACCATCCAGACAA
tetur02g09590 comp1489_seq1 TACCACCATCCAGACAATTTGTCCCGATGA
tetur02g09590 comp1489_seq1 TCAAATCATCGCCACCCAAATTGGTGTGAA
tetur02g09590 comp1489_seq1 TCGATCAAATCATCGCCACCCAAATTGGTG
tetur02g09590 comp1489_seq1 ACCAGGAATGTTACCACCATCCAGACAATT
tetur02g09590 comp1489_seq1 ACCATCCAGACAATTTGTCCCGATGAAATC
tetur02g09590 comp1489_seq1 TGTTACCACCATCCAGACAATTTGTCCCGA
tetur02g09590 comp1489_seq1 TGTTCTTGTTGATCCTTGGAATGGAGTTGC
tetur02g09590 comp1489_seq1 TTAACCAGGAATGTTACCACCATCCAGACA
tetur02g09590 comp1489_seq1 TTACCACCATCCAGACAATTTGTCCCGATG
tetur02g09590 comp1489_seq1 TTGTTCTTGTTGATCCTTGGAATGGAGTTG
tetur02g09590 comp1489_seq1 ATCGATCAAATCATCGCCACCCAAATTGGT
tetur02g10640 comp2107_seq0 ATTGGACGGTGATGTGGCATCGACCACTTG
tetur02g10640 comp2107_seq0 CATCGACCACTTGATTTGTGGTACAAATGA
tetur02g10640 comp2107_seq0 CCTGGAACTGGGAATCCACTGGCAAGTATG
tetur02g10640 comp2107_seq0 CGACCACTTGATTTGTGGTACAAATGATTG
tetur02g10640 comp2107_seq0 CGTGTGGGAGCATTAACATTGAAACCGTAA
tetur02g10640 comp2107_seq0 CTGGAGTTCAGACGTGTGGGAGCATTAACA
tetur02g10640 comp2107_seq0 GACGTGTGGGAGCATTAACATTGAAACCGT
tetur02g10640 comp2107_seq0 GAGTTCAGACGTGTGGGAGCATTAACATTG
tetur02g10640 comp2107_seq0 GATCCTGGAACTGGGAATCCACTGGCAAGT
tetur02g10640 comp2107_seq0 GGAGTTCAGACGTGTGGGAGCATTAACATT
tetur02g10640 comp2107_seq0 AGACGTGTGGGAGCATTAACATTGAAACCG
tetur02g10640 comp2107_seq0 ATATTGGACGGTGATGTGGCATCGACCACT
tetur02g11150 comp2361_seq0 ATGGAAAGTGTCTCCTCCTCATCCAGTTCG
tetur02g11150 comp2361_seq0 ATTGCCATCTACTCCATACTAATATCCTGC
tetur02g11150 comp2361_seq0 CATCCAGTTCGGAAGAAGAGGGTCAGGATT
tetur02g11150 comp2361_seq0 CTCATCCAGTTCGGAAGAAGAGGGTCAGGA
tetur02g11150 comp2361_seq0 CTCGCTTATCGTTTATTGCCATCTACTCCA
tetur02g11150 comp2361_seq0 GAAAGTGTCTCCTCCTCATCCAGTTCGGAA
tetur02g11150 comp2361_seq0 GAAATGGAAAGTGTCTCCTCCTCATCCAGT
tetur02g11150 comp2361_seq0 AATGGAAAGTGTCTCCTCCTCATCCAGTTC
tetur02g11150 comp2361_seq0 GCTTATCGTTTATTGCCATCTACTCCATAC
tetur02g11150 comp2361_seq0 GGAAAGTGTCTCCTCCTCATCCAGTTCGGA
tetur02g11150 comp2361_seq0 GTCTCCTCCTCATCCAGTTCGGAAGAAGAG
tetur02g11150 comp2361_seq0 GTGTCTCCTCCTCATCCAGTTCGGAAGAAG
tetur02g11150 comp2361_seq0 GTGTTCCTTCTCTTTGCAAATTGCGTCGTT
tetur02g11150 comp2361_seq0 GTTCTCGCTTATCGTTTATTGCCATCTACT
tetur02g11150 comp2361_seq0 TCTCGCTTATCGTTTATTGCCATCTACTCC
tetur02g11150 comp2361_seq0 AAAGTGTCTCCTCCTCATCCAGTTCGGAAG
tetur02g11150 comp2361_seq0 TGGAAAGTGTCTCCTCCTCATCCAGTTCGG
tetur02g11150 comp2361_seq0 TGTCTCCTCCTCATCCAGTTCGGAAGAAGA
tetur02g11150 comp2361_seq0 TGTTCTCGCTTATCGTTTATTGCCATCTAC
tetur02g11150 comp2361_seq0 TTCACTGGTTGGTCGCTCATCAACTCAGCA
tetur02g11150 comp2361_seq0 TTCTCGCTTATCGTTTATTGCCATCTACTC
tetur02g11150 comp2361_seq0 TTGTGTTCCTTCTCTTTGCAAATTGCGTCG
tetur02g11150 comp2361_seq0 TTTGTGTTCCTTCTCTTTGCAAATTGCGTC
tetur02g11150 comp2361_seq0 AAATGGAAAGTGTCTCCTCCTCATCCAGTT
tetur02g11760 comp1033_seq0 CAAGATCAGAGTTTCCTCCTTTCGCGGATA
tetur02g11760 comp1033_seq0 CATCAAGATCAGAGTTTCCTCCTTTCGCGG
tetur02g11760 comp1033_seq0 CCTTCAGAAGTGGATGATACAGATGGAGCA
tetur02g11760 comp1033_seq0 CTTCAGAAGTGGATGATACAGATGGAGCAC
tetur02g11760 comp1033_seq0 CTTTCGCGGATAGTGTATTGGGTTCAATGT
tetur02g11760 comp1033_seq0 GATGGAGCACCAGTAGAGAATGCAGTCGAA
tetur02g11760 comp1033_seq0 GGAGCACCAGTAGAGAATGCAGTCGAAATG
tetur02g11760 comp1033_seq0 GTAACTGCACCAGATTTAAAGCCTCCATAG
tetur02g11760 comp1033_seq0 TCAGAAGTGGATGATACAGATGGAGCACCA
tetur02g11760 comp1033_seq0 TCCCATCTTGTAAGGGTTGTAATGTATGAG
tetur02g11760 comp1033_seq0 TCGCGGATAGTGTATTGGGTTCAATGTTGC
tetur02g11760 comp1033_seq0 TTAGTAACTGCACCAGATTTAAAGCCTCCA
tetur02g11760 comp1033_seq0 TTCAGAAGTGGATGATACAGATGGAGCACC
tetur02g11760 comp1033_seq0 TTCGCGGATAGTGTATTGGGTTCAATGTTG
tetur02g11760 comp1033_seq0 TTTAGTAACTGCACCAGATTTAAAGCCTCC
tetur02g13060 comp6661_seq0 CACTTGGAGGAACAGCGAAAGAGTACTCAA
tetur02g13060 comp6661_seq0 CTCCTCGTTACACTCAATGGTACCACCCAA
tetur02g13060 comp6661_seq0 CTTCACTTGGAGGAACAGCGAAAGAGTACT
tetur02g13060 comp6661_seq0 GTTTCATCACCTGTGAGTTGTTGTGAATGA
tetur02g13060 comp6661_seq0 TCACTTGGAGGAACAGCGAAAGAGTACTCA
tetur02g13060 comp6661_seq0 TTCACTTGGAGGAACAGCGAAAGAGTACTC
tetur02g13060 comp6661_seq0 AGTTTCATCACCTGTGAGTTGTTGTGAATG
tetur02g13240 comp3278_seq0 CAAACCATTGAGTATGAACGATGCTAGGAT
tetur02g13240 comp3278_seq0 CCAAACCATTGAGTATGAACGATGCTAGGA
tetur02g13240 comp3278_seq0 CCCAAACCATTGAGTATGAACGATGCTAGG
tetur02g13240 comp3278_seq0 CGATGCTAGGATCAAGGAGGCTCAACTAAA
tetur02g13240 comp3278_seq0 GAACGATGCTAGGATCAAGGAGGCTCAACT
tetur02g13240 comp3278_seq0 GAGTATGAACGATGCTAGGATCAAGGAGGC
tetur02g13240 comp3278_seq0 GTATGAACGATGCTAGGATCAAGGAGGCTC
tetur02g13240 comp3278_seq0 TACCCAAACCATTGAGTATGAACGATGCTA
tetur02g13240 comp3278_seq0 TATGAACGATGCTAGGATCAAGGAGGCTCA
tetur02g13240 comp3278_seq0 TGAACGATGCTAGGATCAAGGAGGCTCAAC
tetur02g13240 comp3278_seq0 ACCCAAACCATTGAGTATGAACGATGCTAG
tetur02g13240 comp3278_seq0 AAACCATTGAGTATGAACGATGCTAGGATC
tetur02g13240 comp3278_seq0 AGTATGAACGATGCTAGGATCAAGGAGGCT
tetur02g13580 comp4998_seq0 CGAGCTCGAATTATGGAGGAGTCGACAGAA
tetur02g13580 comp4998_seq0 CGTTTGGAGTGTTTCGTTTGAAACTCCTTT
tetur02g13580 comp4998_seq0 CTCGTTTGGAGTGTTTCGTTTGAAACTCCT
tetur02g13580 comp4998_seq0 GAGCTCGAATTATGGAGGAGTCGACAGAAG
tetur02g13580 comp4998_seq0 GCTCGAATTATGGAGGAGTCGACAGAAGAT
tetur02g13580 comp4998_seq0 GTGACCTTAAACGTGTCGATGATGATTACT
tetur02g13700 comp1661_seq0 ATGGCCAAACACCAAAGAAATCAACAAGGT
tetur02g13700 comp1661_seq0 CAGAAGATGAAGGATGGCCAAACACCAAAG
tetur02g13700 comp1661_seq0 CAGTGAGTTCCAATGGGTAAACACAAACGC
tetur02g13700 comp1661_seq0 GAAGATGAAGGATGGCCAAACACCAAAGAA
tetur02g13700 comp1661_seq0 GAAGGATGGCCAAACACCAAAGAAATCAAC
tetur02g13700 comp1661_seq0 GACAGAAGATGAAGGATGGCCAAACACCAA
tetur02g13700 comp1661_seq0 GAGTTCCAATGGGTAAACACAAACGCCAAG
tetur02g13700 comp1661_seq0 GATGAAGGATGGCCAAACACCAAAGAAATC
tetur02g13700 comp1661_seq0 GATGGCCAAACACCAAAGAAATCAACAAGG
tetur02g13700 comp1661_seq0 GCCAAACACCAAAGAAATCAACAAGGTTGA
tetur02g13700 comp1661_seq0 GGCCAAACACCAAAGAAATCAACAAGGTTG
tetur02g13700 comp1661_seq0 GTGAGTTCCAATGGGTAAACACAAACGCCA
tetur02g13700 comp1661_seq0 GTTCCAATGGGTAAACACAAACGCCAAGAG
tetur02g13700 comp1661_seq0 TCAGTGAGTTCCAATGGGTAAACACAAACG
tetur02g13700 comp1661_seq0 TGAAGGATGGCCAAACACCAAAGAAATCAA
tetur02g13700 comp1661_seq0 TGAGTTCCAATGGGTAAACACAAACGCCAA
tetur02g13700 comp1661_seq0 TTAGATAGACAGAAGATGAAGGATGGCCAA
tetur02g13700 comp1661_seq0 AGTGAGTTCCAATGGGTAAACACAAACGCC
tetur02g13700 comp1661_seq0 ATCAGTGAGTTCCAATGGGTAAACACAAAC
tetur03g00440 comp892_seq0 ATGTCCACAGTGACATATCTCCGTCTTAAT
tetur03g00440 comp892_seq0 AACCCACAGAATCATCTGGAGTTGATCCTC
tetur03g00440 comp892_seq0 CAACAGCAAGCTGGAGGTGATAAACCCACA
tetur03g00440 comp892_seq0 CACAGAATCATCTGGAGTTGATCCTCCAAG
tetur03g00440 comp892_seq0 CACAGTGACATATCTCCGTCTTAATGGATC
tetur03g00440 comp892_seq0 CAGAATCATCTGGAGTTGATCCTCCAAGTA
tetur03g00440 comp892_seq0 CAGTGACATATCTCCGTCTTAATGGATCTG
tetur03g00440 comp892_seq0 CATATCTCCGTCTTAATGGATCTGCGAACA
tetur03g00440 comp892_seq0 CCACAGAATCATCTGGAGTTGATCCTCCAA
tetur03g00440 comp892_seq0 CCACAGTGACATATCTCCGTCTTAATGGAT
tetur03g00440 comp892_seq0 AAGAAGCTGAGCAACAGCAAGCTGGAGGTG
tetur03g00440 comp892_seq0 CCCACAGAATCATCTGGAGTTGATCCTCCA
tetur03g00440 comp892_seq0 CCGTCTTAATGGATCTGCGAACATCAATCT
tetur03g00440 comp892_seq0 CGTCTTAATGGATCTGCGAACATCAATCTC
tetur03g00440 comp892_seq0 AAAGAAGCTGAGCAACAGCAAGCTGGAGGT
tetur03g00440 comp892_seq0 CTCCGTCTTAATGGATCTGCGAACATCAAT
tetur03g00440 comp892_seq0 CTGAGCAACAGCAAGCTGGAGGTGATAAAC
tetur03g00440 comp892_seq0 CTGGAGGTGATAAACCCACAGAATCATCTG
tetur03g00440 comp892_seq0 CTGTCGGTAATCAAGAAACTAAAGGACTTG
tetur03g00440 comp892_seq0 CTTAATGGATCTGCGAACATCAATCTCGAT
tetur03g00440 comp892_seq0 GAAGCTGAGCAACAGCAAGCTGGAGGTGAT
tetur03g00440 comp892_seq0 GAATCATCTGGAGTTGATCCTCCAAGTAAT
tetur03g00440 comp892_seq0 GACATATCTCCGTCTTAATGGATCTGCGAA
tetur03g00440 comp892_seq0 GAGCAACAGCAAGCTGGAGGTGATAAACCC
tetur03g00440 comp892_seq0 GAGGTGATAAACCCACAGAATCATCTGGAG
tetur03g00440 comp892_seq0 GATAAACCCACAGAATCATCTGGAGTTGAT
tetur03g00440 comp892_seq0 GCAACAGCAAGCTGGAGGTGATAAACCCAC
tetur03g00440 comp892_seq0 GCTGAGCAACAGCAAGCTGGAGGTGATAAA
tetur03g00440 comp892_seq0 GGAGGTGATAAACCCACAGAATCATCTGGA
tetur03g00440 comp892_seq0 GGTGATAAACCCACAGAATCATCTGGAGTT
tetur03g00440 comp892_seq0 GTAAATGTCCACAGTGACATATCTCCGTCT
tetur03g00440 comp892_seq0 GTCCACAGTGACATATCTCCGTCTTAATGG
tetur03g00440 comp892_seq0 GTCTTAATGGATCTGCGAACATCAATCTCG
tetur03g00440 comp892_seq0 GTGACATATCTCCGTCTTAATGGATCTGCG
tetur03g00440 comp892_seq0 GTGATAAACCCACAGAATCATCTGGAGTTG
tetur03g00440 comp892_seq0 ACAGAATCATCTGGAGTTGATCCTCCAAGT
tetur03g00440 comp892_seq0 ACAGTGACATATCTCCGTCTTAATGGATCT
tetur03g00440 comp892_seq0 ACATATCTCCGTCTTAATGGATCTGCGAAC
tetur03g00440 comp892_seq0 TATCTCCGTCTTAATGGATCTGCGAACATC
tetur03g00440 comp892_seq0 TCCACAGTGACATATCTCCGTCTTAATGGA
tetur03g00440 comp892_seq0 TCCGTCTTAATGGATCTGCGAACATCAATC
tetur03g00440 comp892_seq0 TCTCCGTCTTAATGGATCTGCGAACATCAA
tetur03g00440 comp892_seq0 TCTTAATGGATCTGCGAACATCAATCTCGA
tetur03g00440 comp892_seq0 TGAAGATAAATCTGCTGCTGTCGGTAATCA
tetur03g00440 comp892_seq0 TGACATATCTCCGTCTTAATGGATCTGCGA
tetur03g00440 comp892_seq0 TGAGCAACAGCAAGCTGGAGGTGATAAACC
tetur03g00440 comp892_seq0 TGATAAACCCACAGAATCATCTGGAGTTGA
tetur03g00440 comp892_seq0 ACCCACAGAATCATCTGGAGTTGATCCTCC
tetur03g00440 comp892_seq0 TGGAGGTGATAAACCCACAGAATCATCTGG
tetur03g00440 comp892_seq0 TGTCCACAGTGACATATCTCCGTCTTAATG
tetur03g00440 comp892_seq0 AGGTGATAAACCCACAGAATCATCTGGAGT
tetur03g00440 comp892_seq0 AGTGACATATCTCCGTCTTAATGGATCTGC
tetur03g00440 comp892_seq0 ATAAACCCACAGAATCATCTGGAGTTGATC
tetur03g00440 comp892_seq0 AACAGCAAGCTGGAGGTGATAAACCCACAG
tetur03g00440 comp892_seq0 ATATCTCCGTCTTAATGGATCTGCGAACAT
tetur03g00450 comp3445_seq0 CCATCTTAATAGGTTTCACTATTCGGCCAA
tetur03g00450 comp3445_seq0 CTCATGGTGACACTATTGAAACACAGGAAA
tetur03g00450 comp3445_seq0 GGTAATTTGCAAGATGATCCTCATGGTGAC
tetur03g00450 comp3445_seq0 GTAATTTGCAAGATGATCCTCATGGTGACA
tetur03g00450 comp3445_seq0 TCCATCTTAATAGGTTTCACTATTCGGCCA
tetur03g00450 comp3445_seq0 ATCCATCTTAATAGGTTTCACTATTCGGCC
tetur03g01510 comp5638_seq0 CCGTGTTTAAACTTGGACCCATTCCTGCAG
tetur03g01510 comp5638_seq0 CGTGTTTAAACTTGGACCCATTCCTGCAGG
tetur03g01510 comp5638_seq0 GTGTTTAAACTTGGACCCATTCCTGCAGGA
tetur03g01510 comp5638_seq0 TGTTTAAACTTGGACCCATTCCTGCAGGAG
tetur03g02420 comp3446_seq0 CAACCACCAATTCCTTAGCTAATGTTAACC
tetur03g02420 comp3446_seq0 CCACCAATTCCTTAGCTAATGTTAACCTTC
tetur03g02420 comp3446_seq0 GGTAACGACGCAAATTACTTCAACATCATC
tetur03g02420 comp3446_seq0 GGTCAAACAATAGAAAGTGTCACTGGACAG
tetur03g02420 comp3446_seq0 ACAGAGCCAATCTTACTGTTAACTGCGAGT
tetur03g02420 comp3446_seq0 TCCACCCTGTAAGGTCACTTGTTAGTTTGA
tetur03g02420 comp3446_seq0 TTCCACCCTGTAAGGTCACTTGTTAGTTTG
tetur03g02420 comp3446_seq0 TTGCAAGGTAACGACGCAAATTACTTCAAC
tetur03g02420 comp3446_seq0 AACAGAGCCAATCTTACTGTTAACTGCGAG
tetur03g03270 comp1599_seq0 ATGAATGTAGTAGTCACCGTACAGGTCGAT
tetur03g03270 comp1599_seq0 CATGAATGTAGTAGTCACCGTACAGGTCGA
tetur03g03270 comp1599_seq0 CCATGCATTGCAATGGTTGGTCTATTATCT
tetur03g03270 comp1599_seq0 CTCCATGCATTGCAATGGTTGGTCTATTAT
tetur03g03270 comp1599_seq0 GAATGTAGTAGTCACCGTACAGGTCGATAC
tetur03g03270 comp1599_seq0 ACATGAATGTAGTAGTCACCGTACAGGTCG
tetur03g03270 comp1599_seq0 TCCATGCATTGCAATGGTTGGTCTATTATC
tetur03g03270 comp1599_seq0 TGAATGTAGTAGTCACCGTACAGGTCGATA
tetur03g03270 comp1599_seq0 TGTAGTAGTCACCGTACAGGTCGATACAAA
tetur03g03990 comp2931_seq0 CAGACAGCACAAGGTAAGTAAGGAACACAA
tetur03g03990 comp2931_seq0 CAGCAGACAGCACAAGGTAAGTAAGGAACA
tetur03g03990 comp2931_seq0 CCTTCTATCTGTTCGTGTTCGAACGCGTAC
tetur03g03990 comp2931_seq0 CGAACGCGTACTTTCTCCTTATTTCCCGAA
tetur03g03990 comp2931_seq0 CGCGTACTTTCTCCTTATTTCCCGAACACC
tetur03g03990 comp2931_seq0 CGTACTTTCTCCTTATTTCCCGAACACCAA
tetur03g03990 comp2931_seq0 CTATCTGTTCGTGTTCGAACGCGTACTTTC
tetur03g03990 comp2931_seq0 CTGTTCGTGTTCGAACGCGTACTTTCTCCT
tetur03g03990 comp2931_seq0 CTTCCATGTCTTCTTCGGCACCATTGCCAT
tetur03g03990 comp2931_seq0 CTTCTATCTGTTCGTGTTCGAACGCGTACT
tetur03g03990 comp2931_seq0 CTTCTTCCATGTCTTCTTCGGCACCATTGC
tetur03g03990 comp2931_seq0 GAACGCGTACTTTCTCCTTATTTCCCGAAC
tetur03g03990 comp2931_seq0 GACAGCACAAGGTAAGTAAGGAACACAATT
tetur03g03990 comp2931_seq0 GCAGACAGCACAAGGTAAGTAAGGAACACA
tetur03g03990 comp2931_seq0 GCGTACTTTCTCCTTATTTCCCGAACACCA
tetur03g03990 comp2931_seq0 GGGATAAAGAGTTGTGTTGCTTAAACAGTC
tetur03g03990 comp2931_seq0 GTGTTCGAACGCGTACTTTCTCCTTATTTC
tetur03g03990 comp2931_seq0 GTTCGAACGCGTACTTTCTCCTTATTTCCC
tetur03g03990 comp2931_seq0 GTTCGTGTTCGAACGCGTACTTTCTCCTTA
tetur03g03990 comp2931_seq0 TCAGCAGACAGCACAAGGTAAGTAAGGAAC
tetur03g03990 comp2931_seq0 TCCTTCTATCTGTTCGTGTTCGAACGCGTA
tetur03g03990 comp2931_seq0 TCGAACGCGTACTTTCTCCTTATTTCCCGA
tetur03g03990 comp2931_seq0 TCTGTTCGTGTTCGAACGCGTACTTTCTCC
tetur03g03990 comp2931_seq0 TCTTCCATGTCTTCTTCGGCACCATTGCCA
tetur03g03990 comp2931_seq0 TGTTCGAACGCGTACTTTCTCCTTATTTCC
tetur03g03990 comp2931_seq0 TTCAGCAGACAGCACAAGGTAAGTAAGGAA
tetur03g03990 comp2931_seq0 TTCGAACGCGTACTTTCTCCTTATTTCCCG
tetur03g03990 comp2931_seq0 TTCTTCCATGTCTTCTTCGGCACCATTGCC
tetur03g03990 comp2931_seq0 TTTCAGCAGACAGCACAAGGTAAGTAAGGA
tetur03g03990 comp2931_seq0 ACGCGTACTTTCTCCTTATTTCCCGAACAC
tetur03g03990 comp2931_seq0 AGACAGCACAAGGTAAGTAAGGAACACAAT
tetur03g03990 comp2931_seq0 AGCAGACAGCACAAGGTAAGTAAGGAACAC
tetur03g03990 comp2931_seq0 ATCTGTTCGTGTTCGAACGCGTACTTTCTC
tetur03g04790 comp4823_seq0 ATTGCAACAGCGGTTAAATTGACTCCCGAC
tetur03g04790 comp4823_seq0 CATTGCAACAGCGGTTAAATTGACTCCCGA
tetur03g04790 comp4823_seq0 GATAGCATTGCAACAGCGGTTAAATTGACT
tetur03g04790 comp4823_seq0 GCATTGCAACAGCGGTTAAATTGACTCCCG
tetur03g04790 comp4823_seq0 GCCTGCTTTCTATGATAGCATTGCAACAGC
tetur03g04790 comp4823_seq0 GGCCTGCTTTCTATGATAGCATTGCAACAG
tetur03g04790 comp4823_seq0 TAGCATTGCAACAGCGGTTAAATTGACTCC
tetur03g04790 comp4823_seq0 TGATAGCATTGCAACAGCGGTTAAATTGAC
tetur03g04790 comp4823_seq0 TGGCCTGCTTTCTATGATAGCATTGCAACA
tetur03g04790 comp4823_seq0 TTGGCCTGCTTTCTATGATAGCATTGCAAC
tetur03g04790 comp4823_seq0 AGCATTGCAACAGCGGTTAAATTGACTCCC
tetur03g04790 comp4823_seq0 ATAGCATTGCAACAGCGGTTAAATTGACTC
tetur03g05340 comp826_seq0 CAATGAGCAAATTTGCAAGACTGAGAGTGA
tetur03g05340 comp826_seq0 CAGGGTCTTTACCTTGGGCGCTTAAAGTTT
tetur03g05340 comp826_seq0 CTTCAGGGTCTTTACCTTGGGCGCTTAAAG
tetur03g05340 comp826_seq0 GAGCGTTCAATGAGCAAATTTGCAAGACTG
tetur03g05340 comp826_seq0 GGGTGAGCGTTCAATGAGCAAATTTGCAAG
tetur03g05340 comp826_seq0 GGTGAGCGTTCAATGAGCAAATTTGCAAGA
tetur03g05340 comp826_seq0 GGTTTAAGGCTTCGACATTCAAATAGCTTG
tetur03g05340 comp826_seq0 GTGAGCGTTCAATGAGCAAATTTGCAAGAC
tetur03g05340 comp826_seq0 TCTCTGTCGGATCCCTTAGTTTCTTCTGGA
tetur03g05340 comp826_seq0 TTCCACGGAATCCACCTCTGCCTCTGAAAC
tetur03g05380 comp89_seq10 CTTATCTCGGAATCCCTTCCAGCTTAATTG
tetur03g05380 comp89_seq10 GGGTTCGTTGGTATTATTGACATGAGAGGA
tetur03g05380 comp89_seq10 TGGGTTCGTTGGTATTATTGACATGAGAGG
tetur03g05380 comp89_seq10 ATCTCGGAATCCCTTCCAGCTTAATTGTTT
tetur03g06210 comp2338_seq0 ATTCGAGGTAAATCTGATTCTGACAGGAAG
tetur03g06210 comp2338_seq0 CGAGGTAAATCTGATTCTGACAGGAAGTTT
tetur03g06210 comp2338_seq0 GAGGTAAATCTGATTCTGACAGGAAGTTTG
tetur03g06210 comp2338_seq0 GGTCGATTAGTGGTAGTAAATGTTGACTGC
tetur03g06210 comp2338_seq0 GTCGATTAGTGGTAGTAAATGTTGACTGCG
tetur03g06210 comp2338_seq0 TCGATTAGTGGTAGTAAATGTTGACTGCGG
tetur03g06730 comp4953_seq0 ATGGCCCTCCTCGTATGACTAGACCACGAT
tetur03g06730 comp4953_seq0 CGGAATAAAGGTTACAGAATCCGATGATGA
tetur03g06730 comp4953_seq0 AATATGGCCCTCCTCGTATGACTAGACCAC
tetur03g06730 comp4953_seq0 TATGGCCCTCCTCGTATGACTAGACCACGA
tetur03g06730 comp4953_seq0 ACGGAATAAAGGTTACAGAATCCGATGATG
tetur03g06730 comp4953_seq0 ATATGGCCCTCCTCGTATGACTAGACCACG
tetur03g08070 comp1578_seq0 ATTAGACTGTGGCTTACCCACCTGAGAATC
tetur03g08070 comp1578_seq0 ATTAGCTACACCCATGTTCACAGTTTCTTC
tetur03g08070 comp1578_seq0 ATTGGTGATTAGACTGTGGCTTACCCACCT
tetur03g08070 comp1578_seq0 AACCTGTGAAAGCCGAAACAAGACACCGAT
tetur03g08070 comp1578_seq0 CAATTAGCTACACCCATGTTCACAGTTTCT
tetur03g08070 comp1578_seq0 CACCAAATAATCAACACGCTTCCAAGAAGT
tetur03g08070 comp1578_seq0 CACCGATTCATAAATTTAACTGGCGGTTTC
tetur03g08070 comp1578_seq0 CAGTTTAAAGGTCAATTAGCTACACCCATG
tetur03g08070 comp1578_seq0 CCTTAATCACCGCCAAAGCAGTAGCAAATT
tetur03g08070 comp1578_seq0 CTACACCCATGTTCACAGTTTCTTCGTAAA
tetur03g08070 comp1578_seq0 AAGGAACCTGTGAAAGCCGAAACAAGACAC
tetur03g08070 comp1578_seq0 AAGGTCAATTAGCTACACCCATGTTCACAG
tetur03g08070 comp1578_seq0 CTTAATCACCGCCAAAGCAGTAGCAAATTT
tetur03g08070 comp1578_seq0 CTTACCCACCTGAGAATCAGCTGGATAGTG
tetur03g08070 comp1578_seq0 AAGTCCGCCAGCTTAAAGATATGGGACTTG
tetur03g08070 comp1578_seq0 GAACCTGTGAAAGCCGAAACAAGACACCGA
tetur03g08070 comp1578_seq0 GACTGTGGCTTACCCACCTGAGAATCAGCT
tetur03g08070 comp1578_seq0 AATCACCGCCAAAGCAGTAGCAAATTTCAC
tetur03g08070 comp1578_seq0 GATTAGACTGTGGCTTACCCACCTGAGAAT
tetur03g08070 comp1578_seq0 GCTACACCCATGTTCACAGTTTCTTCGTAA
tetur03g08070 comp1578_seq0 GCTTACCCACCTGAGAATCAGCTGGATAGT
tetur03g08070 comp1578_seq0 GGAACCTGTGAAAGCCGAAACAAGACACCG
tetur03g08070 comp1578_seq0 GGCTTACCCACCTGAGAATCAGCTGGATAG
tetur03g08070 comp1578_seq0 GGTCAATTAGCTACACCCATGTTCACAGTT
tetur03g08070 comp1578_seq0 GGTGATTAGACTGTGGCTTACCCACCTGAG
tetur03g08070 comp1578_seq0 GTCAATTAGCTACACCCATGTTCACAGTTT
tetur03g08070 comp1578_seq0 GTCCGCCAGCTTAAAGATATGGGACTTGTG
tetur03g08070 comp1578_seq0 GTGATTAGACTGTGGCTTACCCACCTGAGA
tetur03g08070 comp1578_seq0 GTGGCTTACCCACCTGAGAATCAGCTGGAT
tetur03g08070 comp1578_seq0 TAAAGGTCAATTAGCTACACCCATGTTCAC
tetur03g08070 comp1578_seq0 TAACCTTAATCACCGCCAAAGCAGTAGCAA
tetur03g08070 comp1578_seq0 TAATCACCGCCAAAGCAGTAGCAAATTTCA
tetur03g08070 comp1578_seq0 TACACCCATGTTCACAGTTTCTTCGTAAAC
tetur03g08070 comp1578_seq0 TACCCACCTGAGAATCAGCTGGATAGTGAA
tetur03g08070 comp1578_seq0 TAGACTGTGGCTTACCCACCTGAGAATCAG
tetur03g08070 comp1578_seq0 TATTGGTGATTAGACTGTGGCTTACCCACC
tetur03g08070 comp1578_seq0 TCAATTAGCTACACCCATGTTCACAGTTTC
tetur03g08070 comp1578_seq0 AAAGTCCGCCAGCTTAAAGATATGGGACTT
tetur03g08070 comp1578_seq0 TGATTAGACTGTGGCTTACCCACCTGAGAA
tetur03g08070 comp1578_seq0 TGGCTTACCCACCTGAGAATCAGCTGGATA
tetur03g08070 comp1578_seq0 TGGTGATTAGACTGTGGCTTACCCACCTGA
tetur03g08070 comp1578_seq0 TGTGGCTTACCCACCTGAGAATCAGCTGGA
tetur03g08070 comp1578_seq0 TTAACCTTAATCACCGCCAAAGCAGTAGCA
tetur03g08070 comp1578_seq0 TTAATCACCGCCAAAGCAGTAGCAAATTTC
tetur03g08070 comp1578_seq0 TTACCCACCTGAGAATCAGCTGGATAGTGA
tetur03g08070 comp1578_seq0 TTAGACTGTGGCTTACCCACCTGAGAATCA
tetur03g08070 comp1578_seq0 TTAGCTACACCCATGTTCACAGTTTCTTCG
tetur03g08070 comp1578_seq0 ACCTGTGAAAGCCGAAACAAGACACCGATT
tetur03g08070 comp1578_seq0 ACCTTAATCACCGCCAAAGCAGTAGCAAAT
tetur03g08070 comp1578_seq0 TTGGTGATTAGACTGTGGCTTACCCACCTG
tetur03g08070 comp1578_seq0 ACTGTGGCTTACCCACCTGAGAATCAGCTG
tetur03g08070 comp1578_seq0 AGACTGTGGCTTACCCACCTGAGAATCAGC
tetur03g08070 comp1578_seq0 AGGAACCTGTGAAAGCCGAAACAAGACACC
tetur03g08070 comp1578_seq0 AGGTCAATTAGCTACACCCATGTTCACAGT
tetur03g08070 comp1578_seq0 AGTCCGCCAGCTTAAAGATATGGGACTTGT
tetur03g08070 comp1578_seq0 ATCACCGCCAAAGCAGTAGCAAATTTCACT
tetur03g08410 comp1950_seq0 TCTAATAGCAATGGAACCAGACTCTGGTGA
tetur03g08410 comp1950_seq0 ATCTAATAGCAATGGAACCAGACTCTGGTG
tetur03g08430 comp6560_seq0 CAGTTCCTCACAAACAGAGTCCATTCTGTT
tetur03g08430 comp6560_seq0 CCTTTACAGTTCCTCACAAACAGAGTCCAT
tetur03g08430 comp6560_seq0 CTCCTTTACAGTTCCTCACAAACAGAGTCC
tetur03g08430 comp6560_seq0 CTTTACAGTTCCTCACAAACAGAGTCCATT
tetur03g08430 comp6560_seq0 GTTCCTCACAAACAGAGTCCATTCTGTTAG
tetur03g08430 comp6560_seq0 TACAGTTCCTCACAAACAGAGTCCATTCTG
tetur03g08430 comp6560_seq0 ACAGTTCCTCACAAACAGAGTCCATTCTGT
tetur03g08430 comp6560_seq0 TCCTTTACAGTTCCTCACAAACAGAGTCCA
tetur03g08430 comp6560_seq0 TCTCCTTTACAGTTCCTCACAAACAGAGTC
tetur03g08430 comp6560_seq0 TTCCTCACAAACAGAGTCCATTCTGTTAGA
tetur03g08430 comp6560_seq0 TTTACAGTTCCTCACAAACAGAGTCCATTC
tetur03g08430 comp6560_seq0 TTTCTCCTTTACAGTTCCTCACAAACAGAG
tetur03g08590 comp722_seq0 AATGCTATTCCCTGTTCCTCTTCCAGCATC
tetur03g08590 comp722_seq0 GCTATTCCCTGTTCCTCTTCCAGCATCATA
tetur03g08590 comp722_seq0 TAAATGCTATTCCCTGTTCCTCTTCCAGCA
tetur03g08590 comp722_seq0 AAATGCTATTCCCTGTTCCTCTTCCAGCAT
tetur03g08590 comp722_seq0 ATAAATGCTATTCCCTGTTCCTCTTCCAGC
tetur03g08760 comp1997_seq0 GCTACTCGACATAGTGATCTTTATGACCAA
tetur03g08760 comp1997_seq0 TGCTACTCGACATAGTGATCTTTATGACCA
tetur03g08880 comp1072_seq1 CCAAGTAGGTATGATAATCAAGAGCTTGGT
tetur03g08880 comp1072_seq1 GAGACAGAAAGGATAGCAGCTGTTAATGAG
tetur03g08880 comp1072_seq1 GGTATGATAATCAAGAGCTTGGTGGTGGAG
tetur03g08880 comp1072_seq1 GTAGGTATGATAATCAAGAGCTTGGTGGTG
tetur03g08880 comp1072_seq1 ACCAAGTAGGTATGATAATCAAGAGCTTGG
tetur03g08880 comp1072_seq1 TGAGACAGAAAGGATAGCAGCTGTTAATGA
tetur03g08880 comp1072_seq1 TTGAGACAGAAAGGATAGCAGCTGTTAATG
tetur03g09190 comp521_seq0 CAGGACAACCAGCAACAAGTACCAACACCA
tetur03g09190 comp521_seq0 CATCATCGTCACTTGAGGCTCGAACATTCA
tetur03g09190 comp521_seq0 CTCTTCAGGACAACCAGCAACAAGTACCAA
tetur03g09190 comp521_seq0 CTTCAGGACAACCAGCAACAAGTACCAACA
tetur03g09190 comp521_seq0 GCTCTTCAGGACAACCAGCAACAAGTACCA
tetur03g09190 comp521_seq0 GGACAACCAGCAACAAGTACCAACACCACC
tetur03g09190 comp521_seq0 AATTGCTCTTCAGGACAACCAGCAACAAGT
tetur03g09190 comp521_seq0 GTAAATTCTTCCCTGGCGGTAACTCCGCTT
tetur03g09190 comp521_seq0 GTAACTCCGCTTTAACTCCACTGGTTAATT
tetur03g09190 comp521_seq0 GTGCCAGTGTCTACTCTTCTGTTTGTGCTC
tetur03g09190 comp521_seq0 TAACTCCGCTTTAACTCCACTGGTTAATTC
tetur03g09190 comp521_seq0 TCAGGACAACCAGCAACAAGTACCAACACC
tetur03g09190 comp521_seq0 TCATCATCGTCACTTGAGGCTCGAACATTC
tetur03g09190 comp521_seq0 TCTTCAGGACAACCAGCAACAAGTACCAAC
tetur03g09190 comp521_seq0 TGCTCTTCAGGACAACCAGCAACAAGTACC
tetur03g09190 comp521_seq0 TTCAGGACAACCAGCAACAAGTACCAACAC
tetur03g09190 comp521_seq0 TTTCGATCATCATCGTCACTTGAGGCTCGA
tetur03g09190 comp521_seq0 ACTCCGCTTTAACTCCACTGGTTAATTCAT
tetur03g09190 comp521_seq0 AGGACAACCAGCAACAAGTACCAACACCAC
tetur03g09410 comp4009_seq0 CACCATGATTTCGGACAAGAACAGCATTCG
tetur03g09410 comp4009_seq0 CATAGATTTGGCCTGTTTCCAATTAGATCC
tetur03g09410 comp4009_seq0 CTATCAGTAAGATCACACTCGAAACAGGCA
tetur03g09410 comp4009_seq0 ACTATCAGTAAGATCACACTCGAAACAGGC
tetur03g09710 comp3856_seq0 CGAGACATTCAATTCCAGCCGATATGAATT
tetur03g09710 comp3856_seq0 GACATTCAATTCCAGCCGATATGAATTTCG
tetur03g09710 comp3856_seq0 GCTTTCAACCAACTGCTTCGCTTGTTTATT
tetur04g00630 comp6984_seq0 ATGGCTAAGACAGATTCACAATAGAACGGG
tetur04g00630 comp6984_seq0 CCTCTCCGCTGTTGATTAAATGGCTAAGAC
tetur04g00630 comp6984_seq0 CTCTCCGCTGTTGATTAAATGGCTAAGACA
tetur04g00630 comp6984_seq0 GCTAAGACAGATTCACAATAGAACGGGTGC
tetur04g00630 comp6984_seq0 GGCTAAGACAGATTCACAATAGAACGGGTG
tetur04g00630 comp6984_seq0 TGCCTCTCCGCTGTTGATTAAATGGCTAAG
tetur04g00660 comp4183_seq0 CAACACTGTGAACAACATTGGCTTTAGTCC
tetur04g00660 comp4183_seq0 CCAACACTGTGAACAACATTGGCTTTAGTC
tetur04g00660 comp4183_seq0 CTCCATCTTGTCCAACACTGTGAACAACAT
tetur04g00660 comp4183_seq0 CTTGTCCAACACTGTGAACAACATTGGCTT
tetur04g00660 comp4183_seq0 GTCCAACACTGTGAACAACATTGGCTTTAG
tetur04g00660 comp4183_seq0 ACACTGTGAACAACATTGGCTTTAGTCCAT
tetur04g00660 comp4183_seq0 TGTCCAACACTGTGAACAACATTGGCTTTA
tetur04g01050 comp4138_seq0 ATGATGTTACCAAAGCCAAAGCTCTTTCCG
tetur04g01050 comp4138_seq0 ATGTTACCAAAGCCAAAGCTCTTTCCGATG
tetur04g01050 comp4138_seq0 AACCCTCGACGAATGGGAATACGATGGACT
tetur04g01050 comp4138_seq0 CAAAGCTCTTTCCGATGAATTGGAATGCTG
tetur04g01050 comp4138_seq0 CACCAACTAGATGTTATTGGAAGTCCTGCC
tetur04g01050 comp4138_seq0 CCAAAGCTCTTTCCGATGAATTGGAATGCT
tetur04g01050 comp4138_seq0 CCACCAACTAGATGTTATTGGAAGTCCTGC
tetur04g01050 comp4138_seq0 CCTTCAGGAAAGGTTGTCGGTATCATAAAG
tetur04g01050 comp4138_seq0 CGAGGCAACTTATTTCTTTGAAACCCTCGA
tetur04g01050 comp4138_seq0 AAGCACAAGAACGTCAAACATTCAGTGTTG
tetur04g01050 comp4138_seq0 CGATGAATTGGAATGCTGTACCATCAGCGA
tetur04g01050 comp4138_seq0 GAAGCACAAGAACGTCAAACATTCAGTGTT
tetur04g01050 comp4138_seq0 GAGGCAACTTATTTCTTTGAAACCCTCGAC
tetur04g01050 comp4138_seq0 GATGAATTGGAATGCTGTACCATCAGCGAG
tetur04g01050 comp4138_seq0 GATGATGTTACCAAAGCCAAAGCTCTTTCC
tetur04g01050 comp4138_seq0 GATGTTACCAAAGCCAAAGCTCTTTCCGAT
tetur04g01050 comp4138_seq0 GGAAGCACAAGAACGTCAAACATTCAGTGT
tetur04g01050 comp4138_seq0 AAAGCTCTTTCCGATGAATTGGAATGCTGT
tetur04g01050 comp4138_seq0 GTTACCAAAGCCAAAGCTCTTTCCGATGAA
tetur04g01050 comp4138_seq0 TCCGATGAATTGGAATGCTGTACCATCAGC
tetur04g01050 comp4138_seq0 TCGAGGCAACTTATTTCTTTGAAACCCTCG
tetur04g01050 comp4138_seq0 TGATGATGTTACCAAAGCCAAAGCTCTTTC
tetur04g01050 comp4138_seq0 TGATGTTACCAAAGCCAAAGCTCTTTCCGA
tetur04g01050 comp4138_seq0 TGGAAGCACAAGAACGTCAAACATTCAGTG
tetur04g01050 comp4138_seq0 ACCCTCGACGAATGGGAATACGATGGACTT
tetur04g01050 comp4138_seq0 TGTTACCAAAGCCAAAGCTCTTTCCGATGA
tetur04g01050 comp4138_seq0 AGGCAACTTATTTCTTTGAAACCCTCGACG
tetur04g01050 comp4138_seq0 AAACCCTCGACGAATGGGAATACGATGGAC
tetur04g01850 comp518_seq5 AAACGGCGTCAAATTGAGCTGGTTAATGAT
tetur04g01850 comp518_seq5 AACGGCGTCAAATTGAGCTGGTTAATGATG
tetur04g01850 comp518_seq5 CGTCAAATTGAGCTGGTTAATGATGAGGTA
tetur04g01850 comp518_seq5 GCGTCAAATTGAGCTGGTTAATGATGAGGT
tetur04g01850 comp518_seq5 GTTTACCAATTTGACCTAATCGATGGATGG
tetur04g02630 comp2924_seq0 CACTTCCGTAGATCCTATTGCTGCTGCCAA
tetur04g02630 comp2924_seq0 CTCGCACTTCCGTAGATCCTATTGCTGCTG
tetur04g02630 comp2924_seq0 CTTCCGTAGATCCTATTGCTGCTGCCAATT
tetur04g02630 comp2924_seq0 GAGATTGAAATACGAACTCGCACTTCCGTA
tetur04g02630 comp2924_seq0 GATTGAAATACGAACTCGCACTTCCGTAGA
tetur04g02630 comp2924_seq0 GCACTTCCGTAGATCCTATTGCTGCTGCCA
tetur04g02630 comp2924_seq0 GGAGATTGAAATACGAACTCGCACTTCCGT
tetur04g02630 comp2924_seq0 TCGCACTTCCGTAGATCCTATTGCTGCTGC
tetur04g02630 comp2924_seq0 ACTCGCACTTCCGTAGATCCTATTGCTGCT
tetur04g02630 comp2924_seq0 ACTTCCGTAGATCCTATTGCTGCTGCCAAT
tetur04g02630 comp2924_seq0 AGGAGATTGAAATACGAACTCGCACTTCCG
tetur04g04570 comp904_seq0 CCGACCTCATAGATTAACATTTGACCAGTT
tetur04g04570 comp904_seq0 CGACCTCATAGATTAACATTTGACCAGTTG
tetur04g04570 comp904_seq0 CTGTGTATCGTTGAGAATCTGATAGCCATG
tetur04g04570 comp904_seq0 CTTTATCGGGTGTTGTGCGTTATTGGATAA
tetur04g04570 comp904_seq0 GACCTCATAGATTAACATTTGACCAGTTGG
tetur04g04570 comp904_seq0 TCTTTATCGGGTGTTGTGCGTTATTGGATA
tetur04g04570 comp904_seq0 TGTGTATCGTTGAGAATCTGATAGCCATGA
tetur04g04570 comp904_seq0 TTATCGGGTGTTGTGCGTTATTGGATAATC
tetur04g05030 comp7923_seq0 CCGGCGATCATCAATGACCAGTGATGTAGA
tetur04g05040 comp6192_seq0 GTAATATGCTTGGATCGGTTGGTTTCTTCC
tetur04g05040 comp6192_seq0 GTACATATCGTTGGAGAGGTCGTAGTACAA
tetur04g05040 comp6192_seq0 TACATATCGTTGGAGAGGTCGTAGTACAAA
tetur04g05040 comp6192_seq0 ACTTATACGTACCGAGGACTCAGTTCGAAG
tetur04g05040 comp6192_seq0 AGTAATATGCTTGGATCGGTTGGTTTCTTC
tetur04g05040 comp6192_seq0 AGTGTATTTCCTATGCTGCTCAATCTCCTT
tetur04g05290 comp3838_seq0 CAGATGATCGGCGACTTTCAGTGGGTAAAC
tetur04g05290 comp3838_seq0 CAGTGGGTAAACAAGGTAATACCTCTGGAC
tetur04g05290 comp3838_seq0 TCAGATGATCGGCGACTTTCAGTGGGTAAA
tetur04g05290 comp3838_seq0 TCAGTGGGTAAACAAGGTAATACCTCTGGA
tetur04g05290 comp3838_seq0 TTCAGATGATCGGCGACTTTCAGTGGGTAA
tetur04g05290 comp3838_seq0 AGTGGGTAAACAAGGTAATACCTCTGGACG
tetur04g07470 comp6811_seq0 ATGAAGCTTTCCTTTGCAATATTTGCCACC
tetur04g07470 comp6811_seq0 AACCACTGGTTGGTTAAGGTAAACAACAGG
tetur04g07470 comp6811_seq0 CAATATTTGCCACCGGTGTCCTTGATTTCG
tetur04g07470 comp6811_seq0 CAGGTCGTTTCAATTTGGTTTGATAGGCTC
tetur04g07470 comp6811_seq0 CATGAAGCTTTCCTTTGCAATATTTGCCAC
tetur04g07470 comp6811_seq0 CCACAGTTAATCCATCAACCTTAACCACTG
tetur04g07470 comp6811_seq0 CCACCACTTAGTTAGATCATGAAGCTTTCC
tetur04g07470 comp6811_seq0 CCTTAACCACTGGTTGGTTAAGGTAAACAA
tetur04g07470 comp6811_seq0 CGCTCAGTCAGTCCATTCCAAGTAGGATCT
tetur04g07470 comp6811_seq0 AAGCCGCTCAGTCAGTCCATTCCAAGTAGG
tetur04g07470 comp6811_seq0 AAGGACCACAGTTAATCCATCAACCTTAAC
tetur04g07470 comp6811_seq0 CTCAGTCAGTCCATTCCAAGTAGGATCTTC
tetur04g07470 comp6811_seq0 CTTAACCACTGGTTGGTTAAGGTAAACAAC
tetur04g07470 comp6811_seq0 GAACCACCACTTAGTTAGATCATGAAGCTT
tetur04g07470 comp6811_seq0 GAAGCTTTCCTTTGCAATATTTGCCACCGG
tetur04g07470 comp6811_seq0 GACCACAGTTAATCCATCAACCTTAACCAC
tetur04g07470 comp6811_seq0 AAAGCCGCTCAGTCAGTCCATTCCAAGTAG
tetur04g07470 comp6811_seq0 GCTCAGTCAGTCCATTCCAAGTAGGATCTT
tetur04g07470 comp6811_seq0 AATGTACATCAACAGACTCACAACGGAAAG
tetur04g07470 comp6811_seq0 GGACCACAGTTAATCCATCAACCTTAACCA
tetur04g07470 comp6811_seq0 GGTCGTTTCAATTTGGTTTGATAGGCTCTA
tetur04g07470 comp6811_seq0 GGTTAATTGTCATTGATCATACCGTCAAGG
tetur04g07470 comp6811_seq0 TAACCACTGGTTGGTTAAGGTAAACAACAG
tetur04g07470 comp6811_seq0 ACAGGTCGTTTCAATTTGGTTTGATAGGCT
tetur04g07470 comp6811_seq0 TCAGTCAGTCCATTCCAAGTAGGATCTTCA
tetur04g07470 comp6811_seq0 ACCACAGTTAATCCATCAACCTTAACCACT
tetur04g07470 comp6811_seq0 ACCACCACTTAGTTAGATCATGAAGCTTTC
tetur04g07470 comp6811_seq0 ACCACTGGTTGGTTAAGGTAAACAACAGGT
tetur04g07470 comp6811_seq0 TGAAGCTTTCCTTTGCAATATTTGCCACCG
tetur04g07470 comp6811_seq0 AGGACCACAGTTAATCCATCAACCTTAACC
tetur04g07470 comp6811_seq0 AGGTCGTTTCAATTTGGTTTGATAGGCTCT
tetur04g07640 comp2701_seq1 CGAGCATTCTCTTCAACCCGATATCCTTTA
tetur04g07640 comp2701_seq1 GAGCATTCTCTTCAACCCGATATCCTTTAG
tetur04g07640 comp2701_seq1 GTACGAGAAGCTCTTTACGGGATAACCTGA
tetur04g07640 comp2701_seq1 AGTACGAGAAGCTCTTTACGGGATAACCTG
tetur04g08620 comp442_seq0 CATAATGCACGCTACGCAATCAACAGATTT
tetur04g08620 comp442_seq0 GAGAGCTTTAAACATAATGCACGCTACGCA
tetur04g08620 comp442_seq0 TAAACATAATGCACGCTACGCAATCAACAG
tetur04g08620 comp442_seq0 ACATAATGCACGCTACGCAATCAACAGATT
tetur04g08620 comp442_seq0 AACATAATGCACGCTACGCAATCAACAGAT
tetur04g08740 comp987_seq0 CGTAAATCGTGAAGAACTGGATGATGAGTC
tetur04g08740 comp987_seq0 CTGTGGGTGCAATAGTTTGGTGCTGCTAAA
tetur04g08740 comp987_seq0 AATCGTGAAGAACTGGATGATGAGTCCATG
tetur04g08740 comp987_seq0 GATTTACGTGAACTTTGGATCTTTGAGCTC
tetur04g08740 comp987_seq0 GGGTGCAATAGTTTGGTGCTGCTAAATCAA
tetur04g08740 comp987_seq0 GGTGCAATAGTTTGGTGCTGCTAAATCAAT
tetur04g08740 comp987_seq0 GGTGCTGCTAAATCAATAAACAAGTATCCG
tetur04g08740 comp987_seq0 GTAAATCGTGAAGAACTGGATGATGAGTCC
tetur04g08740 comp987_seq0 GTATCCGAGTAAATATGGGTGAAACTGTGA
tetur04g08740 comp987_seq0 GTGATTTACGTGAACTTTGGATCTTTGAGC
tetur04g08740 comp987_seq0 GTGGGTGCAATAGTTTGGTGCTGCTAAATC
tetur04g08740 comp987_seq0 TAAATCGTGAAGAACTGGATGATGAGTCCA
tetur04g08740 comp987_seq0 TATGGGTGAAACTGTGAACGTAAATCGTGA
tetur04g08740 comp987_seq0 TCCGAGTAAATATGGGTGAAACTGTGAACG
tetur04g08740 comp987_seq0 TCTGTGGGTGCAATAGTTTGGTGCTGCTAA
tetur04g08740 comp987_seq0 TGGGTGAAACTGTGAACGTAAATCGTGAAG
tetur04g08740 comp987_seq0 TGGGTGCAATAGTTTGGTGCTGCTAAATCA
tetur04g08740 comp987_seq0 TTCTGTGGGTGCAATAGTTTGGTGCTGCTA
tetur04g08740 comp987_seq0 TTTACGTGAACTTTGGATCTTTGAGCTCTC
tetur04g08740 comp987_seq0 AAATCGTGAAGAACTGGATGATGAGTCCAT
tetur04g08740 comp987_seq0 AGTATCCGAGTAAATATGGGTGAAACTGTG
tetur04g08740 comp987_seq0 ATATGGGTGAAACTGTGAACGTAAATCGTG
tetur04g08740 comp987_seq0 ATCCGAGTAAATATGGGTGAAACTGTGAAC
tetur04g09210 comp6346_seq0 CAGCACGTTACTTGGAGAGTGCCGCCAATT
tetur04g09210 comp6346_seq0 AGCACGTTACTTGGAGAGTGCCGCCAATTT
tetur05g00120 comp1253_seq0 CAACTCGGACCAGTTATCGTGTTCCAGAGG
tetur05g00120 comp1253_seq0 AACTCGGACCAGTTATCGTGTTCCAGAGGC
tetur05g00120 comp1253_seq0 CAGTTAATCACATACGGTTGTAGGAGTCCG
tetur05g00120 comp1253_seq0 CGTCAACTCAACCATTCCCTTACCCACATA
tetur05g00120 comp1253_seq0 GATCGGCGTCAACTCAACCATTCCCTTACC
tetur05g00120 comp1253_seq0 GCGTCAACTCAACCATTCCCTTACCCACAT
tetur05g00120 comp1253_seq0 GGCGTCAACTCAACCATTCCCTTACCCACA
tetur05g00120 comp1253_seq0 TCGGCGTCAACTCAACCATTCCCTTACCCA
tetur05g00120 comp1253_seq0 TGATCGGCGTCAACTCAACCATTCCCTTAC
tetur05g00120 comp1253_seq0 AGAGACGGACCACTACCCGCTTTATACTTT
tetur05g00120 comp1253_seq0 ATCGGCGTCAACTCAACCATTCCCTTACCC
tetur05g00750 comp1014_seq0 CGTGTTATTGTCAACATTGGTAGAGATGAG
tetur05g00750 comp1014_seq0 GTGTTATTGTCAACATTGGTAGAGATGAGG
tetur05g02060 comp235_seq0 GCATGTTCCTGAGTAACAAACGTGTTTACA
tetur05g02060 comp235_seq0 TGCATGTTCCTGAGTAACAAACGTGTTTAC
tetur05g03030 comp3153_seq0 ATTGTTGAGACTCGCAAATGTGGGTTTCAT
tetur05g03030 comp3153_seq0 AACCTCATGTTCCACCACTTCAATTATTGG
tetur05g03030 comp3153_seq0 CAACCTCATGTTCCACCACTTCAATTATTG
tetur05g03030 comp3153_seq0 CCACCAGCATTATCAGAATCATTTATCCTC
tetur05g03030 comp3153_seq0 CTAATTGTTGAGACTCGCAAATGTGGGTTT
tetur05g03030 comp3153_seq0 GAAGAATGCAAATGAGGTGATACCTTTCTC
tetur05g03030 comp3153_seq0 GAGACTCGCAAATGTGGGTTTCATTTGTAA
tetur05g03030 comp3153_seq0 GTTGAGACTCGCAAATGTGGGTTTCATTTG
tetur05g03030 comp3153_seq0 TAATTGTTGAGACTCGCAAATGTGGGTTTC
tetur05g03030 comp3153_seq0 TGAGACTCGCAAATGTGGGTTTCATTTGTA
tetur05g03030 comp3153_seq0 ACCCTTGGAATTGTGACTGTTCTTTAAGAC
tetur05g03030 comp3153_seq0 ACTAATTGTTGAGACTCGCAAATGTGGGTT
tetur05g03030 comp3153_seq0 AGCAACCTCATGTTCCACCACTTCAATTAT
tetur05g03180 comp2706_seq0 TGGGTCCAATTTATCGACATCAGGTATGAA
tetur05g05770 comp4496_seq0 AAGGAGAAGAGGGAGAAGAGGTCTGTGTTG
tetur05g05770 comp4496_seq0 GAAGGAGAAGAGGGAGAAGAGGTCTGTGTT
tetur05g06120 comp937_seq0 ATTGGTTGTGGGTTACCATTGGCGTCACCT
tetur05g06120 comp937_seq0 CGATTGGTTGTGGGTTACCATTGGCGTCAC
tetur05g06120 comp937_seq0 GAATCGATGAAGCACAGTTGGCTATTTAAC
tetur05g06120 comp937_seq0 AATCGATGAAGCACAGTTGGCTATTTAACC
tetur05g06120 comp937_seq0 GATTGGTTGTGGGTTACCATTGGCGTCACC
tetur05g06120 comp937_seq0 TCGATGAAGCACAGTTGGCTATTTAACCAC
tetur05g06120 comp937_seq0 TGCGAGAGCTCCAGTTGCTTGAGGTACAGA
tetur05g06850 comp1667_seq0 GGACAGACTCCATTGACTGGTTATGGGTTT
tetur05g07430 comp2993_seq0 ATTTCCTTGTAGAACGGTGTTGTTTGGATC
tetur05g07430 comp2993_seq0 CAAATTTCCTTGTAGAACGGTGTTGTTTGG
tetur05g07430 comp2993_seq0 CATCCTAATACTTGCATCCATAGGAAATGG
tetur05g07430 comp2993_seq0 CCTTGTAGAACGGTGTTGTTTGGATCATTG
tetur05g07430 comp2993_seq0 CGCTAACTCCAGTAACTTCAAATTTCCTTG
tetur05g07430 comp2993_seq0 CTTGTAGAACGGTGTTGTTTGGATCATTGA
tetur05g07430 comp2993_seq0 GTAGAACGGTGTTGTTTGGATCATTGATCA
tetur05g07430 comp2993_seq0 TGTAGAACGGTGTTGTTTGGATCATTGATC
tetur05g07430 comp2993_seq0 TTTCCTTGTAGAACGGTGTTGTTTGGATCA
tetur05g07430 comp2993_seq0 AGAACGGTGTTGTTTGGATCATTGATCAAC
tetur05g07710 comp3080_seq0 ATGGTACCATAATCTAGCGCAAGAACCATC
tetur05g07710 comp3080_seq0 CAACGATTCGAAACATTGACAGTGTACAGG
tetur05g07710 comp3080_seq0 AACGATTCGAAACATTGACAGTGTACAGGT
tetur05g07710 comp3080_seq0 CATAATCTAGCGCAAGAACCATCCTAAACT
tetur05g07710 comp3080_seq0 AAGAAGATGGAAAGACCGGGAATTACAGTT
tetur05g07710 comp3080_seq0 CCATAATCTAGCGCAAGAACCATCCTAAAC
tetur05g07710 comp3080_seq0 CCTTCTTCCAATTGTCCATCTCGTGATTGC
tetur05g07710 comp3080_seq0 CGATTCGAAACATTGACAGTGTACAGGTAA
tetur05g07710 comp3080_seq0 CTAGCGCAAGAACCATCCTAAACTAGAATC
tetur05g07710 comp3080_seq0 CTTCTTCCAATTGTCCATCTCGTGATTGCG
tetur05g07710 comp3080_seq0 GAAGAAGATGGAAAGACCGGGAATTACAGT
tetur05g07710 comp3080_seq0 GAAGATGGAAAGACCGGGAATTACAGTTCA
tetur05g07710 comp3080_seq0 GATCCGGGTGTAAATAGTGACTGTAGGTTG
tetur05g07710 comp3080_seq0 GATTGTTGTTCAGTTGGAGGTTCAGGTTGA
tetur05g07710 comp3080_seq0 GCAAGAACCATCCTAAACTAGAATCAAGTC
tetur05g07710 comp3080_seq0 GGAAGGATATTATCTCGAATATGGACGACA
tetur05g07710 comp3080_seq0 GGTACCATAATCTAGCGCAAGAACCATCCT
tetur05g07710 comp3080_seq0 GTACCATAATCTAGCGCAAGAACCATCCTA
tetur05g07710 comp3080_seq0 ACAACGATTCGAAACATTGACAGTGTACAG
tetur05g07710 comp3080_seq0 GTTATGGTACCATAATCTAGCGCAAGAACC
tetur05g07710 comp3080_seq0 TAATCTAGCGCAAGAACCATCCTAAACTAG
tetur05g07710 comp3080_seq0 TACCATAATCTAGCGCAAGAACCATCCTAA
tetur05g07710 comp3080_seq0 TAGCGCAAGAACCATCCTAAACTAGAATCA
tetur05g07710 comp3080_seq0 TATGAGGATCACCAGAAGACGAAGATGAAG
tetur05g07710 comp3080_seq0 TGATTGTTGTTCAGTTGGAGGTTCAGGTTG
tetur05g07710 comp3080_seq0 TGGTACCATAATCTAGCGCAAGAACCATCC
tetur05g07710 comp3080_seq0 ACCGAAGAGAAAGGAATCCAAATCTCTTAC
tetur05g07710 comp3080_seq0 TTCTTCCAATTGTCCATCTCGTGATTGCGA
tetur05g07710 comp3080_seq0 AGAAGAAGATGGAAAGACCGGGAATTACAG
tetur05g07710 comp3080_seq0 AGAAGATGGAAAGACCGGGAATTACAGTTC
tetur05g07710 comp3080_seq0 AGTTATGGTACCATAATCTAGCGCAAGAAC
tetur05g07710 comp3080_seq0 ATCCGGGTGTAAATAGTGACTGTAGGTTGT
tetur05g08890 comp3661_seq0 GGTTGTCACTTGTGTATTATTTGTGAGCGA
tetur05g08890 comp3661_seq0 GTCACTTGTGTATTATTTGTGAGCGATGAC
tetur05g08890 comp3661_seq0 GTGGTTGTCACTTGTGTATTATTTGTGAGC
tetur05g08890 comp3661_seq0 TGGTTGTCACTTGTGTATTATTTGTGAGCG
tetur05g09030 comp2068_seq0 CGAACCGTTGCGACACAAGATGTTGGAGAT
tetur05g09030 comp2068_seq0 TGAATTCTCTGAACGTCCTTCAGTACTACA
tetur05g09395 comp1846_seq0 GACTCTCATCTTTCAACACGAACCATGAGG
tetur05g09395 comp1846_seq0 TGACTCTCATCTTTCAACACGAACCATGAG
tetur06g04680 comp5120_seq0 CCGAACATGATTTAGAAGCTTCAAGATGGA
tetur06g04680 comp5120_seq0 GACTACCGAACATGATTTAGAAGCTTCAAG
tetur06g04680 comp5120_seq0 ACCGAACATGATTTAGAAGCTTCAAGATGG
tetur06g05730 comp2448_seq0 ATTGAGAGGGATGCTGTTGTGCACGTTGAT
tetur06g05730 comp2448_seq0 CAAGCAATGTATTCCCACTCAAGAGGTCGT
tetur06g05730 comp2448_seq0 CACCAGGTAACCCTTTCCATCATATTGCAG
tetur06g05730 comp2448_seq0 CCACCAGGTAACCCTTTCCATCATATTGCA
tetur06g05730 comp2448_seq0 CGACGTATGACTAACTTTCAACCCGATTTA
tetur06g05730 comp2448_seq0 CTATTGAGAGGGATGCTGTTGTGCACGTTG
tetur06g05730 comp2448_seq0 CTCTTTGGAATCAGAAAGGTGGACACCAGA
tetur06g05730 comp2448_seq0 CTTTGGAATCAGAAAGGTGGACACCAGAAG
tetur06g05730 comp2448_seq0 GAATCAGAAAGGTGGACACCAGAAGAGCCA
tetur06g05730 comp2448_seq0 GGAATCAGAAAGGTGGACACCAGAAGAGCC
tetur06g05730 comp2448_seq0 TATCTATTGAGAGGGATGCTGTTGTGCACG
tetur06g05730 comp2448_seq0 TATTGAGAGGGATGCTGTTGTGCACGTTGA
tetur06g05730 comp2448_seq0 TCAAGCAATGTATTCCCACTCAAGAGGTCG
tetur06g05730 comp2448_seq0 TCTTTGGAATCAGAAAGGTGGACACCAGAA
tetur06g05730 comp2448_seq0 TGAGAGGGATGCTGTTGTGCACGTTGATGC
tetur06g05730 comp2448_seq0 TGGAATCAGAAAGGTGGACACCAGAAGAGC
tetur06g05730 comp2448_seq0 ACCGACGTATGACTAACTTTCAACCCGATT
tetur06g05730 comp2448_seq0 TTGAGAGGGATGCTGTTGTGCACGTTGATG
tetur06g05730 comp2448_seq0 TTGGAATCAGAAAGGTGGACACCAGAAGAG
tetur06g05730 comp2448_seq0 TTTGGAATCAGAAAGGTGGACACCAGAAGA
tetur06g05730 comp2448_seq0 ACTCAAGAGGTCGTATTAGTCGTATCCATG
tetur06g05730 comp2448_seq0 ATCTATTGAGAGGGATGCTGTTGTGCACGT
tetur06g06090 comp3657_seq0 ATTCAATCGGAGACACTTGCCCAATCGAAG
tetur06g06090 comp3657_seq0 CAATCGAAGGATTTATCCGAACCAATGGAT
tetur06g06090 comp3657_seq0 CATCTCAACAAGTAGTTACTCCACCGATAC
tetur06g06090 comp3657_seq0 CCAATCGAAGGATTTATCCGAACCAATGGA
tetur06g06090 comp3657_seq0 CCCAATCGAAGGATTTATCCGAACCAATGG
tetur06g06090 comp3657_seq0 CCGTTCCAACTGAGATCACAAAGTAGTTTG
tetur06g06090 comp3657_seq0 CGTTCCAACTGAGATCACAAAGTAGTTTGA
tetur06g06090 comp3657_seq0 CTTGCCCAATCGAAGGATTTATCCGAACCA
tetur06g06090 comp3657_seq0 GCCCAATCGAAGGATTTATCCGAACCAATG
tetur06g06090 comp3657_seq0 TCAATCGGAGACACTTGCCCAATCGAAGGA
tetur06g06090 comp3657_seq0 TTCAATCGGAGACACTTGCCCAATCGAAGG
tetur06g06090 comp3657_seq0 TTGCCCAATCGAAGGATTTATCCGAACCAA
tetur06g06090 comp3657_seq0 ATCTCAACAAGTAGTTACTCCACCGATACC
tetur06g06260 comp1433_seq0 CAATCACTCTGATCACAACACCCTCATGCG
tetur06g06260 comp1433_seq0 CACAATCACTCTGATCACAACACCCTCATG
tetur06g06260 comp1433_seq0 CACAGATCAAACCTTCAGCATATCCACTGT
tetur06g06260 comp1433_seq0 CACTCTGATCACAACACCCTCATGCGTCTC
tetur06g06260 comp1433_seq0 CAGATCAAACCTTCAGCATATCCACTGTAA
tetur06g06260 comp1433_seq0 CAGCATATCCACTGTAATTTGAGTTTCCCT
tetur06g06260 comp1433_seq0 AACTCTCACAGATCAAACCTTCAGCATATC
tetur06g06260 comp1433_seq0 CGGATGCTACCCTCAAGAAGGATAAAGATG
tetur06g06260 comp1433_seq0 CTCACAGATCAAACCTTCAGCATATCCACT
tetur06g06260 comp1433_seq0 CTCTCACAGATCAAACCTTCAGCATATCCA
tetur06g06260 comp1433_seq0 CTCTGATCACAACACCCTCATGCGTCTCGA
tetur06g06260 comp1433_seq0 CTGATCACAACACCCTCATGCGTCTCGAAA
tetur06g06260 comp1433_seq0 GAAACTCTCACAGATCAAACCTTCAGCATA
tetur06g06260 comp1433_seq0 AATCACAATCACTCTGATCACAACACCCTC
tetur06g06260 comp1433_seq0 AATCACTCTGATCACAACACCCTCATGCGT
tetur06g06260 comp1433_seq0 GCATATCCACTGTAATTTGAGTTTCCCTCT
tetur06g06260 comp1433_seq0 GGATGCTACCCTCAAGAAGGATAAAGATGA
tetur06g06260 comp1433_seq0 ACAATCACTCTGATCACAACACCCTCATGC
tetur06g06260 comp1433_seq0 TCACAGATCAAACCTTCAGCATATCCACTG
tetur06g06260 comp1433_seq0 TCAGCATATCCACTGTAATTTGAGTTTCCC
tetur06g06260 comp1433_seq0 TCTCACAGATCAAACCTTCAGCATATCCAC
tetur06g06260 comp1433_seq0 TCTGATCACAACACCCTCATGCGTCTCGAA
tetur06g06260 comp1433_seq0 ACTCTCACAGATCAAACCTTCAGCATATCC
tetur06g06260 comp1433_seq0 AGCATATCCACTGTAATTTGAGTTTCCCTC
tetur06g06260 comp1433_seq0 ATCACTCTGATCACAACACCCTCATGCGTC
tetur07g00020 comp5175_seq0 ATTCAGTCGCTACCAATTCGGCTACTACCT
tetur07g00020 comp5175_seq0 CAAGCACAACAAACTTGTGCGCAGATAAGA
tetur07g00020 comp5175_seq0 CCCAGTTCTTCTAAAGCCCAATCTTTAAGC
tetur07g00020 comp5175_seq0 AAGAGCTTGTGTAGAAGGTATGGGTTCTCG
tetur07g00020 comp5175_seq0 AAGCACAACAAACTTGTGCGCAGATAAGAT
tetur07g00020 comp5175_seq0 GAAGAGCTTGTGTAGAAGGTATGGGTTCTC
tetur07g00020 comp5175_seq0 GACAAGCACAACAAACTTGTGCGCAGATAA
tetur07g00020 comp5175_seq0 GAGACAAGCACAACAAACTTGTGCGCAGAT
tetur07g00020 comp5175_seq0 GAGCTTGTGTAGAAGGTATGGGTTCTCGAG
tetur07g00020 comp5175_seq0 GCACAACAAACTTGTGCGCAGATAAGATAA
tetur07g00020 comp5175_seq0 AATTCAGTCGCTACCAATTCGGCTACTACC
tetur07g00020 comp5175_seq0 ACAAGCACAACAAACTTGTGCGCAGATAAG
tetur07g00020 comp5175_seq0 TCCCAGTTCTTCTAAAGCCCAATCTTTAAG
tetur07g00020 comp5175_seq0 AAATTCAGTCGCTACCAATTCGGCTACTAC
tetur07g00340 comp1892_seq0 CACATTTCGAGGAAGAGTAAAGCTGCTGAA
tetur07g00340 comp1892_seq0 AAGCTGCTGAAGTGAGGTAAGATCATACTT
tetur07g00340 comp1892_seq0 CTCGATAATGGCCTGAGCATCAGATGACTC
tetur07g00340 comp1892_seq0 GACCAGGTAAATCAACGGCAATTATACAGT
tetur07g00340 comp1892_seq0 TCACATTTCGAGGAAGAGTAAAGCTGCTGA
tetur07g00340 comp1892_seq0 TCGATAATGGCCTGAGCATCAGATGACTCC
tetur07g01510 comp4337_seq0 ATGGCTCGTGTAACAGGTGTGCTGCTGAGT
tetur07g01510 comp4337_seq0 CGGTAGAATTGGAATCCTCGTCATTTGAAG
tetur07g01510 comp4337_seq0 CTCGTGCTAAAGCCAAGGCCGACCTAAAGA
tetur07g01510 comp4337_seq0 GAAATGGCTCGTGTAACAGGTGTGCTGCTG
tetur07g01510 comp4337_seq0 GACGGTAGAATTGGAATCCTCGTCATTTGA
tetur07g01510 comp4337_seq0 AATGGCTCGTGTAACAGGTGTGCTGCTGAG
tetur07g01510 comp4337_seq0 AATGTTGACGGTAGAATTGGAATCCTCGTC
tetur07g01510 comp4337_seq0 GTTGACGGTAGAATTGGAATCCTCGTCATT
tetur07g01510 comp4337_seq0 TAAATGTTGACGGTAGAATTGGAATCCTCG
tetur07g01510 comp4337_seq0 TGACGGTAGAATTGGAATCCTCGTCATTTG
tetur07g01510 comp4337_seq0 AAATGTTGACGGTAGAATTGGAATCCTCGT
tetur07g01540 comp2086_seq1 CATATCATTACCCATCTCAATCTAGTGCCA
tetur07g01540 comp2086_seq1 CCATATCATTACCCATCTCAATCTAGTGCC
tetur07g01540 comp2086_seq1 TAGAGATACAGCCATGGAATGTAAAGTTGG
tetur07g01540 comp2086_seq1 TCCATATCATTACCCATCTCAATCTAGTGC
tetur07g01710 comp2567_seq0 CAATTAGGATCTTCTGTTACCCAGCGGATT
tetur07g01710 comp2567_seq0 CAGGTGGTGTTGATTTGTGTAGTCGTAAAC
tetur07g01710 comp2567_seq0 CCAGCGGATTAACAATTGGCTCTCAGAGTA
tetur07g01710 comp2567_seq0 CCCAGCGGATTAACAATTGGCTCTCAGAGT
tetur07g01710 comp2567_seq0 AAGCAATTAGGATCTTCTGTTACCCAGCGG
tetur07g01710 comp2567_seq0 AAGCAGTTCGATGAAGCTGAATAATGATCC
tetur07g01710 comp2567_seq0 CGGAAGCAGTTCGATGAAGCTGAATAATGA
tetur07g01710 comp2567_seq0 CTGTTACCCAGCGGATTAACAATTGGCTCT
tetur07g01710 comp2567_seq0 GAAGCAGTTCGATGAAGCTGAATAATGATC
tetur07g01710 comp2567_seq0 GCAATTAGGATCTTCTGTTACCCAGCGGAT
tetur07g01710 comp2567_seq0 GGTGGTGTTGATTTGTGTAGTCGTAAACGT
tetur07g01710 comp2567_seq0 GTGGTGTTGATTTGTGTAGTCGTAAACGTT
tetur07g01710 comp2567_seq0 GTTACCCAGCGGATTAACAATTGGCTCTCA
tetur07g01710 comp2567_seq0 ACAGAAGGACTGTTGGTAGCATTTAGAGAT
tetur07g01710 comp2567_seq0 TACCCAGCGGATTAACAATTGGCTCTCAGA
tetur07g01710 comp2567_seq0 ACCCAGCGGATTAACAATTGGCTCTCAGAG
tetur07g01710 comp2567_seq0 TGTTACCCAGCGGATTAACAATTGGCTCTC
tetur07g01710 comp2567_seq0 TTACCCAGCGGATTAACAATTGGCTCTCAG
tetur07g01710 comp2567_seq0 AGGTGGTGTTGATTTGTGTAGTCGTAAACG
tetur07g02570 comp989_seq0 ATGGACATTGGTCTGATGTTGTTTACGCAC
tetur07g02570 comp989_seq0 AAGACCGCGCTAATGCAATCGCTATTGCCG
tetur07g02570 comp989_seq0 CCGCGCTAATGCAATCGCTATTGCCGAAAC
tetur07g02570 comp989_seq0 CGCGCTAATGCAATCGCTATTGCCGAAACA
tetur07g02570 comp989_seq0 GACATTGGTCTGATGTTGTTTACGCACAAG
tetur07g02570 comp989_seq0 GACCGCGCTAATGCAATCGCTATTGCCGAA
tetur07g02570 comp989_seq0 GCGTAGCTCCATGAATTGGTGGCTCAGCTA
tetur07g02570 comp989_seq0 GGACATTGGTCTGATGTTGTTTACGCACAA
tetur07g02570 comp989_seq0 TGGACATTGGTCTGATGTTGTTTACGCACA
tetur07g02730 comp348_seq0 ATTGTTGGTTTCATGACTGGTCCATGCGAG
tetur07g02730 comp348_seq0 CTGATGAAACAGCTGATGTTGTACTCTTTG
tetur07g02730 comp348_seq0 GATTGTTGGTTTCATGACTGGTCCATGCGA
tetur07g02730 comp348_seq0 GTTTCATGACTGGTCCATGCGAGAGGCCAA
tetur07g02730 comp348_seq0 TGATTGTTGGTTTCATGACTGGTCCATGCG
tetur07g02730 comp348_seq0 TGTTGGTTTCATGACTGGTCCATGCGAGAG
tetur07g02730 comp348_seq0 TTGATTGTTGGTTTCATGACTGGTCCATGC
tetur07g02730 comp348_seq0 TTGTTGGTTTCATGACTGGTCCATGCGAGA
tetur07g03300 comp5112_seq0 AAGGTTTGATCTCGTAAAGAGCAAAGCCTC
tetur07g03300 comp5112_seq0 GGTTTGATCTCGTAAAGAGCAAAGCCTCTT
tetur07g03300 comp5112_seq0 GTGTGGCTGTGTAACGCCAGTTATTCATAA
tetur07g03300 comp5112_seq0 GTTTGATCTCGTAAAGAGCAAAGCCTCTTT
tetur07g03300 comp5112_seq0 AGGTTTGATCTCGTAAAGAGCAAAGCCTCT
tetur07g03570 comp4057_seq0 CTCCTATCAGATAATAAGCGCTTTAACGCT
tetur07g03570 comp4057_seq0 TCACCAACCTTTGGCCGTTTCTTAGAACGC
tetur07g03570 comp4057_seq0 TCTCCTATCAGATAATAAGCGCTTTAACGC
tetur07g03570 comp4057_seq0 TTACCTGCCCTTTCCCGTCAATAAAGCATC
tetur07g03570 comp4057_seq0 ATCACCAACCTTTGGCCGTTTCTTAGAACG
tetur07g03610 comp767_seq0 CCTGAATTCCCGTTCTTAATACCAACGCAC
tetur07g03610 comp767_seq0 AAGCTGTTGAAACGCTGAGCATCTATCAAG
tetur07g03610 comp767_seq0 CTGTTGAAACGCTGAGCATCTATCAAGATG
tetur07g03610 comp767_seq0 GAAACGCTGAGCATCTATCAAGATGGCTCG
tetur07g03610 comp767_seq0 GCTGTTGAAACGCTGAGCATCTATCAAGAT
tetur07g03610 comp767_seq0 GTTGAAACGCTGAGCATCTATCAAGATGGC
tetur07g03610 comp767_seq0 TAAGCTGTTGAAACGCTGAGCATCTATCAA
tetur07g03610 comp767_seq0 TCCTGAATTCCCGTTCTTAATACCAACGCA
tetur07g03610 comp767_seq0 TGAAACGCTGAGCATCTATCAAGATGGCTC
tetur07g03610 comp767_seq0 TGTTGAAACGCTGAGCATCTATCAAGATGG
tetur07g03610 comp767_seq0 TTAAGCTGTTGAAACGCTGAGCATCTATCA
tetur07g03610 comp767_seq0 TTCCTGAATTCCCGTTCTTAATACCAACGC
tetur07g05990 comp1839_seq1 ATTGTCGGTGTCAATGAAGAATAGCTCTCG
tetur07g05990 comp1839_seq1 CCTCATTAGAAGAACTGGGAGCTAGTCATG
tetur07g05990 comp1839_seq1 CGGTGTCAATGAAGAATAGCTCTCGAAGTT
tetur07g05990 comp1839_seq1 CTAATTGTCGGTGTCAATGAAGAATAGCTC
tetur07g05990 comp1839_seq1 CTCATTAGAAGAACTGGGAGCTAGTCATGT
tetur07g05990 comp1839_seq1 GCTAATTGTCGGTGTCAATGAAGAATAGCT
tetur07g05990 comp1839_seq1 AATTGTCGGTGTCAATGAAGAATAGCTCTC
tetur07g05990 comp1839_seq1 GGTGTCAATGAAGAATAGCTCTCGAAGTTT
tetur07g05990 comp1839_seq1 GTCGGTGTCAATGAAGAATAGCTCTCGAAG
tetur07g05990 comp1839_seq1 TACCTCATTAGAAGAACTGGGAGCTAGTCA
tetur07g05990 comp1839_seq1 TGTCGGTGTCAATGAAGAATAGCTCTCGAA
tetur07g05990 comp1839_seq1 ACCTCATTAGAAGAACTGGGAGCTAGTCAT
tetur07g05990 comp1839_seq1 TTGTCGGTGTCAATGAAGAATAGCTCTCGA
tetur07g05990 comp1839_seq1 AGCTAATTGTCGGTGTCAATGAAGAATAGC
tetur07g06500 comp560_seq0 ATGGATCTAAAGGTCACCCTGGAGCTATAC
tetur07g06500 comp560_seq0 CATCACCGCCATCAATGTTAACCCAGCGAT
tetur07g06500 comp560_seq0 CATCATCACCGCCATCAATGTTAACCCAGC
tetur07g06500 comp560_seq0 CCTAATGATTCCCTTCATCATCACCGCCAT
tetur07g06500 comp560_seq0 CCTGGAGCTATACCACCCAATTCAACCCTC
tetur07g06500 comp560_seq0 CTAATGATTCCCTTCATCATCACCGCCATC
tetur07g06500 comp560_seq0 CTATGGATCTAAAGGTCACCCTGGAGCTAT
tetur07g06500 comp560_seq0 CTGGAGCTATACCACCCAATTCAACCCTCA
tetur07g06500 comp560_seq0 GGAGCTATACCACCCAATTCAACCCTCATC
tetur07g06500 comp560_seq0 TCATCACCGCCATCAATGTTAACCCAGCGA
tetur07g06500 comp560_seq0 TGGATCTAAAGGTCACCCTGGAGCTATACC
tetur07g06500 comp560_seq0 ATCATCACCGCCATCAATGTTAACCCAGCG
tetur07g06540 comp2101_seq0 CAACTGGCTGTTGAGACTCTTGCTTCAATT
tetur07g06540 comp2101_seq0 AACTGGCTGTTGAGACTCTTGCTTCAATTT
tetur07g06540 comp2101_seq0 AAGCTCTTCACGATTGGCACCGTTGTCACT
tetur07g06540 comp2101_seq0 CTAGTTGAACCACTTGTTGTTGTTGCCATG
tetur07g06540 comp2101_seq0 CTGGCTGTTGAGACTCTTGCTTCAATTTAG
tetur07g06540 comp2101_seq0 CTGTTGAGACTCTTGCTTCAATTTAGCTTC
tetur07g06540 comp2101_seq0 GATAAGCTCTTCACGATTGGCACCGTTGTC
tetur07g06540 comp2101_seq0 GCTGTTGAGACTCTTGCTTCAATTTAGCTT
tetur07g06540 comp2101_seq0 GGCTGTTGAGACTCTTGCTTCAATTTAGCT
tetur07g06540 comp2101_seq0 AATTGTGGCTTCAATAACGGGTTGATGGAT
tetur07g06540 comp2101_seq0 GGTTAAGATCGGTGGTCATCTTTGAGTCAA
tetur07g06540 comp2101_seq0 GTTGAACCACTTGTTGTTGTTGCCATGACT
tetur07g06540 comp2101_seq0 TAAGCTCTTCACGATTGGCACCGTTGTCAC
tetur07g06540 comp2101_seq0 TACAACCTCCATTACTATTCGGATTGGATG
tetur07g06540 comp2101_seq0 TAGTTGAACCACTTGTTGTTGTTGCCATGA
tetur07g06540 comp2101_seq0 TCGGTCAATAGTCATCACGGAATCACTTCC
tetur07g06540 comp2101_seq0 TGGCTGTTGAGACTCTTGCTTCAATTTAGC
tetur07g06540 comp2101_seq0 TGTGGCTTCAATAACGGGTTGATGGATATA
tetur07g06540 comp2101_seq0 TTCAACTGGCTGTTGAGACTCTTGCTTCAA
tetur07g06540 comp2101_seq0 TTCTAGTTGAACCACTTGTTGTTGTTGCCA
tetur07g06540 comp2101_seq0 TTTCAACTGGCTGTTGAGACTCTTGCTTCA
tetur07g06540 comp2101_seq0 AGTTGAACCACTTGTTGTTGTTGCCATGAC
tetur08g00080 comp2193_seq0 CAAGTAACTATTCCCAACATCAGCAGCAAC
tetur08g00130 comp2873_seq0 CAAGGAGATCAACATTTCCTGGTTTCTCTG
tetur08g00130 comp2873_seq0 CACTATTCTGGTTAAGGTCAAGGAGATCAA
tetur08g00130 comp2873_seq0 CGAGGAAGAAATTTGTAAGCGATTAACGGC
tetur08g00130 comp2873_seq0 AAGGTCAAGGAGATCAACATTTCCTGGTTT
tetur08g00130 comp2873_seq0 GAGGAAGAAATTTGTAAGCGATTAACGGCA
tetur08g00130 comp2873_seq0 GTCAAGGAGATCAACATTTCCTGGTTTCTC
tetur08g00130 comp2873_seq0 GTTAAGGTCAAGGAGATCAACATTTCCTGG
tetur08g00130 comp2873_seq0 ACGAGGAAGAAATTTGTAAGCGATTAACGG
tetur08g00990 comp314_seq3 CCTTTCTCATTCTACACAGTGTTCGCCACT
tetur08g00990 comp314_seq3 CTTTCTCATTCTACACAGTGTTCGCCACTT
tetur08g00990 comp314_seq3 GCCTTTCTCATTCTACACAGTGTTCGCCAC
tetur08g00990 comp314_seq3 TGCCTTTCTCATTCTACACAGTGTTCGCCA
tetur08g01600 comp5877_seq0 CGAACACTGTCAAGCCATTCAAGGATAGAC
tetur08g01600 comp5877_seq0 GAACACTGTCAAGCCATTCAAGGATAGACC
tetur08g01600 comp5877_seq0 GATACCGTTGGTACAGTAGGTTGAATTGCT
tetur08g01600 comp5877_seq0 ACACTGTCAAGCCATTCAAGGATAGACCGT
tetur08g01600 comp5877_seq0 TGATACCGTTGGTACAGTAGGTTGAATTGC
tetur08g01600 comp5877_seq0 AACACTGTCAAGCCATTCAAGGATAGACCG
tetur08g01600 comp5877_seq0 ATACCGTTGGTACAGTAGGTTGAATTGCTG
tetur08g02410 comp1453_seq0 ATGCATCTCTTGGCTGTGCATTTATTTGTG
tetur08g02410 comp1453_seq0 CATCTCCATCATCTTTACATCATCCATCCT
tetur08g02410 comp1453_seq0 CCGTTCTAAATGCAGTCTTCACAAACCCAC
tetur08g02410 comp1453_seq0 CGTTCTAAATGCAGTCTTCACAAACCCACG
tetur08g02410 comp1453_seq0 TCATCTCCATCATCTTTACATCATCCATCC
tetur08g02440 comp2411_seq0 ATTGAACGTGGTGGGAAGAAACGGAAAGGT
tetur08g02440 comp2411_seq0 ATTTGAACCCTCGATTAACCGAAGACGATG
tetur08g02440 comp2411_seq0 CATGCATTGAACGTGGTGGGAAGAAACGGA
tetur08g02440 comp2411_seq0 CATTGAACGTGGTGGGAAGAAACGGAAAGG
tetur08g02440 comp2411_seq0 GAAGGTCATGCATTGAACGTGGTGGGAAGA
tetur08g02440 comp2411_seq0 GATTTGAACCCTCGATTAACCGAAGACGAT
tetur08g02440 comp2411_seq0 GCATTGAACGTGGTGGGAAGAAACGGAAAG
tetur08g02440 comp2411_seq0 GGTCATGCATTGAACGTGGTGGGAAGAAAC
tetur08g02440 comp2411_seq0 GTCATGCATTGAACGTGGTGGGAAGAAACG
tetur08g02440 comp2411_seq0 TCATGCATTGAACGTGGTGGGAAGAAACGG
tetur08g02440 comp2411_seq0 TGAACGTGGTGGGAAGAAACGGAAAGGTAG
tetur08g02440 comp2411_seq0 TGAAGGTCATGCATTGAACGTGGTGGGAAG
tetur08g02440 comp2411_seq0 TGCATTGAACGTGGTGGGAAGAAACGGAAA
tetur08g02440 comp2411_seq0 TTGAACGTGGTGGGAAGAAACGGAAAGGTA
tetur08g04250 comp3874_seq1 AACTCTTCGATGGCCGTACAACAACTTATC
tetur08g04250 comp3874_seq1 CTATTGGAAAGTGATTACGCCAACCTCGGA
tetur08g04250 comp3874_seq1 CTGGAGAAGTGACAATTAAACTCTTCGATG
tetur08g04250 comp3874_seq1 TCTATTGGAAAGTGATTACGCCAACCTCGG
tetur08g04250 comp3874_seq1 TCTTCGATGGCCGTACAACAACTTATCATC
tetur08g04490 comp4362_seq0 CAGCTCGCTTGAATCGTTAGGATGGTCTTT
tetur08g04490 comp4362_seq0 CATGAAGATGAAGATGATCCCAGCTCGCTT
tetur08g04490 comp4362_seq0 CCAGCTCGCTTGAATCGTTAGGATGGTCTT
tetur08g04490 comp4362_seq0 CCATGAAGATGAAGATGATCCCAGCTCGCT
tetur08g04490 comp4362_seq0 CCGTTCTCCCATTTATGTATCCACTTTATC
tetur08g04490 comp4362_seq0 GTTTGACCCGTTCTCCCATTTATGTATCCA
tetur08g04490 comp4362_seq0 TCCATGAAGATGAAGATGATCCCAGCTCGC
tetur08g04490 comp4362_seq0 TTTGACCCGTTCTCCCATTTATGTATCCAC
tetur08g04490 comp4362_seq0 ATGAAGATGAAGATGATCCCAGCTCGCTTG
tetur08g05140 comp3685_seq0 AAGGCCAAGTTAAGAAATTACCCACCACAT
tetur08g05140 comp3685_seq0 AAGTCGAATATCGGCGGAGTATTAAGTTGT
tetur08g05140 comp3685_seq0 GAGGTAACCATTAAAGTTAAACGGCGGCCA
tetur08g05140 comp3685_seq0 GCCAAGTTAAGAAATTACCCACCACATAGC
tetur08g05140 comp3685_seq0 GGCCAAGTTAAGAAATTACCCACCACATAG
tetur08g05140 comp3685_seq0 TCTCGTGGAGAGCTCCGACAATAATAAGCA
tetur08g05140 comp3685_seq0 AGAGGTAACCATTAAAGTTAAACGGCGGCC
tetur08g05140 comp3685_seq0 AGTCGAATATCGGCGGAGTATTAAGTTGTG
tetur08g06660 comp3999_seq0 ATGCTTACCAGTTGGGTATCCATGGTCAGT
tetur08g06660 comp3999_seq0 CACGAAAGCATATGAAGAGATCAATCACTG
tetur08g06660 comp3999_seq0 CATATGAAGAGATCAATCACTGGTGCAACC
tetur08g06660 comp3999_seq0 CATCTGGTTGAAACATCATCAACAGAGCTG
tetur08g06660 comp3999_seq0 CATTGGATTGGCTAATCCGTATCCACGGTA
tetur08g06660 comp3999_seq0 CTGGTGCAACCGTTAATCTGACCTCGTTGG
tetur08g06660 comp3999_seq0 CTTTCAAATCCAGTCAACTCGAAGCCAGAT
tetur08g06660 comp3999_seq0 CTTTCGGAGAAATCAAATCAGGAAGGACAC
tetur08g06660 comp3999_seq0 GAAATCAAATCAGGAAGGACACGAAAGCAT
tetur08g06660 comp3999_seq0 GACACGAAAGCATATGAAGAGATCAATCAC
tetur08g06660 comp3999_seq0 GAGAAATCAAATCAGGAAGGACACGAAAGC
tetur08g06660 comp3999_seq0 GCATATGAAGAGATCAATCACTGGTGCAAC
tetur08g06660 comp3999_seq0 GCTTACCAGTTGGGTATCCATGGTCAGTAT
tetur08g06660 comp3999_seq0 GCTTTCGGAGAAATCAAATCAGGAAGGACA
tetur08g06660 comp3999_seq0 GGACACGAAAGCATATGAAGAGATCAATCA
tetur08g06660 comp3999_seq0 GGAGAAATCAAATCAGGAAGGACACGAAAG
tetur08g06660 comp3999_seq0 GGTGCAACCGTTAATCTGACCTCGTTGGGT
tetur08g06660 comp3999_seq0 GTTGAAACAGGTGGCAACTCATTGGATTGG
tetur08g06660 comp3999_seq0 TCGGAGAAATCAAATCAGGAAGGACACGAA
tetur08g06660 comp3999_seq0 TCTTTCAAATCCAGTCAACTCGAAGCCAGA
tetur08g06660 comp3999_seq0 TGCTTACCAGTTGGGTATCCATGGTCAGTA
tetur08g06660 comp3999_seq0 TGGATGGTTCTGTTGTTATTCGTTGCGATC
tetur08g06660 comp3999_seq0 TGGTGCAACCGTTAATCTGACCTCGTTGGG
tetur08g06660 comp3999_seq0 TGTTGAAACAGGTGGCAACTCATTGGATTG
tetur08g06660 comp3999_seq0 TTCAAATCCAGTCAACTCGAAGCCAGATTG
tetur08g06660 comp3999_seq0 TTCGGAGAAATCAAATCAGGAAGGACACGA
tetur08g06660 comp3999_seq0 TTCTTTCAAATCCAGTCAACTCGAAGCCAG
tetur08g06660 comp3999_seq0 TTGAAACAGGTGGCAACTCATTGGATTGGC
tetur08g06660 comp3999_seq0 TTGGATTGGCTAATCCGTATCCACGGTATA
tetur08g06660 comp3999_seq0 TTTCGGAGAAATCAAATCAGGAAGGACACG
tetur08g06660 comp3999_seq0 ACTGGTGCAACCGTTAATCTGACCTCGTTG
tetur08g06660 comp3999_seq0 AGGACACGAAAGCATATGAAGAGATCAATC
tetur08g06660 comp3999_seq0 AGGGTTAAATCGTGAGTCCCAAATGGATGG
tetur08g06660 comp3999_seq0 ATCTGGTTGAAACATCATCAACAGAGCTGG
tetur08g07070 comp4134_seq0 AAGACCGAGAAGCGACCTAATTATGTTCCT
tetur08g07070 comp4134_seq0 CCGAGAAGCGACCTAATTATGTTCCTACCA
tetur08g07070 comp4134_seq0 GAAGACCGAGAAGCGACCTAATTATGTTCC
tetur08g07070 comp4134_seq0 GGAAGACCGAGAAGCGACCTAATTATGTTC
tetur08g07070 comp4134_seq0 ACCGAGAAGCGACCTAATTATGTTCCTACC
tetur08g08339 comp3452_seq0 CAGCACAAGGTTCGGGTTCTTCTTCAATAG
tetur08g08339 comp3452_seq0 CTTCAGCACAAGGTTCGGGTTCTTCTTCAA
tetur08g08339 comp3452_seq0 GATCTTCAGCACAAGGTTCGGGTTCTTCTT
tetur08g08339 comp3452_seq0 TCAGCACAAGGTTCGGGTTCTTCTTCAATA
tetur08g08339 comp3452_seq0 TCTTCAGCACAAGGTTCGGGTTCTTCTTCA
tetur08g08339 comp3452_seq0 ATCTTCAGCACAAGGTTCGGGTTCTTCTTC
tetur09g00470 comp231_seq0 ATGATCCACAGGTCATGTTTCCGGCCAACT
tetur09g00470 comp231_seq0 CCCTAGTGAAATGGTCACCGACAAATTCAG
tetur09g00470 comp231_seq0 CCTAGTGAAATGGTCACCGACAAATTCAGA
tetur09g00470 comp231_seq0 CGAGGTCTTCCGGTTTATTACCACAGTTGT
tetur09g00470 comp231_seq0 CGTTGACCTCAGCTTCCCTAGTGAAATGGT
tetur09g00470 comp231_seq0 CTAGTGAAATGGTCACCGACAAATTCAGAC
tetur09g00470 comp231_seq0 CTTCCCTAGTGAAATGGTCACCGACAAATT
tetur09g00470 comp231_seq0 GATCCACAGGTCATGTTTCCGGCCAACTCA
tetur09g00470 comp231_seq0 AATGATCCACAGGTCATGTTTCCGGCCAAC
tetur09g00470 comp231_seq0 GCTTCCCTAGTGAAATGGTCACCGACAAAT
tetur09g00470 comp231_seq0 GTTGACCTCAGCTTCCCTAGTGAAATGGTC
tetur09g00470 comp231_seq0 TAGTGAAATGGTCACCGACAAATTCAGACA
tetur09g00470 comp231_seq0 TCCCTAGTGAAATGGTCACCGACAAATTCA
tetur09g00470 comp231_seq0 TCGAGGTCTTCCGGTTTATTACCACAGTTG
tetur09g00470 comp231_seq0 TCGTTGACCTCAGCTTCCCTAGTGAAATGG
tetur09g00470 comp231_seq0 TGATCCACAGGTCATGTTTCCGGCCAACTC
tetur09g00470 comp231_seq0 TTCCCTAGTGAAATGGTCACCGACAAATTC
tetur09g00470 comp231_seq0 TTCGTTGACCTCAGCTTCCCTAGTGAAATG
tetur09g00470 comp231_seq0 AACAAACTCGACCTGGATTACCAGTTGAAT
tetur09g00470 comp231_seq0 AGTGAAATGGTCACCGACAAATTCAGACAT
tetur09g01250 comp2940_seq0 ATGAGTGAGTCATCTTCATCCCAACTCCAG
tetur09g01250 comp2940_seq0 AACTCGGTGGTATTACTACTCCAGCAGATC
tetur09g01250 comp2940_seq0 CCTCATCAGTGCAATTGGATGAGTGAGTCA
tetur09g01250 comp2940_seq0 CTCGGTGGTATTACTACTCCAGCAGATCTA
tetur09g01250 comp2940_seq0 GATGAGTGAGTCATCTTCATCCCAACTCCA
tetur09g01250 comp2940_seq0 GCCTCATCAGTGCAATTGGATGAGTGAGTC
tetur09g01250 comp2940_seq0 GGATGAGTGAGTCATCTTCATCCCAACTCC
tetur09g01250 comp2940_seq0 GTGCCTCATCAGTGCAATTGGATGAGTGAG
tetur09g01250 comp2940_seq0 TCGGTGGTATTACTACTCCAGCAGATCTAC
tetur09g01250 comp2940_seq0 TGAGTGAGTCATCTTCATCCCAACTCCAGA
tetur09g01250 comp2940_seq0 ACTCGGTGGTATTACTACTCCAGCAGATCT
tetur09g02500 comp565_seq0 ATGTGTCGATCTCCACGAAACTTCTATCGT
tetur09g02500 comp565_seq0 CTATCGTTGTCTAACAACAATGTCCTCGAT
tetur09g02500 comp565_seq0 CTTCTATCGTTGTCTAACAACAATGTCCTC
tetur09g02500 comp565_seq0 TATGTGTCGATCTCCACGAAACTTCTATCG
tetur09g02500 comp565_seq0 TCTATCGTTGTCTAACAACAATGTCCTCGA
tetur09g02500 comp565_seq0 TTATGTGTCGATCTCCACGAAACTTCTATC
tetur09g02500 comp565_seq0 TTCTATCGTTGTCTAACAACAATGTCCTCG
tetur09g02760 comp1620_seq0 CAATATCTTGCTGCACATCGTGTATCATCA
tetur09g02760 comp1620_seq0 AATGGCGAGCAAACTCTTGAGCCACCTCAG
tetur09g02760 comp1620_seq0 GGTACAATATCTTGCTGCACATCGTGTATC
tetur09g02760 comp1620_seq0 GTACAATATCTTGCTGCACATCGTGTATCA
tetur09g02760 comp1620_seq0 ACAATATCTTGCTGCACATCGTGTATCATC
tetur09g02760 comp1620_seq0 TCAATGTTTGAGGAGACTTCTTTGTGGCAA
tetur09g02760 comp1620_seq0 TTCAATGTTTGAGGAGACTTCTTTGTGGCA
tetur09g03140 comp14_seq8 AACCAGAATGATGGTGACCATTAGGATTCG
tetur09g03140 comp14_seq8 CACCAGCATTAGGAAGCGCTTGCTGTTTGG
tetur09g03140 comp14_seq8 CAGAATGATGGTGACCATTAGGATTCGATT
tetur09g03140 comp14_seq8 CAGTGAACCAGAATGATGGTGACCATTAGG
tetur09g03140 comp14_seq8 CATTAGGATTCGATTGTGAGTGTCCCTGAG
tetur09g03140 comp14_seq8 CCAGAATGATGGTGACCATTAGGATTCGAT
tetur09g03140 comp14_seq8 CCATTAGGATTCGATTGTGAGTGTCCCTGA
tetur09g03140 comp14_seq8 GAACCAGAATGATGGTGACCATTAGGATTC
tetur09g03140 comp14_seq8 GACCATTAGGATTCGATTGTGAGTGTCCCT
tetur09g03140 comp14_seq8 GGATTCGATTGTGAGTGTCCCTGAGATGAA
tetur09g03140 comp14_seq8 GGTGACCATTAGGATTCGATTGTGAGTGTC
tetur09g03140 comp14_seq8 GTGAACCAGAATGATGGTGACCATTAGGAT
tetur09g03140 comp14_seq8 GTGACCATTAGGATTCGATTGTGAGTGTCC
tetur09g03140 comp14_seq8 TAGGATTCGATTGTGAGTGTCCCTGAGATG
tetur09g03140 comp14_seq8 TGACCATTAGGATTCGATTGTGAGTGTCCC
tetur09g03140 comp14_seq8 ACCATTAGGATTCGATTGTGAGTGTCCCTG
tetur09g03270 comp2733_seq2 CCATCTCAATCACCATCAACAATCTGCACC
tetur09g03760 comp637_seq0 CAGGCCATTTATTGGCGCCCATGTTATGCA
tetur09g03760 comp637_seq0 CATCAGGCCATTTATTGGCGCCCATGTTAT
tetur09g03760 comp637_seq0 CCATGTTATGCATATTGGAGCCCATTGAAG
tetur09g03760 comp637_seq0 CCCATGTTATGCATATTGGAGCCCATTGAA
tetur09g03760 comp637_seq0 CGCCCATGTTATGCATATTGGAGCCCATTG
tetur09g03760 comp637_seq0 GACACTGGTAACTCTCATTGAGGAACGAGC
tetur09g03760 comp637_seq0 GAGGAACGAGCACATTCGATCAAACACGTC
tetur09g03760 comp637_seq0 GCCCATGTTATGCATATTGGAGCCCATTGA
tetur09g03760 comp637_seq0 GGAACGAGCACATTCGATCAAACACGTCAC
tetur09g03760 comp637_seq0 TCAGGCCATTTATTGGCGCCCATGTTATGC
tetur09g03760 comp637_seq0 TCGCTAGCTGAAGATGACGCCAACGACAAA
tetur09g03760 comp637_seq0 TTGCGATTACCATTTGATTGTGGAATCCAG
tetur09g03760 comp637_seq0 ATCAGGCCATTTATTGGCGCCCATGTTATG
tetur09g04010 comp4702_seq0 ATGGTGTTGCCAAAGGATCAGCCAGCATGG
tetur09g04010 comp4702_seq0 ATTCACCATCAATGGTGTTGCCAAAGGATC
tetur09g04010 comp4702_seq0 CATTCACCATCAATGGTGTTGCCAAAGGAT
tetur09g04010 comp4702_seq0 CTTCATTCACCATCAATGGTGTTGCCAAAG
tetur09g04010 comp4702_seq0 GTCTTCATTCACCATCAATGGTGTTGCCAA
tetur09g04010 comp4702_seq0 GTGTTGCCAAAGGATCAGCCAGCATGGGAT
tetur09g04010 comp4702_seq0 GTTGCCAAAGGATCAGCCAGCATGGGATAA
tetur09g04010 comp4702_seq0 TCACCATCAATGGTGTTGCCAAAGGATCAG
tetur09g04010 comp4702_seq0 TCATTCACCATCAATGGTGTTGCCAAAGGA
tetur09g04010 comp4702_seq0 TCGCACATTCGGATAACTTTAACATCACTC
tetur09g04010 comp4702_seq0 TCTTCATTCACCATCAATGGTGTTGCCAAA
tetur09g04010 comp4702_seq0 TGCCAAAGGATCAGCCAGCATGGGATAACA
tetur09g04010 comp4702_seq0 TGTCTTCATTCACCATCAATGGTGTTGCCA
tetur09g04010 comp4702_seq0 TGTTGCCAAAGGATCAGCCAGCATGGGATA
tetur09g04010 comp4702_seq0 TTCACCATCAATGGTGTTGCCAAAGGATCA
tetur09g04010 comp4702_seq0 TTCATTCACCATCAATGGTGTTGCCAAAGG
tetur09g04010 comp4702_seq0 TTGCCAAAGGATCAGCCAGCATGGGATAAC
tetur09g04010 comp4702_seq0 TTGTCTTCATTCACCATCAATGGTGTTGCC
tetur09g04010 comp4702_seq0 TTTGTCTTCATTCACCATCAATGGTGTTGC
tetur09g06610 comp1494_seq0 ATGGCTGACCTATTACTACCTTTGGTCAGT
tetur09g06610 comp1494_seq0 CACGCAGATGGCTGACCTATTACTACCTTT
tetur09g06610 comp1494_seq0 CAGATGGCTGACCTATTACTACCTTTGGTC
tetur09g06610 comp1494_seq0 GATGGCTGACCTATTACTACCTTTGGTCAG
tetur09g06610 comp1494_seq0 GATTCATGGGATGCTCAAACTTGGCTTGGG
tetur09g06610 comp1494_seq0 GCAGATGGCTGACCTATTACTACCTTTGGT
tetur09g06610 comp1494_seq0 TTCATGGGATGCTCAAACTTGGCTTGGGAG
tetur09g06610 comp1494_seq0 ACGCAGATGGCTGACCTATTACTACCTTTG
tetur108g00010 comp1111_seq0 GGTCTCTGTAAACAGATGTGGTAAGTCAGT
tetur108g00010 comp1111_seq0 TGGTCTCTGTAAACAGATGTGGTAAGTCAG
tetur10g00030 comp4011_seq0 CGCCTTCAATAATTGCTGCCTACTTCAAAC
tetur10g00030 comp4011_seq0 AAGGGCCCTACCTAACCTTCCAATAACCAG
tetur10g00030 comp4011_seq0 GAAGGGCCCTACCTAACCTTCCAATAACCA
tetur10g00030 comp4011_seq0 GTCGCCTTCAATAATTGCTGCCTACTTCAA
tetur10g00030 comp4011_seq0 TCGCCTTCAATAATTGCTGCCTACTTCAAA
tetur10g00180 comp3475_seq0 GGCAATCAAAGACTGATGATATTTACGAGC
tetur10g00180 comp3475_seq0 ACCAGCACGACAATTGAAGAAACTTACATC
tetur10g00180 comp3475_seq0 TGTTTGAGGTGGTACTACCTTTATCGAGAA
tetur10g00180 comp3475_seq0 TTGTTTGAGGTGGTACTACCTTTATCGAGA
tetur10g00180 comp3475_seq0 TTTGTTTGAGGTGGTACTACCTTTATCGAG
tetur10g01620 comp2011_seq0 CTAATTGGTTGGATTGCATGCTTGTCTCAG
tetur10g01620 comp2011_seq0 CTGCAATTAGCAAGATTGGCAGAGAAAGAA
tetur10g01620 comp2011_seq0 GCATGCTTGTCTCAGGTCAATCTTTGGATT
tetur10g03710 comp581_seq1 ATTGGTAGGCAGGATAAAGGAAACCCAACG
tetur10g03710 comp581_seq1 GGTAGGCAGGATAAAGGAAACCCAACGCAT
tetur10g03710 comp581_seq1 TACAGGTAAACGAATAGGAGAAGGAGGAGG
tetur10g03710 comp581_seq1 TGGTAGGCAGGATAAAGGAAACCCAACGCA
tetur10g03710 comp581_seq1 TTGGTAGGCAGGATAAAGGAAACCCAACGC
tetur10g03710 comp581_seq1 ATACAGGTAAACGAATAGGAGAAGGAGGAG
tetur10g04050 comp3005_seq0 GAGCACGTAGGAATTTGATTAGGTTCATCT
tetur10g04160 comp6467_seq0 CCAGTAGTGACATGGCCAGCATAATTAGCA
tetur10g04160 comp6467_seq0 GAGTGGCGGATATCGCCTTGAGTAGAGACA
tetur10g04160 comp6467_seq0 GGCGGATATCGCCTTGAGTAGAGACAACAT
tetur10g04160 comp6467_seq0 TGGCGGATATCGCCTTGAGTAGAGACAACA
tetur10g04170 comp3517_seq0 CACCATTTAAGTCTATACCAACAAGCCCAT
tetur10g04170 comp3517_seq0 TATACCAACAAGCCCATTGGGTGATTTCCA
tetur10g04170 comp3517_seq0 TCACCATTTAAGTCTATACCAACAAGCCCA
tetur10g04950 comp36_seq8 GATTGAGTGGTGGTTGACAATTGAAATGCA
tetur10g04950 comp36_seq8 TGATTGAGTGGTGGTTGACAATTGAAATGC
tetur10g05130 comp3037_seq0 ATGACGACGAAGAAATTCATCGGACAGATT
tetur10g05130 comp3037_seq0 CAACAGAATCTCCTCTTGAGGTACGAGTTC
tetur10g05130 comp3037_seq0 CTAGGTGGTAGCAACTGGATGTTTGGCGAA
tetur10g05130 comp3037_seq0 CTGGTGTTTGAATCTGAGAAGGTTGACTCT
tetur10g05130 comp3037_seq0 CTTACTAGGTGGTAGCAACTGGATGTTTGG
tetur10g05130 comp3037_seq0 GACGACGAAGAAATTCATCGGACAGATTAT
tetur10g05130 comp3037_seq0 AATCTTACTAGGTGGTAGCAACTGGATGTT
tetur10g05130 comp3037_seq0 AATGACGACGAAGAAATTCATCGGACAGAT
tetur10g05130 comp3037_seq0 GCAACTGGATGTTTGGCGAACCAAATTTAG
tetur10g05130 comp3037_seq0 GGTAGCAACTGGATGTTTGGCGAACCAAAT
tetur10g05130 comp3037_seq0 GGTGGTAGCAACTGGATGTTTGGCGAACCA
tetur10g05130 comp3037_seq0 GGTGTTTGAATCTGAGAAGGTTGACTCTTA
tetur10g05130 comp3037_seq0 GGTTGACTCTTAATAATAGCTTGAGCTGGA
tetur10g05130 comp3037_seq0 GTAGCAACTGGATGTTTGGCGAACCAAATT
tetur10g05130 comp3037_seq0 GTGGTAGCAACTGGATGTTTGGCGAACCAA
tetur10g05130 comp3037_seq0 TACTAGGTGGTAGCAACTGGATGTTTGGCG
tetur10g05130 comp3037_seq0 TAGGTGGTAGCAACTGGATGTTTGGCGAAC
tetur10g05130 comp3037_seq0 TCTGGTGTTTGAATCTGAGAAGGTTGACTC
tetur10g05130 comp3037_seq0 TCTTACTAGGTGGTAGCAACTGGATGTTTG
tetur10g05130 comp3037_seq0 TGACGACGAAGAAATTCATCGGACAGATTA
tetur10g05130 comp3037_seq0 TGACGGCGCCTTGAACCGATCATATCTAGA
tetur10g05130 comp3037_seq0 TGGTAGCAACTGGATGTTTGGCGAACCAAA
tetur10g05130 comp3037_seq0 TTTCTGGTGTTTGAATCTGAGAAGGTTGAC
tetur10g05130 comp3037_seq0 AGGTGGTAGCAACTGGATGTTTGGCGAACC
tetur10g05130 comp3037_seq0 ATCTTACTAGGTGGTAGCAACTGGATGTTT
tetur10g05140 comp1562_seq0 ATTCGCAAGCTAACTGTTGCCAAATCAAGC
tetur10g05140 comp1562_seq0 ATTGGACAGTTATGCTGAGGCAACGGAGAT
tetur10g05140 comp1562_seq0 CAACGGAGATCCCGTCACCGGAGTCTAAAT
tetur10g05140 comp1562_seq0 AACGGAGATCCCGTCACCGGAGTCTAAATG
tetur10g05140 comp1562_seq0 GATTGGACAGTTATGCTGAGGCAACGGAGA
tetur10g05140 comp1562_seq0 GGAATGCTGGTTATTAATTCGCAAGCTAAC
tetur10g05140 comp1562_seq0 AATTCGCAAGCTAACTGTTGCCAAATCAAG
tetur10g05140 comp1562_seq0 TGGACAGTTATGCTGAGGCAACGGAGATCC
tetur10g05140 comp1562_seq0 TTCCTGAAGGTACTCTACCAACGGTTCCTG
tetur10g05140 comp1562_seq0 TTGGACAGTTATGCTGAGGCAACGGAGATC
tetur10g05140 comp1562_seq0 ATCGATTTCCGTGATCACCAATCCTCGCGT
tetur11g01560 comp1167_seq0 ATTGGACGGAATCCTCAGATTCCGTTGGAC
tetur11g01560 comp1167_seq0 AATCCGGCGATCTCCGTAAACGACCTGTTC
tetur11g01560 comp1167_seq0 GGTGTATACGATGATTCCGTTGACTTGCTG
tetur11g01560 comp1167_seq0 GTGTATACGATGATTCCGTTGACTTGCTGA
tetur11g01560 comp1167_seq0 TCTGAAATAATCGCTAGTCAATTGGACGGA
tetur11g01560 comp1167_seq0 ATCTGAAATAATCGCTAGTCAATTGGACGG
tetur11g02140 comp3175_seq0 AACGTGATATTCAACCCAATCGAGTGACCT
tetur11g02140 comp3175_seq0 CCAGTTCTTATCGGTTAAGATCGTTGTCTT
tetur11g02140 comp3175_seq0 AAGATCGTTGTCTTTCCGAAGCTTTGGTGG
tetur11g02140 comp3175_seq0 CGAGTCCTTCAGAATGTTGCTACCATTGTT
tetur11g02140 comp3175_seq0 CGTGATATTCAACCCAATCGAGTGACCTAT
tetur11g02140 comp3175_seq0 CTACCATTGTTTCTGATTCTTCTCTTGCCA
tetur11g02140 comp3175_seq0 CTATGATATGGGAATCCAACGTATAGTTGG
tetur11g02140 comp3175_seq0 CTCGAGTCCTTCAGAATGTTGCTACCATTG
tetur11g02140 comp3175_seq0 GAGTCCTTCAGAATGTTGCTACCATTGTTT
tetur11g02140 comp3175_seq0 GATATTCAACCCAATCGAGTGACCTATCGC
tetur11g02140 comp3175_seq0 GATCGTTGTCTTTCCGAAGCTTTGGTGGAC
tetur11g02140 comp3175_seq0 GCCAGTTCTTATCGGTTAAGATCGTTGTCT
tetur11g02140 comp3175_seq0 GCTACCATTGTTTCTGATTCTTCTCTTGCC
tetur11g02140 comp3175_seq0 GCTATGATATGGGAATCCAACGTATAGTTG
tetur11g02140 comp3175_seq0 GGCCAGTTCTTATCGGTTAAGATCGTTGTC
tetur11g02140 comp3175_seq0 GGTTAAGATCGTTGTCTTTCCGAAGCTTTG
tetur11g02140 comp3175_seq0 GTGATATTCAACCCAATCGAGTGACCTATC
tetur11g02140 comp3175_seq0 GTTAAGATCGTTGTCTTTCCGAAGCTTTGG
tetur11g02140 comp3175_seq0 GTTCTTATCGGTTAAGATCGTTGTCTTTCC
tetur11g02140 comp3175_seq0 GTTTCTCGAGTCCTTCAGAATGTTGCTACC
tetur11g02140 comp3175_seq0 TAAGATCGTTGTCTTTCCGAAGCTTTGGTG
tetur11g02140 comp3175_seq0 TGATATTCAACCCAATCGAGTGACCTATCG
tetur11g02140 comp3175_seq0 TGCTACCATTGTTTCTGATTCTTCTCTTGC
tetur11g02140 comp3175_seq0 AAATACCCGAGAGCGGTCCTATCAACGCAT
tetur11g02140 comp3175_seq0 TTCTTATCGGTTAAGATCGTTGTCTTTCCG
tetur11g02140 comp3175_seq0 TTTCTCGAGTCCTTCAGAATGTTGCTACCA
tetur11g02140 comp3175_seq0 ATACCCGAGAGCGGTCCTATCAACGCATTG
tetur11g02270 comp2536_seq0 AACCGAGGTCATCTTACGATAAAGCAAGTT
tetur11g02270 comp2536_seq0 TAAACCGAGGTCATCTTACGATAAAGCAAG
tetur11g02270 comp2536_seq0 AAACCGAGGTCATCTTACGATAAAGCAAGT
tetur11g03360 comp1042_seq0 AACCATCATAGAGACATAGTCCAATCGATC
tetur11g03360 comp1042_seq0 CAACGAGTGATTTCTGCGAACATTACCCTT
tetur11g03360 comp1042_seq0 CAGCATCATCGACTACTATTCCAATGGGTG
tetur11g03360 comp1042_seq0 CATAGTCCAATCGATCCATGTAGGGTAATG
tetur11g03360 comp1042_seq0 CATCATAGAGACATAGTCCAATCGATCCAT
tetur11g03360 comp1042_seq0 CATCATCGACTACTATTCCAATGGGTGTCT
tetur11g03360 comp1042_seq0 CATCGACTACTATTCCAATGGGTGTCTTCA
tetur11g03360 comp1042_seq0 CCAATCGATCCATGTAGGGTAATGCTTGAG
tetur11g03360 comp1042_seq0 CCATCATAGAGACATAGTCCAATCGATCCA
tetur11g03360 comp1042_seq0 CCCATTCAATATCAGCATCATCGACTACTA
tetur11g03360 comp1042_seq0 CGTTTGGAACTCTTAAGCAGATTAATCGCA
tetur11g03360 comp1042_seq0 GACAACGAGTGATTTCTGCGAACATTACCC
tetur11g03360 comp1042_seq0 GCATCATCGACTACTATTCCAATGGGTGTC
tetur11g03360 comp1042_seq0 ACAACGAGTGATTTCTGCGAACATTACCCT
tetur11g03360 comp1042_seq0 GTCCAATCGATCCATGTAGGGTAATGCTTG
tetur11g03360 comp1042_seq0 GTTCCCATTCAATATCAGCATCATCGACTA
tetur11g03360 comp1042_seq0 ACATAGTCCAATCGATCCATGTAGGGTAAT
tetur11g03360 comp1042_seq0 TATCAGCATCATCGACTACTATTCCAATGG
tetur11g03360 comp1042_seq0 TCATCGACTACTATTCCAATGGGTGTCTTC
tetur11g03360 comp1042_seq0 TCCAATCGATCCATGTAGGGTAATGCTTGA
tetur11g03360 comp1042_seq0 ACCATCATAGAGACATAGTCCAATCGATCC
tetur11g03360 comp1042_seq0 TTCCCATTCAATATCAGCATCATCGACTAC
tetur11g03360 comp1042_seq0 ACGAGTGATTTCTGCGAACATTACCCTTAT
tetur11g03360 comp1042_seq0 ACGTTTGGAACTCTTAAGCAGATTAATCGC
tetur11g03360 comp1042_seq0 AGACAACGAGTGATTTCTGCGAACATTACC
tetur11g03360 comp1042_seq0 AGCATCATCGACTACTATTCCAATGGGTGT
tetur11g03360 comp1042_seq0 AGTCCAATCGATCCATGTAGGGTAATGCTT
tetur11g03360 comp1042_seq0 ATAGTCCAATCGATCCATGTAGGGTAATGC
tetur11g03360 comp1042_seq0 ATCAGCATCATCGACTACTATTCCAATGGG
tetur11g03360 comp1042_seq0 ATCATCGACTACTATTCCAATGGGTGTCTT
tetur11g03670 comp2740_seq0 AACCACCGTCGCAATTAAGTCAGAGACCAC
tetur11g03670 comp2740_seq0 ATTAAGTCAGAGACCACCATTGAAACCGTT
tetur11g03670 comp2740_seq0 CAATTAAGTCAGAGACCACCATTGAAACCG
tetur11g03670 comp2740_seq0 CACCGTCGCAATTAAGTCAGAGACCACCAT
tetur11g03670 comp2740_seq0 CCACCGTCGCAATTAAGTCAGAGACCACCA
tetur11g03670 comp2740_seq0 CCGTCGCAATTAAGTCAGAGACCACCATTG
tetur11g03670 comp2740_seq0 CGTCGCAATTAAGTCAGAGACCACCATTGA
tetur11g03670 comp2740_seq0 CGTGAATCCCTTATATCAAAGTGAGATGTC
tetur11g03670 comp2740_seq0 CTGAAACCACCGTCGCAATTAAGTCAGAGA
tetur11g03670 comp2740_seq0 AAGTGAGATGTCTGAAACCACCGTCGCAAT
tetur11g03670 comp2740_seq0 GAAACCACCGTCGCAATTAAGTCAGAGACC
tetur11g03670 comp2740_seq0 GAGACCACCATTGAAACCGTTGAAAGTGTT
tetur11g03670 comp2740_seq0 GAGATGTCTGAAACCACCGTCGCAATTAAG
tetur11g03670 comp2740_seq0 GATGTCTGAAACCACCGTCGCAATTAAGTC
tetur11g03670 comp2740_seq0 AATTAAGTCAGAGACCACCATTGAAACCGT
tetur11g03670 comp2740_seq0 GTCGCAATTAAGTCAGAGACCACCATTGAA
tetur11g03670 comp2740_seq0 GTCGTGAATCCCTTATATCAAAGTGAGATG
tetur11g03670 comp2740_seq0 GTCTGAAACCACCGTCGCAATTAAGTCAGA
tetur11g03670 comp2740_seq0 GTGAGATGTCTGAAACCACCGTCGCAATTA
tetur11g03670 comp2740_seq0 TAAGTCAGAGACCACCATTGAAACCGTTGA
tetur11g03670 comp2740_seq0 TCGCAATTAAGTCAGAGACCACCATTGAAA
tetur11g03670 comp2740_seq0 ACCACCGTCGCAATTAAGTCAGAGACCACC
tetur11g03670 comp2740_seq0 TCTGAAACCACCGTCGCAATTAAGTCAGAG
tetur11g03670 comp2740_seq0 TGAAACCACCGTCGCAATTAAGTCAGAGAC
tetur11g03670 comp2740_seq0 TGAGATGTCTGAAACCACCGTCGCAATTAA
tetur11g03670 comp2740_seq0 TGTCTGAAACCACCGTCGCAATTAAGTCAG
tetur11g03670 comp2740_seq0 ACCGTCGCAATTAAGTCAGAGACCACCATT
tetur11g03670 comp2740_seq0 TTAAGTCAGAGACCACCATTGAAACCGTTG
tetur11g03670 comp2740_seq0 AGACCACCATTGAAACCGTTGAAAGTGTTG
tetur11g03670 comp2740_seq0 AGAGACCACCATTGAAACCGTTGAAAGTGT
tetur11g03670 comp2740_seq0 AGATGTCTGAAACCACCGTCGCAATTAAGT
tetur11g03670 comp2740_seq0 AGTGAGATGTCTGAAACCACCGTCGCAATT
tetur11g03830 comp3760_seq0 AACCTTGTCCGATGATAAACAACGTAAAGC
tetur11g03830 comp3760_seq0 CCTTGTCCGATGATAAACAACGTAAAGCGG
tetur11g03830 comp3760_seq0 CTTGTCCGATGATAAACAACGTAAAGCGGT
tetur11g03830 comp3760_seq0 TGTCCGATGATAAACAACGTAAAGCGGTCG
tetur11g03830 comp3760_seq0 ACCTTGTCCGATGATAAACAACGTAAAGCG
tetur11g03830 comp3760_seq0 TTGTCCGATGATAAACAACGTAAAGCGGTC
tetur11g05640 comp6050_seq0 CTCGTCTTTAACATTCAATGGGATTTCCTG
tetur11g06150 comp3930_seq0 CGCCTGTACTTATGTCTCCAGAGTGAGTCC
tetur11g06150 comp3930_seq0 CGCGCCTGTACTTATGTCTCCAGAGTGAGT
tetur11g06150 comp3930_seq0 CTCCAGAGTGAGTCCCGACTGTGTAATTTG
tetur11g06150 comp3930_seq0 GATTCGCGCCTGTACTTATGTCTCCAGAGT
tetur11g06150 comp3930_seq0 GCGCCTGTACTTATGTCTCCAGAGTGAGTC
tetur11g06150 comp3930_seq0 GTCTCCAGAGTGAGTCCCGACTGTGTAATT
tetur11g06150 comp3930_seq0 TCGCGCCTGTACTTATGTCTCCAGAGTGAG
tetur11g06150 comp3930_seq0 TGATTCGCGCCTGTACTTATGTCTCCAGAG
tetur12g00260 comp5392_seq0 CAATGACTCTTGTTACCCTCTACCAACCTC
tetur12g00260 comp5392_seq0 CACAGTAATTTGTACATAAACTGCCCGCGT
tetur12g00260 comp5392_seq0 CATCGTCTCTTCACCACAATCACATCTCAT
tetur12g00260 comp5392_seq0 CCATTGAATCAGCTTTAAACTCACCATCAG
tetur12g00260 comp5392_seq0 CGTCTCTTCACCACAATCACATCTCATTGT
tetur12g00260 comp5392_seq0 CTCACCATCAGTCCACTTTCATTGCGATCT
tetur12g00260 comp5392_seq0 CTCGCAAGAGTTAATCTCTAGGCACAGTAA
tetur12g00260 comp5392_seq0 CTCTTCACCACAATCACATCTCATTGTTGC
tetur12g00260 comp5392_seq0 CTTCACCACAATCACATCTCATTGTTGCAT
tetur12g00260 comp5392_seq0 CTTTGACAATGACTCTTGTTACCCTCTACC
tetur12g00260 comp5392_seq0 GACAATGACTCTTGTTACCCTCTACCAACC
tetur12g00260 comp5392_seq0 GCACAGTAATTTGTACATAAACTGCCCGCG
tetur12g00260 comp5392_seq0 GGAAATGGATCAGGTGAAAGCTTTAGTAGC
tetur12g00260 comp5392_seq0 GTCTACCCAGTGATTTGATAATCGAAGGAA
tetur12g00260 comp5392_seq0 GTCTCTTCACCACAATCACATCTCATTGTT
tetur12g00260 comp5392_seq0 ACAATGACTCTTGTTACCCTCTACCAACCT
tetur12g00260 comp5392_seq0 TACCTTCTCATCAGTATATCCCTGTGTCGA
tetur12g00260 comp5392_seq0 TATCCCTGTGTCGATGTCAACAATTCACCA
tetur12g00260 comp5392_seq0 TCATCGTCTCTTCACCACAATCACATCTCA
tetur12g00260 comp5392_seq0 TCCTTAAACGCAACTATCCATTGAATCAGC
tetur12g00260 comp5392_seq0 TCGTCTCTTCACCACAATCACATCTCATTG
tetur12g00260 comp5392_seq0 TCTCTTCACCACAATCACATCTCATTGTTG
tetur12g00260 comp5392_seq0 TCTTCACCACAATCACATCTCATTGTTGCA
tetur12g00260 comp5392_seq0 TGACAATGACTCTTGTTACCCTCTACCAAC
tetur12g00260 comp5392_seq0 TGGAAATGGATCAGGTGAAAGCTTTAGTAG
tetur12g00260 comp5392_seq0 TGTACTTTGACAATGACTCTTGTTACCCTC
tetur12g00260 comp5392_seq0 TTAAACTCACCATCAGTCCACTTTCATTGC
tetur12g00260 comp5392_seq0 TTACCTTCTCATCAGTATATCCCTGTGTCG
tetur12g00260 comp5392_seq0 TTCACCACAATCACATCTCATTGTTGCATG
tetur12g00260 comp5392_seq0 TTGACAATGACTCTTGTTACCCTCTACCAA
tetur12g00260 comp5392_seq0 TTTGACAATGACTCTTGTTACCCTCTACCA
tetur12g00260 comp5392_seq0 ACTCACCATCAGTCCACTTTCATTGCGATC
tetur12g00260 comp5392_seq0 ATCCCTGTGTCGATGTCAACAATTCACCAT
tetur12g00260 comp5392_seq0 ATCGTCTCTTCACCACAATCACATCTCATT
tetur12g01420 comp1938_seq0 AATCAACATGGATGACATTGGGATCACTCT
tetur12g01420 comp1938_seq0 TAATCAACATGGATGACATTGGGATCACTC
tetur12g03800 comp3994_seq0 CAAACATCTAGTGTTTCTGACAAGAGCCGA
tetur12g03800 comp3994_seq0 CAACAATAACCCAAGAGTGAAGAGTGATAC
tetur12g03800 comp3994_seq0 AACGTCAACAATAACCCAAGAGTGAAGAGT
tetur12g03800 comp3994_seq0 CATCTAGTGTTTCTGACAAGAGCCGAAAGA
tetur12g03800 comp3994_seq0 CCAAGAGTGAAGAGTGATACAATGAAAGAG
tetur12g03800 comp3994_seq0 CGTCAACAATAACCCAAGAGTGAAGAGTGA
tetur12g03800 comp3994_seq0 CTAGTGTTTCTGACAAGAGCCGAAAGACTT
tetur12g03800 comp3994_seq0 GACAAACATCTAGTGTTTCTGACAAGAGCC
tetur12g03800 comp3994_seq0 ACAAACATCTAGTGTTTCTGACAAGAGCCG
tetur12g03800 comp3994_seq0 GTCAACAATAACCCAAGAGTGAAGAGTGAT
tetur12g03800 comp3994_seq0 GTGTTTCTGACAAGAGCCGAAAGACTTATT
tetur12g03800 comp3994_seq0 GTTTCTGACAAGAGCCGAAAGACTTATTCT
tetur12g03800 comp3994_seq0 TAGTGTTTCTGACAAGAGCCGAAAGACTTA
tetur12g03800 comp3994_seq0 ACATCTAGTGTTTCTGACAAGAGCCGAAAG
tetur12g03800 comp3994_seq0 TCAGTTTCAGTGGCTATCGGTGCTTCATGA
tetur12g03800 comp3994_seq0 ACCCAAGAGTGAAGAGTGATACAATGAAAG
tetur12g03800 comp3994_seq0 TGTTTCTGACAAGAGCCGAAAGACTTATTC
tetur12g03800 comp3994_seq0 TTCAGTTTCAGTGGCTATCGGTGCTTCATG
tetur12g03800 comp3994_seq0 ACGTCAACAATAACCCAAGAGTGAAGAGTG
tetur12g03800 comp3994_seq0 AGACAAACATCTAGTGTTTCTGACAAGAGC
tetur12g03800 comp3994_seq0 AGTGTTTCTGACAAGAGCCGAAAGACTTAT
tetur12g03800 comp3994_seq0 ATCTAGTGTTTCTGACAAGAGCCGAAAGAC
tetur136g00010 comp1983_seq0 CTAATCGGTAACCTGATTACAACCTCAACA
tetur136g00010 comp1983_seq0 TTTCGATCTGTTGTGTACTGCTCCAATTTC
tetur13g02810 comp5055_seq0 ATTGTCCTGGGTCGTAACAAACCAATCAAG
tetur13g02810 comp5055_seq0 CCTGGGTCGTAACAAACCAATCAAGTCATA
tetur13g02810 comp5055_seq0 CGGAATTCTATACGGCAAACATGGCTTTCA
tetur13g02810 comp5055_seq0 CTGGGTCGTAACAAACCAATCAAGTCATAA
tetur13g02810 comp5055_seq0 GAATTCTATACGGCAAACATGGCTTTCACC
tetur13g02810 comp5055_seq0 GGAATTCTATACGGCAAACATGGCTTTCAC
tetur13g02810 comp5055_seq0 GTCCTGGGTCGTAACAAACCAATCAAGTCA
tetur13g02810 comp5055_seq0 TACATTGAAATGGTCCAAACCCTAACCGGG
tetur13g02810 comp5055_seq0 TGTTAATCTTCCTGGTAACCGGACTAGTCC
tetur13g02810 comp5055_seq0 TTGTTAATCTTCCTGGTAACCGGACTAGTC
tetur13g02810 comp5055_seq0 ACGGAATTCTATACGGCAAACATGGCTTTC
tetur13g03700 comp643_seq0 GTTAGTGGTTTCACTGAACGTATCAGTGAT
tetur13g03850 comp1293_seq0 CAACTAGCCCATCATCTTCTTTGTCTACAA
tetur13g03850 comp1293_seq0 CTAGCCCATCATCTTCTTTGTCTACAAAGG
tetur13g03850 comp1293_seq0 CTTTGTCTACAAAGGCAACTCATTCATCCC
tetur13g03850 comp1293_seq0 GCAACTAGCCCATCATCTTCTTTGTCTACA
tetur13g03850 comp1293_seq0 AATGCAACTAGCCCATCATCTTCTTTGTCT
tetur13g03850 comp1293_seq0 TAGCCCATCATCTTCTTTGTCTACAAAGGC
tetur13g03850 comp1293_seq0 TCCATACCTATACCCTCTAGCTGTCTGCTA
tetur13g03850 comp1293_seq0 TCTTTGTCTACAAAGGCAACTCATTCATCC
tetur13g03850 comp1293_seq0 TGCAACTAGCCCATCATCTTCTTTGTCTAC
tetur13g03850 comp1293_seq0 ACTAGCCCATCATCTTCTTTGTCTACAAAG
tetur13g04766 comp1669_seq0 AATATCTCTGCTTCGGGACCTCGGAATGTC
tetur13g04766 comp1669_seq0 ATATCTCTGCTTCGGGACCTCGGAATGTCC
tetur14g00280 comp2074_seq0 CTAGAGAAGATACCAGATCGGAAGAGCACA
tetur14g00280 comp2074_seq0 GACTAGAGAAGATACCAGATCGGAAGAGCA
tetur14g00280 comp2074_seq0 GAGACTAGAGAAGATACCAGATCGGAAGAG
tetur14g00280 comp2074_seq0 TAGAGAAGATACCAGATCGGAAGAGCACAC
tetur14g00280 comp2074_seq0 ACTAGAGAAGATACCAGATCGGAAGAGCAC
tetur14g00280 comp2074_seq0 AGACTAGAGAAGATACCAGATCGGAAGAGC
tetur14g01440 comp3179_seq0 CATAACTTGGAATGAGCACTCGGAACAGCT
tetur14g01440 comp3179_seq0 CCAAACGATCATTTACCGAATCGAATTCAC
tetur14g01440 comp3179_seq0 CCATCCAAACGATCATTTACCGAATCGAAT
tetur14g01630 comp742_seq0 CCTTGGTAGCTTTAGCATACTCATCAGCAA
tetur14g01630 comp742_seq0 CTTGGTAGCTTTAGCATACTCATCAGCAAG
tetur14g01630 comp742_seq0 GTTACGATGTCCAATAGGACTCATACCCAT
tetur14g01630 comp742_seq0 TGGTAGCTTTAGCATACTCATCAGCAAGAC
tetur14g01630 comp742_seq0 TGTTACGATGTCCAATAGGACTCATACCCA
tetur14g01630 comp742_seq0 TTGGTAGCTTTAGCATACTCATCAGCAAGA
tetur14g01630 comp742_seq0 TTGTTACGATGTCCAATAGGACTCATACCC
tetur14g01800 comp201_seq0 CAACGATCTGAACTCAGTTAAACACAACTG
tetur14g01800 comp201_seq0 AACGTCAACGATCTGAACTCAGTTAAACAC
tetur14g01800 comp201_seq0 CAGAAACGTCAACGATCTGAACTCAGTTAA
tetur14g01800 comp201_seq0 CAGACAGAAACGTCAACGATCTGAACTCAG
tetur14g01800 comp201_seq0 CAGTTAAACACAACTGAAACTCTCCCTCTT
tetur14g01800 comp201_seq0 AAGAGAAACAGACAGAAACGTCAACGATCT
tetur14g01800 comp201_seq0 CGTCAACGATCTGAACTCAGTTAAACACAA
tetur14g01800 comp201_seq0 AAAGAGAAACAGACAGAAACGTCAACGATC
tetur14g01800 comp201_seq0 GAAACAGACAGAAACGTCAACGATCTGAAC
tetur14g01800 comp201_seq0 GAAACGTCAACGATCTGAACTCAGTTAAAC
tetur14g01800 comp201_seq0 AAACAGACAGAAACGTCAACGATCTGAACT
tetur14g01800 comp201_seq0 GACAGAAACGTCAACGATCTGAACTCAGTT
tetur14g01800 comp201_seq0 GAGAAACAGACAGAAACGTCAACGATCTGA
tetur14g01800 comp201_seq0 GTCAACGATCTGAACTCAGTTAAACACAAC
tetur14g01800 comp201_seq0 AGACAGAAACGTCAACGATCTGAACTCAGT
tetur14g01800 comp201_seq0 AGAGAAACAGACAGAAACGTCAACGATCTG
tetur14g01800 comp201_seq0 AACAGACAGAAACGTCAACGATCTGAACTC
tetur14g01910 comp4384_seq0 CACAGATTACAAGTCTAACGGTGGTTGTAT
tetur14g01910 comp4384_seq0 CCACAGATTACAAGTCTAACGGTGGTTGTA
tetur14g01910 comp4384_seq0 GGGTAATCGTCCAGGTCCAAGTCCACAGAT
tetur14g01910 comp4384_seq0 GGTAATCGTCCAGGTCCAAGTCCACAGATT
tetur14g01910 comp4384_seq0 GTAATCGTCCAGGTCCAAGTCCACAGATTA
tetur14g01910 comp4384_seq0 GTCCACAGATTACAAGTCTAACGGTGGTTG
tetur14g01910 comp4384_seq0 TAATCGTCCAGGTCCAAGTCCACAGATTAC
tetur14g01910 comp4384_seq0 AGTCCACAGATTACAAGTCTAACGGTGGTT
tetur14g03140 comp329_seq0 GACGACTGTTGAATTAAACAACACCACTCT
tetur14g03140 comp329_seq0 AGACGACTGTTGAATTAAACAACACCACTC
tetur14g03300 comp2500_seq0 CCTCTGTTGACAAGCCAGATAATCGCAAAC
tetur14g03300 comp2500_seq0 CTCTGTTGACAAGCCAGATAATCGCAAACC
tetur14g03300 comp2500_seq0 GATAAATACTGTCCAACTGGCGCTTCTGAT
tetur14g03300 comp2500_seq0 GTCCAACTGGCGCTTCTGATTTGAAAGATG
tetur14g03300 comp2500_seq0 TACTGTCCAACTGGCGCTTCTGATTTGAAA
tetur14g03300 comp2500_seq0 TCTGTTGACAAGCCAGATAATCGCAAACCA
tetur14g03300 comp2500_seq0 TGATAAATACTGTCCAACTGGCGCTTCTGA
tetur14g03300 comp2500_seq0 AAATACTGTCCAACTGGCGCTTCTGATTTG
tetur14g03300 comp2500_seq0 ACTGTCCAACTGGCGCTTCTGATTTGAAAG
tetur15g00460 comp3079_seq0 CATCAGGTGTTGAGGCTGAGATGGATGAGG
tetur15g00460 comp3079_seq0 CCATCAGGTGTTGAGGCTGAGATGGATGAG
tetur15g00460 comp3079_seq0 GGGCTTGAAGTATTAGAGGTGTTATTACCA
tetur15g00460 comp3079_seq0 GGTGGTTGAGGCTGATTTGAGTATTGCGTA
tetur15g00460 comp3079_seq0 TGGGCTTGAAGTATTAGAGGTGTTATTACC
tetur15g00610 comp2580_seq0 CACCTGTAATCAACTTTAGTCATGGTCAGC
tetur15g00610 comp2580_seq0 GAATCAATTATCAGCATCAACCGGACCTTT
tetur15g00610 comp2580_seq0 GTCAGCATCATGTAACATTTCCTCGTGTTA
tetur15g00610 comp2580_seq0 TCACCTGTAATCAACTTTAGTCATGGTCAG
tetur15g02050 comp273_seq0 AAGCCAAGTGAAGCCAGAGGAACCGTTGGT
tetur15g02050 comp273_seq0 CGTTCCAGCAACTCTTAAGAGAAAGCCAAG
tetur15g02050 comp273_seq0 GAAAGCCAAGTGAAGCCAGAGGAACCGTTG
tetur15g02050 comp273_seq0 AAAGCCAAGTGAAGCCAGAGGAACCGTTGG
tetur15g02050 comp273_seq0 GTTCCAGCAACTCTTAAGAGAAAGCCAAGT
tetur15g02050 comp273_seq0 TCGTTCCAGCAACTCTTAAGAGAAAGCCAA
tetur15g02050 comp273_seq0 TTCCAGCAACTCTTAAGAGAAAGCCAAGTG
tetur15g02050 comp273_seq0 AGAAAGCCAAGTGAAGCCAGAGGAACCGTT
tetur15g03460 comp2911_seq0 ATGAATCTGGCCTGGAACGAATGCCAAGTT
tetur15g03460 comp2911_seq0 CCTGGAACGAATGCCAAGTTGTTTGAGATG
tetur15g03460 comp2911_seq0 CGATGAATCTGGCCTGGAACGAATGCCAAG
tetur15g03460 comp2911_seq0 CTGGAAAGCTATAAGATGGACCGATGAATC
tetur15g03460 comp2911_seq0 CTGGAACGAATGCCAAGTTGTTTGAGATGG
tetur15g03460 comp2911_seq0 CTGGACTGTCACCTGGAAAGCTATAAGATG
tetur15g03460 comp2911_seq0 CTGGCCTGGAACGAATGCCAAGTTGTTTGA
tetur15g03460 comp2911_seq0 CTGTCACCTGGAAAGCTATAAGATGGACCG
tetur15g03460 comp2911_seq0 GAAAGCTATAAGATGGACCGATGAATCTGG
tetur15g03460 comp2911_seq0 GAACGAATGCCAAGTTGTTTGAGATGGTTA
tetur15g03460 comp2911_seq0 GAATCTGGCCTGGAACGAATGCCAAGTTGT
tetur15g03460 comp2911_seq0 GACTGTCACCTGGAAAGCTATAAGATGGAC
tetur15g03460 comp2911_seq0 GAGCCAATTTGTCGTTATCAGAGGCCATTT
tetur15g03460 comp2911_seq0 GATGAATCTGGCCTGGAACGAATGCCAAGT
tetur15g03460 comp2911_seq0 AATCTGGCCTGGAACGAATGCCAAGTTGTT
tetur15g03460 comp2911_seq0 GCCTGGAACGAATGCCAAGTTGTTTGAGAT
tetur15g03460 comp2911_seq0 GGAAAGCTATAAGATGGACCGATGAATCTG
tetur15g03460 comp2911_seq0 GGAACGAATGCCAAGTTGTTTGAGATGGTT
tetur15g03460 comp2911_seq0 GGACTGTCACCTGGAAAGCTATAAGATGGA
tetur15g03460 comp2911_seq0 GGCCTGGAACGAATGCCAAGTTGTTTGAGA
tetur15g03460 comp2911_seq0 TCTGGCCTGGAACGAATGCCAAGTTGTTTG
tetur15g03460 comp2911_seq0 TGAATCTGGCCTGGAACGAATGCCAAGTTG
tetur15g03460 comp2911_seq0 TGGACTGTCACCTGGAAAGCTATAAGATGG
tetur15g03460 comp2911_seq0 TGGCCTGGAACGAATGCCAAGTTGTTTGAG
tetur15g03460 comp2911_seq0 TTTGAGCCAATTTGTCGTTATCAGAGGCCA
tetur15g03460 comp2911_seq0 ACTGTCACCTGGAAAGCTATAAGATGGACC
tetur15g03460 comp2911_seq0 ATCTGGCCTGGAACGAATGCCAAGTTGTTT
tetur15g03670 comp5440_seq0 CAAGTTTCATTCTCAGTTACGGTTTGCTTG
tetur15g03670 comp5440_seq0 CAGTTACGGTTTGCTTGGTTTATTGTTTGC
tetur15g03670 comp5440_seq0 CCTTTAGCAAGTTTCATTCTCAGTTACGGT
tetur15g03670 comp5440_seq0 CGGTTTGCTTGGTTTATTGTTTGCTACGTT
tetur15g03670 comp5440_seq0 AAGTTTCATTCTCAGTTACGGTTTGCTTGG
tetur15g03670 comp5440_seq0 GCAAGTTTCATTCTCAGTTACGGTTTGCTT
tetur15g03670 comp5440_seq0 GTCCTTTAGCAAGTTTCATTCTCAGTTACG
tetur15g03670 comp5440_seq0 GTGTTGTCCTTTAGCAAGTTTCATTCTCAG
tetur15g03670 comp5440_seq0 GTTTCATTCTCAGTTACGGTTTGCTTGGTT
tetur15g03670 comp5440_seq0 TACGGTTTGCTTGGTTTATTGTTTGCTACG
tetur15g03670 comp5440_seq0 TAGCAAGTTTCATTCTCAGTTACGGTTTGC
tetur15g03670 comp5440_seq0 TCCTTTAGCAAGTTTCATTCTCAGTTACGG
tetur15g03670 comp5440_seq0 ACGGTTTGCTTGGTTTATTGTTTGCTACGT
tetur15g03670 comp5440_seq0 AGCAAGTTTCATTCTCAGTTACGGTTTGCT
tetur15g03670 comp5440_seq0 AGTTTCATTCTCAGTTACGGTTTGCTTGGT
tetur15g03760 comp3590_seq0 CGATAAATAGTTCGACACTATCTGGTGGTG
tetur15g03760 comp3590_seq0 CGGCGATAAATAGTTCGACACTATCTGGTG
tetur15g03760 comp3590_seq0 CTCCGGCTGATCAAATCGCCAAATGAAATT
tetur15g03760 comp3590_seq0 GAACATATTTCTCTGTCGTGCTGGTTTGGA
tetur15g03760 comp3590_seq0 AATAGTTCGACACTATCTGGTGGTGGTCGT
tetur15g03760 comp3590_seq0 GATAAATAGTTCGACACTATCTGGTGGTGG
tetur15g03760 comp3590_seq0 GCGATAAATAGTTCGACACTATCTGGTGGT
tetur15g03760 comp3590_seq0 GGCGATAAATAGTTCGACACTATCTGGTGG
tetur15g03760 comp3590_seq0 TAAATAGTTCGACACTATCTGGTGGTGGTC
tetur15g03760 comp3590_seq0 TCCGGCTGATCAAATCGCCAAATGAAATTA
tetur15g03760 comp3590_seq0 AAATAGTTCGACACTATCTGGTGGTGGTCG
tetur15g03760 comp3590_seq0 ACTCCGGCTGATCAAATCGCCAAATGAAAT
tetur16g00870 comp797_seq0 TCTGGTTTACGACTGCGATTGGCTGTCGTG
tetur16g00870 comp797_seq0 ATTGGCTGTCGTGGTGGTTGGTGTATTCTT
tetur16g00870 comp797_seq0 CGATTGGCTGTCGTGGTGGTTGGTGTATTC
tetur16g00870 comp797_seq0 TTGGCTGTCGTGGTGGTTGGTGTATTCTTA
tetur16g00870 comp797_seq0 CAATGAGAGTAGTGAGCTAACATTAGCGAA
tetur16g00870 comp797_seq0 GATTGGCTGTCGTGGTGGTTGGTGTATTCT
tetur16g01540 comp2008_seq0 CGAGAACTGAGTGTTGTTGTGTCAATTTCA
tetur16g01540 comp2008_seq0 CTGAGTGTTGTTGTGTCAATTTCATCATCG
tetur16g01540 comp2008_seq0 GAGTGGCTACTTGTAACAGGATCCTTGTTA
tetur16g01540 comp2008_seq0 GGTTTGAGTGGCTACTTGTAACAGGATCCT
tetur16g01540 comp2008_seq0 GTTTGAGTGGCTACTTGTAACAGGATCCTT
tetur16g01540 comp2008_seq0 TACTGGATTCATCTAATCGAGAACTGAGTG
tetur16g01540 comp2008_seq0 TCGAGAACTGAGTGTTGTTGTGTCAATTTC
tetur16g01540 comp2008_seq0 TTTGAGTGGCTACTTGTAACAGGATCCTTG
tetur16g01540 comp2008_seq0 ACTGGATTCATCTAATCGAGAACTGAGTGT
tetur16g01540 comp2008_seq0 AGTGGCTACTTGTAACAGGATCCTTGTTAT
tetur16g02740 comp4237_seq0 AAACGACTTCTTTCGGTTGACCAGTGGGTT
tetur16g02740 comp4237_seq0 GGTAACATTTCTGTGATAATCTGGTGAGGT
tetur17g02100 comp1330_seq0 CAAAGAAACAACGGACAGCCGATACAACCA
tetur17g02100 comp1330_seq0 AAAGAAACAACGGACAGCCGATACAACCAT
tetur17g02100 comp1330_seq0 GTGTTGACCAACAACAAATGCAACTGGCGC
tetur17g02100 comp1330_seq0 GTTGACCAACAACAAATGCAACTGGCGCTA
tetur17g02100 comp1330_seq0 TCAAAGAAACAACGGACAGCCGATACAACC
tetur17g02100 comp1330_seq0 TTCAAAGAAACAACGGACAGCCGATACAAC
tetur17g02100 comp1330_seq0 TTGACCAACAACAAATGCAACTGGCGCTAC
tetur17g02330 comp746_seq0 AACTGGACACATCACATTATGGACTAGGCG
tetur17g02330 comp746_seq0 CGAAGAAGAAGAAGAAGAGTCCAATCATCG
tetur17g02330 comp746_seq0 CTGGACACATCACATTATGGACTAGGCGAA
tetur17g02330 comp746_seq0 GAAGAAGAAGAAGAAGAGTCCAATCATCGA
tetur17g02330 comp746_seq0 GCGAAGAAGAAGAAGAAGAGTCCAATCATC
tetur17g02330 comp746_seq0 GGCGAAGAAGAAGAAGAAGAGTCCAATCAT
tetur17g02330 comp746_seq0 GGTGAGTGGTGGTAAAGTGAATATGAGTGT
tetur17g02330 comp746_seq0 GTGAGTGGTGGTAAAGTGAATATGAGTGTG
tetur17g02330 comp746_seq0 GTTGATGAGCAAATGGTGAGTGGTGGTAAA
tetur17g02330 comp746_seq0 TAGGCGAAGAAGAAGAAGAAGAGTCCAATC
tetur17g02330 comp746_seq0 TGGACACATCACATTATGGACTAGGCGAAG
tetur17g02330 comp746_seq0 TGGTGAGTGGTGGTAAAGTGAATATGAGTG
tetur17g02330 comp746_seq0 TGTTGATGAGCAAATGGTGAGTGGTGGTAA
tetur17g02700 comp1434_seq0 CGCAATTATCCCTCTGACAGTTATGGTAGC
tetur17g03570 comp657_seq1 ATTGCGAAATTTAGCTCCAGAAGATGAGTC
tetur17g03570 comp657_seq1 CAATCGTTGCTCTCAAGTATCTACCTGAAA
tetur17g03570 comp657_seq1 CACTGACGGACTAAGGAGAACATCATAACA
tetur17g03570 comp657_seq1 CAGTCCGTCATCACAGTGTAACTAATACAG
tetur17g03570 comp657_seq1 CGAAATTTAGCTCCAGAAGATGAGTCAAGT
tetur17g03570 comp657_seq1 GAAATTTAGCTCCAGAAGATGAGTCAAGTC
tetur17g03570 comp657_seq1 AATACAGTAGTAACGAGCCTCTCAACCTTG
tetur17g03570 comp657_seq1 GCAATCGTTGCTCTCAAGTATCTACCTGAA
tetur17g03570 comp657_seq1 GCGAAATTTAGCTCCAGAAGATGAGTCAAG
tetur17g03570 comp657_seq1 GCTCCAGAAGATGAGTCAAGTCAATTTAGC
tetur17g03570 comp657_seq1 AATGTTGGCAATCGTTGCTCTCAAGTATCT
tetur17g03570 comp657_seq1 GGCAATCGTTGCTCTCAAGTATCTACCTGA
tetur17g03570 comp657_seq1 GTAATGTTGGCAATCGTTGCTCTCAAGTAT
tetur17g03570 comp657_seq1 GTGTAATGTTGGCAATCGTTGCTCTCAAGT
tetur17g03570 comp657_seq1 GTTCACTGACGGACTAAGGAGAACATCATA
tetur17g03570 comp657_seq1 GTTGGCAATCGTTGCTCTCAAGTATCTACC
tetur17g03570 comp657_seq1 TAATGTTGGCAATCGTTGCTCTCAAGTATC
tetur17g03570 comp657_seq1 TCACTGACGGACTAAGGAGAACATCATAAC
tetur17g03570 comp657_seq1 TGCGAAATTTAGCTCCAGAAGATGAGTCAA
tetur17g03570 comp657_seq1 TGGCAATCGTTGCTCTCAAGTATCTACCTG
tetur17g03570 comp657_seq1 TGTAATGTTGGCAATCGTTGCTCTCAAGTA
tetur17g03570 comp657_seq1 TGTGTAATGTTGGCAATCGTTGCTCTCAAG
tetur17g03570 comp657_seq1 TGTTGGCAATCGTTGCTCTCAAGTATCTAC
tetur17g03570 comp657_seq1 TTCACTGACGGACTAAGGAGAACATCATAA
tetur17g03570 comp657_seq1 TTGCGAAATTTAGCTCCAGAAGATGAGTCA
tetur17g03570 comp657_seq1 AGCTCCAGAAGATGAGTCAAGTCAATTTAG
tetur17g03570 comp657_seq1 ATACAGTAGTAACGAGCCTCTCAACCTTGC
tetur17g03570 comp657_seq1 ATCTCTATGGAGATGGTTCACTGACGGACT
tetur18g01060 comp397_seq0 CACTTTGATGACTTCGACAATACAATGGAG
tetur18g01060 comp397_seq0 CGACAATACAATGGAGAATAGACTTGCTCT
tetur18g01060 comp397_seq0 CTTCGACAATACAATGGAGAATAGACTTGC
tetur18g01060 comp397_seq0 TCGACAATACAATGGAGAATAGACTTGCTC
tetur18g01700 comp4151_seq0 CCGCTGACCAAATTGTCCCATGATCTACTG
tetur18g01700 comp4151_seq0 CGAACTGATTCCTGAAATTCCGCTGACCAA
tetur18g01700 comp4151_seq0 CGCTGACCAAATTGTCCCATGATCTACTGG
tetur18g01700 comp4151_seq0 CGTGCTTTCTAATAGTAACAATCAAGCGCG
tetur18g01700 comp4151_seq0 CTGACCAAATTGTCCCATGATCTACTGGAA
tetur18g01700 comp4151_seq0 GAAACGTGCGCTTTCAGTTGACTGACGATG
tetur18g01700 comp4151_seq0 AATCGAACTGATTCCTGAAATTCCGCTGAC
tetur18g01700 comp4151_seq0 GATAGAAACGTGCGCTTTCAGTTGACTGAC
tetur18g01700 comp4151_seq0 GCTGACCAAATTGTCCCATGATCTACTGGA
tetur18g01700 comp4151_seq0 GGTGGAATAATACCATGATTGGCAGCAAGA
tetur18g01700 comp4151_seq0 GTAAGCATCACCAAGAGCATGTAAGCCAGT
tetur18g01700 comp4151_seq0 GTGCTTTCTAATAGTAACAATCAAGCGCGG
tetur18g01700 comp4151_seq0 GTGGAATAATACCATGATTGGCAGCAAGAC
tetur18g01700 comp4151_seq0 TAGAAACGTGCGCTTTCAGTTGACTGACGA
tetur18g01700 comp4151_seq0 TCGAACTGATTCCTGAAATTCCGCTGACCA
tetur18g01700 comp4151_seq0 TCGTGCTTTCTAATAGTAACAATCAAGCGC
tetur18g01700 comp4151_seq0 TGGTGGAATAATACCATGATTGGCAGCAAG
tetur18g01700 comp4151_seq0 TGTAAGCATCACCAAGAGCATGTAAGCCAG
tetur18g01700 comp4151_seq0 TTGGTGGAATAATACCATGATTGGCAGCAA
tetur18g01700 comp4151_seq0 AGAAACGTGCGCTTTCAGTTGACTGACGAT
tetur18g01700 comp4151_seq0 ATAGAAACGTGCGCTTTCAGTTGACTGACG
tetur18g01700 comp4151_seq0 ATCGAACTGATTCCTGAAATTCCGCTGACC
tetur18g02930 comp1138_seq0 CAACAGCTGCAACCTCAATCTGATGACCAG
tetur18g02930 comp1138_seq0 CAGCTGCAACCTCAATCTGATGACCAGCCT
tetur18g02930 comp1138_seq0 ACAGCTGCAACCTCAATCTGATGACCAGCC
tetur18g02930 comp1138_seq0 AACAGCTGCAACCTCAATCTGATGACCAGC
tetur19g00330 comp457_seq1 ATGGATTGGCTGATTTGTTGGCGGCTGATG
tetur19g00330 comp457_seq1 CAGATGGATTGGCTGATTTGTTGGCGGCTG
tetur19g00330 comp457_seq1 CCAGATGGATTGGCTGATTTGTTGGCGGCT
tetur19g00330 comp457_seq1 CCGTGTGAACAGGTTTACCACCAGATGGAT
tetur19g00330 comp457_seq1 CTGATTTGTTGGCGGCTGATGATGAACTGG
tetur19g00330 comp457_seq1 GACTTAATTCCAATCTCCTTCTCCATGAGT
tetur19g00330 comp457_seq1 GATGGATTGGCTGATTTGTTGGCGGCTGAT
tetur19g00330 comp457_seq1 GATTGGCTGATTTGTTGGCGGCTGATGATG
tetur19g00330 comp457_seq1 GCCGTGTGAACAGGTTTACCACCAGATGGA
tetur19g00330 comp457_seq1 GCTGATTTGTTGGCGGCTGATGATGAACTG
tetur19g00330 comp457_seq1 GGATTGGCTGATTTGTTGGCGGCTGATGAT
tetur19g00330 comp457_seq1 GGCTGATTTGTTGGCGGCTGATGATGAACT
tetur19g00330 comp457_seq1 TCCATCAAATGCCGCAAGCCGTTCGTAAAG
tetur19g00330 comp457_seq1 ACCAGATGGATTGGCTGATTTGTTGGCGGC
tetur19g00330 comp457_seq1 TGATTTGTTGGCGGCTGATGATGAACTGGC
tetur19g00330 comp457_seq1 TGGCTGATTTGTTGGCGGCTGATGATGAAC
tetur19g00330 comp457_seq1 TTGGCTGATTTGTTGGCGGCTGATGATGAA
tetur19g01290 comp383_seq0 ATGGCAAGTTGTATCATCTAGAGCCTGAGC
tetur19g01290 comp383_seq0 CGGTTTAGGGATAAGTTGTTTGGGATTAGT
tetur19g01290 comp383_seq0 GACGGTTTAGGGATAAGTTGTTTGGGATTA
tetur19g01290 comp383_seq0 GGATTAGTTAACTCAAAGGGCTAATCTCGT
tetur19g01290 comp383_seq0 GGGATTAGTTAACTCAAAGGGCTAATCTCG
tetur19g01290 comp383_seq0 GTATGGCAAGTTGTATCATCTAGAGCCTGA
tetur19g01290 comp383_seq0 TATGGCAAGTTGTATCATCTAGAGCCTGAG
tetur19g01290 comp383_seq0 TGGGATTAGTTAACTCAAAGGGCTAATCTC
tetur19g01290 comp383_seq0 ACGGTTTAGGGATAAGTTGTTTGGGATTAG
tetur19g01290 comp383_seq0 AGACGGTTTAGGGATAAGTTGTTTGGGATT
tetur19g01290 comp383_seq0 AGTATGGCAAGTTGTATCATCTAGAGCCTG
tetur21g01080 comp2670_seq0 AACCGCGAAAGTTCATCTGTATTCATAAGC
tetur21g01080 comp2670_seq0 CAACTAACCATCCTATGTAACCGCGAAAGT
tetur21g01080 comp2670_seq0 CTCAACTAACCATCCTATGTAACCGCGAAA
tetur21g01080 comp2670_seq0 CTGCTTCAACTTAACTTACGTTGCCACTTT
tetur21g01080 comp2670_seq0 CTTGGCTGCCTTGATTCTGTAAGACAATTC
tetur21g01080 comp2670_seq0 GCTTCAACTTAACTTACGTTGCCACTTTAC
tetur21g01080 comp2670_seq0 TCAACTAACCATCCTATGTAACCGCGAAAG
tetur21g01080 comp2670_seq0 ACCGCGAAAGTTCATCTGTATTCATAAGCT
tetur21g01080 comp2670_seq0 TTGGCTGCCTTGATTCTGTAAGACAATTCA
tetur21g02580 comp1900_seq2 ATGACCCTCGACGTTATCAATGAGCACGAC
tetur21g02580 comp1900_seq2 CAATGACCCTCGACGTTATCAATGAGCACG
tetur21g02580 comp1900_seq2 CCTCGACGTTATCAATGAGCACGACGACGA
tetur21g02580 comp1900_seq2 GACCCTCGACGTTATCAATGAGCACGACGA
tetur21g02580 comp1900_seq2 AATCAATGACCCTCGACGTTATCAATGAGC
tetur21g02580 comp1900_seq2 AATGAGCACGACGACGACGACGACGATGAT
tetur21g02580 comp1900_seq2 GTATAGAGGATGGATGAAGATGATGGGTGG
tetur21g02580 comp1900_seq2 TCAATGACCCTCGACGTTATCAATGAGCAC
tetur21g02580 comp1900_seq2 TGACCCTCGACGTTATCAATGAGCACGACG
tetur21g02580 comp1900_seq2 ACCCTCGACGTTATCAATGAGCACGACGAC
tetur21g02580 comp1900_seq2 TGTATAGAGGATGGATGAAGATGATGGGTG
tetur21g02580 comp1900_seq2 ATAGAGGATGGATGAAGATGATGGGTGGTG
tetur21g02580 comp1900_seq2 ATCAATGAGCACGACGACGACGACGACGAT
tetur21g02800 comp2495_seq1 CTGCTATTTGAACATCCCTTGTTAATTGCC
tetur21g03326 comp2364_seq0 CAAGATAAAGGCAGACCTGAAGATGCATCA
tetur21g03326 comp2364_seq0 AAGATAAAGGCAGACCTGAAGATGCATCAC
tetur21g03326 comp2364_seq0 AAGGCAGACCTGAAGATGCATCACAATAAC
tetur21g03326 comp2364_seq0 GACCTGAAGATGCATCACAATAACATTGGT
tetur21g03326 comp2364_seq0 GATAAAGGCAGACCTGAAGATGCATCACAA
tetur21g03326 comp2364_seq0 AATCTGCGCAAATAATTAACAGCTTGCTGC
tetur21g03326 comp2364_seq0 GCAAGATAAAGGCAGACCTGAAGATGCATC
tetur21g03326 comp2364_seq0 AATGCAAGATAAAGGCAGACCTGAAGATGC
tetur21g03326 comp2364_seq0 GGCAGACCTGAAGATGCATCACAATAACAT
tetur21g03326 comp2364_seq0 GTTAATCAATGCAAGATAAAGGCAGACCTG
tetur21g03326 comp2364_seq0 AGACCTGAAGATGCATCACAATAACATTGG
tetur23g02070 comp5740_seq0 ATGTATTGGTGACAATCCAGAGTGTTGATG
tetur23g02070 comp5740_seq0 ATTGGTGACAATCCAGAGTGTTGATGGCAT
tetur23g02070 comp5740_seq0 CAACTTGATGTATTGGTGACAATCCAGAGT
tetur23g02070 comp5740_seq0 CAAGGCCAATTTCCAGCGAGAAGGTAACTC
tetur23g02070 comp5740_seq0 CAATGGCAGAAAGGCCAGAACCGCAAAGAT
tetur23g02070 comp5740_seq0 CAATTTCCAGCGAGAAGGTAACTCAGAGTT
tetur23g02070 comp5740_seq0 CACAATGGCAGAAAGGCCAGAACCGCAAAG
tetur23g02070 comp5740_seq0 CAGAAAGGCCAGAACCGCAAAGATAACAGG
tetur23g02070 comp5740_seq0 CAGCGAGAAGGTAACTCAGAGTTATAGCTG
tetur23g02070 comp5740_seq0 AACTCAGAGTTATAGCTGATGGACCATTTC
tetur23g02070 comp5740_seq0 CAGTCAACGATTTAACCACAAAGGGATAAG
tetur23g02070 comp5740_seq0 CATAACAAGGCCAATTTCCAGCGAGAAGGT
tetur23g02070 comp5740_seq0 CATTAGAGGTGATACAGAACAGGAACAAGA
tetur23g02070 comp5740_seq0 AACTTGATGTATTGGTGACAATCCAGAGTG
tetur23g02070 comp5740_seq0 CCAATTTCCAGCGAGAAGGTAACTCAGAGT
tetur23g02070 comp5740_seq0 CCAGCGAGAAGGTAACTCAGAGTTATAGCT
tetur23g02070 comp5740_seq0 CTCAGAGTTATAGCTGATGGACCATTTCCA
tetur23g02070 comp5740_seq0 CTTGATGTATTGGTGACAATCCAGAGTGTT
tetur23g02070 comp5740_seq0 GAAAGGCCAGAACCGCAAAGATAACAGGGT
tetur23g02070 comp5740_seq0 GATCATAACAAGGCCAATTTCCAGCGAGAA
tetur23g02070 comp5740_seq0 GATGTATTGGTGACAATCCAGAGTGTTGAT
tetur23g02070 comp5740_seq0 GCAGAAAGGCCAGAACCGCAAAGATAACAG
tetur23g02070 comp5740_seq0 GCCAATTTCCAGCGAGAAGGTAACTCAGAG
tetur23g02070 comp5740_seq0 GCGAGAAGGTAACTCAGAGTTATAGCTGAT
tetur23g02070 comp5740_seq0 GGCAGAAAGGCCAGAACCGCAAAGATAACA
tetur23g02070 comp5740_seq0 GGCCAATTTCCAGCGAGAAGGTAACTCAGA
tetur23g02070 comp5740_seq0 GGCCAGAACCGCAAAGATAACAGGGTAAAG
tetur23g02070 comp5740_seq0 GGTGACAATCCAGAGTGTTGATGGCATGAG
tetur23g02070 comp5740_seq0 GTATTGGTGACAATCCAGAGTGTTGATGGC
tetur23g02070 comp5740_seq0 ACAAGGCCAATTTCCAGCGAGAAGGTAACT
tetur23g02070 comp5740_seq0 GTGACAATCCAGAGTGTTGATGGCATGAGA
tetur23g02070 comp5740_seq0 TAGAGGTGATACAGAACAGGAACAAGAGAA
tetur23g02070 comp5740_seq0 TATTGGTGACAATCCAGAGTGTTGATGGCA
tetur23g02070 comp5740_seq0 TCACAATGGCAGAAAGGCCAGAACCGCAAA
tetur23g02070 comp5740_seq0 TCATAACAAGGCCAATTTCCAGCGAGAAGG
tetur23g02070 comp5740_seq0 TCCAGCGAGAAGGTAACTCAGAGTTATAGC
tetur23g02070 comp5740_seq0 TGACAATCCAGAGTGTTGATGGCATGAGAG
tetur23g02070 comp5740_seq0 TGATGTATTGGTGACAATCCAGAGTGTTGA
tetur23g02070 comp5740_seq0 TGGCAGAAAGGCCAGAACCGCAAAGATAAC
tetur23g02070 comp5740_seq0 TGGTGACAATCCAGAGTGTTGATGGCATGA
tetur23g02070 comp5740_seq0 TGTATTGGTGACAATCCAGAGTGTTGATGG
tetur23g02070 comp5740_seq0 TTAGAGGTGATACAGAACAGGAACAAGAGA
tetur23g02070 comp5740_seq0 TTCACAATGGCAGAAAGGCCAGAACCGCAA
tetur23g02070 comp5740_seq0 TTCCAGCGAGAAGGTAACTCAGAGTTATAG
tetur23g02070 comp5740_seq0 TTGATGTATTGGTGACAATCCAGAGTGTTG
tetur23g02070 comp5740_seq0 TTGGTGACAATCCAGAGTGTTGATGGCATG
tetur23g02070 comp5740_seq0 TTTCACAATGGCAGAAAGGCCAGAACCGCA
tetur23g02070 comp5740_seq0 ACTCAGAGTTATAGCTGATGGACCATTTCC
tetur23g02070 comp5740_seq0 ACTTGATGTATTGGTGACAATCCAGAGTGT
tetur23g02070 comp5740_seq0 AGAAAGGCCAGAACCGCAAAGATAACAGGG
tetur23g02070 comp5740_seq0 AGAGGTGATACAGAACAGGAACAAGAGAAT
tetur23g02070 comp5740_seq0 AACAAGGCCAATTTCCAGCGAGAAGGTAAC
tetur23g02070 comp5740_seq0 AGGCCAATTTCCAGCGAGAAGGTAACTCAG
tetur23g02070 comp5740_seq0 ATCATAACAAGGCCAATTTCCAGCGAGAAG
tetur24g01110 comp5685_seq0 ATTGTTACAGCTCCAAGCCCAATGGAAGTT
tetur24g01110 comp5685_seq0 CAAAGTACAACCAAGCCGCTTGAGATTGTT
tetur24g01110 comp5685_seq0 CAACCAAGCCGCTTGAGATTGTTACAGCTC
tetur24g01110 comp5685_seq0 CAACTCAAGCTGGGATCCTAGAGCCCGATA
tetur24g01110 comp5685_seq0 CAAGCCGCTTGAGATTGTTACAGCTCCAAG
tetur24g01110 comp5685_seq0 CCAAGCCGCTTGAGATTGTTACAGCTCCAA
tetur24g01110 comp5685_seq0 CGAACGGCTAAAGCTCCCATTGGAACAATT
tetur24g01110 comp5685_seq0 AAGTACAACCAAGCCGCTTGAGATTGTTAC
tetur24g01110 comp5685_seq0 GAACGGCTAAAGCTCCCATTGGAACAATTG
tetur24g01110 comp5685_seq0 GACAAATGGTCGATGAAGTCACCGAAACCA
tetur24g01110 comp5685_seq0 GAGATTGTTACAGCTCCAAGCCCAATGGAA
tetur24g01110 comp5685_seq0 GATAACAACTCAAGCTGGGATCCTAGAGCC
tetur24g01110 comp5685_seq0 GATTGTTACAGCTCCAAGCCCAATGGAAGT
tetur24g01110 comp5685_seq0 ACAACCAAGCCGCTTGAGATTGTTACAGCT
tetur24g01110 comp5685_seq0 GTACAACCAAGCCGCTTGAGATTGTTACAG
tetur24g01110 comp5685_seq0 ACAACTCAAGCTGGGATCCTAGAGCCCGAT
tetur24g01110 comp5685_seq0 TACAACCAAGCCGCTTGAGATTGTTACAGC
tetur24g01110 comp5685_seq0 TAGAGCCCGATAAGACGCGGTCATACTTTC
tetur24g01110 comp5685_seq0 TGAGATTGTTACAGCTCCAAGCCCAATGGA
tetur24g01110 comp5685_seq0 TGTTACAGCTCCAAGCCCAATGGAAGTTAC
tetur24g01110 comp5685_seq0 TTGAGATTGTTACAGCTCCAAGCCCAATGG
tetur24g01110 comp5685_seq0 ACGAACGGCTAAAGCTCCCATTGGAACAAT
tetur24g01110 comp5685_seq0 TTGTTACAGCTCCAAGCCCAATGGAAGTTA
tetur24g01110 comp5685_seq0 AGACAAATGGTCGATGAAGTCACCGAAACC
tetur24g01110 comp5685_seq0 AGAGCCCGATAAGACGCGGTCATACTTTCT
tetur24g01110 comp5685_seq0 AGATTGTTACAGCTCCAAGCCCAATGGAAG
tetur24g01110 comp5685_seq0 AACCAAGCCGCTTGAGATTGTTACAGCTCC
tetur24g01810 comp1940_seq0 CAAATCAATCGCTTTCTTGCCATCCAAAGG
tetur24g01810 comp1940_seq0 CAATCGCTTTCTTGCCATCCAAAGGTAAAT
tetur24g01810 comp1940_seq0 AACGATGCACTTTGGTTAGTAAACTGCTAG
tetur24g01810 comp1940_seq0 CGATGCACTTTGGTTAGTAAACTGCTAGGA
tetur24g01810 comp1940_seq0 CGCGAGTCAATTGATTGAAGCATGTAATGA
tetur24g01810 comp1940_seq0 CGCTTTCTTGCCATCCAAAGGTAAATCTTG
tetur24g01810 comp1940_seq0 CGTAAGTGGTGGATGGATTATGGTGACAAT
tetur24g01810 comp1940_seq0 GAACAAATCAATCGCTTTCTTGCCATCCAA
tetur24g01810 comp1940_seq0 GAACGATGCACTTTGGTTAGTAAACTGCTA
tetur24g01810 comp1940_seq0 GAAGCATGTAATGATGATGAGGTAAATGGG
tetur24g01810 comp1940_seq0 GAATCGTAAGTGGTGGATGGATTATGGTGA
tetur24g01810 comp1940_seq0 GACGATGTTGAAATGGATGAGGATGGAAAC
tetur24g01810 comp1940_seq0 GAGGTTATTCAAGCTCTTAGTGGTGCAAAT
tetur24g01810 comp1940_seq0 GAGTTGAACAAATCAATCGCTTTCTTGCCA
tetur24g01810 comp1940_seq0 AATCGCTTTCTTGCCATCCAAAGGTAAATC
tetur24g01810 comp1940_seq0 AATCGTAAGTGGTGGATGGATTATGGTGAC
tetur24g01810 comp1940_seq0 GATGCACTTTGGTTAGTAAACTGCTAGGAG
tetur24g01810 comp1940_seq0 GCACTTTGGTTAGTAAACTGCTAGGAGAAA
tetur24g01810 comp1940_seq0 GCATGTAATGATGATGAGGTAAATGGGTTG
tetur24g01810 comp1940_seq0 GCTTTGGGTGTTCGTGAGATGATTTGAAGA
tetur24g01810 comp1940_seq0 GGCTTTGGGTGTTCGTGAGATGATTTGAAG
tetur24g01810 comp1940_seq0 ACAAATCAATCGCTTTCTTGCCATCCAAAG
tetur24g01810 comp1940_seq0 ACAATGGAACAAACTCAACAGACACAACAC
tetur24g01810 comp1940_seq0 TCAATCGCTTTCTTGCCATCCAAAGGTAAA
tetur24g01810 comp1940_seq0 TCGCGAGTCAATTGATTGAAGCATGTAATG
tetur24g01810 comp1940_seq0 TCGTAAGTGGTGGATGGATTATGGTGACAA
tetur24g01810 comp1940_seq0 TGAACAAATCAATCGCTTTCTTGCCATCCA
tetur24g01810 comp1940_seq0 TGAATCGTAAGTGGTGGATGGATTATGGTG
tetur24g01810 comp1940_seq0 TGCACTTTGGTTAGTAAACTGCTAGGAGAA
tetur24g01810 comp1940_seq0 TTCGGTCAGCTCCGTAGGCCAAGACAGTAA
tetur24g01810 comp1940_seq0 AAATCAATCGCTTTCTTGCCATCCAAAGGT
tetur24g01810 comp1940_seq0 TTTCGGTCAGCTCCGTAGGCCAAGACAGTA
tetur24g01810 comp1940_seq0 TTTGAATCGTAAGTGGTGGATGGATTATGG
tetur24g01810 comp1940_seq0 ACGATGCACTTTGGTTAGTAAACTGCTAGG
tetur24g01810 comp1940_seq0 ACGATGTTGAAATGGATGAGGATGGAAACC
tetur24g01810 comp1940_seq0 AGAGTTGAACAAATCAATCGCTTTCTTGCC
tetur24g01810 comp1940_seq0 ATCGCTTTCTTGCCATCCAAAGGTAAATCT
tetur24g02180 comp3547_seq0 CATTCTGTCAATGACCAAACTTTCTGGTCT
tetur24g02180 comp3547_seq0 AAGCTATCAGCGACCAAAGGTGTAGGCCTC
tetur24g02180 comp3547_seq0 CTATCAGCGACCAAAGGTGTAGGCCTCCTT
tetur24g02180 comp3547_seq0 TAGGCCTCCTTCGATTCTCCCATAATTTAC
tetur24g02180 comp3547_seq0 TATCAGCGACCAAAGGTGTAGGCCTCCTTC
tetur24g02180 comp3547_seq0 ACATTCTGTCAATGACCAAACTTTCTGGTC
tetur24g02180 comp3547_seq0 AGGCCTCCTTCGATTCTCCCATAATTTACT
tetur24g02973 comp4056_seq0 CAATGTCCATCCTTCTGTCCCATTGCATTT
tetur24g02973 comp4056_seq0 CATCCTTCTGTCCCATTGCATTTAATCGCT
tetur24g02973 comp4056_seq0 CCAATGTCCATCCTTCTGTCCCATTGCATT
tetur24g02973 comp4056_seq0 CCATCCTTCTGTCCCATTGCATTTAATCGC
tetur24g02973 comp4056_seq0 CCCAATGTCCATCCTTCTGTCCCATTGCAT
tetur24g02973 comp4056_seq0 CCTTCTGTCCCATTGCATTTAATCGCTTAC
tetur24g02973 comp4056_seq0 CTTCTGTCCCATTGCATTTAATCGCTTACC
tetur24g02973 comp4056_seq0 GGTACCCAATGTCCATCCTTCTGTCCCATT
tetur24g02973 comp4056_seq0 GTACCCAATGTCCATCCTTCTGTCCCATTG
tetur24g02973 comp4056_seq0 GTATGGTACCCAATGTCCATCCTTCTGTCC
tetur24g02973 comp4056_seq0 GTCCATCCTTCTGTCCCATTGCATTTAATC
tetur24g02973 comp4056_seq0 TACCCAATGTCCATCCTTCTGTCCCATTGC
tetur24g02973 comp4056_seq0 TCCATCCTTCTGTCCCATTGCATTTAATCG
tetur24g02973 comp4056_seq0 TCCTTCTGTCCCATTGCATTTAATCGCTTA
tetur24g02973 comp4056_seq0 TGTATGGTACCCAATGTCCATCCTTCTGTC
tetur24g02973 comp4056_seq0 TTCTGTCCCATTGCATTTAATCGCTTACCA
tetur24g02973 comp4056_seq0 ATCCTTCTGTCCCATTGCATTTAATCGCTT
tetur25g00020 comp1155_seq0 ATTATTGTGGTGCCCACCAGCAGTCTGATG
tetur25g00020 comp1155_seq0 ATTGTGGTGCCCACCAGCAGTCTGATGATG
tetur25g00020 comp1155_seq0 CAAAGGAATCACCTAGAATAATATGGCCGC
tetur25g00020 comp1155_seq0 CACCAGCAGTCTGATGATGAACAGTTCCAG
tetur25g00020 comp1155_seq0 CAGCAGTCTGATGATGAACAGTTCCAGCTT
tetur25g00020 comp1155_seq0 CAGTCTGATGATGAACAGTTCCAGCTTGAG
tetur25g00020 comp1155_seq0 CCACCAGCAGTCTGATGATGAACAGTTCCA
tetur25g00020 comp1155_seq0 CCAGCAGTCTGATGATGAACAGTTCCAGCT
tetur25g00020 comp1155_seq0 GATTATTGTGGTGCCCACCAGCAGTCTGAT
tetur25g00020 comp1155_seq0 GCAGTCTGATGATGAACAGTTCCAGCTTGA
tetur25g00020 comp1155_seq0 GGATTATTGTGGTGCCCACCAGCAGTCTGA
tetur25g00020 comp1155_seq0 GGCCGCCAGTCATATTAGCACAATGTTTCA
tetur25g00020 comp1155_seq0 ACCAGCAGTCTGATGATGAACAGTTCCAGC
tetur25g00020 comp1155_seq0 TGGCCGCCAGTCATATTAGCACAATGTTTC
tetur25g00020 comp1155_seq0 TTATTGTGGTGCCCACCAGCAGTCTGATGA
tetur25g00020 comp1155_seq0 TTGTGGTGCCCACCAGCAGTCTGATGATGA
tetur25g00020 comp1155_seq0 AGCAGTCTGATGATGAACAGTTCCAGCTTG
tetur25g00020 comp1155_seq0 AGGAATCACCTAGAATAATATGGCCGCCAG
tetur25g00020 comp1155_seq0 AGTCTGATGATGAACAGTTCCAGCTTGAGG
tetur25g01150 comp1612_seq0 CCGGCTTCTTCTTCTTTAGTAGTTAACACC
tetur25g01150 comp1612_seq0 GGGTGATGGTAATCAAAGAATTGAGGCGAA
tetur25g01150 comp1612_seq0 GGTGATGGTAATCAAAGAATTGAGGCGAAT
tetur25g01150 comp1612_seq0 TGGGTGATGGTAATCAAAGAATTGAGGCGA
tetur25g01150 comp1612_seq0 TTGGGTGATGGTAATCAAAGAATTGAGGCG
tetur25g01630 comp816_seq0 CAATCTTGTGCTATTATGGTCTCAGGTCAA
tetur25g01630 comp816_seq0 CCGAGGGACAAATCCACTAGGATTGTCATC
tetur25g01630 comp816_seq0 CGAGGGACAAATCCACTAGGATTGTCATCT
tetur25g01630 comp816_seq0 CTATGGTCTTGTCCGAGGGACAAATCCACT
tetur25g01630 comp816_seq0 GAGGGACAAATCCACTAGGATTGTCATCTA
tetur25g01630 comp816_seq0 GCTATGGTCTTGTCCGAGGGACAAATCCAC
tetur25g01630 comp816_seq0 GGACAAATCCACTAGGATTGTCATCTACAA
tetur25g01630 comp816_seq0 GGCTATGGTCTTGTCCGAGGGACAAATCCA
tetur25g01630 comp816_seq0 GGGACAAATCCACTAGGATTGTCATCTACA
tetur25g01630 comp816_seq0 GTAATTGCATGGATTATACGGAGTAGGAAC
tetur25g01630 comp816_seq0 GTCCGAGGGACAAATCCACTAGGATTGTCA
tetur25g01630 comp816_seq0 TACAATCTTGTGCTATTATGGTCTCAGGTC
tetur25g01630 comp816_seq0 TCTACAATCTTGTGCTATTATGGTCTCAGG
tetur25g01630 comp816_seq0 AGGGACAAATCCACTAGGATTGTCATCTAC
tetur26g00320 comp2689_seq0 TGAAGCGCTGTATTGCTTTATAACTTGCAC
tetur26g01130 comp2541_seq0 ATGGTTTATCACCAGCAGAAGCCAAAGGGT
tetur26g01130 comp2541_seq0 CCAGCAGAAGCCAAAGGGTTAACGGGAGTA
tetur26g01130 comp2541_seq0 GGAGTGATTTCACTGGCACATGAATTACTT
tetur26g01130 comp2541_seq0 GGGAGTGATTTCACTGGCACATGAATTACT
tetur26g01130 comp2541_seq0 GGTTTATCACCAGCAGAAGCCAAAGGGTTA
tetur26g01130 comp2541_seq0 GTTTATCACCAGCAGAAGCCAAAGGGTTAA
tetur26g01130 comp2541_seq0 TAAAGTGAACTGGATCAAGGGTAACCAGCA
tetur26g01130 comp2541_seq0 TAATGGTTTATCACCAGCAGAAGCCAAAGG
tetur26g01130 comp2541_seq0 TCACCAGCAGAAGCCAAAGGGTTAACGGGA
tetur26g01130 comp2541_seq0 AAAGTGAACTGGATCAAGGGTAACCAGCAT
tetur26g01130 comp2541_seq0 ACCAGCAGAAGCCAAAGGGTTAACGGGAGT
tetur26g01130 comp2541_seq0 TGACCCTCACTTACTAGACAAAGTACACCA
tetur26g01130 comp2541_seq0 TTATCACCAGCAGAAGCCAAAGGGTTAACG
tetur26g01130 comp2541_seq0 TTTATCACCAGCAGAAGCCAAAGGGTTAAC
tetur26g01130 comp2541_seq0 ATCACCAGCAGAAGCCAAAGGGTTAACGGG
tetur26g01140 comp1710_seq0 AACTGAAACAGCAAACATTCAGCTTCTCAC
tetur26g01140 comp1710_seq0 ACTGAAACAGCAAACATTCAGCTTCTCACC
tetur26g01440 comp3555_seq0 TCCGCCGTTACTTTCCTTTCATCACTGCCA
tetur26g01440 comp3555_seq0 ATCCGCCGTTACTTTCCTTTCATCACTGCC
tetur26g01640 comp3807_seq0 CAACACCATCATCGGCAAGCATCGAACTAG
tetur26g01640 comp3807_seq0 CAAGCATCGAACTAGGTGTGGGTTCAGTTG
tetur26g01640 comp3807_seq0 CACAGGAAGGAATACAAGAAATGATCGTGA
tetur26g01640 comp3807_seq0 CACCATCATCGGCAAGCATCGAACTAGGTG
tetur26g01640 comp3807_seq0 CATCGAACTAGGTGTGGGTTCAGTTGAATA
tetur26g01640 comp3807_seq0 AAGGATAACAGAAGATCACCAGAGAAAGAG
tetur26g01640 comp3807_seq0 GAGAATAGAAGATGGTGAAAGACAGGAGAA
tetur26g01640 comp3807_seq0 GCAAGCATCGAACTAGGTGTGGGTTCAGTT
tetur26g01640 comp3807_seq0 GCATCGAACTAGGTGTGGGTTCAGTTGAAT
tetur26g01640 comp3807_seq0 AAACAACACCATCATCGGCAAGCATCGAAC
tetur26g01640 comp3807_seq0 GGCAAGCATCGAACTAGGTGTGGGTTCAGT
tetur26g01640 comp3807_seq0 GGTGATGATCCTTGATATGATTCTTGCAGG
tetur26g01640 comp3807_seq0 ACACCATCATCGGCAAGCATCGAACTAGGT
tetur26g01640 comp3807_seq0 GTTTGTGTTGGCTACTTTAGTACCTGAAGG
tetur26g01640 comp3807_seq0 TCACAGGAAGGAATACAAGAAATGATCGTG
tetur26g01640 comp3807_seq0 TCGAACTAGGTGTGGGTTCAGTTGAATATG
tetur26g01640 comp3807_seq0 ACCATCATCGGCAAGCATCGAACTAGGTGT
tetur26g01640 comp3807_seq0 TGTTTGTGTTGGCTACTTTAGTACCTGAAG
tetur26g01640 comp3807_seq0 AACAACACCATCATCGGCAAGCATCGAACT
tetur26g01640 comp3807_seq0 AGGTGATGATCCTTGATATGATTCTTGCAG
tetur26g01640 comp3807_seq0 AACACCATCATCGGCAAGCATCGAACTAGG
tetur26g01640 comp3807_seq0 ATCGAACTAGGTGTGGGTTCAGTTGAATAT
tetur26g01670 comp1560_seq0 CTCTGGTACCGTTTAGAAGGGTCCGATCAA
tetur26g01670 comp1560_seq0 TCTCTGGTACCGTTTAGAAGGGTCCGATCA
tetur26g01670 comp1560_seq0 TCTGGTACCGTTTAGAAGGGTCCGATCAAA
tetur26g01700 comp7081_seq0 CGAGGTTTAACTAAAGTGTTCACCTTGTGG
tetur26g01700 comp7081_seq0 GAGGTTTAACTAAAGTGTTCACCTTGTGGT
tetur26g01700 comp7081_seq0 TCGAGGTTTAACTAAAGTGTTCACCTTGTG
tetur26g01810 comp3949_seq0 CCTAGTGGTGGAAGTGTCAAAGTGTAAGGA
tetur26g01810 comp3949_seq0 CCTGCATGAACAACTGTTATTCCTAGTGGT
tetur26g01810 comp3949_seq0 CTAGTGGTGGAAGTGTCAAAGTGTAAGGAA
tetur26g01810 comp3949_seq0 CTGCATGAACAACTGTTATTCCTAGTGGTG
tetur26g01810 comp3949_seq0 GCATGAACAACTGTTATTCCTAGTGGTGGA
tetur26g01810 comp3949_seq0 GTTGCCATTCAATTGATAAAGGACTTCCTG
tetur26g01810 comp3949_seq0 TCCTAGTGGTGGAAGTGTCAAAGTGTAAGG
tetur26g01810 comp3949_seq0 TGCATGAACAACTGTTATTCCTAGTGGTGG
tetur26g01810 comp3949_seq0 TTCCTAGTGGTGGAAGTGTCAAAGTGTAAG
tetur26g01900 comp3839_seq0 CAACAAATCGGGTTGAAGTTCATCGGTGGA
tetur26g01900 comp3839_seq0 CATAAAGCGCCATTCCAGACACTTGACCAA
tetur26g01900 comp3839_seq0 CATCCTCATAAAGCGCCATTCCAGACACTT
tetur26g01900 comp3839_seq0 CCTCATAAAGCGCCATTCCAGACACTTGAC
tetur26g01900 comp3839_seq0 CTCATAAAGCGCCATTCCAGACACTTGACC
tetur26g01900 comp3839_seq0 TCATAAAGCGCCATTCCAGACACTTGACCA
tetur26g01900 comp3839_seq0 TCCTCATAAAGCGCCATTCCAGACACTTGA
tetur26g01900 comp3839_seq0 AACAAATCGGGTTGAAGTTCATCGGTGGAT
tetur26g01900 comp3839_seq0 ATCCTCATAAAGCGCCATTCCAGACACTTG
tetur27g01330 comp1200_seq0 ATGTTGATGGTGGTGGTCTGATCCAGAAAT
tetur27g01330 comp1200_seq0 CAAAGCAGCCACCAAAGCAGGACCTAATGA
tetur27g01330 comp1200_seq0 CACTTTCCAAAGCAGCCACCAAAGCAGGAC
tetur27g01330 comp1200_seq0 CAGCCACCAAAGCAGGACCTAATGAATTGA
tetur27g01330 comp1200_seq0 CCAAAGCAGCCACCAAAGCAGGACCTAATG
tetur27g01330 comp1200_seq0 CCTGAACTAATGTGACAAATATGAGGAGGA
tetur27g01330 comp1200_seq0 AAGCAGCCACCAAAGCAGGACCTAATGAAT
tetur27g01330 comp1200_seq0 CTGAACTAATGTGACAAATATGAGGAGGAG
tetur27g01330 comp1200_seq0 CTGTTAACACTTTCCAAAGCAGCCACCAAA
tetur27g01330 comp1200_seq0 CTTACGCATTTACAGACACAGGAAACTACA
tetur27g01330 comp1200_seq0 CTTTCCAAAGCAGCCACCAAAGCAGGACCT
tetur27g01330 comp1200_seq0 AATATCGGATGTTGATGGTGGTGGTCTGAT
tetur27g01330 comp1200_seq0 GCAGCCACCAAAGCAGGACCTAATGAATTG
tetur27g01330 comp1200_seq0 GTTAACACTTTCCAAAGCAGCCACCAAAGC
tetur27g01330 comp1200_seq0 GTTCTTACGCATTTACAGACACAGGAAACT
tetur27g01330 comp1200_seq0 GTTGATGGTGGTGGTCTGATCCAGAAATTT
tetur27g01330 comp1200_seq0 TAACACTTTCCAAAGCAGCCACCAAAGCAG
tetur27g01330 comp1200_seq0 TATCGGATGTTGATGGTGGTGGTCTGATCC
tetur27g01330 comp1200_seq0 TCTTACGCATTTACAGACACAGGAAACTAC
tetur27g01330 comp1200_seq0 TGTGACAAATATGAGGAGGAGAAGGAGAAG
tetur27g01330 comp1200_seq0 TGTTAACACTTTCCAAAGCAGCCACCAAAG
tetur27g01330 comp1200_seq0 TGTTCTTACGCATTTACAGACACAGGAAAC
tetur27g01330 comp1200_seq0 TTCCAAAGCAGCCACCAAAGCAGGACCTAA
tetur27g01330 comp1200_seq0 TTTCCAAAGCAGCCACCAAAGCAGGACCTA
tetur27g01330 comp1200_seq0 ACTTTCCAAAGCAGCCACCAAAGCAGGACC
tetur27g01330 comp1200_seq0 AGCAGCCACCAAAGCAGGACCTAATGAATT
tetur27g01330 comp1200_seq0 AACACTTTCCAAAGCAGCCACCAAAGCAGG
tetur27g01330 comp1200_seq0 ATATCGGATGTTGATGGTGGTGGTCTGATC
tetur27g01660 comp2135_seq1 AACGTGCAGTAGATAAAGTGATCTTCGATG
tetur27g01660 comp2135_seq1 CAGTAGATAAAGTGATCTTCGATGGCGATT
tetur27g01660 comp2135_seq1 CGTGCAGTAGATAAAGTGATCTTCGATGGC
tetur27g01660 comp2135_seq1 AAGGACTGTGAGGCTTTCGTTTCCAATCAT
tetur27g01660 comp2135_seq1 CTGTGAGGCTTTCGTTTCCAATCATATAGC
tetur27g01660 comp2135_seq1 GAGGCTTTCGTTTCCAATCATATAGCCAAC
tetur27g01660 comp2135_seq1 GATAAAGTGATCTTCGATGGCGATTTCTGC
tetur27g01660 comp2135_seq1 GCAGTAGATAAAGTGATCTTCGATGGCGAT
tetur27g01660 comp2135_seq1 GCTTTCGTTTCCAATCATATAGCCAACGAA
tetur27g01660 comp2135_seq1 GGACTGTGAGGCTTTCGTTTCCAATCATAT
tetur27g01660 comp2135_seq1 GGCTTTCGTTTCCAATCATATAGCCAACGA
tetur27g01660 comp2135_seq1 GTAGATAAAGTGATCTTCGATGGCGATTTC
tetur27g01660 comp2135_seq1 GTGAGGCTTTCGTTTCCAATCATATAGCCA
tetur27g01660 comp2135_seq1 GTGATCTTCGATGGCGATTTCTGCTCATTT
tetur27g01660 comp2135_seq1 GTGCAGTAGATAAAGTGATCTTCGATGGCG
tetur27g01660 comp2135_seq1 TAAAGTGATCTTCGATGGCGATTTCTGCTC
tetur27g01660 comp2135_seq1 TGAGGCTTTCGTTTCCAATCATATAGCCAA
tetur27g01660 comp2135_seq1 TGCAGTAGATAAAGTGATCTTCGATGGCGA
tetur27g01660 comp2135_seq1 TGTGAGGCTTTCGTTTCCAATCATATAGCC
tetur27g01660 comp2135_seq1 ACGTGCAGTAGATAAAGTGATCTTCGATGG
tetur27g01660 comp2135_seq1 AGGCTTTCGTTTCCAATCATATAGCCAACG
tetur27g01660 comp2135_seq1 AGTGATCTTCGATGGCGATTTCTGCTCATT
tetur27g01660 comp2135_seq1 ATAAAGTGATCTTCGATGGCGATTTCTGCT
tetur28g00870 comp787_seq0 CAATCCCGGCCGTATCATCTGATAGAAGGG
tetur28g00870 comp787_seq0 AACGCTTCAATCCCGGCCGTATCATCTGAT
tetur28g00870 comp787_seq0 CGGCCGTATCATCTGATAGAAGGGACTTTC
tetur28g00870 comp787_seq0 CTGCCTTGGTGATTGGAGATCTTGCAAGCG
tetur28g00870 comp787_seq0 GAAACGCTTCAATCCCGGCCGTATCATCTG
tetur28g00870 comp787_seq0 GCCGTATCATCTGATAGAAGGGACTTTCAG
tetur28g00870 comp787_seq0 GGAGAAACGCTTCAATCCCGGCCGTATCAT
tetur28g00870 comp787_seq0 GGCCGTATCATCTGATAGAAGGGACTTTCA
tetur28g00870 comp787_seq0 TACTGCCTTGGTGATTGGAGATCTTGCAAG
tetur28g00870 comp787_seq0 TCAATCCCGGCCGTATCATCTGATAGAAGG
tetur28g00870 comp787_seq0 TGGAGAAACGCTTCAATCCCGGCCGTATCA
tetur28g00870 comp787_seq0 TTACTGCCTTGGTGATTGGAGATCTTGCAA
tetur28g00870 comp787_seq0 TTCAATCCCGGCCGTATCATCTGATAGAAG
tetur28g00870 comp787_seq0 ACTGCCTTGGTGATTGGAGATCTTGCAAGC
tetur28g00870 comp787_seq0 ACTGGAGAAACGCTTCAATCCCGGCCGTAT
tetur28g00870 comp787_seq0 AGAAACGCTTCAATCCCGGCCGTATCATCT
tetur28g00870 comp787_seq0 ATCCCGGCCGTATCATCTGATAGAAGGGAC
tetur28g00900 comp1253_seq0 CAACTCGGACCAGTTATCGTGTTCCAGAGG
tetur28g00900 comp1253_seq0 AACTCGGACCAGTTATCGTGTTCCAGAGGC
tetur28g00900 comp1253_seq0 CAGTTAATCACATACGGTTGTAGGAGTCCG
tetur28g00900 comp1253_seq0 CGTCAACTCAACCATTCCCTTACCCACATA
tetur28g00900 comp1253_seq0 GATCGGCGTCAACTCAACCATTCCCTTACC
tetur28g00900 comp1253_seq0 GCGTCAACTCAACCATTCCCTTACCCACAT
tetur28g00900 comp1253_seq0 GGCGTCAACTCAACCATTCCCTTACCCACA
tetur28g00900 comp1253_seq0 TCGGCGTCAACTCAACCATTCCCTTACCCA
tetur28g00900 comp1253_seq0 TGATCGGCGTCAACTCAACCATTCCCTTAC
tetur28g00900 comp1253_seq0 AGAGACGGACCACTACCCGCTTTATACTTT
tetur28g00900 comp1253_seq0 ATCGGCGTCAACTCAACCATTCCCTTACCC
tetur28g01440 comp3345_seq0 ATGCAACATTTAACGATTCCCAGAAACCGC
tetur28g01440 comp3345_seq0 ATTGAGTCGAGTTCAGAGGAAGTCACAAGT
tetur28g01440 comp3345_seq0 AACCGCCAATCAATGATACGACTTCTCACC
tetur28g01440 comp3345_seq0 CAGAAACCGCCAATCAATGATACGACTTCT
tetur28g01440 comp3345_seq0 CAGACGCCAAGGGAATCAATGAACCAACTA
tetur28g01440 comp3345_seq0 CCAGAAACCGCCAATCAATGATACGACTTC
tetur28g01440 comp3345_seq0 CCCAGAAACCGCCAATCAATGATACGACTT
tetur28g01440 comp3345_seq0 CGTTCCAGTAATCGTTCCATATCGTCCGAC
tetur28g01440 comp3345_seq0 CTAGCCGAAACACGGGATGAACTTACCATC
tetur28g01440 comp3345_seq0 GAAACCGCCAATCAATGATACGACTTCTCA
tetur28g01440 comp3345_seq0 GAGTCGAGTTCAGAGGAAGTCACAAGTGGT
tetur28g01440 comp3345_seq0 GATGCAACATTTAACGATTCCCAGAAACCG
tetur28g01440 comp3345_seq0 GATTGAGTCGAGTTCAGAGGAAGTCACAAG
tetur28g01440 comp3345_seq0 GCAACATTTAACGATTCCCAGAAACCGCCA
tetur28g01440 comp3345_seq0 GCTAGCCGAAACACGGGATGAACTTACCAT
tetur28g01440 comp3345_seq0 GTCGAGTTCAGAGGAAGTCACAAGTGGTTC
tetur28g01440 comp3345_seq0 GTGATGCAACATTTAACGATTCCCAGAAAC
tetur28g01440 comp3345_seq0 GTTCCAGTAATCGTTCCATATCGTCCGACA
tetur28g01440 comp3345_seq0 TAGCCGAAACACGGGATGAACTTACCATCC
tetur28g01440 comp3345_seq0 TCACAAGTGGTTCCACTGACGCGACCAGTA
tetur28g01440 comp3345_seq0 TGAGTCGAGTTCAGAGGAAGTCACAAGTGG
tetur28g01440 comp3345_seq0 TGCAACATTTAACGATTCCCAGAAACCGCC
tetur28g01440 comp3345_seq0 TTGAGTCGAGTTCAGAGGAAGTCACAAGTG
tetur28g01440 comp3345_seq0 AGAAACCGCCAATCAATGATACGACTTCTC
tetur28g01440 comp3345_seq0 AGTCGAGTTCAGAGGAAGTCACAAGTGGTT
tetur28g01440 comp3345_seq0 AAACCGCCAATCAATGATACGACTTCTCAC
tetur28g01520 comp3254_seq0 ATTGATGAGCAACGAGGAGTTGAAAGAAGT
tetur28g01520 comp3254_seq0 CAAACGTTTCCCAAGTGATGAGTGTGATAA
tetur28g01520 comp3254_seq0 CAACGAGGAGTTGAAAGAAGTGTCAAATGT
tetur28g01520 comp3254_seq0 AACGAGGAGTTGAAAGAAGTGTCAAATGTC
tetur28g01520 comp3254_seq0 AAGAACAAACGTTTCCCAAGTGATGAGTGT
tetur28g01520 comp3254_seq0 CGAGGAGTTGAAAGAAGTGTCAAATGTCGA
tetur28g01520 comp3254_seq0 CGCGTTTATAGCACCAGAATTATCTCTGTC
tetur28g01520 comp3254_seq0 CGTTTCCCAAGTGATGAGTGTGATAATTGA
tetur28g01520 comp3254_seq0 GAACAAACGTTTCCCAAGTGATGAGTGTGA
tetur28g01520 comp3254_seq0 GAGCAACGAGGAGTTGAAAGAAGTGTCAAA
tetur28g01520 comp3254_seq0 GAGGAGTTGAAAGAAGTGTCAAATGTCGAA
tetur28g01520 comp3254_seq0 GATGAGCAACGAGGAGTTGAAAGAAGTGTC
tetur28g01520 comp3254_seq0 GCAACGAGGAGTTGAAAGAAGTGTCAAATG
tetur28g01520 comp3254_seq0 GCGTTTATAGCACCAGAATTATCTCTGTCA
tetur28g01520 comp3254_seq0 AATTGATGAGCAACGAGGAGTTGAAAGAAG
tetur28g01520 comp3254_seq0 TGAGCAACGAGGAGTTGAAAGAAGTGTCAA
tetur28g01520 comp3254_seq0 TTGATGAGCAACGAGGAGTTGAAAGAAGTG
tetur28g01520 comp3254_seq0 ACGAGGAGTTGAAAGAAGTGTCAAATGTCG
tetur28g01520 comp3254_seq0 ACGTTTCCCAAGTGATGAGTGTGATAATTG
tetur28g01520 comp3254_seq0 AGAACAAACGTTTCCCAAGTGATGAGTGTG
tetur28g01520 comp3254_seq0 AACAAACGTTTCCCAAGTGATGAGTGTGAT
tetur28g02490 comp373_seq1 CACTCTTCCTCTATCTCCGTCCTTGCCTCT
tetur28g02490 comp373_seq1 CCTCTATCTCCGTCCTTGCCTCTAAATTAG
tetur28g02490 comp373_seq1 CTATCTCCGTCCTTGCCTCTAAATTAGTGC
tetur28g02490 comp373_seq1 CTCACTCTTCCTCTATCTCCGTCCTTGCCT
tetur28g02490 comp373_seq1 CTCTATCTCCGTCCTTGCCTCTAAATTAGT
tetur28g02490 comp373_seq1 CTCTCACTCTTCCTCTATCTCCGTCCTTGC
tetur28g02490 comp373_seq1 CTCTTCCTCTATCTCCGTCCTTGCCTCTAA
tetur28g02490 comp373_seq1 CTTCCTCTATCTCCGTCCTTGCCTCTAAAT
tetur28g02490 comp373_seq1 TCCTCTATCTCCGTCCTTGCCTCTAAATTA
tetur28g02490 comp373_seq1 TCTATCTCCGTCCTTGCCTCTAAATTAGTG
tetur28g02490 comp373_seq1 TCTCACTCTTCCTCTATCTCCGTCCTTGCC
tetur28g02490 comp373_seq1 TCTCCGTCCTTGCCTCTAAATTAGTGCTTG
tetur28g02490 comp373_seq1 TCTTCCTCTATCTCCGTCCTTGCCTCTAAA
tetur29g00120 comp2025_seq0 CAATCACAAGACAAACCCTAATTGAGAAGG
tetur29g00120 comp2025_seq0 CCAATCACAAGACAAACCCTAATTGAGAAG
tetur29g00120 comp2025_seq0 CTCTGAGTGAATTTCACTTTCGAAGATCGG
tetur29g00120 comp2025_seq0 CTGAGTGAATTTCACTTTCGAAGATCGGAA
tetur29g00120 comp2025_seq0 GAAACGGGAATAGGAAGGAGTTTGTTTAGT
tetur29g00120 comp2025_seq0 GAATTTCACTTTCGAAGATCGGAAGAGCAC
tetur29g00120 comp2025_seq0 GAGTGAATTTCACTTTCGAAGATCGGAAGA
tetur29g00120 comp2025_seq0 GGAAACGGGAATAGGAAGGAGTTTGTTTAG
tetur29g00120 comp2025_seq0 GTGAATTTCACTTTCGAAGATCGGAAGAGC
tetur29g00120 comp2025_seq0 TCTCTGAGTGAATTTCACTTTCGAAGATCG
tetur29g00120 comp2025_seq0 TCTGAGTGAATTTCACTTTCGAAGATCGGA
tetur29g00120 comp2025_seq0 TGAATTTCACTTTCGAAGATCGGAAGAGCA
tetur29g00120 comp2025_seq0 TGAGTGAATTTCACTTTCGAAGATCGGAAG
tetur29g01610 comp275_seq0 CTAAACGACGAGAATTGGCTCCCACGGAAA
tetur29g01610 comp275_seq0 GCTAAACGACGAGAATTGGCTCCCACGGAA
tetur29g01610 comp275_seq0 TGCTAAACGACGAGAATTGGCTCCCACGGA
tetur30g01460 comp3892_seq0 CATAATTAGCGAAAGCTTCTTTGTCGTCCT
tetur30g01460 comp3892_seq0 GTCGTCCTCCACTTTCTTAAGTAAAGCACT
tetur30g01460 comp3892_seq0 TAATTAGCGAAAGCTTCTTTGTCGTCCTCC
tetur30g01460 comp3892_seq0 TGTCGTCCTCCACTTTCTTAAGTAAAGCAC
tetur30g01460 comp3892_seq0 ATAATTAGCGAAAGCTTCTTTGTCGTCCTC
tetur32g00440 comp1490_seq0 ATGAGCGCCTAATTTGGAGATTACGTCAAT
tetur32g00440 comp1490_seq0 ATGCCCGAAAGCCGAGTCGGATATAAGGTC
tetur32g00440 comp1490_seq0 AACCCGAAATCTGATCCTATGCCCGAAAGC
tetur32g00440 comp1490_seq0 CAAACATCACAAACCCGAAATCTGATCCTA
tetur32g00440 comp1490_seq0 CAAACCCGAAATCTGATCCTATGCCCGAAA
tetur32g00440 comp1490_seq0 CACAAACCCGAAATCTGATCCTATGCCCGA
tetur32g00440 comp1490_seq0 CATCACAAACCCGAAATCTGATCCTATGCC
tetur32g00440 comp1490_seq0 CATTGCTACGACAAACATCACAAACCCGAA
tetur32g00440 comp1490_seq0 CCCTTTGTTAGTAGTTTCATTGCTACGACA
tetur32g00440 comp1490_seq0 CCGAAATCTGATCCTATGCCCGAAAGCCGA
tetur32g00440 comp1490_seq0 AAGAGCTCCTTAATCGGGACACAATTAAAC
tetur32g00440 comp1490_seq0 CCTATGCCCGAAAGCCGAGTCGGATATAAG
tetur32g00440 comp1490_seq0 CGACAAACATCACAAACCCGAAATCTGATC
tetur32g00440 comp1490_seq0 CGCCTAATTTGGAGATTACGTCAATTCGAT
tetur32g00440 comp1490_seq0 CTACGACAAACATCACAAACCCGAAATCTG
tetur32g00440 comp1490_seq0 CTATGCCCGAAAGCCGAGTCGGATATAAGG
tetur32g00440 comp1490_seq0 CTCCTTAATCGGGACACAATTAAACCCATG
tetur32g00440 comp1490_seq0 CTTAATCGGGACACAATTAAACCCATGATG
tetur32g00440 comp1490_seq0 AATAGCTTTCGAGTTGTTCAGTTAGTCGTC
tetur32g00440 comp1490_seq0 GACAAACATCACAAACCCGAAATCTGATCC
tetur32g00440 comp1490_seq0 GAGCGCCTAATTTGGAGATTACGTCAATTC
tetur32g00440 comp1490_seq0 GAGCTCCTTAATCGGGACACAATTAAACCC
tetur32g00440 comp1490_seq0 GATCCTATGCCCGAAAGCCGAGTCGGATAT
tetur32g00440 comp1490_seq0 AATCGGGACACAATTAAACCCATGATGAAC
tetur32g00440 comp1490_seq0 GCCTAATTTGGAGATTACGTCAATTCGATG
tetur32g00440 comp1490_seq0 GCGCCTAATTTGGAGATTACGTCAATTCGA
tetur32g00440 comp1490_seq0 GCTACGACAAACATCACAAACCCGAAATCT
tetur32g00440 comp1490_seq0 GCTCCTTAATCGGGACACAATTAAACCCAT
tetur32g00440 comp1490_seq0 ACAAACATCACAAACCCGAAATCTGATCCT
tetur32g00440 comp1490_seq0 GTTTCATTGCTACGACAAACATCACAAACC
tetur32g00440 comp1490_seq0 TAATGAGCGCCTAATTTGGAGATTACGTCA
tetur32g00440 comp1490_seq0 TACGACAAACATCACAAACCCGAAATCTGA
tetur32g00440 comp1490_seq0 ACATCACAAACCCGAAATCTGATCCTATGC
tetur32g00440 comp1490_seq0 TCACAAACCCGAAATCTGATCCTATGCCCG
tetur32g00440 comp1490_seq0 TCATTGCTACGACAAACATCACAAACCCGA
tetur32g00440 comp1490_seq0 TCCTATGCCCGAAAGCCGAGTCGGATATAA
tetur32g00440 comp1490_seq0 TCCTTAATCGGGACACAATTAAACCCATGA
tetur32g00440 comp1490_seq0 TGATCCTATGCCCGAAAGCCGAGTCGGATA
tetur32g00440 comp1490_seq0 TGCTACGACAAACATCACAAACCCGAAATC
tetur32g00440 comp1490_seq0 ACCCGAAATCTGATCCTATGCCCGAAAGCC
tetur32g00440 comp1490_seq0 TTCATTGCTACGACAAACATCACAAACCCG
tetur32g00440 comp1490_seq0 ACGACAAACATCACAAACCCGAAATCTGAT
tetur32g00440 comp1490_seq0 ACGTTGCAATAACCGCTGGAGTGGTACTAG
tetur32g00440 comp1490_seq0 AGAGCTCCTTAATCGGGACACAATTAAACC
tetur32g00440 comp1490_seq0 AGCGCCTAATTTGGAGATTACGTCAATTCG
tetur32g00440 comp1490_seq0 AAACCCGAAATCTGATCCTATGCCCGAAAG
tetur32g00440 comp1490_seq0 ATAATGAGCGCCTAATTTGGAGATTACGTC
tetur32g00440 comp1490_seq0 ATCACAAACCCGAAATCTGATCCTATGCCC
tetur32g00440 comp1490_seq0 AACATCACAAACCCGAAATCTGATCCTATG
tetur34g01010 comp1960_seq0 CAATCGATTGAGTTCTTGATTCCAAGCCGA
tetur34g01010 comp1960_seq0 AAACGTCATCATCGTCAATCAAGACAATCG
tetur34g01010 comp1960_seq0 CCTAAACGTCATCATCGTCAATCAAGACAA
tetur34g01010 comp1960_seq0 ACAATCGATTGAGTTCTTGATTCCAAGCCG
tetur34g01010 comp1960_seq0 TTACGAAGACGAATTGTCAGATCGTTGACA
tetur34g01010 comp1960_seq0 TTTACGAAGACGAATTGTCAGATCGTTGAC
tetur34g01040 comp1316_seq0 CAACGTTAGACTCTTGGTCTGCCTCTTCAG
tetur34g01040 comp1316_seq0 CACTTGAGTCTCGAATGAATTTAAGACCAG
tetur34g01040 comp1316_seq0 GACAACGTTAGACTCTTGGTCTGCCTCTTC
tetur34g01040 comp1316_seq0 GGTCAGAGGTGAGTAACTGATTGAGGTAAA
tetur34g01040 comp1316_seq0 GTACATCAACACAATCGACTGATCGGGAAT
tetur34g01040 comp1316_seq0 TACATCAACACAATCGACTGATCGGGAATG
tetur34g01040 comp1316_seq0 ACATCAACACAATCGACTGATCGGGAATGT
tetur34g01040 comp1316_seq0 TGGTCAGAGGTGAGTAACTGATTGAGGTAA
tetur34g01040 comp1316_seq0 AGACAACGTTAGACTCTTGGTCTGCCTCTT
tetur34g01040 comp1316_seq0 ATAATCGAGGAATGGTCGACATCAATGGAT
tetur34g01040 comp1316_seq0 ATCGAGGAATGGTCGACATCAATGGATTTG
tetur35g00520 comp8845_seq0 AACGGCAATTGTATATCACTCGAAGCGGAG
tetur35g00520 comp8845_seq0 CGGCAATTGTATATCACTCGAAGCGGAGCT
tetur35g00520 comp8845_seq0 GCTCCTTACTTGTTACGCAATAGTGACACT
tetur35g00520 comp8845_seq0 GGCAATTGTATATCACTCGAAGCGGAGCTT
tetur35g00520 comp8845_seq0 TGCTCCTTACTTGTTACGCAATAGTGACAC
tetur35g01120 comp1643_seq0 CAAGATAACCAGCACTCTGTAAAGCCACAA
tetur35g01120 comp1643_seq0 GATAACCAGCACTCTGTAAAGCCACAAATT
tetur35g01120 comp1643_seq0 TCAAGATAACCAGCACTCTGTAAAGCCACA
tetur35g01120 comp1643_seq0 TTCAAGATAACCAGCACTCTGTAAAGCCAC
tetur35g01120 comp1643_seq0 TTTCAAGATAACCAGCACTCTGTAAAGCCA
tetur35g01120 comp1643_seq0 AGATAACCAGCACTCTGTAAAGCCACAAAT
tetur35g01130 comp547_seq3 AAGCGCTAAATCAATCACTCCAGTTTCTTG
tetur35g01130 comp547_seq3 GCGCTAAATCAATCACTCCAGTTTCTTGTT
tetur35g01130 comp547_seq3 AGCGCTAAATCAATCACTCCAGTTTCTTGT
tetur36g00320 comp1065_seq0 AACGCTTGGCTTCTCGTATTAAACTTCCCG
tetur36g00320 comp1065_seq0 CGCTTGGCTTCTCGTATTAAACTTCCCGGT
tetur36g00320 comp1065_seq0 CGGAAACATCTAACGGAGGTTCAGGAACAC
tetur36g00320 comp1065_seq0 CGGCGGAAACATCTAACGGAGGTTCAGGAA
tetur36g00320 comp1065_seq0 CTGGATCGGCGGAAACATCTAACGGAGGTT
tetur36g00320 comp1065_seq0 GAAACATCTAACGGAGGTTCAGGAACACCT
tetur36g00320 comp1065_seq0 GATCGGCGGAAACATCTAACGGAGGTTCAG
tetur36g00320 comp1065_seq0 GCGGAAACATCTAACGGAGGTTCAGGAACA
tetur36g00320 comp1065_seq0 GGAAACATCTAACGGAGGTTCAGGAACACC
tetur36g00320 comp1065_seq0 GGATCGGCGGAAACATCTAACGGAGGTTCA
tetur36g00320 comp1065_seq0 GGCGGAAACATCTAACGGAGGTTCAGGAAC
tetur36g00320 comp1065_seq0 AAACATCTAACGGAGGTTCAGGAACACCTT
tetur36g00320 comp1065_seq0 TCGGCGGAAACATCTAACGGAGGTTCAGGA
tetur36g00320 comp1065_seq0 TGGATCGGCGGAAACATCTAACGGAGGTTC
tetur36g00320 comp1065_seq0 ACGCTTGGCTTCTCGTATTAAACTTCCCGG
tetur36g00320 comp1065_seq0 AACATCTAACGGAGGTTCAGGAACACCTTT
tetur36g00320 comp1065_seq0 ATCGGCGGAAACATCTAACGGAGGTTCAGG
tetur36g00470 comp4405_seq0 AATAGTCCAAGGTGAGTCTGAGCTCATGTT
tetur36g00470 comp4405_seq0 GCAATTTCACCATCAATTTCCAAGATCGGA
tetur36g00470 comp4405_seq0 TAGTCCAAGGTGAGTCTGAGCTCATGTTGA
tetur36g00470 comp4405_seq0 AGCAATTTCACCATCAATTTCCAAGATCGG
tetur36g00470 comp4405_seq0 ATAGTCCAAGGTGAGTCTGAGCTCATGTTG
tetur418g00010 comp862_seq1 CCGATAAAGAGATACCAGATCCTCGCAAGG
tetur418g00010 comp862_seq1 CCTCGCAAGGATAGTGAGCCTATGGAACAA
tetur418g00010 comp862_seq1 CGATAAAGAGATACCAGATCCTCGCAAGGA
tetur418g00010 comp862_seq1 CTTTAGACGAAGAAGAGAAAGCAGATTCTG
tetur418g00010 comp862_seq1 GATGGTTCCATTGACGGTGAATTAGAAGAT
tetur418g00010 comp862_seq1 GCCGATAAAGAGATACCAGATCCTCGCAAG
tetur418g00010 comp862_seq1 TCCTCGCAAGGATAGTGAGCCTATGGAACA
tetur418g00010 comp862_seq1 ATCCTCGCAAGGATAGTGAGCCTATGGAAC
tetur41g00190 comp8137_seq0 CAATGAGCCCGTTATTCCGCTCATCGTCTA
tetur41g00190 comp8137_seq0 CGTTATTCCGCTCATCGTCTAGATTATTCA
tetur41g00190 comp8137_seq0 CTGTTAACAATGAGCCCGTTATTCCGCTCA
tetur41g00190 comp8137_seq0 AATGAGCCCGTTATTCCGCTCATCGTCTAG
tetur41g00190 comp8137_seq0 ACAATGAGCCCGTTATTCCGCTCATCGTCT
tetur41g00190 comp8137_seq0 GTTAACAATGAGCCCGTTATTCCGCTCATC
tetur41g00190 comp8137_seq0 TCTGTTAACAATGAGCCCGTTATTCCGCTC
tetur41g00190 comp8137_seq0 TTAACAATGAGCCCGTTATTCCGCTCATCG
tetur41g00190 comp8137_seq0 AACAATGAGCCCGTTATTCCGCTCATCGTC
tetur501g00010 comp4777_seq0 CGATGAAATGATGACATGGAGATGATGGTT
tetur501g00010 comp4777_seq0 GCGATGAAATGATGACATGGAGATGATGGT
tetur501g00010 comp4777_seq0 GGCGATGAAATGATGACATGGAGATGATGG
tetur501g00010 comp4777_seq0 TGGCGATGAAATGATGACATGGAGATGATG
tetur668g00020 comp1791_seq0 TATCAAGCTGGTAGTAGAAGACGACTTTGG
tetur668g00020 comp1791_seq0 ATCAAGCTGGTAGTAGAAGACGACTTTGGG
