# Supplementary material for: A PCR primer design method for identifying spider mite species using k-mer counting
Source: PLoS One. 2025 Jun 9;20(6):e0321199. doi: 10.1371/journal.pone.0321199 (PMC12148119; doi:10.1371/journal.pone.0321199)
Supplement: S2 File — (ZIP) [file pone.0321199.s004.zip › S2_file/T_pie.txt]

tetur01g00100 comp4788_seq0 AGTTTATTGGCAATGGTTAAGGCTCGTTTG
tetur01g00100 comp4788_seq0 ATACTGGAGCCAGCTTTATAGTCAATCCAC
tetur01g00100 comp4788_seq0 ATCCTCATTGAATGTTGAACCCACATGGAG
tetur01g00100 comp4788_seq0 ATGAGGCCAAGGACAGGAACAGATGTGCTT
tetur01g00100 comp4788_seq0 ATGGTTAAGGCTCGTTTGATCTTGTCTTCT
tetur01g00100 comp4788_seq0 ATTGGCAATGGTTAAGGCTCGTTTGATCTT
tetur01g00100 comp4788_seq0 CAAGGACAGGAACAGATGTGCTTCCTAAAC
tetur01g00100 comp4788_seq0 CAATACTGGAGCCAGCTTTATAGTCAATCC
tetur01g00100 comp4788_seq0 CAATGGTTAAGGCTCGTTTGATCTTGTCTT
tetur01g00100 comp4788_seq0 CAGGAACAGATGTGCTTCCTAAACATACCA
tetur01g00100 comp4788_seq0 CAGTTTATTGGCAATGGTTAAGGCTCGTTT
tetur01g00100 comp4788_seq0 CCAAGGACAGGAACAGATGTGCTTCCTAAA
tetur01g00100 comp4788_seq0 CCGTTTCCCGGGATTCAAGTAGTAATCACG
tetur01g00100 comp4788_seq0 CGATGTACCTGAATGATGTTCTGACTATTC
tetur01g00100 comp4788_seq0 CGTTTCCCGGGATTCAAGTAGTAATCACGC
tetur01g00100 comp4788_seq0 AAGGCTCGTTTGATCTTGTCTTCTTCGACC
tetur01g00100 comp4788_seq0 AAGGTGAATCGATGTACCTGAATGATGTTC
tetur01g00100 comp4788_seq0 CTCGTTTGATCTTGTCTTCTTCGACCATAA
tetur01g00100 comp4788_seq0 CTGGAGCCAGCTTTATAGTCAATCCACCTT
tetur01g00100 comp4788_seq0 GAAATGAGGCCAAGGACAGGAACAGATGTG
tetur01g00100 comp4788_seq0 GAATCGATGTACCTGAATGATGTTCTGACT
tetur01g00100 comp4788_seq0 GACAGGAACAGATGTGCTTCCTAAACATAC
tetur01g00100 comp4788_seq0 AATGAGGCCAAGGACAGGAACAGATGTGCT
tetur01g00100 comp4788_seq0 AATGGTTAAGGCTCGTTTGATCTTGTCTTC
tetur01g00100 comp4788_seq0 GCAATGGTTAAGGCTCGTTTGATCTTGTCT
tetur01g00100 comp4788_seq0 GCTCGTTTGATCTTGTCTTCTTCGACCATA
tetur01g00100 comp4788_seq0 GGAACAGATGTGCTTCCTAAACATACCAAA
tetur01g00100 comp4788_seq0 GGACAGGAACAGATGTGCTTCCTAAACATA
tetur01g00100 comp4788_seq0 GGCAATGGTTAAGGCTCGTTTGATCTTGTC
tetur01g00100 comp4788_seq0 GGCCAAGGACAGGAACAGATGTGCTTCCTA
tetur01g00100 comp4788_seq0 GGCTCGTTTGATCTTGTCTTCTTCGACCAT
tetur01g00100 comp4788_seq0 GGTGAATCGATGTACCTGAATGATGTTCTG
tetur01g00100 comp4788_seq0 GGTTAAGGCTCGTTTGATCTTGTCTTCTTC
tetur01g00100 comp4788_seq0 GTGAATCGATGTACCTGAATGATGTTCTGA
tetur01g00100 comp4788_seq0 GTTAAGGCTCGTTTGATCTTGTCTTCTTCG
tetur01g00100 comp4788_seq0 ACAGGAACAGATGTGCTTCCTAAACATACC
tetur01g00100 comp4788_seq0 GTTTATTGGCAATGGTTAAGGCTCGTTTGA
tetur01g00100 comp4788_seq0 GTTTCCCGGGATTCAAGTAGTAATCACGCT
tetur01g00100 comp4788_seq0 TAAGAGTGGCATTATTAATGACCGGCTATC
tetur01g00100 comp4788_seq0 TAAGGCTCGTTTGATCTTGTCTTCTTCGAC
tetur01g00100 comp4788_seq0 TACTGGAGCCAGCTTTATAGTCAATCCACC
tetur01g00100 comp4788_seq0 TCCCGGGATTCAAGTAGTAATCACGCTCAA
tetur01g00100 comp4788_seq0 TCCTCATTGAATGTTGAACCCACATGGAGA
tetur01g00100 comp4788_seq0 TGAATCGATGTACCTGAATGATGTTCTGAC
tetur01g00100 comp4788_seq0 TGAGGCCAAGGACAGGAACAGATGTGCTTC
tetur01g00100 comp4788_seq0 TGTACCTGAATGATGTTCTGACTATTCTCC
tetur01g00100 comp4788_seq0 TTAAGGCTCGTTTGATCTTGTCTTCTTCGA
tetur01g00100 comp4788_seq0 TTATTGGCAATGGTTAAGGCTCGTTTGATC
tetur01g00100 comp4788_seq0 TTCCCGGGATTCAAGTAGTAATCACGCTCA
tetur01g00100 comp4788_seq0 TTGGCAATGGTTAAGGCTCGTTTGATCTTG
tetur01g00100 comp4788_seq0 TTTCCCGGGATTCAAGTAGTAATCACGCTC
tetur01g00100 comp4788_seq0 AAATGAGGCCAAGGACAGGAACAGATGTGC
tetur01g00100 comp4788_seq0 ACTGGAGCCAGCTTTATAGTCAATCCACCT
tetur01g00100 comp4788_seq0 AGGACAGGAACAGATGTGCTTCCTAAACAT
tetur01g00100 comp4788_seq0 AGGCCAAGGACAGGAACAGATGTGCTTCCT
tetur01g00100 comp4788_seq0 AGGTGAATCGATGTACCTGAATGATGTTCT
tetur01g02740 comp2815_seq0 ATCAAACAGTGTCCGACGGACTACAAATAT
tetur01g02740 comp2815_seq0 ATGTGAGTGAACCCATGATCCGTATTGGAG
tetur01g02740 comp2815_seq0 CAAACAGTGTCCGACGGACTACAAATATGC
tetur01g02740 comp2815_seq0 AAGATGTGAGTGAACCCATGATCCGTATTG
tetur01g02740 comp2815_seq0 CGATTGATGTTGGCCAAGTTTAACGAGCAA
tetur01g02740 comp2815_seq0 CTCGATTGATGTTGGCCAAGTTTAACGAGC
tetur01g02740 comp2815_seq0 CTCTCGATTGATGTTGGCCAAGTTTAACGA
tetur01g02740 comp2815_seq0 GAGGCAGACTAATTCCACTAATTGAAGTCA
tetur01g02740 comp2815_seq0 GATCAAACAGTGTCCGACGGACTACAAATA
tetur01g02740 comp2815_seq0 GATGTGAGTGAACCCATGATCCGTATTGGA
tetur01g02740 comp2815_seq0 GATTGATGTTGGCCAAGTTTAACGAGCAAA
tetur01g02740 comp2815_seq0 GGAGGCAGACTAATTCCACTAATTGAAGTC
tetur01g02740 comp2815_seq0 GTTGGTTTCGAAGGTATGGATAAATGGAAG
tetur01g02740 comp2815_seq0 TCAAACAGTGTCCGACGGACTACAAATATG
tetur01g02740 comp2815_seq0 TCGATTGATGTTGGCCAAGTTTAACGAGCA
tetur01g02740 comp2815_seq0 TCTCGATTGATGTTGGCCAAGTTTAACGAG
tetur01g02740 comp2815_seq0 TTGATCAAACAGTGTCCGACGGACTACAAA
tetur01g02740 comp2815_seq0 TTGGAGGCAGACTAATTCCACTAATTGAAG
tetur01g02740 comp2815_seq0 ACTCTCGATTGATGTTGGCCAAGTTTAACG
tetur01g02740 comp2815_seq0 AGATGTGAGTGAACCCATGATCCGTATTGG
tetur01g02980 comp213_seq0 ATAAACTTCAGGACATTGACGAGGATCTTG
tetur01g02980 comp213_seq0 ATCAGCCTAGAGGATCAGTCTAGGATCATG
tetur01g02980 comp213_seq0 ATGATACCTTGCAAATTATCAGCCTAGAGG
tetur01g02980 comp213_seq0 CAAAGTCCAAGGAGCTCAGAGAAATAACCA
tetur01g02980 comp213_seq0 CAGCCTAGAGGATCAGTCTAGGATCATGAA
tetur01g02980 comp213_seq0 CCAAAGTCCAAGGAGCTCAGAGAAATAACC
tetur01g02980 comp213_seq0 CCTTGCAAATTATCAGCCTAGAGGATCAGT
tetur01g02980 comp213_seq0 CTTGACTCTAAGTCAATTGTTTCCCTTTCC
tetur01g02980 comp213_seq0 CTTTGGTTGACTAAATCAGTAACAGGACCA
tetur01g02980 comp213_seq0 GAGCTCAGAGAAATAACCAAATCAACTCTC
tetur01g02980 comp213_seq0 GATACCTTGCAAATTATCAGCCTAGAGGAT
tetur01g02980 comp213_seq0 GCTCAGAGAAATAACCAAATCAACTCTCAC
tetur01g02980 comp213_seq0 GGAGCTCAGAGAAATAACCAAATCAACTCT
tetur01g02980 comp213_seq0 GGTTGACTAAATCAGTAACAGGACCATCAA
tetur01g02980 comp213_seq0 GTGTAAAGTTACCAAAGTCCAAGGAGCTCA
tetur01g02980 comp213_seq0 GTTACCAAAGTCCAAGGAGCTCAGAGAAAT
tetur01g02980 comp213_seq0 GTTGACTAAATCAGTAACAGGACCATCAAC
tetur01g02980 comp213_seq0 TAAACTTCAGGACATTGACGAGGATCTTGA
tetur01g02980 comp213_seq0 TACCAAAGTCCAAGGAGCTCAGAGAAATAA
tetur01g02980 comp213_seq0 ACCAAAGTCCAAGGAGCTCAGAGAAATAAC
tetur01g02980 comp213_seq0 TCAGCCTAGAGGATCAGTCTAGGATCATGA
tetur01g02980 comp213_seq0 TCTTTGGTTGACTAAATCAGTAACAGGACC
tetur01g02980 comp213_seq0 TGACTCTAAGTCAATTGTTTCCCTTTCCTC
tetur01g02980 comp213_seq0 TGATACCTTGCAAATTATCAGCCTAGAGGA
tetur01g02980 comp213_seq0 TGGTTGACTAAATCAGTAACAGGACCATCA
tetur01g02980 comp213_seq0 ACCTTGCAAATTATCAGCCTAGAGGATCAG
tetur01g02980 comp213_seq0 TTATCAGCCTAGAGGATCAGTCTAGGATCA
tetur01g02980 comp213_seq0 TTGGTTGACTAAATCAGTAACAGGACCATC
tetur01g02980 comp213_seq0 AGGAGCTCAGAGAAATAACCAAATCAACTC
tetur01g03290 comp3882_seq1 CCCGGCATCTTCATCAGCAATTCTGTATAC
tetur01g03290 comp3882_seq1 CCGAGTCGTATCCGTAATCTTGTTTGGTCA
tetur01g03290 comp3882_seq1 CTCCGAGTCGTATCCGTAATCTTGTTTGGT
tetur01g03290 comp3882_seq1 ACCAAACGGTAATCTGGTGTAGTTGTTAAG
tetur01g03290 comp3882_seq1 TCCGAGTCGTATCCGTAATCTTGTTTGGTC
tetur01g03290 comp3882_seq1 TCTCCGAGTCGTATCCGTAATCTTGTTTGG
tetur01g03920 comp2978_seq0 ATCCAGTCATCTGCATGGCATCACTAAGGC
tetur01g03920 comp2978_seq0 CAGTCATCTGCATGGCATCACTAAGGCTGA
tetur01g03920 comp2978_seq0 CCAGTCATCTGCATGGCATCACTAAGGCTG
tetur01g03930 comp1372_seq0 CAACAATTGACTCGATTTCAGGACAGCAAA
tetur01g03930 comp1372_seq0 CAATTGACTCGATTTCAGGACAGCAAAGAA
tetur01g03930 comp1372_seq0 CTACTGAATGTCTGTGCACTAACTTTGAGG
tetur01g03930 comp1372_seq0 CTCAACAATTGACTCGATTTCAGGACAGCA
tetur01g03930 comp1372_seq0 CTGAATGTCTGTGCACTAACTTTGAGGAAA
tetur01g03930 comp1372_seq0 GCTCAACAATTGACTCGATTTCAGGACAGC
tetur01g03930 comp1372_seq0 TACTGAATGTCTGTGCACTAACTTTGAGGA
tetur01g03930 comp1372_seq0 TCAACAATTGACTCGATTTCAGGACAGCAA
tetur01g03930 comp1372_seq0 AACAATTGACTCGATTTCAGGACAGCAAAG
tetur01g04530 comp959_seq0 ATCTGATCCTTTCGCACCGGTACTCAACTG
tetur01g04530 comp959_seq0 ATTGAGGTTAAGGCTGAACGACAGGTCAAC
tetur01g04530 comp959_seq0 AACGACATCTGATCCTTTCGCACCGGTACT
tetur01g04530 comp959_seq0 AACGATTCTGACTAATGGATTCAAACCGTG
tetur01g04530 comp959_seq0 CAACTGCCGAATTGAGGTTAAGGCTGAACG
tetur01g04530 comp959_seq0 CAATAACGACATCTGATCCTTTCGCACCGG
tetur01g04530 comp959_seq0 CACTGGATTGAAGTTGATAAACAGCTTCCA
tetur01g04530 comp959_seq0 CAGGTCAACAATTGACAGATCCTCATATTG
tetur01g04530 comp959_seq0 CCGAATTGAGGTTAAGGCTGAACGACAGGT
tetur01g04530 comp959_seq0 CCGGTACTCAACTGCCGAATTGAGGTTAAG
tetur01g04530 comp959_seq0 CCTTTCGCACCGGTACTCAACTGCCGAATT
tetur01g04530 comp959_seq0 CGAATTGAGGTTAAGGCTGAACGACAGGTC
tetur01g04530 comp959_seq0 CGACATCTGATCCTTTCGCACCGGTACTCA
tetur01g04530 comp959_seq0 CGATTCTGACTAATGGATTCAAACCGTGTT
tetur01g04530 comp959_seq0 CGGTACTCAACTGCCGAATTGAGGTTAAGG
tetur01g04530 comp959_seq0 CTAATGGATTCAAACCGTGTTCTACAGCTG
tetur01g04530 comp959_seq0 AAGGCTGAACGACAGGTCAACAATTGACAG
tetur01g04530 comp959_seq0 CTCAACTGCCGAATTGAGGTTAAGGCTGAA
tetur01g04530 comp959_seq0 CTGCCGAATTGAGGTTAAGGCTGAACGACA
tetur01g04530 comp959_seq0 CTGGATTGAAGTTGATAAACAGCTTCCAAG
tetur01g04530 comp959_seq0 AATAACGACATCTGATCCTTTCGCACCGGT
tetur01g04530 comp959_seq0 CTTTCGCACCGGTACTCAACTGCCGAATTG
tetur01g04530 comp959_seq0 GAATTGAGGTTAAGGCTGAACGACAGGTCA
tetur01g04530 comp959_seq0 GACACTGGATTGAAGTTGATAAACAGCTTC
tetur01g04530 comp959_seq0 GACAGGTCAACAATTGACAGATCCTCATAT
tetur01g04530 comp959_seq0 GACATCTGATCCTTTCGCACCGGTACTCAA
tetur01g04530 comp959_seq0 GACTAATGGATTCAAACCGTGTTCTACAGC
tetur01g04530 comp959_seq0 GAGGTTAAGGCTGAACGACAGGTCAACAAT
tetur01g04530 comp959_seq0 GATTCTGACTAATGGATTCAAACCGTGTTC
tetur01g04530 comp959_seq0 GCCGAATTGAGGTTAAGGCTGAACGACAGG
tetur01g04530 comp959_seq0 GGTACTCAACTGCCGAATTGAGGTTAAGGC
tetur01g04530 comp959_seq0 GGTCAACAATTGACAGATCCTCATATTGTC
tetur01g04530 comp959_seq0 ACAATAACGACATCTGATCCTTTCGCACCG
tetur01g04530 comp959_seq0 GGTTAAGGCTGAACGACAGGTCAACAATTG
tetur01g04530 comp959_seq0 GTACTCAACTGCCGAATTGAGGTTAAGGCT
tetur01g04530 comp959_seq0 ACACTGGATTGAAGTTGATAAACAGCTTCC
tetur01g04530 comp959_seq0 GTTAAGGCTGAACGACAGGTCAACAATTGA
tetur01g04530 comp959_seq0 GTTTGTCCATTCATTGCCATTCGAAGCAAT
tetur01g04530 comp959_seq0 TAACGACATCTGATCCTTTCGCACCGGTAC
tetur01g04530 comp959_seq0 TAAGGCTGAACGACAGGTCAACAATTGACA
tetur01g04530 comp959_seq0 TACTCAACTGCCGAATTGAGGTTAAGGCTG
tetur01g04530 comp959_seq0 TCAACTGCCGAATTGAGGTTAAGGCTGAAC
tetur01g04530 comp959_seq0 TCTACAGCTGTTTCAGACCTCATCAGGATA
tetur01g04530 comp959_seq0 TCTGATCCTTTCGCACCGGTACTCAACTGC
tetur01g04530 comp959_seq0 TGAGGTTAAGGCTGAACGACAGGTCAACAA
tetur01g04530 comp959_seq0 TGCCGAATTGAGGTTAAGGCTGAACGACAG
tetur01g04530 comp959_seq0 TGTTTGTCCATTCATTGCCATTCGAAGCAA
tetur01g04530 comp959_seq0 TTAAGGCTGAACGACAGGTCAACAATTGAC
tetur01g04530 comp959_seq0 ACGACATCTGATCCTTTCGCACCGGTACTC
tetur01g04530 comp959_seq0 TTCGCACCGGTACTCAACTGCCGAATTGAG
tetur01g04530 comp959_seq0 ACGATTCTGACTAATGGATTCAAACCGTGT
tetur01g04530 comp959_seq0 TTGAGGTTAAGGCTGAACGACAGGTCAACA
tetur01g04530 comp959_seq0 TTTCGCACCGGTACTCAACTGCCGAATTGA
tetur01g04530 comp959_seq0 ACTGCCGAATTGAGGTTAAGGCTGAACGAC
tetur01g04530 comp959_seq0 AACAATAACGACATCTGATCCTTTCGCACC
tetur01g04530 comp959_seq0 AGGTTAAGGCTGAACGACAGGTCAACAATT
tetur01g06150 comp5388_seq0 AACATCCACCACTGTATCTAACGACCCAGT
tetur01g06150 comp5388_seq0 ATCCACCACTGTATCTAACGACCCAGTTAG
tetur01g06150 comp5388_seq0 ATCTAACGACCCAGTTAGCAAATCAAACGT
tetur01g06150 comp5388_seq0 CAAACATCCACCACTGTATCTAACGACCCA
tetur01g06150 comp5388_seq0 CACCACTGTATCTAACGACCCAGTTAGCAA
tetur01g06150 comp5388_seq0 CACTGTATCTAACGACCCAGTTAGCAAATC
tetur01g06150 comp5388_seq0 AACTGGCGGTTATGATTACATCCAAACAAG
tetur01g06150 comp5388_seq0 CAGCCAAGAAACAAACATCCACCACTGTAT
tetur01g06150 comp5388_seq0 CATCCACCACTGTATCTAACGACCCAGTTA
tetur01g06150 comp5388_seq0 CCAAGAAACAAACATCCACCACTGTATCTA
tetur01g06150 comp5388_seq0 CCACCACTGTATCTAACGACCCAGTTAGCA
tetur01g06150 comp5388_seq0 CCACTGTATCTAACGACCCAGTTAGCAAAT
tetur01g06150 comp5388_seq0 CCGGATAAACGAAATAGTTCCGAGTTAGAC
tetur01g06150 comp5388_seq0 CCTTTAACAAGAAGGAGGAGTTAGCGAAGA
tetur01g06150 comp5388_seq0 CGGATAAACGAAATAGTTCCGAGTTAGACA
tetur01g06150 comp5388_seq0 AAGGAGGAGTTAGCGAAGAAAGCATAGCTC
tetur01g06150 comp5388_seq0 CTAACGACCCAGTTAGCAAATCAAACGTCG
tetur01g06150 comp5388_seq0 CTGTATCTAACGACCCAGTTAGCAAATCAA
tetur01g06150 comp5388_seq0 AAACAAACATCCACCACTGTATCTAACGAC
tetur01g06150 comp5388_seq0 CTTTAACAAGAAGGAGGAGTTAGCGAAGAA
tetur01g06150 comp5388_seq0 GAAACAAACATCCACCACTGTATCTAACGA
tetur01g06150 comp5388_seq0 GAAGGAGGAGTTAGCGAAGAAAGCATAGCT
tetur01g06150 comp5388_seq0 GCAGCCAAGAAACAAACATCCACCACTGTA
tetur01g06150 comp5388_seq0 GCCAAGAAACAAACATCCACCACTGTATCT
tetur01g06150 comp5388_seq0 ACAAACATCCACCACTGTATCTAACGACCC
tetur01g06150 comp5388_seq0 GGAGGAGTTAGCGAAGAAAGCATAGCTCTC
tetur01g06150 comp5388_seq0 GTAACTGGCGGTTATGATTACATCCAAACA
tetur01g06150 comp5388_seq0 GTATCTAACGACCCAGTTAGCAAATCAAAC
tetur01g06150 comp5388_seq0 TAACGACCCAGTTAGCAAATCAAACGTCGA
tetur01g06150 comp5388_seq0 ACATCCACCACTGTATCTAACGACCCAGTT
tetur01g06150 comp5388_seq0 TATCTAACGACCCAGTTAGCAAATCAAACG
tetur01g06150 comp5388_seq0 TCCACCACTGTATCTAACGACCCAGTTAGC
tetur01g06150 comp5388_seq0 TCCGGATAAACGAAATAGTTCCGAGTTAGA
tetur01g06150 comp5388_seq0 TCTAACGACCCAGTTAGCAAATCAAACGTC
tetur01g06150 comp5388_seq0 TTCCGGATAAACGAAATAGTTCCGAGTTAG
tetur01g06150 comp5388_seq0 AAACATCCACCACTGTATCTAACGACCCAG
tetur01g06150 comp5388_seq0 AGAAACAAACATCCACCACTGTATCTAACG
tetur01g06150 comp5388_seq0 AGAAGGAGGAGTTAGCGAAGAAAGCATAGC
tetur01g06150 comp5388_seq0 AACAAACATCCACCACTGTATCTAACGACC
tetur01g06150 comp5388_seq0 AGCCAAGAAACAAACATCCACCACTGTATC
tetur01g06150 comp5388_seq0 AGGAGGAGTTAGCGAAGAAAGCATAGCTCT
tetur01g07070 comp904_seq0 AACATGGCTATTATGCCGTTAGCGGGATTT
tetur01g07070 comp904_seq0 CAACATGGCTATTATGCCGTTAGCGGGATT
tetur01g07070 comp904_seq0 AACTCTCAACATGGCTATTATGCCGTTAGC
tetur01g07070 comp904_seq0 AACTGCCCATTACAAGACACCAAACAATGC
tetur01g07070 comp904_seq0 CATCCCGTGAATCTGTCCGTAATCTGCCCA
tetur01g07070 comp904_seq0 CGTTCATTTACTGCACCTACAAATCATGTG
tetur01g07070 comp904_seq0 CTAACTGCCCATTACAAGACACCAAACAAT
tetur01g07070 comp904_seq0 CTCAACATGGCTATTATGCCGTTAGCGGGA
tetur01g07070 comp904_seq0 CTCTCAACATGGCTATTATGCCGTTAGCGG
tetur01g07070 comp904_seq0 CTGCCCATTACAAGACACCAAACAATGCTA
tetur01g07070 comp904_seq0 TAACTGCCCATTACAAGACACCAAACAATG
tetur01g07070 comp904_seq0 ACATCCCGTGAATCTGTCCGTAATCTGCCC
tetur01g07070 comp904_seq0 TACATCCCGTGAATCTGTCCGTAATCTGCC
tetur01g07070 comp904_seq0 TCTAACTGCCCATTACAAGACACCAAACAA
tetur01g07070 comp904_seq0 TCTCAACATGGCTATTATGCCGTTAGCGGG
tetur01g07070 comp904_seq0 ACTCTCAACATGGCTATTATGCCGTTAGCG
tetur01g07070 comp904_seq0 ACTGCCCATTACAAGACACCAAACAATGCT
tetur01g07340 comp4473_seq0 CATCAGTAATCAACTCCATTGACTGTCTTC
tetur01g07340 comp4473_seq0 CGACGGAGGACATTTCAATAGCGATTCTGA
tetur01g07340 comp4473_seq0 CTACAGGGAGCTTGGATGGTACTTTAACTG
tetur01g07340 comp4473_seq0 CTGTTTCCAGATCAACAAACTATGGCTAGA
tetur01g07340 comp4473_seq0 GGAAGAATCAAGTCGTGTCCATCAATGAAA
tetur01g07340 comp4473_seq0 GTCACCAAGAATTTCATTGCTACAGGGAGC
tetur01g07340 comp4473_seq0 ACAGGGAGCTTGGATGGTACTTTAACTGTT
tetur01g07340 comp4473_seq0 TCTGTTTCCAGATCAACAAACTATGGCTAG
tetur01g07340 comp4473_seq0 TGGAAGAATCAAGTCGTGTCCATCAATGAA
tetur01g07340 comp4473_seq0 AGTCACCAAGAATTTCATTGCTACAGGGAG
tetur01g07370 comp4243_seq0 AGTGGATGTGTAGGTGGTTGCAAATGGTCT
tetur01g07370 comp4243_seq0 ATTAGTTTCCTGGATTGAGCTTGAATCGAG
tetur01g07370 comp4243_seq0 CATTAGTTTCCTGGATTGAGCTTGAATCGA
tetur01g07370 comp4243_seq0 CCATTAGTTTCCTGGATTGAGCTTGAATCG
tetur01g07370 comp4243_seq0 CGAGGTTCATTAACCAAATAGAACATACGG
tetur01g07370 comp4243_seq0 GACTTGTAACTGGTCTAGAGGCTCCTGCTC
tetur01g07370 comp4243_seq0 AATCGAAGCTGCCATTAGTTTCCTGGATTG
tetur01g07370 comp4243_seq0 GAGAGTGGATGTGTAGGTGGTTGCAAATGG
tetur01g07370 comp4243_seq0 GAGTGGATGTGTAGGTGGTTGCAAATGGTC
tetur01g07370 comp4243_seq0 GCCATTAGTTTCCTGGATTGAGCTTGAATC
tetur01g07370 comp4243_seq0 GTGGATGTGTAGGTGGTTGCAAATGGTCTT
tetur01g07370 comp4243_seq0 GTTTAAATCGAAGCTGCCATTAGTTTCCTG
tetur01g07370 comp4243_seq0 TTAAATCGAAGCTGCCATTAGTTTCCTGGA
tetur01g07370 comp4243_seq0 TTAGTTTCCTGGATTGAGCTTGAATCGAGA
tetur01g07370 comp4243_seq0 TTTAAATCGAAGCTGCCATTAGTTTCCTGG
tetur01g07370 comp4243_seq0 ACTTGTAACTGGTCTAGAGGCTCCTGCTCT
tetur01g07370 comp4243_seq0 AGAGTGGATGTGTAGGTGGTTGCAAATGGT
tetur01g07420 comp9200_seq0 CAACTCCATTACAAACATTTCCCAAGCACT
tetur01g07420 comp9200_seq0 CCGGGATAATTCCTGATGGTTTACCTACTG
tetur01g07420 comp9200_seq0 CGGGATAATTCCTGATGGTTTACCTACTGG
tetur01g07420 comp9200_seq0 GGATAATTCCTGATGGTTTACCTACTGGTT
tetur01g07420 comp9200_seq0 GGGATAATTCCTGATGGTTTACCTACTGGT
tetur01g08940 comp3836_seq0 ATATTCGTGAGAAGGGCAGTCGAGCTATCC
tetur01g08940 comp3836_seq0 ATTCGTGAGAAGGGCAGTCGAGCTATCCAC
tetur01g08940 comp3836_seq0 CAATATTCGTGAGAAGGGCAGTCGAGCTAT
tetur01g08940 comp3836_seq0 CACAATATTCGTGAGAAGGGCAGTCGAGCT
tetur01g08940 comp3836_seq0 CAGTCGAGCTATCCACCAAAGATATGGAAT
tetur01g08940 comp3836_seq0 AAGGGCAGTCGAGCTATCCACCAAAGATAT
tetur01g08940 comp3836_seq0 CTCTTCCCGAATTGAATGGAATCAAGGCCA
tetur01g08940 comp3836_seq0 CTTCCCGAATTGAATGGAATCAAGGCCACT
tetur01g08940 comp3836_seq0 AATATTCGTGAGAAGGGCAGTCGAGCTATC
tetur01g08940 comp3836_seq0 GCAGTCGAGCTATCCACCAAAGATATGGAA
tetur01g08940 comp3836_seq0 GGCAGTCGAGCTATCCACCAAAGATATGGA
tetur01g08940 comp3836_seq0 GGGCAGTCGAGCTATCCACCAAAGATATGG
tetur01g08940 comp3836_seq0 TATTCGTGAGAAGGGCAGTCGAGCTATCCA
tetur01g08940 comp3836_seq0 TCTTCCCGAATTGAATGGAATCAAGGCCAC
tetur01g08940 comp3836_seq0 AGGGCAGTCGAGCTATCCACCAAAGATATG
tetur01g08940 comp3836_seq0 AGTCGAGCTATCCACCAAAGATATGGAATC
tetur01g09250 comp3248_seq0 AACCGTGTCGTCTAAAGGAAGGTAATCTCT
tetur01g09250 comp3248_seq0 ATTGTGAGCAGCAGGTTCATTGATTTGAGC
tetur01g09250 comp3248_seq0 ATTTCGTGTTTAAGCCAAACTGACACCAGC
tetur01g09250 comp3248_seq0 ATTTCTGGTTGATCGTCAACCGTGTCGTCT
tetur01g09250 comp3248_seq0 CAACTAGAAGTTTGCGTTTCAACTTGGAGA
tetur01g09250 comp3248_seq0 CACAACAGGATCTTTGCCTACAGAATAACT
tetur01g09250 comp3248_seq0 CACAATGACCTTTACAACTAGAAGTTTGCG
tetur01g09250 comp3248_seq0 CACATTTCGTGTTTAAGCCAAACTGACACC
tetur01g09250 comp3248_seq0 CACATTTCTCATAAGGACAATCAGTCTCGA
tetur01g09250 comp3248_seq0 CAGATCCTCCATAGACTTAATCTGTTGCTT
tetur01g09250 comp3248_seq0 CAGTCTCGACATGATCAAGAATAACTTGAG
tetur01g09250 comp3248_seq0 CATTTCGTGTTTAAGCCAAACTGACACCAG
tetur01g09250 comp3248_seq0 CATTTCTCATAAGGACAATCAGTCTCGACA
tetur01g09250 comp3248_seq0 CCGACTCACAACAGGATCTTTGCCTACAGA
tetur01g09250 comp3248_seq0 CCGCATTAGGGTCTAGTAAGATCTCACTGA
tetur01g09250 comp3248_seq0 CCGTGTCGTCTAAAGGAAGGTAATCTCTAG
tetur01g09250 comp3248_seq0 CCTCCATAGACTTAATCTGTTGCTTTAGCG
tetur01g09250 comp3248_seq0 CGACTCACAACAGGATCTTTGCCTACAGAA
tetur01g09250 comp3248_seq0 CGTGTCGTCTAAAGGAAGGTAATCTCTAGG
tetur01g09250 comp3248_seq0 CTAGAAGTTTGCGTTTCAACTTGGAGAAGT
tetur01g09250 comp3248_seq0 CTCACAACAGGATCTTTGCCTACAGAATAA
tetur01g09250 comp3248_seq0 CTCATAAGGACAATCAGTCTCGACATGATC
tetur01g09250 comp3248_seq0 CTCCATAGACTTAATCTGTTGCTTTAGCGA
tetur01g09250 comp3248_seq0 CTTTAGCGATTGAACCTCCAACTTTGTGGG
tetur01g09250 comp3248_seq0 GACTCACAACAGGATCTTTGCCTACAGAAT
tetur01g09250 comp3248_seq0 GACTTAATCTGTTGCTTTAGCGATTGAACC
tetur01g09250 comp3248_seq0 GATTGATTCTTGATCTGCGCTTCCTATGTT
tetur01g09250 comp3248_seq0 GCGCTTCCTATGTTTATTAACTGGTTCAAC
tetur01g09250 comp3248_seq0 GCTTTAGCGATTGAACCTCCAACTTTGTGG
tetur01g09250 comp3248_seq0 ACAACTAGAAGTTTGCGTTTCAACTTGGAG
tetur01g09250 comp3248_seq0 ACACATTTCGTGTTTAAGCCAAACTGACAC
tetur01g09250 comp3248_seq0 GTTGCTTTAGCGATTGAACCTCCAACTTTG
tetur01g09250 comp3248_seq0 TATCCGACTCACAACAGGATCTTTGCCTAC
tetur01g09250 comp3248_seq0 ACATTTCTCATAAGGACAATCAGTCTCGAC
tetur01g09250 comp3248_seq0 TATTGTGAGCAGCAGGTTCATTGATTTGAG
tetur01g09250 comp3248_seq0 TATTTCTGGTTGATCGTCAACCGTGTCGTC
tetur01g09250 comp3248_seq0 TCACAACAGGATCTTTGCCTACAGAATAAC
tetur01g09250 comp3248_seq0 TCATAAGGACAATCAGTCTCGACATGATCA
tetur01g09250 comp3248_seq0 TCCGACTCACAACAGGATCTTTGCCTACAG
tetur01g09250 comp3248_seq0 TCCGCATTAGGGTCTAGTAAGATCTCACTG
tetur01g09250 comp3248_seq0 TCCTCCATAGACTTAATCTGTTGCTTTAGC
tetur01g09250 comp3248_seq0 TCGTGTTTAAGCCAAACTGACACCAGCTGA
tetur01g09250 comp3248_seq0 TGCTTTAGCGATTGAACCTCCAACTTTGTG
tetur01g09250 comp3248_seq0 TTAGCGATTGAACCTCCAACTTTGTGGGAC
tetur01g09250 comp3248_seq0 TTATCCGACTCACAACAGGATCTTTGCCTA
tetur01g09250 comp3248_seq0 TTCGTGTTTAAGCCAAACTGACACCAGCTG
tetur01g09250 comp3248_seq0 TTTAGCGATTGAACCTCCAACTTTGTGGGA
tetur01g09250 comp3248_seq0 TTTCCGCATTAGGGTCTAGTAAGATCTCAC
tetur01g09250 comp3248_seq0 TTTCTGGTTGATCGTCAACCGTGTCGTCTA
tetur01g09250 comp3248_seq0 ACTAGAAGTTTGCGTTTCAACTTGGAGAAG
tetur01g09520 comp2133_seq0 ATACTCAATAGCAGCAAATCTTTCACCACC
tetur01g09520 comp2133_seq0 CAGGTTAACGCAATGGAGATTTCACCCGAT
tetur01g09520 comp2133_seq0 CATACTCAATAGCAGCAAATCTTTCACCAC
tetur01g09520 comp2133_seq0 CCAGGTTAACGCAATGGAGATTTCACCCGA
tetur01g09520 comp2133_seq0 CGGACTCTTGACATCCAAGTTATCATACTC
tetur01g09520 comp2133_seq0 CTTGGGTGGTTCCAACGAATTTGAAGTCTG
tetur01g09520 comp2133_seq0 GACATCCAAGTTATCATACTCAATAGCAGC
tetur01g09520 comp2133_seq0 TACTCAATAGCAGCAAATCTTTCACCACCC
tetur01g09520 comp2133_seq0 TTCGGACTCTTGACATCCAAGTTATCATAC
tetur01g09520 comp2133_seq0 TTCTTGGGTGGTTCCAACGAATTTGAAGTC
tetur01g09520 comp2133_seq0 TTGGGTGGTTCCAACGAATTTGAAGTCTGA
tetur01g09520 comp2133_seq0 AGGTTAACGCAATGGAGATTTCACCCGATC
tetur01g09910 comp469_seq2 CTTCAAACACTGGTGTAATTGTTTCCTGAC
tetur01g09910 comp469_seq2 TTACCTTTGCAGAAACTTTCTCAGGTGTTG
tetur01g10630 comp3803_seq0 ATGGTGAGCGTTATTGAAGACAGTTCCGGG
tetur01g10630 comp3803_seq0 CGTGCCATCTTCAACTCGACCTGTCAATAA
tetur01g10630 comp3803_seq0 GTGCCATCTTCAACTCGACCTGTCAATAAA
tetur01g10630 comp3803_seq0 GTTTCGACCTAGGCGTGCCATCTTCAACTC
tetur01g10630 comp3803_seq0 TTCGACCTAGGCGTGCCATCTTCAACTCGA
tetur01g10630 comp3803_seq0 TTTCGACCTAGGCGTGCCATCTTCAACTCG
tetur01g12260 comp1710_seq0 AGTTAGGATCAGAATATTCATCCACGAACG
tetur01g12260 comp1710_seq0 ATCTTTACCCATTGGCTCAAGCTCATCAGC
tetur01g12260 comp1710_seq0 ATGGAATCCGATAACAGCAATGAGACTTTC
tetur01g12260 comp1710_seq0 AACCGCAGAAACGACTTCGAAGTTCCAATT
tetur01g12260 comp1710_seq0 CAACACATTGGACGCTCCATGTGATCATTT
tetur01g12260 comp1710_seq0 CAACCAAACAATCCTAATCATTGAGCCGAA
tetur01g12260 comp1710_seq0 AACGGTTGTAAGGTGAATAGTATGGCGATG
tetur01g12260 comp1710_seq0 CAAGGAATGGAATCCGATAACAGCAATGAG
tetur01g12260 comp1710_seq0 CAGAAACGACTTCGAAGTTCCAATTTACAC
tetur01g12260 comp1710_seq0 CAGAATATTCATCCACGAACGAGCCATCTC
tetur01g12260 comp1710_seq0 CCATTGGCTCAAGCTCATCAGCAAATTCAT
tetur01g12260 comp1710_seq0 CCCATTGGCTCAAGCTCATCAGCAAATTCA
tetur01g12260 comp1710_seq0 CGCAGAAACGACTTCGAAGTTCCAATTTAC
tetur01g12260 comp1710_seq0 CTTAAACAAGGAATGGAATCCGATAACAGC
tetur01g12260 comp1710_seq0 CTTCCTGTCGCAGTAGCATTAGAACCAGAA
tetur01g12260 comp1710_seq0 CTTTACCCATTGGCTCAAGCTCATCAGCAA
tetur01g12260 comp1710_seq0 CTTTCTAATCTCTTCTCCGGATGTGGTTGA
tetur01g12260 comp1710_seq0 GAATATTCATCCACGAACGAGCCATCTCTT
tetur01g12260 comp1710_seq0 GAATCCGATAACAGCAATGAGACTTTCTTC
tetur01g12260 comp1710_seq0 GAATGGAATCCGATAACAGCAATGAGACTT
tetur01g12260 comp1710_seq0 AATCTTTACCCATTGGCTCAAGCTCATCAG
tetur01g12260 comp1710_seq0 GATGTAGAAGTTGAGAGGCTTCCTGTCGCA
tetur01g12260 comp1710_seq0 GCGATGTAGAAGTTGAGAGGCTTCCTGTCG
tetur01g12260 comp1710_seq0 GCTTCCTGTCGCAGTAGCATTAGAACCAGA
tetur01g12260 comp1710_seq0 GGAATCCGATAACAGCAATGAGACTTTCTT
tetur01g12260 comp1710_seq0 GGAATGGAATCCGATAACAGCAATGAGACT
tetur01g12260 comp1710_seq0 GGATATACCGATAACTCTGGAAATTCTGCA
tetur01g12260 comp1710_seq0 GGATCAGAATATTCATCCACGAACGAGCCA
tetur01g12260 comp1710_seq0 GTTAAATCTTTACCCATTGGCTCAAGCTCA
tetur01g12260 comp1710_seq0 GTTAGGATCAGAATATTCATCCACGAACGA
tetur01g12260 comp1710_seq0 GTTCCAATTTACACTTCCTCTTCAATCCTC
tetur01g12260 comp1710_seq0 TAATAACCGCAGAAACGACTTCGAAGTTCC
tetur01g12260 comp1710_seq0 TACAACCAAACAATCCTAATCATTGAGCCG
tetur01g12260 comp1710_seq0 TCTTTACCCATTGGCTCAAGCTCATCAGCA
tetur01g12260 comp1710_seq0 ACCCATTGGCTCAAGCTCATCAGCAAATTC
tetur01g12260 comp1710_seq0 ACCGCAGAAACGACTTCGAAGTTCCAATTT
tetur01g12260 comp1710_seq0 TTAATAACCGCAGAAACGACTTCGAAGTTC
tetur01g12260 comp1710_seq0 TTCCTGTCGCAGTAGCATTAGAACCAGAAA
tetur01g12260 comp1710_seq0 TTCTAATCTCTTCTCCGGATGTGGTTGAAA
tetur01g12260 comp1710_seq0 TTCTGCAAAGAACTCGTATTGGTATGGCAG
tetur01g12260 comp1710_seq0 TTGGTTGTGCTGGCTGCATATTTGACGGAC
tetur01g12260 comp1710_seq0 ACGGTTGTAAGGTGAATAGTATGGCGATGT
tetur01g12260 comp1710_seq0 TTTCAACACATTGGACGCTCCATGTGATCA
tetur01g12260 comp1710_seq0 AGAATATTCATCCACGAACGAGCCATCTCT
tetur01g12260 comp1710_seq0 AGAGGCTTCCTGTCGCAGTAGCATTAGAAC
tetur01g12260 comp1710_seq0 AACAAGGAATGGAATCCGATAACAGCAATG
tetur01g12260 comp1710_seq0 AACACATTGGACGCTCCATGTGATCATTTC
tetur01g12260 comp1710_seq0 AGGAATGGAATCCGATAACAGCAATGAGAC
tetur01g12260 comp1710_seq0 AGGATCAGAATATTCATCCACGAACGAGCC
tetur01g12680 comp2086_seq0 CAGCTTCATGATTGATTCCTTCTCTAGCTG
tetur01g12680 comp2086_seq0 CATGATTGATTCCTTCTCTAGCTGCGACTT
tetur01g12680 comp2086_seq0 CGCTTTAAGGACCACTGGCATCTCAAAGTA
tetur01g12680 comp2086_seq0 CTAGCTGCGACTTCCTCCAATGATGGGCAA
tetur01g12680 comp2086_seq0 CTCAAAGTAAGCCATATAGCCAACAGAACT
tetur01g12680 comp2086_seq0 CTGGTCGCCCATCTTTCTCATCTAAGTATC
tetur01g12680 comp2086_seq0 CTTCATGATTGATTCCTTCTCTAGCTGCGA
tetur01g12680 comp2086_seq0 CTTTAAGGACCACTGGCATCTCAAAGTAAG
tetur01g12680 comp2086_seq0 GACCGATGCCGAATAGATGGAGCAACTATT
tetur01g12680 comp2086_seq0 AATGACCGATGCCGAATAGATGGAGCAACT
tetur01g12680 comp2086_seq0 GCTTCATGATTGATTCCTTCTCTAGCTGCG
tetur01g12680 comp2086_seq0 GCTTTAAGGACCACTGGCATCTCAAAGTAA
tetur01g12680 comp2086_seq0 TAAATGACCGATGCCGAATAGATGGAGCAA
tetur01g12680 comp2086_seq0 TATAAATGACCGATGCCGAATAGATGGAGC
tetur01g12680 comp2086_seq0 TCTAGCTGCGACTTCCTCCAATGATGGGCA
tetur01g12680 comp2086_seq0 TCTCAAAGTAAGCCATATAGCCAACAGAAC
tetur01g12680 comp2086_seq0 ACCGATGCCGAATAGATGGAGCAACTATTT
tetur01g12680 comp2086_seq0 TTCATGATTGATTCCTTCTCTAGCTGCGAC
tetur01g12680 comp2086_seq0 TTTAAGGACCACTGGCATCTCAAAGTAAGC
tetur01g12680 comp2086_seq0 AAATGACCGATGCCGAATAGATGGAGCAAC
tetur01g12680 comp2086_seq0 AGCTGCGACTTCCTCCAATGATGGGCAATG
tetur01g12680 comp2086_seq0 AGCTTCATGATTGATTCCTTCTCTAGCTGC
tetur01g13250 comp2432_seq0 AACATAGGTTCCCTCTGAAATGTGACTCTC
tetur01g13250 comp2432_seq0 ATGAACACGAACATAGGTTCCCTCTGAAAT
tetur01g13250 comp2432_seq0 CATAGGTTCCCTCTGAAATGTGACTCTCCA
tetur01g13250 comp2432_seq0 CCGAGGGTAAACACTGAACCAATTCTTCTT
tetur01g13250 comp2432_seq0 CGAACATAGGTTCCCTCTGAAATGTGACTC
tetur01g13250 comp2432_seq0 CTTTGCTATCATCGCCGCCCTTCCATTGAA
tetur01g13250 comp2432_seq0 GAACATAGGTTCCCTCTGAAATGTGACTCT
tetur01g13250 comp2432_seq0 ACATAGGTTCCCTCTGAAATGTGACTCTCC
tetur01g13250 comp2432_seq0 ACCGAGGGTAAACACTGAACCAATTCTTCT
tetur01g13250 comp2432_seq0 TGCTATCATCGCCGCCCTTCCATTGAAGGA
tetur01g13250 comp2432_seq0 ACGAACATAGGTTCCCTCTGAAATGTGACT
tetur01g13250 comp2432_seq0 TTGCTATCATCGCCGCCCTTCCATTGAAGG
tetur01g13250 comp2432_seq0 TTTGCTATCATCGCCGCCCTTCCATTGAAG
tetur01g13850 comp4477_seq0 ATTTAGGTCTTGGATTTGTGACACCGGGAG
tetur01g13850 comp4477_seq0 GGCGAAGTTGGACATAGGACATACCAATCA
tetur01g13850 comp4477_seq0 TATTTAGGTCTTGGATTTGTGACACCGGGA
tetur01g15260 comp4041_seq0 ATCTGATGAATAGCTCATTGGGTAGCTTGT
tetur01g15260 comp4041_seq0 ATGAATAGCTCATTGGGTAGCTTGTACGTT
tetur01g15260 comp4041_seq0 CATCTGATGAATAGCTCATTGGGTAGCTTG
tetur01g15260 comp4041_seq0 CTGATGAATAGCTCATTGGGTAGCTTGTAC
tetur01g15260 comp4041_seq0 GACATCTGATGAATAGCTCATTGGGTAGCT
tetur01g15260 comp4041_seq0 GATGAATAGCTCATTGGGTAGCTTGTACGT
tetur01g15260 comp4041_seq0 GTGACATCTGATGAATAGCTCATTGGGTAG
tetur01g15260 comp4041_seq0 ACATCTGATGAATAGCTCATTGGGTAGCTT
tetur01g15260 comp4041_seq0 TCTGATGAATAGCTCATTGGGTAGCTTGTA
tetur01g15260 comp4041_seq0 TGACATCTGATGAATAGCTCATTGGGTAGC
tetur01g15260 comp4041_seq0 TGATGAATAGCTCATTGGGTAGCTTGTACG
tetur01g15260 comp4041_seq0 TTGGAGGGTGAAACACTCGTTGATTAATTC
tetur01g15410 comp1923_seq0 GTTGTTATCACTGGTGAACCAGCGATTGGA
tetur01g15410 comp1923_seq0 TGGACGCCAACTGTGGTAATCCTCTAGATA
tetur01g15410 comp1923_seq0 TGTTATCACTGGTGAACCAGCGATTGGACG
tetur01g15410 comp1923_seq0 TTGTTATCACTGGTGAACCAGCGATTGGAC
tetur01g15420 comp2159_seq0 AACCGGGTTGACAGGTTTACCACCAATGTC
tetur01g15420 comp2159_seq0 CAAAGCACTATAGAATGACGAGATGAGGAA
tetur01g15420 comp2159_seq0 CTGAACCGGGTTGACAGGTTTACCACCAAT
tetur01g15420 comp2159_seq0 CTTCTGAACCGGGTTGACAGGTTTACCACC
tetur01g15420 comp2159_seq0 CTTGAATGTCCTAGGTTTCTTCGAGGTTGG
tetur01g15420 comp2159_seq0 GAACCGGGTTGACAGGTTTACCACCAATGT
tetur01g15420 comp2159_seq0 GAAGTCAAAGGATTTCTCAACAGGAGCAGG
tetur01g15420 comp2159_seq0 GAATGTCCTAGGTTTCTTCGAGGTTGGTTT
tetur01g15420 comp2159_seq0 GCAAAGCACTATAGAATGACGAGATGAGGA
tetur01g15420 comp2159_seq0 GCTTCTGAACCGGGTTGACAGGTTTACCAC
tetur01g15420 comp2159_seq0 AAAGGATTTCTCAACAGGAGCAGGAGCACT
tetur01g15420 comp2159_seq0 TCCGCTTCTGAACCGGGTTGACAGGTTTAC
tetur01g15420 comp2159_seq0 TCTGAACCGGGTTGACAGGTTTACCACCAA
tetur01g15420 comp2159_seq0 TCTTGAATGTCCTAGGTTTCTTCGAGGTTG
tetur01g15420 comp2159_seq0 TGAACCGGGTTGACAGGTTTACCACCAATG
tetur01g15420 comp2159_seq0 TGAAGTCAAAGGATTTCTCAACAGGAGCAG
tetur01g15420 comp2159_seq0 ACCGGGTTGACAGGTTTACCACCAATGTCT
tetur01g15420 comp2159_seq0 TTCCGCTTCTGAACCGGGTTGACAGGTTTA
tetur01g15420 comp2159_seq0 TTCTGAACCGGGTTGACAGGTTTACCACCA
tetur01g15420 comp2159_seq0 TTGAAGTCAAAGGATTTCTCAACAGGAGCA
tetur01g15420 comp2159_seq0 TTTGAAGTCAAAGGATTTCTCAACAGGAGC
tetur01g15710 comp1108_seq0 ATCTACTCATCAGACTGCGGCTAGACATTC
tetur01g15710 comp1108_seq0 ATGGGTGGTTGATTCAAGAGATGAAGCAAC
tetur01g15710 comp1108_seq0 CACCGATTGATATTCGCATGTTCAAATACC
tetur01g15710 comp1108_seq0 CAGCTGCCTCTACTGCTGAGGTACCTGAAA
tetur01g15710 comp1108_seq0 CTACTCATCAGACTGCGGCTAGACATTCAT
tetur01g15710 comp1108_seq0 CTCATCAGACTGCGGCTAGACATTCATAGA
tetur01g15710 comp1108_seq0 CTCATGCAAGCTTACAGATGGGTGGTTGAT
tetur01g15710 comp1108_seq0 CTCGCTTGCATTAGCAGAATTGATAGCAGT
tetur01g15710 comp1108_seq0 CTTAATCTACTCATCAGACTGCGGCTAGAC
tetur01g15710 comp1108_seq0 CTTACAGATGGGTGGTTGATTCAAGAGATG
tetur01g15710 comp1108_seq0 GACCTGCTGTACTCATGCAAGCTTACAGAT
tetur01g15710 comp1108_seq0 GAGTTGTCTTAATCTACTCATCAGACTGCG
tetur01g15710 comp1108_seq0 GCTTACAGATGGGTGGTTGATTCAAGAGAT
tetur01g15710 comp1108_seq0 GGGTGGTTGATTCAAGAGATGAAGCAACTG
tetur01g15710 comp1108_seq0 GGTGGTTGATTCAAGAGATGAAGCAACTGA
tetur01g15710 comp1108_seq0 GTCTTAATCTACTCATCAGACTGCGGCTAG
tetur01g15710 comp1108_seq0 GTTGTCTTAATCTACTCATCAGACTGCGGC
tetur01g15710 comp1108_seq0 TACTCATCAGACTGCGGCTAGACATTCATA
tetur01g15710 comp1108_seq0 TACTCATGCAAGCTTACAGATGGGTGGTTG
tetur01g15710 comp1108_seq0 TCGCTTGCATTAGCAGAATTGATAGCAGTC
tetur01g15710 comp1108_seq0 TCTACTCATCAGACTGCGGCTAGACATTCA
tetur01g15710 comp1108_seq0 TCTCGCTTGCATTAGCAGAATTGATAGCAG
tetur01g15710 comp1108_seq0 TGTCTTAATCTACTCATCAGACTGCGGCTA
tetur01g15710 comp1108_seq0 ACTCATCAGACTGCGGCTAGACATTCATAG
tetur01g15940 comp3574_seq0 ATAAGTTCAAGCCTCGGTTAATCCTTGATG
tetur01g15940 comp3574_seq0 ATCTACAACTAGCACTTCGGGTGGCATTGT
tetur01g15940 comp3574_seq0 ATGATCGTGTTGCTGCTTATCCAATCCTAC
tetur01g15940 comp3574_seq0 AACTAGCACTTCGGGTGGCATTGTCCCTCT
tetur01g15940 comp3574_seq0 CCAATCCTACGTAAACGTTGGGAGAAAGCT
tetur01g15940 comp3574_seq0 CCGATATGATTCCTGCTACCAACTAACTTG
tetur01g15940 comp3574_seq0 CGCAATTGAATTCCACCAACTGTCTTCAGT
tetur01g15940 comp3574_seq0 CGTGTTGCTGCTTATCCAATCCTACGTAAA
tetur01g15940 comp3574_seq0 CTAGCACTTCGGGTGGCATTGTCCCTCTAA
tetur01g15940 comp3574_seq0 CTCGGACTTCATCATACGTTGACTTTGTAA
tetur01g15940 comp3574_seq0 CTCTCGGACTTCATCATACGTTGACTTTGT
tetur01g15940 comp3574_seq0 CTTGATGGTCACATTCATGCTGGATGCGTT
tetur01g15940 comp3574_seq0 GAATAAGTTCAAGCCTCGGTTAATCCTTGA
tetur01g15940 comp3574_seq0 AATCTACAACTAGCACTTCGGGTGGCATTG
tetur01g15940 comp3574_seq0 GATATCCTGGTCGTTCATTGTCCTATTAAC
tetur01g15940 comp3574_seq0 GATCGTGTTGCTGCTTATCCAATCCTACGT
tetur01g15940 comp3574_seq0 GCAATTGAATTCCACCAACTGTCTTCAGTT
tetur01g15940 comp3574_seq0 GCTGATATCCTGGTCGTTCATTGTCCTATT
tetur01g15940 comp3574_seq0 GGACAATGCACATTTGAAGGCGCCTCGAAA
tetur01g15940 comp3574_seq0 ACAACTAGCACTTCGGGTGGCATTGTCCCT
tetur01g15940 comp3574_seq0 GGTGGCATTGTCCCTCTAAGCTGCAGTGTT
tetur01g15940 comp3574_seq0 GTGGCATTGTCCCTCTAAGCTGCAGTGTTT
tetur01g15940 comp3574_seq0 TAGCACTTCGGGTGGCATTGTCCCTCTAAG
tetur01g15940 comp3574_seq0 TCGCAATTGAATTCCACCAACTGTCTTCAG
tetur01g15940 comp3574_seq0 TCGTGTTGCTGCTTATCCAATCCTACGTAA
tetur01g15940 comp3574_seq0 TCTACAACTAGCACTTCGGGTGGCATTGTC
tetur01g15940 comp3574_seq0 TCTCGGACTTCATCATACGTTGACTTTGTA
tetur01g15940 comp3574_seq0 TGATCGTGTTGCTGCTTATCCAATCCTACG
tetur01g15940 comp3574_seq0 ACCGATATGATTCCTGCTACCAACTAACTT
tetur01g15940 comp3574_seq0 TTAAGCTGATATCCTGGTCGTTCATTGTCC
tetur01g15940 comp3574_seq0 TTTAAGCTGATATCCTGGTCGTTCATTGTC
tetur01g15940 comp3574_seq0 AGCTGATATCCTGGTCGTTCATTGTCCTAT
tetur01g16974 comp2661_seq0 ATCTGAGTTACCCTCGAATTCGTCACCATG
tetur01g16974 comp2661_seq0 CAATATACCGGCATTGGTAGAAGATAGTCC
tetur01g16974 comp2661_seq0 CACCATGAGACGAGTTAGAAACTGGCGAGG
tetur01g16974 comp2661_seq0 CATCCAAGCATAAGTTACTCCTGACACAAT
tetur01g16974 comp2661_seq0 CATGAATATCGGAGGGAATTCAGCCCAATA
tetur01g16974 comp2661_seq0 CATGAGACGAGTTAGAAACTGGCGAGGGTG
tetur01g16974 comp2661_seq0 CCACCACCATAATACATCCAAGCATAAGTT
tetur01g16974 comp2661_seq0 CCATGAATATCGGAGGGAATTCAGCCCAAT
tetur01g16974 comp2661_seq0 CCATGAGACGAGTTAGAAACTGGCGAGGGT
tetur01g16974 comp2661_seq0 CCCACCACCATAATACATCCAAGCATAAGT
tetur01g16974 comp2661_seq0 AAGCGATTAACGTTGTATCAGCAATCATCC
tetur01g16974 comp2661_seq0 CGATTAACGTTGTATCAGCAATCATCCACC
tetur01g16974 comp2661_seq0 CGTTGTATCAGCAATCATCCACCTATGAGA
tetur01g16974 comp2661_seq0 AATATACCGGCATTGGTAGAAGATAGTCCT
tetur01g16974 comp2661_seq0 GACCCACCACCATAATACATCCAAGCATAA
tetur01g16974 comp2661_seq0 GATTAACGTTGTATCAGCAATCATCCACCT
tetur01g16974 comp2661_seq0 AATTCAGCCCAATACGTTCATTGGAATTGG
tetur01g16974 comp2661_seq0 GCGAGGGTGATGATGGTAAATGACTCTCCA
tetur01g16974 comp2661_seq0 GCGATTAACGTTGTATCAGCAATCATCCAC
tetur01g16974 comp2661_seq0 GGCGAGGGTGATGATGGTAAATGACTCTCC
tetur01g16974 comp2661_seq0 ACAATATACCGGCATTGGTAGAAGATAGTC
tetur01g16974 comp2661_seq0 GTCCATGAATATCGGAGGGAATTCAGCCCA
tetur01g16974 comp2661_seq0 GTTGTATCAGCAATCATCCACCTATGAGAG
tetur01g16974 comp2661_seq0 TAACGTTGTATCAGCAATCATCCACCTATG
tetur01g16974 comp2661_seq0 TCAGCCCAATACGTTCATTGGAATTGGGTG
tetur01g16974 comp2661_seq0 TCCAAGCATAAGTTACTCCTGACACAATTC
tetur01g16974 comp2661_seq0 TCCATGAATATCGGAGGGAATTCAGCCCAA
tetur01g16974 comp2661_seq0 ACCATGAGACGAGTTAGAAACTGGCGAGGG
tetur01g16974 comp2661_seq0 TCTGAGTTACCCTCGAATTCGTCACCATGA
tetur01g16974 comp2661_seq0 ACCCACCACCATAATACATCCAAGCATAAG
tetur01g16974 comp2661_seq0 TGACCCACCACCATAATACATCCAAGCATA
tetur01g16974 comp2661_seq0 TGGCGAGGGTGATGATGGTAAATGACTCTC
tetur01g16974 comp2661_seq0 ACGTTGTATCAGCAATCATCCACCTATGAG
tetur02g00140 comp4001_seq0 ATGGCGTTAAAGCTGCTCTTGAGGCCTTAG
tetur02g00140 comp4001_seq0 CATCTAGAGGCGGAACTATGTTTGCGTTAA
tetur02g00140 comp4001_seq0 CCTTCGGACTCAAACTCGTCTGTATCACTG
tetur02g00140 comp4001_seq0 CTGTATCGGTACAGATGACTGTACACTGGT
tetur02g00140 comp4001_seq0 GACTGTATCGGTACAGATGACTGTACACTG
tetur02g00140 comp4001_seq0 TGTATCGGTACAGATGACTGTACACTGGTA
tetur02g00140 comp4001_seq0 ACTGTATCGGTACAGATGACTGTACACTGG
tetur02g00520 comp3351_seq1 ATAGCATCGGGTGAACACATAGCACACTCG
tetur02g00520 comp3351_seq1 ATCACTGTCACAAGAAACCAAACATTCGGC
tetur02g00520 comp3351_seq1 ATCTAGCAGCTCTTTGAGCGCTTCTCGTCT
tetur02g00520 comp3351_seq1 ATGAAGCTGAATTGCTGTTTGTCCCATCAT
tetur02g00520 comp3351_seq1 ATGTCTCTTCGTCGATCACGGTTAGAAGGT
tetur02g00520 comp3351_seq1 ATGTGAGCCTCCCTCATTTGATTTGCGTCC
tetur02g00520 comp3351_seq1 ATTTGGCATTGGCACTAGAATCAGGACCGT
tetur02g00520 comp3351_seq1 CACTGTCACAAGAAACCAAACATTCGGCAA
tetur02g00520 comp3351_seq1 AACTTTCTCCTCAATGATCTCACGTTCCAT
tetur02g00520 comp3351_seq1 CATCGGGTGAACACATAGCACACTCGCGAA
tetur02g00520 comp3351_seq1 CATGTGAGCCTCCCTCATTTGATTTGCGTC
tetur02g00520 comp3351_seq1 CATTAAAGCCATCAGGTGAGGCCAATTTCC
tetur02g00520 comp3351_seq1 CATTTGGCATTGGCACTAGAATCAGGACCG
tetur02g00520 comp3351_seq1 CCATTTGGCATTGGCACTAGAATCAGGACC
tetur02g00520 comp3351_seq1 CCCATTTGGCATTGGCACTAGAATCAGGAC
tetur02g00520 comp3351_seq1 CCTCAATGATCTCACGTTCCATCTCAGTTT
tetur02g00520 comp3351_seq1 CGAAGTAATGCAATAAATAGGGAGAACAGG
tetur02g00520 comp3351_seq1 AAGCTGAATTGCTGTTTGTCCCATCATAGT
tetur02g00520 comp3351_seq1 CGGAGAGCTGCAGAACACAAATCACTGTCA
tetur02g00520 comp3351_seq1 CGTGTTCCCTTTCACGAATTGATTTGCATG
tetur02g00520 comp3351_seq1 CTAGCAGCTCTTTGAGCGCTTCTCGTCTAC
tetur02g00520 comp3351_seq1 CTCCTCAATGATCTCACGTTCCATCTCAGT
tetur02g00520 comp3351_seq1 CTCTTCGTCGATCACGGTTAGAAGGTGAAT
tetur02g00520 comp3351_seq1 CTGCAGAACACAAATCACTGTCACAAGAAA
tetur02g00520 comp3351_seq1 CTGTAGGTGACGTATCCAGTCCAACAGATG
tetur02g00520 comp3351_seq1 CTGTCACAAGAAACCAAACATTCGGCAATG
tetur02g00520 comp3351_seq1 CTTTCTCCTCAATGATCTCACGTTCCATCT
tetur02g00520 comp3351_seq1 AATAGCATCGGGTGAACACATAGCACACTC
tetur02g00520 comp3351_seq1 GAACACATAGCACACTCGCGAAATTATGAA
tetur02g00520 comp3351_seq1 GAAGCTGAATTGCTGTTTGTCCCATCATAG
tetur02g00520 comp3351_seq1 GAGAGCTGCAGAACACAAATCACTGTCACA
tetur02g00520 comp3351_seq1 GAGCACCGATCAAATTAGGTTCTTGAGAAA
tetur02g00520 comp3351_seq1 GAGCTGCAGAACACAAATCACTGTCACAAG
tetur02g00520 comp3351_seq1 AATCTGTAGGTGACGTATCCAGTCCAACAG
tetur02g00520 comp3351_seq1 GCACCGATCAAATTAGGTTCTTGAGAAAGT
tetur02g00520 comp3351_seq1 GCTGCAGAACACAAATCACTGTCACAAGAA
tetur02g00520 comp3351_seq1 GCTTCTAAGTTAACAGCAAATGTCCTATGG
tetur02g00520 comp3351_seq1 GGAGAGCTGCAGAACACAAATCACTGTCAC
tetur02g00520 comp3351_seq1 GGCTTCTAAGTTAACAGCAAATGTCCTATG
tetur02g00520 comp3351_seq1 GGTGAACACATAGCACACTCGCGAAATTAT
tetur02g00520 comp3351_seq1 GTAGGTGACGTATCCAGTCCAACAGATGAG
tetur02g00520 comp3351_seq1 GTCACAAGAAACCAAACATTCGGCAATGTA
tetur02g00520 comp3351_seq1 GTCTCTTCGTCGATCACGGTTAGAAGGTGA
tetur02g00520 comp3351_seq1 GTGAACACATAGCACACTCGCGAAATTATG
tetur02g00520 comp3351_seq1 GTGAGCCTCCCTCATTTGATTTGCGTCCAA
tetur02g00520 comp3351_seq1 GTTCCCTTTCACGAATTGATTTGCATGAAC
tetur02g00520 comp3351_seq1 TAAAGCCATCAGGTGAGGCCAATTTCCAGG
tetur02g00520 comp3351_seq1 TAATTGAGCACGAGTTTGCCCTTTGGCATC
tetur02g00520 comp3351_seq1 TACGTGTTCCCTTTCACGAATTGATTTGCA
tetur02g00520 comp3351_seq1 TAGCATCGGGTGAACACATAGCACACTCGC
tetur02g00520 comp3351_seq1 TAGGTGACGTATCCAGTCCAACAGATGAGA
tetur02g00520 comp3351_seq1 TCACTGTCACAAGAAACCAAACATTCGGCA
tetur02g00520 comp3351_seq1 TCCCATTTGGCATTGGCACTAGAATCAGGA
tetur02g00520 comp3351_seq1 TCTAGCAGCTCTTTGAGCGCTTCTCGTCTA
tetur02g00520 comp3351_seq1 TCTCCTCAATGATCTCACGTTCCATCTCAG
tetur02g00520 comp3351_seq1 TCTCTTCGTCGATCACGGTTAGAAGGTGAA
tetur02g00520 comp3351_seq1 TCTTCGTCGATCACGGTTAGAAGGTGAATA
tetur02g00520 comp3351_seq1 TGAACACATAGCACACTCGCGAAATTATGA
tetur02g00520 comp3351_seq1 TGAAGCTGAATTGCTGTTTGTCCCATCATA
tetur02g00520 comp3351_seq1 AAATAGCATCGGGTGAACACATAGCACACT
tetur02g00520 comp3351_seq1 TGTAGGTGACGTATCCAGTCCAACAGATGA
tetur02g00520 comp3351_seq1 TGTCTCTTCGTCGATCACGGTTAGAAGGTG
tetur02g00520 comp3351_seq1 TGTGAGCCTCCCTCATTTGATTTGCGTCCA
tetur02g00520 comp3351_seq1 TTAAAGCCATCAGGTGAGGCCAATTTCCAG
tetur02g00520 comp3351_seq1 TTACGTGTTCCCTTTCACGAATTGATTTGC
tetur02g00520 comp3351_seq1 TTCTCCTCAATGATCTCACGTTCCATCTCA
tetur02g00520 comp3351_seq1 TTGAGCACGAGTTTGCCCTTTGGCATCAAA
tetur02g00520 comp3351_seq1 TTTCTCCTCAATGATCTCACGTTCCATCTC
tetur02g00520 comp3351_seq1 ACGTGTTCCCTTTCACGAATTGATTTGCAT
tetur02g00520 comp3351_seq1 ACTGTCACAAGAAACCAAACATTCGGCAAT
tetur02g00520 comp3351_seq1 ACTTTCTCCTCAATGATCTCACGTTCCATC
tetur02g00520 comp3351_seq1 AGCACCGATCAAATTAGGTTCTTGAGAAAG
tetur02g01190 comp4497_seq0 CCAAATTGGAACACTTAGGAATACCTGAAG
tetur02g01190 comp4497_seq0 CCTGAAGAGGAGCTTCTTCGACAACAGCAA
tetur02g01190 comp4497_seq0 CTCGAACTTTAGCCATCATAAACTCCCAAA
tetur02g01190 comp4497_seq0 CTGAAGAGGAGCTTCTTCGACAACAGCAAG
tetur02g01190 comp4497_seq0 AATTGGAACACTTAGGAATACCTGAAGAGG
tetur02g01190 comp4497_seq0 TACCTGAAGAGGAGCTTCTTCGACAACAGC
tetur02g01190 comp4497_seq0 TAGCTGTCAGATCATCAGCTATCATTCATC
tetur02g01190 comp4497_seq0 TCTCGAACTTTAGCCATCATAAACTCCCAA
tetur02g01190 comp4497_seq0 TGATCCATCAAATCTCTAGCTGTCAGATCA
tetur02g01190 comp4497_seq0 TTCTCGAACTTTAGCCATCATAAACTCCCA
tetur02g01190 comp4497_seq0 TTGATCCATCAAATCTCTAGCTGTCAGATC
tetur02g02210 comp623_seq0 ATCAATTGGCAGAGCTTTACCAATTTGCAG
tetur02g02210 comp623_seq0 AACATTATTGCCTGATGAAGAGGCAGTAAC
tetur02g02210 comp623_seq0 CAATTGGCAGAGCTTTACCAATTTGCAGAA
tetur02g02210 comp623_seq0 CAATTTGCAGAACAAATCAAGCCATCCAGT
tetur02g02210 comp623_seq0 CCAATTTGCAGAACAAATCAAGCCATCCAG
tetur02g02210 comp623_seq0 GATCAATTGGCAGAGCTTTACCAATTTGCA
tetur02g02210 comp623_seq0 AATTGGCAGAGCTTTACCAATTTGCAGAAC
tetur02g02210 comp623_seq0 GGCAGTAACTGGGTTGAGTATTGCGGTCAA
tetur02g02210 comp623_seq0 GGTTCGTCAGATCATGAACCAAGATAATTC
tetur02g02210 comp623_seq0 GTGTTCGGTGTATCTCAGAACCAAGAAGGT
tetur02g02210 comp623_seq0 GTTCGGTGTATCTCAGAACCAAGAAGGTCC
tetur02g02210 comp623_seq0 GTTCGTCAGATCATGAACCAAGATAATTCC
tetur02g02210 comp623_seq0 ACATTATTGCCTGATGAAGAGGCAGTAACT
tetur02g02210 comp623_seq0 TCAATTGGCAGAGCTTTACCAATTTGCAGA
tetur02g02210 comp623_seq0 TGTTCGGTGTATCTCAGAACCAAGAAGGTC
tetur02g02210 comp623_seq0 TTGGCAGAGCTTTACCAATTTGCAGAACAA
tetur02g02390 comp3390_seq0 ATAAAGGATCAGATCTTGGAGTCGATACGT
tetur02g02390 comp3390_seq0 ATTGCCAACCAGCTTTGTAATCGCTCCGGT
tetur02g02390 comp3390_seq0 CAACTGTCGTCATCAGAGTCGTCAGAATCT
tetur02g02390 comp3390_seq0 CAAGAGCCACTGAATTTAACGCTTGGCTTA
tetur02g02390 comp3390_seq0 CATTGGTTGGTGCTTTACAGGCGTAACATT
tetur02g02390 comp3390_seq0 AAGAGCCACTGAATTTAACGCTTGGCTTAG
tetur02g02390 comp3390_seq0 CCATTGGTTGGTGCTTTACAGGCGTAACAT
tetur02g02390 comp3390_seq0 CTTTGTCGTTGTCAATTTGTCTTTCGGAAG
tetur02g02390 comp3390_seq0 GAGCCACTGAATTTAACGCTTGGCTTAGAA
tetur02g02390 comp3390_seq0 GCAACTGAAACTAATGATTCGTCTTCCGAA
tetur02g02390 comp3390_seq0 GCCAACCAGCTTTGTAATCGCTCCGGTCAT
tetur02g02390 comp3390_seq0 GGCAACTGAAACTAATGATTCGTCTTCCGA
tetur02g02390 comp3390_seq0 ACAAGAGCCACTGAATTTAACGCTTGGCTT
tetur02g02390 comp3390_seq0 TAGGCAACTGAAACTAATGATTCGTCTTCC
tetur02g02390 comp3390_seq0 TATACAAGAGCCACTGAATTTAACGCTTGG
tetur02g02390 comp3390_seq0 TATTCAACTGTCGTCATCAGAGTCGTCAGA
tetur02g02390 comp3390_seq0 TCAACTGTCGTCATCAGAGTCGTCAGAATC
tetur02g02390 comp3390_seq0 TCCATTGGTTGGTGCTTTACAGGCGTAACA
tetur02g02390 comp3390_seq0 TGCCAACCAGCTTTGTAATCGCTCCGGTCA
tetur02g02390 comp3390_seq0 TGTCGTTGTCAATTTGTCTTTCGGAAGTTG
tetur02g02390 comp3390_seq0 TTATTCAACTGTCGTCATCAGAGTCGTCAG
tetur02g02390 comp3390_seq0 TTGCCAACCAGCTTTGTAATCGCTCCGGTC
tetur02g02390 comp3390_seq0 TTTATTCAACTGTCGTCATCAGAGTCGTCA
tetur02g02390 comp3390_seq0 AGCCACTGAATTTAACGCTTGGCTTAGAAT
tetur02g02390 comp3390_seq0 AGGCAACTGAAACTAATGATTCGTCTTCCG
tetur02g03640 comp2628_seq0 AGTGTTTGCTTACTGATTGATCCAAGCACC
tetur02g03640 comp2628_seq0 AGTTTGGATAGGTTCATTGGTTTCCAGAGC
tetur02g03640 comp2628_seq0 ATTGATCCAAGCACCAGCTGATTGATGATC
tetur02g03640 comp2628_seq0 CAGTTTGGATAGGTTCATTGGTTTCCAGAG
tetur02g03640 comp2628_seq0 CTAGCGATATCCTCATTGTCAAGTGTCCCT
tetur02g03640 comp2628_seq0 CTGATTGATCCAAGCACCAGCTGATTGATG
tetur02g03640 comp2628_seq0 AAGTGTTTGCTTACTGATTGATCCAAGCAC
tetur02g03640 comp2628_seq0 CTTACTGATTGATCCAAGCACCAGCTGATT
tetur02g03640 comp2628_seq0 GATCCAAGCACCAGCTGATTGATGATCGAT
tetur02g03640 comp2628_seq0 GATTGATCCAAGCACCAGCTGATTGATGAT
tetur02g03640 comp2628_seq0 GCTAGCGATATCCTCATTGTCAAGTGTCCC
tetur02g03640 comp2628_seq0 GCTTACTGATTGATCCAAGCACCAGCTGAT
tetur02g03640 comp2628_seq0 GTGTTTGCTTACTGATTGATCCAAGCACCA
tetur02g03640 comp2628_seq0 GTTTGCTTACTGATTGATCCAAGCACCAGC
tetur02g03640 comp2628_seq0 GTTTGGATAGGTTCATTGGTTTCCAGAGCT
tetur02g03640 comp2628_seq0 TACTGATTGATCCAAGCACCAGCTGATTGA
tetur02g03640 comp2628_seq0 TAGCCTTTGTTGACGCCGATACATTATTGA
tetur02g03640 comp2628_seq0 TCCAAGCACCAGCTGATTGATGATCGATAG
tetur02g03640 comp2628_seq0 TGATCCAAGCACCAGCTGATTGATGATCGA
tetur02g03640 comp2628_seq0 TGATTGATCCAAGCACCAGCTGATTGATGA
tetur02g03640 comp2628_seq0 TGCTTACTGATTGATCCAAGCACCAGCTGA
tetur02g03640 comp2628_seq0 TGTTTGCTTACTGATTGATCCAAGCACCAG
tetur02g03640 comp2628_seq0 TTACTGATTGATCCAAGCACCAGCTGATTG
tetur02g03640 comp2628_seq0 TTAGCCTTTGTTGACGCCGATACATTATTG
tetur02g03640 comp2628_seq0 TTGATCCAAGCACCAGCTGATTGATGATCG
tetur02g03640 comp2628_seq0 TTGCTTACTGATTGATCCAAGCACCAGCTG
tetur02g03640 comp2628_seq0 ACTGATTGATCCAAGCACCAGCTGATTGAT
tetur02g03640 comp2628_seq0 AGCACCTCTTCTTAAATCAGTTTGGATAGG
tetur02g04070 comp7524_seq0 AGTGCTGCTTTGGTTGTTCAGTTCATAGAT
tetur02g04070 comp7524_seq0 AAACTCCAAACGCCGGACCGAACGATTGTC
tetur02g04070 comp7524_seq0 CGAGTGCTGCTTTGGTTGTTCAGTTCATAG
tetur02g04070 comp7524_seq0 GAAACTCCAAACGCCGGACCGAACGATTGT
tetur02g04070 comp7524_seq0 GACGAGTGCTGCTTTGGTTGTTCAGTTCAT
tetur02g04070 comp7524_seq0 GAGTGCTGCTTTGGTTGTTCAGTTCATAGA
tetur02g04070 comp7524_seq0 TGACGAGTGCTGCTTTGGTTGTTCAGTTCA
tetur02g05060 comp2125_seq0 ATCGAGTTGACTTCCATCACAGAAGTACAT
tetur02g05060 comp2125_seq0 ATCTCGTTGTCACTGTGACTCCAGTCCAAT
tetur02g05060 comp2125_seq0 ATGAGTGAGTCAACTGTCTGCTGTAATAGC
tetur02g05060 comp2125_seq0 ATGGGTGTATGCTTTGAGTCCAGAACAATG
tetur02g05060 comp2125_seq0 CAAAGCTCCATGAAATGGGTGTATGCTTTG
tetur02g05060 comp2125_seq0 CAACAAAGCTCCATGAAATGGGTGTATGCT
tetur02g05060 comp2125_seq0 CAATGAGTGAGTCAACTGTCTGCTGTAATA
tetur02g05060 comp2125_seq0 CATGAAATGGGTGTATGCTTTGAGTCCAGA
tetur02g05060 comp2125_seq0 CGAGTTGACTTCCATCACAGAAGTACATTA
tetur02g05060 comp2125_seq0 CGTTGTCACTGTGACTCCAGTCCAATGTTC
tetur02g05060 comp2125_seq0 CTCGTTGTCACTGTGACTCCAGTCCAATGT
tetur02g05060 comp2125_seq0 AAGTCAGCAGCCATAGAGAAATGATCATAC
tetur02g05060 comp2125_seq0 GAAATGGGTGTATGCTTTGAGTCCAGAACA
tetur02g05060 comp2125_seq0 GAGATCGAGTTGACTTCCATCACAGAAGTA
tetur02g05060 comp2125_seq0 GAGTCCAGAACAATGGTAAGCTTGTGTTCA
tetur02g05060 comp2125_seq0 GAGTGAGTCAACTGTCTGCTGTAATAGCAA
tetur02g05060 comp2125_seq0 GATCGAGTTGACTTCCATCACAGAAGTACA
tetur02g05060 comp2125_seq0 GGAGATCGAGTTGACTTCCATCACAGAAGT
tetur02g05060 comp2125_seq0 GGAGCTCTTCATTCTCGGCCTTCAATGCAT
tetur02g05060 comp2125_seq0 ACAAAGCTCCATGAAATGGGTGTATGCTTT
tetur02g05060 comp2125_seq0 ACAACAAAGCTCCATGAAATGGGTGTATGC
tetur02g05060 comp2125_seq0 GGGTGTATGCTTTGAGTCCAGAACAATGGT
tetur02g05060 comp2125_seq0 GGTGTATGCTTTGAGTCCAGAACAATGGTA
tetur02g05060 comp2125_seq0 ACAATGAGTGAGTCAACTGTCTGCTGTAAT
tetur02g05060 comp2125_seq0 GTATGCTTTGAGTCCAGAACAATGGTAAGC
tetur02g05060 comp2125_seq0 GTGTATGCTTTGAGTCCAGAACAATGGTAA
tetur02g05060 comp2125_seq0 TACAACAAAGCTCCATGAAATGGGTGTATG
tetur02g05060 comp2125_seq0 TCTCGTTGTCACTGTGACTCCAGTCCAATG
tetur02g05060 comp2125_seq0 TGAAATGGGTGTATGCTTTGAGTCCAGAAC
tetur02g05060 comp2125_seq0 TGAGTCCAGAACAATGGTAAGCTTGTGTTC
tetur02g05060 comp2125_seq0 TGAGTGAGTCAACTGTCTGCTGTAATAGCA
tetur02g05060 comp2125_seq0 TGGAGCTCTTCATTCTCGGCCTTCAATGCA
tetur02g05060 comp2125_seq0 TGGGTGTATGCTTTGAGTCCAGAACAATGG
tetur02g05060 comp2125_seq0 TGTATGCTTTGAGTCCAGAACAATGGTAAG
tetur02g05060 comp2125_seq0 AGATCGAGTTGACTTCCATCACAGAAGTAC
tetur02g05060 comp2125_seq0 AACAAAGCTCCATGAAATGGGTGTATGCTT
tetur02g05060 comp2125_seq0 AGGAGATCGAGTTGACTTCCATCACAGAAG
tetur02g05530 comp2311_seq0 CATAAACGCCTACAATTCTCAACTTTGGGT
tetur02g05530 comp2311_seq0 GTAGTCTCATGTCGTGATGGAATTGCACAA
tetur02g05530 comp2311_seq0 ACATAAACGCCTACAATTCTCAACTTTGGG
tetur02g05670 comp4883_seq0 AGTTCTATCCAACACCTGAGCTCCATCAAG
tetur02g05670 comp4883_seq0 ATCCAACACCTGAGCTCCATCAAGGTTCAT
tetur02g05670 comp4883_seq0 CCAACACCTGAGCTCCATCAAGGTTCATTA
tetur02g05670 comp4883_seq0 CTATCCAACACCTGAGCTCCATCAAGGTTC
tetur02g05670 comp4883_seq0 ACACCTGAGCTCCATCAAGGTTCATTATGT
tetur02g05670 comp4883_seq0 GTTCTATCCAACACCTGAGCTCCATCAAGG
tetur02g05670 comp4883_seq0 TATCCAACACCTGAGCTCCATCAAGGTTCA
tetur02g05670 comp4883_seq0 AACACCTGAGCTCCATCAAGGTTCATTATG
tetur02g05740 comp5562_seq0 AATACGCTTATTTCCATCGATTACACGAGC
tetur02g05770 comp4912_seq0 AACCGTTTCTCTTCTAAAGCTGCCTGAGTT
tetur02g05770 comp4912_seq0 CTCAGCATCCAAGACGTGCAAGATTCTATC
tetur02g05770 comp4912_seq0 GAACGGCTTATGCTAGGTTTCCGAGTAAGA
tetur02g05770 comp4912_seq0 GCTCAGCATCCAAGACGTGCAAGATTCTAT
tetur02g05770 comp4912_seq0 GGCTCAGCATCCAAGACGTGCAAGATTCTA
tetur02g05770 comp4912_seq0 TCAGCATCCAAGACGTGCAAGATTCTATCA
tetur02g06100 comp2676_seq0 ATTATCTGGCAGTGGCATTACATGTATGTG
tetur02g06100 comp2676_seq0 CAAACCTAATCCGCAACTGCTCTATCAAAT
tetur02g06100 comp2676_seq0 CAGTGGCATTACATGTATGTGGCAAGTGTC
tetur02g06100 comp2676_seq0 CATTATCTGGCAGTGGCATTACATGTATGT
tetur02g06100 comp2676_seq0 CTGGCAGTGGCATTACATGTATGTGGCAAG
tetur02g06100 comp2676_seq0 GCAGTGGCATTACATGTATGTGGCAAGTGT
tetur02g06100 comp2676_seq0 GCATTACATGTATGTGGCAAGTGTCATCAT
tetur02g06100 comp2676_seq0 GGCAGTGGCATTACATGTATGTGGCAAGTG
tetur02g06100 comp2676_seq0 GGCATTACATGTATGTGGCAAGTGTCATCA
tetur02g06100 comp2676_seq0 GTCAAACCTAATCCGCAACTGCTCTATCAA
tetur02g06100 comp2676_seq0 GTCATTATCTGGCAGTGGCATTACATGTAT
tetur02g06100 comp2676_seq0 GTGGCATTACATGTATGTGGCAAGTGTCAT
tetur02g06100 comp2676_seq0 GTGTCATTATCTGGCAGTGGCATTACATGT
tetur02g06100 comp2676_seq0 TCAAACCTAATCCGCAACTGCTCTATCAAA
tetur02g06100 comp2676_seq0 TCATTATCTGGCAGTGGCATTACATGTATG
tetur02g06100 comp2676_seq0 TCTGGCAGTGGCATTACATGTATGTGGCAA
tetur02g06100 comp2676_seq0 TGGCATTACATGTATGTGGCAAGTGTCATC
tetur02g06100 comp2676_seq0 TGTCAAACCTAATCCGCAACTGCTCTATCA
tetur02g06100 comp2676_seq0 TGTCATTATCTGGCAGTGGCATTACATGTA
tetur02g06100 comp2676_seq0 TTATCTGGCAGTGGCATTACATGTATGTGG
tetur02g06100 comp2676_seq0 TTGTCAAACCTAATCCGCAACTGCTCTATC
tetur02g06920 comp2134_seq0 ATCCGTCAATGCAAAGAGAAAGCCAACAAG
tetur02g06920 comp2134_seq0 CAATCCGTCAATGCAAAGAGAAAGCCAACA
tetur02g06920 comp2134_seq0 CAGAGATCCAACTATAAGTGAAACAATCCG
tetur02g06920 comp2134_seq0 CCAGAGATCCAACTATAAGTGAAACAATCC
tetur02g06920 comp2134_seq0 CCGTCAATGCAAAGAGAAAGCCAACAAGCA
tetur02g06920 comp2134_seq0 CGAGTTTACTTCAACCACCGCCATTACTTT
tetur02g06920 comp2134_seq0 CGTCAATGCAAAGAGAAAGCCAACAAGCAA
tetur02g06920 comp2134_seq0 CGTTTGCTGATAACGAACTTTAATCGCCAG
tetur02g06920 comp2134_seq0 CTGATAACGAACTTTAATCGCCAGTATGGA
tetur02g06920 comp2134_seq0 GAAACAATCCGTCAATGCAAAGAGAAAGCC
tetur02g06920 comp2134_seq0 GAGATCCAACTATAAGTGAAACAATCCGTC
tetur02g06920 comp2134_seq0 GCGTTTGCTGATAACGAACTTTAATCGCCA
tetur02g06920 comp2134_seq0 GCTGATAACGAACTTTAATCGCCAGTATGG
tetur02g06920 comp2134_seq0 ACAATCCGTCAATGCAAAGAGAAAGCCAAC
tetur02g06920 comp2134_seq0 GTTTGCTGATAACGAACTTTAATCGCCAGT
tetur02g06920 comp2134_seq0 TCCGTCAATGCAAAGAGAAAGCCAACAAGC
tetur02g06920 comp2134_seq0 TGCGTTTGCTGATAACGAACTTTAATCGCC
tetur02g06920 comp2134_seq0 TGCTGATAACGAACTTTAATCGCCAGTATG
tetur02g06920 comp2134_seq0 TTGCGTTTGCTGATAACGAACTTTAATCGC
tetur02g07170 comp5527_seq0 CAAACACCAATATGGATACAAACACGAGTG
tetur02g07170 comp5527_seq0 CACCAATATGGATACAAACACGAGTGGTTT
tetur02g07170 comp5527_seq0 AAACACCAATATGGATACAAACACGAGTGG
tetur02g07170 comp5527_seq0 CTTGCAATCAAGTCGAACCAATGAAGCGAA
tetur02g07170 comp5527_seq0 GATTCAGTAGACGTTGCTTGGAGATGGATC
tetur02g07170 comp5527_seq0 ACACCAATATGGATACAAACACGAGTGGTT
tetur02g07170 comp5527_seq0 TTCAGTAGACGTTGCTTGGAGATGGATCAG
tetur02g07170 comp5527_seq0 TTGCAATCAAGTCGAACCAATGAAGCGAAA
tetur02g07170 comp5527_seq0 AACACCAATATGGATACAAACACGAGTGGT
tetur02g07190 comp1290_seq0 ATTTGGTCCTTCTCCCTCACAATATTGTAC
tetur02g07190 comp1290_seq0 CAAGAGCCCAGGCTTGTCTTCCTGAAGGTA
tetur02g07190 comp1290_seq0 CATAAGGACCATAGTTGACTGTCTTATCCG
tetur02g07190 comp1290_seq0 CATGTGAATTTGGTCCTTCTCCCTCACAAT
tetur02g07190 comp1290_seq0 CCTTCTCCCTCACAATATTGTACGGAGTAT
tetur02g07190 comp1290_seq0 CGTAAGATGAAAGTAAGCAGAAGGGTAATC
tetur02g07190 comp1290_seq0 CTCCCTCACAATATTGTACGGAGTATGCAA
tetur02g07190 comp1290_seq0 CTGTCTTATCCGAAGTTGAGCTTGGTTTCA
tetur02g07190 comp1290_seq0 CTTACGACGGCCTCATCGATAACAGCATTG
tetur02g07190 comp1290_seq0 CTTCTCCCTCACAATATTGTACGGAGTATG
tetur02g07190 comp1290_seq0 GAAAGTAAGCAGAAGGGTAATCAGAATCGT
tetur02g07190 comp1290_seq0 GAAGGGTAATCAGAATCGTAGAGATTACGA
tetur02g07190 comp1290_seq0 GAATTTGGTCCTTCTCCCTCACAATATTGT
tetur02g07190 comp1290_seq0 GACTGTCTTATCCGAAGTTGAGCTTGGTTT
tetur02g07190 comp1290_seq0 GGTCCTTCTCCCTCACAATATTGTACGGAG
tetur02g07190 comp1290_seq0 GTCCTTCTCCCTCACAATATTGTACGGAGT
tetur02g07190 comp1290_seq0 GTGAATTTGGTCCTTCTCCCTCACAATATT
tetur02g07190 comp1290_seq0 TCCTTCTCCCTCACAATATTGTACGGAGTA
tetur02g07190 comp1290_seq0 TCTCCCTCACAATATTGTACGGAGTATGCA
tetur02g07190 comp1290_seq0 TGAAAGTAAGCAGAAGGGTAATCAGAATCG
tetur02g07190 comp1290_seq0 TGAATTTGGTCCTTCTCCCTCACAATATTG
tetur02g07190 comp1290_seq0 TGGTCCTTCTCCCTCACAATATTGTACGGA
tetur02g07190 comp1290_seq0 TGTCTTATCCGAAGTTGAGCTTGGTTTCAA
tetur02g07190 comp1290_seq0 TTCTCCCTCACAATATTGTACGGAGTATGC
tetur02g07190 comp1290_seq0 TTGGTCCTTCTCCCTCACAATATTGTACGG
tetur02g07190 comp1290_seq0 TTTGGTCCTTCTCCCTCACAATATTGTACG
tetur02g07190 comp1290_seq0 ACTGTCTTATCCGAAGTTGAGCTTGGTTTC
tetur02g07450 comp1211_seq0 CACACCTCTTGGTAAAGGTGTAACTTCAAA
tetur02g07450 comp1211_seq0 GACAAAGGTAACTTTCTGATCACAAACGTC
tetur02g08140 comp3189_seq1 AGTTTGTATGAATCGTTCAACAGAGCTCGT
tetur02g08140 comp3189_seq1 ATGCCCGAACATTTCAAATGTCTGGAAAGT
tetur02g08140 comp3189_seq1 ATGGCGTTCAAGAAGAGCTTCAGCTCCAGC
tetur02g08140 comp3189_seq1 ATTCTTGAAGGCGAGTTGCTCGGTCCTTTC
tetur02g08140 comp3189_seq1 CATCAAGACGTCGCTTTCTTTCACCAGCTT
tetur02g08140 comp3189_seq1 CGCTTTCTTTCACCAGCTTTAGCTCTAAGC
tetur02g08140 comp3189_seq1 CTCGGTCCTTTCCAAGCTCCAATAGATTAT
tetur02g08140 comp3189_seq1 CTTGAAGGCGAGTTGCTCGGTCCTTTCCAA
tetur02g08140 comp3189_seq1 GATGCCCGAACATTTCAAATGTCTGGAAAG
tetur02g08140 comp3189_seq1 GATGGCGTTCAAGAAGAGCTTCAGCTCCAG
tetur02g08140 comp3189_seq1 GATTCTTGAAGGCGAGTTGCTCGGTCCTTT
tetur02g08140 comp3189_seq1 GCCCGAACATTTCAAATGTCTGGAAAGTTG
tetur02g08140 comp3189_seq1 GCTCGGTCCTTTCCAAGCTCCAATAGATTA
tetur02g08140 comp3189_seq1 GGATTCTTGAAGGCGAGTTGCTCGGTCCTT
tetur02g08140 comp3189_seq1 GTTTGTATGAATCGTTCAACAGAGCTCGTC
tetur02g08140 comp3189_seq1 TAAATCACGGAAATCGGCCAAGAATTGGTG
tetur02g08140 comp3189_seq1 TCGCTAACCAGTTTATCTGCTTGCTTTGTA
tetur02g08140 comp3189_seq1 TCGCTTTCTTTCACCAGCTTTAGCTCTAAG
tetur02g08140 comp3189_seq1 TCGGTCCTTTCCAAGCTCCAATAGATTATC
tetur02g08140 comp3189_seq1 TCTTGAAGGCGAGTTGCTCGGTCCTTTCCA
tetur02g08140 comp3189_seq1 TGGCGTTCAAGAAGAGCTTCAGCTCCAGCA
tetur02g08140 comp3189_seq1 TTCATCAAGACGTCGCTTTCTTTCACCAGC
tetur02g08140 comp3189_seq1 TTCTTGAAGGCGAGTTGCTCGGTCCTTTCC
tetur02g08140 comp3189_seq1 TTGAAGGCGAGTTGCTCGGTCCTTTCCAAG
tetur02g08140 comp3189_seq1 TTGTATGAATCGTTCAACAGAGCTCGTCGA
tetur02g08140 comp3189_seq1 TTTCATCAAGACGTCGCTTTCTTTCACCAG
tetur02g08140 comp3189_seq1 TTTCGCTAACCAGTTTATCTGCTTGCTTTG
tetur02g08140 comp3189_seq1 AGGATTCTTGAAGGCGAGTTGCTCGGTCCT
tetur02g08400 comp3299_seq0 AGTCTCAAGAAGATGCTCCATGCCCTTTCC
tetur02g08400 comp3299_seq0 CATGTGGATGCTCTGGTTTAACACCGTCAG
tetur02g08400 comp3299_seq0 CCATGTATCCTGATTAGTCGAACTCTTAGG
tetur02g08400 comp3299_seq0 CCATGTGGATGCTCTGGTTTAACACCGTCA
tetur02g08400 comp3299_seq0 CCCATGTGGATGCTCTGGTTTAACACCGTC
tetur02g08400 comp3299_seq0 CTCAAGAAGATGCTCCATGCCCTTTCCGTT
tetur02g08400 comp3299_seq0 CTCACTATGGCTAACAGCCAATTTATTGTG
tetur02g08400 comp3299_seq0 GCCCGAATCTTCATTGAAACCATGTATCCT
tetur02g08400 comp3299_seq0 GTCAACTCACTATGGCTAACAGCCAATTTA
tetur02g08400 comp3299_seq0 GTCTCAAGAAGATGCTCCATGCCCTTTCCG
tetur02g08400 comp3299_seq0 TCACTATGGCTAACAGCCAATTTATTGTGC
tetur02g08400 comp3299_seq0 TGCCCGAATCTTCATTGAAACCATGTATCC
tetur02g08400 comp3299_seq0 TTGCCCGAATCTTCATTGAAACCATGTATC
tetur02g08560 comp4305_seq0 CGACCATTGATTGGCCCATCTATACTCAAT
tetur02g08560 comp4305_seq0 GCGACCATTGATTGGCCCATCTATACTCAA
tetur02g08560 comp4305_seq0 TAGGAAACAGCTCCTGTTTAACTCTCAACA
tetur02g08560 comp4305_seq0 TTAGGAAACAGCTCCTGTTTAACTCTCAAC
tetur02g08900 comp3813_seq0 CCTTGACCATAGCCACCGTCGGTATAATGC
tetur02g08900 comp3813_seq0 CGATTGCTCGGTATTCAACTCCTTTGGGTG
tetur02g08900 comp3813_seq0 CTCCTTGACCATAGCCACCGTCGGTATAAT
tetur02g08900 comp3813_seq0 CTTGACCATAGCCACCGTCGGTATAATGCT
tetur02g08900 comp3813_seq0 CTTTGGGTGGATAAACGAAGTTGGGCCCAA
tetur02g08900 comp3813_seq0 GACGAGACGATGCATCTTCGGCCAGTTCTT
tetur02g08900 comp3813_seq0 GATTGCTCGGTATTCAACTCCTTTGGGTGG
tetur02g08900 comp3813_seq0 TCCTTGACCATAGCCACCGTCGGTATAATG
tetur02g08900 comp3813_seq0 TTCAATGCAGCAGGTATATCATCTTTCTCC
tetur02g08900 comp3813_seq0 TTGACGAGACGATGCATCTTCGGCCAGTTC
tetur02g09580 comp4118_seq0 AGTGGTGCAAAGGCTCAATACGAGGATATG
tetur02g09580 comp4118_seq0 ATCGCAGTGGTGCAAAGGCTCAATACGAGG
tetur02g09580 comp4118_seq0 ATCGTCCACATGTTGAACTTTGTGTCTCTT
tetur02g09580 comp4118_seq0 ATGCCGTGAGATTTGTAATCATCACTTTCG
tetur02g09580 comp4118_seq0 ATGTTGTCCATCGCAGTGGTGCAAAGGCTC
tetur02g09580 comp4118_seq0 CAACTAAACACCGCCATGCCGTGAGATTTG
tetur02g09580 comp4118_seq0 AACTAAACACCGCCATGCCGTGAGATTTGT
tetur02g09580 comp4118_seq0 CACACGATTTGTTAATGTTGTCCATCGCAG
tetur02g09580 comp4118_seq0 CAGTGGTGCAAAGGCTCAATACGAGGATAT
tetur02g09580 comp4118_seq0 CATCGCAGTGGTGCAAAGGCTCAATACGAG
tetur02g09580 comp4118_seq0 CATGCCGTGAGATTTGTAATCATCACTTTC
tetur02g09580 comp4118_seq0 CGCAGTGGTGCAAAGGCTCAATACGAGGAT
tetur02g09580 comp4118_seq0 CTAAACACCGCCATGCCGTGAGATTTGTAA
tetur02g09580 comp4118_seq0 AAACACCGCCATGCCGTGAGATTTGTAATC
tetur02g09580 comp4118_seq0 GCAGTGGTGCAAAGGCTCAATACGAGGATA
tetur02g09580 comp4118_seq0 AATGTTGTCCATCGCAGTGGTGCAAAGGCT
tetur02g09580 comp4118_seq0 GCCGTGAGATTTGTAATCATCACTTTCGAA
tetur02g09580 comp4118_seq0 GCGGTTCAATAGCAATTATGGTCATACCTA
tetur02g09580 comp4118_seq0 GCTCCAAATCATCACAATGCTTCCACCTTT
tetur02g09580 comp4118_seq0 GGTCATACCTATTCAAATAACAGCGCAACA
tetur02g09580 comp4118_seq0 GGTGCAAAGGCTCAATACGAGGATATGATT
tetur02g09580 comp4118_seq0 GTATCGTCCACATGTTGAACTTTGTGTCTC
tetur02g09580 comp4118_seq0 GTCATACCTATTCAAATAACAGCGCAACAC
tetur02g09580 comp4118_seq0 GTCCATCGCAGTGGTGCAAAGGCTCAATAC
tetur02g09580 comp4118_seq0 GTGCCCAATATGTATTCAGATTATTTGCGG
tetur02g09580 comp4118_seq0 GTGGTGCAAAGGCTCAATACGAGGATATGA
tetur02g09580 comp4118_seq0 GTTAATGTTGTCCATCGCAGTGGTGCAAAG
tetur02g09580 comp4118_seq0 GTTCTGCTAAAGTGCCCAATATGTATTCAG
tetur02g09580 comp4118_seq0 GTTGTCCATCGCAGTGGTGCAAAGGCTCAA
tetur02g09580 comp4118_seq0 TCACACGATTTGTTAATGTTGTCCATCGCA
tetur02g09580 comp4118_seq0 TCCATCGCAGTGGTGCAAAGGCTCAATACG
tetur02g09580 comp4118_seq0 TCGCAGTGGTGCAAAGGCTCAATACGAGGA
tetur02g09580 comp4118_seq0 TGCCGTGAGATTTGTAATCATCACTTTCGA
tetur02g09580 comp4118_seq0 TGGTCATACCTATTCAAATAACAGCGCAAC
tetur02g09580 comp4118_seq0 TGTCCATCGCAGTGGTGCAAAGGCTCAATA
tetur02g09580 comp4118_seq0 TGTTAATGTTGTCCATCGCAGTGGTGCAAA
tetur02g09580 comp4118_seq0 TTAATGTTGTCCATCGCAGTGGTGCAAAGG
tetur02g09580 comp4118_seq0 TTGCACCGATCATTGCTGCTCCAAATCATC
tetur02g09580 comp4118_seq0 TTGCGGTTCAATAGCAATTATGGTCATACC
tetur02g09580 comp4118_seq0 TTGTTAATGTTGTCCATCGCAGTGGTGCAA
tetur02g09590 comp6043_seq0 ATGGTTTCTTCGAGGAACATGGGTTAGGCT
tetur02g09590 comp6043_seq0 CATGGTTTCTTCGAGGAACATGGGTTAGGC
tetur02g09590 comp6043_seq0 CTCATGGTTTCTTCGAGGAACATGGGTTAG
tetur02g09590 comp6043_seq0 TCATGGTTTCTTCGAGGAACATGGGTTAGG
tetur02g10640 comp2663_seq1 ATACCTCTACAAACGGTGAAGATCGCAATC
tetur02g10640 comp2663_seq1 ATCAGACAGAAGAGGAACCCAAATGCTAAG
tetur02g10640 comp2663_seq1 ATGATGCCAGCGATAAACCAGATAAATGTG
tetur02g10640 comp2663_seq1 ATGCCAGCGATAAACCAGATAAATGTGACG
tetur02g10640 comp2663_seq1 ATTGTTTGGTGAACTTGGTTGAGGGTTAAG
tetur02g10640 comp2663_seq1 CCAGCGATAAACCAGATAAATGTGACGGAC
tetur02g10640 comp2663_seq1 CCTCGATAAGAAACTTGAGCATCATCGAGA
tetur02g10640 comp2663_seq1 CCTCTACAAACGGTGAAGATCGCAATCTTT
tetur02g10640 comp2663_seq1 CGATAAGAAACTTGAGCATCATCGAGATCG
tetur02g10640 comp2663_seq1 AAACTTGAGCATCATCGAGATCGTATATGC
tetur02g10640 comp2663_seq1 CTATACTTCCTGATGATGCCAGCGATAAAC
tetur02g10640 comp2663_seq1 CTCGATAAGAAACTTGAGCATCATCGAGAT
tetur02g10640 comp2663_seq1 GAAACTTGAGCATCATCGAGATCGTATATG
tetur02g10640 comp2663_seq1 GAACTATACTTCCTGATGATGCCAGCGATA
tetur02g10640 comp2663_seq1 AATCCTCGATAAGAAACTTGAGCATCATCG
tetur02g10640 comp2663_seq1 GATAAGAAACTTGAGCATCATCGAGATCGT
tetur02g10640 comp2663_seq1 GATGAACTATACTTCCTGATGATGCCAGCG
tetur02g10640 comp2663_seq1 GATGAAGCAGGCTGACATCCAACTTGTTCG
tetur02g10640 comp2663_seq1 GATGCCAGCGATAAACCAGATAAATGTGAC
tetur02g10640 comp2663_seq1 GCCAGCGATAAACCAGATAAATGTGACGGA
tetur02g10640 comp2663_seq1 TATACTTCCTGATGATGCCAGCGATAAACC
tetur02g10640 comp2663_seq1 TATTCCCGTACATATTGACGTCTCCTTTGA
tetur02g10640 comp2663_seq1 TCCTCGATAAGAAACTTGAGCATCATCGAG
tetur02g10640 comp2663_seq1 TCGATAAGAAACTTGAGCATCATCGAGATC
tetur02g10640 comp2663_seq1 TGATGCCAGCGATAAACCAGATAAATGTGA
tetur02g10640 comp2663_seq1 TGCCAGCGATAAACCAGATAAATGTGACGG
tetur02g10640 comp2663_seq1 ACCTCTACAAACGGTGAAGATCGCAATCTT
tetur02g10640 comp2663_seq1 TGTTTGGTGAACTTGGTTGAGGGTTAAGAA
tetur02g10640 comp2663_seq1 TTCCCGTACATATTGACGTCTCCTTTGAAA
tetur02g10640 comp2663_seq1 TTGTTTGGTGAACTTGGTTGAGGGTTAAGA
tetur02g10640 comp2663_seq1 AGATGAAGCAGGCTGACATCCAACTTGTTC
tetur02g11060 comp230_seq0 CAACAATTCTGCTTCGAAATGGCCCTTAAA
tetur02g11060 comp230_seq0 CGTCAACAATTCTGCTTCGAAATGGCCCTT
tetur02g11060 comp230_seq0 GCAAATTAAGGATAGTAGACTCTGAGCCGT
tetur02g11060 comp230_seq0 GCAATTGTCAACTGAAACTAAGTCTTTGCC
tetur02g11060 comp230_seq0 GTCAACAATTCTGCTTCGAAATGGCCCTTA
tetur02g11060 comp230_seq0 TCAACAATTCTGCTTCGAAATGGCCCTTAA
tetur02g11150 comp3998_seq0 AGTGCGGCTCTAAGATATGTACAAGGGAAG
tetur02g11150 comp3998_seq0 CAGTGCGGCTCTAAGATATGTACAAGGGAA
tetur02g11150 comp3998_seq0 CCCAATTAGTCTTAATTCAACAGTCTCTGG
tetur02g11150 comp3998_seq0 GAAAGTCACAGGCGTGTTGAAGGAATAGAC
tetur02g11150 comp3998_seq0 GAGGAATTGGGCTAACATATCCAAACCTAG
tetur02g11150 comp3998_seq0 GGAATTGGGCTAACATATCCAAACCTAGCC
tetur02g11150 comp3998_seq0 GGACCAAGATATGAATGTTATTCCAGCTAG
tetur02g11150 comp3998_seq0 GGTATTAAACAGCGAAGATGAAAGTCACAG
tetur02g11150 comp3998_seq0 GTATTAAACAGCGAAGATGAAAGTCACAGG
tetur02g11150 comp3998_seq0 GTGGTATTAAACAGCGAAGATGAAAGTCAC
tetur02g11150 comp3998_seq0 GTTGCATACAGTGCGGCTCTAAGATATGTA
tetur02g11150 comp3998_seq0 TAAACAGCGAAGATGAAAGTCACAGGCGTG
tetur02g11150 comp3998_seq0 TACAGTGCGGCTCTAAGATATGTACAAGGG
tetur02g11150 comp3998_seq0 AAAGTCACAGGCGTGTTGAAGGAATAGACT
tetur02g11150 comp3998_seq0 TGAAAGTCACAGGCGTGTTGAAGGAATAGA
tetur02g11150 comp3998_seq0 TGAGGAATTGGGCTAACATATCCAAACCTA
tetur02g11150 comp3998_seq0 TTGCATACAGTGCGGCTCTAAGATATGTAC
tetur02g11150 comp3998_seq0 AGGAATTGGGCTAACATATCCAAACCTAGC
tetur02g11760 comp1401_seq0 ATTCACACTGTGAGTCAACATTGCAAGCCT
tetur02g11760 comp1401_seq0 ATTGATTACGGGCGTAAACTTCTCAAAGAG
tetur02g11760 comp1401_seq0 CAATTTCAAGGAAGAAACTCGTACTCGATG
tetur02g11760 comp1401_seq0 CAGACGGCAAATATTCCTATCAATGCTGTA
tetur02g11760 comp1401_seq0 CATATTAACTGAGCCTGAGGTCATAGTCCC
tetur02g11760 comp1401_seq0 CCTGAGGTCATAGTCCCTGGAGCCAATATT
tetur02g11760 comp1401_seq0 CGGCTATTAACGCTACGCTAGTGACTACTT
tetur02g11760 comp1401_seq0 CGTACTCGATGTAACCTGATATCAGTTGCT
tetur02g11760 comp1401_seq0 CTCCACTGTTATTCCTTTACCTTTCTCACC
tetur02g11760 comp1401_seq0 CTGAGGTCATAGTCCCTGGAGCCAATATTG
tetur02g11760 comp1401_seq0 CTGTAACCCAAACTGGTAAAGCTCAGATTT
tetur02g11760 comp1401_seq0 GACAATTTCAAGGAAGAAACTCGTACTCGA
tetur02g11760 comp1401_seq0 GACGGCAAATATTCCTATCAATGCTGTATC
tetur02g11760 comp1401_seq0 GAGCAAATGCTGCTAAACCTTACAATGGCT
tetur02g11760 comp1401_seq0 GATACCGGTTCTTACTTTCAGACGGCAAAT
tetur02g11760 comp1401_seq0 GATTACGGGCGTAAACTTCTCAAAGAGATT
tetur02g11760 comp1401_seq0 GCAAATGCTGCTAAACCTTACAATGGCTCC
tetur02g11760 comp1401_seq0 GCTCCAATCAATATAATTGATTACGGGCGT
tetur02g11760 comp1401_seq0 GGACAATTTCAAGGAAGAAACTCGTACTCG
tetur02g11760 comp1401_seq0 GGAGCAAATGCTGCTAAACCTTACAATGGC
tetur02g11760 comp1401_seq0 GTACTCGATGTAACCTGATATCAGTTGCTC
tetur02g11760 comp1401_seq0 GTGACTACTTGCAAGGCCACTGTAACCCAA
tetur02g11760 comp1401_seq0 TAGTGACTACTTGCAAGGCCACTGTAACCC
tetur02g11760 comp1401_seq0 TCATATTAACTGAGCCTGAGGTCATAGTCC
tetur02g11760 comp1401_seq0 TCGTACTCGATGTAACCTGATATCAGTTGC
tetur02g11760 comp1401_seq0 TGACTACTTGCAAGGCCACTGTAACCCAAA
tetur02g11760 comp1401_seq0 TGCTCCAATCAATATAATTGATTACGGGCG
tetur02g11760 comp1401_seq0 TTCGGCTATTAACGCTACGCTAGTGACTAC
tetur02g11760 comp1401_seq0 TTGATTACGGGCGTAAACTTCTCAAAGAGA
tetur02g11760 comp1401_seq0 TTTCGGCTATTAACGCTACGCTAGTGACTA
tetur02g11760 comp1401_seq0 AAATTCACACTGTGAGTCAACATTGCAAGC
tetur02g11760 comp1401_seq0 AGCAAATGCTGCTAAACCTTACAATGGCTC
tetur02g11800 comp2248_seq0 CAATTCTGTTACCTTTGCGTAATGGATTGG
tetur02g11800 comp2248_seq0 CATCAGCTGGGCTCACTTTACTTGGTTCAT
tetur02g11800 comp2248_seq0 CTGTTACCTTTGCGTAATGGATTGGTATCT
tetur02g11800 comp2248_seq0 GTTACCTTTGCGTAATGGATTGGTATCTTC
tetur02g11800 comp2248_seq0 TACATCAGCTGGGCTCACTTTACTTGGTTC
tetur02g11800 comp2248_seq0 TCTGTTACCTTTGCGTAATGGATTGGTATC
tetur02g13060 comp2956_seq0 ATCCACCAAGAGAAGCTGGAAGCAAATTTG
tetur02g13060 comp2956_seq0 ATGTGAGTCCTGCATCTTGGAATCTGTTAG
tetur02g13060 comp2956_seq0 ATGTTGAAGCTGGGACCTCTTTGGCAAATC
tetur02g13060 comp2956_seq0 ATTAGCAACACCTGTATGATAAACGTGGGT
tetur02g13060 comp2956_seq0 ATTTCGGACCACAGGATAACCAGTTTGATG
tetur02g13060 comp2956_seq0 CAAACTTATTTCGGACCACAGGATAACCAG
tetur02g13060 comp2956_seq0 CAAATCCACCAAGAGAAGCTGGAAGCAAAT
tetur02g13060 comp2956_seq0 CAACGTTAGACTCTTTGGTTGTTGCGCCTT
tetur02g13060 comp2956_seq0 CAAGTGGTTGAGTTAGTTAGCTCTTGAAGA
tetur02g13060 comp2956_seq0 AACGTTAGACTCTTTGGTTGTTGCGCCTTT
tetur02g13060 comp2956_seq0 CACAAGTGGTTGAGTTAGTTAGCTCTTGAA
tetur02g13060 comp2956_seq0 CACGAACACGATTGTGAATGGAATCAGAGA
tetur02g13060 comp2956_seq0 CACTTCACGAACACGATTGTGAATGGAATC
tetur02g13060 comp2956_seq0 AACTTATTTCGGACCACAGGATAACCAGTT
tetur02g13060 comp2956_seq0 CATTAGCAACACCTGTATGATAAACGTGGG
tetur02g13060 comp2956_seq0 CCTGCATCTTGGAATCTGTTAGCGTTGACA
tetur02g13060 comp2956_seq0 CGAACACGATTGTGAATGGAATCAGAGAAT
tetur02g13060 comp2956_seq0 AAACTTATTTCGGACCACAGGATAACCAGT
tetur02g13060 comp2956_seq0 AAGCTTCACAAGTGGTTGAGTTAGTTAGCT
tetur02g13060 comp2956_seq0 CTCTTGAAGACTGTGACTCAAATTGACTTG
tetur02g13060 comp2956_seq0 CTGCATCTTGGAATCTGTTAGCGTTGACAA
tetur02g13060 comp2956_seq0 CTTATTTCGGACCACAGGATAACCAGTTTG
tetur02g13060 comp2956_seq0 CTTCACGAACACGATTGTGAATGGAATCAG
tetur02g13060 comp2956_seq0 CTTCATCGAGCAAACTTATTTCGGACCACA
tetur02g13060 comp2956_seq0 CTTCTTCATCGAGCAAACTTATTTCGGACC
tetur02g13060 comp2956_seq0 CTTGAAGACTGTGACTCAAATTGACTTGGG
tetur02g13060 comp2956_seq0 CTTTGTTGTTGCCAAAGAGTAATAGCAACG
tetur02g13060 comp2956_seq0 AATAGCAACGTTAGACTCTTTGGTTGTTGC
tetur02g13060 comp2956_seq0 GAACACGATTGTGAATGGAATCAGAGAATC
tetur02g13060 comp2956_seq0 GAAGACTGTGACTCAAATTGACTTGGGAAA
tetur02g13060 comp2956_seq0 GAGCAAACTTATTTCGGACCACAGGATAAC
tetur02g13060 comp2956_seq0 GAGTCCTGCATCTTGGAATCTGTTAGCGTT
tetur02g13060 comp2956_seq0 GCAAACTTATTTCGGACCACAGGATAACCA
tetur02g13060 comp2956_seq0 GCAAATCCACCAAGAGAAGCTGGAAGCAAA
tetur02g13060 comp2956_seq0 GCAACGTTAGACTCTTTGGTTGTTGCGCCT
tetur02g13060 comp2956_seq0 GCATTAGCAACACCTGTATGATAAACGTGG
tetur02g13060 comp2956_seq0 GCTCTTGAAGACTGTGACTCAAATTGACTT
tetur02g13060 comp2956_seq0 GCTTCACAAGTGGTTGAGTTAGTTAGCTCT
tetur02g13060 comp2956_seq0 GGAAGCAAATTTGGAGGAACAAATTTGTGC
tetur02g13060 comp2956_seq0 GGCAAATCCACCAAGAGAAGCTGGAAGCAA
tetur02g13060 comp2956_seq0 AAAGCTTCACAAGTGGTTGAGTTAGTTAGC
tetur02g13060 comp2956_seq0 GTACTTCTTCATCGAGCAAACTTATTTCGG
tetur02g13060 comp2956_seq0 GTCCTGCATCTTGGAATCTGTTAGCGTTGA
tetur02g13060 comp2956_seq0 GTCTGTTAAGCCGATGTAAATCGTTCTGAT
tetur02g13060 comp2956_seq0 GTGAGTCCTGCATCTTGGAATCTGTTAGCG
tetur02g13060 comp2956_seq0 GTTGAAGCTGGGACCTCTTTGGCAAATCCA
tetur02g13060 comp2956_seq0 GTTGCCAAAGAGTAATAGCAACGTTAGACT
tetur02g13060 comp2956_seq0 GTTGTTGCCAAAGAGTAATAGCAACGTTAG
tetur02g13060 comp2956_seq0 TAGCAACGTTAGACTCTTTGGTTGTTGCGC
tetur02g13060 comp2956_seq0 TAGCTCTTGAAGACTGTGACTCAAATTGAC
tetur02g13060 comp2956_seq0 TCAAGTTTGTCGGAGCATATAAAGCTTCAC
tetur02g13060 comp2956_seq0 TCACAAGTGGTTGAGTTAGTTAGCTCTTGA
tetur02g13060 comp2956_seq0 TCACGAACACGATTGTGAATGGAATCAGAG
tetur02g13060 comp2956_seq0 TCCTGCATCTTGGAATCTGTTAGCGTTGAC
tetur02g13060 comp2956_seq0 TCTTCATCGAGCAAACTTATTTCGGACCAC
tetur02g13060 comp2956_seq0 TCTTGAAGACTGTGACTCAAATTGACTTGG
tetur02g13060 comp2956_seq0 TGAAGACTGTGACTCAAATTGACTTGGGAA
tetur02g13060 comp2956_seq0 TGGCAAATCCACCAAGAGAAGCTGGAAGCA
tetur02g13060 comp2956_seq0 TGTGAGTCCTGCATCTTGGAATCTGTTAGC
tetur02g13060 comp2956_seq0 TGTTGAAGCTGGGACCTCTTTGGCAAATCC
tetur02g13060 comp2956_seq0 TGTTGCCAAAGAGTAATAGCAACGTTAGAC
tetur02g13060 comp2956_seq0 TTATTTCGGACCACAGGATAACCAGTTTGA
tetur02g13060 comp2956_seq0 TTCACAAGTGGTTGAGTTAGTTAGCTCTTG
tetur02g13060 comp2956_seq0 TTCACGAACACGATTGTGAATGGAATCAGA
tetur02g13060 comp2956_seq0 TTCTTCATCGAGCAAACTTATTTCGGACCA
tetur02g13060 comp2956_seq0 TTGAAGACTGTGACTCAAATTGACTTGGGA
tetur02g13060 comp2956_seq0 TTGAAGCTGGGACCTCTTTGGCAAATCCAC
tetur02g13060 comp2956_seq0 TTGCCAAAGAGTAATAGCAACGTTAGACTC
tetur02g13060 comp2956_seq0 TTGGCAAATCCACCAAGAGAAGCTGGAAGC
tetur02g13060 comp2956_seq0 TTTGGCAAATCCACCAAGAGAAGCTGGAAG
tetur02g13060 comp2956_seq0 ACTTATTTCGGACCACAGGATAACCAGTTT
tetur02g13060 comp2956_seq0 ACTTCTTCATCGAGCAAACTTATTTCGGAC
tetur02g13060 comp2956_seq0 AGCAAACTTATTTCGGACCACAGGATAACC
tetur02g13060 comp2956_seq0 AGCAACGTTAGACTCTTTGGTTGTTGCGCC
tetur02g13060 comp2956_seq0 AGCTCTTGAAGACTGTGACTCAAATTGACT
tetur02g13060 comp2956_seq0 AGCTTCACAAGTGGTTGAGTTAGTTAGCTC
tetur02g13060 comp2956_seq0 AGTCCTGCATCTTGGAATCTGTTAGCGTTG
tetur02g13240 comp4596_seq0 AGTTTGTTGAGATCGGTTGAGGGAACACTT
tetur02g13240 comp4596_seq0 CTAACAAACAGTCCATCATGGCTGGAACCA
tetur02g13240 comp4596_seq0 GCTAACAAACAGTCCATCATGGCTGGAACC
tetur02g13240 comp4596_seq0 AATTCGTGTCACAAATTATCCTGAAGGGAG
tetur02g13240 comp4596_seq0 GTTGAGATCGGTTGAGGGAACACTTAATGA
tetur02g13240 comp4596_seq0 GTTTGTTGAGATCGGTTGAGGGAACACTTA
tetur02g13240 comp4596_seq0 TGTTGAGATCGGTTGAGGGAACACTTAATG
tetur02g13240 comp4596_seq0 TTGAGATCGGTTGAGGGAACACTTAATGAA
tetur02g13580 comp4575_seq0 CAAAGGAGTGAACTAATCAGTCATACCAAC
tetur02g13580 comp4575_seq0 CAGAGACAAAGGAGTGAACTAATCAGTCAT
tetur02g13580 comp4575_seq0 CAGTCATACCAACACATGAACCAGTTTACA
tetur02g13580 comp4575_seq0 CCAGAGACAAAGGAGTGAACTAATCAGTCA
tetur02g13580 comp4575_seq0 CTAATCAGTCATACCAACACATGAACCAGT
tetur02g13580 comp4575_seq0 CTGAACGTCAAGCAGCTCGTAATGGACATG
tetur02g13580 comp4575_seq0 GAACTAATCAGTCATACCAACACATGAACC
tetur02g13580 comp4575_seq0 GACAAAGGAGTGAACTAATCAGTCATACCA
tetur02g13580 comp4575_seq0 GAGCTGAACGTCAAGCAGCTCGTAATGGAC
tetur02g13580 comp4575_seq0 GAGTGAACTAATCAGTCATACCAACACATG
tetur02g13580 comp4575_seq0 GCACTTTCTGGCTGGATGCCAATGATCAAA
tetur02g13580 comp4575_seq0 GCTGAACGTCAAGCAGCTCGTAATGGACAT
tetur02g13580 comp4575_seq0 GGAGTGAACTAATCAGTCATACCAACACAT
tetur02g13580 comp4575_seq0 GTCATACCAACACATGAACCAGTTTACACT
tetur02g13580 comp4575_seq0 TCAGTCATACCAACACATGAACCAGTTTAC
tetur02g13580 comp4575_seq0 ACCAGAGACAAAGGAGTGAACTAATCAGTC
tetur02g13580 comp4575_seq0 ACTAATCAGTCATACCAACACATGAACCAG
tetur02g13580 comp4575_seq0 AGTCATACCAACACATGAACCAGTTTACAC
tetur02g13700 comp1278_seq0 ATATAATCATTCCGGTGAACCTCAAGCTCT
tetur02g13700 comp1278_seq0 GAGAATTGGATCTCTTACGTCTCCGTGTTT
tetur02g13700 comp1278_seq0 GCTTCTCCTCATATAAATTCACTCATTCGC
tetur02g13700 comp1278_seq0 GGGACAAATATAATCATTCCGGTGAACCTC
tetur02g13700 comp1278_seq0 GTATTTGAGAATTGGATCTCTTACGTCTCC
tetur02g13700 comp1278_seq0 TATAATCATTCCGGTGAACCTCAAGCTCTC
tetur02g13700 comp1278_seq0 TTTGAGAATTGGATCTCTTACGTCTCCGTG
tetur03g00440 comp1175_seq0 AGTTGCTGTCACTGGAGCTTGTCTCCAGAT
tetur03g00440 comp1175_seq0 CAAGCTACGTCAAGTAGCTAATAACGTGGT
tetur03g00440 comp1175_seq0 AACGTGGTTGACTGTGTAATTAATTGTGGC
tetur03g00440 comp1175_seq0 CAATTCTGTTGATCAACAAAGTGGAACACC
tetur03g00440 comp1175_seq0 CCAAGCTACGTCAAGTAGCTAATAACGTGG
tetur03g00440 comp1175_seq0 AAGATAGATTCGTCTCTGATCTTGTTCTCC
tetur03g00440 comp1175_seq0 AAGCTACGTCAAGTAGCTAATAACGTGGTT
tetur03g00440 comp1175_seq0 CGTCTCTGATCTTGTTCTCCTTTATTTGGA
tetur03g00440 comp1175_seq0 CTAGAGCTTGGCCAATCTAAGAGACCAATT
tetur03g00440 comp1175_seq0 AAGGGCTCTAGAACGAGCTACTGCACGATT
tetur03g00440 comp1175_seq0 CTGATCTTGTTCTCCTTTATTTGGACTTCG
tetur03g00440 comp1175_seq0 CTGGAGCTTGTCTCCAGATGGAAGACAAAT
tetur03g00440 comp1175_seq0 AAGTGGAACACCACAACAGCAACAAGATGG
tetur03g00440 comp1175_seq0 CTTGTCTCCAGATGGAAGACAAATCCGGTG
tetur03g00440 comp1175_seq0 GAACTATCAGACACTGGTGAGCTTGCAGTT
tetur03g00440 comp1175_seq0 GAGCTTGTCTCCAGATGGAAGACAAATCCG
tetur03g00440 comp1175_seq0 GATAGATTCGTCTCTGATCTTGTTCTCCTT
tetur03g00440 comp1175_seq0 GCTTGTCTCCAGATGGAAGACAAATCCGGT
tetur03g00440 comp1175_seq0 GGAGCTTGTCTCCAGATGGAAGACAAATCC
tetur03g00440 comp1175_seq0 GTCTCTGATCTTGTTCTCCTTTATTTGGAC
tetur03g00440 comp1175_seq0 AAAGGGCTCTAGAACGAGCTACTGCACGAT
tetur03g00440 comp1175_seq0 GTTCTCCTTTATTTGGACTTCGTTGAATCG
tetur03g00440 comp1175_seq0 TAGAGCTTGGCCAATCTAAGAGACCAATTA
tetur03g00440 comp1175_seq0 TAGTTGCTGTCACTGGAGCTTGTCTCCAGA
tetur03g00440 comp1175_seq0 AAAGTGGAACACCACAACAGCAACAAGATG
tetur03g00440 comp1175_seq0 TCGTCTCTGATCTTGTTCTCCTTTATTTGG
tetur03g00440 comp1175_seq0 TGGAGCTTGTCTCCAGATGGAAGACAAATC
tetur03g00440 comp1175_seq0 TTAGTTGCTGTCACTGGAGCTTGTCTCCAG
tetur03g00440 comp1175_seq0 TTCTCCTTTATTTGGACTTCGTTGAATCGG
tetur03g00440 comp1175_seq0 TTGTCTCCAGATGGAAGACAAATCCGGTGG
tetur03g00440 comp1175_seq0 AGATAGATTCGTCTCTGATCTTGTTCTCCT
tetur03g00440 comp1175_seq0 AGCTACGTCAAGTAGCTAATAACGTGGTTG
tetur03g00440 comp1175_seq0 AGCTTGTCTCCAGATGGAAGACAAATCCGG
tetur03g00440 comp1175_seq0 AGGGCTCTAGAACGAGCTACTGCACGATTT
tetur03g00450 comp3364_seq0 ATCATACCCTGAATATGGATATTCCAGTCG
tetur03g00450 comp3364_seq0 CATACCCTGAATATGGATATTCCAGTCGAC
tetur03g00450 comp3364_seq0 CATCATACCCTGAATATGGATATTCCAGTC
tetur03g00450 comp3364_seq0 TACCCTGAATATGGATATTCCAGTCGACAG
tetur03g00450 comp3364_seq0 TCATACCCTGAATATGGATATTCCAGTCGA
tetur03g01510 comp345_seq1 CAACATCTGACTTGTAACGCTGTATGCAAC
tetur03g01510 comp345_seq1 CAGACTCAGCTACTTCCATTATAGATGCGA
tetur03g01510 comp345_seq1 CATCTGACTTGTAACGCTGTATGCAACACA
tetur03g01510 comp345_seq1 CCTAAAGCATCACACCGGTGTCTTTAACTG
tetur03g01510 comp345_seq1 CTAAAGCATCACACCGGTGTCTTTAACTGT
tetur03g01510 comp345_seq1 CTTCCATTATAGATGCGATTAAGAAGGGAG
tetur03g01510 comp345_seq1 GAAGAATGGACATTGAACCTCTATGGGTAA
tetur03g01510 comp345_seq1 GAATGGACATTGAACCTCTATGGGTAAACT
tetur03g01510 comp345_seq1 GTATGCAACACAATCCCATGGCTAAAGCCC
tetur03g01510 comp345_seq1 TAAAGCATCACACCGGTGTCTTTAACTGTA
tetur03g01510 comp345_seq1 ACATCTGACTTGTAACGCTGTATGCAACAC
tetur03g01510 comp345_seq1 TCAGACTCAGCTACTTCCATTATAGATGCG
tetur03g01510 comp345_seq1 TGAAGAATGGACATTGAACCTCTATGGGTA
tetur03g01510 comp345_seq1 AGAATGGACATTGAACCTCTATGGGTAAAC
tetur03g01510 comp345_seq1 AGACTCAGCTACTTCCATTATAGATGCGAT
tetur03g02420 comp5459_seq0 ATAACTGATGCTGCGGAAGCTAAGGCTGAG
tetur03g02420 comp5459_seq0 ATGAAGTAAACGATCAGCATGCAACGCTAC
tetur03g02420 comp5459_seq0 ATGCATTTCTCATCTCAGGATCTAAAGGAG
tetur03g02420 comp5459_seq0 ATTAGTGGCAACTTGAATACCCAAAGGAAG
tetur03g02420 comp5459_seq0 ATTGGTGGTGGCCTGAACAACGAAAGTTTC
tetur03g02420 comp5459_seq0 ATTTGATCTTTCGGCGAGGCCAGAAACTAG
tetur03g02420 comp5459_seq0 CAATGCATTTCTCATCTCAGGATCTAAAGG
tetur03g02420 comp5459_seq0 CACACGGCGAAGTAGCCGAATAAACAAGTC
tetur03g02420 comp5459_seq0 AACTGATTTGGCCTCCACAAGACTAGCCTT
tetur03g02420 comp5459_seq0 CAGGATCTAAAGGAGAAGTCATTGGACTGT
tetur03g02420 comp5459_seq0 CATCTCAGGATCTAAAGGAGAAGTCATTGG
tetur03g02420 comp5459_seq0 CATTTCTCATCTCAGGATCTAAAGGAGAAG
tetur03g02420 comp5459_seq0 CCTAAGCTCTATAACCGAATTGGTTAAAGG
tetur03g02420 comp5459_seq0 CCTCCACAAGACTAGCCTTGAACATGGAAA
tetur03g02420 comp5459_seq0 CCTTGCTGAATAGGTGTTTCCAATGGTGGT
tetur03g02420 comp5459_seq0 CCTTTGTATGAGATTACTCCGGAGGTTGTT
tetur03g02420 comp5459_seq0 CGTGAGAGGAACTGATTTGGCCTCCACAAG
tetur03g02420 comp5459_seq0 CTATCGTGAGAGGAACTGATTTGGCCTCCA
tetur03g02420 comp5459_seq0 CTCAGGATCTAAAGGAGAAGTCATTGGACT
tetur03g02420 comp5459_seq0 CTCATCTCAGGATCTAAAGGAGAAGTCATT
tetur03g02420 comp5459_seq0 CTGATTTGGCCTCCACAAGACTAGCCTTGA
tetur03g02420 comp5459_seq0 CTGCCATTATAGCAGCTATTGAGTGAGTGG
tetur03g02420 comp5459_seq0 CTTGAATACCCAAAGGAAGACCTTCCGAAT
tetur03g02420 comp5459_seq0 CTTGCTGAATAGGTGTTTCCAATGGTGGTG
tetur03g02420 comp5459_seq0 GAACAGCCAAGTTTCCTTGCTGAATAGGTG
tetur03g02420 comp5459_seq0 GAACTGATTTGGCCTCCACAAGACTAGCCT
tetur03g02420 comp5459_seq0 GAGAGGAACTGATTTGGCCTCCACAAGACT
tetur03g02420 comp5459_seq0 GAGGAACTGATTTGGCCTCCACAAGACTAG
tetur03g02420 comp5459_seq0 GATTTGGCCTCCACAAGACTAGCCTTGAAC
tetur03g02420 comp5459_seq0 GCATTTCTCATCTCAGGATCTAAAGGAGAA
tetur03g02420 comp5459_seq0 GCCTCCACAAGACTAGCCTTGAACATGGAA
tetur03g02420 comp5459_seq0 GCTGCCATTATAGCAGCTATTGAGTGAGTG
tetur03g02420 comp5459_seq0 GGAACTGATTTGGCCTCCACAAGACTAGCC
tetur03g02420 comp5459_seq0 GGATCTAAAGGAGAAGTCATTGGACTGTTA
tetur03g02420 comp5459_seq0 GGCCTCCACAAGACTAGCCTTGAACATGGA
tetur03g02420 comp5459_seq0 GGGATAGCACCAGAATGACGAAGATTAACA
tetur03g02420 comp5459_seq0 GTGAGAGGAACTGATTTGGCCTCCACAAGA
tetur03g02420 comp5459_seq0 GTTTCCTTGCTGAATAGGTGTTTCCAATGG
tetur03g02420 comp5459_seq0 TAACTGATGCTGCGGAAGCTAAGGCTGAGG
tetur03g02420 comp5459_seq0 TAGTGGCAACTTGAATACCCAAAGGAAGAC
tetur03g02420 comp5459_seq0 TATCGTGAGAGGAACTGATTTGGCCTCCAC
tetur03g02420 comp5459_seq0 TATTTGATCTTTCGGCGAGGCCAGAAACTA
tetur03g02420 comp5459_seq0 TCAGGATCTAAAGGAGAAGTCATTGGACTG
tetur03g02420 comp5459_seq0 TCATCTCAGGATCTAAAGGAGAAGTCATTG
tetur03g02420 comp5459_seq0 TCCTTGCTGAATAGGTGTTTCCAATGGTGG
tetur03g02420 comp5459_seq0 TCGTGAGAGGAACTGATTTGGCCTCCACAA
tetur03g02420 comp5459_seq0 TCTATCGTGAGAGGAACTGATTTGGCCTCC
tetur03g02420 comp5459_seq0 TCTCAGGATCTAAAGGAGAAGTCATTGGAC
tetur03g02420 comp5459_seq0 TGAGAGGAACTGATTTGGCCTCCACAAGAC
tetur03g02420 comp5459_seq0 TGATTTGGCCTCCACAAGACTAGCCTTGAA
tetur03g02420 comp5459_seq0 TGCATTTCTCATCTCAGGATCTAAAGGAGA
tetur03g02420 comp5459_seq0 TGCCATTATAGCAGCTATTGAGTGAGTGGA
tetur03g02420 comp5459_seq0 TGCTGAATAGGTGTTTCCAATGGTGGTGTC
tetur03g02420 comp5459_seq0 TGGCCTCCACAAGACTAGCCTTGAACATGG
tetur03g02420 comp5459_seq0 TGGTGGTGGCCTGAACAACGAAAGTTTCTA
tetur03g02420 comp5459_seq0 TTAGTGGCAACTTGAATACCCAAAGGAAGA
tetur03g02420 comp5459_seq0 TTCCTTGCTGAATAGGTGTTTCCAATGGTG
tetur03g02420 comp5459_seq0 TTCCTTTGTATGAGATTACTCCGGAGGTTG
tetur03g02420 comp5459_seq0 TTCTATCGTGAGAGGAACTGATTTGGCCTC
tetur03g02420 comp5459_seq0 TTCTCATCTCAGGATCTAAAGGAGAAGTCA
tetur03g02420 comp5459_seq0 TTGGCCTCCACAAGACTAGCCTTGAACATG
tetur03g02420 comp5459_seq0 TTTCTCATCTCAGGATCTAAAGGAGAAGTC
tetur03g02420 comp5459_seq0 TTTGATCTTTCGGCGAGGCCAGAAACTAGA
tetur03g02420 comp5459_seq0 ACTGATTTGGCCTCCACAAGACTAGCCTTG
tetur03g02420 comp5459_seq0 AGGAACTGATTTGGCCTCCACAAGACTAGC
tetur03g02420 comp5459_seq0 AGGATCTAAAGGAGAAGTCATTGGACTGTT
tetur03g02420 comp5459_seq0 AGGGATAGCACCAGAATGACGAAGATTAAC
tetur03g02420 comp5459_seq0 AACAGCCAAGTTTCCTTGCTGAATAGGTGT
tetur03g03270 comp5296_seq0 ATGCATGCTTATGGGTTACGATTATTCACG
tetur03g03270 comp5296_seq0 CGACTGGTATTTCAGATCCATCTTGCTTCT
tetur03g03270 comp5296_seq0 GAACTCCTCTCAGCTAATTCAGGAGCACTG
tetur03g03270 comp5296_seq0 TCGACTGGTATTTCAGATCCATCTTGCTTC
tetur03g03270 comp5296_seq0 TTGAACTCCTCTCAGCTAATTCAGGAGCAC
tetur03g03270 comp5296_seq0 TTTGAACTCCTCTCAGCTAATTCAGGAGCA
tetur03g03990 comp1776_seq0 ATCCGGTTGATTGTAAGCTTGCTAGAGATG
tetur03g03990 comp1776_seq0 ATCCTTCAGACGTGAAGATCTTCCTCTGCT
tetur03g03990 comp1776_seq0 ATCTTCCTCTGCTTCTTAATGCCTTAGCAT
tetur03g03990 comp1776_seq0 CAGACGTGAAGATCTTCCTCTGCTTCTTAA
tetur03g03990 comp1776_seq0 AAGATCTTCCTCTGCTTCTTAATGCCTTAG
tetur03g03990 comp1776_seq0 CCGGTTGATTGTAAGCTTGCTAGAGATGGT
tetur03g03990 comp1776_seq0 CCTTCAGACGTGAAGATCTTCCTCTGCTTC
tetur03g03990 comp1776_seq0 CGATCCTTCAGACGTGAAGATCTTCCTCTG
tetur03g03990 comp1776_seq0 CGGTTGATTGTAAGCTTGCTAGAGATGGTG
tetur03g03990 comp1776_seq0 CGTGAAGATCTTCCTCTGCTTCTTAATGCC
tetur03g03990 comp1776_seq0 CTTCAGACGTGAAGATCTTCCTCTGCTTCT
tetur03g03990 comp1776_seq0 CTTCCTCTGCTTCTTAATGCCTTAGCATTT
tetur03g03990 comp1776_seq0 GAAGATCTTCCTCTGCTTCTTAATGCCTTA
tetur03g03990 comp1776_seq0 GACGTGAAGATCTTCCTCTGCTTCTTAATG
tetur03g03990 comp1776_seq0 GATCCGGTTGATTGTAAGCTTGCTAGAGAT
tetur03g03990 comp1776_seq0 GATCCTTCAGACGTGAAGATCTTCCTCTGC
tetur03g03990 comp1776_seq0 GATCTTCCTCTGCTTCTTAATGCCTTAGCA
tetur03g03990 comp1776_seq0 GCGATCCTTCAGACGTGAAGATCTTCCTCT
tetur03g03990 comp1776_seq0 GGATCCGGTTGATTGTAAGCTTGCTAGAGA
tetur03g03990 comp1776_seq0 GGTGATGTTTGATTCACGGTATTGGTTCCT
tetur03g03990 comp1776_seq0 GGTGGTGATGTTTGATTCACGGTATTGGTT
tetur03g03990 comp1776_seq0 GGTGGTGGTGATGTTTGATTCACGGTATTG
tetur03g03990 comp1776_seq0 GGTGTTACCGGTGGTGGTGATGTTTGATTC
tetur03g03990 comp1776_seq0 GGTTGATTGTAAGCTTGCTAGAGATGGTGA
tetur03g03990 comp1776_seq0 GTGAAGATCTTCCTCTGCTTCTTAATGCCT
tetur03g03990 comp1776_seq0 GTGATGTTTGATTCACGGTATTGGTTCCTT
tetur03g03990 comp1776_seq0 GTGGTGATGTTTGATTCACGGTATTGGTTC
tetur03g03990 comp1776_seq0 GTGGTGGTGATGTTTGATTCACGGTATTGG
tetur03g03990 comp1776_seq0 GTGTTACCGGTGGTGGTGATGTTTGATTCA
tetur03g03990 comp1776_seq0 GTTACCGGTGGTGGTGATGTTTGATTCACG
tetur03g03990 comp1776_seq0 TCAGACGTGAAGATCTTCCTCTGCTTCTTA
tetur03g03990 comp1776_seq0 TCCGGTTGATTGTAAGCTTGCTAGAGATGG
tetur03g03990 comp1776_seq0 TGGATCCGGTTGATTGTAAGCTTGCTAGAG
tetur03g03990 comp1776_seq0 TGGTGATGTTTGATTCACGGTATTGGTTCC
tetur03g03990 comp1776_seq0 TGTTACCGGTGGTGGTGATGTTTGATTCAC
tetur03g03990 comp1776_seq0 ACGTGAAGATCTTCCTCTGCTTCTTAATGC
tetur03g03990 comp1776_seq0 AGACGTGAAGATCTTCCTCTGCTTCTTAAT
tetur03g03990 comp1776_seq0 AGATCTTCCTCTGCTTCTTAATGCCTTAGC
tetur03g03990 comp1776_seq0 AGCGATCCTTCAGACGTGAAGATCTTCCTC
tetur03g04790 comp3923_seq0 ATCATTCCGAGTGATTTATCAACTGTCAGC
tetur03g04790 comp3923_seq0 ATTAACCCAACCCTAGAAATCATGGGATGT
tetur03g04790 comp3923_seq0 CACCACTACTACCTTGAGAATCAGCCATAT
tetur03g04790 comp3923_seq0 CATTCCGAGTGATTTATCAACTGTCAGCTT
tetur03g04790 comp3923_seq0 CCAACCCTAGAAATCATGGGATGTTAAAGT
tetur03g04790 comp3923_seq0 CCCAACCCTAGAAATCATGGGATGTTAAAG
tetur03g04790 comp3923_seq0 AAGTTACTTCGGTACGTATCATTCCGAGTG
tetur03g04790 comp3923_seq0 GTCAACCTTAAATTCAGGTTCACCACTACT
tetur03g04790 comp3923_seq0 GTTACTTCGGTACGTATCATTCCGAGTGAT
tetur03g04790 comp3923_seq0 TCACCACTACTACCTTGAGAATCAGCCATA
tetur03g04790 comp3923_seq0 ACCACTACTACCTTGAGAATCAGCCATATT
tetur03g05340 comp3659_seq0 AGTCTTCCACATTCACAAATTGCGATTCAC
tetur03g05340 comp3659_seq0 CAAATTGCGATTCACGACTCCCTTACAACG
tetur03g05340 comp3659_seq0 CAATGGATTGCATAGCAGTCTTCCACATTC
tetur03g05340 comp3659_seq0 CAATTGAGCTTCAACGTCATCCGGTAGTGG
tetur03g05340 comp3659_seq0 CACAAATTGCGATTCACGACTCCCTTACAA
tetur03g05340 comp3659_seq0 CACATTCACAAATTGCGATTCACGACTCCC
tetur03g05340 comp3659_seq0 CAGGTTCTTCTTCATCTTTGACAGCGTCAG
tetur03g05340 comp3659_seq0 CAGTCTTCCACATTCACAAATTGCGATTCA
tetur03g05340 comp3659_seq0 CATAGCAGTCTTCCACATTCACAAATTGCG
tetur03g05340 comp3659_seq0 CATTCACAAATTGCGATTCACGACTCCCTT
tetur03g05340 comp3659_seq0 CCAATTGAGCTTCAACGTCATCCGGTAGTG
tetur03g05340 comp3659_seq0 CCACATTCACAAATTGCGATTCACGACTCC
tetur03g05340 comp3659_seq0 CCGGTAGTGGCATTAAACCACGGTCTTTGG
tetur03g05340 comp3659_seq0 CTTCCACATTCACAAATTGCGATTCACGAC
tetur03g05340 comp3659_seq0 CTTCTTCATCTTTGACAGCGTCAGGACAAT
tetur03g05340 comp3659_seq0 GAATTTGTTCTTGTCAGGGAATCGATTCCT
tetur03g05340 comp3659_seq0 GCAGTCTTCCACATTCACAAATTGCGATTC
tetur03g05340 comp3659_seq0 GCATAGCAGTCTTCCACATTCACAAATTGC
tetur03g05340 comp3659_seq0 ACAAATTGCGATTCACGACTCCCTTACAAC
tetur03g05340 comp3659_seq0 GGTAGTGGCATTAAACCACGGTCTTTGGCA
tetur03g05340 comp3659_seq0 GGTTCTTCTTCATCTTTGACAGCGTCAGGA
tetur03g05340 comp3659_seq0 GTAGTGGCATTAAACCACGGTCTTTGGCAG
tetur03g05340 comp3659_seq0 GTATTGCGAGTTATAAACTCGGAAGGGAAT
tetur03g05340 comp3659_seq0 GTCTTCCACATTCACAAATTGCGATTCACG
tetur03g05340 comp3659_seq0 GTTCTTCTTCATCTTTGACAGCGTCAGGAC
tetur03g05340 comp3659_seq0 ACATTCACAAATTGCGATTCACGACTCCCT
tetur03g05340 comp3659_seq0 TATTCAATGGATTGCATAGCAGTCTTCCAC
tetur03g05340 comp3659_seq0 TCACAAATTGCGATTCACGACTCCCTTACA
tetur03g05340 comp3659_seq0 TCCACATTCACAAATTGCGATTCACGACTC
tetur03g05340 comp3659_seq0 TCTTCCACATTCACAAATTGCGATTCACGA
tetur03g05340 comp3659_seq0 TCTTCTTCATCTTTGACAGCGTCAGGACAA
tetur03g05340 comp3659_seq0 TGCGATTCACGACTCCCTTACAACGGAATA
tetur03g05340 comp3659_seq0 TGTATTGCGAGTTATAAACTCGGAAGGGAA
tetur03g05340 comp3659_seq0 TTCACAAATTGCGATTCACGACTCCCTTAC
tetur03g05340 comp3659_seq0 TTCTTCATCTTTGACAGCGTCAGGACAATC
tetur03g05340 comp3659_seq0 AGCAGTCTTCCACATTCACAAATTGCGATT
tetur03g05340 comp3659_seq0 AGGTTCTTCTTCATCTTTGACAGCGTCAGG
tetur03g05380 comp5924_seq0 CTTGTAAAGACTGGTCAAATCATGCCCGTG
tetur03g05380 comp5924_seq0 TGTAAAGACTGGTCAAATCATGCCCGTGAA
tetur03g05380 comp5924_seq0 TTGTAAAGACTGGTCAAATCATGCCCGTGA
tetur03g05380 comp5924_seq0 ACTTGTAAAGACTGGTCAAATCATGCCCGT
tetur03g06210 comp3743_seq0 CCGCTACAGCTGATTTGAAATCGTGTTATG
tetur03g06210 comp3743_seq0 CGCTACAGCTGATTTGAAATCGTGTTATGT
tetur03g06210 comp3743_seq0 CGTCGTCTAGGATTAGCTCAGAAGTTGATG
tetur03g06210 comp3743_seq0 GTCGTCTAGGATTAGCTCAGAAGTTGATGA
tetur03g06210 comp3743_seq0 GTTACCGCTACAGCTGATTTGAAATCGTGT
tetur03g06210 comp3743_seq0 TGTTACCGCTACAGCTGATTTGAAATCGTG
tetur03g06210 comp3743_seq0 TTTGTTACCGCTACAGCTGATTTGAAATCG
tetur03g06460 comp316_seq0 CACCTTTGCTACACAAACTAATAAGGTCCA
tetur03g06460 comp316_seq0 CCTTTGCTACACAAACTAATAAGGTCCATG
tetur03g06460 comp316_seq0 GCTACACAAACTAATAAGGTCCATGTGGAT
tetur03g06460 comp316_seq0 GCTTATGCCAAGCAAAGGTACAATAGTAAC
tetur03g06460 comp316_seq0 ACACCTTTGCTACACAAACTAATAAGGTCC
tetur03g06460 comp316_seq0 TGCCAAGCAAAGGTACAATAGTAACACATG
tetur03g06460 comp316_seq0 TGCTACACAAACTAATAAGGTCCATGTGGA
tetur03g06460 comp316_seq0 TTGCTACACAAACTAATAAGGTCCATGTGG
tetur03g06730 comp5087_seq0 ATTGAACGGCAAGATTAGCTATCTTAGAGC
tetur03g06730 comp5087_seq0 AACGGCAAGATTAGCTATCTTAGAGCTACC
tetur03g06730 comp5087_seq0 CGGCAAGATTAGCTATCTTAGAGCTACCTT
tetur03g06730 comp5087_seq0 TGAACGGCAAGATTAGCTATCTTAGAGCTA
tetur03g06730 comp5087_seq0 ACGGCAAGATTAGCTATCTTAGAGCTACCT
tetur03g06920 comp3220_seq0 AACCGTTGTAACTTTACCAGATTCTAAGCC
tetur03g06920 comp3220_seq0 GGTGGTAAGCATAATTTCCTTGAACCGTTG
tetur03g06920 comp3220_seq0 AAATTGGCCTCTTTATCTCCACATGCAACC
tetur03g08070 comp477_seq0 ATCCTCTGAGCGAAGTCGAGGATGAGGTTC
tetur03g08070 comp477_seq0 ATGAGGTTCCACTTGGAGATTCATCGCTTG
tetur03g08070 comp477_seq0 ATTGCTCCAGATCCCACCTCTCAAACTGAT
tetur03g08070 comp477_seq0 ATTGTGCCCAGTCTGGTCAAACAATTGCTC
tetur03g08070 comp477_seq0 CAAACAATTGCTCCAGATCCCACCTCTCAA
tetur03g08070 comp477_seq0 CAACAGTGGTAAGTTAACAGTGGATCGTGA
tetur03g08070 comp477_seq0 CAAGTAACCTTTCTCTGAGTAACCTTGCTT
tetur03g08070 comp477_seq0 CAATTGCTCCAGATCCCACCTCTCAAACTG
tetur03g08070 comp477_seq0 CACCTCTCAAACTGATTGTCATTTCATTGC
tetur03g08070 comp477_seq0 CAGATACCTTCGTTAGTGACGCAATCAAAG
tetur03g08070 comp477_seq0 CAGTGGTAAGTTAACAGTGGATCGTGAATT
tetur03g08070 comp477_seq0 CATACTATGGGTCAACCAACCAATCAATCA
tetur03g08070 comp477_seq0 CCACTTGGAGATTCATCGCTTGTCACGGAT
tetur03g08070 comp477_seq0 CCATACTATGGGTCAACCAACCAATCAATC
tetur03g08070 comp477_seq0 CCATAGCAAGTAACCTTTCTCTGAGTAACC
tetur03g08070 comp477_seq0 CCCATGGTCCATCTAGTGCAGATACCTTCG
tetur03g08070 comp477_seq0 AAGATTGTGCCCAGTCTGGTCAAACAATTG
tetur03g08070 comp477_seq0 CCTTTCTCTGAGTAACCTTGCTTTATCCTC
tetur03g08070 comp477_seq0 CGAAGTCGAGGATGAGGTTCCACTTGGAGA
tetur03g08070 comp477_seq0 CGAGAAAGCCGATCTATTGGTTAACTCTCC
tetur03g08070 comp477_seq0 CGAGGATGAGGTTCCACTTGGAGATTCATC
tetur03g08070 comp477_seq0 CTACCATACTATGGGTCAACCAACCAATCA
tetur03g08070 comp477_seq0 CTCCAGATCCCACCTCTCAAACTGATTGTC
tetur03g08070 comp477_seq0 CTCTGAGTAACCTTGCTTTATCCTCGGCAT
tetur03g08070 comp477_seq0 CTGAGCGAAGTCGAGGATGAGGTTCCACTT
tetur03g08070 comp477_seq0 CTGAGTAACCTTGCTTTATCCTCGGCATTT
tetur03g08070 comp477_seq0 AAGTTGACCAGCTCAAGTCTATCAAAGTTC
tetur03g08070 comp477_seq0 CTTTCTCTGAGTAACCTTGCTTTATCCTCG
tetur03g08070 comp477_seq0 GAAGTCGAGGATGAGGTTCCACTTGGAGAT
tetur03g08070 comp477_seq0 GACCAGCTCAAGTCTATCAAAGTTCAGCAA
tetur03g08070 comp477_seq0 GAGAAAGCCGATCTATTGGTTAACTCTCCG
tetur03g08070 comp477_seq0 GAGGATGAGGTTCCACTTGGAGATTCATCG
tetur03g08070 comp477_seq0 GAGGTTCCACTTGGAGATTCATCGCTTGTC
tetur03g08070 comp477_seq0 GATACCTTCGTTAGTGACGCAATCAAAGTT
tetur03g08070 comp477_seq0 GATGAGGTTCCACTTGGAGATTCATCGCTT
tetur03g08070 comp477_seq0 GATTGTGCCCAGTCTGGTCAAACAATTGCT
tetur03g08070 comp477_seq0 GCAAGTAACCTTTCTCTGAGTAACCTTGCT
tetur03g08070 comp477_seq0 GCCCATGGTCCATCTAGTGCAGATACCTTC
tetur03g08070 comp477_seq0 GGATGAGGTTCCACTTGGAGATTCATCGCT
tetur03g08070 comp477_seq0 GGTTCCACTTGGAGATTCATCGCTTGTCAC
tetur03g08070 comp477_seq0 ACAATTGCTCCAGATCCCACCTCTCAAACT
tetur03g08070 comp477_seq0 GTTCCACTTGGAGATTCATCGCTTGTCACG
tetur03g08070 comp477_seq0 GTTGACCAGCTCAAGTCTATCAAAGTTCAG
tetur03g08070 comp477_seq0 ACAGTGGTAAGTTAACAGTGGATCGTGAAT
tetur03g08070 comp477_seq0 TACCATACTATGGGTCAACCAACCAATCAA
tetur03g08070 comp477_seq0 TCAAACAATTGCTCCAGATCCCACCTCTCA
tetur03g08070 comp477_seq0 TCCACTTGGAGATTCATCGCTTGTCACGGA
tetur03g08070 comp477_seq0 ACCATACTATGGGTCAACCAACCAATCAAT
tetur03g08070 comp477_seq0 TCTACCATACTATGGGTCAACCAACCAATC
tetur03g08070 comp477_seq0 TCTCTGAGTAACCTTGCTTTATCCTCGGCA
tetur03g08070 comp477_seq0 TGACCAGCTCAAGTCTATCAAAGTTCAGCA
tetur03g08070 comp477_seq0 TGAGCGAAGTCGAGGATGAGGTTCCACTTG
tetur03g08070 comp477_seq0 TGCTCCAGATCCCACCTCTCAAACTGATTG
tetur03g08070 comp477_seq0 ACCTTTCTCTGAGTAACCTTGCTTTATCCT
tetur03g08070 comp477_seq0 TTCCACTTGGAGATTCATCGCTTGTCACGG
tetur03g08070 comp477_seq0 TTCTCTGAGTAACCTTGCTTTATCCTCGGC
tetur03g08070 comp477_seq0 TTGACCAGCTCAAGTCTATCAAAGTTCAGC
tetur03g08070 comp477_seq0 AGAAAGCCGATCTATTGGTTAACTCTCCGG
tetur03g08070 comp477_seq0 AGATACCTTCGTTAGTGACGCAATCAAAGT
tetur03g08070 comp477_seq0 AGATTGTGCCCAGTCTGGTCAAACAATTGC
tetur03g08070 comp477_seq0 AGCAAGTAACCTTTCTCTGAGTAACCTTGC
tetur03g08070 comp477_seq0 AACAATTGCTCCAGATCCCACCTCTCAAAC
tetur03g08070 comp477_seq0 AGGATGAGGTTCCACTTGGAGATTCATCGC
tetur03g08070 comp477_seq0 AGGGTTCAATCTTTGATTAAGTTGACCAGC
tetur03g08430 comp4294_seq0 CAACTCACCTTGCTTTGTTTGGCATCGGTA
tetur03g08430 comp4294_seq0 AACTCACCTTGCTTTGTTTGGCATCGGTAC
tetur03g08430 comp4294_seq0 CCAACTCACCTTGCTTTGTTTGGCATCGGT
tetur03g08430 comp4294_seq0 TCCAACTCACCTTGCTTTGTTTGGCATCGG
tetur03g08590 comp811_seq0 ATCGTCATTTGATTGTTGTGGTAGCAGCTT
tetur03g08590 comp811_seq0 CAATCCCATCACCGACCTGGAAACAAACAC
tetur03g08590 comp811_seq0 CACTGGCTCTCAATTCTATCCCTATAGCTC
tetur03g08590 comp811_seq0 CCACTGGCTCTCAATTCTATCCCTATAGCT
tetur03g08590 comp811_seq0 CCCTATAGCTCTAGAACTCTTGGAGCTCCT
tetur03g08590 comp811_seq0 CCTATAGCTCTAGAACTCTTGGAGCTCCTG
tetur03g08590 comp811_seq0 CGTCATTTGATTGTTGTGGTAGCAGCTTCT
tetur03g08590 comp811_seq0 CTATAGCTCTAGAACTCTTGGAGCTCCTGA
tetur03g08590 comp811_seq0 CTCAAAGCTGTATCAGCACTCAATCCCATC
tetur03g08590 comp811_seq0 AATCCCATCACCGACCTGGAAACAAACACC
tetur03g08590 comp811_seq0 AAAGATGCTTTCACGGAAGGCTGCGCTCAT
tetur03g08590 comp811_seq0 GATGCTTTCACGGAAGGCTGCGCTCATAAA
tetur03g08590 comp811_seq0 GCTCAAAGCTGTATCAGCACTCAATCCCAT
tetur03g08590 comp811_seq0 GTCATTTGATTGTTGTGGTAGCAGCTTCTG
tetur03g08590 comp811_seq0 TCAAAGCTGTATCAGCACTCAATCCCATCA
tetur03g08590 comp811_seq0 TCAATCCCATCACCGACCTGGAAACAAACA
tetur03g08590 comp811_seq0 TCGTCATTTGATTGTTGTGGTAGCAGCTTC
tetur03g08590 comp811_seq0 ACTGGCTCTCAATTCTATCCCTATAGCTCT
tetur03g08670 comp3703_seq0 ATCAAGTGAACCGACTCCAGAATCAATTAG
tetur03g08670 comp3703_seq0 ATCAATTAGCCACCTGTCAAATTACGACGG
tetur03g08670 comp3703_seq0 ATCAATTGAACCTCAGGACGGTGTTTATGC
tetur03g08670 comp3703_seq0 AACCGACTCCAGAATCAATTAGCCACCTGT
tetur03g08670 comp3703_seq0 ATTAGCCACCTGTCAAATTACGACGGATCC
tetur03g08670 comp3703_seq0 CAATTAGCCACCTGTCAAATTACGACGGAT
tetur03g08670 comp3703_seq0 CAATTGAACCTCAGGACGGTGTTTATGCAC
tetur03g08670 comp3703_seq0 CAATTGTTCTCGTACACTCGATGCGTTAGT
tetur03g08670 comp3703_seq0 CAGAATCAATTAGCCACCTGTCAAATTACG
tetur03g08670 comp3703_seq0 AAGAATACCATGGAATCAAGTGAACCGACT
tetur03g08670 comp3703_seq0 CCAGAATCAATTAGCCACCTGTCAAATTAC
tetur03g08670 comp3703_seq0 CCGACTCCAGAATCAATTAGCCACCTGTCA
tetur03g08670 comp3703_seq0 CGACTCCAGAATCAATTAGCCACCTGTCAA
tetur03g08670 comp3703_seq0 CTCCAGAATCAATTAGCCACCTGTCAAATT
tetur03g08670 comp3703_seq0 CTGAAGAATACCATGGAATCAAGTGAACCG
tetur03g08670 comp3703_seq0 GAACCGACTCCAGAATCAATTAGCCACCTG
tetur03g08670 comp3703_seq0 GAAGAATACCATGGAATCAAGTGAACCGAC
tetur03g08670 comp3703_seq0 GAATACCATGGAATCAAGTGAACCGACTCC
tetur03g08670 comp3703_seq0 GAATCAAGTGAACCGACTCCAGAATCAATT
tetur03g08670 comp3703_seq0 GAATCAATTAGCCACCTGTCAAATTACGAC
tetur03g08670 comp3703_seq0 AATCAATTAGCCACCTGTCAAATTACGACG
tetur03g08670 comp3703_seq0 GACTCCAGAATCAATTAGCCACCTGTCAAA
tetur03g08670 comp3703_seq0 GATCAATTGAACCTCAGGACGGTGTTTATG
tetur03g08670 comp3703_seq0 AATTAGCCACCTGTCAAATTACGACGGATC
tetur03g08670 comp3703_seq0 AATTGAACCTCAGGACGGTGTTTATGCACC
tetur03g08670 comp3703_seq0 AATTTGGCGGATCAATTGAACCTCAGGACG
tetur03g08670 comp3703_seq0 GGATCAATTGAACCTCAGGACGGTGTTTAT
tetur03g08670 comp3703_seq0 GGCGGATCAATTGAACCTCAGGACGGTGTT
tetur03g08670 comp3703_seq0 ACAATTGTTCTCGTACACTCGATGCGTTAG
tetur03g08670 comp3703_seq0 TCAAGTGAACCGACTCCAGAATCAATTAGC
tetur03g08670 comp3703_seq0 TCAATTAGCCACCTGTCAAATTACGACGGA
tetur03g08670 comp3703_seq0 TCAATTGAACCTCAGGACGGTGTTTATGCA
tetur03g08670 comp3703_seq0 TGAAGAATACCATGGAATCAAGTGAACCGA
tetur03g08670 comp3703_seq0 ACCGACTCCAGAATCAATTAGCCACCTGTC
tetur03g08670 comp3703_seq0 TGGTGATTGATTGGTTCGATGGATCTCTGC
tetur03g08670 comp3703_seq0 TGTCAATGCCCTATGCTCGTCAGCTTGTGA
tetur03g08670 comp3703_seq0 TTGGCGGATCAATTGAACCTCAGGACGGTG
tetur03g08670 comp3703_seq0 TTGTCAATGCCCTATGCTCGTCAGCTTGTG
tetur03g08670 comp3703_seq0 ACTCCAGAATCAATTAGCCACCTGTCAAAT
tetur03g08670 comp3703_seq0 ACTGAAGAATACCATGGAATCAAGTGAACC
tetur03g08670 comp3703_seq0 AGAATACCATGGAATCAAGTGAACCGACTC
tetur03g08670 comp3703_seq0 AAATTTGGCGGATCAATTGAACCTCAGGAC
tetur03g08760 comp1963_seq0 ATTCGCCTGATCGAAAGGGAAATGCCATGG
tetur03g08760 comp1963_seq0 CACCTATTCGCCTGATCGAAAGGGAAATGC
tetur03g08760 comp1963_seq0 CCTATTCGCCTGATCGAAAGGGAAATGCCA
tetur03g08760 comp1963_seq0 CGAGAATGTGAATTGCGCTATCGTCTTGCT
tetur03g08760 comp1963_seq0 CTATTCGCCTGATCGAAAGGGAAATGCCAT
tetur03g08760 comp1963_seq0 CTCGAGAATGTGAATTGCGCTATCGTCTTG
tetur03g08760 comp1963_seq0 GAATGTGAATTGCGCTATCGTCTTGCTGAA
tetur03g08760 comp1963_seq0 GAGAATGTGAATTGCGCTATCGTCTTGCTG
tetur03g08760 comp1963_seq0 GCTCGAGAATGTGAATTGCGCTATCGTCTT
tetur03g08760 comp1963_seq0 TATTCGCCTGATCGAAAGGGAAATGCCATG
tetur03g08760 comp1963_seq0 TCACCTATTCGCCTGATCGAAAGGGAAATG
tetur03g08760 comp1963_seq0 TCGAGAATGTGAATTGCGCTATCGTCTTGC
tetur03g08760 comp1963_seq0 ACCTATTCGCCTGATCGAAAGGGAAATGCC
tetur03g08880 comp906_seq0 AGTTATTTGTGATGCACCTTGGGTGCTAAC
tetur03g08880 comp906_seq0 CTACTTCTATCCAACAATCAAGGAAATGCG
tetur03g08880 comp906_seq0 CTTCTATCCAACAATCAAGGAAATGCGATC
tetur03g08880 comp906_seq0 GCCTGTGATTACTCTATAAAGATCGACATG
tetur03g08880 comp906_seq0 GTTATTTGTGATGCACCTTGGGTGCTAACA
tetur03g08880 comp906_seq0 TATTTGTGATGCACCTTGGGTGCTAACAGA
tetur03g08880 comp906_seq0 ACCCACCCAAAGGACCGAAGGTGTATCAAC
tetur03g08880 comp906_seq0 TTATTTGTGATGCACCTTGGGTGCTAACAG
tetur03g09190 comp462_seq0 CCGCTAGGCCAAAGACGAAACCTATTAAGT
tetur03g09190 comp462_seq0 GACCGCTAGGCCAAAGACGAAACCTATTAA
tetur03g09190 comp462_seq0 GTAGCCCAAAGCAATGGTTAAACGGGTCTT
tetur03g09190 comp462_seq0 TGACCGCTAGGCCAAAGACGAAACCTATTA
tetur03g09190 comp462_seq0 ACCGCTAGGCCAAAGACGAAACCTATTAAG
tetur03g09410 comp778_seq0 AGTTTCGATACCATTATCGTTGGAGCTAAC
tetur03g09410 comp778_seq0 ATACCATTATCGTTGGAGCTAACAGCAGTT
tetur03g09410 comp778_seq0 AACATTCAGCCATAGCTTTCGTTGATTGCC
tetur03g09410 comp778_seq0 ATGATGGGTACGACCAAGGTTTCATCGTAT
tetur03g09410 comp778_seq0 ATGGGTACGACCAAGGTTTCATCGTATCTG
tetur03g09410 comp778_seq0 ATTCAGCCATAGCTTTCGTTGATTGCCAAC
tetur03g09410 comp778_seq0 AACGGCTCCAGCATTTCGCATTCGGTATGC
tetur03g09410 comp778_seq0 CAAGGTTTCATCGTATCTGTGACTCACTTG
tetur03g09410 comp778_seq0 CAATGATGGGTACGACCAAGGTTTCATCGT
tetur03g09410 comp778_seq0 CAGCCATAGCTTTCGTTGATTGCCAACTCG
tetur03g09410 comp778_seq0 CAGTTTCGATACCATTATCGTTGGAGCTAA
tetur03g09410 comp778_seq0 CATTCAGCCATAGCTTTCGTTGATTGCCAA
tetur03g09410 comp778_seq0 CCAAGGTTTCATCGTATCTGTGACTCACTT
tetur03g09410 comp778_seq0 CCATAGCTTTCGTTGATTGCCAACTCGGGC
tetur03g09410 comp778_seq0 CGACCAAGGTTTCATCGTATCTGTGACTCA
tetur03g09410 comp778_seq0 CGATACCATTATCGTTGGAGCTAACAGCAG
tetur03g09410 comp778_seq0 CGGCTCCAGCATTTCGCATTCGGTATGCAT
tetur03g09410 comp778_seq0 AAGGTTTCATCGTATCTGTGACTCACTTGG
tetur03g09410 comp778_seq0 CTTTGGGTCAGTTTCGATACCATTATCGTT
tetur03g09410 comp778_seq0 GACCAAGGTTTCATCGTATCTGTGACTCAC
tetur03g09410 comp778_seq0 GACTCCATGTCTTCGAACAAGAACTGCGTT
tetur03g09410 comp778_seq0 GATACCATTATCGTTGGAGCTAACAGCAGT
tetur03g09410 comp778_seq0 GATGGGTACGACCAAGGTTTCATCGTATCT
tetur03g09410 comp778_seq0 GGGTACGACCAAGGTTTCATCGTATCTGTG
tetur03g09410 comp778_seq0 GGGTCAGTTTCGATACCATTATCGTTGGAG
tetur03g09410 comp778_seq0 GGTACGACCAAGGTTTCATCGTATCTGTGA
tetur03g09410 comp778_seq0 GGTCAGTTTCGATACCATTATCGTTGGAGC
tetur03g09410 comp778_seq0 GGTTTCATCGTATCTGTGACTCACTTGGGC
tetur03g09410 comp778_seq0 GTACGACCAAGGTTTCATCGTATCTGTGAC
tetur03g09410 comp778_seq0 GTATCTGTGACTCACTTGGGCCGAGCCTTT
tetur03g09410 comp778_seq0 GTCAGTTTCGATACCATTATCGTTGGAGCT
tetur03g09410 comp778_seq0 GTTTCATCGTATCTGTGACTCACTTGGGCC
tetur03g09410 comp778_seq0 GTTTCGATACCATTATCGTTGGAGCTAACA
tetur03g09410 comp778_seq0 TAACATTCAGCCATAGCTTTCGTTGATTGC
tetur03g09410 comp778_seq0 TAACGGCTCCAGCATTTCGCATTCGGTATG
tetur03g09410 comp778_seq0 ACCAAGGTTTCATCGTATCTGTGACTCACT
tetur03g09410 comp778_seq0 TCAGCCATAGCTTTCGTTGATTGCCAACTC
tetur03g09410 comp778_seq0 TCAGTTTCGATACCATTATCGTTGGAGCTA
tetur03g09410 comp778_seq0 TCGATACCATTATCGTTGGAGCTAACAGCA
tetur03g09410 comp778_seq0 TGATGGGTACGACCAAGGTTTCATCGTATC
tetur03g09410 comp778_seq0 TGGGTCAGTTTCGATACCATTATCGTTGGA
tetur03g09410 comp778_seq0 ACGACCAAGGTTTCATCGTATCTGTGACTC
tetur03g09410 comp778_seq0 TTCATCGTATCTGTGACTCACTTGGGCCGA
tetur03g09410 comp778_seq0 TTCGATACCATTATCGTTGGAGCTAACAGC
tetur03g09410 comp778_seq0 TTCTTTGGGTCAGTTTCGATACCATTATCG
tetur03g09410 comp778_seq0 TTGGGTCAGTTTCGATACCATTATCGTTGG
tetur03g09410 comp778_seq0 TTTGGGTCAGTTTCGATACCATTATCGTTG
tetur03g09410 comp778_seq0 ACTCCATGTCTTCGAACAAGAACTGCGTTT
tetur03g09410 comp778_seq0 AGCCATAGCTTTCGTTGATTGCCAACTCGG
tetur03g09410 comp778_seq0 AGGTTTCATCGTATCTGTGACTCACTTGGG
tetur03g09710 comp1357_seq2 AAACCCAGTCATCGAGAGTATAGTGCAGTT
tetur03g09710 comp1357_seq2 AACCCAGTCATCGAGAGTATAGTGCAGTTT
tetur03g09710 comp1357_seq2 AACCTGTGTTACCACAGCATCCAACACTTC
tetur03g09710 comp1357_seq2 CAAATTTATCGCAAGCTATTGCGCTAGCGT
tetur03g09710 comp1357_seq2 CCTGTGTTACCACAGCATCCAACACTTCAC
tetur03g09710 comp1357_seq2 GTATGCTTTCCAACATTAATCTCGTCAGAC
tetur03g09710 comp1357_seq2 GTCAAATTTATCGCAAGCTATTGCGCTAGC
tetur03g09710 comp1357_seq2 TGTCAAATTTATCGCAAGCTATTGCGCTAG
tetur03g09710 comp1357_seq2 AAATTTATCGCAAGCTATTGCGCTAGCGTT
tetur04g00190 comp541_seq0 AGTTGCAATTCCAAGCAACTGTAACAAGCC
tetur04g00190 comp541_seq0 ATGGTACTCCACCTCGAGCTTCTAAAGGCG
tetur04g00190 comp541_seq0 AAGAAGACTCTCAAAGTTGCAATTCCAAGC
tetur04g00190 comp541_seq0 AAGACATACAGTGCCATCTGTTAAAGTGAC
tetur04g00190 comp541_seq0 AAGACTCTCAAAGTTGCAATTCCAAGCAAC
tetur04g00190 comp541_seq0 CTAAAGGCGAATAATCCCGACCATCGTAAT
tetur04g00190 comp541_seq0 AAGGCGAATAATCCCGACCATCGTAATTAG
tetur04g00190 comp541_seq0 CTCAAAGTTGCAATTCCAAGCAACTGTAAC
tetur04g00190 comp541_seq0 CTCTCAAAGTTGCAATTCCAAGCAACTGTA
tetur04g00190 comp541_seq0 CTGTCAACTAAGAAGACTCTCAAAGTTGCA
tetur04g00190 comp541_seq0 AAGTTGCAATTCCAAGCAACTGTAACAAGC
tetur04g00190 comp541_seq0 GAAGACTCTCAAAGTTGCAATTCCAAGCAA
tetur04g00190 comp541_seq0 GACATACAGTGCCATCTGTTAAAGTGACTG
tetur04g00190 comp541_seq0 GACTCTCAAAGTTGCAATTCCAAGCAACTG
tetur04g00190 comp541_seq0 GCAATTCCAAGCAACTGTAACAAGCCGAAA
tetur04g00190 comp541_seq0 GGAGACAAGTGACAAATTGGTAAGTTTGGT
tetur04g00190 comp541_seq0 GGTACTCCACCTCGAGCTTCTAAAGGCGAA
tetur04g00190 comp541_seq0 GTACTCCACCTCGAGCTTCTAAAGGCGAAT
tetur04g00190 comp541_seq0 GTTGCAATTCCAAGCAACTGTAACAAGCCG
tetur04g00190 comp541_seq0 TCTAAAGGCGAATAATCCCGACCATCGTAA
tetur04g00190 comp541_seq0 TCTGTAGGAGACAAGTGACAAATTGGTAAG
tetur04g00190 comp541_seq0 TGCAATTCCAAGCAACTGTAACAAGCCGAA
tetur04g00190 comp541_seq0 TGGTACTCCACCTCGAGCTTCTAAAGGCGA
tetur04g00190 comp541_seq0 TTCTAAAGGCGAATAATCCCGACCATCGTA
tetur04g00190 comp541_seq0 TTGCAATTCCAAGCAACTGTAACAAGCCGA
tetur04g00190 comp541_seq0 ACTCTCAAAGTTGCAATTCCAAGCAACTGT
tetur04g00190 comp541_seq0 AGACATACAGTGCCATCTGTTAAAGTGACT
tetur04g00190 comp541_seq0 AGACTCTCAAAGTTGCAATTCCAAGCAACT
tetur04g00190 comp541_seq0 AGGAGACAAGTGACAAATTGGTAAGTTTGG
tetur04g00630 comp6319_seq0 ATTGGTGGTGGCCGATCATGCCAATCTCTT
tetur04g00630 comp6319_seq0 CAGCATGATAGGTTGGTCCTCATTGGAAAC
tetur04g00630 comp6319_seq0 CCTCATTGGAAACACCAGCTTCTATACAGA
tetur04g00630 comp6319_seq0 CGACAGCATGATAGGTTGGTCCTCATTGGA
tetur04g00630 comp6319_seq0 CTCATTGGAAACACCAGCTTCTATACAGAT
tetur04g00630 comp6319_seq0 CTTCGTTCGACAGCATGATAGGTTGGTCCT
tetur04g00630 comp6319_seq0 GACAGCATGATAGGTTGGTCCTCATTGGAA
tetur04g00630 comp6319_seq0 GGTTGGTCCTCATTGGAAACACCAGCTTCT
tetur04g00630 comp6319_seq0 GTATTGGTGGTGGCCGATCATGCCAATCTC
tetur04g00630 comp6319_seq0 GTGTATTGGTGGTGGCCGATCATGCCAATC
tetur04g00630 comp6319_seq0 GTTGGTCCTCATTGGAAACACCAGCTTCTA
tetur04g00630 comp6319_seq0 TCTTCGTTCGACAGCATGATAGGTTGGTCC
tetur04g00630 comp6319_seq0 TTCGTTCGACAGCATGATAGGTTGGTCCTC
tetur04g00630 comp6319_seq0 TTCTTCGTTCGACAGCATGATAGGTTGGTC
tetur04g00630 comp6319_seq0 AGGTTGGTCCTCATTGGAAACACCAGCTTC
tetur04g00660 comp3421_seq0 ATCAGACTATGGGTTAAACTGCACCACAAG
tetur04g00660 comp3421_seq0 CAGACTATGGGTTAAACTGCACCACAAGAT
tetur04g00660 comp3421_seq0 CATCAGACTATGGGTTAAACTGCACCACAA
tetur04g00660 comp3421_seq0 TCAGACTATGGGTTAAACTGCACCACAAGA
tetur04g01050 comp3799_seq0 AGTGCTCAACCTGCTTGATTAGTGATTGTG
tetur04g01050 comp3799_seq0 AGTTCAATGGCCAAGCCTGGTAATGTGCGG
tetur04g01050 comp3799_seq0 ATAACGCTGAATGGAGAAGCTGTTCGTGTT
tetur04g01050 comp3799_seq0 ATCAACCAGCTAGACGTTCTTGAAAGCTCT
tetur04g01050 comp3799_seq0 ATCATGTTTGCAGTGGAGCCTTTGACAAGT
tetur04g01050 comp3799_seq0 ATGTGGACTTGAGTGCTCAACCTGCTTGAT
tetur04g01050 comp3799_seq0 ATTTCTGGTGGGACTACAGTAGACTCGTCT
tetur04g01050 comp3799_seq0 CAACCTGCTTGATTAGTGATTGTGCAACTA
tetur04g01050 comp3799_seq0 CAAGTTCAATGGCCAAGCCTGGTAATGTGC
tetur04g01050 comp3799_seq0 CAATGGCCAAGCCTGGTAATGTGCGGTCTT
tetur04g01050 comp3799_seq0 CAATTTCTGGTGGGACTACAGTAGACTCGT
tetur04g01050 comp3799_seq0 AACTGCCTTTCATCATGTTTGCAGTGGAGC
tetur04g01050 comp3799_seq0 CAGTGGAGCCTTTGACAAGTTCAATGGCCA
tetur04g01050 comp3799_seq0 CATCATGTTTGCAGTGGAGCCTTTGACAAG
tetur04g01050 comp3799_seq0 CATGTGGACTTGAGTGCTCAACCTGCTTGA
tetur04g01050 comp3799_seq0 CATGTTTGCAGTGGAGCCTTTGACAAGTTC
tetur04g01050 comp3799_seq0 CCATGTGGACTTGAGTGCTCAACCTGCTTG
tetur04g01050 comp3799_seq0 CCTGCTTGATTAGTGATTGTGCAACTAAAC
tetur04g01050 comp3799_seq0 CCTTTGACAAGTTCAATGGCCAAGCCTGGT
tetur04g01050 comp3799_seq0 AAGCTAAGGCTACTGCTGAGGATATCACTT
tetur04g01050 comp3799_seq0 CTAACTGCCTTTCATCATGTTTGCAGTGGA
tetur04g01050 comp3799_seq0 CTAAGGCTACTGCTGAGGATATCACTTGTT
tetur04g01050 comp3799_seq0 CTCAACCTGCTTGATTAGTGATTGTGCAAC
tetur04g01050 comp3799_seq0 CTGCCTTTCATCATGTTTGCAGTGGAGCCT
tetur04g01050 comp3799_seq0 CTGGTGGGACTACAGTAGACTCGTCTTATT
tetur04g01050 comp3799_seq0 AAGTTCAATGGCCAAGCCTGGTAATGTGCG
tetur04g01050 comp3799_seq0 CTTGAGTGCTCAACCTGCTTGATTAGTGAT
tetur04g01050 comp3799_seq0 CTTTCATCATGTTTGCAGTGGAGCCTTTGA
tetur04g01050 comp3799_seq0 CTTTGACAAGTTCAATGGCCAAGCCTGGTA
tetur04g01050 comp3799_seq0 GAAAGATTACCCAAAGAGACGAGGGAACAG
tetur04g01050 comp3799_seq0 GAATGATATTCCATGTGGACTTGAGTGCTC
tetur04g01050 comp3799_seq0 GACAAGTTCAATGGCCAAGCCTGGTAATGT
tetur04g01050 comp3799_seq0 GACAATTTCTGGTGGGACTACAGTAGACTC
tetur04g01050 comp3799_seq0 GACTTGAGTGCTCAACCTGCTTGATTAGTG
tetur04g01050 comp3799_seq0 AAAGATTACCCAAAGAGACGAGGGAACAGT
tetur04g01050 comp3799_seq0 GAGCCTTTGACAAGTTCAATGGCCAAGCCT
tetur04g01050 comp3799_seq0 GATCAACCAGCTAGACGTTCTTGAAAGCTC
tetur04g01050 comp3799_seq0 GCAGTGGAGCCTTTGACAAGTTCAATGGCC
tetur04g01050 comp3799_seq0 GCCTTTGACAAGTTCAATGGCCAAGCCTGG
tetur04g01050 comp3799_seq0 AAAGCTAAGGCTACTGCTGAGGATATCACT
tetur04g01050 comp3799_seq0 GCTAAGGCTACTGCTGAGGATATCACTTGT
tetur04g01050 comp3799_seq0 GCTCAACCTGCTTGATTAGTGATTGTGCAA
tetur04g01050 comp3799_seq0 AATTTCTGGTGGGACTACAGTAGACTCGTC
tetur04g01050 comp3799_seq0 GGAATGATATTCCATGTGGACTTGAGTGCT
tetur04g01050 comp3799_seq0 GGACTTGAGTGCTCAACCTGCTTGATTAGT
tetur04g01050 comp3799_seq0 GGAGCCTTTGACAAGTTCAATGGCCAAGCC
tetur04g01050 comp3799_seq0 ACAAGTTCAATGGCCAAGCCTGGTAATGTG
tetur04g01050 comp3799_seq0 ACAATTTCTGGTGGGACTACAGTAGACTCG
tetur04g01050 comp3799_seq0 GTGCTCAACCTGCTTGATTAGTGATTGTGC
tetur04g01050 comp3799_seq0 GTGGACTTGAGTGCTCAACCTGCTTGATTA
tetur04g01050 comp3799_seq0 GTGGAGCCTTTGACAAGTTCAATGGCCAAG
tetur04g01050 comp3799_seq0 GTTCAATGGCCAAGCCTGGTAATGTGCGGT
tetur04g01050 comp3799_seq0 GTTGAAAGATTACCCAAAGAGACGAGGGAA
tetur04g01050 comp3799_seq0 TAAAGCTAAGGCTACTGCTGAGGATATCAC
tetur04g01050 comp3799_seq0 TAACGCTGAATGGAGAAGCTGTTCGTGTTC
tetur04g01050 comp3799_seq0 TAACTGCCTTTCATCATGTTTGCAGTGGAG
tetur04g01050 comp3799_seq0 TCAACCAGCTAGACGTTCTTGAAAGCTCTA
tetur04g01050 comp3799_seq0 TCATCATGTTTGCAGTGGAGCCTTTGACAA
tetur04g01050 comp3799_seq0 TCTAACTGCCTTTCATCATGTTTGCAGTGG
tetur04g01050 comp3799_seq0 TGAAAGATTACCCAAAGAGACGAGGGAACA
tetur04g01050 comp3799_seq0 TGACAAGTTCAATGGCCAAGCCTGGTAATG
tetur04g01050 comp3799_seq0 TGAGTGCTCAACCTGCTTGATTAGTGATTG
tetur04g01050 comp3799_seq0 TGCAGTGGAGCCTTTGACAAGTTCAATGGC
tetur04g01050 comp3799_seq0 TGCTCAACCTGCTTGATTAGTGATTGTGCA
tetur04g01050 comp3799_seq0 TGGACTTGAGTGCTCAACCTGCTTGATTAG
tetur04g01050 comp3799_seq0 TGGAGCCTTTGACAAGTTCAATGGCCAAGC
tetur04g01050 comp3799_seq0 TGTTGAAAGATTACCCAAAGAGACGAGGGA
tetur04g01050 comp3799_seq0 TGTTTGCAGTGGAGCCTTTGACAAGTTCAA
tetur04g01050 comp3799_seq0 TTAGACAATTTCTGGTGGGACTACAGTAGA
tetur04g01050 comp3799_seq0 TTCAATGGCCAAGCCTGGTAATGTGCGGTC
tetur04g01050 comp3799_seq0 TTCATCATGTTTGCAGTGGAGCCTTTGACA
tetur04g01050 comp3799_seq0 TTCTAACTGCCTTTCATCATGTTTGCAGTG
tetur04g01050 comp3799_seq0 TTCTGGTGGGACTACAGTAGACTCGTCTTA
tetur04g01050 comp3799_seq0 TTGAAAGATTACCCAAAGAGACGAGGGAAC
tetur04g01050 comp3799_seq0 TTGCAGTGGAGCCTTTGACAAGTTCAATGG
tetur04g01050 comp3799_seq0 TTTCATCATGTTTGCAGTGGAGCCTTTGAC
tetur04g01050 comp3799_seq0 TTTGCAGTGGAGCCTTTGACAAGTTCAATG
tetur04g01050 comp3799_seq0 ACTGCCTTTCATCATGTTTGCAGTGGAGCC
tetur04g01050 comp3799_seq0 AGACAATTTCTGGTGGGACTACAGTAGACT
tetur04g01050 comp3799_seq0 AGCCTTTGACAAGTTCAATGGCCAAGCCTG
tetur04g01050 comp3799_seq0 AGCTAAGGCTACTGCTGAGGATATCACTTG
tetur04g01850 comp3280_seq1 ATCCCTGAATGACTATGTTTGCTCCGATTG
tetur04g01850 comp3280_seq1 ATGACTATGTTTGCTCCGATTGAGTCCAAT
tetur04g01850 comp3280_seq1 CAAGAGAAATCCCTGAATGACTATGTTTGC
tetur04g01850 comp3280_seq1 CAATGGATCAAGAGAAATCCCTGAATGACT
tetur04g01850 comp3280_seq1 CCCTGAATGACTATGTTTGCTCCGATTGAG
tetur04g01850 comp3280_seq1 CCTGAATGACTATGTTTGCTCCGATTGAGT
tetur04g01850 comp3280_seq1 CTATGTTTGCTCCGATTGAGTCCAATCTCA
tetur04g01850 comp3280_seq1 CTGAATGACTATGTTTGCTCCGATTGAGTC
tetur04g01850 comp3280_seq1 CTTCAATGGATCAAGAGAAATCCCTGAATG
tetur04g01850 comp3280_seq1 GAAATCCCTGAATGACTATGTTTGCTCCGA
tetur04g01850 comp3280_seq1 GAATGACTATGTTTGCTCCGATTGAGTCCA
tetur04g01850 comp3280_seq1 GACTATGTTTGCTCCGATTGAGTCCAATCT
tetur04g01850 comp3280_seq1 GAGAAATCCCTGAATGACTATGTTTGCTCC
tetur04g01850 comp3280_seq1 GGATCAAGAGAAATCCCTGAATGACTATGT
tetur04g01850 comp3280_seq1 GTTTGCTCCGATTGAGTCCAATCTCATATT
tetur04g01850 comp3280_seq1 TCAATGGATCAAGAGAAATCCCTGAATGAC
tetur04g01850 comp3280_seq1 TCCCTGAATGACTATGTTTGCTCCGATTGA
tetur04g01850 comp3280_seq1 TGACTATGTTTGCTCCGATTGAGTCCAATC
tetur04g01850 comp3280_seq1 TGGATCAAGAGAAATCCCTGAATGACTATG
tetur04g01850 comp3280_seq1 AAATCCCTGAATGACTATGTTTGCTCCGAT
tetur04g01850 comp3280_seq1 ACTATGTTTGCTCCGATTGAGTCCAATCTC
tetur04g01850 comp3280_seq1 AGAAATCCCTGAATGACTATGTTTGCTCCG
tetur04g01850 comp3280_seq1 AGAGAAATCCCTGAATGACTATGTTTGCTC
tetur04g02630 comp4833_seq0 ATTGGCTGCAACAAACTCATTTCAGACCAT
tetur04g02630 comp4833_seq0 CAAATTGGCTGCAACAAACTCATTTCAGAC
tetur04g02630 comp4833_seq0 CAACAAACTCATTTCAGACCATCGACTAGA
tetur04g02630 comp4833_seq0 CACAAATTGGCTGCAACAAACTCATTTCAG
tetur04g02630 comp4833_seq0 CATTCCTCAACTTTAACAGAATCGGGTCGA
tetur04g02630 comp4833_seq0 CGGCGTGTAATTAGGATTAGGTGGAGATGA
tetur04g02630 comp4833_seq0 CTGATGGTCAGTTCCATTGTAAGGAATCAG
tetur04g02630 comp4833_seq0 CTGCAACAAACTCATTTCAGACCATCGACT
tetur04g02630 comp4833_seq0 GCAACAAACTCATTTCAGACCATCGACTAG
tetur04g02630 comp4833_seq0 GCTGCAACAAACTCATTTCAGACCATCGAC
tetur04g02630 comp4833_seq0 GGCGTGTAATTAGGATTAGGTGGAGATGAT
tetur04g02630 comp4833_seq0 GGCTGCAACAAACTCATTTCAGACCATCGA
tetur04g02630 comp4833_seq0 TCATTCCTCAACTTTAACAGAATCGGGTCG
tetur04g02630 comp4833_seq0 TCTGATGGTCAGTTCCATTGTAAGGAATCA
tetur04g02630 comp4833_seq0 TGCAACAAACTCATTTCAGACCATCGACTA
tetur04g02630 comp4833_seq0 TGGCTGCAACAAACTCATTTCAGACCATCG
tetur04g02630 comp4833_seq0 TTCATTCCTCAACTTTAACAGAATCGGGTC
tetur04g02630 comp4833_seq0 TTGGCTGCAACAAACTCATTTCAGACCATC
tetur04g02630 comp4833_seq0 AAATTGGCTGCAACAAACTCATTTCAGACC
tetur04g04130 comp868_seq0 CGCCTCTTGGTTTGATGAGGATGGCCAACT
tetur04g04130 comp868_seq0 GAAGACTATCTCTAAATCTGTCGCCTCTTG
tetur04g04130 comp868_seq0 GACATTCGGTTAGCCATTTGTACTGCCGCA
tetur04g04130 comp868_seq0 GACTATCTCTAAATCTGTCGCCTCTTGGTT
tetur04g04130 comp868_seq0 GCCTCTTGGTTTGATGAGGATGGCCAACTT
tetur04g04130 comp868_seq0 GGACATTCGGTTAGCCATTTGTACTGCCGC
tetur04g04130 comp868_seq0 GGAGAAGACTATCTCTAAATCTGTCGCCTC
tetur04g04130 comp868_seq0 GTCGCCTCTTGGTTTGATGAGGATGGCCAA
tetur04g04130 comp868_seq0 ACATTCGGTTAGCCATTTGTACTGCCGCAG
tetur04g04130 comp868_seq0 TCGCCTCTTGGTTTGATGAGGATGGCCAAC
tetur04g04130 comp868_seq0 TGGACATTCGGTTAGCCATTTGTACTGCCG
tetur04g04230 comp4905_seq0 GTTATTACGAACCGCAGATTGCTACTAACT
tetur04g04230 comp4905_seq0 TAACAATGGAAACAGCAACAACAGGGACAA
tetur04g04230 comp4905_seq0 TGAACGTCACTATAACCAGATAACTTCGAG
tetur04g04230 comp4905_seq0 TGTTATTACGAACCGCAGATTGCTACTAAC
tetur04g04230 comp4905_seq0 AACAATGGAAACAGCAACAACAGGGACAAC
tetur04g04570 comp943_seq0 AACATCATCCATCCGACAAACACCCATATC
tetur04g04570 comp943_seq0 AACATCGTCTACAAATGGCGATACCCGATG
tetur04g04570 comp943_seq0 ATCATCCATCCGACAAACACCCATATCAAT
tetur04g04570 comp943_seq0 ATCCATCCGACAAACACCCATATCAATTAG
tetur04g04570 comp943_seq0 ATCGTCTACAAATGGCGATACCCGATGCTC
tetur04g04570 comp943_seq0 CAGGTAAGAGCAAAGATTCTCGAAGTACTC
tetur04g04570 comp943_seq0 CATCATCAGAAGAAAGCCAAATTGCACTGG
tetur04g04570 comp943_seq0 CATCATCCATCCGACAAACACCCATATCAA
tetur04g04570 comp943_seq0 CATCCATCCGACAAACACCCATATCAATTA
tetur04g04570 comp943_seq0 CATCGTCTACAAATGGCGATACCCGATGCT
tetur04g04570 comp943_seq0 AAGAGCAAAGATTCTCGAAGTACTCTCGAC
tetur04g04570 comp943_seq0 CGAAGTACTCTCGACCAAAGGATCACTTAC
tetur04g04570 comp943_seq0 CGGCCTCACCGTTTAACTCTGGAACCAATG
tetur04g04570 comp943_seq0 CGTCTACAAATGGCGATACCCGATGCTCAT
tetur04g04570 comp943_seq0 CTCAGGTAAGAGCAAAGATTCTCGAAGTAC
tetur04g04570 comp943_seq0 CTCGAAGTACTCTCGACCAAAGGATCACTT
tetur04g04570 comp943_seq0 GAAACATCGTCTACAAATGGCGATACCCGA
tetur04g04570 comp943_seq0 GAAGTACTCTCGACCAAAGGATCACTTACC
tetur04g04570 comp943_seq0 AATCAGTGAATGGCGCAAGGATGTTCAAGC
tetur04g04570 comp943_seq0 GCATCATCAGAAGAAAGCCAAATTGCACTG
tetur04g04570 comp943_seq0 GCCTCACCGTTTAACTCTGGAACCAATGTT
tetur04g04570 comp943_seq0 GGCCTCACCGTTTAACTCTGGAACCAATGT
tetur04g04570 comp943_seq0 GTAAGAGCAAAGATTCTCGAAGTACTCTCG
tetur04g04570 comp943_seq0 GTAATCAGTGAATGGCGCAAGGATGTTCAA
tetur04g04570 comp943_seq0 GTCAACCCAACCATGGTATATTTGTCCGGC
tetur04g04570 comp943_seq0 TAAGAGCAAAGATTCTCGAAGTACTCTCGA
tetur04g04570 comp943_seq0 TAATCAGTGAATGGCGCAAGGATGTTCAAG
tetur04g04570 comp943_seq0 TCAACCCAACCATGGTATATTTGTCCGGCC
tetur04g04570 comp943_seq0 TCAGTGAATGGCGCAAGGATGTTCAAGCAA
tetur04g04570 comp943_seq0 TCCATCCGACAAACACCCATATCAATTAGA
tetur04g04570 comp943_seq0 TCGAAGTACTCTCGACCAAAGGATCACTTA
tetur04g04570 comp943_seq0 TCGTCTACAAATGGCGATACCCGATGCTCA
tetur04g04570 comp943_seq0 TTACTCAGGTAAGAGCAAAGATTCTCGAAG
tetur04g04570 comp943_seq0 TTCTCGAAGTACTCTCGACCAAAGGATCAC
tetur04g04570 comp943_seq0 AAACATCGTCTACAAATGGCGATACCCGAT
tetur04g04570 comp943_seq0 AGCATCATCAGAAGAAAGCCAAATTGCACT
tetur04g04650 comp1730_seq0 AGTGGCAAATGACAGTTCCTTTCTTTGCTT
tetur04g04650 comp1730_seq0 ATAGTGGCAAATGACAGTTCCTTTCTTTGC
tetur04g04650 comp1730_seq0 ATGAGGAGCATGATGTGGATGTTGGGTAGG
tetur04g04650 comp1730_seq0 ATGTTGGGTAGGTTGTTGGCCGGAGTGTTG
tetur04g04650 comp1730_seq0 CAAAGCCCACGAAGCCAGTGTTTACATACT
tetur04g04650 comp1730_seq0 AACGAGCCATGTCCAACACAAATTCCAAAG
tetur04g04650 comp1730_seq0 CAAGAGTGCTCAAGCTATCTAATGACCCAA
tetur04g04650 comp1730_seq0 CAGAACGAGCCATGTCCAACACAAATTCCA
tetur04g04650 comp1730_seq0 CAGGACTTCTTTCATTCATAGAGGTACATG
tetur04g04650 comp1730_seq0 CTCTGTTCGTATTTCAGGAACGAACGGAAA
tetur04g04650 comp1730_seq0 GAAGCGGATTATGATGACTATTGTGATGTG
tetur04g04650 comp1730_seq0 GAGGAGCATGATGTGGATGTTGGGTAGGTT
tetur04g04650 comp1730_seq0 GCAAGAGTGCTCAAGCTATCTAATGACCCA
tetur04g04650 comp1730_seq0 GGACTTCTTTCATTCATAGAGGTACATGGG
tetur04g04650 comp1730_seq0 ACAAAGCCCACGAAGCCAGTGTTTACATAC
tetur04g04650 comp1730_seq0 TAATTGCCTATTCAGCTGGCAGATACCGAA
tetur04g04650 comp1730_seq0 TACAAAGCCCACGAAGCCAGTGTTTACATA
tetur04g04650 comp1730_seq0 TACTCTGTTCGTATTTCAGGAACGAACGGA
tetur04g04650 comp1730_seq0 TATGAGGAGCATGATGTGGATGTTGGGTAG
tetur04g04650 comp1730_seq0 TTTACTCTGTTCGTATTTCAGGAACGAACG
tetur04g04650 comp1730_seq0 AGACAGATTTGCAAGAGTGCTCAAGCTATC
tetur04g04650 comp1730_seq0 AGGACTTCTTTCATTCATAGAGGTACATGG
tetur04g05040 comp4396_seq0 AACTAAGAGACGACCTCCATCTGGTGCTCT
tetur04g05040 comp4396_seq0 CACATCATCCCAGAGACCATTGAAGTTGGT
tetur04g05040 comp4396_seq0 CCATTGAAGTTGGTTCATTGCGTTTAAGGC
tetur04g05040 comp4396_seq0 CCTTCGGATCACGAAGAACTAAGAGACGAC
tetur04g05040 comp4396_seq0 CGAATGATCCAGTTGACGTGTTCAAAGTAA
tetur04g05040 comp4396_seq0 CTAGGGTCATCCAACATCGGAGATCTAGAT
tetur04g05040 comp4396_seq0 CTTCGGATCACGAAGAACTAAGAGACGACC
tetur04g05040 comp4396_seq0 GAACTAAGAGACGACCTCCATCTGGTGCTC
tetur04g05040 comp4396_seq0 GCTAGGGTCATCCAACATCGGAGATCTAGA
tetur04g05040 comp4396_seq0 GTTACTATATCACCATCAGCTTCTGTCGCC
tetur04g05040 comp4396_seq0 GTTGAGTGTCACCGAAGGATCTATCTAGAG
tetur04g05040 comp4396_seq0 GTTTAGCCTTCGGATCACGAAGAACTAAGA
tetur04g05040 comp4396_seq0 ACATCATCCCAGAGACCATTGAAGTTGGTT
tetur04g05040 comp4396_seq0 TACTATATCACCATCAGCTTCTGTCGCCAG
tetur04g05040 comp4396_seq0 TAGCCTTCGGATCACGAAGAACTAAGAGAC
tetur04g05040 comp4396_seq0 TGCTAGGGTCATCCAACATCGGAGATCTAG
tetur04g05040 comp4396_seq0 TGTTACTATATCACCATCAGCTTCTGTCGC
tetur04g05040 comp4396_seq0 TTAGCCTTCGGATCACGAAGAACTAAGAGA
tetur04g05040 comp4396_seq0 TTGCTAGGGTCATCCAACATCGGAGATCTA
tetur04g05040 comp4396_seq0 TTTAGCCTTCGGATCACGAAGAACTAAGAG
tetur04g05040 comp4396_seq0 ACTAAGAGACGACCTCCATCTGGTGCTCTG
tetur04g05040 comp4396_seq0 AGAACTAAGAGACGACCTCCATCTGGTGCT
tetur04g05290 comp3033_seq1 ATAGAATGGCTTCCTTTGTCCCAGGCCAAC
tetur04g05290 comp3033_seq1 ATCAATCAATGAGGAACGATGGTCCAATGC
tetur04g05290 comp3033_seq1 ATCGCTTAATCGATACCAAATGTCCGGACT
tetur04g05290 comp3033_seq1 ATTACCAGTAATAGCGGTCACGGTAATACG
tetur04g05290 comp3033_seq1 CAATCAATGAGGAACGATGGTCCAATGCAC
tetur04g05290 comp3033_seq1 CACATTCGCATCATCAGCCTCATTCTACAA
tetur04g05290 comp3033_seq1 CACGGTAATACGAGTGTCACCATCAGTAGT
tetur04g05290 comp3033_seq1 CAGTAATAGCGGTCACGGTAATACGAGTGT
tetur04g05290 comp3033_seq1 CCAGTAATAGCGGTCACGGTAATACGAGTG
tetur04g05290 comp3033_seq1 CGGTCACGGTAATACGAGTGTCACCATCAG
tetur04g05290 comp3033_seq1 AATAGCGGTCACGGTAATACGAGTGTCACC
tetur04g05290 comp3033_seq1 GAATGGCTTCCTTTGTCCCAGGCCAACCTT
tetur04g05290 comp3033_seq1 AATCAATGAGGAACGATGGTCCAATGCACT
tetur04g05290 comp3033_seq1 AATCGCTTAATCGATACCAAATGTCCGGAC
tetur04g05290 comp3033_seq1 GCGGTCACGGTAATACGAGTGTCACCATCA
tetur04g05290 comp3033_seq1 GGAACTCCATTCTCTTTGTTTAACCCGAGT
tetur04g05290 comp3033_seq1 GGTCACGGTAATACGAGTGTCACCATCAGT
tetur04g05290 comp3033_seq1 GGTCATGGACCCAGTGACTCTAACCATCAT
tetur04g05290 comp3033_seq1 GTAATAGCGGTCACGGTAATACGAGTGTCA
tetur04g05290 comp3033_seq1 GTCACGGTAATACGAGTGTCACCATCAGTA
tetur04g05290 comp3033_seq1 GTCATGGACCCAGTGACTCTAACCATCATC
tetur04g05290 comp3033_seq1 TACCAGTAATAGCGGTCACGGTAATACGAG
tetur04g05290 comp3033_seq1 TCAATCAATGAGGAACGATGGTCCAATGCA
tetur04g05290 comp3033_seq1 TCACATTCGCATCATCAGCCTCATTCTACA
tetur04g05290 comp3033_seq1 TCACGGTAATACGAGTGTCACCATCAGTAG
tetur04g05290 comp3033_seq1 TCCGCAAACAGACCTCACCGAAGACATCGA
tetur04g05290 comp3033_seq1 ACCAGTAATAGCGGTCACGGTAATACGAGT
tetur04g05290 comp3033_seq1 TGGTCATGGACCCAGTGACTCTAACCATCA
tetur04g05290 comp3033_seq1 TTACCAGTAATAGCGGTCACGGTAATACGA
tetur04g05290 comp3033_seq1 TTCACATTCGCATCATCAGCCTCATTCTAC
tetur04g05290 comp3033_seq1 TTCCGCAAACAGACCTCACCGAAGACATCG
tetur04g05290 comp3033_seq1 TTGGTCATGGACCCAGTGACTCTAACCATC
tetur04g05290 comp3033_seq1 AGCGGTCACGGTAATACGAGTGTCACCATC
tetur04g05290 comp3033_seq1 AGTAATAGCGGTCACGGTAATACGAGTGTC
tetur04g05650 comp1323_seq4 ATATCGATGACGATCCTGATGAGAGTGATG
tetur04g05650 comp1323_seq4 ATCCTGATGAGAGTGATGAAGACTTTATCG
tetur04g05650 comp1323_seq4 ATGAAGACTTTATCGACAACGAAGACTCAG
tetur04g05650 comp1323_seq4 ATGAGAGTGATGAAGACTTTATCGACAACG
tetur04g05650 comp1323_seq4 CCTGATGAGAGTGATGAAGACTTTATCGAC
tetur04g05650 comp1323_seq4 CTGATGAGAGTGATGAAGACTTTATCGACA
tetur04g05650 comp1323_seq4 GAAGACTTTATCGACAACGAAGACTCAGGA
tetur04g05650 comp1323_seq4 GACGATCCTGATGAGAGTGATGAAGACTTT
tetur04g05650 comp1323_seq4 GAGAGTGATGAAGACTTTATCGACAACGAA
tetur04g05650 comp1323_seq4 GAGATATCGATGACGATCCTGATGAGAGTG
tetur04g05650 comp1323_seq4 GATATCGATGACGATCCTGATGAGAGTGAT
tetur04g05650 comp1323_seq4 GATGAGAGTGATGAAGACTTTATCGACAAC
tetur04g05650 comp1323_seq4 GGAGATATCGATGACGATCCTGATGAGAGT
tetur04g05650 comp1323_seq4 TCCTGATGAGAGTGATGAAGACTTTATCGA
tetur04g05650 comp1323_seq4 TGAAGACTTTATCGACAACGAAGACTCAGG
tetur04g05650 comp1323_seq4 TGAGAGTGATGAAGACTTTATCGACAACGA
tetur04g05650 comp1323_seq4 TGGAGATATCGATGACGATCCTGATGAGAG
tetur04g05650 comp1323_seq4 AGAGTGATGAAGACTTTATCGACAACGAAG
tetur04g06670 comp2092_seq0 ATTACGCTGATTCAGTCAAAGCATCTGGTC
tetur04g06670 comp2092_seq0 CAAAGATTACGCTGATTCAGTCAAAGCATC
tetur04g06670 comp2092_seq0 CACTGCATACTTGTATAGTCCCAAATGCAT
tetur04g06670 comp2092_seq0 CAGTCAAAGCATCTGGTCTCGATTCGCCGA
tetur04g06670 comp2092_seq0 AAGATTACGCTGATTCAGTCAAAGCATCTG
tetur04g06670 comp2092_seq0 CTGCATACTTGTATAGTCCCAAATGCATGT
tetur04g06670 comp2092_seq0 GATTACGCTGATTCAGTCAAAGCATCTGGT
tetur04g06670 comp2092_seq0 GCACTGCATACTTGTATAGTCCCAAATGCA
tetur04g06670 comp2092_seq0 GCATACTTGTATAGTCCCAAATGCATGTCA
tetur04g06670 comp2092_seq0 GTCAAAGCATCTGGTCTCGATTCGCCGAAG
tetur04g06670 comp2092_seq0 TACGCTGATTCAGTCAAAGCATCTGGTCTC
tetur04g06670 comp2092_seq0 TAGTCCCAAATGCATGTCATTGTATCAGTG
tetur04g06670 comp2092_seq0 TCAAAGCATCTGGTCTCGATTCGCCGAAGA
tetur04g06670 comp2092_seq0 TGCATACTTGTATAGTCCCAAATGCATGTC
tetur04g06670 comp2092_seq0 ACTGCATACTTGTATAGTCCCAAATGCATG
tetur04g06670 comp2092_seq0 AGATTACGCTGATTCAGTCAAAGCATCTGG
tetur04g06950 comp5249_seq0 AAACAATCAGTGACTTCCTTGACTGTTACC
tetur04g06950 comp5249_seq0 AACTAAAGCCTGTATACATCAGCCTTGTGT
tetur04g06950 comp5249_seq0 CTGTTACCCACCAATACCTCCAACTATACG
tetur04g06950 comp5249_seq0 GACTGTTACCCACCAATACCTCCAACTATA
tetur04g06950 comp5249_seq0 TGACACCTATCAGTGCAATGCTTGATCAAA
tetur04g06950 comp5249_seq0 TTGACACCTATCAGTGCAATGCTTGATCAA
tetur04g06950 comp5249_seq0 TTTGACACCTATCAGTGCAATGCTTGATCA
tetur04g06950 comp5249_seq0 ACTGTTACCCACCAATACCTCCAACTATAC
tetur04g06950 comp5249_seq0 AACAATCAGTGACTTCCTTGACTGTTACCC
tetur04g07470 comp5680_seq1 ATCGAAGATACCCACATTGACCATAGATGT
tetur04g07470 comp5680_seq1 AAGATACCCACATTGACCATAGATGTCAAC
tetur04g07470 comp5680_seq1 CGAAGATACCCACATTGACCATAGATGTCA
tetur04g07470 comp5680_seq1 GAAGATACCCACATTGACCATAGATGTCAA
tetur04g07470 comp5680_seq1 AATCTGAACATCGAAGATACCCACATTGAC
tetur04g07470 comp5680_seq1 TCGAAGATACCCACATTGACCATAGATGTC
tetur04g07640 comp2527_seq2 ATAAAGAACGAGGCAAAGATATCGGTTCAG
tetur04g07640 comp2527_seq2 ATATCGGTTCAGTTTCTCGGCAAGGTAGTC
tetur04g07640 comp2527_seq2 GATAAAGAACGAGGCAAAGATATCGGTTCA
tetur04g07640 comp2527_seq2 TATCGGTTCAGTTTCTCGGCAAGGTAGTCG
tetur04g07640 comp2527_seq2 TTTGGTACATCTCACCCACTTGCACCCTCA
tetur04g07640 comp2527_seq2 AGATAAAGAACGAGGCAAAGATATCGGTTC
tetur04g08740 comp1898_seq0 ATCTCTTTCGAAGACGTTGATACGATCTGT
tetur04g08740 comp1898_seq0 ATGCATCACTATACAAAGAGGAGGAGGAGG
tetur04g08740 comp1898_seq0 CAAAGAGGAGGAGGAGGAGCGATCATTTGA
tetur04g08740 comp1898_seq0 CAAGAAAGAACGAGGAACCAGAGGAACCAG
tetur04g08740 comp1898_seq0 CAATCTCTTTCGAAGACGTTGATACGATCT
tetur04g08740 comp1898_seq0 CATGCATCACTATACAAAGAGGAGGAGGAG
tetur04g08740 comp1898_seq0 CGATCATTTGACAATCTCTTTCGAAGACGT
tetur04g08740 comp1898_seq0 CGATTAAAGCTTCTGACACAGATTTGATCG
tetur04g08740 comp1898_seq0 CTCTTTCGAAGACGTTGATACGATCTGTGA
tetur04g08740 comp1898_seq0 CTTTCGAAGACGTTGATACGATCTGTGAGT
tetur04g08740 comp1898_seq0 AAAGAGGAGGAGGAGGAGCGATCATTTGAC
tetur04g08740 comp1898_seq0 GAAAGAACGAGGAACCAGAGGAACCAGAAG
tetur04g08740 comp1898_seq0 GACAATCTCTTTCGAAGACGTTGATACGAT
tetur04g08740 comp1898_seq0 GAGCGATCATTTGACAATCTCTTTCGAAGA
tetur04g08740 comp1898_seq0 GAGGAGCGATCATTTGACAATCTCTTTCGA
tetur04g08740 comp1898_seq0 AATCTCTTTCGAAGACGTTGATACGATCTG
tetur04g08740 comp1898_seq0 GCGATCATTTGACAATCTCTTTCGAAGACG
tetur04g08740 comp1898_seq0 ACAAAGAGGAGGAGGAGGAGCGATCATTTG
tetur04g08740 comp1898_seq0 GGAGCGATCATTTGACAATCTCTTTCGAAG
tetur04g08740 comp1898_seq0 GGAGGAGCGATCATTTGACAATCTCTTTCG
tetur04g08740 comp1898_seq0 ACAATCTCTTTCGAAGACGTTGATACGATC
tetur04g08740 comp1898_seq0 GTGGAATCGATTAAAGCTTCTGACACAGAT
tetur04g08740 comp1898_seq0 TCTCTTTCGAAGACGTTGATACGATCTGTG
tetur04g08740 comp1898_seq0 TCTTTCGAAGACGTTGATACGATCTGTGAG
tetur04g08740 comp1898_seq0 TGACAATCTCTTTCGAAGACGTTGATACGA
tetur04g08740 comp1898_seq0 TGCATCACTATACAAAGAGGAGGAGGAGGA
tetur04g08740 comp1898_seq0 TGTGGAATCGATTAAAGCTTCTGACACAGA
tetur04g08740 comp1898_seq0 TTGACAATCTCTTTCGAAGACGTTGATACG
tetur04g08740 comp1898_seq0 TTTCGCATCATGCATCACTATACAAAGAGG
tetur04g08740 comp1898_seq0 AGCGATCATTTGACAATCTCTTTCGAAGAC
tetur04g08740 comp1898_seq0 AGGAGGAGCGATCATTTGACAATCTCTTTC
tetur04g09210 comp5813_seq0 ATTCTCATCAGGGCGTCAATCACTCACATC
tetur04g09210 comp5813_seq0 CAAATTACAAGCCTGCATAAAGCTTCAACC
tetur04g09210 comp5813_seq0 CAACATATTCTCATCAGGGCGTCAATCACT
tetur04g09210 comp5813_seq0 CAAGCCTGCATAAAGCTTCAACCTATCTAC
tetur04g09210 comp5813_seq0 CATATTCTCATCAGGGCGTCAATCACTCAC
tetur04g09210 comp5813_seq0 AAGCCTGCATAAAGCTTCAACCTATCTACT
tetur04g09210 comp5813_seq0 CGTCAATCACTCACATCATCAACATTGTCA
tetur04g09210 comp5813_seq0 CGTTTCAGCCTCAATAATTCGCCATTTCAA
tetur04g09210 comp5813_seq0 CTCATCAGGGCGTCAATCACTCACATCATC
tetur04g09210 comp5813_seq0 GAACAAACTACTCTCGACCGCAGAATAAAT
tetur04g09210 comp5813_seq0 GCGTCAATCACTCACATCATCAACATTGTC
tetur04g09210 comp5813_seq0 GGAACAAACTACTCTCGACCGCAGAATAAA
tetur04g09210 comp5813_seq0 GGCGTCAATCACTCACATCATCAACATTGT
tetur04g09210 comp5813_seq0 TCATCAGGGCGTCAATCACTCACATCATCA
tetur04g09210 comp5813_seq0 TTACAAGCCTGCATAAAGCTTCAACCTATC
tetur04g09210 comp5813_seq0 TTCTCATCAGGGCGTCAATCACTCACATCA
tetur04g09210 comp5813_seq0 AGCCTGCATAAAGCTTCAACCTATCTACTT
tetur04g09527 comp3037_seq0 ATAACTGGCCTTCGTCCACAAACTACTAGT
tetur04g09527 comp3037_seq0 AAACCATCAGACTGACTGTACCAGTGACAG
tetur04g09527 comp3037_seq0 ATCGGAATGTAGCAAGGAATCACAGCCTCT
tetur04g09527 comp3037_seq0 AACCATCAGACTGACTGTACCAGTGACAGG
tetur04g09527 comp3037_seq0 CCATCAGACTGACTGTACCAGTGACAGGTG
tetur04g09527 comp3037_seq0 CGGAATGTAGCAAGGAATCACAGCCTCTGC
tetur04g09527 comp3037_seq0 CGTCCACAAACTACTAGTTACTCTTCATCG
tetur04g09527 comp3037_seq0 CTAAGGCTAGACCATCAGCAGCGAAGGCAA
tetur04g09527 comp3037_seq0 CTTCGTACCGAGGTAGGGTTGGCCTTTAAT
tetur04g09527 comp3037_seq0 GGAATGTAGCAAGGAATCACAGCCTCTGCA
tetur04g09527 comp3037_seq0 GGCCTTCGTCCACAAACTACTAGTTACTCT
tetur04g09527 comp3037_seq0 GTTATAACTGGCCTTCGTCCACAAACTACT
tetur04g09527 comp3037_seq0 TATAACTGGCCTTCGTCCACAAACTACTAG
tetur04g09527 comp3037_seq0 TCGGAATGTAGCAAGGAATCACAGCCTCTG
tetur04g09527 comp3037_seq0 ACCATCAGACTGACTGTACCAGTGACAGGT
tetur04g09527 comp3037_seq0 TGGCCTTCGTCCACAAACTACTAGTTACTC
tetur04g09527 comp3037_seq0 TTATAACTGGCCTTCGTCCACAAACTACTA
tetur04g09527 comp3037_seq0 ACTGGCCTTCGTCCACAAACTACTAGTTAC
tetur05g00120 comp214_seq2 AGTGATGATCGTGTTGAAGGTTGGACAAGT
tetur05g00120 comp214_seq2 AGTGGATACAGTCAATGGTCACTATTACCG
tetur05g00120 comp214_seq2 AGTTGCAAGTGACGAGTTGACACAACAAAT
tetur05g00120 comp214_seq2 AGTTGGAGGCGGCTTAACACGGTCAATCAT
tetur05g00120 comp214_seq2 AGTTGTCGAGTTGCACTGTCAGTGATGATC
tetur05g00120 comp214_seq2 ATACAGTCAATGGTCACTATTACCGGTCAC
tetur05g00120 comp214_seq2 ATGATCGTGTTGAAGGTTGGACAAGTGGAT
tetur05g00120 comp214_seq2 AAACCGGGTAAGTTGGGTTGATTCCCTGGT
tetur05g00120 comp214_seq2 ATGGTCACTATTACCGGTCACCATCAACTT
tetur05g00120 comp214_seq2 ATGTTGAAGGTGAGCGAGCGTTGTGTTAAT
tetur05g00120 comp214_seq2 CAAAGCAGACAATAAGTTGGAGGCGGCTTA
tetur05g00120 comp214_seq2 AAACGAAAGTTGCAAGTGACGAGTTGACAC
tetur05g00120 comp214_seq2 CAAGTGACGAGTTGACACAACAAATGATGA
tetur05g00120 comp214_seq2 CACTGTCAGTGATGATCGTGTTGAAGGTTG
tetur05g00120 comp214_seq2 CAGACAATAAGTTGGAGGCGGCTTAACACG
tetur05g00120 comp214_seq2 CAGTGATGATCGTGTTGAAGGTTGGACAAG
tetur05g00120 comp214_seq2 CCAAAGCAGACAATAAGTTGGAGGCGGCTT
tetur05g00120 comp214_seq2 AAGCAGACAATAAGTTGGAGGCGGCTTAAC
tetur05g00120 comp214_seq2 CCTTTGCACAGTGAAGATTGGATTGCGAGC
tetur05g00120 comp214_seq2 CGAAAGTTGCAAGTGACGAGTTGACACAAC
tetur05g00120 comp214_seq2 CGACCAAACGTACGCTAAGATCTTCATGCA
tetur05g00120 comp214_seq2 CGAGTTGCACTGTCAGTGATGATCGTGTTG
tetur05g00120 comp214_seq2 CGGGTAAGTTGGGTTGATTCCCTGGTAATG
tetur05g00120 comp214_seq2 CGTCAATCAATCTGGATAAGAAGGAACACT
tetur05g00120 comp214_seq2 CGTGTTGAAGGTTGGACAAGTGGATACAGT
tetur05g00120 comp214_seq2 CTCGTCAATCAATCTGGATAAGAAGGAACA
tetur05g00120 comp214_seq2 AAGGTTGGACAAGTGGATACAGTCAATGGT
tetur05g00120 comp214_seq2 CTGGATAAGAAGGAACACTTGATTAGATGC
tetur05g00120 comp214_seq2 AAGTGACGAGTTGACACAACAAATGATGAC
tetur05g00120 comp214_seq2 CTGTCAGTGATGATCGTGTTGAAGGTTGGA
tetur05g00120 comp214_seq2 CTTTGCACAGTGAAGATTGGATTGCGAGCT
tetur05g00120 comp214_seq2 GAAAGTTGCAAGTGACGAGTTGACACAACA
tetur05g00120 comp214_seq2 GAAGACTGTGGAAGTATAGTTGGCGGCTTT
tetur05g00120 comp214_seq2 GAAGGTTGGACAAGTGGATACAGTCAATGG
tetur05g00120 comp214_seq2 GACAAGTGGATACAGTCAATGGTCACTATT
tetur05g00120 comp214_seq2 GACCAAACGTACGCTAAGATCTTCATGCAA
tetur05g00120 comp214_seq2 GAGGCGGCTTAACACGGTCAATCATGGCTA
tetur05g00120 comp214_seq2 GAGTTGCACTGTCAGTGATGATCGTGTTGA
tetur05g00120 comp214_seq2 GATACAGTCAATGGTCACTATTACCGGTCA
tetur05g00120 comp214_seq2 GATCGTGTTGAAGGTTGGACAAGTGGATAC
tetur05g00120 comp214_seq2 GATGATCGTGTTGAAGGTTGGACAAGTGGA
tetur05g00120 comp214_seq2 AATGGTCACTATTACCGGTCACCATCAACT
tetur05g00120 comp214_seq2 GCAAGTGACGAGTTGACACAACAAATGATG
tetur05g00120 comp214_seq2 GCACTGTCAGTGATGATCGTGTTGAAGGTT
tetur05g00120 comp214_seq2 GCAGACAATAAGTTGGAGGCGGCTTAACAC
tetur05g00120 comp214_seq2 GCTCGTCAATCAATCTGGATAAGAAGGAAC
tetur05g00120 comp214_seq2 GCTTGACTAACAATGGGTCCAGAAATATTG
tetur05g00120 comp214_seq2 GGAAGACTGTGGAAGTATAGTTGGCGGCTT
tetur05g00120 comp214_seq2 GGACAAGTGGATACAGTCAATGGTCACTAT
tetur05g00120 comp214_seq2 GGATACAGTCAATGGTCACTATTACCGGTC
tetur05g00120 comp214_seq2 GGGTCCAGAAATATTGTCAAACCAAAGCAG
tetur05g00120 comp214_seq2 GGTCACTATTACCGGTCACCATCAACTTAA
tetur05g00120 comp214_seq2 GGTCCAGAAATATTGTCAAACCAAAGCAGA
tetur05g00120 comp214_seq2 GGTTGATTCCCTGGTAATGTAATAGGCGTT
tetur05g00120 comp214_seq2 GGTTGGACAAGTGGATACAGTCAATGGTCA
tetur05g00120 comp214_seq2 GTAATGTTGAAGGTGAGCGAGCGTTGTGTT
tetur05g00120 comp214_seq2 GTCAATGGTCACTATTACCGGTCACCATCA
tetur05g00120 comp214_seq2 GTCACTATTACCGGTCACCATCAACTTAAT
tetur05g00120 comp214_seq2 GTCAGTGATGATCGTGTTGAAGGTTGGACA
tetur05g00120 comp214_seq2 GTCCAGAAATATTGTCAAACCAAAGCAGAC
tetur05g00120 comp214_seq2 GTCCTTTGCACAGTGAAGATTGGATTGCGA
tetur05g00120 comp214_seq2 GTCGAGTTGCACTGTCAGTGATGATCGTGT
tetur05g00120 comp214_seq2 GTGATGATCGTGTTGAAGGTTGGACAAGTG
tetur05g00120 comp214_seq2 GTGGATACAGTCAATGGTCACTATTACCGG
tetur05g00120 comp214_seq2 GTGGCTTGACTAACAATGGGTCCAGAAATA
tetur05g00120 comp214_seq2 GTGTTGAAGGTTGGACAAGTGGATACAGTC
tetur05g00120 comp214_seq2 GTTGAAGGTTGGACAAGTGGATACAGTCAA
tetur05g00120 comp214_seq2 GTTGATTCCCTGGTAATGTAATAGGCGTTA
tetur05g00120 comp214_seq2 GTTGCAAGTGACGAGTTGACACAACAAATG
tetur05g00120 comp214_seq2 GTTGCACTGTCAGTGATGATCGTGTTGAAG
tetur05g00120 comp214_seq2 GTTGGACAAGTGGATACAGTCAATGGTCAC
tetur05g00120 comp214_seq2 GTTGGAGGCGGCTTAACACGGTCAATCATG
tetur05g00120 comp214_seq2 GTTGTCGAGTTGCACTGTCAGTGATGATCG
tetur05g00120 comp214_seq2 GTTTGTTGATGCTCATTCGATGGTAACTCG
tetur05g00120 comp214_seq2 TACAGTCAATGGTCACTATTACCGGTCACC
tetur05g00120 comp214_seq2 TATGTGGCTTGACTAACAATGGGTCCAGAA
tetur05g00120 comp214_seq2 ACCAAAGCAGACAATAAGTTGGAGGCGGCT
tetur05g00120 comp214_seq2 TCAGTGATGATCGTGTTGAAGGTTGGACAA
tetur05g00120 comp214_seq2 TCCTTTGCACAGTGAAGATTGGATTGCGAG
tetur05g00120 comp214_seq2 TCGTCAATCAATCTGGATAAGAAGGAACAC
tetur05g00120 comp214_seq2 TCGTGTTGAAGGTTGGACAAGTGGATACAG
tetur05g00120 comp214_seq2 TGAAGGTTGGACAAGTGGATACAGTCAATG
tetur05g00120 comp214_seq2 TGATCGTGTTGAAGGTTGGACAAGTGGATA
tetur05g00120 comp214_seq2 TGATGATCGTGTTGAAGGTTGGACAAGTGG
tetur05g00120 comp214_seq2 ACCGGTCACCATCAACTTAATTTGCGACTT
tetur05g00120 comp214_seq2 TGCTCGTCAATCAATCTGGATAAGAAGGAA
tetur05g00120 comp214_seq2 TGGACAAGTGGATACAGTCAATGGTCACTA
tetur05g00120 comp214_seq2 TGGGTCCAGAAATATTGTCAAACCAAAGCA
tetur05g00120 comp214_seq2 TGGTCACTATTACCGGTCACCATCAACTTA
tetur05g00120 comp214_seq2 TGTCAGTGATGATCGTGTTGAAGGTTGGAC
tetur05g00120 comp214_seq2 TGTCCTTTGCACAGTGAAGATTGGATTGCG
tetur05g00120 comp214_seq2 TGTCGAGTTGCACTGTCAGTGATGATCGTG
tetur05g00120 comp214_seq2 TGTTGAAGGTGAGCGAGCGTTGTGTTAATA
tetur05g00120 comp214_seq2 TGTTGAAGGTTGGACAAGTGGATACAGTCA
tetur05g00120 comp214_seq2 TGTTTGTTGATGCTCATTCGATGGTAACTC
tetur05g00120 comp214_seq2 TTACCGGTCACCATCAACTTAATTTGCGAC
tetur05g00120 comp214_seq2 TTAGTTGTCGAGTTGCACTGTCAGTGATGA
tetur05g00120 comp214_seq2 TTGCAAGTGACGAGTTGACACAACAAATGA
tetur05g00120 comp214_seq2 TTGCACTGTCAGTGATGATCGTGTTGAAGG
tetur05g00120 comp214_seq2 TTGCTCGTCAATCAATCTGGATAAGAAGGA
tetur05g00120 comp214_seq2 TTGGAGGCGGCTTAACACGGTCAATCATGG
tetur05g00120 comp214_seq2 TTGTCCTTTGCACAGTGAAGATTGGATTGC
tetur05g00120 comp214_seq2 TTTAGTTGTCGAGTTGCACTGTCAGTGATG
tetur05g00120 comp214_seq2 TTTGCTCGTCAATCAATCTGGATAAGAAGG
tetur05g00120 comp214_seq2 TTTGTCCTTTGCACAGTGAAGATTGGATTG
tetur05g00120 comp214_seq2 ACTGTCAGTGATGATCGTGTTGAAGGTTGG
tetur05g00120 comp214_seq2 AGGAAGACTGTGGAAGTATAGTTGGCGGCT
tetur05g00120 comp214_seq2 AGGTTGGACAAGTGGATACAGTCAATGGTC
tetur05g00120 comp214_seq2 AGTCAATGGTCACTATTACCGGTCACCATC
tetur05g00750 comp1149_seq0 CATAGTCTGAAGACAAATGTTCTTCACGTG
tetur05g00750 comp1149_seq0 CTGAAGACAAATGTTCTTCACGTGAGACTT
tetur05g00750 comp1149_seq0 GTCTGAAGACAAATGTTCTTCACGTGAGAC
tetur05g00750 comp1149_seq0 TAGTCTGAAGACAAATGTTCTTCACGTGAG
tetur05g02060 comp5324_seq0 ATCAGGACAGGACAGTAGCGATCAACTTTG
tetur05g02060 comp5324_seq0 ATGGCTGGAAATTCCGAAGTGGTCGATACC
tetur05g02060 comp5324_seq0 ATGTAGAAATCAGGACAGGACAGTAGCGAT
tetur05g02060 comp5324_seq0 ATTCGACCAGCTTATCAATGATAGCAACAC
tetur05g02060 comp5324_seq0 CAGCTTATCAATGATAGCAACACAGCTCAT
tetur05g02060 comp5324_seq0 CAGGACAGGACAGTAGCGATCAACTTTGTC
tetur05g02060 comp5324_seq0 CAGGACAGTAGCGATCAACTTTGTCCCAAA
tetur05g02060 comp5324_seq0 CAGTAATCTGGTACGGGCTGCATATTTATA
tetur05g02060 comp5324_seq0 CCAGCTTATCAATGATAGCAACACAGCTCA
tetur05g02060 comp5324_seq0 CCGAAGTGGTCGATACCAGCGAAATATTGA
tetur05g02060 comp5324_seq0 AAGATGGCTGGAAATTCCGAAGTGGTCGAT
tetur05g02060 comp5324_seq0 CGAAGTGGTCGATACCAGCGAAATATTGAG
tetur05g02060 comp5324_seq0 CGACCAGCTTATCAATGATAGCAACACAGC
tetur05g02060 comp5324_seq0 CTAGACTGTTGGTATCATAGAGCAATGGAA
tetur05g02060 comp5324_seq0 AAGTGGTCGATACCAGCGAAATATTGAGCT
tetur05g02060 comp5324_seq0 CTGTTGGTATCATAGAGCAATGGAAGATCG
tetur05g02060 comp5324_seq0 CTTATCAATGATAGCAACACAGCTCATTCG
tetur05g02060 comp5324_seq0 CTTGATCGAAATTTCCAAATTCGACCAGCT
tetur05g02060 comp5324_seq0 GAAATCAGGACAGGACAGTAGCGATCAACT
tetur05g02060 comp5324_seq0 GAAATTCCGAAGTGGTCGATACCAGCGAAA
tetur05g02060 comp5324_seq0 GAAGTGGTCGATACCAGCGAAATATTGAGC
tetur05g02060 comp5324_seq0 GACAGGACAGTAGCGATCAACTTTGTCCCA
tetur05g02060 comp5324_seq0 GACAGTAGCGATCAACTTTGTCCCAAATAA
tetur05g02060 comp5324_seq0 GACCAGCTTATCAATGATAGCAACACAGCT
tetur05g02060 comp5324_seq0 GACGGGATGATGCATCTAACAACATGAGGT
tetur05g02060 comp5324_seq0 GACTGTTGGTATCATAGAGCAATGGAAGAT
tetur05g02060 comp5324_seq0 GAGGCATGATGAATGAGCTTACAATAAGCG
tetur05g02060 comp5324_seq0 GATGGCTGGAAATTCCGAAGTGGTCGATAC
tetur05g02060 comp5324_seq0 GCATGATGAATGAGCTTACAATAAGCGAAC
tetur05g02060 comp5324_seq0 GCTTATCAATGATAGCAACACAGCTCATTC
tetur05g02060 comp5324_seq0 GGAAATTCCGAAGTGGTCGATACCAGCGAA
tetur05g02060 comp5324_seq0 GGACAGGACAGTAGCGATCAACTTTGTCCC
tetur05g02060 comp5324_seq0 GGACAGTAGCGATCAACTTTGTCCCAAATA
tetur05g02060 comp5324_seq0 GGAGGCATGATGAATGAGCTTACAATAAGC
tetur05g02060 comp5324_seq0 GGCATGATGAATGAGCTTACAATAAGCGAA
tetur05g02060 comp5324_seq0 GGCTGGAAATTCCGAAGTGGTCGATACCAG
tetur05g02060 comp5324_seq0 GTAGAAATCAGGACAGGACAGTAGCGATCA
tetur05g02060 comp5324_seq0 ACAGTAGCGATCAACTTTGTCCCAAATAAC
tetur05g02060 comp5324_seq0 GTTGACGGGATGATGCATCTAACAACATGA
tetur05g02060 comp5324_seq0 GTTGGTATCATAGAGCAATGGAAGATCGTT
tetur05g02060 comp5324_seq0 TAGAAATCAGGACAGGACAGTAGCGATCAA
tetur05g02060 comp5324_seq0 TAGACTGTTGGTATCATAGAGCAATGGAAG
tetur05g02060 comp5324_seq0 TATGTAGAAATCAGGACAGGACAGTAGCGA
tetur05g02060 comp5324_seq0 TCCGAAGTGGTCGATACCAGCGAAATATTG
tetur05g02060 comp5324_seq0 ACCAGCTTATCAATGATAGCAACACAGCTC
tetur05g02060 comp5324_seq0 TCGACCAGCTTATCAATGATAGCAACACAG
tetur05g02060 comp5324_seq0 TCTAGACTGTTGGTATCATAGAGCAATGGA
tetur05g02060 comp5324_seq0 TGACGGGATGATGCATCTAACAACATGAGG
tetur05g02060 comp5324_seq0 TGGAAATTCCGAAGTGGTCGATACCAGCGA
tetur05g02060 comp5324_seq0 TGGCTGGAAATTCCGAAGTGGTCGATACCA
tetur05g02060 comp5324_seq0 TGTAGAAATCAGGACAGGACAGTAGCGATC
tetur05g02060 comp5324_seq0 AAATCAGGACAGGACAGTAGCGATCAACTT
tetur05g02060 comp5324_seq0 TTCGACCAGCTTATCAATGATAGCAACACA
tetur05g02060 comp5324_seq0 TTCTAGACTGTTGGTATCATAGAGCAATGG
tetur05g02060 comp5324_seq0 TTGACGGGATGATGCATCTAACAACATGAG
tetur05g02060 comp5324_seq0 ACTGTTGGTATCATAGAGCAATGGAAGATC
tetur05g02060 comp5324_seq0 AGAAATCAGGACAGGACAGTAGCGATCAAC
tetur05g02060 comp5324_seq0 AGGACAGGACAGTAGCGATCAACTTTGTCC
tetur05g02060 comp5324_seq0 AGGACAGTAGCGATCAACTTTGTCCCAAAT
tetur05g02060 comp5324_seq0 AGGAGGCATGATGAATGAGCTTACAATAAG
tetur05g03030 comp3101_seq0 CCGGAAAGATGATGATGAGAGTGCGCAACA
tetur05g03030 comp3101_seq0 CCTGTCTACCGGAAAGATGATGATGAGAGT
tetur05g03030 comp3101_seq0 CCTTTCTTTCTTTCTTTCGCCTGTCTACCG
tetur05g03030 comp3101_seq0 CGGAAAGATGATGATGAGAGTGCGCAACAA
tetur05g03030 comp3101_seq0 CTACCGGAAAGATGATGATGAGAGTGCGCA
tetur05g03030 comp3101_seq0 CTCCTTTCTTTCTTTCTTTCGCCTGTCTAC
tetur05g03030 comp3101_seq0 CTCTCCTTTCTTTCTTTCTTTCGCCTGTCT
tetur05g03030 comp3101_seq0 CTGTCTACCGGAAAGATGATGATGAGAGTG
tetur05g03030 comp3101_seq0 GAAAGATGATGATGAGAGTGCGCAACAAGA
tetur05g03030 comp3101_seq0 AAAGATGATGATGAGAGTGCGCAACAAGAG
tetur05g03030 comp3101_seq0 GATGATGATGAGAGTGCGCAACAAGAGAAA
tetur05g03030 comp3101_seq0 GCCTGTCTACCGGAAAGATGATGATGAGAG
tetur05g03030 comp3101_seq0 GGAAAGATGATGATGAGAGTGCGCAACAAG
tetur05g03030 comp3101_seq0 GTCTACCGGAAAGATGATGATGAGAGTGCG
tetur05g03030 comp3101_seq0 GTTGATACCGATTTCACCAGCAGACCAGTT
tetur05g03030 comp3101_seq0 TACCGGAAAGATGATGATGAGAGTGCGCAA
tetur05g03030 comp3101_seq0 TCCTTTCTTTCTTTCTTTCGCCTGTCTACC
tetur05g03030 comp3101_seq0 TCTACCGGAAAGATGATGATGAGAGTGCGC
tetur05g03030 comp3101_seq0 TCTCCTTTCTTTCTTTCTTTCGCCTGTCTA
tetur05g03030 comp3101_seq0 TGATACCGATTTCACCAGCAGACCAGTTAA
tetur05g03030 comp3101_seq0 ACCGGAAAGATGATGATGAGAGTGCGCAAC
tetur05g03030 comp3101_seq0 TGTCTACCGGAAAGATGATGATGAGAGTGC
tetur05g03030 comp3101_seq0 TTGATACCGATTTCACCAGCAGACCAGTTA
tetur05g03140 comp1150_seq0 AACAGCTAACAATGGTAATGGCAAGGAACC
tetur05g03140 comp1150_seq0 AGTTCTGCTTAATGGTGTCAGTGACTGCGT
tetur05g03140 comp1150_seq0 ATCTACTGATGACTGCGCAAAGAAGCCAAG
tetur05g03140 comp1150_seq0 ATGACTGCGCAAAGAAGCCAAGGTGAGGAG
tetur05g03140 comp1150_seq0 ATGGCAAGGAACCGGCGTAAGATGAAATGT
tetur05g03140 comp1150_seq0 ATTTCAGAACAACCGTAGCGTTTGTTGCGT
tetur05g03140 comp1150_seq0 CAAAGAAGCCAAGGTGAGGAGATAGCAGTT
tetur05g03140 comp1150_seq0 CAACCATATACCCGAGAGTATCTAAGCAAG
tetur05g03140 comp1150_seq0 CAACCGTAGCGTTTGTTGCGTTGGTTACCA
tetur05g03140 comp1150_seq0 CAGAACAACCGTAGCGTTTGTTGCGTTGGT
tetur05g03140 comp1150_seq0 CAGCTAACAATGGTAATGGCAAGGAACCGG
tetur05g03140 comp1150_seq0 CAGTTCTGCTTAATGGTGTCAGTGACTGCG
tetur05g03140 comp1150_seq0 CCCGAGAGTATCTAAGCAAGTTTAACTTGG
tetur05g03140 comp1150_seq0 CCTTGGTTGCCGAATAAACAGCTAACAATG
tetur05g03140 comp1150_seq0 CGCAAAGAAGCCAAGGTGAGGAGATAGCAG
tetur05g03140 comp1150_seq0 CTAGCTAAGACTATATGGGTCATGCGAGTT
tetur05g03140 comp1150_seq0 CTGCGCAAAGAAGCCAAGGTGAGGAGATAG
tetur05g03140 comp1150_seq0 CTGGATCTACTGATGACTGCGCAAAGAAGC
tetur05g03140 comp1150_seq0 CTGGTTATATTTCAGAACAACCGTAGCGTT
tetur05g03140 comp1150_seq0 GAACAACCGTAGCGTTTGTTGCGTTGGTTA
tetur05g03140 comp1150_seq0 GAAGCCAAGGTGAGGAGATAGCAGTTTAGC
tetur05g03140 comp1150_seq0 GACTGCGCAAAGAAGCCAAGGTGAGGAGAT
tetur05g03140 comp1150_seq0 GACTGGATCTACTGATGACTGCGCAAAGAA
tetur05g03140 comp1150_seq0 GATCTACTGATGACTGCGCAAAGAAGCCAA
tetur05g03140 comp1150_seq0 AATGGCAAGGAACCGGCGTAAGATGAAATG
tetur05g03140 comp1150_seq0 GATTTGAAGCTTTACTGCTAGAGAAACCAG
tetur05g03140 comp1150_seq0 GCAAAGAAGCCAAGGTGAGGAGATAGCAGT
tetur05g03140 comp1150_seq0 GCAGTTCTGCTTAATGGTGTCAGTGACTGC
tetur05g03140 comp1150_seq0 GCGCAAAGAAGCCAAGGTGAGGAGATAGCA
tetur05g03140 comp1150_seq0 GCTAAGACTATATGGGTCATGCGAGTTACT
tetur05g03140 comp1150_seq0 GGATCTACTGATGACTGCGCAAAGAAGCCA
tetur05g03140 comp1150_seq0 ACAACCGTAGCGTTTGTTGCGTTGGTTACC
tetur05g03140 comp1150_seq0 GGCAGTTCTGCTTAATGGTGTCAGTGACTG
tetur05g03140 comp1150_seq0 GGGCAGTTCTGCTTAATGGTGTCAGTGACT
tetur05g03140 comp1150_seq0 ACAGCTAACAATGGTAATGGCAAGGAACCG
tetur05g03140 comp1150_seq0 GTTCTGCTTAATGGTGTCAGTGACTGCGTC
tetur05g03140 comp1150_seq0 GTTGCGTTGGTTACCAAGTGACTGGATCTA
tetur05g03140 comp1150_seq0 GTTTCCGGGTTGCTTGTAGAGCATTCATTG
tetur05g03140 comp1150_seq0 AAACAGCTAACAATGGTAATGGCAAGGAAC
tetur05g03140 comp1150_seq0 TAAGCCTTGGTTGCCGAATAAACAGCTAAC
tetur05g03140 comp1150_seq0 TATCTGGGCCAGGTGCCCATTTAACTCCTA
tetur05g03140 comp1150_seq0 TCAGAACAACCGTAGCGTTTGTTGCGTTGG
tetur05g03140 comp1150_seq0 TCCGGGTTGCTTGTAGAGCATTCATTGATA
tetur05g03140 comp1150_seq0 TCGGCGGTTTGCTTCCATTCTAGCTAAGAC
tetur05g03140 comp1150_seq0 TCTACTGATGACTGCGCAAAGAAGCCAAGG
tetur05g03140 comp1150_seq0 TGACTGCGCAAAGAAGCCAAGGTGAGGAGA
tetur05g03140 comp1150_seq0 TGACTGGATCTACTGATGACTGCGCAAAGA
tetur05g03140 comp1150_seq0 TGCGCAAAGAAGCCAAGGTGAGGAGATAGC
tetur05g03140 comp1150_seq0 TGGATCTACTGATGACTGCGCAAAGAAGCC
tetur05g03140 comp1150_seq0 TGGTTGCCGAATAAACAGCTAACAATGGTA
tetur05g03140 comp1150_seq0 TTCAGAACAACCGTAGCGTTTGTTGCGTTG
tetur05g03140 comp1150_seq0 TTCTAGCTAAGACTATATGGGTCATGCGAG
tetur05g03140 comp1150_seq0 TTCTGCTTAATGGTGTCAGTGACTGCGTCC
tetur05g03140 comp1150_seq0 TTGCGTTGGTTACCAAGTGACTGGATCTAC
tetur05g03140 comp1150_seq0 TTTCCGGGTTGCTTGTAGAGCATTCATTGA
tetur05g03140 comp1150_seq0 ACTGGATCTACTGATGACTGCGCAAAGAAG
tetur05g03140 comp1150_seq0 AGAACAACCGTAGCGTTTGTTGCGTTGGTT
tetur05g03140 comp1150_seq0 AGAAGCCAAGGTGAGGAGATAGCAGTTTAG
tetur05g03140 comp1150_seq0 AACAACCGTAGCGTTTGTTGCGTTGGTTAC
tetur05g03140 comp1150_seq0 AGCTAAGACTATATGGGTCATGCGAGTTAC
tetur05g03180 comp3274_seq0 ATCAACAGCCAATCCTGGGTATACTGTTAC
tetur05g03180 comp3274_seq0 AACATTGAGCTTACCTCCGAACCCTGGAGT
tetur05g03180 comp3274_seq0 ATGCATTCAACATTGAGCTTACCTCCGAAC
tetur05g03180 comp3274_seq0 ATTCAACATTGAGCTTACCTCCGAACCCTG
tetur05g03180 comp3274_seq0 AACCTTTAGTGGCTAGTCAGCCTGGTTTCC
tetur05g03180 comp3274_seq0 CAACAGCCAATCCTGGGTATACTGTTACTC
tetur05g03180 comp3274_seq0 AAACCTTTAGTGGCTAGTCAGCCTGGTTTC
tetur05g03180 comp3274_seq0 CAATATGCATTCAACATTGAGCTTACCTCC
tetur05g03180 comp3274_seq0 CAATTTCTTCCATCATAATGGCTTACCGGG
tetur05g03180 comp3274_seq0 CATCAACAGCCAATCCTGGGTATACTGTTA
tetur05g03180 comp3274_seq0 CATTCAACATTGAGCTTACCTCCGAACCCT
tetur05g03180 comp3274_seq0 CATTGAGCTTACCTCCGAACCCTGGAGTTA
tetur05g03180 comp3274_seq0 CCGGGCGTTTCTTTGGCATCATTAGCAGCT
tetur05g03180 comp3274_seq0 CGGGCGTTTCTTTGGCATCATTAGCAGCTA
tetur05g03180 comp3274_seq0 CTCCGGGCGTTTCTTTGGCATCATTAGCAG
tetur05g03180 comp3274_seq0 GCATTCAACATTGAGCTTACCTCCGAACCC
tetur05g03180 comp3274_seq0 GGCATCATTAGCAGCTAATAACTCAGCAGC
tetur05g03180 comp3274_seq0 GGGTATACTGTTACTCCAATGGGATTGCCT
tetur05g03180 comp3274_seq0 TAACTCAGCAGCCTCTACCAATTCAGCATC
tetur05g03180 comp3274_seq0 TACCTCCGAACCCTGGAGTTATTTCTGCTC
tetur05g03180 comp3274_seq0 ACATTGAGCTTACCTCCGAACCCTGGAGTT
tetur05g03180 comp3274_seq0 TCCGGGCGTTTCTTTGGCATCATTAGCAGC
tetur05g03180 comp3274_seq0 TGCATTCAACATTGAGCTTACCTCCGAACC
tetur05g03180 comp3274_seq0 TGGCATCATTAGCAGCTAATAACTCAGCAG
tetur05g03180 comp3274_seq0 TGGGTATACTGTTACTCCAATGGGATTGCC
tetur05g03180 comp3274_seq0 ACCTTTAGTGGCTAGTCAGCCTGGTTTCCC
tetur05g03180 comp3274_seq0 TTGGCATCATTAGCAGCTAATAACTCAGCA
tetur05g03180 comp3274_seq0 TTTGGCATCATTAGCAGCTAATAACTCAGC
tetur05g03760 comp1033_seq1 ATAACACTGTTCTCGTTTCAAGGGTTGACC
tetur05g03760 comp1033_seq1 ATCATAACACTGTTCTCGTTTCAAGGGTTG
tetur05g03760 comp1033_seq1 ATCTGACAGGACTCAGTTTGGAAAGAATGG
tetur05g03760 comp1033_seq1 CAAGGGTTGACCGTAAACATGTCGAAACTT
tetur05g03760 comp1033_seq1 AACTCCATTAATCCATTCTTCTGCCGTCAT
tetur05g03760 comp1033_seq1 CACTGTCAGGAATATGCCAAACTCTGACAA
tetur05g03760 comp1033_seq1 CACTGTTCTCGTTTCAAGGGTTGACCGTAA
tetur05g03760 comp1033_seq1 CAGGACTCAGTTTGGAAAGAATGGTAGAGA
tetur05g03760 comp1033_seq1 CATAACACTGTTCTCGTTTCAAGGGTTGAC
tetur05g03760 comp1033_seq1 CATAGATCTTGATGGAGAACTTTCTTCGAG
tetur05g03760 comp1033_seq1 CCACTGTCAGGAATATGCCAAACTCTGACA
tetur05g03760 comp1033_seq1 CCTCATGACCATCAGCTTCCTGCACCATTT
tetur05g03760 comp1033_seq1 CCTTCTAGACTTCTTCAGGGAGCAAGGTAT
tetur05g03760 comp1033_seq1 AAGGACGCCATTACTTGTGTCGATAACTTC
tetur05g03760 comp1033_seq1 CGTTTCAAGGGTTGACCGTAAACATGTCGA
tetur05g03760 comp1033_seq1 AAGGGTTGACCGTAAACATGTCGAAACTTG
tetur05g03760 comp1033_seq1 CTCCATTAATCCATTCTTCTGCCGTCATGG
tetur05g03760 comp1033_seq1 CTCGTTTCAAGGGTTGACCGTAAACATGTC
tetur05g03760 comp1033_seq1 CTGACAGGACTCAGTTTGGAAAGAATGGTA
tetur05g03760 comp1033_seq1 CTGTTCTCGTTTCAAGGGTTGACCGTAAAC
tetur05g03760 comp1033_seq1 CTTCTAGACTTCTTCAGGGAGCAAGGTATC
tetur05g03760 comp1033_seq1 CTTGATGGAGAACTTTCTTCGAGAATTTCG
tetur05g03760 comp1033_seq1 CTTTGTGGCCTGAAACGAGAGGTGCACTCA
tetur05g03760 comp1033_seq1 GACAGGACTCAGTTTGGAAAGAATGGTAGA
tetur05g03760 comp1033_seq1 GACCACTGTCAGGAATATGCCAAACTCTGA
tetur05g03760 comp1033_seq1 GAGGGTGTTGCCTCTTTAGAACCTGACGGT
tetur05g03760 comp1033_seq1 AATGAGTGCAAAGAAGAGGTTAGCGAAGAG
tetur05g03760 comp1033_seq1 GATCTGACAGGACTCAGTTTGGAAAGAATG
tetur05g03760 comp1033_seq1 GCATAGATCTTGATGGAGAACTTTCTTCGA
tetur05g03760 comp1033_seq1 GCGACTAAATAAAGCAGATTGATGTCTGGA
tetur05g03760 comp1033_seq1 GGACGCCATTACTTGTGTCGATAACTTCGA
tetur05g03760 comp1033_seq1 GGAGAACTTTCTTCGAGAATTTCGATTTCC
tetur05g03760 comp1033_seq1 GGCGACTAAATAAAGCAGATTGATGTCTGG
tetur05g03760 comp1033_seq1 GGTGCACTCACATCAACACGTCCAGTCTTG
tetur05g03760 comp1033_seq1 GGTGCATAGATCTTGATGGAGAACTTTCTT
tetur05g03760 comp1033_seq1 AAAGGACGCCATTACTTGTGTCGATAACTT
tetur05g03760 comp1033_seq1 ACAATGCTCTTTGAGGTTTAGCACCCTCAT
tetur05g03760 comp1033_seq1 GTGCACTCACATCAACACGTCCAGTCTTGC
tetur05g03760 comp1033_seq1 GTGCATAGATCTTGATGGAGAACTTTCTTC
tetur05g03760 comp1033_seq1 ACAGGACTCAGTTTGGAAAGAATGGTAGAG
tetur05g03760 comp1033_seq1 GTTCTCGTTTCAAGGGTTGACCGTAAACAT
tetur05g03760 comp1033_seq1 GTTTCAAGGGTTGACCGTAAACATGTCGAA
tetur05g03760 comp1033_seq1 TAACTCCATTAATCCATTCTTCTGCCGTCA
tetur05g03760 comp1033_seq1 TAGCACCCTCATGACCATCAGCTTCCTGCA
tetur05g03760 comp1033_seq1 TAGGTGCATAGATCTTGATGGAGAACTTTC
tetur05g03760 comp1033_seq1 TCATAACACTGTTCTCGTTTCAAGGGTTGA
tetur05g03760 comp1033_seq1 TCCACCAGCAGCTTCGATGACAACTGCCAA
tetur05g03760 comp1033_seq1 ACCACTGTCAGGAATATGCCAAACTCTGAC
tetur05g03760 comp1033_seq1 TCCATTAATCCATTCTTCTGCCGTCATGGC
tetur05g03760 comp1033_seq1 TCGATTTCCTTCTAGACTTCTTCAGGGAGC
tetur05g03760 comp1033_seq1 TCGTTTCAAGGGTTGACCGTAAACATGTCG
tetur05g03760 comp1033_seq1 TCTAGACTTCTTCAGGGAGCAAGGTATCGC
tetur05g03760 comp1033_seq1 TGACAGGACTCAGTTTGGAAAGAATGGTAG
tetur05g03760 comp1033_seq1 ACCCTCATGACCATCAGCTTCCTGCACCAT
tetur05g03760 comp1033_seq1 TGAGGGTGTTGCCTCTTTAGAACCTGACGG
tetur05g03760 comp1033_seq1 TGCATAGATCTTGATGGAGAACTTTCTTCG
tetur05g03760 comp1033_seq1 TGCGTCTTCACTTCTCAAAGAATATTGTCG
tetur05g03760 comp1033_seq1 TGGCGACTAAATAAAGCAGATTGATGTCTG
tetur05g03760 comp1033_seq1 TGTTCTCGTTTCAAGGGTTGACCGTAAACA
tetur05g03760 comp1033_seq1 TTCAAGGGTTGACCGTAAACATGTCGAAAC
tetur05g03760 comp1033_seq1 TTCGATTTCCTTCTAGACTTCTTCAGGGAG
tetur05g03760 comp1033_seq1 TTCTAGACTTCTTCAGGGAGCAAGGTATCG
tetur05g03760 comp1033_seq1 TTCTCGTTTCAAGGGTTGACCGTAAACATG
tetur05g03760 comp1033_seq1 TTTCGATTTCCTTCTAGACTTCTTCAGGGA
tetur05g03760 comp1033_seq1 ACTCCATTAATCCATTCTTCTGCCGTCATG
tetur05g03760 comp1033_seq1 AGATCTGACAGGACTCAGTTTGGAAAGAAT
tetur05g03760 comp1033_seq1 AGGACGCCATTACTTGTGTCGATAACTTCG
tetur05g03760 comp1033_seq1 AACACTGTTCTCGTTTCAAGGGTTGACCGT
tetur05g03760 comp1033_seq1 AGGGTTGACCGTAAACATGTCGAAACTTGG
tetur05g03760 comp1033_seq1 AGGTGCACTCACATCAACACGTCCAGTCTT
tetur05g03760 comp1033_seq1 AGGTGCATAGATCTTGATGGAGAACTTTCT
tetur05g05770 comp1969_seq0 ATACGGCTACTTAGTAGCACATGGAACACC
tetur05g05770 comp1969_seq0 ATATCTGTCATCTTCCTCTGGTCTCATCTC
tetur05g05770 comp1969_seq0 ATCTAATGCACCTCTCCAAACAACATCATC
tetur05g05770 comp1969_seq0 ATCTGTCATCTTCCTCTGGTCTCATCTCTT
tetur05g05770 comp1969_seq0 ATGATGGTTTGTTGGAAGTTTGATCCAGAC
tetur05g05770 comp1969_seq0 CAATCAAATGGATCAATACCACCCTCATCA
tetur05g05770 comp1969_seq0 CTGTCATCTTCCTCTGGTCTCATCTCTTAT
tetur05g05770 comp1969_seq0 CTTGAGCTTTACCTCGATCTGACTAGACCT
tetur05g05770 comp1969_seq0 AATACGGCTACTTAGTAGCACATGGAACAC
tetur05g05770 comp1969_seq0 GATGGTTTGTTGGAAGTTTGATCCAGACAA
tetur05g05770 comp1969_seq0 GTATGATGGTTTGTTGGAAGTTTGATCCAG
tetur05g05770 comp1969_seq0 GTCATCTTCCTCTGGTCTCATCTCTTATGA
tetur05g05770 comp1969_seq0 TAATGCACCTCTCCAAACAACATCATCAAC
tetur05g05770 comp1969_seq0 TACGGCTACTTAGTAGCACATGGAACACCA
tetur05g05770 comp1969_seq0 TCAATCAAATGGATCAATACCACCCTCATC
tetur05g05770 comp1969_seq0 TCTAATGCACCTCTCCAAACAACATCATCA
tetur05g05770 comp1969_seq0 TCTGTCATCTTCCTCTGGTCTCATCTCTTA
tetur05g05770 comp1969_seq0 TGATGGTTTGTTGGAAGTTTGATCCAGACA
tetur05g05770 comp1969_seq0 TGCACCTCTCCAAACAACATCATCAACAAC
tetur05g05770 comp1969_seq0 TGTCATCTTCCTCTGGTCTCATCTCTTATG
tetur05g05770 comp1969_seq0 TTGAGCTTTACCTCGATCTGACTAGACCTG
tetur05g05770 comp1969_seq0 ACGGCTACTTAGTAGCACATGGAACACCAT
tetur05g06850 comp653_seq0 CGCGCTTATGACGGTATTACTCGAGATGAA
tetur05g06850 comp653_seq0 CTGGTGTTTCTAAATCTGATACCCATGGTG
tetur05g06850 comp653_seq0 GAAGAATTGGAGAATCTGGAATCATCACCC
tetur05g06850 comp653_seq0 GAATTGGAGAATCTGGAATCATCACCCAAA
tetur05g06850 comp653_seq0 GGTGTTTCTAAATCTGATACCCATGGTGGT
tetur05g06850 comp653_seq0 GTGTTTCTAAATCTGATACCCATGGTGGTA
tetur05g06850 comp653_seq0 TAACCACATGCAGTGCTCACATTGAAACAA
tetur05g06850 comp653_seq0 TACAGGCTATTGGTGATGCAGTTGAAGAAA
tetur05g06850 comp653_seq0 TATAACCACATGCAGTGCTCACATTGAAAC
tetur05g06850 comp653_seq0 TGGTGTTTCTAAATCTGATACCCATGGTGG
tetur05g07220 comp64_seq5 AGTTGAAGACCATCTTTACTCAACGTTCTG
tetur05g07220 comp64_seq5 ATACTTCGACGTGTTTACCTCAAGCAACAT
tetur05g07220 comp64_seq5 ATATACTTCGACGTGTTTACCTCAAGCAAC
tetur05g07220 comp64_seq5 CAAGCATCTAAAGATACTGTGGTCGAGGTT
tetur05g07220 comp64_seq5 CCTGTTGGCATCACTTAGTTGAAGACCATC
tetur05g07220 comp64_seq5 CTATCCTGTTGGCATCACTTAGTTGAAGAC
tetur05g07220 comp64_seq5 CTGTTGGCATCACTTAGTTGAAGACCATCT
tetur05g07220 comp64_seq5 GAAGACCATCTTTACTCAACGTTCTGTTTC
tetur05g07220 comp64_seq5 GGACTTCAGCATACTCGAATGTTAGCTAGA
tetur05g07220 comp64_seq5 ACAAGCATCTAAAGATACTGTGGTCGAGGT
tetur05g07220 comp64_seq5 GTTGAAGACCATCTTTACTCAACGTTCTGT
tetur05g07220 comp64_seq5 GTTGGCATCACTTAGTTGAAGACCATCTTT
tetur05g07220 comp64_seq5 TATACTTCGACGTGTTTACCTCAAGCAACA
tetur05g07220 comp64_seq5 TATCCTGTTGGCATCACTTAGTTGAAGACC
tetur05g07220 comp64_seq5 TCTATCCTGTTGGCATCACTTAGTTGAAGA
tetur05g07220 comp64_seq5 TGGACTTCAGCATACTCGAATGTTAGCTAG
tetur05g07220 comp64_seq5 TGGCATCACTTAGTTGAAGACCATCTTTAC
tetur05g07220 comp64_seq5 AACAAGCATCTAAAGATACTGTGGTCGAGG
tetur05g07250 comp98_seq2 AAACGAAAGTCCCTCCGGTTGATTTACGAG
tetur05g07250 comp98_seq2 AAGCAACATAAGACTCATTGACTTGAGACC
tetur05g07250 comp98_seq2 CTCTGATTTAGGTGCAAATTTGCTAGCCAT
tetur05g07250 comp98_seq2 CTGATTTAGGTGCAAATTTGCTAGCCATGA
tetur05g07250 comp98_seq2 GATCCGGAAACTGTCGCCTAATAAACAATG
tetur05g07250 comp98_seq2 GCAACATAAGACTCATTGACTTGAGACCTA
tetur05g07250 comp98_seq2 TCTCTGATTTAGGTGCAAATTTGCTAGCCA
tetur05g07250 comp98_seq2 TCTGATTTAGGTGCAAATTTGCTAGCCATG
tetur05g07250 comp98_seq2 TTCTCTGATTTAGGTGCAAATTTGCTAGCC
tetur05g07250 comp98_seq2 AGCAACATAAGACTCATTGACTTGAGACCT
tetur05g07430 comp3725_seq0 AACTCCTACAACCTGCTTGTCATTTATACC
tetur05g07430 comp3725_seq0 ACTCCTACAACCTGCTTGTCATTTATACCG
tetur05g07710 comp3694_seq0 ATGGCAATAAAGCTCGTGAGATTGCTTTGT
tetur05g07710 comp3694_seq0 CACAGCATATGCATGCATGTCGACATGGCA
tetur05g07710 comp3694_seq0 CAGAAGCTGGAAAGTCGAAATGCCTTATCA
tetur05g07710 comp3694_seq0 CAGCATATGCATGCATGTCGACATGGCAAT
tetur05g07710 comp3694_seq0 CATGGCAATAAAGCTCGTGAGATTGCTTTG
tetur05g07710 comp3694_seq0 CCAGAAGCTGGAAAGTCGAAATGCCTTATC
tetur05g07710 comp3694_seq0 GACATGGCAATAAAGCTCGTGAGATTGCTT
tetur05g07710 comp3694_seq0 GGCAATAAAGCTCGTGAGATTGCTTTGTCT
tetur05g07710 comp3694_seq0 GTTTGTCCTCCATCTAATCCTTCACCTTGA
tetur05g07710 comp3694_seq0 ACATGGCAATAAAGCTCGTGAGATTGCTTT
tetur05g07710 comp3694_seq0 TGGCAATAAAGCTCGTGAGATTGCTTTGTC
tetur05g07710 comp3694_seq0 AGAAGCTGGAAAGTCGAAATGCCTTATCAC
tetur05g09395 comp3084_seq0 ATCATGCAAAGGTACCTTGTCTTCCTTGCG
tetur05g09395 comp3084_seq0 ATCCCGAGTCAAGGAATCCCGACTAAATTT
tetur05g09395 comp3084_seq0 CAAACTGGACACAATACACCAGTCACTAAA
tetur05g09395 comp3084_seq0 CAAATCCCGAGTCAAGGAATCCCGACTAAA
tetur05g09395 comp3084_seq0 CAATCGCTCCTTTGGTGTAGAGCATATTAC
tetur05g09395 comp3084_seq0 CACCAGTAGCACTGGTCCATCATGCAAAGG
tetur05g09395 comp3084_seq0 CACCAGTCACTAAATCTGCTTATCATTCAC
tetur05g09395 comp3084_seq0 AACTGGACACAATACACCAGTCACTAAATC
tetur05g09395 comp3084_seq0 CAGCACCAGTAGCACTGGTCCATCATGCAA
tetur05g09395 comp3084_seq0 CAGTCACTAAATCTGCTTATCATTCACGCA
tetur05g09395 comp3084_seq0 CATCAAACTGGACACAATACACCAGTCACT
tetur05g09395 comp3084_seq0 CATCATGCAAAGGTACCTTGTCTTCCTTGC
tetur05g09395 comp3084_seq0 CATGCAAAGGTACCTTGTCTTCCTTGCGTT
tetur05g09395 comp3084_seq0 CCAGTCACTAAATCTGCTTATCATTCACGC
tetur05g09395 comp3084_seq0 CCCGAGTCAAGGAATCCCGACTAAATTTAC
tetur05g09395 comp3084_seq0 CCGAGTCAAGGAATCCCGACTAAATTTACT
tetur05g09395 comp3084_seq0 CGAATGGTGTTCCTCGTCTTCAATCGCTCC
tetur05g09395 comp3084_seq0 CTCCCACAACGAATCCACATATTCGCCCAT
tetur05g09395 comp3084_seq0 CTCTCCCACAACGAATCCACATATTCGCCC
tetur05g09395 comp3084_seq0 CTGGACACAATACACCAGTCACTAAATCTG
tetur05g09395 comp3084_seq0 GAATGGTGTTCCTCGTCTTCAATCGCTCCT
tetur05g09395 comp3084_seq0 GATTCATCATCGAACTGGCGCCAAATATTT
tetur05g09395 comp3084_seq0 AATGGTGTTCCTCGTCTTCAATCGCTCCTT
tetur05g09395 comp3084_seq0 GCACCAGTAGCACTGGTCCATCATGCAAAG
tetur05g09395 comp3084_seq0 GCTCTCCCACAACGAATCCACATATTCGCC
tetur05g09395 comp3084_seq0 TCAAACTGGACACAATACACCAGTCACTAA
tetur05g09395 comp3084_seq0 TCATCAAACTGGACACAATACACCAGTCAC
tetur05g09395 comp3084_seq0 TCCCGAGTCAAGGAATCCCGACTAAATTTA
tetur05g09395 comp3084_seq0 TCGAATGGTGTTCCTCGTCTTCAATCGCTC
tetur05g09395 comp3084_seq0 ACCAGTCACTAAATCTGCTTATCATTCACG
tetur05g09395 comp3084_seq0 TCGCTCCTTTGGTGTAGAGCATATTACAAG
tetur05g09395 comp3084_seq0 TCTCCCACAACGAATCCACATATTCGCCCA
tetur05g09395 comp3084_seq0 TGGACACAATACACCAGTCACTAAATCTGC
tetur05g09395 comp3084_seq0 TGGCTCTCCCACAACGAATCCACATATTCG
tetur05g09395 comp3084_seq0 TTCATCAAACTGGACACAATACACCAGTCA
tetur05g09395 comp3084_seq0 ACTGGACACAATACACCAGTCACTAAATCT
tetur05g09395 comp3084_seq0 AGATTCATCATCGAACTGGCGCCAAATATT
tetur06g04680 comp5429_seq0 CCCACTGATTTACTCCTTGATCTATCCGTT
tetur06g04680 comp5429_seq0 CTCCTTGATCTATCCGTTGAATATGAGGAT
tetur06g04680 comp5429_seq0 GAGGATCGACCTGATTTATATGATCCTAGG
tetur06g04680 comp5429_seq0 GAGGGAATTTCCCACTGATTTACTCCTTGA
tetur06g04680 comp5429_seq0 GTTACTGCCAAACCAAAGCTGGATTCTTAT
tetur06g04680 comp5429_seq0 TACTCCTTGATCTATCCGTTGAATATGAGG
tetur06g04680 comp5429_seq0 TATCGACAAAGGATGTGGAAATTGCACAAG
tetur06g04680 comp5429_seq0 TGAGGGAATTTCCCACTGATTTACTCCTTG
tetur06g04680 comp5429_seq0 TGTTACTGCCAAACCAAAGCTGGATTCTTA
tetur06g04680 comp5429_seq0 TTACTGCCAAACCAAAGCTGGATTCTTATC
tetur06g04680 comp5429_seq0 TTCCCACTGATTTACTCCTTGATCTATCCG
tetur06g04680 comp5429_seq0 TTTCCCACTGATTTACTCCTTGATCTATCC
tetur06g04680 comp5429_seq0 AGGGAATTTCCCACTGATTTACTCCTTGAT
tetur06g05730 comp5032_seq0 ACTGAAATATGATGGTAAGCTTTGGGTGGG
tetur06g06090 comp5858_seq0 ATCGATTGAACTGTCACAACCATCTGAAGG
tetur06g06090 comp5858_seq0 ATTGAACTGTCACAACCATCTGAAGGATCG
tetur06g06090 comp5858_seq0 CAACAGCAACAAGCAGAGCCACTAGGACTT
tetur06g06090 comp5858_seq0 CAACAGCCTCAGCAGGAATCACAAGCTCAA
tetur06g06090 comp5858_seq0 CAACTGCAACTGCAATCTAAGCAGCAACAG
tetur06g06090 comp5858_seq0 CAAGCTCAACTGCAACTGCAATCTAAGCAG
tetur06g06090 comp5858_seq0 CACAAGCTCAACTGCAACTGCAATCTAAGC
tetur06g06090 comp5858_seq0 AACTGCAACTGCAATCTAAGCAGCAACAGC
tetur06g06090 comp5858_seq0 CAGCAGGAATCACAAGCTCAACTGCAACTG
tetur06g06090 comp5858_seq0 CAGCCTCAGCAGGAATCACAAGCTCAACTG
tetur06g06090 comp5858_seq0 CAGGAATCACAAGCTCAACTGCAACTGCAA
tetur06g06090 comp5858_seq0 CCACTAGGACTTCCTCAGGATGAACCCATG
tetur06g06090 comp5858_seq0 CCTCAGCAGGAATCACAAGCTCAACTGCAA
tetur06g06090 comp5858_seq0 AAGCTCAACTGCAACTGCAATCTAAGCAGC
tetur06g06090 comp5858_seq0 CGATTGAACTGTCACAACCATCTGAAGGAT
tetur06g06090 comp5858_seq0 CTCAACTGCAACTGCAATCTAAGCAGCAAC
tetur06g06090 comp5858_seq0 CTCAGCAGGAATCACAAGCTCAACTGCAAC
tetur06g06090 comp5858_seq0 GAACTGTCACAACCATCTGAAGGATCGCAA
tetur06g06090 comp5858_seq0 GAATCACAAGCTCAACTGCAACTGCAATCT
tetur06g06090 comp5858_seq0 GATTGAACTGTCACAACCATCTGAAGGATC
tetur06g06090 comp5858_seq0 GCAAGCTCAATTACAACAACCAGTAACACA
tetur06g06090 comp5858_seq0 GCAGGAATCACAAGCTCAACTGCAACTGCA
tetur06g06090 comp5858_seq0 GCCACTAGGACTTCCTCAGGATGAACCCAT
tetur06g06090 comp5858_seq0 GCCTCAGCAGGAATCACAAGCTCAACTGCA
tetur06g06090 comp5858_seq0 GCTCAACTGCAACTGCAATCTAAGCAGCAA
tetur06g06090 comp5858_seq0 GGAATCACAAGCTCAACTGCAACTGCAATC
tetur06g06090 comp5858_seq0 ACAGCAACAAGCAGAGCCACTAGGACTTCC
tetur06g06090 comp5858_seq0 ACAGCCTCAGCAGGAATCACAAGCTCAACT
tetur06g06090 comp5858_seq0 TCAACTGCAACTGCAATCTAAGCAGCAACA
tetur06g06090 comp5858_seq0 TCACAAGCTCAACTGCAACTGCAATCTAAG
tetur06g06090 comp5858_seq0 TCGATTGAACTGTCACAACCATCTGAAGGA
tetur06g06090 comp5858_seq0 TGAACTGTCACAACCATCTGAAGGATCGCA
tetur06g06090 comp5858_seq0 TTGAACTGTCACAACCATCTGAAGGATCGC
tetur06g06090 comp5858_seq0 AGCAGGAATCACAAGCTCAACTGCAACTGC
tetur06g06090 comp5858_seq0 AGCCTCAGCAGGAATCACAAGCTCAACTGC
tetur06g06090 comp5858_seq0 AGGAATCACAAGCTCAACTGCAACTGCAAT
tetur06g06090 comp5858_seq0 AACAGCAACAAGCAGAGCCACTAGGACTTC
tetur06g06090 comp5858_seq0 AACAGCCTCAGCAGGAATCACAAGCTCAAC
tetur06g06260 comp1266_seq0 CAACTCCATAAGACGCTTTATAAGCATCGA
tetur06g06260 comp1266_seq0 AACTCCATAAGACGCTTTATAAGCATCGAC
tetur06g06260 comp1266_seq0 CCTGGCTCACAAATTTGATGAAATCGACCC
tetur06g06260 comp1266_seq0 GATGAAATCGACCCATTCTTTCAACCACCC
tetur06g06260 comp1266_seq0 TCAACTCCATAAGACGCTTTATAAGCATCG
tetur06g06260 comp1266_seq0 TGATGAAATCGACCCATTCTTTCAACCACC
tetur06g06260 comp1266_seq0 ACCTGGCTCACAAATTTGATGAAATCGACC
tetur06g06260 comp1266_seq0 TTGCGTCTTTCTGCTTCGACTTGCATTTGC
tetur06g06260 comp1266_seq0 TTTGCGTCTTTCTGCTTCGACTTGCATTTG
tetur07g00020 comp4952_seq0 AGTTACAGAAACTTGAGATTCCAGCAATGC
tetur07g00020 comp4952_seq0 AGTTTCGGTCGCAGTTGATGAGTTTGAAGG
tetur07g00020 comp4952_seq0 AGTTTGTCTAACTCTTCCATAGCCCAGTCT
tetur07g00020 comp4952_seq0 ATAACGCATCAAATGAAGGCGGTTTAAGGT
tetur07g00020 comp4952_seq0 ATACAGCGTAGCCAAAGGTGAACTAGACTT
tetur07g00020 comp4952_seq0 ATCAAAGTTGCGTAGATGTGGTAGACTTTC
tetur07g00020 comp4952_seq0 ATCAACCGGCACTTTCCATTGGTTCACAAC
tetur07g00020 comp4952_seq0 ATCAACTGCTTCAATTCAGCTCTGGATGCG
tetur07g00020 comp4952_seq0 ATCAAGCTCTCCCAGTGAAGCACATAAAGT
tetur07g00020 comp4952_seq0 AACCAAAGTTGAGGAGATCGCGATCCTAAT
tetur07g00020 comp4952_seq0 ATGAAGTGAATGGAGTTGCTGTGGTTGTTG
tetur07g00020 comp4952_seq0 ATGATCAACTGCTTCAATTCAGCTCTGGAT
tetur07g00020 comp4952_seq0 AACCGGCACTTTCCATTGGTTCACAACTCT
tetur07g00020 comp4952_seq0 ATGTTCCATGGTTGAAGTGGAATACAGCGT
tetur07g00020 comp4952_seq0 ATGTTGGTGAGGTGAGTGAGGTGAATGATG
tetur07g00020 comp4952_seq0 ATTACTCCCATCTCCAAACTGCCCAAGCTT
tetur07g00020 comp4952_seq0 ATTGGTTCACAACTCTTGAAGTCTACCGCT
tetur07g00020 comp4952_seq0 CAAACTGGACTGACCTCAATGTCACCATTA
tetur07g00020 comp4952_seq0 CAAAGTTGAGGAGATCGCGATCCTAATGTT
tetur07g00020 comp4952_seq0 CAAAGTTGCGTAGATGTGGTAGACTTTCAT
tetur07g00020 comp4952_seq0 AACGCATCAAATGAAGGCGGTTTAAGGTTT
tetur07g00020 comp4952_seq0 CAACCGGCACTTTCCATTGGTTCACAACTC
tetur07g00020 comp4952_seq0 CAACTCTTGAAGTCTACCGCTTTAGTCAGT
tetur07g00020 comp4952_seq0 CAACTGCTTCAATTCAGCTCTGGATGCGTT
tetur07g00020 comp4952_seq0 CAATTACTCCCATCTCCAAACTGCCCAAGC
tetur07g00020 comp4952_seq0 CAATTCAGCTCTGGATGCGTTGATATACGA
tetur07g00020 comp4952_seq0 CACAACTCTTGAAGTCTACCGCTTTAGTCA
tetur07g00020 comp4952_seq0 CACTTTCCATTGGTTCACAACTCTTGAAGT
tetur07g00020 comp4952_seq0 AACTGCTTCAATTCAGCTCTGGATGCGTTG
tetur07g00020 comp4952_seq0 AACTGGACTGACCTCAATGTCACCATTATC
tetur07g00020 comp4952_seq0 CAGTTTCGGTCGCAGTTGATGAGTTTGAAG
tetur07g00020 comp4952_seq0 CAGTTTGTCTAACTCTTCCATAGCCCAGTC
tetur07g00020 comp4952_seq0 CATCAACCGGCACTTTCCATTGGTTCACAA
tetur07g00020 comp4952_seq0 CATGCATACGTACACATGCATGTATTGCAA
tetur07g00020 comp4952_seq0 CATTGGTTCACAACTCTTGAAGTCTACCGC
tetur07g00020 comp4952_seq0 CCAAACTGGACTGACCTCAATGTCACCATT
tetur07g00020 comp4952_seq0 CCAAAGTTGAGGAGATCGCGATCCTAATGT
tetur07g00020 comp4952_seq0 AAGAGCAGCTTCTTCCCTTCGAGCTGTTGC
tetur07g00020 comp4952_seq0 CCAGTGAAGCACATAAAGTAGTTGAGACAA
tetur07g00020 comp4952_seq0 CCATTGGTTCACAACTCTTGAAGTCTACCG
tetur07g00020 comp4952_seq0 CCCAAACTGGACTGACCTCAATGTCACCAT
tetur07g00020 comp4952_seq0 CCCAGTGAAGCACATAAAGTAGTTGAGACA
tetur07g00020 comp4952_seq0 AAGATGAAGTGAATGGAGTTGCTGTGGTTG
tetur07g00020 comp4952_seq0 CCGCTTTAGTCAGTTTGTCTAACTCTTCCA
tetur07g00020 comp4952_seq0 CCGGCACTTTCCATTGGTTCACAACTCTTG
tetur07g00020 comp4952_seq0 CCTTCTGACTGCTGCAGACAATCATTCAAG
tetur07g00020 comp4952_seq0 CGAGTTTAATTGTGGTATCAGTTTCGGTCG
tetur07g00020 comp4952_seq0 CGATTATTAGGAGCAGTTGTTGATGAGGAT
tetur07g00020 comp4952_seq0 CGCATCAAATGAAGGCGGTTTAAGGTTTAG
tetur07g00020 comp4952_seq0 CGCTTTAGTCAGTTTGTCTAACTCTTCCAT
tetur07g00020 comp4952_seq0 CGGCACTTTCCATTGGTTCACAACTCTTGA
tetur07g00020 comp4952_seq0 CTACATCAACCGGCACTTTCCATTGGTTCA
tetur07g00020 comp4952_seq0 CTCTTGAAGTCTACCGCTTTAGTCAGTTTG
tetur07g00020 comp4952_seq0 CTGCTATATCACAGGCAGTCATCAGCATAC
tetur07g00020 comp4952_seq0 CTGCTTCAATTCAGCTCTGGATGCGTTGAT
tetur07g00020 comp4952_seq0 CTGGACTGACCTCAATGTCACCATTATCAG
tetur07g00020 comp4952_seq0 CTGGATGCGTTGATATACGATAAATTTCCG
tetur07g00020 comp4952_seq0 CTTATTAACATGAGCTGAGGCTCTTGGCAT
tetur07g00020 comp4952_seq0 CTTCAATTCAGCTCTGGATGCGTTGATATA
tetur07g00020 comp4952_seq0 CTTCCCTTCGAGCTGTTGCATGGTATGAAA
tetur07g00020 comp4952_seq0 CTTCTGACTGCTGCAGACAATCATTCAAGG
tetur07g00020 comp4952_seq0 CTTCTTCCCTTCGAGCTGTTGCATGGTATG
tetur07g00020 comp4952_seq0 CTTGAAGTCTACCGCTTTAGTCAGTTTGTC
tetur07g00020 comp4952_seq0 CTTGAGATTCCAGCAATGCATTAATCGATG
tetur07g00020 comp4952_seq0 AAAGAGCAGCTTCTTCCCTTCGAGCTGTTG
tetur07g00020 comp4952_seq0 CTTTCCATTGGTTCACAACTCTTGAAGTCT
tetur07g00020 comp4952_seq0 AATACAGCGTAGCCAAAGGTGAACTAGACT
tetur07g00020 comp4952_seq0 CTTTGTGAGTTCAAGGGTGTACTCAATTTG
tetur07g00020 comp4952_seq0 GAACTTCCCATGGTTTAGTAATTGCTGCTA
tetur07g00020 comp4952_seq0 GAAGTTGTTGGTGAAGACAGTGATGTAGGT
tetur07g00020 comp4952_seq0 GAATCTTGACTATCTGCCGACTCAGAGACT
tetur07g00020 comp4952_seq0 GACTGACCTCAATGTCACCATTATCAGTCT
tetur07g00020 comp4952_seq0 GAGCAGCTTCTTCCCTTCGAGCTGTTGCAT
tetur07g00020 comp4952_seq0 GAGCCAGAGTATCAAGCTCTCCCAGTGAAG
tetur07g00020 comp4952_seq0 GAGGAGATCGCGATCCTAATGTTGAACTGT
tetur07g00020 comp4952_seq0 GAGTTTAACCAAAGTTGAGGAGATCGCGAT
tetur07g00020 comp4952_seq0 GAGTTTAATTGTGGTATCAGTTTCGGTCGC
tetur07g00020 comp4952_seq0 GATAACGCATCAAATGAAGGCGGTTTAAGG
tetur07g00020 comp4952_seq0 GATAACTATCTCGAGTTGGTGGCTGAAGAA
tetur07g00020 comp4952_seq0 GATCAACTGCTTCAATTCAGCTCTGGATGC
tetur07g00020 comp4952_seq0 GATGAAGTGAATGGAGTTGCTGTGGTTGTT
tetur07g00020 comp4952_seq0 GATGTTCCATGGTTGAAGTGGAATACAGCG
tetur07g00020 comp4952_seq0 GATGTTGGTGAGGTGAGTGAGGTGAATGAT
tetur07g00020 comp4952_seq0 GCACATAAAGTAGTTGAGACAAGGATTGAG
tetur07g00020 comp4952_seq0 GCACTTTCCATTGGTTCACAACTCTTGAAG
tetur07g00020 comp4952_seq0 GCATCAAATGAAGGCGGTTTAAGGTTTAGA
tetur07g00020 comp4952_seq0 AATTACTCCCATCTCCAAACTGCCCAAGCT
tetur07g00020 comp4952_seq0 GCCATTATTGCTATTGTGGCAACTAGACAT
tetur07g00020 comp4952_seq0 AATTCAGCTCTGGATGCGTTGATATACGAT
tetur07g00020 comp4952_seq0 GCTGCTATATCACAGGCAGTCATCAGCATA
tetur07g00020 comp4952_seq0 GCTGTAATGACTTTGGTTGTTGAGCACAAT
tetur07g00020 comp4952_seq0 GCTTATTAACATGAGCTGAGGCTCTTGGCA
tetur07g00020 comp4952_seq0 GCTTCAATTCAGCTCTGGATGCGTTGATAT
tetur07g00020 comp4952_seq0 GGAAAGAGTTATTGGTTCCTCTGTGATCCA
tetur07g00020 comp4952_seq0 GGACTGACCTCAATGTCACCATTATCAGTC
tetur07g00020 comp4952_seq0 GGATGCGTTGATATACGATAAATTTCCGGA
tetur07g00020 comp4952_seq0 GGCACTTTCCATTGGTTCACAACTCTTGAA
tetur07g00020 comp4952_seq0 ACAACTCTTGAAGTCTACCGCTTTAGTCAG
tetur07g00020 comp4952_seq0 GGTTCACAACTCTTGAAGTCTACCGCTTTA
tetur07g00020 comp4952_seq0 GGTTGTTGTTGATGAAGTTGCCTGCAATAA
tetur07g00020 comp4952_seq0 GTATCAAGCTCTCCCAGTGAAGCACATAAA
tetur07g00020 comp4952_seq0 GTCAGTTTGTCTAACTCTTCCATAGCCCAG
tetur07g00020 comp4952_seq0 GTGAAGCACATAAAGTAGTTGAGACAAGGA
tetur07g00020 comp4952_seq0 GTGGTTGTTGTTGATGAAGTTGCCTGCAAT
tetur07g00020 comp4952_seq0 GTTACAGAAACTTGAGATTCCAGCAATGCA
tetur07g00020 comp4952_seq0 GTTCACAACTCTTGAAGTCTACCGCTTTAG
tetur07g00020 comp4952_seq0 GTTCCATGGTTGAAGTGGAATACAGCGTAG
tetur07g00020 comp4952_seq0 GTTGAATGTGTAAGCCTTCTGACTGCTGCA
tetur07g00020 comp4952_seq0 GTTGAGGAGATCGCGATCCTAATGTTGAAC
tetur07g00020 comp4952_seq0 GTTTAACCAAAGTTGAGGAGATCGCGATCC
tetur07g00020 comp4952_seq0 GTTTCGGTCGCAGTTGATGAGTTTGAAGGT
tetur07g00020 comp4952_seq0 GTTTGTCTAACTCTTCCATAGCCCAGTCTC
tetur07g00020 comp4952_seq0 TACAGCGTAGCCAAAGGTGAACTAGACTTA
tetur07g00020 comp4952_seq0 TACATCAACCGGCACTTTCCATTGGTTCAC
tetur07g00020 comp4952_seq0 TACTCCCATCTCCAAACTGCCCAAGCTTTC
tetur07g00020 comp4952_seq0 TAGTCAGTTTGTCTAACTCTTCCATAGCCC
tetur07g00020 comp4952_seq0 TATCAAGCTCTCCCAGTGAAGCACATAAAG
tetur07g00020 comp4952_seq0 TATGATCAACTGCTTCAATTCAGCTCTGGA
tetur07g00020 comp4952_seq0 ACCAAAGTTGAGGAGATCGCGATCCTAATG
tetur07g00020 comp4952_seq0 TCAAAGTTGCGTAGATGTGGTAGACTTTCA
tetur07g00020 comp4952_seq0 TCAAGCTCTCCCAGTGAAGCACATAAAGTA
tetur07g00020 comp4952_seq0 TCAATTCAGCTCTGGATGCGTTGATATACG
tetur07g00020 comp4952_seq0 TCACAACTCTTGAAGTCTACCGCTTTAGTC
tetur07g00020 comp4952_seq0 TCAGTTTCGGTCGCAGTTGATGAGTTTGAA
tetur07g00020 comp4952_seq0 TCATGCATACGTACACATGCATGTATTGCA
tetur07g00020 comp4952_seq0 TCCATTGGTTCACAACTCTTGAAGTCTACC
tetur07g00020 comp4952_seq0 TCCCAGTGAAGCACATAAAGTAGTTGAGAC
tetur07g00020 comp4952_seq0 TCGAGCTGTTGCATGGTATGAAAGACATTC
tetur07g00020 comp4952_seq0 TCGAGTTTAATTGTGGTATCAGTTTCGGTC
tetur07g00020 comp4952_seq0 TCTACATCAACCGGCACTTTCCATTGGTTC
tetur07g00020 comp4952_seq0 TCTGACTGCTGCAGACAATCATTCAAGGTA
tetur07g00020 comp4952_seq0 AAAGTTGAGGAGATCGCGATCCTAATGTTG
tetur07g00020 comp4952_seq0 TCTTCCCTTCGAGCTGTTGCATGGTATGAA
tetur07g00020 comp4952_seq0 TCTTGACTATCTGCCGACTCAGAGACTAAA
tetur07g00020 comp4952_seq0 TGAAGTCTACCGCTTTAGTCAGTTTGTCTA
tetur07g00020 comp4952_seq0 TGAATCTTGACTATCTGCCGACTCAGAGAC
tetur07g00020 comp4952_seq0 TGAATGTGTAAGCCTTCTGACTGCTGCAGA
tetur07g00020 comp4952_seq0 TGAGGAGATCGCGATCCTAATGTTGAACTG
tetur07g00020 comp4952_seq0 TGAGTTTAACCAAAGTTGAGGAGATCGCGA
tetur07g00020 comp4952_seq0 TGATAACTATCTCGAGTTGGTGGCTGAAGA
tetur07g00020 comp4952_seq0 TGATCAACTGCTTCAATTCAGCTCTGGATG
tetur07g00020 comp4952_seq0 TGATGTTGGTGAGGTGAGTGAGGTGAATGA
tetur07g00020 comp4952_seq0 ACCGCTTTAGTCAGTTTGTCTAACTCTTCC
tetur07g00020 comp4952_seq0 ACCGGCACTTTCCATTGGTTCACAACTCTT
tetur07g00020 comp4952_seq0 TGCCATTATTGCTATTGTGGCAACTAGACA
tetur07g00020 comp4952_seq0 TGCTGTAATGACTTTGGTTGTTGAGCACAA
tetur07g00020 comp4952_seq0 TGCTTCAATTCAGCTCTGGATGCGTTGATA
tetur07g00020 comp4952_seq0 TGGATGCGTTGATATACGATAAATTTCCGG
tetur07g00020 comp4952_seq0 TGGTTGTTGTTGATGAAGTTGCCTGCAATA
tetur07g00020 comp4952_seq0 TGTAGCTGAATCTGGTGGAGGTGAAGATGA
tetur07g00020 comp4952_seq0 TGTTCCATGGTTGAAGTGGAATACAGCGTA
tetur07g00020 comp4952_seq0 TGTTGAATGTGTAAGCCTTCTGACTGCTGC
tetur07g00020 comp4952_seq0 TTAACCAAAGTTGAGGAGATCGCGATCCTA
tetur07g00020 comp4952_seq0 TTATGATCAACTGCTTCAATTCAGCTCTGG
tetur07g00020 comp4952_seq0 TTCAATTCAGCTCTGGATGCGTTGATATAC
tetur07g00020 comp4952_seq0 TTCATGCATACGTACACATGCATGTATTGC
tetur07g00020 comp4952_seq0 TTCCATTGGTTCACAACTCTTGAAGTCTAC
tetur07g00020 comp4952_seq0 TTCTTCCCTTCGAGCTGTTGCATGGTATGA
tetur07g00020 comp4952_seq0 TTGAATGTGTAAGCCTTCTGACTGCTGCAG
tetur07g00020 comp4952_seq0 TTGATGAAGTTGCCTGCAATAATGCCGCTG
tetur07g00020 comp4952_seq0 TTGCCATTATTGCTATTGTGGCAACTAGAC
tetur07g00020 comp4952_seq0 TTGCTGTAATGACTTTGGTTGTTGAGCACA
tetur07g00020 comp4952_seq0 TTGTAGCTGAATCTGGTGGAGGTGAAGATG
tetur07g00020 comp4952_seq0 TTGTCTAACTCTTCCATAGCCCAGTCTCGA
tetur07g00020 comp4952_seq0 TTTGTCTAACTCTTCCATAGCCCAGTCTCG
tetur07g00020 comp4952_seq0 ACTCCCATCTCCAAACTGCCCAAGCTTTCG
tetur07g00020 comp4952_seq0 ACTGACCTCAATGTCACCATTATCAGTCTG
tetur07g00020 comp4952_seq0 ACTGCTGCAGACAATCATTCAAGGTAATAG
tetur07g00020 comp4952_seq0 ACTTTCCATTGGTTCACAACTCTTGAAGTC
tetur07g00020 comp4952_seq0 AGATAACGCATCAAATGAAGGCGGTTTAAG
tetur07g00020 comp4952_seq0 AGATGAAGTGAATGGAGTTGCTGTGGTTGT
tetur07g00020 comp4952_seq0 AGCAGCTTCTTCCCTTCGAGCTGTTGCATG
tetur07g00020 comp4952_seq0 AGGGAGAGGGAGAAAGGAGAAGATAGAGTG
tetur07g00340 comp2963_seq0 CTCTGTCAATGGAAATCCATTCACAGAGGA
tetur07g00340 comp2963_seq0 CTTTGTGAACATCTAGAATTGCCTGCGCCT
tetur07g00340 comp2963_seq0 GACTCTGTCAATGGAAATCCATTCACAGAG
tetur07g00340 comp2963_seq0 GCTTTGTGAACATCTAGAATTGCCTGCGCC
tetur07g00340 comp2963_seq0 TGACTCTGTCAATGGAAATCCATTCACAGA
tetur07g00340 comp2963_seq0 TGCTTTGTGAACATCTAGAATTGCCTGCGC
tetur07g00340 comp2963_seq0 TTCACAGAGGAATTCTTTGTTCTCTGGACA
tetur07g00340 comp2963_seq0 TTGCTTTGTGAACATCTAGAATTGCCTGCG
tetur07g00340 comp2963_seq0 ACTCTGTCAATGGAAATCCATTCACAGAGG
tetur07g00620 comp3466_seq0 GAAAGTTTATCACGATCTGGTGCTGTCGAT
tetur07g00620 comp3466_seq0 GTGAAAGTTTATCACGATCTGGTGCTGTCG
tetur07g00620 comp3466_seq0 TGAAAGTTTATCACGATCTGGTGCTGTCGA
tetur07g01510 comp4343_seq0 CACTGATAATGGCCAAGAAGTTCCAATTGA
tetur07g01510 comp4343_seq0 CAGTGATGAACACTGCATGTAATACTTACG
tetur07g01510 comp4343_seq0 CCAACTGGCAAATACACAATTAGAGCGGAT
tetur07g01510 comp4343_seq0 CCTCCTATGTGAAATGGTGTCGCAATGATG
tetur07g01510 comp4343_seq0 CGCAATGATGCTCCACCATTAGATCCAGCA
tetur07g01510 comp4343_seq0 CTGATAATGGCCAAGAAGTTCCAATTGAGG
tetur07g01510 comp4343_seq0 CTTGGAACGAATTCAAATCTTACGCACCTG
tetur07g01510 comp4343_seq0 GAACGAATTCAAATCTTACGCACCTGAAGA
tetur07g01510 comp4343_seq0 GCAATGATGCTCCACCATTAGATCCAGCAA
tetur07g01510 comp4343_seq0 GGAACGAATTCAAATCTTACGCACCTGAAG
tetur07g01510 comp4343_seq0 GTCGCAATGATGCTCCACCATTAGATCCAG
tetur07g01510 comp4343_seq0 TACCTCCTATGTGAAATGGTGTCGCAATGA
tetur07g01510 comp4343_seq0 TCACTGATAATGGCCAAGAAGTTCCAATTG
tetur07g01510 comp4343_seq0 TCGCAATGATGCTCCACCATTAGATCCAGC
tetur07g01510 comp4343_seq0 TGGAACGAATTCAAATCTTACGCACCTGAA
tetur07g01510 comp4343_seq0 ACCTCCTATGTGAAATGGTGTCGCAATGAT
tetur07g01510 comp4343_seq0 TTCAAATCTTACGCACCTGAAGATGAATGG
tetur07g01510 comp4343_seq0 TTCGATTTATTGCTGGTTCTCCTTAGGGAA
tetur07g01510 comp4343_seq0 TTGGAACGAATTCAAATCTTACGCACCTGA
tetur07g01510 comp4343_seq0 ACTGATAATGGCCAAGAAGTTCCAATTGAG
tetur07g01540 comp64_seq5 AGTTGAAGACCATCTTTACTCAACGTTCTG
tetur07g01540 comp64_seq5 ATACTTCGACGTGTTTACCTCAAGCAACAT
tetur07g01540 comp64_seq5 ATATACTTCGACGTGTTTACCTCAAGCAAC
tetur07g01540 comp64_seq5 CAAGCATCTAAAGATACTGTGGTCGAGGTT
tetur07g01540 comp64_seq5 CCTGTTGGCATCACTTAGTTGAAGACCATC
tetur07g01540 comp64_seq5 CTATCCTGTTGGCATCACTTAGTTGAAGAC
tetur07g01540 comp64_seq5 CTGTTGGCATCACTTAGTTGAAGACCATCT
tetur07g01540 comp64_seq5 GAAGACCATCTTTACTCAACGTTCTGTTTC
tetur07g01540 comp64_seq5 GGACTTCAGCATACTCGAATGTTAGCTAGA
tetur07g01540 comp64_seq5 ACAAGCATCTAAAGATACTGTGGTCGAGGT
tetur07g01540 comp64_seq5 GTTGAAGACCATCTTTACTCAACGTTCTGT
tetur07g01540 comp64_seq5 GTTGGCATCACTTAGTTGAAGACCATCTTT
tetur07g01540 comp64_seq5 TATACTTCGACGTGTTTACCTCAAGCAACA
tetur07g01540 comp64_seq5 TATCCTGTTGGCATCACTTAGTTGAAGACC
tetur07g01540 comp64_seq5 TCTATCCTGTTGGCATCACTTAGTTGAAGA
tetur07g01540 comp64_seq5 TGGACTTCAGCATACTCGAATGTTAGCTAG
tetur07g01540 comp64_seq5 TGGCATCACTTAGTTGAAGACCATCTTTAC
tetur07g01540 comp64_seq5 AACAAGCATCTAAAGATACTGTGGTCGAGG
tetur07g01710 comp1895_seq0 ATCAATGCGACTCCAAGAATCACTCTTACT
tetur07g01710 comp1895_seq0 ATTCCTCAGCTAAACCTGTCAGACGCTCTT
tetur07g01710 comp1895_seq0 CACCGGATTCCTCAGCTAAACCTGTCAGAC
tetur07g01710 comp1895_seq0 CAGCATTCACCATCAAGTTCACAATCGCAA
tetur07g01710 comp1895_seq0 CAGTTTCAACCTCAACCTCAGCTACAGACA
tetur07g01710 comp1895_seq0 CATTCACCATCAAGTTCACAATCGCAACCG
tetur07g01710 comp1895_seq0 CCACCGGATTCCTCAGCTAAACCTGTCAGA
tetur07g01710 comp1895_seq0 CCTCAGCTAAACCTGTCAGACGCTCTTGTT
tetur07g01710 comp1895_seq0 CGGATTCCTCAGCTAAACCTGTCAGACGCT
tetur07g01710 comp1895_seq0 CTCAGCTAAACCTGTCAGACGCTCTTGTTG
tetur07g01710 comp1895_seq0 CTTCTGTTGAGACACTTTCATTACAGTTCC
tetur07g01710 comp1895_seq0 CTTTGATCCACCGGATTCCTCAGCTAAACC
tetur07g01710 comp1895_seq0 AATCCACAACAATCATCAGAGCCATCAGAT
tetur07g01710 comp1895_seq0 GAGGATAAGCTTGCAGAGGAAGAGAATAAT
tetur07g01710 comp1895_seq0 GATCCACCGGATTCCTCAGCTAAACCTGTC
tetur07g01710 comp1895_seq0 GATTAATCCACAACAATCATCAGAGCCATC
tetur07g01710 comp1895_seq0 GATTCCTCAGCTAAACCTGTCAGACGCTCT
tetur07g01710 comp1895_seq0 GCATTCACCATCAAGTTCACAATCGCAACC
tetur07g01710 comp1895_seq0 GCCATCAGATGAAATACCAATAACTGAACC
tetur07g01710 comp1895_seq0 GCTTTGATCCACCGGATTCCTCAGCTAAAC
tetur07g01710 comp1895_seq0 GGATTCCTCAGCTAAACCTGTCAGACGCTC
tetur07g01710 comp1895_seq0 TAATCCACAACAATCATCAGAGCCATCAGA
tetur07g01710 comp1895_seq0 TCAGCTAAACCTGTCAGACGCTCTTGTTGC
tetur07g01710 comp1895_seq0 TCAGTCGATTAGTTTCTTCTGTTGAGACAC
tetur07g01710 comp1895_seq0 TCCACCGGATTCCTCAGCTAAACCTGTCAG
tetur07g01710 comp1895_seq0 ACCGGATTCCTCAGCTAAACCTGTCAGACG
tetur07g01710 comp1895_seq0 TGCTTTGATCCACCGGATTCCTCAGCTAAA
tetur07g01710 comp1895_seq0 TTCACCATCAAGTTCACAATCGCAACCGCA
tetur07g01710 comp1895_seq0 TTCCTCAGCTAAACCTGTCAGACGCTCTTG
tetur07g01710 comp1895_seq0 TTGATCCACCGGATTCCTCAGCTAAACCTG
tetur07g01710 comp1895_seq0 TTGCTTTGATCCACCGGATTCCTCAGCTAA
tetur07g01710 comp1895_seq0 AGCATTCACCATCAAGTTCACAATCGCAAC
tetur07g01710 comp1895_seq0 AACAGCATTCACCATCAAGTTCACAATCGC
tetur07g02440 comp2948_seq0 ATCAATTGTTTCGTGTACCACTGTTTACGG
tetur07g02440 comp2948_seq0 CAATTGTTTCGTGTACCACTGTTTACGGAG
tetur07g02440 comp2948_seq0 CACCGTTTGCCATGACGAATCGAACAAGTG
tetur07g02440 comp2948_seq0 CCTTAACAGAGCTTTGCTGTAGATCAATTG
tetur07g02440 comp2948_seq0 GATCAATTGTTTCGTGTACCACTGTTTACG
tetur07g02440 comp2948_seq0 AATTACACCGTTTGCCATGACGAATCGAAC
tetur07g02440 comp2948_seq0 ACACCGTTTGCCATGACGAATCGAACAAGT
tetur07g02440 comp2948_seq0 TACACCGTTTGCCATGACGAATCGAACAAG
tetur07g02440 comp2948_seq0 TCAATTGTTTCGTGTACCACTGTTTACGGA
tetur07g02440 comp2948_seq0 TTACACCGTTTGCCATGACGAATCGAACAA
tetur07g02570 comp974_seq0 ATATCCGCTACTGAAAGAGAAATAGGCTGT
tetur07g02570 comp974_seq0 ATCCCGAAGACTGACGCATCTCACCCTAAG
tetur07g02570 comp974_seq0 ATCTCACCCTAAGTTGTCAGGTTTCTATCC
tetur07g02570 comp974_seq0 CAAACCTTAGCTAATATCCCGAAGACTGAC
tetur07g02570 comp974_seq0 CACGAGGAAATCAGACAGCTGATGATAAAG
tetur07g02570 comp974_seq0 CAGACAGCTGATGATAAAGAGAAGCTTACA
tetur07g02570 comp974_seq0 CATCTCACCCTAAGTTGTCAGGTTTCTATC
tetur07g02570 comp974_seq0 CCCTAAGTTGTCAGGTTTCTATCCTTATGC
tetur07g02570 comp974_seq0 CCGAAGACTGACGCATCTCACCCTAAGTTG
tetur07g02570 comp974_seq0 CCTTAGCTAATATCCCGAAGACTGACGCAT
tetur07g02570 comp974_seq0 CGAAGACTGACGCATCTCACCCTAAGTTGT
tetur07g02570 comp974_seq0 CGAGGAAATCAGACAGCTGATGATAAAGAG
tetur07g02570 comp974_seq0 CGCATCTCACCCTAAGTTGTCAGGTTTCTA
tetur07g02570 comp974_seq0 CGTGCTCAAGGAACAGCTGGATCTCTGATT
tetur07g02570 comp974_seq0 CTAATATCCCGAAGACTGACGCATCTCACC
tetur07g02570 comp974_seq0 CTCACCCTAAGTTGTCAGGTTTCTATCCTT
tetur07g02570 comp974_seq0 CTCGCACGAGGAAATCAGACAGCTGATGAT
tetur07g02570 comp974_seq0 CTGACGCATCTCACCCTAAGTTGTCAGGTT
tetur07g02570 comp974_seq0 CTTAGCTAATATCCCGAAGACTGACGCATC
tetur07g02570 comp974_seq0 AAGTTGTCAGGTTTCTATCCTTATGCTGAC
tetur07g02570 comp974_seq0 GAAACAGCCAAGCTCACCAAACTTACTGAT
tetur07g02570 comp974_seq0 AATATCCCGAAGACTGACGCATCTCACCCT
tetur07g02570 comp974_seq0 GAAGACTGACGCATCTCACCCTAAGTTGTC
tetur07g02570 comp974_seq0 GACGCATCTCACCCTAAGTTGTCAGGTTTC
tetur07g02570 comp974_seq0 GACTGACGCATCTCACCCTAAGTTGTCAGG
tetur07g02570 comp974_seq0 GAGAAACAGCCAAGCTCACCAAACTTACTG
tetur07g02570 comp974_seq0 GCACGAGGAAATCAGACAGCTGATGATAAA
tetur07g02570 comp974_seq0 GCATCTCACCCTAAGTTGTCAGGTTTCTAT
tetur07g02570 comp974_seq0 GCCGATACAAGATTAACCACTGGATATACA
tetur07g02570 comp974_seq0 GCTAATATCCCGAAGACTGACGCATCTCAC
tetur07g02570 comp974_seq0 GCTCGCACGAGGAAATCAGACAGCTGATGA
tetur07g02570 comp974_seq0 GTTGTCAGGTTTCTATCCTTATGCTGACAA
tetur07g02570 comp974_seq0 TAGCTAATATCCCGAAGACTGACGCATCTC
tetur07g02570 comp974_seq0 TATATCCGCTACTGAAAGAGAAATAGGCTG
tetur07g02570 comp974_seq0 TCACCCTAAGTTGTCAGGTTTCTATCCTTA
tetur07g02570 comp974_seq0 TCAGACAGCTGATGATAAAGAGAAGCTTAC
tetur07g02570 comp974_seq0 TCGCACGAGGAAATCAGACAGCTGATGATA
tetur07g02570 comp974_seq0 TGCCGATACAAGATTAACCACTGGATATAC
tetur07g02570 comp974_seq0 ACGCATCTCACCCTAAGTTGTCAGGTTTCT
tetur07g02570 comp974_seq0 ACTGACGCATCTCACCCTAAGTTGTCAGGT
tetur07g02570 comp974_seq0 AGACTGACGCATCTCACCCTAAGTTGTCAG
tetur07g02570 comp974_seq0 AGAGAAACAGCCAAGCTCACCAAACTTACT
tetur07g02730 comp506_seq0 AGTTGGTGACACAGAATCCGATACTGCTGG
tetur07g02730 comp506_seq0 ATCACTGGACCAGCTAACGAATAACATCAG
tetur07g02730 comp506_seq0 CACTGGACCAGCTAACGAATAACATCAGTT
tetur07g02730 comp506_seq0 CAGTCCCATCAAGATTGGTTCGGTGAAGTC
tetur07g02730 comp506_seq0 CATCAATTGTTCATCCGTTGGCTTAGAGAA
tetur07g02730 comp506_seq0 CATTGCCAATGGTTGGGAACTCAACCGTCG
tetur07g02730 comp506_seq0 CCAATGGTTGGGAACTCAACCGTCGATTGA
tetur07g02730 comp506_seq0 CTAATGTGGTACAACAAGTAGCTCGAAACA
tetur07g02730 comp506_seq0 CTCATTGCCAATGGTTGGGAACTCAACCGT
tetur07g02730 comp506_seq0 CTCTAATGTGGTACAACAAGTAGCTCGAAA
tetur07g02730 comp506_seq0 GACTCTAATGTGGTACAACAAGTAGCTCGA
tetur07g02730 comp506_seq0 GCCAATGGTTGGGAACTCAACCGTCGATTG
tetur07g02730 comp506_seq0 GGTGACACAGAATCCGATACTGCTGGATCT
tetur07g02730 comp506_seq0 GTCCCATCAAGATTGGTTCGGTGAAGTCTC
tetur07g02730 comp506_seq0 GTTGGTGACACAGAATCCGATACTGCTGGA
tetur07g02730 comp506_seq0 TAGTTGGTGACACAGAATCCGATACTGCTG
tetur07g02730 comp506_seq0 TCATTGCCAATGGTTGGGAACTCAACCGTC
tetur07g02730 comp506_seq0 TCCCATCAAGATTGGTTCGGTGAAGTCTCA
tetur07g02730 comp506_seq0 TCTAATGTGGTACAACAAGTAGCTCGAAAC
tetur07g02730 comp506_seq0 TGACTCTAATGTGGTACAACAAGTAGCTCG
tetur07g02730 comp506_seq0 TGGTGACACAGAATCCGATACTGCTGGATC
tetur07g02730 comp506_seq0 AAATCACTGGACCAGCTAACGAATAACATC
tetur07g02730 comp506_seq0 TTTAGTTGGTGACACAGAATCCGATACTGC
tetur07g02730 comp506_seq0 AGTCCCATCAAGATTGGTTCGGTGAAGTCT
tetur07g03300 comp4858_seq0 ATCCCTCGTTTCTGAACAGTTTCTGCTTGT
tetur07g03300 comp4858_seq0 CCTCGTTTCTGAACAGTTTCTGCTTGTTTA
tetur07g03300 comp4858_seq0 CTGTATCCCTCGTTTCTGAACAGTTTCTGC
tetur07g03300 comp4858_seq0 GTATCCCTCGTTTCTGAACAGTTTCTGCTT
tetur07g03300 comp4858_seq0 TATCCCTCGTTTCTGAACAGTTTCTGCTTG
tetur07g03300 comp4858_seq0 TCTGTATCCCTCGTTTCTGAACAGTTTCTG
tetur07g03300 comp4858_seq0 TTTCTGTATCCCTCGTTTCTGAACAGTTTC
tetur07g03460 comp804_seq0 AACATGATGAGTCTTTCGAGCCGGAAAGAC
tetur07g03460 comp804_seq0 CATGATGAGTCTTTCGAGCCGGAAAGACTT
tetur07g03460 comp804_seq0 CCAAAGCCTTCCAAGGCCTTCTTTACAAGG
tetur07g03460 comp804_seq0 GAGAGTTGACCAAAGCCTTCCAAGGCCTTC
tetur07g03460 comp804_seq0 GATCTGGATTAACTTCAACACAGTGAACAC
tetur07g03460 comp804_seq0 TAACATGATGAGTCTTTCGAGCCGGAAAGA
tetur07g03460 comp804_seq0 ACATGATGAGTCTTTCGAGCCGGAAAGACT
tetur07g03460 comp804_seq0 ACCAAAGCCTTCCAAGGCCTTCTTTACAAG
tetur07g03570 comp3661_seq0 ATGTAAAGGGTTTGAGGGACTATTTCTGAC
tetur07g03570 comp3661_seq0 ATTCGACTTTCAGCTTGTCAAAGAACATGC
tetur07g03570 comp3661_seq0 CATGTAAAGGGTTTGAGGGACTATTTCTGA
tetur07g03570 comp3661_seq0 AAGATAATGCACAACAGAGCTAACGCGATC
tetur07g03570 comp3661_seq0 CCTTATTGGACATGTAAAGGGTTTGAGGGA
tetur07g03570 comp3661_seq0 CTTATTGGACATGTAAAGGGTTTGAGGGAC
tetur07g03570 comp3661_seq0 GACATGTAAAGGGTTTGAGGGACTATTTCT
tetur07g03570 comp3661_seq0 GATAATGCACAACAGAGCTAACGCGATCTA
tetur07g03570 comp3661_seq0 GGACATGTAAAGGGTTTGAGGGACTATTTC
tetur07g03570 comp3661_seq0 GGTTTGAGGGACTATTTCTGACAATTTCTG
tetur07g03570 comp3661_seq0 GTAAAGGGTTTGAGGGACTATTTCTGACAA
tetur07g03570 comp3661_seq0 GTTTGAGGGACTATTTCTGACAATTTCTGG
tetur07g03570 comp3661_seq0 ACATGTAAAGGGTTTGAGGGACTATTTCTG
tetur07g03570 comp3661_seq0 TCCTTATTGGACATGTAAAGGGTTTGAGGG
tetur07g03570 comp3661_seq0 TGAGGGACTATTTCTGACAATTTCTGGTAG
tetur07g03570 comp3661_seq0 TGTAAAGGGTTTGAGGGACTATTTCTGACA
tetur07g03570 comp3661_seq0 TTCCTTATTGGACATGTAAAGGGTTTGAGG
tetur07g03570 comp3661_seq0 AGATAATGCACAACAGAGCTAACGCGATCT
tetur07g03610 comp3708_seq0 CAACGTTGAATAGGAGAGCTAAGGAGTTAA
tetur07g03610 comp3708_seq0 CAAGGCGAATCCATTTAATCAGTGGCTCTT
tetur07g03610 comp3708_seq0 CGAATCCATTTAATCAGTGGCTCTTGGGAA
tetur07g03610 comp3708_seq0 AAGGCGAATCCATTTAATCAGTGGCTCTTG
tetur07g03610 comp3708_seq0 CTTAGTCAACGTTGAATAGGAGAGCTAAGG
tetur07g03610 comp3708_seq0 GATTGGTTCTAGCCATGGTGTAAGAATATC
tetur07g03610 comp3708_seq0 GCGAATCCATTTAATCAGTGGCTCTTGGGA
tetur07g03610 comp3708_seq0 ACAAGGCGAATCCATTTAATCAGTGGCTCT
tetur07g03610 comp3708_seq0 GTCAACGTTGAATAGGAGAGCTAAGGAGTT
tetur07g03610 comp3708_seq0 TACAAGGCGAATCCATTTAATCAGTGGCTC
tetur07g03610 comp3708_seq0 TAGTCAACGTTGAATAGGAGAGCTAAGGAG
tetur07g03610 comp3708_seq0 TCAACGTTGAATAGGAGAGCTAAGGAGTTA
tetur07g03610 comp3708_seq0 TTAGTCAACGTTGAATAGGAGAGCTAAGGA
tetur07g03610 comp3708_seq0 AGGCGAATCCATTTAATCAGTGGCTCTTGG
tetur07g03610 comp3708_seq0 AGTCAACGTTGAATAGGAGAGCTAAGGAGT
tetur07g03840 comp129_seq0 CCTCCGTTATTATACTTCTGCCTCTGGTGA
tetur07g03840 comp129_seq0 CTCCGTTATTATACTTCTGCCTCTGGTGAT
tetur07g05990 comp1689_seq0 ATGAGTTCGCCATGTACCTGTGCCTGGTCT
tetur07g05990 comp1689_seq0 ATTGCATGAGTTCGCCATGTACCTGTGCCT
tetur07g05990 comp1689_seq0 CCTGTGCCTGGTCTAGCAGGTATAACCCAA
tetur07g05990 comp1689_seq0 CTGTGCCTGGTCTAGCAGGTATAACCCAAT
tetur07g05990 comp1689_seq0 AATAAATGGACCTGCTGGAAGGTTCAGTGG
tetur07g05990 comp1689_seq0 GTACCTGTGCCTGGTCTAGCAGGTATAACC
tetur07g05990 comp1689_seq0 GTGCCTGGTCTAGCAGGTATAACCCAATCT
tetur07g05990 comp1689_seq0 TACCTGTGCCTGGTCTAGCAGGTATAACCC
tetur07g05990 comp1689_seq0 AAATAAATGGACCTGCTGGAAGGTTCAGTG
tetur07g05990 comp1689_seq0 TGAGTTCGCCATGTACCTGTGCCTGGTCTA
tetur07g05990 comp1689_seq0 TGTGCCTGGTCTAGCAGGTATAACCCAATC
tetur07g05990 comp1689_seq0 TTGCATGAGTTCGCCATGTACCTGTGCCTG
tetur07g06500 comp282_seq0 ATCTTAGCCATTTCTAAATCGGTTCCTCCC
tetur07g06500 comp282_seq0 CCATTTCTAAATCGGTTCCTCCCTTGCTAA
tetur07g06500 comp282_seq0 CTTAGCCATTTCTAAATCGGTTCCTCCCTT
tetur07g06500 comp282_seq0 GCCATTTCTAAATCGGTTCCTCCCTTGCTA
tetur07g06500 comp282_seq0 AGCCATTTCTAAATCGGTTCCTCCCTTGCT
tetur07g06540 comp7131_seq0 CATTAATAGCGTTGGAAGAACAGCCACTCT
tetur07g06540 comp7131_seq0 CGTTTGGTAATGGAACTTGAGAAGAGTCCA
tetur07g06540 comp7131_seq0 GGTAATGGAACTTGAGAAGAGTCCATCATT
tetur07g06540 comp7131_seq0 GTTTGGTAATGGAACTTGAGAAGAGTCCAT
tetur07g06540 comp7131_seq0 TCGTTTGGTAATGGAACTTGAGAAGAGTCC
tetur07g06540 comp7131_seq0 TTCGTTTGGTAATGGAACTTGAGAAGAGTC
tetur07g06540 comp7131_seq0 TTGGTAATGGAACTTGAGAAGAGTCCATCA
tetur07g06540 comp7131_seq0 TTGTGGGTCAACATGAAGTTGTCGAGATGA
tetur07g06540 comp7131_seq0 TTTGGTAATGGAACTTGAGAAGAGTCCATC
tetur07g06540 comp7131_seq0 TTTGTGGGTCAACATGAAGTTGTCGAGATG
tetur07g07270 comp3498_seq0 ATATAAGCCTAACCATGATCCTGTCTGTGT
tetur07g07270 comp3498_seq0 ATCTTTGATGCCTCCTCGCAATCAGAATGC
tetur07g07270 comp3498_seq0 ATGACGCATCTTTGATGCCTCCTCGCAATC
tetur07g07270 comp3498_seq0 ATGATCCTGTCTGTGTTACTGAATGGTCTT
tetur07g07270 comp3498_seq0 AACCATGATCCTGTCTGTGTTACTGAATGG
tetur07g07270 comp3498_seq0 CAAAGCGAACCCTTAAGCGTTTAGAACAAA
tetur07g07270 comp3498_seq0 CAAATCGTCTACTCCTACAGACGCAGTCAG
tetur07g07270 comp3498_seq0 CAACTTACCTGGAGAATGAACTGTTTGCAA
tetur07g07270 comp3498_seq0 CAGCAAATCGTCTACTCCTACAGACGCAGT
tetur07g07270 comp3498_seq0 CATAGGTATCAGCAGCCTTTAAATACTTGC
tetur07g07270 comp3498_seq0 CATAGTAACCAGTGTCGAATCATCCTATGA
tetur07g07270 comp3498_seq0 CATCTTTGATGCCTCCTCGCAATCAGAATG
tetur07g07270 comp3498_seq0 CATGATCCTGTCTGTGTTACTGAATGGTCT
tetur07g07270 comp3498_seq0 CATTGTAACCATGTGGTAATTCAGCAACGA
tetur07g07270 comp3498_seq0 CCAGCAAATCGTCTACTCCTACAGACGCAG
tetur07g07270 comp3498_seq0 CCAGTGTCGAATCATCCTATGACCTAGAAA
tetur07g07270 comp3498_seq0 CCATGATCCTGTCTGTGTTACTGAATGGTC
tetur07g07270 comp3498_seq0 CCTAACCATGATCCTGTCTGTGTTACTGAA
tetur07g07270 comp3498_seq0 CCTCCTCGCAATCAGAATGCTACTTCAACC
tetur07g07270 comp3498_seq0 CCTCGCAATCAGAATGCTACTTCAACCAAA
tetur07g07270 comp3498_seq0 CCTCGGCATTGTAACCATGTGGTAATTCAG
tetur07g07270 comp3498_seq0 CCTGTCTGTGTTACTGAATGGTCTTCGAAT
tetur07g07270 comp3498_seq0 CCTTTAAAGTCCTCGGCATTGTAACCATGT
tetur07g07270 comp3498_seq0 AAGCCTAACCATGATCCTGTCTGTGTTACT
tetur07g07270 comp3498_seq0 AAGCGAACCCTTAAGCGTTTAGAACAAAGG
tetur07g07270 comp3498_seq0 CGCAATCAGAATGCTACTTCAACCAAAGAA
tetur07g07270 comp3498_seq0 CGCATCTTTGATGCCTCCTCGCAATCAGAA
tetur07g07270 comp3498_seq0 CGGATCAAAGCGAACCCTTAAGCGTTTAGA
tetur07g07270 comp3498_seq0 CGGCATTGTAACCATGTGGTAATTCAGCAA
tetur07g07270 comp3498_seq0 CTAACCATGATCCTGTCTGTGTTACTGAAT
tetur07g07270 comp3498_seq0 CTACCTTTAAAGTCCTCGGCATTGTAACCA
tetur07g07270 comp3498_seq0 CTCCTCGCAATCAGAATGCTACTTCAACCA
tetur07g07270 comp3498_seq0 CTCGCAATCAGAATGCTACTTCAACCAAAG
tetur07g07270 comp3498_seq0 CTCGGCATTGTAACCATGTGGTAATTCAGC
tetur07g07270 comp3498_seq0 AAGTCCTCGGCATTGTAACCATGTGGTAAT
tetur07g07270 comp3498_seq0 CTGTCTGTGTTACTGAATGGTCTTCGAATG
tetur07g07270 comp3498_seq0 CTTATCCTTCTAATCTACCGGGCTAATCAA
tetur07g07270 comp3498_seq0 CTTCGAATGGAGTACCTGATTACGAAAGCA
tetur07g07270 comp3498_seq0 CTTTAAAGTCCTCGGCATTGTAACCATGTG
tetur07g07270 comp3498_seq0 CTTTGATGCCTCCTCGCAATCAGAATGCTA
tetur07g07270 comp3498_seq0 CTTTGGTAGCCAGCAAATCGTCTACTCCTA
tetur07g07270 comp3498_seq0 AATATAAGCCTAACCATGATCCTGTCTGTG
tetur07g07270 comp3498_seq0 GACGCATCTTTGATGCCTCCTCGCAATCAG
tetur07g07270 comp3498_seq0 GAGATAGAGGTTTCCTCGATTCGTTAAAGT
tetur07g07270 comp3498_seq0 GATAGAGGTTTCCTCGATTCGTTAAAGTGA
tetur07g07270 comp3498_seq0 GATCAAAGCGAACCCTTAAGCGTTTAGAAC
tetur07g07270 comp3498_seq0 GATCCTGTCTGTGTTACTGAATGGTCTTCG
tetur07g07270 comp3498_seq0 AAAGCATAGTAACCAGTGTCGAATCATCCT
tetur07g07270 comp3498_seq0 GATTCTGGATGATTGGAAGGAAGAATCAGA
tetur07g07270 comp3498_seq0 GCAAATCGTCTACTCCTACAGACGCAGTCA
tetur07g07270 comp3498_seq0 GCAATCAGAATGCTACTTCAACCAAAGAAG
tetur07g07270 comp3498_seq0 GCATAGTAACCAGTGTCGAATCATCCTATG
tetur07g07270 comp3498_seq0 GCATCTTTGATGCCTCCTCGCAATCAGAAT
tetur07g07270 comp3498_seq0 GCATTGTAACCATGTGGTAATTCAGCAACG
tetur07g07270 comp3498_seq0 GCCAGCAAATCGTCTACTCCTACAGACGCA
tetur07g07270 comp3498_seq0 AAAGCGAACCCTTAAGCGTTTAGAACAAAG
tetur07g07270 comp3498_seq0 GCCTAACCATGATCCTGTCTGTGTTACTGA
tetur07g07270 comp3498_seq0 GCCTCCTCGCAATCAGAATGCTACTTCAAC
tetur07g07270 comp3498_seq0 AATTCGGATCAAAGCGAACCCTTAAGCGTT
tetur07g07270 comp3498_seq0 GCTTTGGTAGCCAGCAAATCGTCTACTCCT
tetur07g07270 comp3498_seq0 GGAGATAGAGGTTTCCTCGATTCGTTAAAG
tetur07g07270 comp3498_seq0 GGATCAAAGCGAACCCTTAAGCGTTTAGAA
tetur07g07270 comp3498_seq0 GGCATTGTAACCATGTGGTAATTCAGCAAC
tetur07g07270 comp3498_seq0 GGTAGCCAGCAAATCGTCTACTCCTACAGA
tetur07g07270 comp3498_seq0 GGTCTTCGAATGGAGTACCTGATTACGAAA
tetur07g07270 comp3498_seq0 GTAACCAGTGTCGAATCATCCTATGACCTA
tetur07g07270 comp3498_seq0 GTAACCATGTGGTAATTCAGCAACGAATGT
tetur07g07270 comp3498_seq0 GTAGCCAGCAAATCGTCTACTCCTACAGAC
tetur07g07270 comp3498_seq0 GTCCTCGGCATTGTAACCATGTGGTAATTC
tetur07g07270 comp3498_seq0 GTCTTCGAATGGAGTACCTGATTACGAAAG
tetur07g07270 comp3498_seq0 GTGAAATATAAGCCTAACCATGATCCTGTC
tetur07g07270 comp3498_seq0 GTTAAGGAGATAGAGGTTTCCTCGATTCGT
tetur07g07270 comp3498_seq0 GTTTCGGAAAGCATAGTAACCAGTGTCGAA
tetur07g07270 comp3498_seq0 TAAAGTCCTCGGCATTGTAACCATGTGGTA
tetur07g07270 comp3498_seq0 TAACCAGTGTCGAATCATCCTATGACCTAG
tetur07g07270 comp3498_seq0 TAACCATGATCCTGTCTGTGTTACTGAATG
tetur07g07270 comp3498_seq0 TAAGCCTAACCATGATCCTGTCTGTGTTAC
tetur07g07270 comp3498_seq0 TAATGACGCATCTTTGATGCCTCCTCGCAA
tetur07g07270 comp3498_seq0 TAGCCAGCAAATCGTCTACTCCTACAGACG
tetur07g07270 comp3498_seq0 TAGTAACCAGTGTCGAATCATCCTATGACC
tetur07g07270 comp3498_seq0 TATTAATGACGCATCTTTGATGCCTCCTCG
tetur07g07270 comp3498_seq0 TCAAAGCGAACCCTTAAGCGTTTAGAACAA
tetur07g07270 comp3498_seq0 TCCTCGCAATCAGAATGCTACTTCAACCAA
tetur07g07270 comp3498_seq0 TCCTCGGCATTGTAACCATGTGGTAATTCA
tetur07g07270 comp3498_seq0 TCCTGTCTGTGTTACTGAATGGTCTTCGAA
tetur07g07270 comp3498_seq0 TCGAATGGAGTACCTGATTACGAAAGCAAA
tetur07g07270 comp3498_seq0 TCGCAATCAGAATGCTACTTCAACCAAAGA
tetur07g07270 comp3498_seq0 TCGGAAAGCATAGTAACCAGTGTCGAATCA
tetur07g07270 comp3498_seq0 TCGGATCAAAGCGAACCCTTAAGCGTTTAG
tetur07g07270 comp3498_seq0 TCGGCATTGTAACCATGTGGTAATTCAGCA
tetur07g07270 comp3498_seq0 TCGTCTACTCCTACAGACGCAGTCAGTAAA
tetur07g07270 comp3498_seq0 ACCATGATCCTGTCTGTGTTACTGAATGGT
tetur07g07270 comp3498_seq0 TCTTCGAATGGAGTACCTGATTACGAAAGC
tetur07g07270 comp3498_seq0 TGACGCATCTTTGATGCCTCCTCGCAATCA
tetur07g07270 comp3498_seq0 TGATCCTGTCTGTGTTACTGAATGGTCTTC
tetur07g07270 comp3498_seq0 TGATTCTGGATGATTGGAAGGAAGAATCAG
tetur07g07270 comp3498_seq0 TGGCTTACAAAGCACTGTGCTTCAACAATA
tetur07g07270 comp3498_seq0 TGGTAGCCAGCAAATCGTCTACTCCTACAG
tetur07g07270 comp3498_seq0 TGGTCTTCGAATGGAGTACCTGATTACGAA
tetur07g07270 comp3498_seq0 TGTAACCATGTGGTAATTCAGCAACGAATG
tetur07g07270 comp3498_seq0 TGTTAAGGAGATAGAGGTTTCCTCGATTCG
tetur07g07270 comp3498_seq0 ACCTTTAAAGTCCTCGGCATTGTAACCATG
tetur07g07270 comp3498_seq0 TGTTTCGGAAAGCATAGTAACCAGTGTCGA
tetur07g07270 comp3498_seq0 TTAATGACGCATCTTTGATGCCTCCTCGCA
tetur07g07270 comp3498_seq0 TTCGAATGGAGTACCTGATTACGAAAGCAA
tetur07g07270 comp3498_seq0 TTCGGAAAGCATAGTAACCAGTGTCGAATC
tetur07g07270 comp3498_seq0 TTCGGATCAAAGCGAACCCTTAAGCGTTTA
tetur07g07270 comp3498_seq0 TTGGTAGCCAGCAAATCGTCTACTCCTACA
tetur07g07270 comp3498_seq0 TTGTTTCGGAAAGCATAGTAACCAGTGTCG
tetur07g07270 comp3498_seq0 TTTAAAGTCCTCGGCATTGTAACCATGTGG
tetur07g07270 comp3498_seq0 TTTGATGCCTCCTCGCAATCAGAATGCTAC
tetur07g07270 comp3498_seq0 TTTGGTAGCCAGCAAATCGTCTACTCCTAC
tetur07g07270 comp3498_seq0 AAATCGTCTACTCCTACAGACGCAGTCAGT
tetur07g07270 comp3498_seq0 ACTACCTTTAAAGTCCTCGGCATTGTAACC
tetur07g07270 comp3498_seq0 AAATTCGGATCAAAGCGAACCCTTAAGCGT
tetur07g07270 comp3498_seq0 AGATAGAGGTTTCCTCGATTCGTTAAAGTG
tetur07g07270 comp3498_seq0 AGCAAATCGTCTACTCCTACAGACGCAGTC
tetur07g07270 comp3498_seq0 AGCATAGTAACCAGTGTCGAATCATCCTAT
tetur07g07270 comp3498_seq0 AGCCAGCAAATCGTCTACTCCTACAGACGC
tetur07g07270 comp3498_seq0 AGCCTAACCATGATCCTGTCTGTGTTACTG
tetur07g07270 comp3498_seq0 AGCTTTGGTAGCCAGCAAATCGTCTACTCC
tetur07g07270 comp3498_seq0 AGTAACCAGTGTCGAATCATCCTATGACCT
tetur07g07270 comp3498_seq0 AGTCCTCGGCATTGTAACCATGTGGTAATT
tetur08g00080 comp3905_seq0 TTCCTGTCATTCCAATGGCCCAACCAATTG
tetur08g00130 comp239_seq0 ATACTCGTCGAAGCTTGGTATACGAAGATC
tetur08g00130 comp239_seq0 ATGTATAGCGATCCAACCAGAAAGAACTCT
tetur08g00130 comp239_seq0 CAAGGATGAGATGAACCTTTGGGCAATCCA
tetur08g00130 comp239_seq0 CAATAGATGTATAGCGATCCAACCAGAAAG
tetur08g00130 comp239_seq0 CACCAAGGATGAGATGAACCTTTGGGCAAT
tetur08g00130 comp239_seq0 CACGTCTATACTCGTCGAAGCTTGGTATAC
tetur08g00130 comp239_seq0 CAGCACGTCTATACTCGTCGAAGCTTGGTA
tetur08g00130 comp239_seq0 CAGTTTAGCACCTCTTCCTATGCAACTTTC
tetur08g00130 comp239_seq0 CCAAGGATGAGATGAACCTTTGGGCAATCC
tetur08g00130 comp239_seq0 CCGGATTCTCTGATTTGAAAGGTAAGTCAC
tetur08g00130 comp239_seq0 CCTATGCAACTTTCAAATAGACTACGCCAA
tetur08g00130 comp239_seq0 CCTGACATTCAATGGCAGTAAATTTGACAG
tetur08g00130 comp239_seq0 CGAACTTCATGGTTTATTTAGAGCGGATAC
tetur08g00130 comp239_seq0 CGAGAACAGCACGTCTATACTCGTCGAAGC
tetur08g00130 comp239_seq0 CGTCGAAGCTTGGTATACGAAGATCAGGAA
tetur08g00130 comp239_seq0 CTATACTCGTCGAAGCTTGGTATACGAAGA
tetur08g00130 comp239_seq0 AAGGTAAGTCACCAAGGATGAGATGAACCT
tetur08g00130 comp239_seq0 CTCGACTAGGTGAGTAATTTGGTCCGGATT
tetur08g00130 comp239_seq0 CTCGTCGAAGCTTGGTATACGAAGATCAGG
tetur08g00130 comp239_seq0 CTGACATTCAATGGCAGTAAATTTGACAGG
tetur08g00130 comp239_seq0 AAGTCACCAAGGATGAGATGAACCTTTGGG
tetur08g00130 comp239_seq0 CTTCCTATGCAACTTTCAAATAGACTACGC
tetur08g00130 comp239_seq0 CTTCTCGACTAGGTGAGTAATTTGGTCCGG
tetur08g00130 comp239_seq0 GAACAGCACGTCTATACTCGTCGAAGCTTG
tetur08g00130 comp239_seq0 GACATTCAATGGCAGTAAATTTGACAGGAC
tetur08g00130 comp239_seq0 GAGAACAGCACGTCTATACTCGTCGAAGCT
tetur08g00130 comp239_seq0 GATGTATAGCGATCCAACCAGAAAGAACTC
tetur08g00130 comp239_seq0 GCAACTTTCAAATAGACTACGCCAATCCCT
tetur08g00130 comp239_seq0 GCACGTCTATACTCGTCGAAGCTTGGTATA
tetur08g00130 comp239_seq0 GCAGTTTAGCACCTCTTCCTATGCAACTTT
tetur08g00130 comp239_seq0 GGATCCTGACATTCAATGGCAGTAAATTTG
tetur08g00130 comp239_seq0 GGCAGTAAATTTGACAGGACACTTTAAGCA
tetur08g00130 comp239_seq0 GGCAGTTTAGCACCTCTTCCTATGCAACTT
tetur08g00130 comp239_seq0 GGTAAGTCACCAAGGATGAGATGAACCTTT
tetur08g00130 comp239_seq0 GTAAGTCACCAAGGATGAGATGAACCTTTG
tetur08g00130 comp239_seq0 GTATAGCGATCCAACCAGAAAGAACTCTTT
tetur08g00130 comp239_seq0 GTATGGATCCTGACATTCAATGGCAGTAAA
tetur08g00130 comp239_seq0 GTCACCAAGGATGAGATGAACCTTTGGGCA
tetur08g00130 comp239_seq0 GTCCGGATTCTCTGATTTGAAAGGTAAGTC
tetur08g00130 comp239_seq0 GTCGAGAACAGCACGTCTATACTCGTCGAA
tetur08g00130 comp239_seq0 ACAGCACGTCTATACTCGTCGAAGCTTGGT
tetur08g00130 comp239_seq0 GTTTAGCACCTCTTCCTATGCAACTTTCAA
tetur08g00130 comp239_seq0 TAAGTCACCAAGGATGAGATGAACCTTTGG
tetur08g00130 comp239_seq0 TACTCGTCGAAGCTTGGTATACGAAGATCA
tetur08g00130 comp239_seq0 TAGATGTATAGCGATCCAACCAGAAAGAAC
tetur08g00130 comp239_seq0 TAGCAAAGTAGTCATCTTCTCGACTAGGTG
tetur08g00130 comp239_seq0 ACCAAGGATGAGATGAACCTTTGGGCAATC
tetur08g00130 comp239_seq0 TCACCAAGGATGAGATGAACCTTTGGGCAA
tetur08g00130 comp239_seq0 TCCGGATTCTCTGATTTGAAAGGTAAGTCA
tetur08g00130 comp239_seq0 TCCTATGCAACTTTCAAATAGACTACGCCA
tetur08g00130 comp239_seq0 TCGACTAGGTGAGTAATTTGGTCCGGATTC
tetur08g00130 comp239_seq0 TCGAGAACAGCACGTCTATACTCGTCGAAG
tetur08g00130 comp239_seq0 TCGTCGAAGCTTGGTATACGAAGATCAGGA
tetur08g00130 comp239_seq0 TCTTCTCGACTAGGTGAGTAATTTGGTCCG
tetur08g00130 comp239_seq0 TGGCAGTAAATTTGACAGGACACTTTAAGC
tetur08g00130 comp239_seq0 TGGTCCGGATTCTCTGATTTGAAAGGTAAG
tetur08g00130 comp239_seq0 TGTATGGATCCTGACATTCAATGGCAGTAA
tetur08g00130 comp239_seq0 TGTCGAGAACAGCACGTCTATACTCGTCGA
tetur08g00130 comp239_seq0 TTCCTATGCAACTTTCAAATAGACTACGCC
tetur08g00130 comp239_seq0 TTCTCGACTAGGTGAGTAATTTGGTCCGGA
tetur08g00130 comp239_seq0 TTGGCAGTTTAGCACCTCTTCCTATGCAAC
tetur08g00130 comp239_seq0 TTGTCGAGAACAGCACGTCTATACTCGTCG
tetur08g00130 comp239_seq0 ACGTCTATACTCGTCGAAGCTTGGTATACG
tetur08g00130 comp239_seq0 TTTGGCAGTTTAGCACCTCTTCCTATGCAA
tetur08g00130 comp239_seq0 TTTGGTCCGGATTCTCTGATTTGAAAGGTA
tetur08g00130 comp239_seq0 TTTGTCGAGAACAGCACGTCTATACTCGTC
tetur08g00130 comp239_seq0 ACTCGTCGAAGCTTGGTATACGAAGATCAG
tetur08g00130 comp239_seq0 AGAACAGCACGTCTATACTCGTCGAAGCTT
tetur08g00130 comp239_seq0 AGATGTATAGCGATCCAACCAGAAAGAACT
tetur08g00130 comp239_seq0 AGCACCTCTTCCTATGCAACTTTCAAATAG
tetur08g00130 comp239_seq0 AGCACGTCTATACTCGTCGAAGCTTGGTAT
tetur08g00130 comp239_seq0 AGGTAAGTCACCAAGGATGAGATGAACCTT
tetur08g00130 comp239_seq0 AACAGCACGTCTATACTCGTCGAAGCTTGG
tetur08g00130 comp239_seq0 AGTCACCAAGGATGAGATGAACCTTTGGGC
tetur08g00990 comp676_seq0 ATTGTCTTCCTTAGCTCGAGAATCTTCGCT
tetur08g00990 comp676_seq0 CAGACGTTTATTGTCTTCCTTAGCTCGAGA
tetur08g00990 comp676_seq0 CATCAGACGTTTATTGTCTTCCTTAGCTCG
tetur08g00990 comp676_seq0 CCATCAGACGTTTATTGTCTTCCTTAGCTC
tetur08g00990 comp676_seq0 CCTTAGCTCGAGAATCTTCGCTAGGTTTCT
tetur08g00990 comp676_seq0 CGTTTATTGTCTTCCTTAGCTCGAGAATCT
tetur08g00990 comp676_seq0 CTTCCTTAGCTCGAGAATCTTCGCTAGGTT
tetur08g00990 comp676_seq0 GACGTTTATTGTCTTCCTTAGCTCGAGAAT
tetur08g00990 comp676_seq0 GTCTTCCTTAGCTCGAGAATCTTCGCTAGG
tetur08g00990 comp676_seq0 GTTAGTGCAAATACTACAAGTTTCCCATGC
tetur08g00990 comp676_seq0 TCAGACGTTTATTGTCTTCCTTAGCTCGAG
tetur08g00990 comp676_seq0 TCCTTAGCTCGAGAATCTTCGCTAGGTTTC
tetur08g00990 comp676_seq0 TGTCTTCCTTAGCTCGAGAATCTTCGCTAG
tetur08g00990 comp676_seq0 TTGTCTTCCTTAGCTCGAGAATCTTCGCTA
tetur08g00990 comp676_seq0 ACGTTTATTGTCTTCCTTAGCTCGAGAATC
tetur08g01600 comp4874_seq0 AGTTACCGGGTCTTGAGAGGCTTGATCAAG
tetur08g01600 comp4874_seq0 ATAGGCCGAGATAGAGCAGGAGTTCCTGAG
tetur08g01600 comp4874_seq0 ATCAGCCTTTCGATTGTCACTATCATCATC
tetur08g01600 comp4874_seq0 CACCAGCAACAGCATTAGCTTGAGCTTGAG
tetur08g01600 comp4874_seq0 CAGCCTTTCGATTGTCACTATCATCATCTC
tetur08g01600 comp4874_seq0 CATAGGCCGAGATAGAGCAGGAGTTCCTGA
tetur08g01600 comp4874_seq0 CATCAGCCTTTCGATTGTCACTATCATCAT
tetur08g01600 comp4874_seq0 CATTTGGAGCTAAATTTGGACCAGGACCAA
tetur08g01600 comp4874_seq0 CCTTTCGATTGTCACTATCATCATCTCTTG
tetur08g01600 comp4874_seq0 CGAGCTGCATTGGCTTCACTGAAGTTATCC
tetur08g01600 comp4874_seq0 GAGCAATGGCCAATCATCACGGAAATAGTA
tetur08g01600 comp4874_seq0 GAGCTGCATTGGCTTCACTGAAGTTATCCT
tetur08g01600 comp4874_seq0 GATTCGTAGCTCATCTGGATTGCTTGATCC
tetur08g01600 comp4874_seq0 GCAATGGCCAATCATCACGGAAATAGTAAG
tetur08g01600 comp4874_seq0 GCACCAGCAACAGCATTAGCTTGAGCTTGA
tetur08g01600 comp4874_seq0 GCATTTGGAGCTAAATTTGGACCAGGACCA
tetur08g01600 comp4874_seq0 GCCTTTCGATTGTCACTATCATCATCTCTT
tetur08g01600 comp4874_seq0 GGTATCGCACGACAAACTTCTACTATCACA
tetur08g01600 comp4874_seq0 GTATCGCACGACAAACTTCTACTATCACAG
tetur08g01600 comp4874_seq0 GTTACCGGGTCTTGAGAGGCTTGATCAAGA
tetur08g01600 comp4874_seq0 TACCGGGTCTTGAGAGGCTTGATCAAGATC
tetur08g01600 comp4874_seq0 TAGGCCGAGATAGAGCAGGAGTTCCTGAGA
tetur08g01600 comp4874_seq0 TCATCAGCCTTTCGATTGTCACTATCATCA
tetur08g01600 comp4874_seq0 TGGAATCGAAATTGGAGCCAGGTATCGCAC
tetur08g01600 comp4874_seq0 TGTCGGCATTCTGAAGGTGTACTCCCATCG
tetur08g01600 comp4874_seq0 ACGAGCTGCATTGGCTTCACTGAAGTTATC
tetur08g01600 comp4874_seq0 TTCTCTGCTTTGGGTGGTAAACTAATATCC
tetur08g01600 comp4874_seq0 TTGGAATCGAAATTGGAGCCAGGTATCGCA
tetur08g01600 comp4874_seq0 AGAAGAAGCATTTGGAGCTAAATTTGGACC
tetur08g01600 comp4874_seq0 AGATTCGTAGCTCATCTGGATTGCTTGATC
tetur08g01600 comp4874_seq0 AGCACCAGCAACAGCATTAGCTTGAGCTTG
tetur08g01600 comp4874_seq0 AGCATTTGGAGCTAAATTTGGACCAGGACC
tetur08g01600 comp4874_seq0 AGCCTTTCGATTGTCACTATCATCATCTCT
tetur08g01600 comp4874_seq0 AGGTATCGCACGACAAACTTCTACTATCAC
tetur08g02410 comp1552_seq0 ATAGGTAAATGACCAGGTCTTTAGATGCAG
tetur08g02410 comp1552_seq0 CAATAGGTAAATGACCAGGTCTTTAGATGC
tetur08g02410 comp1552_seq0 CAATTCCAGTTGCATCTAGTGACGATGAGA
tetur08g02410 comp1552_seq0 CAGTGTCATCAGTTTGACTTGAGGTGACTG
tetur08g02410 comp1552_seq0 CCAATAGGTAAATGACCAGGTCTTTAGATG
tetur08g02410 comp1552_seq0 CGAAGGAGGTTCCTGTGCAGATGACACGAT
tetur08g02410 comp1552_seq0 CTGATTCAGTGTCATCAGTTTGACTTGAGG
tetur08g02410 comp1552_seq0 GAAGGAGGTTCCTGTGCAGATGACACGATT
tetur08g02410 comp1552_seq0 GAAGGTGAAATAGAATCGCAAGAGCTTTCA
tetur08g02410 comp1552_seq0 GATTCAGTGTCATCAGTTTGACTTGAGGTG
tetur08g02410 comp1552_seq0 GGCTCTCGATTGAAATCGAAGATTGAAGAG
tetur08g02410 comp1552_seq0 GGTGAAATAGAATCGCAAGAGCTTTCAATC
tetur08g02410 comp1552_seq0 ACAATTCCAGTTGCATCTAGTGACGATGAG
tetur08g02410 comp1552_seq0 GTGTCATCAGTTTGACTTGAGGTGACTGAA
tetur08g02410 comp1552_seq0 TAACAATTCCAGTTGCATCTAGTGACGATG
tetur08g02410 comp1552_seq0 TAGGCTCTCGATTGAAATCGAAGATTGAAG
tetur08g02410 comp1552_seq0 TCTGATTCAGTGTCATCAGTTTGACTTGAG
tetur08g02410 comp1552_seq0 TGAAGGTGAAATAGAATCGCAAGAGCTTTC
tetur08g02410 comp1552_seq0 TGTCATCAGTTTGACTTGAGGTGACTGAAG
tetur08g02410 comp1552_seq0 TTCAGTGTCATCAGTTTGACTTGAGGTGAC
tetur08g02410 comp1552_seq0 TTCGGACGAAGGAGGTTCCTGTGCAGATGA
tetur08g02410 comp1552_seq0 AGGGTACCAATAGGTAAATGACCAGGTCTT
tetur08g03660 comp720_seq7 ATCCCAGTTTCGTTTGGTATTGATTTCCCT
tetur08g03660 comp720_seq7 ATGATGAGGAATGAGGAATGAGGATTCTTG
tetur08g03660 comp720_seq7 CACCCACATCTACTCCCATCAATTGGAAGA
tetur08g03660 comp720_seq7 CAGCACCCACATCTACTCCCATCAATTGGA
tetur08g03660 comp720_seq7 CTACTATTCTGGATGAGGAGGACGAACAAT
tetur08g03660 comp720_seq7 CTTAACCGGATTCACCCAAAGAATATTACC
tetur08g03660 comp720_seq7 GAGGAATGAGGAATGAGGATTCTTGCAAAT
tetur08g03660 comp720_seq7 GATCCCAGTTTCGTTTGGTATTGATTTCCC
tetur08g03660 comp720_seq7 GATGAGGAATGAGGAATGAGGATTCTTGCA
tetur08g03660 comp720_seq7 GATGATGAGGAATGAGGAATGAGGATTCTT
tetur08g03660 comp720_seq7 GCAATTCCATCAAAGAAGGAAGAAGGATGA
tetur08g03660 comp720_seq7 GCACCCACATCTACTCCCATCAATTGGAAG
tetur08g03660 comp720_seq7 GCTTTACTGCAATTCCATCAAAGAAGGAAG
tetur08g03660 comp720_seq7 TCCATCAAAGAAGGAAGAAGGATGAAGATG
tetur08g03660 comp720_seq7 TGAGGAATGAGGAATGAGGATTCTTGCAAA
tetur08g03660 comp720_seq7 TGATGAGGAATGAGGAATGAGGATTCTTGC
tetur08g04250 comp3239_seq0 CAAGCCCAATTTATGGCCTGAGATGGTCTT
tetur08g04250 comp3239_seq0 AAGCCCAATTTATGGCCTGAGATGGTCTTT
tetur08g04250 comp3239_seq0 CTCCAAGCAATATCTGACAAGCCCAATTTA
tetur08g04250 comp3239_seq0 GCTCCAAGCAATATCTGACAAGCCCAATTT
tetur08g04250 comp3239_seq0 ACAAGCCCAATTTATGGCCTGAGATGGTCT
tetur08g04250 comp3239_seq0 TTCTCCAAAGCAGCAGAGGCGATAATATTA
tetur08g04260 comp1190_seq0 ATGCGTGGATTTATTGGAATCAGTAAAGGC
tetur08g04260 comp1190_seq0 CCCTCAGAAATCTTATTACAGGCATTGCAA
tetur08g04260 comp1190_seq0 GCGTGGATTTATTGGAATCAGTAAAGGCAT
tetur08g04260 comp1190_seq0 GGGTTACGATAAAGAGACAATTGGATGAGG
tetur08g04260 comp1190_seq0 GGTTACGATAAAGAGACAATTGGATGAGGA
tetur08g04260 comp1190_seq0 GTTACGATAAAGAGACAATTGGATGAGGAG
tetur08g04260 comp1190_seq0 TACCCTCAGAAATCTTATTACAGGCATTGC
tetur08g04260 comp1190_seq0 TGCGTGGATTTATTGGAATCAGTAAAGGCA
tetur08g04260 comp1190_seq0 TGGGTTACGATAAAGAGACAATTGGATGAG
tetur08g04490 comp5821_seq0 ATACAAGTGATTGGTCTCGAGTTGTTCGAT
tetur08g04490 comp5821_seq0 ATGGTACTCTGAATACAGGGTTTCCTTTGG
tetur08g04490 comp5821_seq0 ATGTGCATTTCTTGGTTCGAGCCGGATAAC
tetur08g04490 comp5821_seq0 ATTTCTTGGTTCGAGCCGGATAACGAAGAT
tetur08g04490 comp5821_seq0 CAAGAATTATGTGCATTTCTTGGTTCGAGC
tetur08g04490 comp5821_seq0 CATTTCTTGGTTCGAGCCGGATAACGAAGA
tetur08g04490 comp5821_seq0 CGACTGGCTTTGATTGATTGACAACGTAAT
tetur08g04490 comp5821_seq0 CTCTGAATACAGGGTTTCCTTTGGTTTCTG
tetur08g04490 comp5821_seq0 GACTGGCTTTGATTGATTGACAACGTAATC
tetur08g04490 comp5821_seq0 GAGCCGGATAACGAAGATAAGAAGATAGTC
tetur08g04490 comp5821_seq0 AATGGTACTCTGAATACAGGGTTTCCTTTG
tetur08g04490 comp5821_seq0 GCAAGAATTATGTGCATTTCTTGGTTCGAG
tetur08g04490 comp5821_seq0 GCATTTCTTGGTTCGAGCCGGATAACGAAG
tetur08g04490 comp5821_seq0 GGTACTCTGAATACAGGGTTTCCTTTGGTT
tetur08g04490 comp5821_seq0 ACAAGTGATTGGTCTCGAGTTGTTCGATTC
tetur08g04490 comp5821_seq0 GGTTCGAGCCGGATAACGAAGATAAGAAGA
tetur08g04490 comp5821_seq0 GTACTCTGAATACAGGGTTTCCTTTGGTTT
tetur08g04490 comp5821_seq0 GTGCATTTCTTGGTTCGAGCCGGATAACGA
tetur08g04490 comp5821_seq0 GTTCGAGCCGGATAACGAAGATAAGAAGAT
tetur08g04490 comp5821_seq0 TAACAAACTATGGGCTTGTGGATTGAATGG
tetur08g04490 comp5821_seq0 TACTCTGAATACAGGGTTTCCTTTGGTTTC
tetur08g04490 comp5821_seq0 TCGACTGGCTTTGATTGATTGACAACGTAA
tetur08g04490 comp5821_seq0 TCTTGGTTCGAGCCGGATAACGAAGATAAG
tetur08g04490 comp5821_seq0 TGCATTTCTTGGTTCGAGCCGGATAACGAA
tetur08g04490 comp5821_seq0 TGGATCGACATCTCCGAACAATAATGCCAA
tetur08g04490 comp5821_seq0 TGGTTCGAGCCGGATAACGAAGATAAGAAG
tetur08g04490 comp5821_seq0 TGTGCATTTCTTGGTTCGAGCCGGATAACG
tetur08g04490 comp5821_seq0 TTCTTGGTTCGAGCCGGATAACGAAGATAA
tetur08g04490 comp5821_seq0 TTGGATCGACATCTCCGAACAATAATGCCA
tetur08g04490 comp5821_seq0 ACTCTGAATACAGGGTTTCCTTTGGTTTCT
tetur08g04490 comp5821_seq0 ACTGGCTTTGATTGATTGACAACGTAATCG
tetur08g04490 comp5821_seq0 AACAAACTATGGGCTTGTGGATTGAATGGG
tetur08g05140 comp2269_seq0 AACCAAGTGCTGTTCCGACCGAAAGCGAAC
tetur08g05140 comp2269_seq0 ATGCTAGAGGAAGCCACCCAAATGAATCAC
tetur08g05140 comp2269_seq0 ATGCTGTCGCTATTCCGGATGCAACACCTT
tetur08g05140 comp2269_seq0 CAACACCTTTAACTTGAGCAGGAAGCAGTT
tetur08g05140 comp2269_seq0 CCACCCAAATGAATCACTGAAGGATTTACC
tetur08g05140 comp2269_seq0 CCAGAAGTAATAAGGAGGAAACGACGACCC
tetur08g05140 comp2269_seq0 AAGTCCAGAAGTAATAAGGAGGAAACGACG
tetur08g05140 comp2269_seq0 CTGTCGCTATTCCGGATGCAACACCTTTAA
tetur08g05140 comp2269_seq0 GAGATGCTAGAGGAAGCCACCCAAATGAAT
tetur08g05140 comp2269_seq0 GAGTAACCAAGTGCTGTTCCGACCGAAAGC
tetur08g05140 comp2269_seq0 GATGCTAGAGGAAGCCACCCAAATGAATCA
tetur08g05140 comp2269_seq0 GCCACCCAAATGAATCACTGAAGGATTTAC
tetur08g05140 comp2269_seq0 GCTGTCGCTATTCCGGATGCAACACCTTTA
tetur08g05140 comp2269_seq0 GTAACCAAGTGCTGTTCCGACCGAAAGCGA
tetur08g05140 comp2269_seq0 GTCCAGAAGTAATAAGGAGGAAACGACGAC
tetur08g05140 comp2269_seq0 TAACCAAGTGCTGTTCCGACCGAAAGCGAA
tetur08g05140 comp2269_seq0 TAGAACCCGATGAATGGAAGATATCAACAG
tetur08g05140 comp2269_seq0 AAAGTCCAGAAGTAATAAGGAGGAAACGAC
tetur08g05140 comp2269_seq0 TCCAGAAGTAATAAGGAGGAAACGACGACC
tetur08g05140 comp2269_seq0 TGAGTAACCAAGTGCTGTTCCGACCGAAAG
tetur08g05140 comp2269_seq0 AGAACCCGATGAATGGAAGATATCAACAGT
tetur08g05140 comp2269_seq0 AGATGCTAGAGGAAGCCACCCAAATGAATC
tetur08g05140 comp2269_seq0 AGTAACCAAGTGCTGTTCCGACCGAAAGCG
tetur08g05630 comp323_seq0 ATGACCAAATGAACGTTTAAGGGTTCCTCT
tetur08g05630 comp323_seq0 ATTTGGAGATGTCCATGACCAAATGAACGT
tetur08g05630 comp323_seq0 CCAAATGAACGTTTAAGGGTTCCTCTTGGA
tetur08g05630 comp323_seq0 GACCAAATGAACGTTTAAGGGTTCCTCTTG
tetur08g05630 comp323_seq0 GATTTGGAGATGTCCATGACCAAATGAACG
tetur08g05630 comp323_seq0 ACCAAATGAACGTTTAAGGGTTCCTCTTGG
tetur08g05630 comp323_seq0 ACCATCATTCTGAATGGCTATGTTGATGGG
tetur08g05630 comp323_seq0 TGATTTGGAGATGTCCATGACCAAATGAAC
tetur08g05630 comp323_seq0 TGGAGATGTCCATGACCAAATGAACGTTTA
tetur08g05710 comp5717_seq0 AACCGCAAGGTATTACAAGGAACACAATAG
tetur08g05710 comp5717_seq0 ATTCCAACCGCAAGGTATTACAAGGAACAC
tetur08g05710 comp5717_seq0 CAACCGCAAGGTATTACAAGGAACACAATA
tetur08g05710 comp5717_seq0 CAGATAAAGCTCAGCTGATCTAAGCGCTGC
tetur08g05710 comp5717_seq0 CATCGTTTGCTTCTTGTGAACTTGATATGC
tetur08g05710 comp5717_seq0 CATTATTCCAACCGCAAGGTATTACAAGGA
tetur08g05710 comp5717_seq0 CCAACCGCAAGGTATTACAAGGAACACAAT
tetur08g05710 comp5717_seq0 CCATTATTCCAACCGCAAGGTATTACAAGG
tetur08g05710 comp5717_seq0 CCGCAAGGTATTACAAGGAACACAATAGTC
tetur08g05710 comp5717_seq0 AAGCGCTGCTTCAGTTTCATCATAGAGACT
tetur08g05710 comp5717_seq0 CGCAAGGTATTACAAGGAACACAATAGTCA
tetur08g05710 comp5717_seq0 CTAAGCGCTGCTTCAGTTTCATCATAGAGA
tetur08g05710 comp5717_seq0 CTGATCTAAGCGCTGCTTCAGTTTCATCAT
tetur08g05710 comp5717_seq0 GAAAGTCAATTGACTGATCATTCGCGTTGA
tetur08g05710 comp5717_seq0 GATAAAGCTCAGCTGATCTAAGCGCTGCTT
tetur08g05710 comp5717_seq0 GATCTAAGCGCTGCTTCAGTTTCATCATAG
tetur08g05710 comp5717_seq0 GCTGATCTAAGCGCTGCTTCAGTTTCATCA
tetur08g05710 comp5717_seq0 GTGAAAGTCAATTGACTGATCATTCGCGTT
tetur08g05710 comp5717_seq0 GTTTCAGATAAAGCTCAGCTGATCTAAGCG
tetur08g05710 comp5717_seq0 TAAGCGCTGCTTCAGTTTCATCATAGAGAC
tetur08g05710 comp5717_seq0 ACATCTGAAGGTTCTCATAAACTTGAGCTG
tetur08g05710 comp5717_seq0 TATTCCAACCGCAAGGTATTACAAGGAACA
tetur08g05710 comp5717_seq0 TCAGATAAAGCTCAGCTGATCTAAGCGCTG
tetur08g05710 comp5717_seq0 TCCAACCGCAAGGTATTACAAGGAACACAA
tetur08g05710 comp5717_seq0 TCCAGAGGTGCAAGGCGATATTTCTTATGG
tetur08g05710 comp5717_seq0 TCCATTATTCCAACCGCAAGGTATTACAAG
tetur08g05710 comp5717_seq0 TCTAAGCGCTGCTTCAGTTTCATCATAGAG
tetur08g05710 comp5717_seq0 TGAAAGTCAATTGACTGATCATTCGCGTTG
tetur08g05710 comp5717_seq0 ACCGCAAGGTATTACAAGGAACACAATAGT
tetur08g05710 comp5717_seq0 TGTAATGTCCCAAGTTTCTCCAGAGGTGCA
tetur08g05710 comp5717_seq0 TGTTTCAGATAAAGCTCAGCTGATCTAAGC
tetur08g05710 comp5717_seq0 TTATTCCAACCGCAAGGTATTACAAGGAAC
tetur08g05710 comp5717_seq0 TTCCAACCGCAAGGTATTACAAGGAACACA
tetur08g05710 comp5717_seq0 AGATAAAGCTCAGCTGATCTAAGCGCTGCT
tetur08g06660 comp5323_seq0 AGTGCTAGTAGACTCACCCGACAGGAAGAC
tetur08g06660 comp5323_seq0 ATCTTGTAGAATGGCGGAGAAGCCGACCAT
tetur08g06660 comp5323_seq0 AACGTTGAAAGGAGTGCTAGTAGACTCACC
tetur08g06660 comp5323_seq0 CAATGGATCGCACCATTTGACAATCCAGCT
tetur08g06660 comp5323_seq0 CAGGAAGACAGTTCCTTTGGGTCTATGAGT
tetur08g06660 comp5323_seq0 CAGGTTTCCTTATGGTAGCGAGCAATAATC
tetur08g06660 comp5323_seq0 CCAGGTTTCCTTATGGTAGCGAGCAATAAT
tetur08g06660 comp5323_seq0 CCCGACAGGAAGACAGTTCCTTTGGGTCTA
tetur08g06660 comp5323_seq0 CGACAGGAAGACAGTTCCTTTGGGTCTATG
tetur08g06660 comp5323_seq0 CGGTAATTGATCTTGTAGAATGGCGGAGAA
tetur08g06660 comp5323_seq0 CGTTGAAAGGAGTGCTAGTAGACTCACCCG
tetur08g06660 comp5323_seq0 CTAGTAGACTCACCCGACAGGAAGACAGTT
tetur08g06660 comp5323_seq0 CTATGAGTCCAGTGACAATGGATCGCACCA
tetur08g06660 comp5323_seq0 CTCCTTCTCAATCTTAGCTCTTCTGGTCTC
tetur08g06660 comp5323_seq0 CTTGACTGACCAGAGACTGATGTGACATAA
tetur08g06660 comp5323_seq0 CTTGTAGAATGGCGGAGAAGCCGACCATCA
tetur08g06660 comp5323_seq0 GAAAGGAGTGCTAGTAGACTCACCCGACAG
tetur08g06660 comp5323_seq0 GAAGGACTTGACTGACCAGAGACTGATGTG
tetur08g06660 comp5323_seq0 GAATGGCGGAGAAGCCGACCATCAACCATA
tetur08g06660 comp5323_seq0 GAATGTTGTCAAGAATGGTGGAAGGATTAC
tetur08g06660 comp5323_seq0 GACAATGGATCGCACCATTTGACAATCCAG
tetur08g06660 comp5323_seq0 GACAGGAAGACAGTTCCTTTGGGTCTATGA
tetur08g06660 comp5323_seq0 AATCATGTTGAGGGTGGACAAGAGGTTTGG
tetur08g06660 comp5323_seq0 GACTTGACTGACCAGAGACTGATGTGACAT
tetur08g06660 comp5323_seq0 GAGCCGGTCGAAATAACGCTCCTAAAGGTT
tetur08g06660 comp5323_seq0 GAGTGCTAGTAGACTCACCCGACAGGAAGA
tetur08g06660 comp5323_seq0 GATCGCACCATTTGACAATCCAGCTGAAGT
tetur08g06660 comp5323_seq0 AATGGATCGCACCATTTGACAATCCAGCTG
tetur08g06660 comp5323_seq0 AATGGCGGAGAAGCCGACCATCAACCATAG
tetur08g06660 comp5323_seq0 GCAATAACTCCGAGATATTGATGCGGAGAA
tetur08g06660 comp5323_seq0 GCTAGTAGACTCACCCGACAGGAAGACAGT
tetur08g06660 comp5323_seq0 GGACTTGACTGACCAGAGACTGATGTGACA
tetur08g06660 comp5323_seq0 GGAGCCGGTCGAAATAACGCTCCTAAAGGT
tetur08g06660 comp5323_seq0 GGATCGCACCATTTGACAATCCAGCTGAAG
tetur08g06660 comp5323_seq0 GGCAATAACTCCGAGATATTGATGCGGAGA
tetur08g06660 comp5323_seq0 GGTGGAAGGATTACGACTACCACTTTGAAT
tetur08g06660 comp5323_seq0 ACAATGGATCGCACCATTTGACAATCCAGC
tetur08g06660 comp5323_seq0 GTAGACTCACCCGACAGGAAGACAGTTCCT
tetur08g06660 comp5323_seq0 GTCTATGAGTCCAGTGACAATGGATCGCAC
tetur08g06660 comp5323_seq0 GTGCTAGTAGACTCACCCGACAGGAAGACA
tetur08g06660 comp5323_seq0 ACAGGAAGACAGTTCCTTTGGGTCTATGAG
tetur08g06660 comp5323_seq0 GTTGAAAGGAGTGCTAGTAGACTCACCCGA
tetur08g06660 comp5323_seq0 TAGAAGGACTTGACTGACCAGAGACTGATG
tetur08g06660 comp5323_seq0 TAGAATGGCGGAGAAGCCGACCATCAACCA
tetur08g06660 comp5323_seq0 TAGCGAGGGTATGAGCAATATTACCGCCAA
tetur08g06660 comp5323_seq0 TAGTAGACTCACCCGACAGGAAGACAGTTC
tetur08g06660 comp5323_seq0 TCTATGAGTCCAGTGACAATGGATCGCACC
tetur08g06660 comp5323_seq0 TCTTAGCTCTTCTGGTCTCTTTCTTAGTGG
tetur08g06660 comp5323_seq0 TCTTGTAGAATGGCGGAGAAGCCGACCATC
tetur08g06660 comp5323_seq0 TGAAAGGAGTGCTAGTAGACTCACCCGACA
tetur08g06660 comp5323_seq0 ACCCGACAGGAAGACAGTTCCTTTGGGTCT
tetur08g06660 comp5323_seq0 TGCTAGTAGACTCACCCGACAGGAAGACAG
tetur08g06660 comp5323_seq0 TGGAGCCGGTCGAAATAACGCTCCTAAAGG
tetur08g06660 comp5323_seq0 TGGATCGCACCATTTGACAATCCAGCTGAA
tetur08g06660 comp5323_seq0 TGGTGGAAGGATTACGACTACCACTTTGAA
tetur08g06660 comp5323_seq0 TGTAGAATGGCGGAGAAGCCGACCATCAAC
tetur08g06660 comp5323_seq0 TTCTCCTTCTCAATCTTAGCTCTTCTGGTC
tetur08g06660 comp5323_seq0 TTGAAAGGAGTGCTAGTAGACTCACCCGAC
tetur08g06660 comp5323_seq0 TTGACTGACCAGAGACTGATGTGACATAAA
tetur08g06660 comp5323_seq0 TTGTAGAATGGCGGAGAAGCCGACCATCAA
tetur08g06660 comp5323_seq0 TTTAGAAGGACTTGACTGACCAGAGACTGA
tetur08g06660 comp5323_seq0 ACGTTGAAAGGAGTGCTAGTAGACTCACCC
tetur08g06660 comp5323_seq0 ACTCACCCGACAGGAAGACAGTTCCTTTGG
tetur08g06660 comp5323_seq0 AGAAGGACTTGACTGACCAGAGACTGATGT
tetur08g06660 comp5323_seq0 AGAATGGCGGAGAAGCCGACCATCAACCAT
tetur08g06660 comp5323_seq0 AGACTCACCCGACAGGAAGACAGTTCCTTT
tetur08g06660 comp5323_seq0 AGGAAGACAGTTCCTTTGGGTCTATGAGTC
tetur08g06660 comp5323_seq0 AGGACTTGACTGACCAGAGACTGATGTGAC
tetur08g06660 comp5323_seq0 AGTAGACTCACCCGACAGGAAGACAGTTCC
tetur08g07070 comp4010_seq0 ATCTCCAGCTCTGACATGAAATCAGTGTCC
tetur08g07070 comp4010_seq0 ATGAACAATCAACGAGTACACAACGAAAGG
tetur08g07070 comp4010_seq0 ATGTCACTTCAGTGGTTTCTTCTTGGGTGG
tetur08g07070 comp4010_seq0 ATTTCAACTGCCTCTATCTTCGCGGTTCTG
tetur08g07070 comp4010_seq0 CAACTGCCTCTATCTTCGCGGTTCTGTTAT
tetur08g07070 comp4010_seq0 CAACTGCTTAATGGATCTGACCGCATTCAA
tetur08g07070 comp4010_seq0 CAAGGCCGAATCATCATCAGATACAGGACT
tetur08g07070 comp4010_seq0 CACAACGAAAGGAGAATGGAAACCAGAATT
tetur08g07070 comp4010_seq0 CACCTAATTGTCGTAGGATTGTAGTTTGCT
tetur08g07070 comp4010_seq0 CACTTCAGTGGTTTCTTCTTGGGTGGAATC
tetur08g07070 comp4010_seq0 CACTTTGCATGTACCAAACATCTCCAGCTC
tetur08g07070 comp4010_seq0 AACTGCTTAATGGATCTGACCGCATTCAAT
tetur08g07070 comp4010_seq0 CATCTTTACCACGAAGAACTTGAACCCTAT
tetur08g07070 comp4010_seq0 CCAAATCTTTGGTTTCCTATCATTCGGTCT
tetur08g07070 comp4010_seq0 CCAACTGCTTAATGGATCTGACCGCATTCA
tetur08g07070 comp4010_seq0 CCCAAATCTTTGGTTTCCTATCATTCGGTC
tetur08g07070 comp4010_seq0 CCCAACTGCTTAATGGATCTGACCGCATTC
tetur08g07070 comp4010_seq0 CCTAATTGTCGTAGGATTGTAGTTTGCTCT
tetur08g07070 comp4010_seq0 CCTGCATCTTTACCACGAAGAACTTGAACC
tetur08g07070 comp4010_seq0 CGACCCAAATCTTTGGTTTCCTATCATTCG
tetur08g07070 comp4010_seq0 CGAGTACACAACGAAAGGAGAATGGAAACC
tetur08g07070 comp4010_seq0 CGTAGGATTGTAGTTTGCTCTTCTTTCGGT
tetur08g07070 comp4010_seq0 CGTCTTCAAGAATTCGAGAAAGAGAACACT
tetur08g07070 comp4010_seq0 CTAACAAGTTCGCCGGTTTCTGTATACTTC
tetur08g07070 comp4010_seq0 CTCCAGCTCTGACATGAAATCAGTGTCCAG
tetur08g07070 comp4010_seq0 CTCCCAACTGCTTAATGGATCTGACCGCAT
tetur08g07070 comp4010_seq0 CTCTAACAAGTTCGCCGGTTTCTGTATACT
tetur08g07070 comp4010_seq0 CTGACGGATCCACCAATGCAACATCCCTTG
tetur08g07070 comp4010_seq0 CTGCATCTTTACCACGAAGAACTTGAACCC
tetur08g07070 comp4010_seq0 CTGCCTCTATCTTCGCGGTTCTGTTATATT
tetur08g07070 comp4010_seq0 CTGCTTAATGGATCTGACCGCATTCAATCC
tetur08g07070 comp4010_seq0 CTTTGCATGTACCAAACATCTCCAGCTCTG
tetur08g07070 comp4010_seq0 CTTTGGAATCAGAGAATCATTCCCTAACCA
tetur08g07070 comp4010_seq0 GAAAGATTGGATCACGAAGAGGTGGTGTCT
tetur08g07070 comp4010_seq0 GAAATGTCACTTCAGTGGTTTCTTCTTGGG
tetur08g07070 comp4010_seq0 GACCCAAATCTTTGGTTTCCTATCATTCGG
tetur08g07070 comp4010_seq0 GAGAAAGATTGGATCACGAAGAGGTGGTGT
tetur08g07070 comp4010_seq0 GAGTACACAACGAAAGGAGAATGGAAACCA
tetur08g07070 comp4010_seq0 GATATTTGTAGGCTGTTTGTCTGACGGATC
tetur08g07070 comp4010_seq0 AATGTCACTTCAGTGGTTTCTTCTTGGGTG
tetur08g07070 comp4010_seq0 GCATCTTTACCACGAAGAACTTGAACCCTA
tetur08g07070 comp4010_seq0 GCATGTACCAAACATCTCCAGCTCTGACAT
tetur08g07070 comp4010_seq0 GGATTTCTATTCCACCTAATTGTCGTAGGA
tetur08g07070 comp4010_seq0 ACAACGAAAGGAGAATGGAAACCAGAATTC
tetur08g07070 comp4010_seq0 ACAAGGCCGAATCATCATCAGATACAGGAC
tetur08g07070 comp4010_seq0 GGTTCGACCCAAATCTTTGGTTTCCTATCA
tetur08g07070 comp4010_seq0 GGTTTCCTATCATTCGGTCTATTCATGGAT
tetur08g07070 comp4010_seq0 GTACACAACGAAAGGAGAATGGAAACCAGA
tetur08g07070 comp4010_seq0 ACACAACGAAAGGAGAATGGAAACCAGAAT
tetur08g07070 comp4010_seq0 GTAGGATTGTAGTTTGCTCTTCTTTCGGTT
tetur08g07070 comp4010_seq0 GTCACTTCAGTGGTTTCTTCTTGGGTGGAA
tetur08g07070 comp4010_seq0 GTCGTAGGATTGTAGTTTGCTCTTCTTTCG
tetur08g07070 comp4010_seq0 GTCTGACGGATCCACCAATGCAACATCCCT
tetur08g07070 comp4010_seq0 ACACTTTGCATGTACCAAACATCTCCAGCT
tetur08g07070 comp4010_seq0 GTTCGACCCAAATCTTTGGTTTCCTATCAT
tetur08g07070 comp4010_seq0 TAACAAGTTCGCCGGTTTCTGTATACTTCC
tetur08g07070 comp4010_seq0 TAAGAAGACGGTCGAAGATATCAAGTTGAC
tetur08g07070 comp4010_seq0 TACACAACGAAAGGAGAATGGAAACCAGAA
tetur08g07070 comp4010_seq0 TACTCTAACAAGTTCGCCGGTTTCTGTATA
tetur08g07070 comp4010_seq0 TCAACTGCCTCTATCTTCGCGGTTCTGTTA
tetur08g07070 comp4010_seq0 TCGACCCAAATCTTTGGTTTCCTATCATTC
tetur08g07070 comp4010_seq0 TCGTAGGATTGTAGTTTGCTCTTCTTTCGG
tetur08g07070 comp4010_seq0 TCTCCAGCTCTGACATGAAATCAGTGTCCA
tetur08g07070 comp4010_seq0 TCTCCCAACTGCTTAATGGATCTGACCGCA
tetur08g07070 comp4010_seq0 ACCCAAATCTTTGGTTTCCTATCATTCGGT
tetur08g07070 comp4010_seq0 TCTTTGGAATCAGAGAATCATTCCCTAACC
tetur08g07070 comp4010_seq0 TGAAATGTCACTTCAGTGGTTTCTTCTTGG
tetur08g07070 comp4010_seq0 TGAACAATCAACGAGTACACAACGAAAGGA
tetur08g07070 comp4010_seq0 TGCATGTACCAAACATCTCCAGCTCTGACA
tetur08g07070 comp4010_seq0 ACCTAATTGTCGTAGGATTGTAGTTTGCTC
tetur08g07070 comp4010_seq0 TGGTTTCCTATCATTCGGTCTATTCATGGA
tetur08g07070 comp4010_seq0 TGTCACTTCAGTGGTTTCTTCTTGGGTGGA
tetur08g07070 comp4010_seq0 TGTCGTAGGATTGTAGTTTGCTCTTCTTTC
tetur08g07070 comp4010_seq0 TGTCTGACGGATCCACCAATGCAACATCCC
tetur08g07070 comp4010_seq0 TTCAGATACTGTCAGTAATAGTTCGCGAAG
tetur08g07070 comp4010_seq0 TTCTCCCAACTGCTTAATGGATCTGACCGC
tetur08g07070 comp4010_seq0 TTGATATTTGTAGGCTGTTTGTCTGACGGA
tetur08g07070 comp4010_seq0 TTGCATGTACCAAACATCTCCAGCTCTGAC
tetur08g07070 comp4010_seq0 TTGGTTTCCTATCATTCGGTCTATTCATGG
tetur08g07070 comp4010_seq0 ACGTCTTCAAGAATTCGAGAAAGAGAACAC
tetur08g07070 comp4010_seq0 TTTGCATGTACCAAACATCTCCAGCTCTGA
tetur08g07070 comp4010_seq0 ACTCTAACAAGTTCGCCGGTTTCTGTATAC
tetur08g07070 comp4010_seq0 ACTGCCTCTATCTTCGCGGTTCTGTTATAT
tetur08g07070 comp4010_seq0 ACTGCTTAATGGATCTGACCGCATTCAATC
tetur08g07070 comp4010_seq0 ACTTCAGTGGTTTCTTCTTGGGTGGAATCT
tetur08g07070 comp4010_seq0 ACTTTGCATGTACCAAACATCTCCAGCTCT
tetur08g07070 comp4010_seq0 AGAAAGATTGGATCACGAAGAGGTGGTGTC
tetur08g07070 comp4010_seq0 AAATGTCACTTCAGTGGTTTCTTCTTGGGT
tetur08g07070 comp4010_seq0 AGGATTTCTATTCCACCTAATTGTCGTAGG
tetur08g07070 comp4010_seq0 AGTACACAACGAAAGGAGAATGGAAACCAG
tetur08g07550 comp4503_seq0 ATCGATGTTTACCGATTACTCGATGTAGCG
tetur08g07550 comp4503_seq0 ATTGGAGACATCAGAGCAAAGTAAGAAGAG
tetur08g07550 comp4503_seq0 ATTTAGCAATGGACTGTTAAACCTTCCACC
tetur08g07550 comp4503_seq0 CAACATGTGTTTACAGCCAAACCACTATGT
tetur08g07550 comp4503_seq0 CAACGTTATCAGGCCAAAGCTTGACTCCTA
tetur08g07550 comp4503_seq0 CAATGGACTGTTAAACCTTCCACCTGCTTT
tetur08g07550 comp4503_seq0 CCTAGCAGATTATGTTGCCTTTGAACGTGA
tetur08g07550 comp4503_seq0 CGATGTTTACCGATTACTCGATGTAGCGTC
tetur08g07550 comp4503_seq0 CGGTAATCTTCAACGTTATCAGGCCAAAGC
tetur08g07550 comp4503_seq0 CGGTGAATTTGCCATCGTTAAGTTTCACAT
tetur08g07550 comp4503_seq0 CTAGCAGATTATGTTGCCTTTGAACGTGAA
tetur08g07550 comp4503_seq0 CTCGGTAATCTTCAACGTTATCAGGCCAAA
tetur08g07550 comp4503_seq0 CTTCAACGTTATCAGGCCAAAGCTTGACTC
tetur08g07550 comp4503_seq0 GAATTTGCCATCGTTAAGTTTCACATGGGT
tetur08g07550 comp4503_seq0 GAGACATCAGAGCAAAGTAAGAAGAGACAG
tetur08g07550 comp4503_seq0 GAGAGGCGGTGAATTTGCCATCGTTAAGTT
tetur08g07550 comp4503_seq0 GAGGCGGTGAATTTGCCATCGTTAAGTTTC
tetur08g07550 comp4503_seq0 GATGTTTACCGATTACTCGATGTAGCGTCC
tetur08g07550 comp4503_seq0 GCAATGGACTGTTAAACCTTCCACCTGCTT
tetur08g07550 comp4503_seq0 GCGGTGAATTTGCCATCGTTAAGTTTCACA
tetur08g07550 comp4503_seq0 GGAGACATCAGAGCAAAGTAAGAAGAGACA
tetur08g07550 comp4503_seq0 ACAACATGTGTTTACAGCCAAACCACTATG
tetur08g07550 comp4503_seq0 GGCGGTGAATTTGCCATCGTTAAGTTTCAC
tetur08g07550 comp4503_seq0 GGTAATCTTCAACGTTATCAGGCCAAAGCT
tetur08g07550 comp4503_seq0 GGTGAATTTGCCATCGTTAAGTTTCACATG
tetur08g07550 comp4503_seq0 GTGAATTTGCCATCGTTAAGTTTCACATGG
tetur08g07550 comp4503_seq0 GTGTGAACTAGAGATGGACGGCATGCGAAA
tetur08g07550 comp4503_seq0 GTTTACCGATTACTCGATGTAGCGTCCAAA
tetur08g07550 comp4503_seq0 TAACCAACGAGCATTTAATCGATCCAGAAG
tetur08g07550 comp4503_seq0 TAGCAATGGACTGTTAAACCTTCCACCTGC
tetur08g07550 comp4503_seq0 TATCGATGTTTACCGATTACTCGATGTAGC
tetur08g07550 comp4503_seq0 TCCTAGCAGATTATGTTGCCTTTGAACGTG
tetur08g07550 comp4503_seq0 TCGGTAATCTTCAACGTTATCAGGCCAAAG
tetur08g07550 comp4503_seq0 TGAATTTGCCATCGTTAAGTTTCACATGGG
tetur08g07550 comp4503_seq0 TGGAGACATCAGAGCAAAGTAAGAAGAGAC
tetur08g07550 comp4503_seq0 TGTTTACCGATTACTCGATGTAGCGTCCAA
tetur08g07550 comp4503_seq0 TTAGCAATGGACTGTTAAACCTTCCACCTG
tetur08g07550 comp4503_seq0 TTCAACGTTATCAGGCCAAAGCTTGACTCC
tetur08g07550 comp4503_seq0 TTGGAGACATCAGAGCAAAGTAAGAAGAGA
tetur08g07550 comp4503_seq0 TTTCCTAGCAGATTATGTTGCCTTTGAACG
tetur08g07550 comp4503_seq0 AGACATCAGAGCAAAGTAAGAAGAGACAGC
tetur08g07550 comp4503_seq0 AGAGGCGGTGAATTTGCCATCGTTAAGTTT
tetur08g07550 comp4503_seq0 AGCAATGGACTGTTAAACCTTCCACCTGCT
tetur08g08339 comp4360_seq0 ATTTGCTCGATCAAACCTTCAACTGTAGTG
tetur08g08339 comp4360_seq0 CATGTCAATTGGAGTCTTACATTTCAACCG
tetur08g08339 comp4360_seq0 CCAGCTTCAGTACAACCAATGTCTAGATCT
tetur08g08339 comp4360_seq0 CCATGTCAATTGGAGTCTTACATTTCAACC
tetur08g08339 comp4360_seq0 CCGCCTGTGCTGAATCTCCAGAAATAAATG
tetur08g08339 comp4360_seq0 CCTGTGCTGAATCTCCAGAAATAAATGGGT
tetur08g08339 comp4360_seq0 CGCCTGTGCTGAATCTCCAGAAATAAATGG
tetur08g08339 comp4360_seq0 CGGTCCATGTCAATTGGAGTCTTACATTTC
tetur08g08339 comp4360_seq0 CTCATTAGTCCTGTATCCACATGCTTCACA
tetur08g08339 comp4360_seq0 AATCTCATTAGTCCTGTATCCACATGCTTC
tetur08g08339 comp4360_seq0 GCCAGCTTCAGTACAACCAATGTCTAGATC
tetur08g08339 comp4360_seq0 GGTCCATGTCAATTGGAGTCTTACATTTCA
tetur08g08339 comp4360_seq0 GTCGGTCCATGTCAATTGGAGTCTTACATT
tetur08g08339 comp4360_seq0 TCTCATTAGTCCTGTATCCACATGCTTCAC
tetur08g08339 comp4360_seq0 TTCTCCGCCTGTGCTGAATCTCCAGAAATA
tetur09g00470 comp115_seq0 AACGAGGTGACATCAATTTGGATGAAGGTG
tetur09g00470 comp115_seq0 CCAACCTACCCAATCCTTGCTTAGGTTTAT
tetur09g00470 comp115_seq0 CCTTACAACGAGGTGACATCAATTTGGATG
tetur09g00470 comp115_seq0 CGAGGTGACATCAATTTGGATGAAGGTGAT
tetur09g00470 comp115_seq0 AAGGTTAACCATCTAGCTGATCTCGATGAT
tetur09g00470 comp115_seq0 GAGGTGACATCAATTTGGATGAAGGTGATG
tetur09g00470 comp115_seq0 GCAGCTTTATAACTTGTGATCACAATGGTC
tetur09g00470 comp115_seq0 GCTGATCTCGATGATTCTGAATTGAGATAC
tetur09g00470 comp115_seq0 TAAAGGTTAACCATCTAGCTGATCTCGATG
tetur09g00470 comp115_seq0 TAACCTTACAACGAGGTGACATCAATTTGG
tetur09g00470 comp115_seq0 ACCTTACAACGAGGTGACATCAATTTGGAT
tetur09g00470 comp115_seq0 AGGTTAACCATCTAGCTGATCTCGATGATT
tetur09g01250 comp1975_seq0 ATGAAATACTTGGCAAGCAGGTTACTGTAC
tetur09g01250 comp1975_seq0 CAAGCAGGTTACTGTACTTGGACTTATCCT
tetur09g01250 comp1975_seq0 CGTAACACAGGAGTCTTCACAGAGGCAGAC
tetur09g01250 comp1975_seq0 CTCAGCTTATTTCTTGGCGAATCTGAACTA
tetur09g01250 comp1975_seq0 CTCGTAACACAGGAGTCTTCACAGAGGCAG
tetur09g01250 comp1975_seq0 CTGGTGATTCACCAGTGGTGAATTAAATGG
tetur09g01250 comp1975_seq0 CTTGGCAAGCAGGTTACTGTACTTGGACTT
tetur09g01250 comp1975_seq0 CTTGGCGAATCTGAACTAATCAGCTTCAAT
tetur09g01250 comp1975_seq0 GAAATACTTGGCAAGCAGGTTACTGTACTT
tetur09g01250 comp1975_seq0 AATACTTGGCAAGCAGGTTACTGTACTTGG
tetur09g01250 comp1975_seq0 GAATTAAATCACTGGTGATTCACCAGTGGT
tetur09g01250 comp1975_seq0 GATGAAATACTTGGCAAGCAGGTTACTGTA
tetur09g01250 comp1975_seq0 GCAAGCAGGTTACTGTACTTGGACTTATCC
tetur09g01250 comp1975_seq0 GCAGGTTACTGTACTTGGACTTATCCTTGA
tetur09g01250 comp1975_seq0 GGCAAGCAGGTTACTGTACTTGGACTTATC
tetur09g01250 comp1975_seq0 GGCGAATCTGAACTAATCAGCTTCAATGTA
tetur09g01250 comp1975_seq0 TACTCAGCTTATTTCTTGGCGAATCTGAAC
tetur09g01250 comp1975_seq0 TACTTGGCAAGCAGGTTACTGTACTTGGAC
tetur09g01250 comp1975_seq0 TCACTGGTGATTCACCAGTGGTGAATTAAA
tetur09g01250 comp1975_seq0 TCGTAACACAGGAGTCTTCACAGAGGCAGA
tetur09g01250 comp1975_seq0 TCTCGTAACACAGGAGTCTTCACAGAGGCA
tetur09g01250 comp1975_seq0 TCTTGGCGAATCTGAACTAATCAGCTTCAA
tetur09g01250 comp1975_seq0 AAATACTTGGCAAGCAGGTTACTGTACTTG
tetur09g01250 comp1975_seq0 TTAAATCACTGGTGATTCACCAGTGGTGAA
tetur09g01250 comp1975_seq0 TTCTTGGCGAATCTGAACTAATCAGCTTCA
tetur09g01250 comp1975_seq0 TTGGCAAGCAGGTTACTGTACTTGGACTTA
tetur09g01250 comp1975_seq0 TTGGCGAATCTGAACTAATCAGCTTCAATG
tetur09g01250 comp1975_seq0 TTTCTTGGCGAATCTGAACTAATCAGCTTC
tetur09g01250 comp1975_seq0 ACTCAGCTTATTTCTTGGCGAATCTGAACT
tetur09g01250 comp1975_seq0 ACTGGTGATTCACCAGTGGTGAATTAAATG
tetur09g01250 comp1975_seq0 ACTTGGCAAGCAGGTTACTGTACTTGGACT
tetur09g01250 comp1975_seq0 AGATGAAATACTTGGCAAGCAGGTTACTGT
tetur09g01250 comp1975_seq0 AGCAGGTTACTGTACTTGGACTTATCCTTG
tetur09g02180 comp1054_seq0 ATAATCACCCGAATCACGGTGTAATTTCTC
tetur09g02180 comp1054_seq0 ATCACCCGAATCACGGTGTAATTTCTCTAC
tetur09g02180 comp1054_seq0 ATTTCTCTACACATCTTGTTCTGGGCACCT
tetur09g02180 comp1054_seq0 CACCCGAATCACGGTGTAATTTCTCTACAC
tetur09g02180 comp1054_seq0 CACGGTGTAATTTCTCTACACATCTTGTTC
tetur09g02180 comp1054_seq0 CCGAATCACGGTGTAATTTCTCTACACATC
tetur09g02180 comp1054_seq0 CGAATCACGGTGTAATTTCTCTACACATCT
tetur09g02180 comp1054_seq0 CGGTGTAATTTCTCTACACATCTTGTTCTG
tetur09g02180 comp1054_seq0 AAGGATAATCACCCGAATCACGGTGTAATT
tetur09g02180 comp1054_seq0 CTGGGCACCTTCTCTGGATCACTCGCAATT
tetur09g02180 comp1054_seq0 GATAATCACCCGAATCACGGTGTAATTTCT
tetur09g02180 comp1054_seq0 GCGGAGGATAGGGTATTGAGGTCTAAATTC
tetur09g02180 comp1054_seq0 GGATAATCACCCGAATCACGGTGTAATTTC
tetur09g02180 comp1054_seq0 GGTGTAATTTCTCTACACATCTTGTTCTGG
tetur09g02180 comp1054_seq0 TTCTGGGCACCTTCTCTGGATCACTCGCAA
tetur09g02180 comp1054_seq0 AGGATAATCACCCGAATCACGGTGTAATTT
tetur09g02500 comp1657_seq0 ATTGACTCAATCAGTGTCTAAAGTCCAAGG
tetur09g02500 comp1657_seq0 CAAGGGTTGCCTAATGTAGCTTGGAAGGAC
tetur09g02500 comp1657_seq0 CCAAGGGTTGCCTAATGTAGCTTGGAAGGA
tetur09g02500 comp1657_seq0 AAGCTGATCGACTACAACATGCGCCGCTTT
tetur09g02500 comp1657_seq0 CTAAAGTCCAAGGGTTGCCTAATGTAGCTT
tetur09g02500 comp1657_seq0 AAGGGTTGCCTAATGTAGCTTGGAAGGACT
tetur09g02500 comp1657_seq0 GACTCAATCAGTGTCTAAAGTCCAAGGGTT
tetur09g02500 comp1657_seq0 AAAGCTGATCGACTACAACATGCGCCGCTT
tetur09g02500 comp1657_seq0 GGTTGCCTAATGTAGCTTGGAAGGACTAAA
tetur09g02500 comp1657_seq0 GTCCAAGGGTTGCCTAATGTAGCTTGGAAG
tetur09g02500 comp1657_seq0 GTCTAAAGTCCAAGGGTTGCCTAATGTAGC
tetur09g02500 comp1657_seq0 GTGTCTAAAGTCCAAGGGTTGCCTAATGTA
tetur09g02500 comp1657_seq0 TAAAGTCCAAGGGTTGCCTAATGTAGCTTG
tetur09g02500 comp1657_seq0 AAAGTCCAAGGGTTGCCTAATGTAGCTTGG
tetur09g02500 comp1657_seq0 TCCAAGGGTTGCCTAATGTAGCTTGGAAGG
tetur09g02500 comp1657_seq0 TGTCTAAAGTCCAAGGGTTGCCTAATGTAG
tetur09g02500 comp1657_seq0 TTGACTCAATCAGTGTCTAAAGTCCAAGGG
tetur09g02500 comp1657_seq0 ACTCAATCAGTGTCTAAAGTCCAAGGGTTG
tetur09g02740 comp4826_seq0 CCGATAAGGGTACTGGCAACAAAGTACTCT
tetur09g02740 comp4826_seq0 CGATAAGGGTACTGGCAACAAAGTACTCTG
tetur09g02740 comp4826_seq0 CTCCGATAAGGGTACTGGCAACAAAGTACT
tetur09g02740 comp4826_seq0 GATAAGGGTACTGGCAACAAAGTACTCTGT
tetur09g02740 comp4826_seq0 TACTCCGATAAGGGTACTGGCAACAAAGTA
tetur09g02740 comp4826_seq0 TCCGATAAGGGTACTGGCAACAAAGTACTC
tetur09g02740 comp4826_seq0 ACTCCGATAAGGGTACTGGCAACAAAGTAC
tetur09g02760 comp4629_seq0 CAGAGAAGCCTGTGCCGCTCAATACAAGCA
tetur09g02760 comp4629_seq0 AAGCTACTCAGAAGTTATCCAAGATTGACG
tetur09g02760 comp4629_seq0 GATGAAAGAAAGTTGGAGGCAGAAGAAGAA
tetur09g02760 comp4629_seq0 GCTACTCAGAAGTTATCCAAGATTGACGAA
tetur09g02760 comp4629_seq0 TGCCAGAGAAGCCTGTGCCGCTCAATACAA
tetur09g02760 comp4629_seq0 TTGCCAGAGAAGCCTGTGCCGCTCAATACA
tetur09g03140 comp128_seq0 AGTCTATCTCCATCAATTGGGAACATAGAG
tetur09g03140 comp128_seq0 AGTTAGGATCAACTAAGTCCCGAACTTCAT
tetur09g03140 comp128_seq0 AGTTGGAAAGATCACCACGGTTATCAAGGT
tetur09g03140 comp128_seq0 ATAGCCATCACTTCCACCTCTAGGATTGCT
tetur09g03140 comp128_seq0 ATCAACTAAGTCCCGAACTTCATTAGAGCT
tetur09g03140 comp128_seq0 ATCACTTCCACCTCTAGGATTGCTTTGGCC
tetur09g03140 comp128_seq0 ATGTCCGTCCTGCGTAGTATTCGTTCAAAG
tetur09g03140 comp128_seq0 ATTAGAGCTACCTCGACCTCGACCTCTGCT
tetur09g03140 comp128_seq0 ATTAGGCTCGATGGGTGTTGGTTTGCCACT
tetur09g03140 comp128_seq0 ATTCAGGTCTAAAGTTGGAAAGATCACCAC
tetur09g03140 comp128_seq0 ATTCCTTCGTTTGGATTGATTGGCCGCGTT
tetur09g03140 comp128_seq0 ATTCGGGTTTAACTGATCCAACTGCTGAAG
tetur09g03140 comp128_seq0 ATTGATTGGCCGCGTTCTAGTCTGGATTCG
tetur09g03140 comp128_seq0 ATTGGCCGCGTTCTAGTCTGGATTCGTTTG
tetur09g03140 comp128_seq0 AACCTGTTTGATTACTGGCTGATTTGGTTC
tetur09g03140 comp128_seq0 ATTTGCGATCTGCATTTCATCTGCAAGTCT
tetur09g03140 comp128_seq0 ATTTGCTGCATTAGAAGTGACACCCTTGAT
tetur09g03140 comp128_seq0 CAAACAGGGCAGGTTAGGATATGAAAGAGT
tetur09g03140 comp128_seq0 CAAACGATTTGCGATCTGCATTTCATCTGC
tetur09g03140 comp128_seq0 CAAAGATGCTAACGGAATGGTGTTGGCTAA
tetur09g03140 comp128_seq0 CAAATTCGGGTTTAACTGATCCAACTGCTG
tetur09g03140 comp128_seq0 CAACCACCAAAGTCAATCCAATCTCCGAAA
tetur09g03140 comp128_seq0 CAACTAAGTCCCGAACTTCATTAGAGCTAC
tetur09g03140 comp128_seq0 AACGGGTCATTAGGCTCGATGGGTGTTGGT
tetur09g03140 comp128_seq0 CAAGGTGATCAGTAACCACTTTGACATAGA
tetur09g03140 comp128_seq0 CAAGTTAGGATCAACTAAGTCCCGAACTTC
tetur09g03140 comp128_seq0 CAAGTTCATTCAAACGATTTGCGATCTGCA
tetur09g03140 comp128_seq0 CAATAGGCTTGATATCCACATCCAAGCCAA
tetur09g03140 comp128_seq0 AACTAAGTCCCGAACTTCATTAGAGCTACC
tetur09g03140 comp128_seq0 CAATGTTTCCTTCCTGCCAGCGGAAGGTTT
tetur09g03140 comp128_seq0 CAATTCCTTCGTTTGGATTGATTGGCCGCG
tetur09g03140 comp128_seq0 CAATTGTTTCGGTAACAGATTGACCGGCAT
tetur09g03140 comp128_seq0 CACAAATTCGGGTTTAACTGATCCAACTGC
tetur09g03140 comp128_seq0 CACATTTCAGGAAGTCAATAGCTCTTCCAG
tetur09g03140 comp128_seq0 CACCTCTAGGATTGCTTTGGCCTCTACTGT
tetur09g03140 comp128_seq0 CACTATATCACAAAGTTCGATCGGGATCTT
tetur09g03140 comp128_seq0 CACTTAGCACGATTCCGGTGACTCCAATAG
tetur09g03140 comp128_seq0 CACTTCCACCTCTAGGATTGCTTTGGCCTC
tetur09g03140 comp128_seq0 AAACGGGTCATTAGGCTCGATGGGTGTTGG
tetur09g03140 comp128_seq0 CAGGTCTAAAGTTGGAAAGATCACCACGGT
tetur09g03140 comp128_seq0 CAGGTGTCCCTTTCTTTCCACAAATTCGGG
tetur09g03140 comp128_seq0 AACTTGATGTCCGTCCTGCGTAGTATTCGT
tetur09g03140 comp128_seq0 CATCACTTCCACCTCTAGGATTGCTTTGGC
tetur09g03140 comp128_seq0 CATCCAAGCCAAATTGTTCAAGAGTATCAC
tetur09g03140 comp128_seq0 CATCTGCTTCACCTGGATGGGTTACATCAG
tetur09g03140 comp128_seq0 CATTAGGCTCGATGGGTGTTGGTTTGCCAC
tetur09g03140 comp128_seq0 CCAACTGCTGAAGTATTGTAATTCCATTGG
tetur09g03140 comp128_seq0 CCAAGGTGATCAGTAACCACTTTGACATAG
tetur09g03140 comp128_seq0 CCAATAGGCTTGATATCCACATCCAAGCCA
tetur09g03140 comp128_seq0 CCAATTCCTTCGTTTGGATTGATTGGCCGC
tetur09g03140 comp128_seq0 CCACAAATTCGGGTTTAACTGATCCAACTG
tetur09g03140 comp128_seq0 CCACCTCTAGGATTGCTTTGGCCTCTACTG
tetur09g03140 comp128_seq0 CCACTATATCACAAAGTTCGATCGGGATCT
tetur09g03140 comp128_seq0 CCATCACTTCCACCTCTAGGATTGCTTTGG
tetur09g03140 comp128_seq0 CCCGAACTTCATTAGAGCTACCTCGACCTC
tetur09g03140 comp128_seq0 CCCTCTTCACGACGTACGCAGAAATTTAGA
tetur09g03140 comp128_seq0 CCCTGCTTTGACCTCCTCTGCTATAGCCAT
tetur09g03140 comp128_seq0 CCCTTTCTTTCCACAAATTCGGGTTTAACT
tetur09g03140 comp128_seq0 CCTAGAGCTAACTCCATCCAACTGGATAAA
tetur09g03140 comp128_seq0 CCTCCTCTGCTATAGCCATCACTTCCACCT
tetur09g03140 comp128_seq0 CCTCGACCTCTGTTATAGCCACCATCACCT
tetur09g03140 comp128_seq0 CCTCTAGGATTGCTTTGGCCTCTACTGTAG
tetur09g03140 comp128_seq0 CCTCTGCTATAGCCATCACTTCCACCTCTA
tetur09g03140 comp128_seq0 CCTCTTCACGACGTACGCAGAAATTTAGAA
tetur09g03140 comp128_seq0 CCTGCTTTGACCTCCTCTGCTATAGCCATC
tetur09g03140 comp128_seq0 CCTTCGTTTGGATTGATTGGCCGCGTTCTA
tetur09g03140 comp128_seq0 CCTTTCTTTCCACAAATTCGGGTTTAACTG
tetur09g03140 comp128_seq0 CGAACTTCATTAGAGCTACCTCGACCTCGA
tetur09g03140 comp128_seq0 CGACTATCCATTGTCGTGCTCTGTATGCGA
tetur09g03140 comp128_seq0 CGATCTGCATTTCATCTGCAAGTCTTTGCT
tetur09g03140 comp128_seq0 CGATGGGTGTTGGTTTGCCACTATATCACA
tetur09g03140 comp128_seq0 CGATTTGCGATCTGCATTTCATCTGCAAGT
tetur09g03140 comp128_seq0 CGCAGGATTGTGTCTTCATTTCTGTTAGCA
tetur09g03140 comp128_seq0 CGGAACATGTCAATTCATTATCGTCATGGA
tetur09g03140 comp128_seq0 AAACTTGATGTCCGTCCTGCGTAGTATTCG
tetur09g03140 comp128_seq0 CTAAAGTTGGAAAGATCACCACGGTTATCA
tetur09g03140 comp128_seq0 AAGGAGTCTATCTCCATCAATTGGGAACAT
tetur09g03140 comp128_seq0 AAACTTTGTGACAGGTGTCCCTTTCTTTCC
tetur09g03140 comp128_seq0 CTAAGTCCCGAACTTCATTAGAGCTACCTC
tetur09g03140 comp128_seq0 CTAGGATTGCTTTGGCCTCTACTGTAGCCA
tetur09g03140 comp128_seq0 CTATAGCCATCACTTCCACCTCTAGGATTG
tetur09g03140 comp128_seq0 CTATGACCTAGAGCTAACTCCATCCAACTG
tetur09g03140 comp128_seq0 CTCATCTGCTTCACCTGGATGGGTTACATC
tetur09g03140 comp128_seq0 CTCCAATAGGCTTGATATCCACATCCAAGC
tetur09g03140 comp128_seq0 CTCCTCTGCTATAGCCATCACTTCCACCTC
tetur09g03140 comp128_seq0 CTCCTTGCTCTTTCCTCTGAGGTCTTTCTT
tetur09g03140 comp128_seq0 CTCGACCTCTGTTATAGCCACCATCACCTC
tetur09g03140 comp128_seq0 CTCGATGGGTGTTGGTTTGCCACTATATCA
tetur09g03140 comp128_seq0 CTCGGGAGATCAAGTTAGGATCAACTAAGT
tetur09g03140 comp128_seq0 CTCTAGGATTGCTTTGGCCTCTACTGTAGC
tetur09g03140 comp128_seq0 CTCTGCTATAGCCATCACTTCCACCTCTAG
tetur09g03140 comp128_seq0 CTCTGTATGCGAGATTATGAGCATGCATTA
tetur09g03140 comp128_seq0 CTCTTCACGACGTACGCAGAAATTTAGAAC
tetur09g03140 comp128_seq0 AAGTACCACGTCTGTCTTCCATCTCAACGT
tetur09g03140 comp128_seq0 CTGAAACCTGTTTGATTACTGGCTGATTTG
tetur09g03140 comp128_seq0 CTGAGCCGACTATCCATTGTCGTGCTCTGT
tetur09g03140 comp128_seq0 CTGCAACTGATACCTCTTCATCAATGTTTC
tetur09g03140 comp128_seq0 CTGCATCAAACAAACGATAGCATTCTACAC
tetur09g03140 comp128_seq0 CTGCTATAGCCATCACTTCCACCTCTAGGA
tetur09g03140 comp128_seq0 CTGCTTTGACCTCCTCTGCTATAGCCATCA
tetur09g03140 comp128_seq0 CTGTATGCGAGATTATGAGCATGCATTACA
tetur09g03140 comp128_seq0 CTTAGCACGATTCCGGTGACTCCAATAGGC
tetur09g03140 comp128_seq0 CTTCAATTGTTTCGGTAACAGATTGACCGG
tetur09g03140 comp128_seq0 CTTCCACCTCTAGGATTGCTTTGGCCTCTA
tetur09g03140 comp128_seq0 CTTCGTTTGGATTGATTGGCCGCGTTCTAG
tetur09g03140 comp128_seq0 AAGTTGGAAAGATCACCACGGTTATCAAGG
tetur09g03140 comp128_seq0 CTTGATATCCACATCCAAGCCAAATTGTTC
tetur09g03140 comp128_seq0 CTTGATGTCCGTCCTGCGTAGTATTCGTTC
tetur09g03140 comp128_seq0 AAGTTTGTGCCCTCTTCACGACGTACGCAG
tetur09g03140 comp128_seq0 CTTTCCACAAATTCGGGTTTAACTGATCCA
tetur09g03140 comp128_seq0 CTTTGACCTCCTCTGCTATAGCCATCACTT
tetur09g03140 comp128_seq0 CTTTGTGACAGGTGTCCCTTTCTTTCCACA
tetur09g03140 comp128_seq0 GAAACCTGTTTGATTACTGGCTGATTTGGT
tetur09g03140 comp128_seq0 GAACTTCATTAGAGCTACCTCGACCTCGAC
tetur09g03140 comp128_seq0 GACAGGTGTCCCTTTCTTTCCACAAATTCG
tetur09g03140 comp128_seq0 GACCTAGAGCTAACTCCATCCAACTGGATA
tetur09g03140 comp128_seq0 GACCTCCTCTGCTATAGCCATCACTTCCAC
tetur09g03140 comp128_seq0 GAGCCGACTATCCATTGTCGTGCTCTGTAT
tetur09g03140 comp128_seq0 GAGCTGCGGTGAACACCTTTGTACATTTCT
tetur09g03140 comp128_seq0 GAGCTGGCTTATCATCTTGTTTGAGAATCA
tetur09g03140 comp128_seq0 GAGGAACATTTCGATGTTTGCCAATTCCTT
tetur09g03140 comp128_seq0 GAGTCTATCTCCATCAATTGGGAACATAGA
tetur09g03140 comp128_seq0 GATATCCACATCCAAGCCAAATTGTTCAAG
tetur09g03140 comp128_seq0 GATCAACTAAGTCCCGAACTTCATTAGAGC
tetur09g03140 comp128_seq0 GATGGGTGTTGGTTTGCCACTATATCACAA
tetur09g03140 comp128_seq0 GATTGATTGGCCGCGTTCTAGTCTGGATTC
tetur09g03140 comp128_seq0 GATTGCTTTGGCCTCTACTGTAGCCACTGC
tetur09g03140 comp128_seq0 GATTGGCCGCGTTCTAGTCTGGATTCGTTT
tetur09g03140 comp128_seq0 GATTTGCGATCTGCATTTCATCTGCAAGTC
tetur09g03140 comp128_seq0 GCAACTGATACCTCTTCATCAATGTTTCCT
tetur09g03140 comp128_seq0 GCACTTAGCACGATTCCGGTGACTCCAATA
tetur09g03140 comp128_seq0 GCAGGATTGTGTCTTCATTTCTGTTAGCAA
tetur09g03140 comp128_seq0 GCCACTATATCACAAAGTTCGATCGGGATC
tetur09g03140 comp128_seq0 GCCATCACTTCCACCTCTAGGATTGCTTTG
tetur09g03140 comp128_seq0 GCCGACTATCCATTGTCGTGCTCTGTATGC
tetur09g03140 comp128_seq0 GCCGCGTTCTAGTCTGGATTCGTTTGCTGA
tetur09g03140 comp128_seq0 GCGATCTGCATTTCATCTGCAAGTCTTTGC
tetur09g03140 comp128_seq0 AATTCCTTCGTTTGGATTGATTGGCCGCGT
tetur09g03140 comp128_seq0 GCGCAGGATTGTGTCTTCATTTCTGTTAGC
tetur09g03140 comp128_seq0 GCGGTGAACACCTTTGTACATTTCTTGAAG
tetur09g03140 comp128_seq0 GCTATAGCCATCACTTCCACCTCTAGGATT
tetur09g03140 comp128_seq0 GCTCATCTGCTTCACCTGGATGGGTTACAT
tetur09g03140 comp128_seq0 GCTCCTTGCTCTTTCCTCTGAGGTCTTTCT
tetur09g03140 comp128_seq0 GCTCGATGGGTGTTGGTTTGCCACTATATC
tetur09g03140 comp128_seq0 GCTGGCTTATCATCTTGTTTGAGAATCACA
tetur09g03140 comp128_seq0 GCTTGATATCCACATCCAAGCCAAATTGTT
tetur09g03140 comp128_seq0 GCTTTGACCTCCTCTGCTATAGCCATCACT
tetur09g03140 comp128_seq0 GGAACATGTCAATTCATTATCGTCATGGAC
tetur09g03140 comp128_seq0 GGAACATTTCGATGTTTGCCAATTCCTTCG
tetur09g03140 comp128_seq0 GGAGGAACATTTCGATGTTTGCCAATTCCT
tetur09g03140 comp128_seq0 GGAGTCTATCTCCATCAATTGGGAACATAG
tetur09g03140 comp128_seq0 GGATCAACTAAGTCCCGAACTTCATTAGAG
tetur09g03140 comp128_seq0 ACAAATTCGGGTTTAACTGATCCAACTGCT
tetur09g03140 comp128_seq0 GGATTGATTGGCCGCGTTCTAGTCTGGATT
tetur09g03140 comp128_seq0 GGATTGCTTTGGCCTCTACTGTAGCCACTG
tetur09g03140 comp128_seq0 GGCAGGTTAGGATATGAAAGAGTCACTCTA
tetur09g03140 comp128_seq0 GGGCAGAAGTTGAACGAGTACATCGTTCAA
tetur09g03140 comp128_seq0 GGGCAGGTTAGGATATGAAAGAGTCACTCT
tetur09g03140 comp128_seq0 GGGTCATTAGGCTCGATGGGTGTTGGTTTG
tetur09g03140 comp128_seq0 GGTCATTAGGCTCGATGGGTGTTGGTTTGC
tetur09g03140 comp128_seq0 GGTCTAAAGTTGGAAAGATCACCACGGTTA
tetur09g03140 comp128_seq0 GGTGATCAGTAACCACTTTGACATAGAGAA
tetur09g03140 comp128_seq0 GGTGTCCCTTTCTTTCCACAAATTCGGGTT
tetur09g03140 comp128_seq0 GGTTTAACTGATCCAACTGCTGAAGTATTG
tetur09g03140 comp128_seq0 GTACCACGTCTGTCTTCCATCTCAACGTTT
tetur09g03140 comp128_seq0 GTCAACCACCAAAGTCAATCCAATCTCCGA
tetur09g03140 comp128_seq0 GTCATTAGGCTCGATGGGTGTTGGTTTGCC
tetur09g03140 comp128_seq0 GTCCCGAACTTCATTAGAGCTACCTCGACC
tetur09g03140 comp128_seq0 GTCCCTTTCTTTCCACAAATTCGGGTTTAA
tetur09g03140 comp128_seq0 GTCTAAAGTTGGAAAGATCACCACGGTTAT
tetur09g03140 comp128_seq0 GTCTATCTCCATCAATTGGGAACATAGAGT
tetur09g03140 comp128_seq0 GTGCCCTCTTCACGACGTACGCAGAAATTT
tetur09g03140 comp128_seq0 GTGTCCCTTTCTTTCCACAAATTCGGGTTT
tetur09g03140 comp128_seq0 GTTAGGATCAACTAAGTCCCGAACTTCATT
tetur09g03140 comp128_seq0 ACAGGTGTCCCTTTCTTTCCACAAATTCGG
tetur09g03140 comp128_seq0 GTTGGAAAGATCACCACGGTTATCAAGGTT
tetur09g03140 comp128_seq0 GTTGGTTTGCCACTATATCACAAAGTTCGA
tetur09g03140 comp128_seq0 GTTTGTGCCCTCTTCACGACGTACGCAGAA
tetur09g03140 comp128_seq0 TAAACGGGTCATTAGGCTCGATGGGTGTTG
tetur09g03140 comp128_seq0 TAAGTCCCGAACTTCATTAGAGCTACCTCG
tetur09g03140 comp128_seq0 AAAGTACCACGTCTGTCTTCCATCTCAACG
tetur09g03140 comp128_seq0 TAGAGCTACCTCGACCTCGACCTCTGCTAA
tetur09g03140 comp128_seq0 TAGGATCAACTAAGTCCCGAACTTCATTAG
tetur09g03140 comp128_seq0 TAGGATTGCTTTGGCCTCTACTGTAGCCAC
tetur09g03140 comp128_seq0 TATAGCCATCACTTCCACCTCTAGGATTGC
tetur09g03140 comp128_seq0 TATCCACATCCAAGCCAAATTGTTCAAGAG
tetur09g03140 comp128_seq0 TATGACCTAGAGCTAACTCCATCCAACTGG
tetur09g03140 comp128_seq0 TCAAACAGGGCAGGTTAGGATATGAAAGAG
tetur09g03140 comp128_seq0 TCAAACGATTTGCGATCTGCATTTCATCTG
tetur09g03140 comp128_seq0 TCAACCACCAAAGTCAATCCAATCTCCGAA
tetur09g03140 comp128_seq0 TCAACTAAGTCCCGAACTTCATTAGAGCTA
tetur09g03140 comp128_seq0 TCAATTGTTTCGGTAACAGATTGACCGGCA
tetur09g03140 comp128_seq0 TCAGGTCTAAAGTTGGAAAGATCACCACGG
tetur09g03140 comp128_seq0 TCATCTGCTTCACCTGGATGGGTTACATCA
tetur09g03140 comp128_seq0 TCATTAGGCTCGATGGGTGTTGGTTTGCCA
tetur09g03140 comp128_seq0 TCCAAGGTGATCAGTAACCACTTTGACATA
tetur09g03140 comp128_seq0 TCCAATAGGCTTGATATCCACATCCAAGCC
tetur09g03140 comp128_seq0 TCCCTTTCTTTCCACAAATTCGGGTTTAAC
tetur09g03140 comp128_seq0 TCCTGCGTAGTATTCGTTCAAAGATGCTAA
tetur09g03140 comp128_seq0 TCGATGGGTGTTGGTTTGCCACTATATCAC
tetur09g03140 comp128_seq0 TCGGAACATGTCAATTCATTATCGTCATGG
tetur09g03140 comp128_seq0 TCGGGTTTAACTGATCCAACTGCTGAAGTA
tetur09g03140 comp128_seq0 TCTAAAGTTGGAAAGATCACCACGGTTATC
tetur09g03140 comp128_seq0 TCTAGGATTGCTTTGGCCTCTACTGTAGCC
tetur09g03140 comp128_seq0 TCTCGGGAGATCAAGTTAGGATCAACTAAG
tetur09g03140 comp128_seq0 TCTGCTATAGCCATCACTTCCACCTCTAGG
tetur09g03140 comp128_seq0 AAAGTTGGAAAGATCACCACGGTTATCAAG
tetur09g03140 comp128_seq0 TCTGTATGCGAGATTATGAGCATGCATTAC
tetur09g03140 comp128_seq0 TCTTTCCACAAATTCGGGTTTAACTGATCC
tetur09g03140 comp128_seq0 TGAAACCTGTTTGATTACTGGCTGATTTGG
tetur09g03140 comp128_seq0 TGACAGGTGTCCCTTTCTTTCCACAAATTC
tetur09g03140 comp128_seq0 TGACCTCCTCTGCTATAGCCATCACTTCCA
tetur09g03140 comp128_seq0 TGAGCCGACTATCCATTGTCGTGCTCTGTA
tetur09g03140 comp128_seq0 TGATGTCCGTCCTGCGTAGTATTCGTTCAA
tetur09g03140 comp128_seq0 TGCAACTGATACCTCTTCATCAATGTTTCC
tetur09g03140 comp128_seq0 TGCCAATTCCTTCGTTTGGATTGATTGGCC
tetur09g03140 comp128_seq0 TGCCCTCTTCACGACGTACGCAGAAATTTA
tetur09g03140 comp128_seq0 TGCGATCTGCATTTCATCTGCAAGTCTTTG
tetur09g03140 comp128_seq0 TGCTCCTTGCTCTTTCCTCTGAGGTCTTTC
tetur09g03140 comp128_seq0 TGCTTTGACCTCCTCTGCTATAGCCATCAC
tetur09g03140 comp128_seq0 TGGAAAGATCACCACGGTTATCAAGGTTTA
tetur09g03140 comp128_seq0 ACCTCCTCTGCTATAGCCATCACTTCCACC
tetur09g03140 comp128_seq0 TGGGTGTTGGTTTGCCACTATATCACAAAG
tetur09g03140 comp128_seq0 ACCTGAGCCGACTATCCATTGTCGTGCTCT
tetur09g03140 comp128_seq0 TGTATGCGAGATTATGAGCATGCATTACAG
tetur09g03140 comp128_seq0 TGTCAACCACCAAAGTCAATCCAATCTCCG
tetur09g03140 comp128_seq0 TGTCCCTTTCTTTCCACAAATTCGGGTTTA
tetur09g03140 comp128_seq0 TGTCCGTCCTGCGTAGTATTCGTTCAAAGA
tetur09g03140 comp128_seq0 ACCTGTTTGATTACTGGCTGATTTGGTTCG
tetur09g03140 comp128_seq0 TGTTGGTTTGCCACTATATCACAAAGTTCG
tetur09g03140 comp128_seq0 TTAGAGCTACCTCGACCTCGACCTCTGCTA
tetur09g03140 comp128_seq0 TTAGGCTCGATGGGTGTTGGTTTGCCACTA
tetur09g03140 comp128_seq0 TTCAATTGTTTCGGTAACAGATTGACCGGC
tetur09g03140 comp128_seq0 TTCACGACGTACGCAGAAATTTAGAACACC
tetur09g03140 comp128_seq0 TTCAGGTCTAAAGTTGGAAAGATCACCACG
tetur09g03140 comp128_seq0 TTCATCAATGTTTCCTTCCTGCCAGCGGAA
tetur09g03140 comp128_seq0 TTCCACAAATTCGGGTTTAACTGATCCAAC
tetur09g03140 comp128_seq0 TTCCACCTCTAGGATTGCTTTGGCCTCTAC
tetur09g03140 comp128_seq0 TTCCTGCCAGCGGAAGGTTTCGACATTTGC
tetur09g03140 comp128_seq0 TTCCTTCGTTTGGATTGATTGGCCGCGTTC
tetur09g03140 comp128_seq0 TTCTCGGGAGATCAAGTTAGGATCAACTAA
tetur09g03140 comp128_seq0 ACGATTTGCGATCTGCATTTCATCTGCAAG
tetur09g03140 comp128_seq0 TTGACCTCCTCTGCTATAGCCATCACTTCC
tetur09g03140 comp128_seq0 TTGATGTCCGTCCTGCGTAGTATTCGTTCA
tetur09g03140 comp128_seq0 TTGCCAATTCCTTCGTTTGGATTGATTGGC
tetur09g03140 comp128_seq0 TTGCCACTATATCACAAAGTTCGATCGGGA
tetur09g03140 comp128_seq0 TTGGCCGCGTTCTAGTCTGGATTCGTTTGC
tetur09g03140 comp128_seq0 ACGGGTCATTAGGCTCGATGGGTGTTGGTT
tetur09g03140 comp128_seq0 TTGTGACAGGTGTCCCTTTCTTTCCACAAA
tetur09g03140 comp128_seq0 TTTCAAACAGGGCAGGTTAGGATATGAAAG
tetur09g03140 comp128_seq0 TTTCTCGGGAGATCAAGTTAGGATCAACTA
tetur09g03140 comp128_seq0 TTTGACCTCCTCTGCTATAGCCATCACTTC
tetur09g03140 comp128_seq0 TTTGTGACAGGTGTCCCTTTCTTTCCACAA
tetur09g03140 comp128_seq0 ACTAAGTCCCGAACTTCATTAGAGCTACCT
tetur09g03140 comp128_seq0 ACTCCAATAGGCTTGATATCCACATCCAAG
tetur09g03140 comp128_seq0 ACTTAGCACGATTCCGGTGACTCCAATAGG
tetur09g03140 comp128_seq0 ACTTCCACCTCTAGGATTGCTTTGGCCTCT
tetur09g03140 comp128_seq0 ACTTGATGTCCGTCCTGCGTAGTATTCGTT
tetur09g03140 comp128_seq0 ACTTTGTGACAGGTGTCCCTTTCTTTCCAC
tetur09g03140 comp128_seq0 AGCCATCACTTCCACCTCTAGGATTGCTTT
tetur09g03140 comp128_seq0 AGCCGACTATCCATTGTCGTGCTCTGTATG
tetur09g03140 comp128_seq0 AGCGCAGGATTGTGTCTTCATTTCTGTTAG
tetur09g03140 comp128_seq0 AGCTGCCCTGTCAACCACCAAAGTCAATCC
tetur09g03140 comp128_seq0 AGCTGGCTTATCATCTTGTTTGAGAATCAC
tetur09g03140 comp128_seq0 AGGAACATTTCGATGTTTGCCAATTCCTTC
tetur09g03140 comp128_seq0 AACACATTTCAGGAAGTCAATAGCTCTTCC
tetur09g03140 comp128_seq0 AGGAGCTGCGGTGAACACCTTTGTACATTT
tetur09g03140 comp128_seq0 AGGATTGCTTTGGCCTCTACTGTAGCCACT
tetur09g03140 comp128_seq0 AGGTCTAAAGTTGGAAAGATCACCACGGTT
tetur09g03140 comp128_seq0 AGGTGTCCCTTTCTTTCCACAAATTCGGGT
tetur09g03140 comp128_seq0 AGTACCACGTCTGTCTTCCATCTCAACGTT
tetur09g03140 comp128_seq0 AGTCCCGAACTTCATTAGAGCTACCTCGAC
tetur09g03140 comp128_seq0 AGTCGAAATCTGCTGGATGTGTTATTACAG
tetur09g03270 comp3393_seq0 ATGCAAAGACTGATGGATAATGGCGACAAT
tetur09g03270 comp3393_seq0 CATGCAAAGACTGATGGATAATGGCGACAA
tetur09g03270 comp3393_seq0 CCATGCAAAGACTGATGGATAATGGCGACA
tetur09g03270 comp3393_seq0 GCCTGAACACATCAAACTTCACTTCATACA
tetur09g03270 comp3393_seq0 AATTCGGACGTTGATCAAGAAACGTCCACG
tetur09g03270 comp3393_seq0 GTCCACGAAAGAGTGGCCTTAGCCTGTTTA
tetur09g03270 comp3393_seq0 TGCAAAGACTGATGGATAATGGCGACAATA
tetur09g03270 comp3393_seq0 TTCGGACGTTGATCAAGAAACGTCCACGAA
tetur09g03270 comp3393_seq0 AAATTCGGACGTTGATCAAGAAACGTCCAC
tetur09g03760 comp926_seq0 ATTCAATTCGCCAACAACGACAACAGATTC
tetur09g03760 comp926_seq0 CAAGTTTCCTCTTCATTCAATTCGCCAACA
tetur09g03760 comp926_seq0 CACAATCTGTTTATCGGATCAAGTTTCCTC
tetur09g03760 comp926_seq0 CATTCAATTCGCCAACAACGACAACAGATT
tetur09g03760 comp926_seq0 CCTCTTCATTCAATTCGCCAACAACGACAA
tetur09g03760 comp926_seq0 CTCTTCATTCAATTCGCCAACAACGACAAC
tetur09g03760 comp926_seq0 GATCAAGTTTCCTCTTCATTCAATTCGCCA
tetur09g03760 comp926_seq0 GGATCAAGTTTCCTCTTCATTCAATTCGCC
tetur09g03760 comp926_seq0 TCAAGTTTCCTCTTCATTCAATTCGCCAAC
tetur09g03760 comp926_seq0 TCCTCTTCATTCAATTCGCCAACAACGACA
tetur09g03760 comp926_seq0 TCGGATCAAGTTTCCTCTTCATTCAATTCG
tetur09g03760 comp926_seq0 TTCAATTCGCCAACAACGACAACAGATTCC
tetur09g03760 comp926_seq0 TTCATTCAATTCGCCAACAACGACAACAGA
tetur09g03760 comp926_seq0 TTCCTCTTCATTCAATTCGCCAACAACGAC
tetur09g03760 comp926_seq0 TTTCCTCTTCATTCAATTCGCCAACAACGA
tetur09g04010 comp7620_seq0 CAAGACTAAGATGACTAACTGCCTATCGCA
tetur09g04010 comp7620_seq0 CACGGGTAATCAAGACAAATTTGCCACAGA
tetur09g04010 comp7620_seq0 CGGGTAATCAAGACAAATTTGCCACAGAGT
tetur09g04010 comp7620_seq0 CTCGTTGGCCTATTAGATTTAAATGATGGG
tetur09g04010 comp7620_seq0 GCATTCAATACATCCTAAGTCCATATGTGC
tetur09g04010 comp7620_seq0 GGGTAATCAAGACAAATTTGCCACAGAGTT
tetur09g04010 comp7620_seq0 TCAAGACTAAGATGACTAACTGCCTATCGC
tetur09g04010 comp7620_seq0 TCACGGGTAATCAAGACAAATTTGCCACAG
tetur09g04010 comp7620_seq0 ACGGGTAATCAAGACAAATTTGCCACAGAG
tetur09g04010 comp7620_seq0 AGACTAAGATGACTAACTGCCTATCGCAAT
tetur09g04090 comp842_seq1 AAGATGTTGTTATGGTTATGGTACGCCGAG
tetur09g04090 comp842_seq1 GAACAATTAGAGGATCTTTATGAGCGGACA
tetur09g04090 comp842_seq1 GAAGATGTTGTTATGGTTATGGTACGCCGA
tetur09g04090 comp842_seq1 GATAGCGATAGTGGTGATGAAGGAGGCGAT
tetur09g04090 comp842_seq1 GTTAGAAGTTCAGACTCAAGATGGAGCTGA
tetur09g04090 comp842_seq1 TAGAAGTTCAGACTCAAGATGGAGCTGAAA
tetur09g04090 comp842_seq1 TGAACAATTAGAGGATCTTTATGAGCGGAC
tetur09g04090 comp842_seq1 TGATAGCGATAGTGGTGATGAAGGAGGCGA
tetur09g04090 comp842_seq1 TGTTAGAAGTTCAGACTCAAGATGGAGCTG
tetur09g04090 comp842_seq1 TTAGAAGTTCAGACTCAAGATGGAGCTGAA
tetur09g06120 comp2638_seq0 ATAACCGTTCCAGAAATTTGTGTCGATGTC
tetur09g06120 comp2638_seq0 ATGTACTTCGGCGTCGGACTCTTGGATTAT
tetur09g06120 comp2638_seq0 AACGGTCCATACAATATGCAATTGATAGCC
tetur09g06120 comp2638_seq0 CACCAATCCAATCTATCATTAACTCAGAGG
tetur09g06120 comp2638_seq0 CACTTATCCGTTGGTGGGCAATTATGGTGT
tetur09g06120 comp2638_seq0 CCCTGGTTTAGAGACAATCCTTCCACTACT
tetur09g06120 comp2638_seq0 CCTGGTTTAGAGACAATCCTTCCACTACTG
tetur09g06120 comp2638_seq0 CCTTCCACTACTGTTGACTGCAGTTCATGA
tetur09g06120 comp2638_seq0 CGAAATGCTGCTGCTGCTGCTCAAATTCCG
tetur09g06120 comp2638_seq0 CGCGAAATGCTGCTGCTGCTGCTCAAATTC
tetur09g06120 comp2638_seq0 CGTATAACCGTTCCAGAAATTTGTGTCGAT
tetur09g06120 comp2638_seq0 AAGGACTGAACATTCCAACTTTCAAAGAGG
tetur09g06120 comp2638_seq0 CTAATTGATGCACTCAGCTTAATTGAGGGA
tetur09g06120 comp2638_seq0 CTATTATCACTGCCAAACGATTAGGATACC
tetur09g06120 comp2638_seq0 CTGATCTCTGTGATGTACTTCGGCGTCGGA
tetur09g06120 comp2638_seq0 CTGGTTTAGAGACAATCCTTCCACTACTGT
tetur09g06120 comp2638_seq0 CTTCCACTACTGTTGACTGCAGTTCATGAG
tetur09g06120 comp2638_seq0 GAAATGCTGCTGCTGCTGCTCAAATTCCGG
tetur09g06120 comp2638_seq0 GACTGAACATTCCAACTTTCAAAGAGGCCC
tetur09g06120 comp2638_seq0 GATGCACTCAGCTTAATTGAGGGATCACCA
tetur09g06120 comp2638_seq0 GATGTACTTCGGCGTCGGACTCTTGGATTA
tetur09g06120 comp2638_seq0 AATGCTGCTGCTGCTGCTCAAATTCCGGTT
tetur09g06120 comp2638_seq0 GCCTTAATGAGTACTGGATTTCGTATCCCA
tetur09g06120 comp2638_seq0 GCGAAATGCTGCTGCTGCTGCTCAAATTCC
tetur09g06120 comp2638_seq0 GCTATTATCACTGCCAAACGATTAGGATAC
tetur09g06120 comp2638_seq0 AATTGATGCACTCAGCTTAATTGAGGGATC
tetur09g06120 comp2638_seq0 GGACTGAACATTCCAACTTTCAAAGAGGCC
tetur09g06120 comp2638_seq0 GGTTATGTTGAGTCATTGACCGATCCATCA
tetur09g06120 comp2638_seq0 GTATAACCGTTCCAGAAATTTGTGTCGATG
tetur09g06120 comp2638_seq0 GTGATGTACTTCGGCGTCGGACTCTTGGAT
tetur09g06120 comp2638_seq0 GTTGCCTCATTGGCAGAGAAAGAGTTCGAC
tetur09g06120 comp2638_seq0 TCCACTACTGTTGACTGCAGTTCATGAGAA
tetur09g06120 comp2638_seq0 TCCCTGGTTTAGAGACAATCCTTCCACTAC
tetur09g06120 comp2638_seq0 TCTAATTGATGCACTCAGCTTAATTGAGGG
tetur09g06120 comp2638_seq0 TGATGCACTCAGCTTAATTGAGGGATCACC
tetur09g06120 comp2638_seq0 TGCACTCAGCTTAATTGAGGGATCACCAAA
tetur09g06120 comp2638_seq0 TGGTTATGTTGAGTCATTGACCGATCCATC
tetur09g06120 comp2638_seq0 TGTACTTCGGCGTCGGACTCTTGGATTATA
tetur09g06120 comp2638_seq0 TGTGATGTACTTCGGCGTCGGACTCTTGGA
tetur09g06120 comp2638_seq0 TGTTGCCTCATTGGCAGAGAAAGAGTTCGA
tetur09g06120 comp2638_seq0 TTAAATGTGCCCGTCTTCTAATTGATGCAC
tetur09g06120 comp2638_seq0 TTCCACTACTGTTGACTGCAGTTCATGAGA
tetur09g06120 comp2638_seq0 TTGATGCACTCAGCTTAATTGAGGGATCAC
tetur09g06120 comp2638_seq0 TTGCCTCATTGGCAGAGAAAGAGTTCGACC
tetur09g06120 comp2638_seq0 TTGTTGCCTCATTGGCAGAGAAAGAGTTCG
tetur09g06120 comp2638_seq0 ACTGAACATTCCAACTTTCAAAGAGGCCCG
tetur09g06120 comp2638_seq0 AAATGCTGCTGCTGCTGCTCAAATTCCGGT
tetur09g06120 comp2638_seq0 ACTTATCCGTTGGTGGGCAATTATGGTGTT
tetur09g06120 comp2638_seq0 AGCCTTAATGAGTACTGGATTTCGTATCCC
tetur09g06120 comp2638_seq0 AGGACTGAACATTCCAACTTTCAAAGAGGC
tetur09g06120 comp2638_seq0 AGGCTGATCTCTGTGATGTACTTCGGCGTC
tetur09g06470 comp1115_seq1 AACCAATCTTCGATGATGATAACAGAGCAC
tetur09g06470 comp1115_seq1 ATCTTCGATGATGATAACAGAGCACGAAAC
tetur09g06470 comp1115_seq1 CAATCTTCGATGATGATAACAGAGCACGAA
tetur09g06470 comp1115_seq1 CCAATCTTCGATGATGATAACAGAGCACGA
tetur09g06470 comp1115_seq1 GATGATAACAGAGCACGAAACATGACGGAT
tetur09g06470 comp1115_seq1 ACCAATCTTCGATGATGATAACAGAGCACG
tetur09g06470 comp1115_seq1 TCTTCGATGATGATAACAGAGCACGAAACA
tetur09g06470 comp1115_seq1 TGATAACAGAGCACGAAACATGACGGATAA
tetur09g06470 comp1115_seq1 TGATGATAACAGAGCACGAAACATGACGGA
tetur09g06570 comp7826_seq0 ATCGTAAATTCCCTTTACTCCACGAATCAG
tetur09g06570 comp7826_seq0 ATGGTAACACCTTTGCCTGCCACATCAATT
tetur09g06570 comp7826_seq0 ATGTCACAGTGTATCCAATCGTAAATTCCC
tetur09g06570 comp7826_seq0 CAATATAGAGGCCCGGAGCTGTTGGCTTAT
tetur09g06570 comp7826_seq0 CAATCGTAAATTCCCTTTACTCCACGAATC
tetur09g06570 comp7826_seq0 CCTTTACTCCACGAATCAGGAACTTGGCTG
tetur09g06570 comp7826_seq0 CGTAAATTCCCTTTACTCCACGAATCAGGA
tetur09g06570 comp7826_seq0 CTTGGCTGGTTGACCAGTAATTGCTTGGTC
tetur09g06570 comp7826_seq0 CTTTACTCCACGAATCAGGAACTTGGCTGG
tetur09g06570 comp7826_seq0 GACCGTAACTTTATATTCACCTGGAAGTGG
tetur09g06570 comp7826_seq0 GGACCGTAACTTTATATTCACCTGGAAGTG
tetur09g06570 comp7826_seq0 GTAAATTCCCTTTACTCCACGAATCAGGAA
tetur09g06570 comp7826_seq0 GTCACAGTGTATCCAATCGTAAATTCCCTT
tetur09g06570 comp7826_seq0 TCGTAAATTCCCTTTACTCCACGAATCAGG
tetur09g06570 comp7826_seq0 TTGGCTGGTTGACCAGTAATTGCTTGGTCA
tetur09g06570 comp7826_seq0 ACTTGGCTGGTTGACCAGTAATTGCTTGGT
tetur09g06570 comp7826_seq0 AAATTCCCTTTACTCCACGAATCAGGAACT
tetur09g06570 comp7826_seq0 AACAATATAGAGGCCCGGAGCTGTTGGCTT
tetur09g06610 comp2090_seq0 ATATCCTCGAGTCAACTTGAACAGGATTGT
tetur09g06610 comp2090_seq0 ATCCTCGAGTCAACTTGAACAGGATTGTAT
tetur09g06610 comp2090_seq0 ATCGCACTCCGATAATCGTTAAGGCTCAGT
tetur09g06610 comp2090_seq0 ATGCTTTACATGGCAATCTTTCTTCCGGAC
tetur09g06610 comp2090_seq0 CACTCTTACGCTTACCGCAAAGTAATCCGT
tetur09g06610 comp2090_seq0 CATCACAAAGACTCGTTGGGAATTGCTCCA
tetur09g06610 comp2090_seq0 CCAGTCTAAACTCAGTTGGAGCAACATTTA
tetur09g06610 comp2090_seq0 AAGATCGCCTCTTCCTCTGAACTTCAATCC
tetur09g06610 comp2090_seq0 CCTATCTTGTTATTCAAACGTCTCCCAGTT
tetur09g06610 comp2090_seq0 CGACGGTTTCAAGCCACATATTGAAGCAGC
tetur09g06610 comp2090_seq0 CGAGTCAACTTGAACAGGATTGTATATCGA
tetur09g06610 comp2090_seq0 CTAAGATGGCTGAAGTAGCAGTTACCAGTC
tetur09g06610 comp2090_seq0 CTCGAGTCAACTTGAACAGGATTGTATATC
tetur09g06610 comp2090_seq0 CTCTTACGCTTACCGCAAAGTAATCCGTCA
tetur09g06610 comp2090_seq0 CTGGTGGTCGTACATCGAAGACAATGTTGC
tetur09g06610 comp2090_seq0 CTTCCGGACAATTCGCAAACCTCCAACAGT
tetur09g06610 comp2090_seq0 CTTGTTATTCAAACGTCTCCCAGTTGTGTT
tetur09g06610 comp2090_seq0 CTTTACATGGCAATCTTTCTTCCGGACAAT
tetur09g06610 comp2090_seq0 AATATCCTCGAGTCAACTTGAACAGGATTG
tetur09g06610 comp2090_seq0 GACGGTTTCAAGCCACATATTGAAGCAGCA
tetur09g06610 comp2090_seq0 AATCGCACTCCGATAATCGTTAAGGCTCAG
tetur09g06610 comp2090_seq0 GATCGCCTCTTCCTCTGAACTTCAATCCTT
tetur09g06610 comp2090_seq0 GCACTCTTACGCTTACCGCAAAGTAATCCG
tetur09g06610 comp2090_seq0 GCTTTACATGGCAATCTTTCTTCCGGACAA
tetur09g06610 comp2090_seq0 GGAATCTCGATTTGCCTTTCAGTAGTAGTA
tetur09g06610 comp2090_seq0 GGACTCATATTTATCTTCAAGATCGCCTCT
tetur09g06610 comp2090_seq0 GGGAATCTCGATTTGCCTTTCAGTAGTAGT
tetur09g06610 comp2090_seq0 GGTGGTCGTACATCGAAGACAATGTTGCCC
tetur09g06610 comp2090_seq0 GTGGTCGTACATCGAAGACAATGTTGCCCT
tetur09g06610 comp2090_seq0 GTTCAACTGATACCATCTTTGAGCTTGGTG
tetur09g06610 comp2090_seq0 TATCCTCGAGTCAACTTGAACAGGATTGTA
tetur09g06610 comp2090_seq0 TCATCACAAAGACTCGTTGGGAATTGCTCC
tetur09g06610 comp2090_seq0 TCCTCGAGTCAACTTGAACAGGATTGTATA
tetur09g06610 comp2090_seq0 TCGAGTCAACTTGAACAGGATTGTATATCG
tetur09g06610 comp2090_seq0 TCTTCCGGACAATTCGCAAACCTCCAACAG
tetur09g06610 comp2090_seq0 TGCTTTACATGGCAATCTTTCTTCCGGACA
tetur09g06610 comp2090_seq0 TGGTGGTCGTACATCGAAGACAATGTTGCC
tetur09g06610 comp2090_seq0 TTCAACTGATACCATCTTTGAGCTTGGTGG
tetur09g06610 comp2090_seq0 TTCATCACAAAGACTCGTTGGGAATTGCTC
tetur09g06610 comp2090_seq0 ACTCTTACGCTTACCGCAAAGTAATCCGTC
tetur09g06610 comp2090_seq0 AGATCGCCTCTTCCTCTGAACTTCAATCCT
tetur09g06610 comp2090_seq0 AGGGAATCTCGATTTGCCTTTCAGTAGTAG
tetur108g00010 comp1893_seq0 ATCAGGTACTTCACGGCAAATGAAATCAGG
tetur108g00010 comp1893_seq0 CACGGCAAATGAAATCAGGAAGATCTTTGT
tetur108g00010 comp1893_seq0 CAGCTCTTCTTGAGAAGCTCCGAAAGTAGC
tetur108g00010 comp1893_seq0 CAGTATAGGGAGAAATCCGCTTGAGGCTGT
tetur108g00010 comp1893_seq0 CAGTCTTGCGATTACTTATATGGCAGGAAT
tetur108g00010 comp1893_seq0 CATACCATCAGGTACTTCACGGCAAATGAA
tetur108g00010 comp1893_seq0 CCGAAAGTAGCTGAGGTAACATAAAGTGTC
tetur108g00010 comp1893_seq0 CTCCGAAAGTAGCTGAGGTAACATAAAGTG
tetur108g00010 comp1893_seq0 CTTCACGGCAAATGAAATCAGGAAGATCTT
tetur108g00010 comp1893_seq0 GAGAAATCCGCTTGAGGCTGTGGCGTAACT
tetur108g00010 comp1893_seq0 GAGCAACAGGCTAAATATGAATGAGACAGA
tetur108g00010 comp1893_seq0 GAGGCTGTGGCGTAACTCTGGTGAACTAGA
tetur108g00010 comp1893_seq0 GCAACAGGCTAAATATGAATGAGACAGAGA
tetur108g00010 comp1893_seq0 GCAGCTCTTCTTGAGAAGCTCCGAAAGTAG
tetur108g00010 comp1893_seq0 TCACGGCAAATGAAATCAGGAAGATCTTTG
tetur108g00010 comp1893_seq0 TCAGGTACTTCACGGCAAATGAAATCAGGA
tetur108g00010 comp1893_seq0 TCCCTCTATTGGCACAATCAAAGTTAGACC
tetur108g00010 comp1893_seq0 TGAGCAACAGGCTAAATATGAATGAGACAG
tetur108g00010 comp1893_seq0 TGAGGCTGTGGCGTAACTCTGGTGAACTAG
tetur108g00010 comp1893_seq0 TGCAGCTCTTCTTGAGAAGCTCCGAAAGTA
tetur108g00010 comp1893_seq0 AAACAGTCTTGCGATTACTTATATGGCAGG
tetur108g00010 comp1893_seq0 TTGAGGCTGTGGCGTAACTCTGGTGAACTA
tetur108g00010 comp1893_seq0 ACTTCACGGCAAATGAAATCAGGAAGATCT
tetur108g00010 comp1893_seq0 AGAAATCCGCTTGAGGCTGTGGCGTAACTC
tetur108g00010 comp1893_seq0 AGCAACAGGCTAAATATGAATGAGACAGAG
tetur10g00030 comp4492_seq0 GGGTTTCCATGTAGTGCTGTACTCATAGTC
tetur10g00030 comp4492_seq0 GGTTTCCATGTAGTGCTGTACTCATAGTCC
tetur10g00030 comp4492_seq0 TTGGGTTTCCATGTAGTGCTGTACTCATAG
tetur10g00030 comp4492_seq0 TTTCCGCCTTGAGTCCCATAAATGTATGAC
tetur10g00180 comp4176_seq0 AGTTGCATACATCTGAATCTTCGGTAAAGG
tetur10g00180 comp4176_seq0 ATGAATTGTCCTTAGAAGATACGGGAGTTG
tetur10g00180 comp4176_seq0 CAAATTCAAAGTCCCGGTGATGATTGCAAT
tetur10g00180 comp4176_seq0 AAGATACGGGAGTTGCATACATCTGAATCT
tetur10g00180 comp4176_seq0 CCTGGGTCTTCTTCTTTGGCTATCACATCT
tetur10g00180 comp4176_seq0 CCTTAGAAGATACGGGAGTTGCATACATCT
tetur10g00180 comp4176_seq0 CGGGAGTTGCATACATCTGAATCTTCGGTA
tetur10g00180 comp4176_seq0 CTAATCTCTTCTGTTCTTGGTCGATACCGA
tetur10g00180 comp4176_seq0 CTTAGAAGATACGGGAGTTGCATACATCTG
tetur10g00180 comp4176_seq0 GAAGATACGGGAGTTGCATACATCTGAATC
tetur10g00180 comp4176_seq0 GAATTGTCCTTAGAAGATACGGGAGTTGCA
tetur10g00180 comp4176_seq0 GAGAATCATTGTCAATAGCTGTTGCCAATC
tetur10g00180 comp4176_seq0 AATCTCTTCTGTTCTTGGTCGATACCGACC
tetur10g00180 comp4176_seq0 GAGTTGCATACATCTGAATCTTCGGTAAAG
tetur10g00180 comp4176_seq0 GCATACATCTGAATCTTCGGTAAAGGAAGT
tetur10g00180 comp4176_seq0 AATTGTCCTTAGAAGATACGGGAGTTGCAT
tetur10g00180 comp4176_seq0 GGAGTTGCATACATCTGAATCTTCGGTAAA
tetur10g00180 comp4176_seq0 GTCCTTAGAAGATACGGGAGTTGCATACAT
tetur10g00180 comp4176_seq0 GTTGCATACATCTGAATCTTCGGTAAAGGA
tetur10g00180 comp4176_seq0 TAATCTCTTCTGTTCTTGGTCGATACCGAC
tetur10g00180 comp4176_seq0 TACGGGAGTTGCATACATCTGAATCTTCGG
tetur10g00180 comp4176_seq0 TAGAAGATACGGGAGTTGCATACATCTGAA
tetur10g00180 comp4176_seq0 TCCTTAGAAGATACGGGAGTTGCATACATC
tetur10g00180 comp4176_seq0 TGAATTGTCCTTAGAAGATACGGGAGTTGC
tetur10g00180 comp4176_seq0 TGCATACATCTGAATCTTCGGTAAAGGAAG
tetur10g00180 comp4176_seq0 ACCTGGGTCTTCTTCTTTGGCTATCACATC
tetur10g00180 comp4176_seq0 TGTCCTTAGAAGATACGGGAGTTGCATACA
tetur10g00180 comp4176_seq0 TTAGAAGATACGGGAGTTGCATACATCTGA
tetur10g00180 comp4176_seq0 ACGGGAGTTGCATACATCTGAATCTTCGGT
tetur10g00180 comp4176_seq0 TTGTCCTTAGAAGATACGGGAGTTGCATAC
tetur10g00180 comp4176_seq0 AGAAGATACGGGAGTTGCATACATCTGAAT
tetur10g01620 comp1281_seq0 CTCTCCTTTGTATGACCGTCGCTGATTCAT
tetur10g01620 comp1281_seq0 CTTACCTGATTCAAGGCCTGTTTCTCTTTG
tetur10g01620 comp1281_seq0 GACTTACCTGATTCAAGGCCTGTTTCTCTT
tetur10g01620 comp1281_seq0 TACCTGATTCAAGGCCTGTTTCTCTTTGGG
tetur10g01620 comp1281_seq0 TCTCCTTTGTATGACCGTCGCTGATTCATA
tetur10g01620 comp1281_seq0 TTACCTGATTCAAGGCCTGTTTCTCTTTGG
tetur10g01620 comp1281_seq0 ACTTACCTGATTCAAGGCCTGTTTCTCTTT
tetur10g03350 comp2405_seq0 CGTTTAATGCTTGAGCTACTTGGGTGCCCA
tetur10g03350 comp2405_seq0 GTGAATTGTTGAACTGCTTTCAGATGCTCA
tetur10g03350 comp2405_seq0 GTTTAATGCTTGAGCTACTTGGGTGCCCAA
tetur10g04050 comp1951_seq0 ATGATACAGGCGATGCTGTCCCGTCTACTG
tetur10g04050 comp1951_seq0 CCCGTCTACTGAAGCAACAGCAACTACCTC
tetur10g04050 comp1951_seq0 CCGTCTACTGAAGCAACAGCAACTACCTCG
tetur10g04050 comp1951_seq0 CTGTCCCGTCTACTGAAGCAACAGCAACTA
tetur10g04050 comp1951_seq0 GATGATACAGGCGATGCTGTCCCGTCTACT
tetur10g04050 comp1951_seq0 GATGATGATACAGGCGATGCTGTCCCGTCT
tetur10g04050 comp1951_seq0 GTCCCGTCTACTGAAGCAACAGCAACTACC
tetur10g04050 comp1951_seq0 TGATGATACAGGCGATGCTGTCCCGTCTAC
tetur10g04050 comp1951_seq0 TGTCCCGTCTACTGAAGCAACAGCAACTAC
tetur10g04160 comp4369_seq0 CCAACCGACAAACATTATATGTCCCGATTA
tetur10g04160 comp4369_seq0 GCCCAGTCTGGAAGTGTTGCTAACACTGGA
tetur10g04160 comp4369_seq0 TAGAATCACGAGTATCACCTCGCATGAAAC
tetur10g04160 comp4369_seq0 TGGCCCAGTCTGGAAGTGTTGCTAACACTG
tetur10g04160 comp4369_seq0 TGTTGCTAACACTGGAGTATCAAAGTAACC
tetur10g04160 comp4369_seq0 AGAATCACGAGTATCACCTCGCATGAAACC
tetur10g04170 comp3130_seq1 AGTTCCTAGCACGAATCTTGCGTGTTTATC
tetur10g04170 comp3130_seq1 ATAGTCGATAATGGTGTAGTCGAATGGATG
tetur10g04170 comp3130_seq1 ATCACCTTTGCGAAATGGACTTCCACTGAG
tetur10g04170 comp3130_seq1 ATCGCTTCGAGTAGAGTATGTGACGTTACC
tetur10g04170 comp3130_seq1 ATCGGAGTTAGTATTAGAGGATCTCTTGCC
tetur10g04170 comp3130_seq1 ATGAGAGCACTTGTGGCTGGACTGATGCAG
tetur10g04170 comp3130_seq1 ATGGAACAGCGTTGCCTCAAACAAGTCGAT
tetur10g04170 comp3130_seq1 ATGGATTGTCACTTCAGGAATGGGAGCTGT
tetur10g04170 comp3130_seq1 ATGGCAATGCTTGTGGTTTCAGTAGTTCAG
tetur10g04170 comp3130_seq1 ATGGGAGCTGTTTCCTCGAAACCAACCCTT
tetur10g04170 comp3130_seq1 ATGGGCTCCAATTCAGATGATAATGTCGTT
tetur10g04170 comp3130_seq1 ATTACATGACGGACCAGATTCTCATGAATG
tetur10g04170 comp3130_seq1 ATTGAATCTGCTTCGTGTGACTTTGATTCG
tetur10g04170 comp3130_seq1 ATTGACAAACACAGGAACTACGTTGGCAGC
tetur10g04170 comp3130_seq1 ATTGTCACTTCAGGAATGGGAGCTGTTTCC
tetur10g04170 comp3130_seq1 ATTGTGGATACGAAAGTACTAAAGGCTCAG
tetur10g04170 comp3130_seq1 CAAACACAGGAACTACGTTGGCAGCGGTTT
tetur10g04170 comp3130_seq1 CAACCTGACCCTAAACCTAAACCCGATAAA
tetur10g04170 comp3130_seq1 CAAGCAGCATTCAGATGAACATAGATTGGC
tetur10g04170 comp3130_seq1 CACATTTCCAACTCTCGACGGCTCTTATGG
tetur10g04170 comp3130_seq1 CACCTTGGATTCTGTTGCTATTAAACCACC
tetur10g04170 comp3130_seq1 CACCTTTCAGAGTTTCAATTGAAGGCATTC
tetur10g04170 comp3130_seq1 CACCTTTGCGAAATGGACTTCCACTGAGTT
tetur10g04170 comp3130_seq1 CACTTCAGGAATGGGAGCTGTTTCCTCGAA
tetur10g04170 comp3130_seq1 CACTTCTAATCGGCTTTGGACGTTTATCTA
tetur10g04170 comp3130_seq1 CAGAGTTTCAATTGAAGGCATTCTTGGTGA
tetur10g04170 comp3130_seq1 CAGATCACCTTTGCGAAATGGACTTCCACT
tetur10g04170 comp3130_seq1 CAGCGTTGCCTCAAACAAGTCGATGTAATT
tetur10g04170 comp3130_seq1 AACTGTGGGAGTTGTGAATTCAATGGCAAT
tetur10g04170 comp3130_seq1 CAGCTTCAATTGCCAAGTCACTTTCATATC
tetur10g04170 comp3130_seq1 CAGGAATGGGAGCTGTTTCCTCGAAACCAA
tetur10g04170 comp3130_seq1 CAGTTCCTAGCACGAATCTTGCGTGTTTAT
tetur10g04170 comp3130_seq1 CATCACCTACTCCTCAACCTGACCCTAAAC
tetur10g04170 comp3130_seq1 CATTGACAAACACAGGAACTACGTTGGCAG
tetur10g04170 comp3130_seq1 CATTGCTAGCTGTTGATGACATTTCGTTCA
tetur10g04170 comp3130_seq1 CATTTCCAACTCTCGACGGCTCTTATGGAT
tetur10g04170 comp3130_seq1 CCACCTTTCAGAGTTTCAATTGAAGGCATT
tetur10g04170 comp3130_seq1 CCATCACCTACTCCTCAACCTGACCCTAAA
tetur10g04170 comp3130_seq1 CCTATGGTTGATAAATCGACAGCTACGTTG
tetur10g04170 comp3130_seq1 AAGCAGCATTCAGATGAACATAGATTGGCT
tetur10g04170 comp3130_seq1 CCTGCCATTTATCTTGATGGAAGTGAAACT
tetur10g04170 comp3130_seq1 CCTTTGCGAAATGGACTTCCACTGAGTTTA
tetur10g04170 comp3130_seq1 CGATAATGGTGTAGTCGAATGGATGAACTA
tetur10g04170 comp3130_seq1 CGCTCGGCTATCGATGACGTTCGTATTACT
tetur10g04170 comp3130_seq1 CGGAGTTAGTATTAGAGGATCTCTTGCCAG
tetur10g04170 comp3130_seq1 CGTATTACTAAAGGCTCATGTCCAGTATCA
tetur10g04170 comp3130_seq1 CTACTCCTGCAGTTCCTAGCACGAATCTTG
tetur10g04170 comp3130_seq1 CTAGCATTGACAAACACAGGAACTACGTTG
tetur10g04170 comp3130_seq1 CTCCTGCCATTTATCTTGATGGAAGTGAAA
tetur10g04170 comp3130_seq1 CTTCAGGAATGGGAGCTGTTTCCTCGAAAC
tetur10g04170 comp3130_seq1 CTTCGAGTAGAGTATGTGACGTTACCCTTG
tetur10g04170 comp3130_seq1 CTTGTGGTTTCAGTAGTTCAGGATATGCTA
tetur10g04170 comp3130_seq1 CTTTGCGAAATGGACTTCCACTGAGTTTAT
tetur10g04170 comp3130_seq1 GAACAGCGTTGCCTCAAACAAGTCGATGTA
tetur10g04170 comp3130_seq1 GAATCACCTGGTAGTATTGAAGTGTTGGTA
tetur10g04170 comp3130_seq1 GAATGGGAGCTGTTTCCTCGAAACCAACCC
tetur10g04170 comp3130_seq1 GACAAACACAGGAACTACGTTGGCAGCGGT
tetur10g04170 comp3130_seq1 GAGATGGGCTCCAATTCAGATGATAATGTC
tetur10g04170 comp3130_seq1 AATCGCTTCGAGTAGAGTATGTGACGTTAC
tetur10g04170 comp3130_seq1 GAGCTGTTTCCTCGAAACCAACCCTTGACC
tetur10g04170 comp3130_seq1 GATCACCTTTGCGAAATGGACTTCCACTGA
tetur10g04170 comp3130_seq1 GATGAGAGCACTTGTGGCTGGACTGATGCA
tetur10g04170 comp3130_seq1 GATGGAACAGCGTTGCCTCAAACAAGTCGA
tetur10g04170 comp3130_seq1 GATGGCTAATGCTTGGAGTTATTATCGATC
tetur10g04170 comp3130_seq1 GATGGGCTCCAATTCAGATGATAATGTCGT
tetur10g04170 comp3130_seq1 GATTGTCACTTCAGGAATGGGAGCTGTTTC
tetur10g04170 comp3130_seq1 AATGGGAGCTGTTTCCTCGAAACCAACCCT
tetur10g04170 comp3130_seq1 GCAAGCAGCATTCAGATGAACATAGATTGG
tetur10g04170 comp3130_seq1 GCACTCTGTGATAAACCCAAACATTGGAAA
tetur10g04170 comp3130_seq1 GCAGCATTCAGATGAACATAGATTGGCTAA
tetur10g04170 comp3130_seq1 GCATTGACAAACACAGGAACTACGTTGGCA
tetur10g04170 comp3130_seq1 GCTAATGCTTGGAGTTATTATCGATCTTCC
tetur10g04170 comp3130_seq1 GCTCCAATTCAGATGATAATGTCGTTTCTC
tetur10g04170 comp3130_seq1 GCTTCAATTGCCAAGTCACTTTCATATCCG
tetur10g04170 comp3130_seq1 GCTTCGAGTAGAGTATGTGACGTTACCCTT
tetur10g04170 comp3130_seq1 GCTTGTGGTTTCAGTAGTTCAGGATATGCT
tetur10g04170 comp3130_seq1 GGAACAGCGTTGCCTCAAACAAGTCGATGT
tetur10g04170 comp3130_seq1 GGAAGACCTGTTCGTCCTTCGTTTAAAGGT
tetur10g04170 comp3130_seq1 GGAATGGGAGCTGTTTCCTCGAAACCAACC
tetur10g04170 comp3130_seq1 ACAAACACAGGAACTACGTTGGCAGCGGTT
tetur10g04170 comp3130_seq1 GGAGCTGTTTCCTCGAAACCAACCCTTGAC
tetur10g04170 comp3130_seq1 GGATCTGGTGATATAGCGATCGATGATGTT
tetur10g04170 comp3130_seq1 GGATTGTCACTTCAGGAATGGGAGCTGTTT
tetur10g04170 comp3130_seq1 GGCAAGCAGCATTCAGATGAACATAGATTG
tetur10g04170 comp3130_seq1 GGCCAATTAAGGTTAATCCAGGATCATGTG
tetur10g04170 comp3130_seq1 GGCTCCAATTCAGATGATAATGTCGTTTCT
tetur10g04170 comp3130_seq1 GGGAGCTGTTTCCTCGAAACCAACCCTTGA
tetur10g04170 comp3130_seq1 GGGCTCCAATTCAGATGATAATGTCGTTTC
tetur10g04170 comp3130_seq1 GGTTTCAGTAGTTCAGGATATGCTAATTGG
tetur10g04170 comp3130_seq1 ACACATTTCCAACTCTCGACGGCTCTTATG
tetur10g04170 comp3130_seq1 GTCACTTCAGGAATGGGAGCTGTTTCCTCG
tetur10g04170 comp3130_seq1 GTCGATAATGGTGTAGTCGAATGGATGAAC
tetur10g04170 comp3130_seq1 GTGAATTCAATGGCAATGCTTGTGGTTTCA
tetur10g04170 comp3130_seq1 ACAGCGTTGCCTCAAACAAGTCGATGTAAT
tetur10g04170 comp3130_seq1 GTTAGTATTAGAGGATCTCTTGCCAGTCCA
tetur10g04170 comp3130_seq1 GTTAGTTGCATCCGCAAGGATCAATGGATC
tetur10g04170 comp3130_seq1 GTTCCTAGCACGAATCTTGCGTGTTTATCT
tetur10g04170 comp3130_seq1 GTTGAATCACCTGGTAGTATTGAAGTGTTG
tetur10g04170 comp3130_seq1 GTTTCAGTAGTTCAGGATATGCTAATTGGG
tetur10g04170 comp3130_seq1 TAAGTGTTCTGATGGAACAGCGTTGCCTCA
tetur10g04170 comp3130_seq1 TACTATTCCTCTGAGAAAGAGCCTGACTCG
tetur10g04170 comp3130_seq1 TAGCATTGACAAACACAGGAACTACGTTGG
tetur10g04170 comp3130_seq1 TAGTCGATAATGGTGTAGTCGAATGGATGA
tetur10g04170 comp3130_seq1 TCACCTTGGATTCTGTTGCTATTAAACCAC
tetur10g04170 comp3130_seq1 TCACTTCAGGAATGGGAGCTGTTTCCTCGA
tetur10g04170 comp3130_seq1 TCAGGAATGGGAGCTGTTTCCTCGAAACCA
tetur10g04170 comp3130_seq1 ACCACCTTTCAGAGTTTCAATTGAAGGCAT
tetur10g04170 comp3130_seq1 TCATTGCTAGCTGTTGATGACATTTCGTTC
tetur10g04170 comp3130_seq1 TCCAACTCTCGACGGCTCTTATGGATATAC
tetur10g04170 comp3130_seq1 TCCAGCTTCAATTGCCAAGTCACTTTCATA
tetur10g04170 comp3130_seq1 TCCTGCCATTTATCTTGATGGAAGTGAAAC
tetur10g04170 comp3130_seq1 TCGCTTCGAGTAGAGTATGTGACGTTACCC
tetur10g04170 comp3130_seq1 TCGGAGTTAGTATTAGAGGATCTCTTGCCA
tetur10g04170 comp3130_seq1 AAAGTTGAGATGGGCTCCAATTCAGATGAT
tetur10g04170 comp3130_seq1 TGAATTCAATGGCAATGCTTGTGGTTTCAG
tetur10g04170 comp3130_seq1 TGATGAGAGCACTTGTGGCTGGACTGATGC
tetur10g04170 comp3130_seq1 TGATGGAACAGCGTTGCCTCAAACAAGTCG
tetur10g04170 comp3130_seq1 TGCACTCTGTGATAAACCCAAACATTGGAA
tetur10g04170 comp3130_seq1 TGCTTGTGGTTTCAGTAGTTCAGGATATGC
tetur10g04170 comp3130_seq1 TGGAACAGCGTTGCCTCAAACAAGTCGATG
tetur10g04170 comp3130_seq1 TGGAAGACCTGTTCGTCCTTCGTTTAAAGG
tetur10g04170 comp3130_seq1 ACCTATGGTTGATAAATCGACAGCTACGTT
tetur10g04170 comp3130_seq1 TGTCACTTCAGGAATGGGAGCTGTTTCCTC
tetur10g04170 comp3130_seq1 TGTGAATTCAATGGCAATGCTTGTGGTTTC
tetur10g04170 comp3130_seq1 ACCTTGGATTCTGTTGCTATTAAACCACCT
tetur10g04170 comp3130_seq1 ACCTTTGCGAAATGGACTTCCACTGAGTTT
tetur10g04170 comp3130_seq1 TTAAGTGTTCTGATGGAACAGCGTTGCCTC
tetur10g04170 comp3130_seq1 TTACTATTCCTCTGAGAAAGAGCCTGACTC
tetur10g04170 comp3130_seq1 TTCAGGAATGGGAGCTGTTTCCTCGAAACC
tetur10g04170 comp3130_seq1 TTCCAACTCTCGACGGCTCTTATGGATATA
tetur10g04170 comp3130_seq1 TTCGAGTAGAGTATGTGACGTTACCCTTGA
tetur10g04170 comp3130_seq1 TTGAATCACCTGGTAGTATTGAAGTGTTGG
tetur10g04170 comp3130_seq1 TTGACAAACACAGGAACTACGTTGGCAGCG
tetur10g04170 comp3130_seq1 TTGATGAGAGCACTTGTGGCTGGACTGATG
tetur10g04170 comp3130_seq1 TTGCTAGCTGTTGATGACATTTCGTTCAAC
tetur10g04170 comp3130_seq1 TTGGAAGACCTGTTCGTCCTTCGTTTAAAG
tetur10g04170 comp3130_seq1 TTGTGGATACGAAAGTACTAAAGGCTCAGA
tetur10g04170 comp3130_seq1 TTTCTACTCCTGCAGTTCCTAGCACGAATC
tetur10g04170 comp3130_seq1 ACTGTGGGAGTTGTGAATTCAATGGCAATG
tetur10g04170 comp3130_seq1 AGAGCACTTGTGGCTGGACTGATGCAGGTT
tetur10g04170 comp3130_seq1 AGATCACCTTTGCGAAATGGACTTCCACTG
tetur10g04170 comp3130_seq1 AGATGGGCTCCAATTCAGATGATAATGTCG
tetur10g04170 comp3130_seq1 AGCATTGACAAACACAGGAACTACGTTGGC
tetur10g04170 comp3130_seq1 AGCTTCAATTGCCAAGTCACTTTCATATCC
tetur10g04170 comp3130_seq1 AGGAATGGGAGCTGTTTCCTCGAAACCAAC
tetur10g05130 comp2637_seq0 AACAGTCAGCATCGGCTTATTTCTGATGGT
tetur10g05130 comp2637_seq0 ATCCTGACATACCCATCGAATGTACAGATG
tetur10g05130 comp2637_seq0 ATGGCTCGATAGTTCAAGACCATCGAAATT
tetur10g05130 comp2637_seq0 ATGTAAATCTTCCAGCTGGAACTAGCTTGG
tetur10g05130 comp2637_seq0 ATTGAATGCTACACCAACTACACCAACTCG
tetur10g05130 comp2637_seq0 CAAACAACTAGGTTCAAGCTGCATCAGCCT
tetur10g05130 comp2637_seq0 CAAACAAGGCCAACAAATATGGAAGAGCAA
tetur10g05130 comp2637_seq0 CAAACGTTCCTTCATTGAATGCTACACCAA
tetur10g05130 comp2637_seq0 CAAAGGGTTTATTTCATAGTTGAGTAGGCC
tetur10g05130 comp2637_seq0 CAACTAGGTTCAAGCTGCATCAGCCTTGGT
tetur10g05130 comp2637_seq0 CAAGACCATCTTCTGTCTGGCTCAGAGAAA
tetur10g05130 comp2637_seq0 CAAGGCTGATTTAAACGACGTGAAGAAAGG
tetur10g05130 comp2637_seq0 CAAGTCAATGAAAGTAGAGCCACCAGATTT
tetur10g05130 comp2637_seq0 AACGTTCCTTCATTGAATGCTACACCAACT
tetur10g05130 comp2637_seq0 CACAAGTCAATGAAAGTAGAGCCACCAGAT
tetur10g05130 comp2637_seq0 CAGACGCAAGGCTGATTTAAACGACGTGAA
tetur10g05130 comp2637_seq0 CAGCTATGGCTCGATAGTTCAAGACCATCG
tetur10g05130 comp2637_seq0 CAGCTGGAACTAGCTTGGTTCCGTTGAATT
tetur10g05130 comp2637_seq0 CAGTCATAACTCAAGACCATCTTCTGTCTG
tetur10g05130 comp2637_seq0 CATAACTCAAGACCATCTTCTGTCTGGCTC
tetur10g05130 comp2637_seq0 AAACGTTCCTTCATTGAATGCTACACCAAC
tetur10g05130 comp2637_seq0 CATTGAATGCTACACCAACTACACCAACTC
tetur10g05130 comp2637_seq0 CCAGCTGGAACTAGCTTGGTTCCGTTGAAT
tetur10g05130 comp2637_seq0 CCAGTCATAACTCAAGACCATCTTCTGTCT
tetur10g05130 comp2637_seq0 CCATAACAATCAAACTTCCAAAGCTGACAC
tetur10g05130 comp2637_seq0 CCCAGTCATAACTCAAGACCATCTTCTGTC
tetur10g05130 comp2637_seq0 CCCTTCACAGCTATGGCTCGATAGTTCAAG
tetur10g05130 comp2637_seq0 CCGAGAATTATTGCTCAAACAACTAGGTTC
tetur10g05130 comp2637_seq0 CCTCCAGAAATATCCAAACATCGGACAAAG
tetur10g05130 comp2637_seq0 CCTTCACAGCTATGGCTCGATAGTTCAAGA
tetur10g05130 comp2637_seq0 CGCAGGCGAATGCATCTAAATCTACTACTG
tetur10g05130 comp2637_seq0 CGCCGAGAATTATTGCTCAAACAACTAGGT
tetur10g05130 comp2637_seq0 CGCCTCCAGAAATATCCAAACATCGGACAA
tetur10g05130 comp2637_seq0 CGTTCCTTCATTGAATGCTACACCAACTAC
tetur10g05130 comp2637_seq0 CTACTGTTGAACCAGTCAGTACAAGCACTG
tetur10g05130 comp2637_seq0 CTATGGCTCGATAGTTCAAGACCATCGAAA
tetur10g05130 comp2637_seq0 AAGGCTGATTTAAACGACGTGAAGAAAGGC
tetur10g05130 comp2637_seq0 CTCAAGACCATCTTCTGTCTGGCTCAGAGA
tetur10g05130 comp2637_seq0 CTGATTTAAACGACGTGAAGAAAGGCTCAC
tetur10g05130 comp2637_seq0 CTGGAACTAGCTTGGTTCCGTTGAATTCAA
tetur10g05130 comp2637_seq0 CTGTTGAACCAGTCAGTACAAGCACTGCTA
tetur10g05130 comp2637_seq0 CTTAGCACAAGTCAATGAAAGTAGAGCCAC
tetur10g05130 comp2637_seq0 CTTCACAGCTATGGCTCGATAGTTCAAGAC
tetur10g05130 comp2637_seq0 CTTCTTGCAGACTTAGCACAAGTCAATGAA
tetur10g05130 comp2637_seq0 CTTGCAGACTTAGCACAAGTCAATGAAAGT
tetur10g05130 comp2637_seq0 GACGCAAGGCTGATTTAAACGACGTGAAGA
tetur10g05130 comp2637_seq0 GACTTAGCACAAGTCAATGAAAGTAGAGCC
tetur10g05130 comp2637_seq0 GATTTAAACGACGTGAAGAAAGGCTCACTT
tetur10g05130 comp2637_seq0 GCAAGGCTGATTTAAACGACGTGAAGAAAG
tetur10g05130 comp2637_seq0 GCACAAGTCAATGAAAGTAGAGCCACCAGA
tetur10g05130 comp2637_seq0 GCAGACTTAGCACAAGTCAATGAAAGTAGA
tetur10g05130 comp2637_seq0 GCCATAACAATCAAACTTCCAAAGCTGACA
tetur10g05130 comp2637_seq0 GCCGAGAATTATTGCTCAAACAACTAGGTT
tetur10g05130 comp2637_seq0 GCTATGGCTCGATAGTTCAAGACCATCGAA
tetur10g05130 comp2637_seq0 GCTGATTTAAACGACGTGAAGAAAGGCTCA
tetur10g05130 comp2637_seq0 GCTGGAACTAGCTTGGTTCCGTTGAATTCA
tetur10g05130 comp2637_seq0 GCTTCTTGCAGACTTAGCACAAGTCAATGA
tetur10g05130 comp2637_seq0 GGCGAATGCATCTAAATCTACTACTGAACC
tetur10g05130 comp2637_seq0 ACAACTAGGTTCAAGCTGCATCAGCCTTGG
tetur10g05130 comp2637_seq0 GGCTGATTTAAACGACGTGAAGAAAGGCTC
tetur10g05130 comp2637_seq0 GGCTTCTTGCAGACTTAGCACAAGTCAATG
tetur10g05130 comp2637_seq0 ACAAGTCAATGAAAGTAGAGCCACCAGATT
tetur10g05130 comp2637_seq0 GTAAATCTTCCAGCTGGAACTAGCTTGGTT
tetur10g05130 comp2637_seq0 GTCATAACTCAAGACCATCTTCTGTCTGGC
tetur10g05130 comp2637_seq0 GTCGACTTTAAATTCATCTCAACCTTTGCC
tetur10g05130 comp2637_seq0 TAAATCTTCCAGCTGGAACTAGCTTGGTTC
tetur10g05130 comp2637_seq0 TAACAGTCAGCATCGGCTTATTTCTGATGG
tetur10g05130 comp2637_seq0 TAACTCAAGACCATCTTCTGTCTGGCTCAG
tetur10g05130 comp2637_seq0 TACTGTTGAACCAGTCAGTACAAGCACTGC
tetur10g05130 comp2637_seq0 TAGCACAAGTCAATGAAAGTAGAGCCACCA
tetur10g05130 comp2637_seq0 TCAAACAACTAGGTTCAAGCTGCATCAGCC
tetur10g05130 comp2637_seq0 TCAAGACCATCTTCTGTCTGGCTCAGAGAA
tetur10g05130 comp2637_seq0 TCCAGCTGGAACTAGCTTGGTTCCGTTGAA
tetur10g05130 comp2637_seq0 TCCTGACATACCCATCGAATGTACAGATGA
tetur10g05130 comp2637_seq0 TCGCCGAGAATTATTGCTCAAACAACTAGG
tetur10g05130 comp2637_seq0 TCGCCTCCAGAAATATCCAAACATCGGACA
tetur10g05130 comp2637_seq0 TCTTGCAGACTTAGCACAAGTCAATGAAAG
tetur10g05130 comp2637_seq0 TGCAGACTTAGCACAAGTCAATGAAAGTAG
tetur10g05130 comp2637_seq0 TGGAACTAGCTTGGTTCCGTTGAATTCAAA
tetur10g05130 comp2637_seq0 TTAACAGTCAGCATCGGCTTATTTCTGATG
tetur10g05130 comp2637_seq0 TTAGCACAAGTCAATGAAAGTAGAGCCACC
tetur10g05130 comp2637_seq0 TTCACAGCTATGGCTCGATAGTTCAAGACC
tetur10g05130 comp2637_seq0 TTCCAGCTGGAACTAGCTTGGTTCCGTTGA
tetur10g05130 comp2637_seq0 TTGAATGCTACACCAACTACACCAACTCGC
tetur10g05130 comp2637_seq0 AAATCTTCCAGCTGGAACTAGCTTGGTTCC
tetur10g05130 comp2637_seq0 ACTCAAGACCATCTTCTGTCTGGCTCAGAG
tetur10g05130 comp2637_seq0 ACTGTTGAACCAGTCAGTACAAGCACTGCT
tetur10g05130 comp2637_seq0 AAACAACTAGGTTCAAGCTGCATCAGCCTT
tetur10g05130 comp2637_seq0 AAATGGCTTCTTGCAGACTTAGCACAAGTC
tetur10g05130 comp2637_seq0 AGACGCAAGGCTGATTTAAACGACGTGAAG
tetur10g05130 comp2637_seq0 AGCACAAGTCAATGAAAGTAGAGCCACCAG
tetur10g05130 comp2637_seq0 AACAACTAGGTTCAAGCTGCATCAGCCTTG
tetur10g05130 comp2637_seq0 AGCCATAACAATCAAACTTCCAAAGCTGAC
tetur10g05130 comp2637_seq0 AGCTGGAACTAGCTTGGTTCCGTTGAATTC
tetur10g05130 comp2637_seq0 AGGCGAATGCATCTAAATCTACTACTGAAC
tetur10g05130 comp2637_seq0 AGGCTGATTTAAACGACGTGAAGAAAGGCT
tetur10g05130 comp2637_seq0 AGTCATAACTCAAGACCATCTTCTGTCTGG
tetur10g05140 comp2430_seq0 CAAATATTCGAGCGAACATGTCAACCAAAG
tetur10g05140 comp2430_seq0 CCAAATATTCGAGCGAACATGTCAACCAAA
tetur10g05140 comp2430_seq0 GAAGATTTAGAATCGTGCGGTGTCACTACT
tetur10g05140 comp2430_seq0 GAATCGTGCGGTGTCACTACTTTCACAACA
tetur10g05140 comp2430_seq0 GATTTAGAATCGTGCGGTGTCACTACTTTC
tetur10g05140 comp2430_seq0 TAGAATCGTGCGGTGTCACTACTTTCACAA
tetur10g05140 comp2430_seq0 TCCAAATATTCGAGCGAACATGTCAACCAA
tetur10g05140 comp2430_seq0 TTAGAATCGTGCGGTGTCACTACTTTCACA
tetur10g05140 comp2430_seq0 TTTAGAATCGTGCGGTGTCACTACTTTCAC
tetur10g05140 comp2430_seq0 AGAATCGTGCGGTGTCACTACTTTCACAAC
tetur10g05140 comp2430_seq0 AGATTTAGAATCGTGCGGTGTCACTACTTT
tetur11g01560 comp1159_seq1 AGTTAGTCCCATTGATCCGACTCCTGTTGT
tetur11g01560 comp1159_seq1 ATAGTTAGTCCCATTGATCCGACTCCTGTT
tetur11g01560 comp1159_seq1 ATGGATCACCTTGTTTACAAAGACACGAAC
tetur11g01560 comp1159_seq1 CAACTACCCGTCAAACCAGATAATTGGACA
tetur11g01560 comp1159_seq1 CAATCCTCAATGCTATGCAATTCGATCCAA
tetur11g01560 comp1159_seq1 CTACCCGTCAAACCAGATAATTGGACAAGT
tetur11g01560 comp1159_seq1 CTTTAAGATTCCAACTACCCGTCAAACCAG
tetur11g01560 comp1159_seq1 AATAGTTAGTCCCATTGATCCGACTCCTGT
tetur11g01560 comp1159_seq1 GATCACCTTGTTTACAAAGACACGAACATC
tetur11g01560 comp1159_seq1 GATCTTTAAGATTCCAACTACCCGTCAAAC
tetur11g01560 comp1159_seq1 GCAATCCTCAATGCTATGCAATTCGATCCA
tetur11g01560 comp1159_seq1 GGATCACCTTGTTTACAAAGACACGAACAT
tetur11g01560 comp1159_seq1 GGATCTTTAAGATTCCAACTACCCGTCAAA
tetur11g01560 comp1159_seq1 GGCAATCCTCAATGCTATGCAATTCGATCC
tetur11g01560 comp1159_seq1 GGTTTCTCACTGTCTTTATCTGCCTGTGTA
tetur11g01560 comp1159_seq1 GTTAGTCCCATTGATCCGACTCCTGTTGTA
tetur11g01560 comp1159_seq1 GTTTCTCACTGTCTTTATCTGCCTGTGTAA
tetur11g01560 comp1159_seq1 TAGTTAGTCCCATTGATCCGACTCCTGTTG
tetur11g01560 comp1159_seq1 TGGATCACCTTGTTTACAAAGACACGAACA
tetur11g01560 comp1159_seq1 TGGCAATCCTCAATGCTATGCAATTCGATC
tetur11g01560 comp1159_seq1 AAATAGTTAGTCCCATTGATCCGACTCCTG
tetur11g01560 comp1159_seq1 TTGGTTTCTCACTGTCTTTATCTGCCTGTG
tetur11g01560 comp1159_seq1 TTTGGCAATCCTCAATGCTATGCAATTCGA
tetur11g01560 comp1159_seq1 ACTACCCGTCAAACCAGATAATTGGACAAG
tetur11g02140 comp4100_seq0 ATGAAGGCTTGCAACTTCCTTGAATCAACC
tetur11g02140 comp4100_seq0 ATGAAGTCATGAAGGCTTGCAACTTCCTTG
tetur11g02140 comp4100_seq0 ATGAGATTCTAGCCGCAATGCCGAAACAAT
tetur11g02140 comp4100_seq0 AACCTTCACTGACGTTCTCAACAAGAAACC
tetur11g02140 comp4100_seq0 CAACTTCCTTGAATCAACCGGAACTAATGA
tetur11g02140 comp4100_seq0 CAATTTCACTTTCGACCAATATGTAGCCGT
tetur11g02140 comp4100_seq0 CATGAAGGCTTGCAACTTCCTTGAATCAAC
tetur11g02140 comp4100_seq0 CCGAAACAATCAGGATTCAACACTGCTCTT
tetur11g02140 comp4100_seq0 CCTTCACTGACGTTCTCAACAAGAAACCTC
tetur11g02140 comp4100_seq0 CGAAACAATCAGGATTCAACACTGCTCTTT
tetur11g02140 comp4100_seq0 CGACAGCCTTTAGGCCACAACTGAACAATT
tetur11g02140 comp4100_seq0 CGATGAAGTCATGAAGGCTTGCAACTTCCT
tetur11g02140 comp4100_seq0 CGTTCGATGAAGTCATGAAGGCTTGCAACT
tetur11g02140 comp4100_seq0 CTAGTTCCGAGACATACGTGATTCTAATGA
tetur11g02140 comp4100_seq0 AAGTCATGAAGGCTTGCAACTTCCTTGAAT
tetur11g02140 comp4100_seq0 CTTCCTTGAATCAACCGGAACTAATGAATG
tetur11g02140 comp4100_seq0 CTTGCAACTTCCTTGAATCAACCGGAACTA
tetur11g02140 comp4100_seq0 AATAGAACCTAGTTCCGAGACATACGTGAT
tetur11g02140 comp4100_seq0 GAAGGCTTGCAACTTCCTTGAATCAACCGG
tetur11g02140 comp4100_seq0 GAAGTCATGAAGGCTTGCAACTTCCTTGAA
tetur11g02140 comp4100_seq0 GACAGCCTTTAGGCCACAACTGAACAATTC
tetur11g02140 comp4100_seq0 GATGAAGTCATGAAGGCTTGCAACTTCCTT
tetur11g02140 comp4100_seq0 GATGAGATTCTAGCCGCAATGCCGAAACAA
tetur11g02140 comp4100_seq0 GCAACTTCCTTGAATCAACCGGAACTAATG
tetur11g02140 comp4100_seq0 GCCGAAACAATCAGGATTCAACACTGCTCT
tetur11g02140 comp4100_seq0 GCGTTCGATGAAGTCATGAAGGCTTGCAAC
tetur11g02140 comp4100_seq0 GCTTGCAACTTCCTTGAATCAACCGGAACT
tetur11g02140 comp4100_seq0 GGCTTGCAACTTCCTTGAATCAACCGGAAC
tetur11g02140 comp4100_seq0 ACAATTCGCCCAATTCACCATTAACATTGG
tetur11g02140 comp4100_seq0 GTCATGAAGGCTTGCAACTTCCTTGAATCA
tetur11g02140 comp4100_seq0 GTTCGATGAAGTCATGAAGGCTTGCAACTT
tetur11g02140 comp4100_seq0 TAACCTTCACTGACGTTCTCAACAAGAAAC
tetur11g02140 comp4100_seq0 TAGAACCTAGTTCCGAGACATACGTGATTC
tetur11g02140 comp4100_seq0 TCAATTTCACTTTCGACCAATATGTAGCCG
tetur11g02140 comp4100_seq0 TCATGAAGGCTTGCAACTTCCTTGAATCAA
tetur11g02140 comp4100_seq0 TCCTTGAATCAACCGGAACTAATGAATGGA
tetur11g02140 comp4100_seq0 TCGATGAAGTCATGAAGGCTTGCAACTTCC
tetur11g02140 comp4100_seq0 TGAAGGCTTGCAACTTCCTTGAATCAACCG
tetur11g02140 comp4100_seq0 TGAAGTCATGAAGGCTTGCAACTTCCTTGA
tetur11g02140 comp4100_seq0 TGATGAGATTCTAGCCGCAATGCCGAAACA
tetur11g02140 comp4100_seq0 TGCCGAAACAATCAGGATTCAACACTGCTC
tetur11g02140 comp4100_seq0 ACCTTCACTGACGTTCTCAACAAGAAACCT
tetur11g02140 comp4100_seq0 ACGACAGCCTTTAGGCCACAACTGAACAAT
tetur11g02140 comp4100_seq0 TTCCTTGAATCAACCGGAACTAATGAATGG
tetur11g02140 comp4100_seq0 TTCGATGAAGTCATGAAGGCTTGCAACTTC
tetur11g02140 comp4100_seq0 TTGATGAGATTCTAGCCGCAATGCCGAAAC
tetur11g02140 comp4100_seq0 TTGCAACTTCCTTGAATCAACCGGAACTAA
tetur11g02140 comp4100_seq0 AGTCATGAAGGCTTGCAACTTCCTTGAATC
tetur11g02270 comp6450_seq0 CAATAGTCGATTCATTGCGTACCATCAAGT
tetur11g02270 comp6450_seq0 CAGTCCGACCATTAATTGATTTCGTGTACA
tetur11g02270 comp6450_seq0 CGTGTACAATGTTTCGATGACAACTCTTTC
tetur11g02270 comp6450_seq0 GACGTTTGATAGCCTAAGAAAGAAGTGATG
tetur11g02270 comp6450_seq0 GCCTAAGAAAGAAGTGATGAACAATAGTCG
tetur11g02270 comp6450_seq0 ACAATAGTCGATTCATTGCGTACCATCAAG
tetur11g02270 comp6450_seq0 GTTGACGTTTGATAGCCTAAGAAAGAAGTG
tetur11g02270 comp6450_seq0 ACAGTCCGACCATTAATTGATTTCGTGTAC
tetur11g03360 comp1960_seq0 AGTTTCAGCCGAAGAAGCTCTTAATCTTGG
tetur11g03360 comp1960_seq0 CTTGGTCAACAACATTGGACGTAATCTTGG
tetur11g03360 comp1960_seq0 GAATCGTGGGAAACTCCTTTAGGTATTGTT
tetur11g03360 comp1960_seq0 GAGTAGTTTCAGCCGAAGAAGCTCTTAATC
tetur11g03360 comp1960_seq0 GGAGCTCAAGCTCTTGATTTGGGTGCAATT
tetur11g03360 comp1960_seq0 GGAGTAGTTTCAGCCGAAGAAGCTCTTAAT
tetur11g03360 comp1960_seq0 GGTCAACAACATTGGACGTAATCTTGGTGG
tetur11g03360 comp1960_seq0 GTAGTTTCAGCCGAAGAAGCTCTTAATCTT
tetur11g03360 comp1960_seq0 GTCAACAACATTGGACGTAATCTTGGTGGT
tetur11g03360 comp1960_seq0 TAGTTTCAGCCGAAGAAGCTCTTAATCTTG
tetur11g03360 comp1960_seq0 TGGAGTAGTTTCAGCCGAAGAAGCTCTTAA
tetur11g03360 comp1960_seq0 TGGTCAACAACATTGGACGTAATCTTGGTG
tetur11g03360 comp1960_seq0 ACTTGGTCAACAACATTGGACGTAATCTTG
tetur11g03360 comp1960_seq0 AGTAGTTTCAGCCGAAGAAGCTCTTAATCT
tetur11g03670 comp2440_seq0 AGTTGGTACGTTTGTTGGTTCGGTAGCTGC
tetur11g03670 comp2440_seq0 CAGTTGGTACGTTTGTTGGTTCGGTAGCTG
tetur11g03670 comp2440_seq0 CGCGAGGAGTACATTTAACACCAATATCCA
tetur11g03670 comp2440_seq0 CTCAGTTGGTACGTTTGTTGGTTCGGTAGC
tetur11g03670 comp2440_seq0 CTTGATGAAACTCTCAGCTTCTTGGAGCAA
tetur11g03670 comp2440_seq0 GTTGGTACGTTTGTTGGTTCGGTAGCTGCT
tetur11g03670 comp2440_seq0 TCGCGAGGAGTACATTTAACACCAATATCC
tetur11g03670 comp2440_seq0 TCTCAGTTGGTACGTTTGTTGGTTCGGTAG
tetur11g03670 comp2440_seq0 TCTTGATGAAACTCTCAGCTTCTTGGAGCA
tetur11g03670 comp2440_seq0 TGATGAAACTCTCAGCTTCTTGGAGCAAAG
tetur11g03670 comp2440_seq0 TTCTCAGTTGGTACGTTTGTTGGTTCGGTA
tetur11g03670 comp2440_seq0 TTGATGAAACTCTCAGCTTCTTGGAGCAAA
tetur11g03670 comp2440_seq0 TTGGTACGTTTGTTGGTTCGGTAGCTGCTG
tetur11g03670 comp2440_seq0 ACGTTTGTTGGTTCGGTAGCTGCTGTAGTC
tetur11g03810 comp5375_seq0 CTCAAACCAATGTTTGTGGAGGAAATGTGT
tetur11g03810 comp5375_seq0 AAGTGAACGTAGAACCCGACAAAGAACTTT
tetur11g03810 comp5375_seq0 GCTCAAACCAATGTTTGTGGAGGAAATGTG
tetur11g03810 comp5375_seq0 TAGCTCAAACCAATGTTTGTGGAGGAAATG
tetur11g03810 comp5375_seq0 AAAGTGAACGTAGAACCCGACAAAGAACTT
tetur11g03810 comp5375_seq0 AGCTCAAACCAATGTTTGTGGAGGAAATGT
tetur11g03830 comp6685_seq0 CAAATGAGAATCAGATCAACTATGCCCAAC
tetur11g03830 comp6685_seq0 CGTTGAATATCAGCTGAAGTAATCTTTGCC
tetur11g03830 comp6685_seq0 GCAAATGAGAATCAGATCAACTATGCCCAA
tetur11g03830 comp6685_seq0 TGCAAATGAGAATCAGATCAACTATGCCCA
tetur11g03830 comp6685_seq0 TTGCAAATGAGAATCAGATCAACTATGCCC
tetur11g03830 comp6685_seq0 ACGTCGACAAGTCAAGAGTTGAAACTAATC
tetur11g04530 comp2998_seq0 AGTGTGCTCACTTGACGTAGCTGCTGAATC
tetur11g04530 comp2998_seq0 CAGTGTGCTCACTTGACGTAGCTGCTGAAT
tetur11g04530 comp2998_seq0 CCAGTGTGCTCACTTGACGTAGCTGCTGAA
tetur11g04530 comp2998_seq0 CCGAGACAAATCACGATACTTCAATCGACT
tetur11g04530 comp2998_seq0 CTTCAATCGACTTCATTGATGCTGATCAAG
tetur11g04530 comp2998_seq0 AATCCGAGACAAATCACGATACTTCAATCG
tetur11g04530 comp2998_seq0 GTGTGCTCACTTGACGTAGCTGCTGAATCC
tetur11g04530 comp2998_seq0 TCAATCGACTTCATTGATGCTGATCAAGGA
tetur11g04530 comp2998_seq0 TCCGAGACAAATCACGATACTTCAATCGAC
tetur11g04530 comp2998_seq0 TTCAATCGACTTCATTGATGCTGATCAAGG
tetur11g05620 comp5600_seq0 AGTTGTTACGTATCAACGCAATATCTCACC
tetur11g05620 comp5600_seq0 GTTGTTACGTATCAACGCAATATCTCACCA
tetur11g05640 comp2455_seq0 AAGCAAGGAAACTCGCGATTATCTCACTAG
tetur11g05640 comp2455_seq0 CCTTGTGTCACAATCACCTCTACACAGAAT
tetur11g05640 comp2455_seq0 CTTCCACAATCGTCAAACGAGCAATAAATG
tetur11g05640 comp2455_seq0 CTTGTGTCACAATCACCTCTACACAGAATA
tetur11g05640 comp2455_seq0 GAAGCAAGGAAACTCGCGATTATCTCACTA
tetur11g05640 comp2455_seq0 TCTTTCATTCCTTTCACCCATTCTGACTGA
tetur11g05640 comp2455_seq0 TTCCACAATCGTCAAACGAGCAATAAATGC
tetur11g05640 comp2455_seq0 AGCAAGGAAACTCGCGATTATCTCACTAGT
tetur11g06150 comp4634_seq0 AGTTGCTGGAGATTTGTTGAGCTTGGGACT
tetur11g06150 comp4634_seq0 AGTTGTCCACAGTTAATGCCTGTTAATCGT
tetur11g06150 comp4634_seq0 ATCAGCTGAGTTTGTTGAGTCACCGTGATC
tetur11g06150 comp4634_seq0 ATCTGAATCCGAATTGATTTGGTACCGGAT
tetur11g06150 comp4634_seq0 ATGAGGAAGAAGCTAAGCTGTTCAGCGAAG
tetur11g06150 comp4634_seq0 ATGGACTCGTTATTCCTGGGACTGGAAGTT
tetur11g06150 comp4634_seq0 ATTTCTCATTCCCTGGACCTAATGGACTCG
tetur11g06150 comp4634_seq0 CAAATTGAACTCGCTCGGATTTGAAGCAAA
tetur11g06150 comp4634_seq0 CAAGTTGCTGGAGATTTGTTGAGCTTGGGA
tetur11g06150 comp4634_seq0 CACCGTGATCATCATCAGGTTCAATACCAT
tetur11g06150 comp4634_seq0 AACTCGCTCGGATTTGAAGCAAAGATAGAT
tetur11g06150 comp4634_seq0 CAGCTGAGTTTGTTGAGTCACCGTGATCAT
tetur11g06150 comp4634_seq0 CATCAGCTGAGTTTGTTGAGTCACCGTGAT
tetur11g06150 comp4634_seq0 CCAAGTTGCTGGAGATTTGTTGAGCTTGGG
tetur11g06150 comp4634_seq0 CCGTTGATAAGTTCGATAATAATGCGCCAT
tetur11g06150 comp4634_seq0 CCTGGATAAGCAAACGACCCATTGAAGGAG
tetur11g06150 comp4634_seq0 CTGAATCCGAATTGATTTGGTACCGGATTT
tetur11g06150 comp4634_seq0 CTGAGTTTGTTGAGTCACCGTGATCATCAT
tetur11g06150 comp4634_seq0 CTGGATAAGCAAACGACCCATTGAAGGAGC
tetur11g06150 comp4634_seq0 AAGTTGCTGGAGATTTGTTGAGCTTGGGAC
tetur11g06150 comp4634_seq0 AAGTTGTCCACAGTTAATGCCTGTTAATCG
tetur11g06150 comp4634_seq0 GAACTCGCTCGGATTTGAAGCAAAGATAGA
tetur11g06150 comp4634_seq0 GAGCAAATTGAACTCGCTCGGATTTGAAGC
tetur11g06150 comp4634_seq0 GAGGAAGAAGCTAAGCTGTTCAGCGAAGAT
tetur11g06150 comp4634_seq0 GATAAGCAAACGACCCATTGAAGGAGCTGC
tetur11g06150 comp4634_seq0 GATGAGGAAGAAGCTAAGCTGTTCAGCGAA
tetur11g06150 comp4634_seq0 GATTCAATGTAGTCCCTCCATCTTCAATAG
tetur11g06150 comp4634_seq0 AATGGACTCGTTATTCCTGGGACTGGAAGT
tetur11g06150 comp4634_seq0 GCAAATTGAACTCGCTCGGATTTGAAGCAA
tetur11g06150 comp4634_seq0 GCTGAGTTTGTTGAGTCACCGTGATCATCA
tetur11g06150 comp4634_seq0 GGATAAGCAAACGACCCATTGAAGGAGCTG
tetur11g06150 comp4634_seq0 GGATTCAATGTAGTCCCTCCATCTTCAATA
tetur11g06150 comp4634_seq0 GGTCCAAGTTGCTGGAGATTTGTTGAGCTT
tetur11g06150 comp4634_seq0 GTCACCGTGATCATCATCAGGTTCAATACC
tetur11g06150 comp4634_seq0 GTCCAAGTTGCTGGAGATTTGTTGAGCTTG
tetur11g06150 comp4634_seq0 GTCCACAGTTAATGCCTGTTAATCGTTAGT
tetur11g06150 comp4634_seq0 GTTACCTGGATAAGCAAACGACCCATTGAA
tetur11g06150 comp4634_seq0 GTTGCTGGAGATTTGTTGAGCTTGGGACTC
tetur11g06150 comp4634_seq0 GTTGTCCACAGTTAATGCCTGTTAATCGTT
tetur11g06150 comp4634_seq0 TAAGCAAACGACCCATTGAAGGAGCTGCAG
tetur11g06150 comp4634_seq0 TAATGGACTCGTTATTCCTGGGACTGGAAG
tetur11g06150 comp4634_seq0 TACCTGGATAAGCAAACGACCCATTGAAGG
tetur11g06150 comp4634_seq0 TATTTCATCACTTGGTCCAAGTTGCTGGAG
tetur11g06150 comp4634_seq0 TCACCGTGATCATCATCAGGTTCAATACCA
tetur11g06150 comp4634_seq0 TCAGCTGAGTTTGTTGAGTCACCGTGATCA
tetur11g06150 comp4634_seq0 TCCAAGTTGCTGGAGATTTGTTGAGCTTGG
tetur11g06150 comp4634_seq0 TCCGTTGATAAGTTCGATAATAATGCGCCA
tetur11g06150 comp4634_seq0 TGAACTCGCTCGGATTTGAAGCAAAGATAG
tetur11g06150 comp4634_seq0 TGAGCAAATTGAACTCGCTCGGATTTGAAG
tetur11g06150 comp4634_seq0 TGAGGAAGAAGCTAAGCTGTTCAGCGAAGA
tetur11g06150 comp4634_seq0 TGAGTTTGTTGAGTCACCGTGATCATCATC
tetur11g06150 comp4634_seq0 ACCGTGATCATCATCAGGTTCAATACCATC
tetur11g06150 comp4634_seq0 TGGACTCGTTATTCCTGGGACTGGAAGTTA
tetur11g06150 comp4634_seq0 TGTCCACAGTTAATGCCTGTTAATCGTTAG
tetur11g06150 comp4634_seq0 TTACCTGGATAAGCAAACGACCCATTGAAG
tetur11g06150 comp4634_seq0 TTCCGTTGATAAGTTCGATAATAATGCGCC
tetur11g06150 comp4634_seq0 TTGAGCAAATTGAACTCGCTCGGATTTGAA
tetur11g06150 comp4634_seq0 AAATTGAACTCGCTCGGATTTGAAGCAAAG
tetur11g06150 comp4634_seq0 AGCACCAAATCTCGAGAATCATTATTGAGC
tetur11g06150 comp4634_seq0 AGCTGAGTTTGTTGAGTCACCGTGATCATC
tetur12g00260 comp4871_seq0 AGTTCCGTTGATCATTAAGTCGAACTGGTC
tetur12g00260 comp4871_seq0 ATAGATGTCAATGTCTCCTCCTCGATATGC
tetur12g00260 comp4871_seq0 ATCATTAAGTCGAACTGGTCTAAGCGACTT
tetur12g00260 comp4871_seq0 ATGTTGTGAGTTCCGTTGATCATTAAGTCG
tetur12g00260 comp4871_seq0 CAATGTCTCCTCCTCGATATGCACTACGAT
tetur12g00260 comp4871_seq0 AACTCCTCCAATTATTGTCGTTCTTGATGG
tetur12g00260 comp4871_seq0 CATTAAGTCGAACTGGTCTAAGCGACTTAA
tetur12g00260 comp4871_seq0 AAGACGCCTCTTTAACTCCATCTACGTTAT
tetur12g00260 comp4871_seq0 CCGTTGATCATTAAGTCGAACTGGTCTAAG
tetur12g00260 comp4871_seq0 CCTCCTCGATATGCACTACGATAAACTGTT
tetur12g00260 comp4871_seq0 CGAACTGGTCTAAGCGACTTAAGTTGAACA
tetur12g00260 comp4871_seq0 CGACGAGAATGCCAGTCTAGAGCACTTTGA
tetur12g00260 comp4871_seq0 CGTTGATCATTAAGTCGAACTGGTCTAAGC
tetur12g00260 comp4871_seq0 CTCCTCCTCGATATGCACTACGATAAACTG
tetur12g00260 comp4871_seq0 AAGTCGAACTGGTCTAAGCGACTTAAGTTG
tetur12g00260 comp4871_seq0 CTTTGATTCCTATCAGGCACTTGAATGTGA
tetur12g00260 comp4871_seq0 GAACTCCTCCAATTATTGTCGTTCTTGATG
tetur12g00260 comp4871_seq0 GAAGACGCCTCTTTAACTCCATCTACGTTA
tetur12g00260 comp4871_seq0 GACGCCTCTTTAACTCCATCTACGTTATTT
tetur12g00260 comp4871_seq0 GAGTTCCGTTGATCATTAAGTCGAACTGGT
tetur12g00260 comp4871_seq0 GATCATTAAGTCGAACTGGTCTAAGCGACT
tetur12g00260 comp4871_seq0 GATGTCAATGTCTCCTCCTCGATATGCACT
tetur12g00260 comp4871_seq0 GCTTTGATTCCTATCAGGCACTTGAATGTG
tetur12g00260 comp4871_seq0 GGAAGACGCCTCTTTAACTCCATCTACGTT
tetur12g00260 comp4871_seq0 GGTCAGCATATTGCAGTGATTCTGTTAACT
tetur12g00260 comp4871_seq0 GGTCTAAGCGACTTAAGTTGAACAAATGGT
tetur12g00260 comp4871_seq0 GTCAATGTCTCCTCCTCGATATGCACTACG
tetur12g00260 comp4871_seq0 GTCGAACTGGTCTAAGCGACTTAAGTTGAA
tetur12g00260 comp4871_seq0 GTCTCCTCCTCGATATGCACTACGATAAAC
tetur12g00260 comp4871_seq0 GTGAGTTCCGTTGATCATTAAGTCGAACTG
tetur12g00260 comp4871_seq0 GTTCCGTTGATCATTAAGTCGAACTGGTCT
tetur12g00260 comp4871_seq0 ACAGTACTACAAACCCAACACAGTTGAGAT
tetur12g00260 comp4871_seq0 GTTGATCATTAAGTCGAACTGGTCTAAGCG
tetur12g00260 comp4871_seq0 GTTGTGAGTTCCGTTGATCATTAAGTCGAA
tetur12g00260 comp4871_seq0 TACAGTACTACAAACCCAACACAGTTGAGA
tetur12g00260 comp4871_seq0 TAGATGTCAATGTCTCCTCCTCGATATGCA
tetur12g00260 comp4871_seq0 TCAATGTCTCCTCCTCGATATGCACTACGA
tetur12g00260 comp4871_seq0 TCATTAAGTCGAACTGGTCTAAGCGACTTA
tetur12g00260 comp4871_seq0 TCCGTTGATCATTAAGTCGAACTGGTCTAA
tetur12g00260 comp4871_seq0 TCGAACTGGTCTAAGCGACTTAAGTTGAAC
tetur12g00260 comp4871_seq0 TGAGTTCCGTTGATCATTAAGTCGAACTGG
tetur12g00260 comp4871_seq0 TGATCATTAAGTCGAACTGGTCTAAGCGAC
tetur12g00260 comp4871_seq0 TGGTCAGCATATTGCAGTGATTCTGTTAAC
tetur12g00260 comp4871_seq0 TGGTCTAAGCGACTTAAGTTGAACAAATGG
tetur12g00260 comp4871_seq0 TGTCAATGTCTCCTCCTCGATATGCACTAC
tetur12g00260 comp4871_seq0 TGTCTCCTCCTCGATATGCACTACGATAAA
tetur12g00260 comp4871_seq0 TGTTGTGAGTTCCGTTGATCATTAAGTCGA
tetur12g00260 comp4871_seq0 TTCCGTTGATCATTAAGTCGAACTGGTCTA
tetur12g00260 comp4871_seq0 TTGATCATTAAGTCGAACTGGTCTAAGCGA
tetur12g00260 comp4871_seq0 TTGATTCCTATCAGGCACTTGAATGTGACC
tetur12g00260 comp4871_seq0 TTGTGAGTTCCGTTGATCATTAAGTCGAAC
tetur12g00260 comp4871_seq0 TTTGATTCCTATCAGGCACTTGAATGTGAC
tetur12g00260 comp4871_seq0 AGACGCCTCTTTAACTCCATCTACGTTATT
tetur12g00260 comp4871_seq0 AGATGTCAATGTCTCCTCCTCGATATGCAC
tetur12g00260 comp4871_seq0 AGGCACTTGAATGTGACCAAAGCTTGTATT
tetur12g01420 comp2274_seq0 CTCGTGTTCAACTGTTTGGTACATCTTTAC
tetur12g03790 comp1313_seq0 TATCGGTGCAATCAAAGAAGCCTGTGAGAA
tetur12g03800 comp5989_seq0 CAGTCAAGATAACCTGGCCAGATGATATTT
tetur12g03800 comp5989_seq0 GTCAAGATAACCTGGCCAGATGATATTTGT
tetur12g03800 comp5989_seq0 TCTTCGAGTGGCTGGGCATAATCATGGGTA
tetur12g03800 comp5989_seq0 AGTCAAGATAACCTGGCCAGATGATATTTG
tetur136g00010 comp1267_seq4 AGTGACTAGCCAATACACGATTACCATCAC
tetur136g00010 comp1267_seq4 ATCACTTTGGAAAGAACTGCTCAGTTTGGG
tetur136g00010 comp1267_seq4 ATTTACGGCTCTTGCTGGTCATAACTTTGC
tetur136g00010 comp1267_seq4 CAATTTACGGCTCTTGCTGGTCATAACTTT
tetur136g00010 comp1267_seq4 CACGATTACCATCACCCAATTTAACAGCAG
tetur136g00010 comp1267_seq4 CACTTTGGAAAGAACTGCTCAGTTTGGGTT
tetur136g00010 comp1267_seq4 AAGCCAAGGCTTCTTGTGATCGCGCAACAC
tetur136g00010 comp1267_seq4 CGATCGGATTATGTTGTTGTTTCGGGATTA
tetur136g00010 comp1267_seq4 CGATTACCATCACCCAATTTAACAGCAGCC
tetur136g00010 comp1267_seq4 CTAGCCAATACACGATTACCATCACCCAAT
tetur136g00010 comp1267_seq4 CTGTGATTGATAAGGCAAGACTCTTAATGG
tetur136g00010 comp1267_seq4 CTTGTGATCGCGCAACACGACTTGGTTGAT
tetur136g00010 comp1267_seq4 CTTTCAATGTAGATGGACAGAATCGACTTG
tetur136g00010 comp1267_seq4 CTTTGGAAAGAACTGCTCAGTTTGGGTTTA
tetur136g00010 comp1267_seq4 GAAGCCAAGGCTTCTTGTGATCGCGCAACA
tetur136g00010 comp1267_seq4 GACTAGCCAATACACGATTACCATCACCCA
tetur136g00010 comp1267_seq4 GATCGCGCAACACGACTTGGTTGATTACTC
tetur136g00010 comp1267_seq4 GATCGGATTATGTTGTTGTTTCGGGATTAG
tetur136g00010 comp1267_seq4 GATTACCATCACCCAATTTAACAGCAGCCC
tetur136g00010 comp1267_seq4 GCTGTGATTGATAAGGCAAGACTCTTAATG
tetur136g00010 comp1267_seq4 AATTTACGGCTCTTGCTGGTCATAACTTTG
tetur136g00010 comp1267_seq4 GGGTGTAGGCTCATCAGATAAGTAGTCAGG
tetur136g00010 comp1267_seq4 GGTGTAGGCTCATCAGATAAGTAGTCAGGT
tetur136g00010 comp1267_seq4 GTGACCGTATGAAGTTCAGTAGCGTTATTT
tetur136g00010 comp1267_seq4 GTGACTAGCCAATACACGATTACCATCACC
tetur136g00010 comp1267_seq4 GTTCGATCGGATTATGTTGTTGTTTCGGGA
tetur136g00010 comp1267_seq4 GTTGTTGTTTCGGGATTAGTTTCGGTTTAG
tetur136g00010 comp1267_seq4 TAGTGACTAGCCAATACACGATTACCATCA
tetur136g00010 comp1267_seq4 TATCACTTTGGAAAGAACTGCTCAGTTTGG
tetur136g00010 comp1267_seq4 TCGCGCAACACGACTTGGTTGATTACTCAA
tetur136g00010 comp1267_seq4 TCTTGTGATCGCGCAACACGACTTGGTTGA
tetur136g00010 comp1267_seq4 TGAAGCCAAGGCTTCTTGTGATCGCGCAAC
tetur136g00010 comp1267_seq4 TGACTAGCCAATACACGATTACCATCACCC
tetur136g00010 comp1267_seq4 TGGGTGTAGGCTCATCAGATAAGTAGTCAG
tetur136g00010 comp1267_seq4 TGTGATCGCGCAACACGACTTGGTTGATTA
tetur136g00010 comp1267_seq4 TTACGGCTCTTGCTGGTCATAACTTTGCTA
tetur136g00010 comp1267_seq4 ACGATTACCATCACCCAATTTAACAGCAGC
tetur136g00010 comp1267_seq4 TTGAAGCCAAGGCTTCTTGTGATCGCGCAA
tetur136g00010 comp1267_seq4 TTTCAATTTACGGCTCTTGCTGGTCATAAC
tetur136g00010 comp1267_seq4 TTTCTACCAATATGGTGTGACCGTATGAAG
tetur136g00010 comp1267_seq4 TTTGGAAAGAACTGCTCAGTTTGGGTTTAC
tetur136g00010 comp1267_seq4 ACTTTGGAAAGAACTGCTCAGTTTGGGTTT
tetur13g00870 comp4273_seq0 ATAAGTTTGGTGATCGGTGCAGAACTAGTT
tetur13g00870 comp4273_seq0 CAACCTCACCCATCACTGGTATGATATTGA
tetur13g00870 comp4273_seq0 CGATAAGTTTGGTGATCGGTGCAGAACTAG
tetur13g00870 comp4273_seq0 AAGTTTGGTGATCGGTGCAGAACTAGTTTC
tetur13g00870 comp4273_seq0 GATAAGTTTGGTGATCGGTGCAGAACTAGT
tetur13g00870 comp4273_seq0 GTAAGCATCGAACGAATTATCTGGAAATGG
tetur13g00870 comp4273_seq0 TTGAGTCACTAGATGAGTCGATAAGTTTGG
tetur13g02210 comp2302_seq1 AACAGCTTTCAGCTCTACTGACAGCAATGC
tetur13g02210 comp2302_seq1 ATAGTAATGGAGAGGCAGCTATTCCCTGTT
tetur13g02210 comp2302_seq1 CAGCTTTCAGCTCTACTGACAGCAATGCAG
tetur13g02210 comp2302_seq1 CGATCCATTTCTTATAGTAATGGAGAGGCA
tetur13g02210 comp2302_seq1 CGCGATCCATTTCTTATAGTAATGGAGAGG
tetur13g02210 comp2302_seq1 CTTATAGTAATGGAGAGGCAGCTATTCCCT
tetur13g02210 comp2302_seq1 AATGGAGAGGCAGCTATTCCCTGTTAATGT
tetur13g02210 comp2302_seq1 GGAGAGGCAGCTATTCCCTGTTAATGTAAA
tetur13g02210 comp2302_seq1 GTAATGGAGAGGCAGCTATTCCCTGTTAAT
tetur13g02210 comp2302_seq1 TAACAGCTTTCAGCTCTACTGACAGCAATG
tetur13g02210 comp2302_seq1 TAATGGAGAGGCAGCTATTCCCTGTTAATG
tetur13g02210 comp2302_seq1 TAGTAATGGAGAGGCAGCTATTCCCTGTTA
tetur13g02210 comp2302_seq1 TGGAGAGGCAGCTATTCCCTGTTAATGTAA
tetur13g02210 comp2302_seq1 ACGCGATCCATTTCTTATAGTAATGGAGAG
tetur13g02810 comp1202_seq0 ATACATGGCTGTATTGACTGAAACTTCACC
tetur13g02810 comp1202_seq0 ATGGCTGTATTGACTGAAACTTCACCAGTT
tetur13g02810 comp1202_seq0 CACTGTAGGTTGGTCACAATTTATCCGTCT
tetur13g02810 comp1202_seq0 CATGGCTGTATTGACTGAAACTTCACCAGT
tetur13g02810 comp1202_seq0 CCCTGTATGTTCACTGTAGGTTGGTCACAA
tetur13g02810 comp1202_seq0 CCGTCTAGAGGTGAAGATGGTAATCCTATG
tetur13g02810 comp1202_seq0 CCTGTATGTTCACTGTAGGTTGGTCACAAT
tetur13g02810 comp1202_seq0 CGCCCTGTATGTTCACTGTAGGTTGGTCAC
tetur13g02810 comp1202_seq0 CTCTGTTACTGTTATGTTGAGGTTGCAGGT
tetur13g02810 comp1202_seq0 CTGTAGGTTGGTCACAATTTATCCGTCTAG
tetur13g02810 comp1202_seq0 CTGTATGTTCACTGTAGGTTGGTCACAATT
tetur13g02810 comp1202_seq0 CTGTTACTGTTATGTTGAGGTTGCAGGTAA
tetur13g02810 comp1202_seq0 GACTGGCAAGATTAATGCCTTCAATTCTTG
tetur13g02810 comp1202_seq0 GAGGTGAAGATGGTAATCCTATGAAGTCCT
tetur13g02810 comp1202_seq0 GCCCTGTATGTTCACTGTAGGTTGGTCACA
tetur13g02810 comp1202_seq0 GGCTGTATTGACTGAAACTTCACCAGTTCA
tetur13g02810 comp1202_seq0 GGTGAAGATGGTAATCCTATGAAGTCCTTT
tetur13g02810 comp1202_seq0 GGTTGGTCACAATTTATCCGTCTAGAGGTG
tetur13g02810 comp1202_seq0 GTAGGTTGGTCACAATTTATCCGTCTAGAG
tetur13g02810 comp1202_seq0 GTCCCAGTGTTCATCTGTCCAGACTCGTGT
tetur13g02810 comp1202_seq0 GTTCACTGTAGGTTGGTCACAATTTATCCG
tetur13g02810 comp1202_seq0 GTTGGTCACAATTTATCCGTCTAGAGGTGA
tetur13g02810 comp1202_seq0 TACATGGCTGTATTGACTGAAACTTCACCA
tetur13g02810 comp1202_seq0 ACATGGCTGTATTGACTGAAACTTCACCAG
tetur13g02810 comp1202_seq0 TACTGTTATGTTGAGGTTGCAGGTAAAGGG
tetur13g02810 comp1202_seq0 TAGGTTGGTCACAATTTATCCGTCTAGAGG
tetur13g02810 comp1202_seq0 TCACTGTAGGTTGGTCACAATTTATCCGTC
tetur13g02810 comp1202_seq0 TCGCCCTGTATGTTCACTGTAGGTTGGTCA
tetur13g02810 comp1202_seq0 TCTGTTACTGTTATGTTGAGGTTGCAGGTA
tetur13g02810 comp1202_seq0 TGGCTGTATTGACTGAAACTTCACCAGTTC
tetur13g02810 comp1202_seq0 TGTAGGTTGGTCACAATTTATCCGTCTAGA
tetur13g02810 comp1202_seq0 TGTTCACTGTAGGTTGGTCACAATTTATCC
tetur13g02810 comp1202_seq0 TTCGCCCTGTATGTTCACTGTAGGTTGGTC
tetur13g02810 comp1202_seq0 ACTCTGTTACTGTTATGTTGAGGTTGCAGG
tetur13g02810 comp1202_seq0 AGAGGTGAAGATGGTAATCCTATGAAGTCC
tetur13g02810 comp1202_seq0 AGGTGAAGATGGTAATCCTATGAAGTCCTT
tetur13g02810 comp1202_seq0 AGGTTGGTCACAATTTATCCGTCTAGAGGT
tetur13g03700 comp920_seq0 ATATCATTATCAGCGTCATGCCGACGAGTT
tetur13g03700 comp920_seq0 ATATCCAATCAACAGCATCAGAACTTGTCG
tetur13g03700 comp920_seq0 ATCAGAACTTGTCGCAAGAGAATTGGCTTC
tetur13g03700 comp920_seq0 ATCAGCGTCATGCCGACGAGTTGATCAACC
tetur13g03700 comp920_seq0 ATCCAAATGTGATGGTCAACTTGTGAACAG
tetur13g03700 comp920_seq0 ATGCCGACGAGTTGATCAACCAATTGATTC
tetur13g03700 comp920_seq0 ATGTCAACCCTAACGATGGATTTAGGTGAT
tetur13g03700 comp920_seq0 CAAATGTGATGGTCAACTTGTGAACAGGTA
tetur13g03700 comp920_seq0 CAACAGCATCAGAACTTGTCGCAAGAGAAT
tetur13g03700 comp920_seq0 CAACATTACTGGCCAAGAAAGAGTTCTCAA
tetur13g03700 comp920_seq0 CAATCAACAGCATCAGAACTTGTCGCAAGA
tetur13g03700 comp920_seq0 CACACCAGTCAATCAAGATCGCTACCGATG
tetur13g03700 comp920_seq0 CACCAGTCAATCAAGATCGCTACCGATGTT
tetur13g03700 comp920_seq0 CACCTAGGCACAAGAATTAAGGATGACGTT
tetur13g03700 comp920_seq0 AACTGAGAAATGTCAACCCTAACGATGGAT
tetur13g03700 comp920_seq0 CAGATATCGACAGGATGGATAGCGGGTAAG
tetur13g03700 comp920_seq0 CAGCATCAGAACTTGTCGCAAGAGAATTGG
tetur13g03700 comp920_seq0 CATCAGAACTTGTCGCAAGAGAATTGGCTT
tetur13g03700 comp920_seq0 CATCGACTTCTTCATCCTCTAATTGGTACG
tetur13g03700 comp920_seq0 CATTATCAGCGTCATGCCGACGAGTTGATC
tetur13g03700 comp920_seq0 CATTCAACATTACTGGCCAAGAAAGAGTTC
tetur13g03700 comp920_seq0 CCAAATGTGATGGTCAACTTGTGAACAGGT
tetur13g03700 comp920_seq0 CCAATCAACAGCATCAGAACTTGTCGCAAG
tetur13g03700 comp920_seq0 CCCAGTACCGTTAAGTACACCTTGGAACTC
tetur13g03700 comp920_seq0 CCGACGAGTTGATCAACCAATTGATTCTCA
tetur13g03700 comp920_seq0 CCTCTAGTTAACGGACGTAAATATGGAGCT
tetur13g03700 comp920_seq0 CCTGCCGAGAAAGCTAAACGTCGTTGCGAA
tetur13g03700 comp920_seq0 CGACGAGTTGATCAACCAATTGATTCTCAA
tetur13g03700 comp920_seq0 CGATTGAACTGAGAAATGTCAACCCTAACG
tetur13g03700 comp920_seq0 CGCAAATAAAGTAGCAATCACACCAGTCAA
tetur13g03700 comp920_seq0 CGGCGGTCATCTTAATAAGTACATTTCTGG
tetur13g03700 comp920_seq0 CGTCGTTGCGAATTGATATCATTATCAGCG
tetur13g03700 comp920_seq0 CGTGATAAGGTGTCCAAAGGAGAAGTCCTC
tetur13g03700 comp920_seq0 CGTTGCGAATTGATATCATTATCAGCGTCA
tetur13g03700 comp920_seq0 CTACTGCGACCCAGAATCAATTCGCGGTAA
tetur13g03700 comp920_seq0 CTAGGAACTTTAGGCTGGCTCTACTGCGAC
tetur13g03700 comp920_seq0 CTAGTTAACGGACGTAAATATGGAGCTCGT
tetur13g03700 comp920_seq0 CTCTACTGCGACCCAGAATCAATTCGCGGT
tetur13g03700 comp920_seq0 CTCTAGTTAACGGACGTAAATATGGAGCTC
tetur13g03700 comp920_seq0 AAGTAGCAATCACACCAGTCAATCAAGATC
tetur13g03700 comp920_seq0 CTGAGAAATGTCAACCCTAACGATGGATTT
tetur13g03700 comp920_seq0 CTGCCGAGAAAGCTAAACGTCGTTGCGAAT
tetur13g03700 comp920_seq0 CTGCGACCCAGAATCAATTCGCGGTAATAT
tetur13g03700 comp920_seq0 GAAAGCTAAACGTCGTTGCGAATTGATATC
tetur13g03700 comp920_seq0 GAAATGTCAACCCTAACGATGGATTTAGGT
tetur13g03700 comp920_seq0 GAACGCAAATAAAGTAGCAATCACACCAGT
tetur13g03700 comp920_seq0 GAACTGAGAAATGTCAACCCTAACGATGGA
tetur13g03700 comp920_seq0 GAAGTCCTCAAATCTTCTCCGTTAGATTCC
tetur13g03700 comp920_seq0 AATCAACAGCATCAGAACTTGTCGCAAGAG
tetur13g03700 comp920_seq0 GACGAGTTGATCAACCAATTGATTCTCAAG
tetur13g03700 comp920_seq0 GAGAAATGTCAACCCTAACGATGGATTTAG
tetur13g03700 comp920_seq0 GAGAAGTCCTCAAATCTTCTCCGTTAGATT
tetur13g03700 comp920_seq0 GATAAGGTGTCCAAAGGAGAAGTCCTCAAA
tetur13g03700 comp920_seq0 GATATCATTATCAGCGTCATGCCGACGAGT
tetur13g03700 comp920_seq0 GATGGTCAACTTGTGAACAGGTACAATGTT
tetur13g03700 comp920_seq0 GATTGAACTGAGAAATGTCAACCCTAACGA
tetur13g03700 comp920_seq0 GCATCAGAACTTGTCGCAAGAGAATTGGCT
tetur13g03700 comp920_seq0 GCCGACGAGTTGATCAACCAATTGATTCTC
tetur13g03700 comp920_seq0 GGTCAACTTGTGAACAGGTACAATGTTTGT
tetur13g03700 comp920_seq0 ACACCAGTCAATCAAGATCGCTACCGATGT
tetur13g03700 comp920_seq0 GTCAACCCTAACGATGGATTTAGGTGATAA
tetur13g03700 comp920_seq0 ACACCTAGGCACAAGAATTAAGGATGACGT
tetur13g03700 comp920_seq0 GTCATGCCGACGAGTTGATCAACCAATTGA
tetur13g03700 comp920_seq0 GTCCTCAAATCTTCTCCGTTAGATTCCAAA
tetur13g03700 comp920_seq0 GTCGTTGCGAATTGATATCATTATCAGCGT
tetur13g03700 comp920_seq0 GTGATAAGGTGTCCAAAGGAGAAGTCCTCA
tetur13g03700 comp920_seq0 GTGATGGTCAACTTGTGAACAGGTACAATG
tetur13g03700 comp920_seq0 ACAGCATCAGAACTTGTCGCAAGAGAATTG
tetur13g03700 comp920_seq0 GTTAACGGACGTAAATATGGAGCTCGTCAT
tetur13g03700 comp920_seq0 GTTTAGCTACACAATGAGTCCAGCCAATAA
tetur13g03700 comp920_seq0 TACACCTAGGCACAAGAATTAAGGATGACG
tetur13g03700 comp920_seq0 TAGTTAACGGACGTAAATATGGAGCTCGTC
tetur13g03700 comp920_seq0 TATCAGCGTCATGCCGACGAGTTGATCAAC
tetur13g03700 comp920_seq0 TATCATTATCAGCGTCATGCCGACGAGTTG
tetur13g03700 comp920_seq0 TCAACAGCATCAGAACTTGTCGCAAGAGAA
tetur13g03700 comp920_seq0 TCAACATTACTGGCCAAGAAAGAGTTCTCA
tetur13g03700 comp920_seq0 TCAGAACTTGTCGCAAGAGAATTGGCTTCG
tetur13g03700 comp920_seq0 TCATCGACTTCTTCATCCTCTAATTGGTAC
tetur13g03700 comp920_seq0 TCCAAATGTGATGGTCAACTTGTGAACAGG
tetur13g03700 comp920_seq0 TCCAATCAACAGCATCAGAACTTGTCGCAA
tetur13g03700 comp920_seq0 TCCTCAAATCTTCTCCGTTAGATTCCAAAC
tetur13g03700 comp920_seq0 TCGTCTAGGAACTTTAGGCTGGCTCTACTG
tetur13g03700 comp920_seq0 TCGTTGCGAATTGATATCATTATCAGCGTC
tetur13g03700 comp920_seq0 TCTACTGCGACCCAGAATCAATTCGCGGTA
tetur13g03700 comp920_seq0 TCTAGGAACTTTAGGCTGGCTCTACTGCGA
tetur13g03700 comp920_seq0 TCTAGTTAACGGACGTAAATATGGAGCTCG
tetur13g03700 comp920_seq0 TGAACGCAAATAAAGTAGCAATCACACCAG
tetur13g03700 comp920_seq0 TGAACTGAGAAATGTCAACCCTAACGATGG
tetur13g03700 comp920_seq0 TGATAAGGTGTCCAAAGGAGAAGTCCTCAA
tetur13g03700 comp920_seq0 TGCGAATTGATATCATTATCAGCGTCATGC
tetur13g03700 comp920_seq0 TGGTCAACTTGTGAACAGGTACAATGTTTG
tetur13g03700 comp920_seq0 TGTCAACCCTAACGATGGATTTAGGTGATA
tetur13g03700 comp920_seq0 TGTTTAGCTACACAATGAGTCCAGCCAATA
tetur13g03700 comp920_seq0 TTAACGGACGTAAATATGGAGCTCGTCATG
tetur13g03700 comp920_seq0 TTATCAGCGTCATGCCGACGAGTTGATCAA
tetur13g03700 comp920_seq0 TTCAACATTACTGGCCAAGAAAGAGTTCTC
tetur13g03700 comp920_seq0 TTGAACTGAGAAATGTCAACCCTAACGATG
tetur13g03700 comp920_seq0 TTGTCGCAAGAGAATTGGCTTCGCCAGAAG
tetur13g03700 comp920_seq0 ACGTCGTTGCGAATTGATATCATTATCAGC
tetur13g03700 comp920_seq0 ACTGAGAAATGTCAACCCTAACGATGGATT
tetur13g03700 comp920_seq0 AAATGTCAACCCTAACGATGGATTTAGGTG
tetur13g03700 comp920_seq0 AGAAATGTCAACCCTAACGATGGATTTAGG
tetur13g03700 comp920_seq0 AAATGTGATGGTCAACTTGTGAACAGGTAC
tetur13g03700 comp920_seq0 AGAAGTCCTCAAATCTTCTCCGTTAGATTC
tetur13g03700 comp920_seq0 AGATATCGACAGGATGGATAGCGGGTAAGT
tetur13g03700 comp920_seq0 AGCATCAGAACTTGTCGCAAGAGAATTGGC
tetur13g03700 comp920_seq0 AACAGCATCAGAACTTGTCGCAAGAGAATT
tetur13g03850 comp1699_seq0 CAAATTATGGTGATGATGACGCAACGCGTT
tetur13g03850 comp1699_seq0 TACAGGAGACTTGAAATCATCAGACTCGAC
tetur13g04766 comp3212_seq0 CAGAAGTGGTGATGGAACCAGTACTCCTAT
tetur13g04766 comp3212_seq0 GAAGTGGTGATGGAACCAGTACTCCTATTA
tetur13g04766 comp3212_seq0 AGAAGTGGTGATGGAACCAGTACTCCTATT
tetur14g00280 comp5230_seq0 CAAAGCGAATAGATCAAACCCTTTGCATCA
tetur14g00280 comp5230_seq0 AACTCAGTCAAAGCGAATAGATCAAACCCT
tetur14g00280 comp5230_seq0 CACTTGAACTCAGTCAAAGCGAATAGATCA
tetur14g00280 comp5230_seq0 CAGTCAAAGCGAATAGATCAAACCCTTTGC
tetur14g00280 comp5230_seq0 CCTCACTTGAACTCAGTCAAAGCGAATAGA
tetur14g00280 comp5230_seq0 CTCACTTGAACTCAGTCAAAGCGAATAGAT
tetur14g00280 comp5230_seq0 CTCAGTCAAAGCGAATAGATCAAACCCTTT
tetur14g00280 comp5230_seq0 GAACTCAGTCAAAGCGAATAGATCAAACCC
tetur14g00280 comp5230_seq0 GTCAAAGCGAATAGATCAAACCCTTTGCAT
tetur14g00280 comp5230_seq0 TCAAAGCGAATAGATCAAACCCTTTGCATC
tetur14g00280 comp5230_seq0 TCACTTGAACTCAGTCAAAGCGAATAGATC
tetur14g00280 comp5230_seq0 TCAGTCAAAGCGAATAGATCAAACCCTTTG
tetur14g00280 comp5230_seq0 TGAACTCAGTCAAAGCGAATAGATCAAACC
tetur14g00280 comp5230_seq0 ACTCAGTCAAAGCGAATAGATCAAACCCTT
tetur14g01440 comp4200_seq0 ATGAGCTTTCGTCTTATGATCGACTTGGTC
tetur14g01440 comp4200_seq0 CAAATGAGCTTTCGTCTTATGATCGACTTG
tetur14g01440 comp4200_seq0 CAGATGGTTGAATTGTTCTTCCAAATGAGC
tetur14g01440 comp4200_seq0 CCAAATGAGCTTTCGTCTTATGATCGACTT
tetur14g01440 comp4200_seq0 CGTCTTATGATCGACTTGGTCATCTTTGCT
tetur14g01440 comp4200_seq0 CTTCCAAATGAGCTTTCGTCTTATGATCGA
tetur14g01440 comp4200_seq0 AATGAGCTTTCGTCTTATGATCGACTTGGT
tetur14g01440 comp4200_seq0 GTCTTATGATCGACTTGGTCATCTTTGCTT
tetur14g01440 comp4200_seq0 TCGTCTTATGATCGACTTGGTCATCTTTGC
tetur14g01440 comp4200_seq0 TCTTCCAAATGAGCTTTCGTCTTATGATCG
tetur14g01440 comp4200_seq0 TGAGCTTTCGTCTTATGATCGACTTGGTCA
tetur14g01440 comp4200_seq0 TTCCAAATGAGCTTTCGTCTTATGATCGAC
tetur14g01440 comp4200_seq0 TTCGTCTTATGATCGACTTGGTCATCTTTG
tetur14g01440 comp4200_seq0 AAATGAGCTTTCGTCTTATGATCGACTTGG
tetur14g01630 comp1196_seq0 TTCACCATCTGAAGATGATGTTGAGTCATC
tetur14g01650 comp322_seq2 ATCACAAGACTTCCCAGGTAAATCAACAAG
tetur14g01650 comp322_seq2 GACTTCCCAGGTAAATCAACAAGTAAACAG
tetur14g01650 comp322_seq2 TAAGGATGACTATGTGATAAGCGAAAGCTC
tetur14g01800 comp174_seq0 ATAACATGTAAGCAGTTTCACCTTGGCCAT
tetur14g01800 comp174_seq0 CAAGAGACAACTTGTTGATGATCTGCAAGT
tetur14g01800 comp174_seq0 CATGCTTCAGTCCTTGAAATTATCAGCTTC
tetur14g01800 comp174_seq0 CGGTGATTAAGACACCAATTAGGTAATCAG
tetur14g01800 comp174_seq0 CTTCTTCCTTCCATTTGTCGGCCAAAGTTT
tetur14g01800 comp174_seq0 CTTTGGTATGGCTGCTTCACAACCTACCGG
tetur14g01800 comp174_seq0 GAGTCCGTTCTTTCATGCTTCAGTCCTTGA
tetur14g01800 comp174_seq0 GATCTTAAGATTGTCTTTGGTATGGCTGCT
tetur14g01800 comp174_seq0 GCTTCAGTCCTTGAAATTATCAGCTTCTCA
tetur14g01800 comp174_seq0 ACAAGAGACAACTTGTTGATGATCTGCAAG
tetur14g01800 comp174_seq0 GTCTTTGGTATGGCTGCTTCACAACCTACC
tetur14g01800 comp174_seq0 GTGAGTCCGTTCTTTCATGCTTCAGTCCTT
tetur14g01800 comp174_seq0 GTGATCTTAAGATTGTCTTTGGTATGGCTG
tetur14g01800 comp174_seq0 TCTTTGGTATGGCTGCTTCACAACCTACCG
tetur14g01800 comp174_seq0 TGAGTCCGTTCTTTCATGCTTCAGTCCTTG
tetur14g01800 comp174_seq0 TGCTTCAGTCCTTGAAATTATCAGCTTCTC
tetur14g01910 comp3788_seq0 ATAACAGATACCACCGACTATGTTGCAGTT
tetur14g01910 comp3788_seq0 CACGAAGACCAAAGAAAGCTCGGAGAACAT
tetur14g01910 comp3788_seq0 AAGACTGCCATGCAGTTTACAGCAACAGTT
tetur14g01910 comp3788_seq0 CGAAGACCAAAGAAAGCTCGGAGAACATAG
tetur14g01910 comp3788_seq0 CTAGAAAGGATGATGGAACAGCAGGATTAC
tetur14g01910 comp3788_seq0 CTATAACAGATACCACCGACTATGTTGCAG
tetur14g01910 comp3788_seq0 GAAAGGATGATGGAACAGCAGGATTACCAG
tetur14g01910 comp3788_seq0 GAAGACCAAAGAAAGCTCGGAGAACATAGG
tetur14g01910 comp3788_seq0 GATGCATTTCATCATCTTAACTGGCGATCA
tetur14g01910 comp3788_seq0 GGATGCATTTCATCATCTTAACTGGCGATC
tetur14g01910 comp3788_seq0 GGGATGCATTTCATCATCTTAACTGGCGAT
tetur14g01910 comp3788_seq0 GTAATAATGAAAGGCCTTGGACCTGGACGA
tetur14g01910 comp3788_seq0 TAGAAAGGATGATGGAACAGCAGGATTACC
tetur14g01910 comp3788_seq0 TCTATAACAGATACCACCGACTATGTTGCA
tetur14g01910 comp3788_seq0 AGACTGCCATGCAGTTTACAGCAACAGTTT
tetur14g01910 comp3788_seq0 AACACGAAGACCAAAGAAAGCTCGGAGAAC
tetur14g02670 comp1753_seq0 ATCCTAACGCTTCTCCATTGGTTGATCGGG
tetur14g02670 comp1753_seq0 CAGTCCTTAAGATTTACCATCCTAACGCTT
tetur14g02670 comp1753_seq0 CATCCTAACGCTTCTCCATTGGTTGATCGG
tetur14g02670 comp1753_seq0 CCATCCTAACGCTTCTCCATTGGTTGATCG
tetur14g02670 comp1753_seq0 AAGATTTACCATCCTAACGCTTCTCCATTG
tetur14g02670 comp1753_seq0 CCTAACGCTTCTCCATTGGTTGATCGGGAA
tetur14g02670 comp1753_seq0 CCTTAAGATTTACCATCCTAACGCTTCTCC
tetur14g02670 comp1753_seq0 CCTTTGTCTAATGGCTGTTAAACTGCATGG
tetur14g02670 comp1753_seq0 CTAACGCTTCTCCATTGGTTGATCGGGAAA
tetur14g02670 comp1753_seq0 GACAGTCCTTAAGATTTACCATCCTAACGC
tetur14g02670 comp1753_seq0 GTCCTTAAGATTTACCATCCTAACGCTTCT
tetur14g02670 comp1753_seq0 ACAGTCCTTAAGATTTACCATCCTAACGCT
tetur14g02670 comp1753_seq0 TCCTAACGCTTCTCCATTGGTTGATCGGGA
tetur14g02670 comp1753_seq0 TCCTTAAGATTTACCATCCTAACGCTTCTC
tetur14g02670 comp1753_seq0 TCCTTTGTCTAATGGCTGTTAAACTGCATG
tetur14g02670 comp1753_seq0 ACCATCCTAACGCTTCTCCATTGGTTGATC
tetur14g02670 comp1753_seq0 TTACCATCCTAACGCTTCTCCATTGGTTGA
tetur14g03300 comp1871_seq0 ATAATCGAAATGCGGTTCTGAACGATGAAC
tetur14g03300 comp1871_seq0 ATAATGGAAAGTCTGATCAAGCCAAACCAG
tetur14g03300 comp1871_seq0 ATATCAACGCGCTTCACAAGGACATAATGG
tetur14g03300 comp1871_seq0 ATCGAAATGCGGTTCTGAACGATGAACATC
tetur14g03300 comp1871_seq0 ATGCGGTTCTGAACGATGAACATCATCACC
tetur14g03300 comp1871_seq0 AACGCGCTTCACAAGGACATAATGGAAAGT
tetur14g03300 comp1871_seq0 CAACGCGCTTCACAAGGACATAATGGAAAG
tetur14g03300 comp1871_seq0 CAAGTGTATGATGATTGCTACCAATTGGCA
tetur14g03300 comp1871_seq0 CAGCAAGTACTGTCCAACAGGCTCTGGCAA
tetur14g03300 comp1871_seq0 CATAATGGAAAGTCTGATCAAGCCAAACCA
tetur14g03300 comp1871_seq0 CGAAATGCGGTTCTGAACGATGAACATCAT
tetur14g03300 comp1871_seq0 CGCGATTATTTGATGATGACAGACCAATTG
tetur14g03300 comp1871_seq0 CGCGCTTCACAAGGACATAATGGAAAGTCT
tetur14g03300 comp1871_seq0 CGCTTCACAAGGACATAATGGAAAGTCTGA
tetur14g03300 comp1871_seq0 CGTGATTATAATCGAAATGCGGTTCTGAAC
tetur14g03300 comp1871_seq0 CTTCACAAGGACATAATGGAAAGTCTGATC
tetur14g03300 comp1871_seq0 GAAAGTCTGATCAAGCCAAACCAGTTATGA
tetur14g03300 comp1871_seq0 GAAATGCGGTTCTGAACGATGAACATCATC
tetur14g03300 comp1871_seq0 GACATAATGGAAAGTCTGATCAAGCCAAAC
tetur14g03300 comp1871_seq0 AATCGAAATGCGGTTCTGAACGATGAACAT
tetur14g03300 comp1871_seq0 GAGAGCGGATGATTTGGTCAAAGTTAATTC
tetur14g03300 comp1871_seq0 AATGCGGTTCTGAACGATGAACATCATCAC
tetur14g03300 comp1871_seq0 AATGGAAAGTCTGATCAAGCCAAACCAGTT
tetur14g03300 comp1871_seq0 GATTCTTCACTGACCAAGATCATCATCAAG
tetur14g03300 comp1871_seq0 GCAAGTACTGTCCAACAGGCTCTGGCAAAG
tetur14g03300 comp1871_seq0 GCGCTTCACAAGGACATAATGGAAAGTCTG
tetur14g03300 comp1871_seq0 GCGGTTCTGAACGATGAACATCATCACCAA
tetur14g03300 comp1871_seq0 GCTTCACAAGGACATAATGGAAAGTCTGAT
tetur14g03300 comp1871_seq0 GGAAAGTCTGATCAAGCCAAACCAGTTATG
tetur14g03300 comp1871_seq0 GGACATAATGGAAAGTCTGATCAAGCCAAA
tetur14g03300 comp1871_seq0 GGTTCTGAACGATGAACATCATCACCAATT
tetur14g03300 comp1871_seq0 ACATAATGGAAAGTCTGATCAAGCCAAACC
tetur14g03300 comp1871_seq0 TAATCGAAATGCGGTTCTGAACGATGAACA
tetur14g03300 comp1871_seq0 TATATCAACGCGCTTCACAAGGACATAATG
tetur14g03300 comp1871_seq0 TATCAACGCGCTTCACAAGGACATAATGGA
tetur14g03300 comp1871_seq0 TCAACGCGCTTCACAAGGACATAATGGAAA
tetur14g03300 comp1871_seq0 TCAAGTGTATGATGATTGCTACCAATTGGC
tetur14g03300 comp1871_seq0 TCAGCAAGTACTGTCCAACAGGCTCTGGCA
tetur14g03300 comp1871_seq0 TCGAAATGCGGTTCTGAACGATGAACATCA
tetur14g03300 comp1871_seq0 TGCGGTTCTGAACGATGAACATCATCACCA
tetur14g03300 comp1871_seq0 ACGCGCTTCACAAGGACATAATGGAAAGTC
tetur15g00460 comp2016_seq0 ATCACAGTCACTGTGTTCGCCGTCACAATC
tetur15g00460 comp2016_seq0 ATCACTCAGAGGAAACTCTTTAAGGTTGAG
tetur15g00460 comp2016_seq0 ATGGTAGGTTGATTACCAGAATGTGTTACC
tetur15g00460 comp2016_seq0 ATGGTGTCCATGATGATCGGGTTCAGCTGG
tetur15g00460 comp2016_seq0 ATGGTGTCTTCGGTGCTTTCCATGGTGTCC
tetur15g00460 comp2016_seq0 ATTGGTTGGGATTATCAGCATTAGCATTGG
tetur15g00460 comp2016_seq0 CAAGATTTCGAACAGAAATCACTCAGAGGA
tetur15g00460 comp2016_seq0 CACAGTCACTGTGTTCGCCGTCACAATCAG
tetur15g00460 comp2016_seq0 CACTCAGAGGAAACTCTTTAAGGTTGAGTT
tetur15g00460 comp2016_seq0 CACTGTGTTCGCCGTCACAATCAGAGCAAC
tetur15g00460 comp2016_seq0 CAGAAATCACTCAGAGGAAACTCTTTAAGG
tetur15g00460 comp2016_seq0 CAGCAAATTGGTTGGGATTATCAGCATTAG
tetur15g00460 comp2016_seq0 CAGTCACTGTGTTCGCCGTCACAATCAGAG
tetur15g00460 comp2016_seq0 CATCACAGTCACTGTGTTCGCCGTCACAAT
tetur15g00460 comp2016_seq0 AAGAAGCATCACAGTCACTGTGTTCGCCGT
tetur15g00460 comp2016_seq0 CATGGTAGGTTGATTACCAGAATGTGTTAC
tetur15g00460 comp2016_seq0 CATGGTGTCCATGATGATCGGGTTCAGCTG
tetur15g00460 comp2016_seq0 AAGCATCACAGTCACTGTGTTCGCCGTCAC
tetur15g00460 comp2016_seq0 CGAACAGAAATCACTCAGAGGAAACTCTTT
tetur15g00460 comp2016_seq0 CGAGGAACCATCAATACTTGGAACATCAAG
tetur15g00460 comp2016_seq0 CGCCGTCACAATCAGAGCAACATTCATCTT
tetur15g00460 comp2016_seq0 CGCTTCCACTTCCACTGCTTAGACCATCTT
tetur15g00460 comp2016_seq0 CGTTGCTTGAACCAATCTGATTACAAGTAC
tetur15g00460 comp2016_seq0 CTCAGAGGAAACTCTTTAAGGTTGAGTTGA
tetur15g00460 comp2016_seq0 CTCCGTTGCTTGAACCAATCTGATTACAAG
tetur15g00460 comp2016_seq0 CTCGGATTTCATTCTCTAGCTCCACAACAC
tetur15g00460 comp2016_seq0 CTGTGTTCGCCGTCACAATCAGAGCAACAT
tetur15g00460 comp2016_seq0 CTTCGGTGCTTTCCATGGTGTCCATGATGA
tetur15g00460 comp2016_seq0 GAAGCATCACAGTCACTGTGTTCGCCGTCA
tetur15g00460 comp2016_seq0 GAGGAACCATCAATACTTGGAACATCAAGA
tetur15g00460 comp2016_seq0 GAGTCGCTTCCACTTCCACTGCTTAGACCA
tetur15g00460 comp2016_seq0 GATGGTGTCTTCGGTGCTTTCCATGGTGTC
tetur15g00460 comp2016_seq0 GATTTATTAGGCTAGACGATCGCTTTCAGA
tetur15g00460 comp2016_seq0 GATTTCGAACAGAAATCACTCAGAGGAAAC
tetur15g00460 comp2016_seq0 GCAAATTGGTTGGGATTATCAGCATTAGCA
tetur15g00460 comp2016_seq0 GCAAGATTTCGAACAGAAATCACTCAGAGG
tetur15g00460 comp2016_seq0 GCATCACAGTCACTGTGTTCGCCGTCACAA
tetur15g00460 comp2016_seq0 GCTCCGTTGCTTGAACCAATCTGATTACAA
tetur15g00460 comp2016_seq0 GCTTCCACTTCCACTGCTTAGACCATCTTT
tetur15g00460 comp2016_seq0 ACAAGTACTCATAGCTGTTGAAGACATGGT
tetur15g00460 comp2016_seq0 GGTGTCTTCGGTGCTTTCCATGGTGTCCAT
tetur15g00460 comp2016_seq0 GTCACTGTGTTCGCCGTCACAATCAGAGCA
tetur15g00460 comp2016_seq0 GTCGCTTCCACTTCCACTGCTTAGACCATC
tetur15g00460 comp2016_seq0 GTCTTCGGTGCTTTCCATGGTGTCCATGAT
tetur15g00460 comp2016_seq0 GTGTCTTCGGTGCTTTCCATGGTGTCCATG
tetur15g00460 comp2016_seq0 GTGTTCGCCGTCACAATCAGAGCAACATTC
tetur15g00460 comp2016_seq0 GTTCGCCGTCACAATCAGAGCAACATTCAT
tetur15g00460 comp2016_seq0 TCACAGTCACTGTGTTCGCCGTCACAATCA
tetur15g00460 comp2016_seq0 TCACTGTGTTCGCCGTCACAATCAGAGCAA
tetur15g00460 comp2016_seq0 TCGAGGAACCATCAATACTTGGAACATCAA
tetur15g00460 comp2016_seq0 TCGGATTTCATTCTCTAGCTCCACAACACG
tetur15g00460 comp2016_seq0 TCTCGGATTTCATTCTCTAGCTCCACAACA
tetur15g00460 comp2016_seq0 TCTTCGGTGCTTTCCATGGTGTCCATGATG
tetur15g00460 comp2016_seq0 TGAGTCGCTTCCACTTCCACTGCTTAGACC
tetur15g00460 comp2016_seq0 TGGTAGGTTGATTACCAGAATGTGTTACCA
tetur15g00460 comp2016_seq0 TGGTGTCCATGATGATCGGGTTCAGCTGGA
tetur15g00460 comp2016_seq0 TGGTGTCTTCGGTGCTTTCCATGGTGTCCA
tetur15g00460 comp2016_seq0 TGTCTTCGGTGCTTTCCATGGTGTCCATGA
tetur15g00460 comp2016_seq0 TGTTCGCCGTCACAATCAGAGCAACATTCA
tetur15g00460 comp2016_seq0 TTCGCCGTCACAATCAGAGCAACATTCATC
tetur15g00460 comp2016_seq0 TTCTCGGATTTCATTCTCTAGCTCCACAAC
tetur15g00460 comp2016_seq0 TTTCGAACAGAAATCACTCAGAGGAAACTC
tetur15g00460 comp2016_seq0 TTTCTCGGATTTCATTCTCTAGCTCCACAA
tetur15g00460 comp2016_seq0 ACTCAGAGGAAACTCTTTAAGGTTGAGTTG
tetur15g00460 comp2016_seq0 ACTCATAGCTGTTGAAGACATGGTAGGTTG
tetur15g00460 comp2016_seq0 AGAAGCATCACAGTCACTGTGTTCGCCGTC
tetur15g00460 comp2016_seq0 AGCAAATTGGTTGGGATTATCAGCATTAGC
tetur15g00460 comp2016_seq0 AGCAAGATTTCGAACAGAAATCACTCAGAG
tetur15g00460 comp2016_seq0 AGTCACTGTGTTCGCCGTCACAATCAGAGC
tetur15g00460 comp2016_seq0 AGTCGCTTCCACTTCCACTGCTTAGACCAT
tetur15g01600 comp861_seq2 ATGCTGGTTAATTGTCGCACAAAGATTGAC
tetur15g01600 comp861_seq2 CAAGTCCGTTTCAGTTCATACACTTTCGTT
tetur15g01600 comp861_seq2 CTCTCGAACCATCGGCAAGAGTCACTTTCG
tetur15g01600 comp861_seq2 CTGGTTAATTGTCGCACAAAGATTGACAGA
tetur15g01600 comp861_seq2 GCTGGTTAATTGTCGCACAAAGATTGACAG
tetur15g01600 comp861_seq2 GGTTAATTGTCGCACAAAGATTGACAGAGA
tetur15g01600 comp861_seq2 GTACTCTCGAACCATCGGCAAGAGTCACTT
tetur15g01600 comp861_seq2 GTTAATTGTCGCACAAAGATTGACAGAGAC
tetur15g01600 comp861_seq2 TGCTGGTTAATTGTCGCACAAAGATTGACA
tetur15g01600 comp861_seq2 TGGTTAATTGTCGCACAAAGATTGACAGAG
tetur15g01600 comp861_seq2 TTCAAGTCCGTTTCAGTTCATACACTTTCG
tetur15g01600 comp861_seq2 ACTCTCGAACCATCGGCAAGAGTCACTTTC
tetur15g03460 comp3142_seq0 AGTTGCACCATTGGAGAAGAGTTGCTGATG
tetur15g03460 comp3142_seq0 AACCTGATTTAGCGCTTAACTGTGTCAGTG
tetur15g03460 comp3142_seq0 CAAGTTGCACCATTGGAGAAGAGTTGCTGA
tetur15g03460 comp3142_seq0 CACGGGAGGAACTCTTGAAGCTTCTATCAA
tetur15g03460 comp3142_seq0 CATCATCATCTGTTCAACAAGGAGACTTGA
tetur15g03460 comp3142_seq0 CATCATTGTCAACTGGCGATGAGAACTCAA
tetur15g03460 comp3142_seq0 CCATCATTGTCAACTGGCGATGAGAACTCA
tetur15g03460 comp3142_seq0 CCTGATTTAGCGCTTAACTGTGTCAGTGAT
tetur15g03460 comp3142_seq0 CGGGAGGAACTCTTGAAGCTTCTATCAAGT
tetur15g03460 comp3142_seq0 CTAATGCCAGCAGGACCGATGGCTTCAAGT
tetur15g03460 comp3142_seq0 CTGATTTAGCGCTTAACTGTGTCAGTGATA
tetur15g03460 comp3142_seq0 CTTCAAGTTGCACCATTGGAGAAGAGTTGC
tetur15g03460 comp3142_seq0 AAGTTGCACCATTGGAGAAGAGTTGCTGAT
tetur15g03460 comp3142_seq0 AATGCCAGCAGGACCGATGGCTTCAAGTTG
tetur15g03460 comp3142_seq0 GCTTCAAGTTGCACCATTGGAGAAGAGTTG
tetur15g03460 comp3142_seq0 GGAGGAACTCTTGAAGCTTCTATCAAGTTA
tetur15g03460 comp3142_seq0 GGGAGGAACTCTTGAAGCTTCTATCAAGTT
tetur15g03460 comp3142_seq0 TCAAGTTGCACCATTGGAGAAGAGTTGCTG
tetur15g03460 comp3142_seq0 ACGGGAGGAACTCTTGAAGCTTCTATCAAG
tetur15g03670 comp4401_seq0 AGTTTGATAGCGCTGCCAAGAAAGGATTTG
tetur15g03670 comp4401_seq0 ATAGCGCTGCCAAGAAAGGATTTGAAGGTT
tetur15g03670 comp4401_seq0 CAACAAACATCGATCTGCTGCTGCTACCAT
tetur15g03670 comp4401_seq0 CAACTTGTTAGACTTTAAGCGCAGTTCCGC
tetur15g03670 comp4401_seq0 CAAGTTTGATAGCGCTGCCAAGAAAGGATT
tetur15g03670 comp4401_seq0 CAGACAAGTTTGATAGCGCTGCCAAGAAAG
tetur15g03670 comp4401_seq0 AAGATACATTACCTGACTGTGATCCTGGTG
tetur15g03670 comp4401_seq0 CCGATAGTGATGAAGAAGCCGATGGAGCAG
tetur15g03670 comp4401_seq0 CCGATGGAGCAGACAAGTTTGATAGCGCTG
tetur15g03670 comp4401_seq0 AAGCCGATGGAGCAGACAAGTTTGATAGCG
tetur15g03670 comp4401_seq0 CGATAGTGATGAAGAAGCCGATGGAGCAGA
tetur15g03670 comp4401_seq0 CGATGGAGCAGACAAGTTTGATAGCGCTGC
tetur15g03670 comp4401_seq0 CGCTGCCAAGAAAGGATTTGAAGGTTACTC
tetur15g03670 comp4401_seq0 CGGTTACATCAGCTCTACTTACACAACTTG
tetur15g03670 comp4401_seq0 CTAAGCTGAGACGGTTACATCAGCTCTACT
tetur15g03670 comp4401_seq0 CTCTTTCTAAGCTGAGACGGTTACATCAGC
tetur15g03670 comp4401_seq0 CTGAGACGGTTACATCAGCTCTACTTACAC
tetur15g03670 comp4401_seq0 CTGCCAAGAAAGGATTTGAAGGTTACTCAT
tetur15g03670 comp4401_seq0 CTGTGATCCTGGTGAGTCTGATGGTTGCAA
tetur15g03670 comp4401_seq0 CTTGACTTCACTCATGTATTAATGGACCCA
tetur15g03670 comp4401_seq0 CTTGTACAACTTGTTAGACTTTAAGCGCAG
tetur15g03670 comp4401_seq0 AAGTTTGATAGCGCTGCCAAGAAAGGATTT
tetur15g03670 comp4401_seq0 CTTTAAGCGCAGTTCCGCATGATTTCGTGA
tetur15g03670 comp4401_seq0 CTTTCTAAGCTGAGACGGTTACATCAGCTC
tetur15g03670 comp4401_seq0 GAAGATACATTACCTGACTGTGATCCTGGT
tetur15g03670 comp4401_seq0 GAAGCCGATGGAGCAGACAAGTTTGATAGC
tetur15g03670 comp4401_seq0 GACAAGTTTGATAGCGCTGCCAAGAAAGGA
tetur15g03670 comp4401_seq0 GACTTCACTCATGTATTAATGGACCCAAAC
tetur15g03670 comp4401_seq0 GACTTGACTTCACTCATGTATTAATGGACC
tetur15g03670 comp4401_seq0 GACTTTAAGCGCAGTTCCGCATGATTTCGT
tetur15g03670 comp4401_seq0 GAGACGGTTACATCAGCTCTACTTACACAA
tetur15g03670 comp4401_seq0 GAGCAGACAAGTTTGATAGCGCTGCCAAGA
tetur15g03670 comp4401_seq0 GATAGCGCTGCCAAGAAAGGATTTGAAGGT
tetur15g03670 comp4401_seq0 GATGGAGCAGACAAGTTTGATAGCGCTGCC
tetur15g03670 comp4401_seq0 GATTCGATGTAAATCAGGAACTGATGGTTC
tetur15g03670 comp4401_seq0 GCAGACAAGTTTGATAGCGCTGCCAAGAAA
tetur15g03670 comp4401_seq0 GCCAAGAAAGGATTTGAAGGTTACTCATTC
tetur15g03670 comp4401_seq0 GCGCTGCCAAGAAAGGATTTGAAGGTTACT
tetur15g03670 comp4401_seq0 GCTGAGACGGTTACATCAGCTCTACTTACA
tetur15g03670 comp4401_seq0 GCTGCCAAGAAAGGATTTGAAGGTTACTCA
tetur15g03670 comp4401_seq0 GGAGCAGACAAGTTTGATAGCGCTGCCAAG
tetur15g03670 comp4401_seq0 ACAACTTGTTAGACTTTAAGCGCAGTTCCG
tetur15g03670 comp4401_seq0 GGTAATACACTCATTTGACCGCCTTTGTAT
tetur15g03670 comp4401_seq0 ACAAGTTTGATAGCGCTGCCAAGAAAGGAT
tetur15g03670 comp4401_seq0 GTTAGACTTTAAGCGCAGTTCCGCATGATT
tetur15g03670 comp4401_seq0 GTTTGATAGCGCTGCCAAGAAAGGATTTGA
tetur15g03670 comp4401_seq0 TACAACTTGTTAGACTTTAAGCGCAGTTCC
tetur15g03670 comp4401_seq0 TAGACTTTAAGCGCAGTTCCGCATGATTTC
tetur15g03670 comp4401_seq0 TAGCGCTGCCAAGAAAGGATTTGAAGGTTA
tetur15g03670 comp4401_seq0 TCTAAGCTGAGACGGTTACATCAGCTCTAC
tetur15g03670 comp4401_seq0 TGAGACGGTTACATCAGCTCTACTTACACA
tetur15g03670 comp4401_seq0 TGATAGCGCTGCCAAGAAAGGATTTGAAGG
tetur15g03670 comp4401_seq0 ACCGTTGCTGTTTACCTGTTCTGAGATTGT
tetur15g03670 comp4401_seq0 TGGAGCAGACAAGTTTGATAGCGCTGCCAA
tetur15g03670 comp4401_seq0 TGGTAATACACTCATTTGACCGCCTTTGTA
tetur15g03670 comp4401_seq0 TGTGATCCTGGTGAGTCTGATGGTTGCAAA
tetur15g03670 comp4401_seq0 TTCGATGTAAATCAGGAACTGATGGTTCTG
tetur15g03670 comp4401_seq0 TTCTAAGCTGAGACGGTTACATCAGCTCTA
tetur15g03670 comp4401_seq0 TTGATAGCGCTGCCAAGAAAGGATTTGAAG
tetur15g03670 comp4401_seq0 TTTAAGCGCAGTTCCGCATGATTTCGTGAA
tetur15g03670 comp4401_seq0 ACTTGACTTCACTCATGTATTAATGGACCC
tetur15g03670 comp4401_seq0 ACTTTAAGCGCAGTTCCGCATGATTTCGTG
tetur15g03670 comp4401_seq0 AGACAAGTTTGATAGCGCTGCCAAGAAAGG
tetur15g03670 comp4401_seq0 AGACTTTAAGCGCAGTTCCGCATGATTTCG
tetur15g03670 comp4401_seq0 AGCCGATGGAGCAGACAAGTTTGATAGCGC
tetur15g03670 comp4401_seq0 AGCGCTGCCAAGAAAGGATTTGAAGGTTAC
tetur15g03670 comp4401_seq0 AGCTGAGACGGTTACATCAGCTCTACTTAC
tetur15g03760 comp4127_seq0 CAATGATTAAGGAGCCAACATCAGAGTGCG
tetur15g03760 comp4127_seq0 AACTGGCCCTGATTAACTTTAACTGAGGAT
tetur15g03760 comp4127_seq0 AACTTGGGATAGTTGAGACTGATAATGGCT
tetur15g03760 comp4127_seq0 AAGCCCGGGTTCGATTGTAAAGCACATTCC
tetur15g03760 comp4127_seq0 CTGGCCCTGATTAACTTTAACTGAGGATGA
tetur15g03760 comp4127_seq0 CTTGGGATAGTTGAGACTGATAATGGCTAT
tetur15g03760 comp4127_seq0 GAAACTTGGGATAGTTGAGACTGATAATGG
tetur15g03760 comp4127_seq0 GAGCTTCATATAATGCTTGACTGAGCCGAT
tetur15g03760 comp4127_seq0 AAAGCCCGGGTTCGATTGTAAAGCACATTC
tetur15g03760 comp4127_seq0 GCTTCATATAATGCTTGACTGAGCCGATTT
tetur15g03760 comp4127_seq0 GCTTTGTGACCACTTATGGTAGGTGAAATT
tetur15g03760 comp4127_seq0 GGGATAGTTGAGACTGATAATGGCTATCAT
tetur15g03760 comp4127_seq0 TGGCCCTGATTAACTTTAACTGAGGATGAA
tetur15g03760 comp4127_seq0 TGGGATAGTTGAGACTGATAATGGCTATCA
tetur15g03760 comp4127_seq0 TTGGGATAGTTGAGACTGATAATGGCTATC
tetur15g03760 comp4127_seq0 ACTGGCCCTGATTAACTTTAACTGAGGATG
tetur15g03760 comp4127_seq0 AGCCCGGGTTCGATTGTAAAGCACATTCCT
tetur15g03760 comp4127_seq0 AGCTTCATATAATGCTTGACTGAGCCGATT
tetur16g00870 comp2004_seq3 GACAATATCACCAGTGCAACTTCAATCATC
tetur16g00870 comp2004_seq3 TCACCAGTGCAACTTCAATCATCTATTACC
tetur16g01540 comp2673_seq0 ATCAAGGACCCAATAACAAGTAGTCAAACC
tetur16g01540 comp2673_seq0 ATGCAAGATGAGCATTTGCAAGAAGGTGGT
tetur16g01540 comp2673_seq0 CAAGGACCCAATAACAAGTAGTCAAACCAA
tetur16g01540 comp2673_seq0 AAGATGCAAGATGAGCATTTGCAAGAAGGT
tetur16g01540 comp2673_seq0 AAAGATGCAAGATGAGCATTTGCAAGAAGG
tetur16g01540 comp2673_seq0 GATGCAAGATGAGCATTTGCAAGAAGGTGG
tetur16g01540 comp2673_seq0 GCCGAAGTACACCTATTGTCCAGCTCATTG
tetur16g01540 comp2673_seq0 GGACCCAATAACAAGTAGTCAAACCAATCA
tetur16g01540 comp2673_seq0 TCAAGGACCCAATAACAAGTAGTCAAACCA
tetur16g01540 comp2673_seq0 AGATGCAAGATGAGCATTTGCAAGAAGGTG
tetur16g01540 comp2673_seq0 AGGACCCAATAACAAGTAGTCAAACCAATC
tetur16g02740 comp4391_seq1 AGTTGTATTGCTAAGAACGTCAGCTGGTAT
tetur16g02740 comp4391_seq1 AGTTTGTCTGGAAATCAGTTGGACCAAGCT
tetur16g02740 comp4391_seq1 ATCAAGTTGTATTGCTAAGAACGTCAGCTG
tetur16g02740 comp4391_seq1 ATCATCAGATCGGTTGTTGCATCGCCATTT
tetur16g02740 comp4391_seq1 ATCGATTGGTCCCTTAAATTGTTGAACTGC
tetur16g02740 comp4391_seq1 ATTCGAGCTGTATGGTGAAGAAGAGACGGT
tetur16g02740 comp4391_seq1 ATTGCTAAGAACGTCAGCTGGTATTGCAAC
tetur16g02740 comp4391_seq1 CAAGTTGTATTGCTAAGAACGTCAGCTGGT
tetur16g02740 comp4391_seq1 CAGTTTGTCTGGAAATCAGTTGGACCAAGC
tetur16g02740 comp4391_seq1 CATAAAGCAGGGTTGAAAGAAGCACCAAAT
tetur16g02740 comp4391_seq1 CCAGTTTGTCTGGAAATCAGTTGGACCAAG
tetur16g02740 comp4391_seq1 CCTTTCTCCTGGAGCCATTATTCCGGTCGT
tetur16g02740 comp4391_seq1 CTTTCTCCTGGAGCCATTATTCCGGTCGTA
tetur16g02740 comp4391_seq1 GAGCTGATTATCAGGAAGGCAATCTTGAGA
tetur16g02740 comp4391_seq1 GATACATAATGAGCTGATTATCAGGAAGGC
tetur16g02740 comp4391_seq1 GCTGATTATCAGGAAGGCAATCTTGAGAAA
tetur16g02740 comp4391_seq1 GGATACATAATGAGCTGATTATCAGGAAGG
tetur16g02740 comp4391_seq1 GTATTGCTAAGAACGTCAGCTGGTATTGCA
tetur16g02740 comp4391_seq1 GTTAGCTCCTCGAGCAATCATCAGATCGGT
tetur16g02740 comp4391_seq1 GTTGTATTGCTAAGAACGTCAGCTGGTATT
tetur16g02740 comp4391_seq1 GTTTGTCTGGAAATCAGTTGGACCAAGCTT
tetur16g02740 comp4391_seq1 TAACTGTATCAAGAGGATGACCAGCAAAGA
tetur16g02740 comp4391_seq1 TATTGCTAAGAACGTCAGCTGGTATTGCAA
tetur16g02740 comp4391_seq1 TCAAGTTGTATTGCTAAGAACGTCAGCTGG
tetur16g02740 comp4391_seq1 TCCTTTCTCCTGGAGCCATTATTCCGGTCG
tetur16g02740 comp4391_seq1 TCGATTGGTCCCTTAAATTGTTGAACTGCA
tetur16g02740 comp4391_seq1 TGAGCTGATTATCAGGAAGGCAATCTTGAG
tetur16g02740 comp4391_seq1 TGTATTGCTAAGAACGTCAGCTGGTATTGC
tetur16g02740 comp4391_seq1 TTCGAGCTGTATGGTGAAGAAGAGACGGTA
tetur16g02740 comp4391_seq1 TTGCTAAGAACGTCAGCTGGTATTGCAACC
tetur16g02740 comp4391_seq1 TTGGCATAGTCTGAAGTCTCACTTTAACTG
tetur17g01310 comp2293_seq0 ATCCGTTATGAGATGGACGACGTATAATGT
tetur17g01310 comp2293_seq0 ATTGGTGTCTTGATCCGTTATGAGATGGAC
tetur17g01310 comp2293_seq0 CCGTTATGAGATGGACGACGTATAATGTCT
tetur17g01310 comp2293_seq0 CGTTATGAGATGGACGACGTATAATGTCTA
tetur17g01310 comp2293_seq0 CTTGATCCGTTATGAGATGGACGACGTATA
tetur17g01310 comp2293_seq0 GACGACGTATAATGTCTATGATGATGTCGA
tetur17g01310 comp2293_seq0 GATCCGTTATGAGATGGACGACGTATAATG
tetur17g01310 comp2293_seq0 GATGGACGACGTATAATGTCTATGATGATG
tetur17g01310 comp2293_seq0 GGACGACGTATAATGTCTATGATGATGTCG
tetur17g01310 comp2293_seq0 GGTGTCTTGATCCGTTATGAGATGGACGAC
tetur17g01310 comp2293_seq0 GTCTTCTTGGTTTCTCTTTCCAAATGCTGT
tetur17g01310 comp2293_seq0 GTCTTGATCCGTTATGAGATGGACGACGTA
tetur17g01310 comp2293_seq0 GTGTCTTGATCCGTTATGAGATGGACGACG
tetur17g01310 comp2293_seq0 TCCGTTATGAGATGGACGACGTATAATGTC
tetur17g01310 comp2293_seq0 TGGACGACGTATAATGTCTATGATGATGTC
tetur17g01310 comp2293_seq0 TGGTGTCTTGATCCGTTATGAGATGGACGA
tetur17g01310 comp2293_seq0 TTGATCCGTTATGAGATGGACGACGTATAA
tetur17g01310 comp2293_seq0 TTGGTGTCTTGATCCGTTATGAGATGGACG
tetur17g01310 comp2293_seq0 AAATTGGTGTCTTGATCCGTTATGAGATGG
tetur17g02100 comp2624_seq0 ATCCTCGATTTCCTCCTTTACAGTTTCGAC
tetur17g02100 comp2624_seq0 AACCAGCCACAAGTCCTTTCTTCTTCGAAG
tetur17g02100 comp2624_seq0 ATTTCCTCCTTTACAGTTTCGACTGGACGT
tetur17g02100 comp2624_seq0 CAAAGCTGATTCATCCTCGATTTCCTCCTT
tetur17g02100 comp2624_seq0 CAGCCACAAGTCCTTTCTTCTTCGAAGCTT
tetur17g02100 comp2624_seq0 CATCCTCGATTTCCTCCTTTACAGTTTCGA
tetur17g02100 comp2624_seq0 CCAGCCACAAGTCCTTTCTTCTTCGAAGCT
tetur17g02100 comp2624_seq0 CCTAGTGGCCATTGGCTTCGCAATGATTGA
tetur17g02100 comp2624_seq0 CCTCCTTTACAGTTTCGACTGGACGTTTCA
tetur17g02100 comp2624_seq0 CCTCGATTTCCTCCTTTACAGTTTCGACTG
tetur17g02100 comp2624_seq0 CCTTTACAGTTTCGACTGGACGTTTCATTG
tetur17g02100 comp2624_seq0 CGACTGGACGTTTCATTGTTTAGGTTATCC
tetur17g02100 comp2624_seq0 CGATTTCCTCCTTTACAGTTTCGACTGGAC
tetur17g02100 comp2624_seq0 CTAGTGGCCATTGGCTTCGCAATGATTGAA
tetur17g02100 comp2624_seq0 CTCCTTTACAGTTTCGACTGGACGTTTCAT
tetur17g02100 comp2624_seq0 CTCGATTTCCTCCTTTACAGTTTCGACTGG
tetur17g02100 comp2624_seq0 CTGGACGTTTCATTGTTTAGGTTATCCAAC
tetur17g02100 comp2624_seq0 CTTCAAAGCTGATTCATCCTCGATTTCCTC
tetur17g02100 comp2624_seq0 CTTCCTAGTGGCCATTGGCTTCGCAATGAT
tetur17g02100 comp2624_seq0 CTTTACAGTTTCGACTGGACGTTTCATTGT
tetur17g02100 comp2624_seq0 GACTGGACGTTTCATTGTTTAGGTTATCCA
tetur17g02100 comp2624_seq0 GATTTCCTCCTTTACAGTTTCGACTGGACG
tetur17g02100 comp2624_seq0 GCTTTCTTCAAAGCTGATTCATCCTCGATT
tetur17g02100 comp2624_seq0 GGACGTTTCATTGTTTAGGTTATCCAACTG
tetur17g02100 comp2624_seq0 GTGCTTTCTTCAAAGCTGATTCATCCTCGA
tetur17g02100 comp2624_seq0 TAGTGGCCATTGGCTTCGCAATGATTGAAA
tetur17g02100 comp2624_seq0 TCATCCTCGATTTCCTCCTTTACAGTTTCG
tetur17g02100 comp2624_seq0 TCCTAGTGGCCATTGGCTTCGCAATGATTG
tetur17g02100 comp2624_seq0 ACCAGCCACAAGTCCTTTCTTCTTCGAAGC
tetur17g02100 comp2624_seq0 TCCTCCTTTACAGTTTCGACTGGACGTTTC
tetur17g02100 comp2624_seq0 TCGATTTCCTCCTTTACAGTTTCGACTGGA
tetur17g02100 comp2624_seq0 TTCAAAGCTGATTCATCCTCGATTTCCTCC
tetur17g02100 comp2624_seq0 TTCTTCAAAGCTGATTCATCCTCGATTTCC
tetur17g02100 comp2624_seq0 AGCTGATTCATCCTCGATTTCCTCCTTTAC
tetur17g02330 comp490_seq0 CTGGGTTAAAGTTCCTTGATTCCTAGTCAA
tetur17g02330 comp490_seq0 GGGTTTGTTGAGAATGACACTGGGTTAAAG
tetur17g02330 comp490_seq0 GGTTTGTTGAGAATGACACTGGGTTAAAGT
tetur17g02330 comp490_seq0 GTTGAGAATGACACTGGGTTAAAGTTCCTT
tetur17g02330 comp490_seq0 TTGTTGAGAATGACACTGGGTTAAAGTTCC
tetur17g02530 comp3318_seq0 ATTAGCGTGGGCAAGTTTGCTTGGTTCGAT
tetur17g02530 comp3318_seq0 CACCCGTAACCTTGTATGAGGATAACTCCA
tetur17g02530 comp3318_seq0 CCCGTAACCTTGTATGAGGATAACTCCAAC
tetur17g02530 comp3318_seq0 CGTGGGCAAGTTTGCTTGGTTCGATACAAT
tetur17g02530 comp3318_seq0 GCGTGGGCAAGTTTGCTTGGTTCGATACAA
tetur17g02530 comp3318_seq0 GGTTCGATACAATTATTTCACGTAGCTGAG
tetur17g02530 comp3318_seq0 TAGCGTGGGCAAGTTTGCTTGGTTCGATAC
tetur17g02530 comp3318_seq0 TCACCCGTAACCTTGTATGAGGATAACTCC
tetur17g02700 comp2788_seq0 ATGGTTTGACTGTCAACTGGGAATGCAAGG
tetur17g02700 comp2788_seq0 ATGTTACAATCGAGGATGGGATGGTTTGAC
tetur17g02700 comp2788_seq0 AACCTCAGAATACTTTCCCTTCAGATCATC
tetur17g02700 comp2788_seq0 CCAGGTGTACCTTCATTCCAGACACTGTGC
tetur17g02700 comp2788_seq0 CCGAGATGGACAAGAAGTATTCATTTGGGT
tetur17g02700 comp2788_seq0 CCTCAGAATACTTTCCCTTCAGATCATCAT
tetur17g02700 comp2788_seq0 CGAGATGGACAAGAAGTATTCATTTGGGTT
tetur17g02700 comp2788_seq0 CGATGGTATAAACCTCAGAATACTTTCCCT
tetur17g02700 comp2788_seq0 CTCAGAATACTTTCCCTTCAGATCATCATG
tetur17g02700 comp2788_seq0 CTCTTGTGGACTCGAGTTTACTCTCAACGT
tetur17g02700 comp2788_seq0 CTGCCAGGTGTACCTTCATTCCAGACACTG
tetur17g02700 comp2788_seq0 CTTGTGGACTCGAGTTTACTCTCAACGTGG
tetur17g02700 comp2788_seq0 GACACTGTGCAATGTTACAATCGAGGATGG
tetur17g02700 comp2788_seq0 GACTGTCAACTGGGAATGCAAGGCCGAGAT
tetur17g02700 comp2788_seq0 AATCGAACAAGTGGCTTCTAAATCGGATAG
tetur17g02700 comp2788_seq0 GCCAGGTGTACCTTCATTCCAGACACTGTG
tetur17g02700 comp2788_seq0 GCTCTTGTGGACTCGAGTTTACTCTCAACG
tetur17g02700 comp2788_seq0 GGCCGAGATGGACAAGAAGTATTCATTTGG
tetur17g02700 comp2788_seq0 GGTTTGACTGTCAACTGGGAATGCAAGGCC
tetur17g02700 comp2788_seq0 GTTACAATCGAGGATGGGATGGTTTGACTG
tetur17g02700 comp2788_seq0 TCGAACAAGTGGCTTCTAAATCGGATAGAG
tetur17g02700 comp2788_seq0 TCTTGTGGACTCGAGTTTACTCTCAACGTG
tetur17g02700 comp2788_seq0 TGACTGTCAACTGGGAATGCAAGGCCGAGA
tetur17g02700 comp2788_seq0 TGGTTTGACTGTCAACTGGGAATGCAAGGC
tetur17g02700 comp2788_seq0 TTGACTGTCAACTGGGAATGCAAGGCCGAG
tetur17g02700 comp2788_seq0 TTTGACTGTCAACTGGGAATGCAAGGCCGA
tetur17g02700 comp2788_seq0 ACTGTCAACTGGGAATGCAAGGCCGAGATG
tetur17g02700 comp2788_seq0 AGACACTGTGCAATGTTACAATCGAGGATG
tetur18g01060 comp610_seq1 AAGCGGGTACTTACGATCCAGCTCGCTTAT
tetur18g01060 comp610_seq1 CGCTTATTTGGAGTCACAACCTTAGACGTG
tetur18g01060 comp610_seq1 CGGGTACTTACGATCCAGCTCGCTTATTTG
tetur18g01060 comp610_seq1 CTCGCTTATTTGGAGTCACAACCTTAGACG
tetur18g01060 comp610_seq1 GAGCTCAAGTTACTGGACATTTAGGACCAG
tetur18g01060 comp610_seq1 GATTCTGAGTAACTCGGTTAAATTCATCCG
tetur18g01060 comp610_seq1 GCCCTCACTAAACGAATCCAAGACGCAGGA
tetur18g01060 comp610_seq1 GCTTATTTGGAGTCACAACCTTAGACGTGG
tetur18g01060 comp610_seq1 TAGAGCTCAAGTTACTGGACATTTAGGACC
tetur18g01060 comp610_seq1 TGCCCTCACTAAACGAATCCAAGACGCAGG
tetur18g01060 comp610_seq1 AGCGGGTACTTACGATCCAGCTCGCTTATT
tetur18g01700 comp6304_seq0 ATGCTCTATCTCGTAAAGCTCCGATTATTG
tetur18g01700 comp6304_seq0 CAAAGCTTCAAGACCATTTGATAGTCGTCG
tetur18g01700 comp6304_seq0 CAACATCGACACCTCAAGGAGATGTTGCTG
tetur18g01700 comp6304_seq0 CATCGACACCTCAAGGAGATGTTGCTGAAC
tetur18g01700 comp6304_seq0 CATGCTCTATCTCGTAAAGCTCCGATTATT
tetur18g01700 comp6304_seq0 CCGATTATTGGAGAAATACTTGGCTATGGA
tetur18g01700 comp6304_seq0 CTCCGATTATTGGAGAAATACTTGGCTATG
tetur18g01700 comp6304_seq0 CTCTATCTCGTAAAGCTCCGATTATTGGAG
tetur18g01700 comp6304_seq0 GCAAAGCTTCAAGACCATTTGATAGTCGTC
tetur18g01700 comp6304_seq0 GCTCCGATTATTGGAGAAATACTTGGCTAT
tetur18g01700 comp6304_seq0 GCTCTATCTCGTAAAGCTCCGATTATTGGA
tetur18g01700 comp6304_seq0 GGTCACATTAACTGCCATGCAACATCGACA
tetur18g01700 comp6304_seq0 GTCACATTAACTGCCATGCAACATCGACAC
tetur18g01700 comp6304_seq0 TCCGATTATTGGAGAAATACTTGGCTATGG
tetur18g01700 comp6304_seq0 TCTATCTCGTAAAGCTCCGATTATTGGAGA
tetur18g01700 comp6304_seq0 TGCAGCTGAAGAAGCCATTCAATCGTCAAA
tetur18g01700 comp6304_seq0 TGCTCTATCTCGTAAAGCTCCGATTATTGG
tetur18g01700 comp6304_seq0 TGGTCACATTAACTGCCATGCAACATCGAC
tetur18g01700 comp6304_seq0 TTGGTCACATTAACTGCCATGCAACATCGA
tetur18g02930 comp3233_seq0 ATCAACCTGTAGATGCTGTTAGGTCTAGCT
tetur18g02930 comp3233_seq0 ATCCTTCGCCATCATCTCAACTTGCAGCTC
tetur18g02930 comp3233_seq0 ATGATGATAAATGCGGGTGTTTGATCAGCT
tetur18g02930 comp3233_seq0 ATGCGGGTGTTTGATCAGCTTAAACTTGAC
tetur18g02930 comp3233_seq0 AACCTGTAGATGCTGTTAGGTCTAGCTTTG
tetur18g02930 comp3233_seq0 CAAAGGAGAATGGATTAGGCGAAATGGAAT
tetur18g02930 comp3233_seq0 CAACCTGTAGATGCTGTTAGGTCTAGCTTT
tetur18g02930 comp3233_seq0 CAAGATCGTACAACAAGGAGAAGAAGACAA
tetur18g02930 comp3233_seq0 CAATCAACCTGTAGATGCTGTTAGGTCTAG
tetur18g02930 comp3233_seq0 CAATCCTTCGCCATCATCTCAACTTGCAGC
tetur18g02930 comp3233_seq0 CAATCGTCTGACAATGGGAAACTAGCTTCA
tetur18g02930 comp3233_seq0 CAATCTTCAACGTCTGTATCGATCCGAGGA
tetur18g02930 comp3233_seq0 CCACTCCCAACTAATTCATAACCCACAATA
tetur18g02930 comp3233_seq0 CCGATAACAATGTACGCTCGATCTTCCTCA
tetur18g02930 comp3233_seq0 CCTGTAGATGCTGTTAGGTCTAGCTTTGTT
tetur18g02930 comp3233_seq0 CCTTCGCCATCATCTCAACTTGCAGCTCCA
tetur18g02930 comp3233_seq0 CTCCACTCCCAACTAATTCATAACCCACAA
tetur18g02930 comp3233_seq0 CTTCGCCATCATCTCAACTTGCAGCTCCAG
tetur18g02930 comp3233_seq0 AATATGCTGAAGCACCTTCAAGTTACATGG
tetur18g02930 comp3233_seq0 GAAGCACCTTCAAGTTACATGGAAAGCTGA
tetur18g02930 comp3233_seq0 AATCAACCTGTAGATGCTGTTAGGTCTAGC
tetur18g02930 comp3233_seq0 GACCCAATTAAGATTGAGTCAATCGTCTGA
tetur18g02930 comp3233_seq0 AATCCTTCGCCATCATCTCAACTTGCAGCT
tetur18g02930 comp3233_seq0 AATCGTCTGACAATGGGAAACTAGCTTCAC
tetur18g02930 comp3233_seq0 GAGTCAATCGTCTGACAATGGGAAACTAGC
tetur18g02930 comp3233_seq0 GATAAATGCGGGTGTTTGATCAGCTTAAAC
tetur18g02930 comp3233_seq0 GATGATAAATGCGGGTGTTTGATCAGCTTA
tetur18g02930 comp3233_seq0 GCCGATAACAATGTACGCTCGATCTTCCTC
tetur18g02930 comp3233_seq0 GCGGGTGTTTGATCAGCTTAAACTTGACAT
tetur18g02930 comp3233_seq0 GCTCCAGGTTTAAATATTGATTCATCCCAG
tetur18g02930 comp3233_seq0 ACAATCTTCAACGTCTGTATCGATCCGAGG
tetur18g02930 comp3233_seq0 AAAGGAGAATGGATTAGGCGAAATGGAATC
tetur18g02930 comp3233_seq0 GTCAATCGTCTGACAATGGGAAACTAGCTT
tetur18g02930 comp3233_seq0 TCAATCGTCTGACAATGGGAAACTAGCTTC
tetur18g02930 comp3233_seq0 TCCCAAGTGATACAGGCAAACAAAGATTTG
tetur18g02930 comp3233_seq0 TCCTTCGCCATCATCTCAACTTGCAGCTCC
tetur18g02930 comp3233_seq0 ACCCAATTAAGATTGAGTCAATCGTCTGAC
tetur18g02930 comp3233_seq0 TGAGTCAATCGTCTGACAATGGGAAACTAG
tetur18g02930 comp3233_seq0 TGCGGGTGTTTGATCAGCTTAAACTTGACA
tetur18g02930 comp3233_seq0 ACCTGTAGATGCTGTTAGGTCTAGCTTTGT
tetur18g02930 comp3233_seq0 TTCGCCATCATCTCAACTTGCAGCTCCAGG
tetur18g02930 comp3233_seq0 TTGAGTCAATCGTCTGACAATGGGAAACTA
tetur18g02930 comp3233_seq0 AAATGCGGGTGTTTGATCAGCTTAAACTTG
tetur18g02930 comp3233_seq0 AGACCCAATTAAGATTGAGTCAATCGTCTG
tetur18g02930 comp3233_seq0 AGCACCTTCAAGTTACATGGAAAGCTGAAT
tetur18g02930 comp3233_seq0 AGTCAATCGTCTGACAATGGGAAACTAGCT
tetur19g00330 comp3625_seq0 ATGGTCTTGACCAATGTATACCCAATCTGG
tetur19g00330 comp3625_seq0 CTAGCATGTTTGCCTAAACTCGAATGCTTA
tetur19g00330 comp3625_seq0 GGTGATATTGATGCTCTAGCATGTTTGCCT
tetur19g00330 comp3625_seq0 GTAGATGTAATCGAAGGTGCAGCTCAATAT
tetur19g00330 comp3625_seq0 GTGATATTGATGCTCTAGCATGTTTGCCTA
tetur19g00330 comp3625_seq0 TAGGTGATATTGATGCTCTAGCATGTTTGC
tetur19g00330 comp3625_seq0 TGGTCTTGACCAATGTATACCCAATCTGGA
tetur19g00330 comp3625_seq0 TGTAGATGTAATCGAAGGTGCAGCTCAATA
tetur19g00330 comp3625_seq0 AGCATGTTTGCCTAAACTCGAATGCTTATG
tetur19g00330 comp3625_seq0 AGGTGATATTGATGCTCTAGCATGTTTGCC
tetur19g00720 comp4786_seq0 AGTCTCCTGATTGGTTTCCGATTCGGATTC
tetur19g00720 comp4786_seq0 CGGTAGATTCGGACAACTGAGTCTCCTGAT
tetur19g00720 comp4786_seq0 CTCACTCGATGAATCACTCATTGTAGCAAT
tetur19g00720 comp4786_seq0 CTCCTGATTGGTTTCCGATTCGGATTCTGA
tetur19g00720 comp4786_seq0 GACGGTAGATTCGGACAACTGAGTCTCCTG
tetur19g00720 comp4786_seq0 GCTCAATATGATGCCACCGAATCGTTGCCC
tetur19g00720 comp4786_seq0 GGGCTCAATATGATGCCACCGAATCGTTGC
tetur19g00720 comp4786_seq0 GGTAGATTCGGACAACTGAGTCTCCTGATT
tetur19g00720 comp4786_seq0 GTAGATTCGGACAACTGAGTCTCCTGATTG
tetur19g00720 comp4786_seq0 GTCTCCTGATTGGTTTCCGATTCGGATTCT
tetur19g00720 comp4786_seq0 TAGATTCGGACAACTGAGTCTCCTGATTGG
tetur19g00720 comp4786_seq0 TCTCCTGATTGGTTTCCGATTCGGATTCTG
tetur19g00720 comp4786_seq0 AGGGCTCAATATGATGCCACCGAATCGTTG
tetur19g01290 comp4058_seq0 ATACTTGGTGTTGTTGAATGCACAGGCTCT
tetur19g01290 comp4058_seq0 ATCTCCTTGGATTCAATCTTGATGGGCGAT
tetur19g01290 comp4058_seq0 ATGGGCGATACTTGGTGTTGTTGAATGCAC
tetur19g01290 comp4058_seq0 ATTCAATCTTGATGGGCGATACTTGGTGTT
tetur19g01290 comp4058_seq0 CAATCTTGATGGGCGATACTTGGTGTTGTT
tetur19g01290 comp4058_seq0 CCACAGTCGGACCTTTGTTCATTTCCTTTC
tetur19g01290 comp4058_seq0 CCTTGGATTCAATCTTGATGGGCGATACTT
tetur19g01290 comp4058_seq0 CGATACTTGGTGTTGTTGAATGCACAGGCT
tetur19g01290 comp4058_seq0 AAGGACAACGTCTACATTTACGTTCCACAG
tetur19g01290 comp4058_seq0 CTATCTCCTTGGATTCAATCTTGATGGGCG
tetur19g01290 comp4058_seq0 CTCCTTGGATTCAATCTTGATGGGCGATAC
tetur19g01290 comp4058_seq0 CTTGATGGGCGATACTTGGTGTTGTTGAAT
tetur19g01290 comp4058_seq0 CTTGGATTCAATCTTGATGGGCGATACTTG
tetur19g01290 comp4058_seq0 CTTGGTGTTGTTGAATGCACAGGCTCTAGC
tetur19g01290 comp4058_seq0 GAAGGACAACGTCTACATTTACGTTCCACA
tetur19g01290 comp4058_seq0 GACAACGTCTACATTTACGTTCCACAGTCG
tetur19g01290 comp4058_seq0 AATCTTGATGGGCGATACTTGGTGTTGTTG
tetur19g01290 comp4058_seq0 GATACTTGGTGTTGTTGAATGCACAGGCTC
tetur19g01290 comp4058_seq0 GATGGGCGATACTTGGTGTTGTTGAATGCA
tetur19g01290 comp4058_seq0 GATTCAATCTTGATGGGCGATACTTGGTGT
tetur19g01290 comp4058_seq0 GGAAGGACAACGTCTACATTTACGTTCCAC
tetur19g01290 comp4058_seq0 GGACAACGTCTACATTTACGTTCCACAGTC
tetur19g01290 comp4058_seq0 GGATTCAATCTTGATGGGCGATACTTGGTG
tetur19g01290 comp4058_seq0 GGCGATACTTGGTGTTGTTGAATGCACAGG
tetur19g01290 comp4058_seq0 GGGCGATACTTGGTGTTGTTGAATGCACAG
tetur19g01290 comp4058_seq0 GGTGTTGTTGAATGCACAGGCTCTAGCGCT
tetur19g01290 comp4058_seq0 GTGTTGTTGAATGCACAGGCTCTAGCGCTA
tetur19g01290 comp4058_seq0 GTTCCACAGTCGGACCTTTGTTCATTTCCT
tetur19g01290 comp4058_seq0 GTTGTTGAATGCACAGGCTCTAGCGCTATT
tetur19g01290 comp4058_seq0 TACTATCTCCTTGGATTCAATCTTGATGGG
tetur19g01290 comp4058_seq0 TACTTGGTGTTGTTGAATGCACAGGCTCTA
tetur19g01290 comp4058_seq0 TATCTCCTTGGATTCAATCTTGATGGGCGA
tetur19g01290 comp4058_seq0 TCTCCTTGGATTCAATCTTGATGGGCGATA
tetur19g01290 comp4058_seq0 TCTTGATGGGCGATACTTGGTGTTGTTGAA
tetur19g01290 comp4058_seq0 TGATGGGCGATACTTGGTGTTGTTGAATGC
tetur19g01290 comp4058_seq0 TGGGCGATACTTGGTGTTGTTGAATGCACA
tetur19g01290 comp4058_seq0 TTCAATCTTGATGGGCGATACTTGGTGTTG
tetur19g01290 comp4058_seq0 TTGATGGGCGATACTTGGTGTTGTTGAATG
tetur19g01290 comp4058_seq0 TTGGATTCAATCTTGATGGGCGATACTTGG
tetur19g01290 comp4058_seq0 ACTATCTCCTTGGATTCAATCTTGATGGGC
tetur19g01290 comp4058_seq0 ACTTGGTGTTGTTGAATGCACAGGCTCTAG
tetur19g01290 comp4058_seq0 AGGACAACGTCTACATTTACGTTCCACAGT
tetur20g02310 comp2542_seq0 TTCAGGAATCATTGGACCATCTAACATCAC
tetur20g02640 comp877_seq1 AGTTTAATCGGACGACTGAGAAATCCCAAT
tetur20g02640 comp877_seq1 AGTTTCGCCATCAGGACAAACCCAAGTAAT
tetur20g02640 comp877_seq1 ATCACTTTGAGTGTCATTGTGGCGATCACT
tetur20g02640 comp877_seq1 ATCGACCTTACAGTTCAAGCTTCAGCGGTT
tetur20g02640 comp877_seq1 ATTCCGTTGAAACTGTCAACTCACAACTTG
tetur20g02640 comp877_seq1 ATTGTGGTTGTTGTGGATAACATTGGGAGC
tetur20g02640 comp877_seq1 CAACTTGCGATTGAAACTAAAGTTTCGCCA
tetur20g02640 comp877_seq1 CAAGATATCGACCTTACAGTTCAAGCTTCA
tetur20g02640 comp877_seq1 CACAACTTGCGATTGAAACTAAAGTTTCGC
tetur20g02640 comp877_seq1 CACCTTGAGCACAATGAATTCCGTTGAAAC
tetur20g02640 comp877_seq1 CACTTTGAGTGTCATTGTGGCGATCACTTT
tetur20g02640 comp877_seq1 CATAACCAATTGGGCGCAAACCAGTCAGAT
tetur20g02640 comp877_seq1 CATGAGGAGCATGAGGACCATCAGAAACAG
tetur20g02640 comp877_seq1 CCATAACCAATTGGGCGCAAACCAGTCAGA
tetur20g02640 comp877_seq1 AAGATATCGACCTTACAGTTCAAGCTTCAG
tetur20g02640 comp877_seq1 CCGTTGAAACTGTCAACTCACAACTTGCGA
tetur20g02640 comp877_seq1 CCTTGAGCACAATGAATTCCGTTGAAACTG
tetur20g02640 comp877_seq1 CGATGCGAGGAGTATTATGTACATACGCTT
tetur20g02640 comp877_seq1 CGTTGAAACTGTCAACTCACAACTTGCGAT
tetur20g02640 comp877_seq1 CTCGTGGAGAAAGCAACATTAAACTGACCT
tetur20g02640 comp877_seq1 CTCTATTGCAAGACTTCCCTAGCCTCAAGC
tetur20g02640 comp877_seq1 CTTGAGCACAATGAATTCCGTTGAAACTGT
tetur20g02640 comp877_seq1 CTTGCGATTGAAACTAAAGTTTCGCCATCA
tetur20g02640 comp877_seq1 GAATTCCGTTGAAACTGTCAACTCACAACT
tetur20g02640 comp877_seq1 GACACCTTGAGCACAATGAATTCCGTTGAA
tetur20g02640 comp877_seq1 GAGCACAATGAATTCCGTTGAAACTGTCAA
tetur20g02640 comp877_seq1 GAGGAGCATGAGGACCATCAGAAACAGAAA
tetur20g02640 comp877_seq1 GATATCGACCTTACAGTTCAAGCTTCAGCG
tetur20g02640 comp877_seq1 GATGCGAGGAGTATTATGTACATACGCTTT
tetur20g02640 comp877_seq1 GCATGAGGAGCATGAGGACCATCAGAAACA
tetur20g02640 comp877_seq1 GCTCTATTGCAAGACTTCCCTAGCCTCAAG
tetur20g02640 comp877_seq1 GGACACCTTGAGCACAATGAATTCCGTTGA
tetur20g02640 comp877_seq1 GGATAACATTGGGAGCATGAGGAGCATGAG
tetur20g02640 comp877_seq1 ACAACCATAACCAATTGGGCGCAAACCAGT
tetur20g02640 comp877_seq1 ACAACTTGCGATTGAAACTAAAGTTTCGCC
tetur20g02640 comp877_seq1 GGTAGTGGTCGTTCATTATATGCTCCTTCC
tetur20g02640 comp877_seq1 GGTTGTTGTGGATAACATTGGGAGCATGAG
tetur20g02640 comp877_seq1 GTAGTGGTCGTTCATTATATGCTCCTTCCA
tetur20g02640 comp877_seq1 GTGGATAACATTGGGAGCATGAGGAGCATG
tetur20g02640 comp877_seq1 GTGGTTGTTGTGGATAACATTGGGAGCATG
tetur20g02640 comp877_seq1 GTTGAAACTGTCAACTCACAACTTGCGATT
tetur20g02640 comp877_seq1 GTTGTTGTGGATAACATTGGGAGCATGAGG
tetur20g02640 comp877_seq1 GTTTAATCGGACGACTGAGAAATCCCAATC
tetur20g02640 comp877_seq1 GTTTCGCCATCAGGACAAACCCAAGTAATC
tetur20g02640 comp877_seq1 TAATCGGACGACTGAGAAATCCCAATCAAC
tetur20g02640 comp877_seq1 TAGTGGTCGTTCATTATATGCTCCTTCCAG
tetur20g02640 comp877_seq1 TCCGTTGAAACTGTCAACTCACAACTTGCG
tetur20g02640 comp877_seq1 TCGACCTTACAGTTCAAGCTTCAGCGGTTA
tetur20g02640 comp877_seq1 ACCATAACCAATTGGGCGCAAACCAGTCAG
tetur20g02640 comp877_seq1 TCTCGTGGAGAAAGCAACATTAAACTGACC
tetur20g02640 comp877_seq1 TGAAACTGTCAACTCACAACTTGCGATTGA
tetur20g02640 comp877_seq1 TGAATTCCGTTGAAACTGTCAACTCACAAC
tetur20g02640 comp877_seq1 TGAGCACAATGAATTCCGTTGAAACTGTCA
tetur20g02640 comp877_seq1 TGAGGAGCATGAGGACCATCAGAAACAGAA
tetur20g02640 comp877_seq1 TGAGTGTCATTGTGGCGATCACTTTGAGTG
tetur20g02640 comp877_seq1 TGCAACTAAAGAGTACTATTGTTCGTCCTG
tetur20g02640 comp877_seq1 TGGATAACATTGGGAGCATGAGGAGCATGA
tetur20g02640 comp877_seq1 TGGTTGTTGTGGATAACATTGGGAGCATGA
tetur20g02640 comp877_seq1 ACCTTGAGCACAATGAATTCCGTTGAAACT
tetur20g02640 comp877_seq1 TGTTGTGGATAACATTGGGAGCATGAGGAG
tetur20g02640 comp877_seq1 TTAATCGGACGACTGAGAAATCCCAATCAA
tetur20g02640 comp877_seq1 TTCCGTTGAAACTGTCAACTCACAACTTGC
tetur20g02640 comp877_seq1 TTCGATGCGAGGAGTATTATGTACATACGC
tetur20g02640 comp877_seq1 TTCTCGTGGAGAAAGCAACATTAAACTGAC
tetur20g02640 comp877_seq1 TTGAAACTGTCAACTCACAACTTGCGATTG
tetur20g02640 comp877_seq1 TTGAGCACAATGAATTCCGTTGAAACTGTC
tetur20g02640 comp877_seq1 TTGTGGATAACATTGGGAGCATGAGGAGCA
tetur20g02640 comp877_seq1 TTGTGGTTGTTGTGGATAACATTGGGAGCA
tetur20g02640 comp877_seq1 TTGTTGTGGATAACATTGGGAGCATGAGGA
tetur20g02640 comp877_seq1 TTTAATCGGACGACTGAGAAATCCCAATCA
tetur20g02640 comp877_seq1 TTTCGCCATCAGGACAAACCCAAGTAATCC
tetur20g02640 comp877_seq1 ACTTGCGATTGAAACTAAAGTTTCGCCATC
tetur20g02640 comp877_seq1 ACTTTGAGTGTCATTGTGGCGATCACTTTG
tetur20g02640 comp877_seq1 AGATATCGACCTTACAGTTCAAGCTTCAGC
tetur20g02640 comp877_seq1 AACAACCATAACCAATTGGGCGCAAACCAG
tetur20g03040 comp3562_seq0 AGTTTCGACGAATATGCCAACATTGTGATC
tetur20g03040 comp3562_seq0 ATTCTCAAAGCATTGGATTGCCCTATTTCG
tetur20g03040 comp3562_seq0 CAAAGCATTGGATTGCCCTATTTCGTATGA
tetur20g03040 comp3562_seq0 CATGAGAAATGAATCAAAGTTTGGTGCTGC
tetur20g03040 comp3562_seq0 CATTCTCAAAGCATTGGATTGCCCTATTTC
tetur20g03040 comp3562_seq0 CTCAAAGCATTGGATTGCCCTATTTCGTAT
tetur20g03040 comp3562_seq0 GCACATGAGAAATGAATCAAAGTTTGGTGC
tetur20g03040 comp3562_seq0 GTTTCGACGAATATGCCAACATTGTGATCA
tetur20g03040 comp3562_seq0 TCAAAGCATTGGATTGCCCTATTTCGTATG
tetur20g03040 comp3562_seq0 TCTCAAAGCATTGGATTGCCCTATTTCGTA
tetur20g03040 comp3562_seq0 TTTCGACGAATATGCCAACATTGTGATCAG
tetur20g03150 comp4065_seq0 ATCCTGCTAGTCAGTTTGAATGTCAGTTGT
tetur20g03150 comp4065_seq0 ATTGGGTTGACAGTCAAGGTAAGCAGTGTC
tetur20g03150 comp4065_seq0 CACCGACCCGAGTTACTATCATTTCTTGGA
tetur20g03150 comp4065_seq0 CCGTAATGGTATTCCAAGAGATGATCTAGA
tetur20g03150 comp4065_seq0 CGATTGGGTTGACAGTCAAGGTAAGCAGTG
tetur20g03150 comp4065_seq0 CTGGGATATGTATCACGTCTACCGTAATGG
tetur20g03150 comp4065_seq0 GATTGGGTTGACAGTCAAGGTAAGCAGTGT
tetur20g03150 comp4065_seq0 AATGGTATTCCAAGAGATGATCTAGACCGT
tetur20g03150 comp4065_seq0 GGGATATGTATCACGTCTACCGTAATGGTA
tetur20g03150 comp4065_seq0 TACCAACAATGGCTGGGACAATGTCGAGGC
tetur20g03150 comp4065_seq0 TATCCTGCTAGTCAGTTTGAATGTCAGTTG
tetur20g03150 comp4065_seq0 TCAATGAATGTCTTCTGGATCGAGATTTGC
tetur20g03150 comp4065_seq0 TCCTGCTAGTCAGTTTGAATGTCAGTTGTC
tetur20g03150 comp4065_seq0 TCGAGGCCTGGGATATGTATCACGTCTACC
tetur20g03150 comp4065_seq0 ACCGTAATGGTATTCCAAGAGATGATCTAG
tetur20g03150 comp4065_seq0 TTACCAACAATGGCTGGGACAATGTCGAGG
tetur20g03150 comp4065_seq0 TTGATCAATTTCTCGATTGGGTTGACAGTC
tetur21g00800 comp5138_seq0 AGTTGCTTCCTTGATTTCACAGCGAACTTT
tetur21g00800 comp5138_seq0 ATAAGTCGACGTAAGGAGTTGTATTGGATG
tetur21g00800 comp5138_seq0 ATGGGAATCAACTCTTTGAGAAAGGCATAG
tetur21g00800 comp5138_seq0 CCCGTGCAAGTTGGTTCCAAATAATGGGAA
tetur21g00800 comp5138_seq0 CCTGTCCATCTGTTTCGCCAATAGGACTGA
tetur21g00800 comp5138_seq0 CGGTCTTAATACGCCAAATAAGCCCGTTGG
tetur21g00800 comp5138_seq0 CGTGCAAGTTGGTTCCAAATAATGGGAATC
tetur21g00800 comp5138_seq0 AAGTCGACGTAAGGAGTTGTATTGGATGAT
tetur21g00800 comp5138_seq0 CTGTCCATCTGTTTCGCCAATAGGACTGAG
tetur21g00800 comp5138_seq0 CTTAATACGCCAAATAAGCCCGTTGGGAGT
tetur21g00800 comp5138_seq0 CTTGAACATTGGCTTCTTGGGCCGATCTAC
tetur21g00800 comp5138_seq0 GAGTTGCTTCCTTGATTTCACAGCGAACTT
tetur21g00800 comp5138_seq0 GGTCTTAATACGCCAAATAAGCCCGTTGGG
tetur21g00800 comp5138_seq0 GGTCTTGAACATTGGCTTCTTGGGCCGATC
tetur21g00800 comp5138_seq0 GTAGTTTGTTGTGAAGTGAATAAGTCGACG
tetur21g00800 comp5138_seq0 GTCGACGTAAGGAGTTGTATTGGATGATGT
tetur21g00800 comp5138_seq0 GTCTTAATACGCCAAATAAGCCCGTTGGGA
tetur21g00800 comp5138_seq0 GTCTTGAACATTGGCTTCTTGGGCCGATCT
tetur21g00800 comp5138_seq0 TAAGTCGACGTAAGGAGTTGTATTGGATGA
tetur21g00800 comp5138_seq0 TCCTGTCCATCTGTTTCGCCAATAGGACTG
tetur21g00800 comp5138_seq0 TCGACGTAAGGAGTTGTATTGGATGATGTA
tetur21g00800 comp5138_seq0 TCGGTCTTAATACGCCAAATAAGCCCGTTG
tetur21g00800 comp5138_seq0 TCTTAATACGCCAAATAAGCCCGTTGGGAG
tetur21g00800 comp5138_seq0 TCTTGAACATTGGCTTCTTGGGCCGATCTA
tetur21g00800 comp5138_seq0 TGGGAATCAACTCTTTGAGAAAGGCATAGA
tetur21g00800 comp5138_seq0 TTGAACATTGGCTTCTTGGGCCGATCTACA
tetur21g00800 comp5138_seq0 TTGAGTTGCTTCCTTGATTTCACAGCGAAC
tetur21g00800 comp5138_seq0 TTGTTGTGAAGTGAATAAGTCGACGTAAGG
tetur21g00800 comp5138_seq0 TTTGAGTTGCTTCCTTGATTTCACAGCGAA
tetur21g00800 comp5138_seq0 AGTCGACGTAAGGAGTTGTATTGGATGATG
tetur21g01080 comp1365_seq0 CAATTGAAACTGCAGGAGGGAAAGCTTTGA
tetur21g01080 comp1365_seq0 CCAATTGAAACTGCAGGAGGGAAAGCTTTG
tetur21g01080 comp1365_seq0 ACCAATTGAAACTGCAGGAGGGAAAGCTTT
tetur21g02580 comp1539_seq0 CCTTCGGAGGAGTTAGCACTCAAGGTACAG
tetur21g02580 comp1539_seq0 CTTCAACTCCTAATCAAACATTGAGTCAGG
tetur21g02580 comp1539_seq0 CTTCGGAGGAGTTAGCACTCAAGGTACAGG
tetur21g02580 comp1539_seq0 GGTACAGGAAATGCGGGACCTGGATTGAGA
tetur21g02580 comp1539_seq0 GTTGGCGACGCTAATCCATTTGCCGATCCA
tetur21g02580 comp1539_seq0 TCGGAGGAGTTAGCACTCAAGGTACAGGAA
tetur21g02580 comp1539_seq0 TTCAACTCCTAATCAAACATTGAGTCAGGC
tetur21g02580 comp1539_seq0 TTCGGAGGAGTTAGCACTCAAGGTACAGGA
tetur21g02580 comp1539_seq0 ACGTTGGCGACGCTAATCCATTTGCCGATC
tetur21g02580 comp1539_seq0 AGGTACAGGAAATGCGGGACCTGGATTGAG
tetur21g02800 comp2096_seq0 CAAATTGGTTCAAGAATCGAGGAGATAGGA
tetur21g02800 comp2096_seq0 CAACTGTACGCAAATTGGTTCAAGAATCGA
tetur21g02800 comp2096_seq0 CAAGAATCGAGGAGATAGGATCAGTCAATA
tetur21g02800 comp2096_seq0 CAGCATCCACTGCTTCAGCAGGTTTGAGAC
tetur21g02800 comp2096_seq0 AACTGTACGCAAATTGGTTCAAGAATCGAG
tetur21g02800 comp2096_seq0 CGCAAATTGGTTCAAGAATCGAGGAGATAG
tetur21g02800 comp2096_seq0 CTGTACGCAAATTGGTTCAAGAATCGAGGA
tetur21g02800 comp2096_seq0 GCAAATTGGTTCAAGAATCGAGGAGATAGG
tetur21g02800 comp2096_seq0 GCATCCACTGCTTCAGCAGGTTTGAGACCT
tetur21g02800 comp2096_seq0 ACAACTGTACGCAAATTGGTTCAAGAATCG
tetur21g02800 comp2096_seq0 GGTTCAAGAATCGAGGAGATAGGATCAGTC
tetur21g02800 comp2096_seq0 GTACGCAAATTGGTTCAAGAATCGAGGAGA
tetur21g02800 comp2096_seq0 GTTCAAGAATCGAGGAGATAGGATCAGTCA
tetur21g02800 comp2096_seq0 TGATTTGCTGTTTAGTTCGCGCCATGATTA
tetur21g02800 comp2096_seq0 AAATACTCCTCAGTTTGTTGTCCGAGTATG
tetur21g02800 comp2096_seq0 TGTACGCAAATTGGTTCAAGAATCGAGGAG
tetur21g02800 comp2096_seq0 TTAAGTTCCTCGTATTCGAATTGATGGGCA
tetur21g02800 comp2096_seq0 TTCAAGAATCGAGGAGATAGGATCAGTCAA
tetur21g02800 comp2096_seq0 TTGGTTCAAGAATCGAGGAGATAGGATCAG
tetur21g02800 comp2096_seq0 TTGTTGGTCCGATCCGAGGAAATAGTCTTA
tetur21g02800 comp2096_seq0 ACTGTACGCAAATTGGTTCAAGAATCGAGG
tetur21g02800 comp2096_seq0 AGCATCCACTGCTTCAGCAGGTTTGAGACC
tetur21g03326 comp2692_seq0 ATCAGAGGCCTCAACAGCTACTGAAGAAAG
tetur21g03326 comp2692_seq0 CAATACTTAAGCCCGAATCAGAGGCCTCAA
tetur21g03326 comp2692_seq0 CAATGTAGTGAGATTGTTACGCGTTGGATT
tetur21g03326 comp2692_seq0 CACAATGTAGTGAGATTGTTACGCGTTGGA
tetur21g03326 comp2692_seq0 CAGAGGCCTCAACAGCTACTGAAGAAAGCG
tetur21g03326 comp2692_seq0 CATTATGCTGGTTGGTTGTCATCATCAATC
tetur21g03326 comp2692_seq0 CCAATACTTAAGCCCGAATCAGAGGCCTCA
tetur21g03326 comp2692_seq0 CCGAATCAGAGGCCTCAACAGCTACTGAAG
tetur21g03326 comp2692_seq0 AAGCCCGAATCAGAGGCCTCAACAGCTACT
tetur21g03326 comp2692_seq0 CGAATACGATTCGTCAGTTTATTGCTACGA
tetur21g03326 comp2692_seq0 CGAATCAGAGGCCTCAACAGCTACTGAAGA
tetur21g03326 comp2692_seq0 AAGCGAAGCCTGATCTCATAATGCTGCTGT
tetur21g03326 comp2692_seq0 CTTAAGCCACCGGAGGGTCAAGATGAAGGT
tetur21g03326 comp2692_seq0 CTTAAGCCCGAATCAGAGGCCTCAACAGCT
tetur21g03326 comp2692_seq0 AATACTTAAGCCCGAATCAGAGGCCTCAAC
tetur21g03326 comp2692_seq0 GAATCAGAGGCCTCAACAGCTACTGAAGAA
tetur21g03326 comp2692_seq0 GAGGCCTCAACAGCTACTGAAGAAAGCGAA
tetur21g03326 comp2692_seq0 GATACTTAAGCCACCGGAGGGTCAAGATGA
tetur21g03326 comp2692_seq0 GATGATTCATTATGCTGGTTGGTTGTCATC
tetur21g03326 comp2692_seq0 GATTCATTATGCTGGTTGGTTGTCATCATC
tetur21g03326 comp2692_seq0 GGATGATTCATTATGCTGGTTGGTTGTCAT
tetur21g03326 comp2692_seq0 GGCCTCAACAGCTACTGAAGAAAGCGAAGC
tetur21g03326 comp2692_seq0 ACAATGTAGTGAGATTGTTACGCGTTGGAT
tetur21g03326 comp2692_seq0 ACACAATGTAGTGAGATTGTTACGCGTTGG
tetur21g03326 comp2692_seq0 GTATAGATGAGATACTTAAGCCACCGGAGG
tetur21g03326 comp2692_seq0 TAAGCCCGAATCAGAGGCCTCAACAGCTAC
tetur21g03326 comp2692_seq0 TACACAATGTAGTGAGATTGTTACGCGTTG
tetur21g03326 comp2692_seq0 TACTTAAGCCACCGGAGGGTCAAGATGAAG
tetur21g03326 comp2692_seq0 TACTTAAGCCCGAATCAGAGGCCTCAACAG
tetur21g03326 comp2692_seq0 TATGCTGGTTGGTTGTCATCATCAATCTCA
tetur21g03326 comp2692_seq0 TCAGAGGCCTCAACAGCTACTGAAGAAAGC
tetur21g03326 comp2692_seq0 TCCAATACTTAAGCCCGAATCAGAGGCCTC
tetur21g03326 comp2692_seq0 TCGAATACGATTCGTCAGTTTATTGCTACG
tetur21g03326 comp2692_seq0 TTAAGCCACCGGAGGGTCAAGATGAAGGTA
tetur21g03326 comp2692_seq0 TTAAGCCCGAATCAGAGGCCTCAACAGCTA
tetur21g03326 comp2692_seq0 TTATGCTGGTTGGTTGTCATCATCAATCTC
tetur21g03326 comp2692_seq0 ACTTAAGCCACCGGAGGGTCAAGATGAAGG
tetur21g03326 comp2692_seq0 ACTTAAGCCCGAATCAGAGGCCTCAACAGC
tetur21g03326 comp2692_seq0 AGATACTTAAGCCACCGGAGGGTCAAGATG
tetur21g03326 comp2692_seq0 AGCGAAGCCTGATCTCATAATGCTGCTGTT
tetur21g03326 comp2692_seq0 AGGCCTCAACAGCTACTGAAGAAAGCGAAG
tetur23g02070 comp4341_seq0 ATCGCACAGTTGTTCTGACCAACCTAATTG
tetur23g02070 comp4341_seq0 CACCCAGATCAACCATTCCACAGCAGAAAC
tetur23g02070 comp4341_seq0 CACCCGAAGACTTTCTTCTTCTGCTTTCTT
tetur23g02070 comp4341_seq0 AAGAGCCTTTCAAACTTGCGGACAGTATTT
tetur23g02070 comp4341_seq0 CCAGATCAACCATTCCACAGCAGAAACAAT
tetur23g02070 comp4341_seq0 CCCAGATCAACCATTCCACAGCAGAAACAA
tetur23g02070 comp4341_seq0 CTGTTAAGAGCCTTTCAAACTTGCGGACAG
tetur23g02070 comp4341_seq0 CTTCACCCGAAGACTTTCTTCTTCTGCTTT
tetur23g02070 comp4341_seq0 CTTCTTCACCCGAAGACTTTCTTCTTCTGC
tetur23g02070 comp4341_seq0 GAGCACAATTACTACAACACCCAGATCAAC
tetur23g02070 comp4341_seq0 GAGCCTTTCAAACTTGCGGACAGTATTTCT
tetur23g02070 comp4341_seq0 GGTTTCACCTGGTGATTCTGAATCATTCAG
tetur23g02070 comp4341_seq0 GTCTAGTGGTCTATCTGGTCGATCTCGTAA
tetur23g02070 comp4341_seq0 GTTAAGAGCCTTTCAAACTTGCGGACAGTA
tetur23g02070 comp4341_seq0 GTTTCACCTGGTGATTCTGAATCATTCAGT
tetur23g02070 comp4341_seq0 GTTTCGAGGGCATACCTGTGTATCATGCGT
tetur23g02070 comp4341_seq0 TACTGTTAAGAGCCTTTCAAACTTGCGGAC
tetur23g02070 comp4341_seq0 TCACGATTTCTACACCACGAGTTGTCTTAG
tetur23g02070 comp4341_seq0 ACCCGAAGACTTTCTTCTTCTGCTTTCTTC
tetur23g02070 comp4341_seq0 TGTCTAGTGGTCTATCTGGTCGATCTCGTA
tetur23g02070 comp4341_seq0 TTATTACAGCGCGTTTCGAGGGCATACCTG
tetur23g02070 comp4341_seq0 TTCACCCGAAGACTTTCTTCTTCTGCTTTC
tetur23g02070 comp4341_seq0 TTCACGATTTCTACACCACGAGTTGTCTTA
tetur23g02070 comp4341_seq0 TTCGAGGGCATACCTGTGTATCATGCGTTC
tetur23g02070 comp4341_seq0 TTTGTCTAGTGGTCTATCTGGTCGATCTCG
tetur23g02070 comp4341_seq0 AGAGCCTTTCAAACTTGCGGACAGTATTTC
tetur23g02070 comp4341_seq0 AGCACAATTACTACAACACCCAGATCAACC
tetur23g02070 comp4341_seq0 AGCCTTTCAAACTTGCGGACAGTATTTCTT
tetur24g00630 comp4077_seq0 CATACCTATGAAGCAGCTTGAAGTCGTATG
tetur24g00630 comp4077_seq0 CATCTCTGTTACATGGTGCTCATAGCTACT
tetur24g00630 comp4077_seq0 CTCTGTTACATGGTGCTCATAGCTACTTCT
tetur24g00630 comp4077_seq0 AAGTCGTATGAGCGTTTGCGTTGGTCACTT
tetur24g00630 comp4077_seq0 CTGTTACATGGTGCTCATAGCTACTTCTCT
tetur24g00630 comp4077_seq0 CTTCTTGTGGCCAACACTCGATAGGTTTGG
tetur24g00630 comp4077_seq0 GAAGTCGTATGAGCGTTTGCGTTGGTCACT
tetur24g00630 comp4077_seq0 GAATTGGCATCATACTCAGTCGGTTGCCAT
tetur24g00630 comp4077_seq0 AATTGGCATCATACTCAGTCGGTTGCCATG
tetur24g00630 comp4077_seq0 GGCTTCTATAGATTTCAGTGAATTGGCATC
tetur24g00630 comp4077_seq0 GTGAATTGGCATCATACTCAGTCGGTTGCC
tetur24g00630 comp4077_seq0 GTTCACAAGATTTGCGATAGGCTTCTATAG
tetur24g00630 comp4077_seq0 TACCTATGAAGCAGCTTGAAGTCGTATGAG
tetur24g00630 comp4077_seq0 TCATCTCTGTTACATGGTGCTCATAGCTAC
tetur24g00630 comp4077_seq0 TCTCTGTTACATGGTGCTCATAGCTACTTC
tetur24g00630 comp4077_seq0 TCTGTTACATGGTGCTCATAGCTACTTCTC
tetur24g00630 comp4077_seq0 TGAAGTCGTATGAGCGTTTGCGTTGGTCAC
tetur24g00630 comp4077_seq0 TGAATTGGCATCATACTCAGTCGGTTGCCA
tetur24g00630 comp4077_seq0 TTAACAGTTCAGATCCAGCACGAAATAGAC
tetur24g00630 comp4077_seq0 TTCATCTCTGTTACATGGTGCTCATAGCTA
tetur24g00630 comp4077_seq0 AGTCGTATGAGCGTTTGCGTTGGTCACTTT
tetur24g01110 comp5263_seq0 ATAACATCATTCTGGTCATCGCCACAGACG
tetur24g01110 comp5263_seq0 ATCATTCTGGTCATCGCCACAGACGGAATC
tetur24g01110 comp5263_seq0 CAGACGGAATCAAATGATCGTGACGATTTA
tetur24g01110 comp5263_seq0 CATCATTCTGGTCATCGCCACAGACGGAAT
tetur24g01110 comp5263_seq0 CATCTTAACTGCAACTCGCTACTCCAATTA
tetur24g01110 comp5263_seq0 CATTCTGGTCATCGCCACAGACGGAATCAA
tetur24g01110 comp5263_seq0 AAGTAGTTCAATCTCGACGTAAACGCTGTG
tetur24g01110 comp5263_seq0 CTGGTCATCGCCACAGACGGAATCAAATGA
tetur24g01110 comp5263_seq0 CTTAACTGCAACTCGCTACTCCAATTATCT
tetur24g01110 comp5263_seq0 GAATCAAATGATCGTGACGATTTACCCGAG
tetur24g01110 comp5263_seq0 GAATGTTTCAATGGTGATGTAAGACGTACC
tetur24g01110 comp5263_seq0 GACGGAATCAAATGATCGTGACGATTTACC
tetur24g01110 comp5263_seq0 GGAATCAAATGATCGTGACGATTTACCCGA
tetur24g01110 comp5263_seq0 GTAGTTCAATCTCGACGTAAACGCTGTGGC
tetur24g01110 comp5263_seq0 GTTCAATCTCGACGTAAACGCTGTGGCGAT
tetur24g01110 comp5263_seq0 TAGTTCAATCTCGACGTAAACGCTGTGGCG
tetur24g01110 comp5263_seq0 TCAATCTCGACGTAAACGCTGTGGCGATCA
tetur24g01110 comp5263_seq0 TCATTCTGGTCATCGCCACAGACGGAATCA
tetur24g01110 comp5263_seq0 TCTGGTCATCGCCACAGACGGAATCAAATG
tetur24g01110 comp5263_seq0 TCTTAACTGCAACTCGCTACTCCAATTATC
tetur24g01110 comp5263_seq0 TTCAATCTCGACGTAAACGCTGTGGCGATC
tetur24g01110 comp5263_seq0 ACGGAATCAAATGATCGTGACGATTTACCC
tetur24g01110 comp5263_seq0 AGACGGAATCAAATGATCGTGACGATTTAC
tetur24g01110 comp5263_seq0 AGTAGTTCAATCTCGACGTAAACGCTGTGG
tetur24g01810 comp1961_seq0 ATCGTAATCCAATCTAGTCTGCCTAATCCG
tetur24g01810 comp1961_seq0 ATGATCAAAGCTTCAAGCTTCGTGCCCTTT
tetur24g01810 comp1961_seq0 CAATATTGGTGCTGGAACTAGTGCCGATGC
tetur24g01810 comp1961_seq0 CATCGTAATCCAATCTAGTCTGCCTAATCC
tetur24g01810 comp1961_seq0 CATTCAACTCACTTTACCTCGCCCTATCTT
tetur24g01810 comp1961_seq0 CATTCAGCGTCTTCAAGATGCTAATTTGGT
tetur24g01810 comp1961_seq0 CATTCCATCGTAATCCAATCTAGTCTGCCT
tetur24g01810 comp1961_seq0 CATTTCTCCCTTTCCTCTTCTCATCTCCTC
tetur24g01810 comp1961_seq0 CCATCATGTCTGATGCATCAGCATTACTAT
tetur24g01810 comp1961_seq0 CCATCGTAATCCAATCTAGTCTGCCTAATC
tetur24g01810 comp1961_seq0 CCATTCAGCGTCTTCAAGATGCTAATTTGG
tetur24g01810 comp1961_seq0 CCTCATTTCTCCCTTTCCTCTTCTCATCTC
tetur24g01810 comp1961_seq0 CGTAATCCAATCTAGTCTGCCTAATCCGTA
tetur24g01810 comp1961_seq0 CTCATTCAACTCACTTTACCTCGCCCTATC
tetur24g01810 comp1961_seq0 CTCATTTCTCCCTTTCCTCTTCTCATCTCC
tetur24g01810 comp1961_seq0 AATATTGGTGCTGGAACTAGTGCCGATGCT
tetur24g01810 comp1961_seq0 AATGATCAAAGCTTCAAGCTTCGTGCCCTT
tetur24g01810 comp1961_seq0 GATTACTCATTCAACTCACTTTACCTCGCC
tetur24g01810 comp1961_seq0 GCCATTCAGCGTCTTCAAGATGCTAATTTG
tetur24g01810 comp1961_seq0 GGAACCAGCATAAATGAAATGCTATCAGCA
tetur24g01810 comp1961_seq0 GGGAACCAGCATAAATGAAATGCTATCAGC
tetur24g01810 comp1961_seq0 GTAATCCAATCTAGTCTGCCTAATCCGTAA
tetur24g01810 comp1961_seq0 TACATTCCATCGTAATCCAATCTAGTCTGC
tetur24g01810 comp1961_seq0 TACTCATTCAACTCACTTTACCTCGCCCTA
tetur24g01810 comp1961_seq0 ACATTCCATCGTAATCCAATCTAGTCTGCC
tetur24g01810 comp1961_seq0 TCCATCATGTCTGATGCATCAGCATTACTA
tetur24g01810 comp1961_seq0 TGTATCTACATTCCATCGTCAGTGGATGTC
tetur24g01810 comp1961_seq0 TTCCATCGTAATCCAATCTAGTCTGCCTAA
tetur24g01810 comp1961_seq0 TTTCCATCATGTCTGATGCATCAGCATTAC
tetur24g01810 comp1961_seq0 TTTCTATTAGCCGGTGGACCTGCTGATATG
tetur24g01810 comp1961_seq0 ACTCATTCAACTCACTTTACCTCGCCCTAT
tetur24g01810 comp1961_seq0 AGGGAACCAGCATAAATGAAATGCTATCAG
tetur24g02180 comp3128_seq0 ATATTCACCCTCATCTCTTTGGCTTTGGTG
tetur24g02180 comp3128_seq0 ATTCACCCTCATCTCTTTGGCTTTGGTGTG
tetur24g02180 comp3128_seq0 CACCCTCATCTCTTTGGCTTTGGTGTGATT
tetur24g02180 comp3128_seq0 CCTCCTTGGCTTTACCGACTTGACTCTAAT
tetur24g02180 comp3128_seq0 CTCCTTGGCTTTACCGACTTGACTCTAATT
tetur24g02180 comp3128_seq0 CTCTTCACAACTCAATTATGAGTCCAGAGT
tetur24g02180 comp3128_seq0 CTGCTCTTCACAACTCAATTATGAGTCCAG
tetur24g02180 comp3128_seq0 GATATTCACCCTCATCTCTTTGGCTTTGGT
tetur24g02180 comp3128_seq0 GCTCTTCACAACTCAATTATGAGTCCAGAG
tetur24g02180 comp3128_seq0 TCCTCCTTGGCTTTACCGACTTGACTCTAA
tetur24g02180 comp3128_seq0 TCCTTGGCTTTACCGACTTGACTCTAATTG
tetur24g02180 comp3128_seq0 TCGGCTCTGAGGGATACTTGGTTTGGGATA
tetur24g02180 comp3128_seq0 ACCCTCATCTCTTTGGCTTTGGTGTGATTC
tetur24g02180 comp3128_seq0 TGCTCTTCACAACTCAATTATGAGTCCAGA
tetur24g02180 comp3128_seq0 TTCACCCTCATCTCTTTGGCTTTGGTGTGA
tetur24g02973 comp4669_seq0 AGTTTCCTTCAGAGATGATTATGGTTTGCG
tetur24g02973 comp4669_seq0 AACCAAGTACCCAATCCTTTACCTTGATAG
tetur24g02973 comp4669_seq0 ATGGCAATATGATGGCAGTGTTAAGATGGC
tetur24g02973 comp4669_seq0 CCTTCAGAGATGATTATGGTTTGCGATGAT
tetur24g02973 comp4669_seq0 GAACATAAGATGGCAATATGATGGCAGTGT
tetur24g02973 comp4669_seq0 GATGGCAATATGATGGCAGTGTTAAGATGG
tetur24g02973 comp4669_seq0 GCAATATGATGGCAGTGTTAAGATGGCAAT
tetur24g02973 comp4669_seq0 GGCAATATGATGGCAGTGTTAAGATGGCAA
tetur24g02973 comp4669_seq0 GTTTCCTTCAGAGATGATTATGGTTTGCGA
tetur24g02973 comp4669_seq0 TCCTTCAGAGATGATTATGGTTTGCGATGA
tetur24g02973 comp4669_seq0 TGAACATAAGATGGCAATATGATGGCAGTG
tetur24g02973 comp4669_seq0 TGGCAATATGATGGCAGTGTTAAGATGGCA
tetur24g02973 comp4669_seq0 TTCCTTCAGAGATGATTATGGTTTGCGATG
tetur24g02973 comp4669_seq0 AGATGGCAATATGATGGCAGTGTTAAGATG
tetur25g00020 comp1747_seq0 ATCCACAGTGTCAAGTAGATAATCGAGCTC
tetur25g00020 comp1747_seq0 CACAGTGTCAAGTAGATAATCGAGCTCGAA
tetur25g00020 comp1747_seq0 AACTTGTCGTGCCATTATTAATCCACAGTG
tetur25g00020 comp1747_seq0 CCACAGTGTCAAGTAGATAATCGAGCTCGA
tetur25g00020 comp1747_seq0 CGAGCTGAGGCTGAATCAAATGGCCCTGAT
tetur25g00020 comp1747_seq0 CTAGTTGGTTTGATTACGTTTGGACGCATA
tetur25g00020 comp1747_seq0 CTCTAGTTGGTTTGATTACGTTTGGACGCA
tetur25g00020 comp1747_seq0 CTTGTCGTGCCATTATTAATCCACAGTGTC
tetur25g00020 comp1747_seq0 CTTTGGCCAATGTCAAAGGTTGAAGCAACC
tetur25g00020 comp1747_seq0 GACGCATAATTAGTCTCTGGGAGCTTAACT
tetur25g00020 comp1747_seq0 GAGCTGAGGCTGAATCAAATGGCCCTGATG
tetur25g00020 comp1747_seq0 GGACGCATAATTAGTCTCTGGGAGCTTAAC
tetur25g00020 comp1747_seq0 GTGCCCGGCAAACTTGTCGTGCCATTATTA
tetur25g00020 comp1747_seq0 TCACCAGATTCATTCCAACTTACACCAAAC
tetur25g00020 comp1747_seq0 TCCACAGTGTCAAGTAGATAATCGAGCTCG
tetur25g00020 comp1747_seq0 TGGACGCATAATTAGTCTCTGGGAGCTTAA
tetur25g00020 comp1747_seq0 TGGCCAATGTCAAAGGTTGAAGCAACCAAA
tetur25g00020 comp1747_seq0 TTGGACGCATAATTAGTCTCTGGGAGCTTA
tetur25g00020 comp1747_seq0 TTGGCCAATGTCAAAGGTTGAAGCAACCAA
tetur25g00020 comp1747_seq0 TTTGGCCAATGTCAAAGGTTGAAGCAACCA
tetur25g00020 comp1747_seq0 ACTTGTCGTGCCATTATTAATCCACAGTGT
tetur25g01150 comp1669_seq0 AACATGAAGAAACTGAGGCGTTGACTACTG
tetur25g01150 comp1669_seq0 CAAGTCGAACAGCTTAAACATTCACCCAAT
tetur25g01150 comp1669_seq0 CATGAAGAAACTGAGGCGTTGACTACTGAA
tetur25g01150 comp1669_seq0 CGAACAGCTTAAACATTCACCCAATGCAAT
tetur25g01150 comp1669_seq0 CGCAACTTATCCTAGAGTAACGAGGTTCAA
tetur25g01150 comp1669_seq0 AAGTCGAACAGCTTAAACATTCACCCAATG
tetur25g01150 comp1669_seq0 GAACATGAAGAAACTGAGGCGTTGACTACT
tetur25g01150 comp1669_seq0 GCAACTTATCCTAGAGTAACGAGGTTCAAA
tetur25g01150 comp1669_seq0 GTCGAACAGCTTAAACATTCACCCAATGCA
tetur25g01150 comp1669_seq0 GTTCAAGTCGAACAGCTTAAACATTCACCC
tetur25g01150 comp1669_seq0 TCAAGTCGAACAGCTTAAACATTCACCCAA
tetur25g01150 comp1669_seq0 TCGAACAGCTTAAACATTCACCCAATGCAA
tetur25g01150 comp1669_seq0 TCGCAACTTATCCTAGAGTAACGAGGTTCA
tetur25g01150 comp1669_seq0 ACCCACCTGCTGAACCTCAATTTGACAAAC
tetur25g01150 comp1669_seq0 TGAACATGAAGAAACTGAGGCGTTGACTAC
tetur25g01150 comp1669_seq0 TGTTCAAGTCGAACAGCTTAAACATTCACC
tetur25g01150 comp1669_seq0 TTCAAGTCGAACAGCTTAAACATTCACCCA
tetur25g01150 comp1669_seq0 AGCTCGCTGAACCACCGCATCTCATCAGAT
tetur25g01150 comp1669_seq0 AGTCGAACAGCTTAAACATTCACCCAATGC
tetur25g01630 comp3484_seq0 AGTTATTCGGATTGATTAACCTGCTGTGGC
tetur25g01630 comp3484_seq0 ATCCATGACGAATAGGCTCATTGGACAATC
tetur25g01630 comp3484_seq0 ATCTGATGAGAACTCTTTGGTGACTTCGCC
tetur25g01630 comp3484_seq0 ATGAGAACTCTTTGGTGACTTCGCCAATTC
tetur25g01630 comp3484_seq0 ATTTGCAATTCATCGGCAACACCAGCTTTC
tetur25g01630 comp3484_seq0 CAAGGCTTCGGCTAAGATGTCGAAATGGGT
tetur25g01630 comp3484_seq0 CAATGTTGTTCTCCATCTGATGAGAACTCT
tetur25g01630 comp3484_seq0 AACTCTTTGGTGACTTCGCCAATTCTGTTG
tetur25g01630 comp3484_seq0 CACTCGGGATGTTTAGGTATTTAGACCAGC
tetur25g01630 comp3484_seq0 CAGCTTTCTTGAGGGAATCAATCTTGGAAG
tetur25g01630 comp3484_seq0 CAGTTATTCGGATTGATTAACCTGCTGTGG
tetur25g01630 comp3484_seq0 CATCTGATGAGAACTCTTTGGTGACTTCGC
tetur25g01630 comp3484_seq0 CATGACGAATAGGCTCATTGGACAATCGAT
tetur25g01630 comp3484_seq0 CCACATCAAACAGAAAGGAATCATCACTGA
tetur25g01630 comp3484_seq0 CCATCTGATGAGAACTCTTTGGTGACTTCG
tetur25g01630 comp3484_seq0 CCATGACGAATAGGCTCATTGGACAATCGA
tetur25g01630 comp3484_seq0 CCTGCTGTGGCCATTGATCAAATTGAACTG
tetur25g01630 comp3484_seq0 CGAAATGGGTACCAACTGATCGTACAAGCG
tetur25g01630 comp3484_seq0 CGATCTGGCGCCATTCGTTTCTTCAACAGT
tetur25g01630 comp3484_seq0 CGTTTCAACATTTCAGCAATTCATTCGCCT
tetur25g01630 comp3484_seq0 CGTTTGATCCATGACGAATAGGCTCATTGG
tetur25g01630 comp3484_seq0 CTACTTCGTTTGATCCATGACGAATAGGCT
tetur25g01630 comp3484_seq0 CTCCATCTGATGAGAACTCTTTGGTGACTT
tetur25g01630 comp3484_seq0 CTCGGGATGTTTAGGTATTTAGACCAGCAT
tetur25g01630 comp3484_seq0 CTCTTTGGTGACTTCGCCAATTCTGTTGAT
tetur25g01630 comp3484_seq0 CTGATGAGAACTCTTTGGTGACTTCGCCAA
tetur25g01630 comp3484_seq0 CTGCTGTGGCCATTGATCAAATTGAACTGC
tetur25g01630 comp3484_seq0 CTGCTTGGATGAATACTGGTTTATCTGTTG
tetur25g01630 comp3484_seq0 CTGGTTTATCTGTTGGATTCATAGCTGATG
tetur25g01630 comp3484_seq0 CTTCCAATGGATCGATTATCTCTAGCTTGC
tetur25g01630 comp3484_seq0 CTTCGTTTGATCCATGACGAATAGGCTCAT
tetur25g01630 comp3484_seq0 CTTGGAAGCTAAACTGCGAACTGTTGGATT
tetur25g01630 comp3484_seq0 CTTTCTTGAGGGAATCAATCTTGGAAGCTA
tetur25g01630 comp3484_seq0 CTTTGGTGACTTCGCCAATTCTGTTGATTG
tetur25g01630 comp3484_seq0 GAAATGGGTACCAACTGATCGTACAAGCGA
tetur25g01630 comp3484_seq0 GAAATTGGCTCAATTTGCAATTCATCGGCA
tetur25g01630 comp3484_seq0 GAACTCTTTGGTGACTTCGCCAATTCTGTT
tetur25g01630 comp3484_seq0 GAATCGAGTAAATCACTTTCTGCTTGGATG
tetur25g01630 comp3484_seq0 AATCACTCGGGATGTTTAGGTATTTAGACC
tetur25g01630 comp3484_seq0 GAGAACTCTTTGGTGACTTCGCCAATTCTG
tetur25g01630 comp3484_seq0 GAGAATCGAGTAAATCACTTTCTGCTTGGA
tetur25g01630 comp3484_seq0 GATCCATGACGAATAGGCTCATTGGACAAT
tetur25g01630 comp3484_seq0 GATCTGGCGCCATTCGTTTCTTCAACAGTT
tetur25g01630 comp3484_seq0 GATGAGAACTCTTTGGTGACTTCGCCAATT
tetur25g01630 comp3484_seq0 GATGTCGAAATGGGTACCAACTGATCGTAC
tetur25g01630 comp3484_seq0 GCTGATTCAATGAGTTGATAGGTGAATTCC
tetur25g01630 comp3484_seq0 GCTGTGGCCATTGATCAAATTGAACTGCTG
tetur25g01630 comp3484_seq0 GCTTTCTTGAGGGAATCAATCTTGGAAGCT
tetur25g01630 comp3484_seq0 GGCTTCGGCTAAGATGTCGAAATGGGTACC
tetur25g01630 comp3484_seq0 GGTGACTTCGCCAATTCTGTTGATTGTACT
tetur25g01630 comp3484_seq0 GTACCAACTGATCGTACAAGCGATCTGGCG
tetur25g01630 comp3484_seq0 GTCGAAATGGGTACCAACTGATCGTACAAG
tetur25g01630 comp3484_seq0 GTCGGGTAGATCTTTCATCCGATCGAGCCA
tetur25g01630 comp3484_seq0 GTGACTTCGCCAATTCTGTTGATTGTACTT
tetur25g01630 comp3484_seq0 GTTATTCGGATTGATTAACCTGCTGTGGCC
tetur25g01630 comp3484_seq0 GTTCTCCATCTGATGAGAACTCTTTGGTGA
tetur25g01630 comp3484_seq0 GTTGTTCTCCATCTGATGAGAACTCTTTGG
tetur25g01630 comp3484_seq0 GTTTCAACATTTCAGCAATTCATTCGCCTC
tetur25g01630 comp3484_seq0 TACTTCGTTTGATCCATGACGAATAGGCTC
tetur25g01630 comp3484_seq0 TCAATGTTGTTCTCCATCTGATGAGAACTC
tetur25g01630 comp3484_seq0 TCACTCGGGATGTTTAGGTATTTAGACCAG
tetur25g01630 comp3484_seq0 TCAGTTATTCGGATTGATTAACCTGCTGTG
tetur25g01630 comp3484_seq0 ACCACATCAAACAGAAAGGAATCATCACTG
tetur25g01630 comp3484_seq0 TCCAATGGATCGATTATCTCTAGCTTGCGC
tetur25g01630 comp3484_seq0 TCCATCTGATGAGAACTCTTTGGTGACTTC
tetur25g01630 comp3484_seq0 TCCATGACGAATAGGCTCATTGGACAATCG
tetur25g01630 comp3484_seq0 TCGAAATGGGTACCAACTGATCGTACAAGC
tetur25g01630 comp3484_seq0 TCGTTTGATCCATGACGAATAGGCTCATTG
tetur25g01630 comp3484_seq0 TCTACTTCGTTTGATCCATGACGAATAGGC
tetur25g01630 comp3484_seq0 TCTGATGAGAACTCTTTGGTGACTTCGCCA
tetur25g01630 comp3484_seq0 TCTTCCAATGGATCGATTATCTCTAGCTTG
tetur25g01630 comp3484_seq0 TGAAATTGGCTCAATTTGCAATTCATCGGC
tetur25g01630 comp3484_seq0 TGAGAATCGAGTAAATCACTTTCTGCTTGG
tetur25g01630 comp3484_seq0 TGATCCATGACGAATAGGCTCATTGGACAA
tetur25g01630 comp3484_seq0 TGCAATTCATCGGCAACACCAGCTTTCTTG
tetur25g01630 comp3484_seq0 TGGTGACTTCGCCAATTCTGTTGATTGTAC
tetur25g01630 comp3484_seq0 TGTAAATTGACCTTCCAACAAACCGCTTAC
tetur25g01630 comp3484_seq0 TGTCGAAATGGGTACCAACTGATCGTACAA
tetur25g01630 comp3484_seq0 TGTTCTCCATCTGATGAGAACTCTTTGGTG
tetur25g01630 comp3484_seq0 TGTTGTTCTCCATCTGATGAGAACTCTTTG
tetur25g01630 comp3484_seq0 TTCCAATGGATCGATTATCTCTAGCTTGCG
tetur25g01630 comp3484_seq0 TTCTACTTCGTTTGATCCATGACGAATAGG
tetur25g01630 comp3484_seq0 TTCTCCATCTGATGAGAACTCTTTGGTGAC
tetur25g01630 comp3484_seq0 TTGGAAGCTAAACTGCGAACTGTTGGATTA
tetur25g01630 comp3484_seq0 ACGTTTCAACATTTCAGCAATTCATTCGCC
tetur25g01630 comp3484_seq0 AAATGGGTACCAACTGATCGTACAAGCGAT
tetur25g01630 comp3484_seq0 AGAACTCTTTGGTGACTTCGCCAATTCTGT
tetur25g01630 comp3484_seq0 AGCTTTCTTGAGGGAATCAATCTTGGAAGC
tetur25g01630 comp3484_seq0 AGGCTTCGGCTAAGATGTCGAAATGGGTAC
tetur25g01630 comp3484_seq0 AGTCGGGTAGATCTTTCATCCGATCGAGCC
tetur26g00320 comp1580_seq0 ATGAACGTAACCATAAACTCCTTGTTCCTC
tetur26g00320 comp1580_seq0 ATGACTTGGTGTTATAAAGCAACGCAACGT
tetur26g00320 comp1580_seq0 ATGCAATGGACAAATGGCTGTCTCGAATAT
tetur26g00320 comp1580_seq0 CCAGAACACCATCAGTGGGACCATCTTCCA
tetur26g00320 comp1580_seq0 CGGATGCAATGGACAAATGGCTGTCTCGAA
tetur26g00320 comp1580_seq0 CTTGTTCCTCGAGTAAGAGATCGCAAACTT
tetur26g00320 comp1580_seq0 GAACGTAACCATAAACTCCTTGTTCCTCGA
tetur26g00320 comp1580_seq0 GATGCAATGGACAAATGGCTGTCTCGAATA
tetur26g00320 comp1580_seq0 GCAATAAACAGACGTCTTTCCAGAACACCA
tetur26g00320 comp1580_seq0 GGATGCAATGGACAAATGGCTGTCTCGAAT
tetur26g00320 comp1580_seq0 TAACCAGGGAACTGATCCTTCCTGGTATTC
tetur26g00320 comp1580_seq0 TAGCAATAAACAGACGTCTTTCCAGAACAC
tetur26g00320 comp1580_seq0 TATGACTTGGTGTTATAAAGCAACGCAACG
tetur26g00320 comp1580_seq0 TGAACGTAACCATAAACTCCTTGTTCCTCG
tetur26g00320 comp1580_seq0 TGGTTGTGCAACTCCATTAGCCAAGCCATG
tetur26g00320 comp1580_seq0 TTTGGTTGTGCAACTCCATTAGCCAAGCCA
tetur26g00320 comp1580_seq0 AGCAATAAACAGACGTCTTTCCAGAACACC
tetur26g00320 comp1580_seq0 AGCGGATGCAATGGACAAATGGCTGTCTCG
tetur26g01130 comp164_seq0 CAGAGCTGCCCGAATGTTTCAAGCAAACTT
tetur26g01130 comp164_seq0 CCTCACTCAAGACATCGCCTTTAAGCAAAG
tetur26g01130 comp164_seq0 CCTCGGATCCTCGAAACAGCACAGATTTAC
tetur26g01130 comp164_seq0 CTCACTCAAGACATCGCCTTTAAGCAAAGA
tetur26g01130 comp164_seq0 GGTATACCAAGAAATTGATGCACCTCGGAT
tetur26g01130 comp164_seq0 GTTACCAGAGCTGCCCGAATGTTTCAAGCA
tetur26g01130 comp164_seq0 GTTCCTCACTCAAGACATCGCCTTTAAGCA
tetur26g01130 comp164_seq0 TCACTCAAGACATCGCCTTTAAGCAAAGAA
tetur26g01130 comp164_seq0 TCCTCACTCAAGACATCGCCTTTAAGCAAA
tetur26g01130 comp164_seq0 TGTTACCAGAGCTGCCCGAATGTTTCAAGC
tetur26g01130 comp164_seq0 TTACCAGAGCTGCCCGAATGTTTCAAGCAA
tetur26g01130 comp164_seq0 TTCCTCACTCAAGACATCGCCTTTAAGCAA
tetur26g01440 comp3310_seq0 CTAGGTCCATTAAAGCGTTTGTTCTTGAGA
tetur26g01440 comp3310_seq0 CTCATGCTGAATGGTCATCCTTTGATAACA
tetur26g01440 comp3310_seq0 GCTAGGTCCATTAAAGCGTTTGTTCTTGAG
tetur26g01440 comp3310_seq0 GGCTAGGTCCATTAAAGCGTTTGTTCTTGA
tetur26g01440 comp3310_seq0 TCTCATGCTGAATGGTCATCCTTTGATAAC
tetur26g01440 comp3310_seq0 TCTTGAGAACAGAGGAAGAAGGCGCTCAAA
tetur26g01440 comp3310_seq0 TGGCTAGGTCCATTAAAGCGTTTGTTCTTG
tetur26g01440 comp3310_seq0 TTCTTGAGAACAGAGGAAGAAGGCGCTCAA
tetur26g01440 comp3310_seq0 AGGTCCATTAAAGCGTTTGTTCTTGAGAAC
tetur26g01640 comp3709_seq0 CACTATTATAAGCGGGAAGTTCTGTTGCGT
tetur26g01640 comp3709_seq0 CAGCTAGTTCAATCAATGGCAGCGAGAATT
tetur26g01640 comp3709_seq0 CATGAATTGTATCAGGTGATGGTGATGATG
tetur26g01640 comp3709_seq0 CCTCAGAAGCATTAGAACCAACGTCAGAGC
tetur26g01640 comp3709_seq0 CCTCGATCAATCCTTGGTTCATTCCGTAAC
tetur26g01640 comp3709_seq0 CGATCAATCCTTGGTTCATTCCGTAACTTG
tetur26g01640 comp3709_seq0 CTAGTTCAATCAATGGCAGCGAGAATTGTA
tetur26g01640 comp3709_seq0 CTATTATAAGCGGGAAGTTCTGTTGCGTGA
tetur26g01640 comp3709_seq0 CTCATGAATTGTATCAGGTGATGGTGATGA
tetur26g01640 comp3709_seq0 CTCGATCAATCCTTGGTTCATTCCGTAACT
tetur26g01640 comp3709_seq0 GAACAGCTAGTTCAATCAATGGCAGCGAGA
tetur26g01640 comp3709_seq0 GAAGAACAGCTAGTTCAATCAATGGCAGCG
tetur26g01640 comp3709_seq0 GCAAATACTTCTGGAGTTATGGTTGTCTGT
tetur26g01640 comp3709_seq0 GCTAGTTCAATCAATGGCAGCGAGAATTGT
tetur26g01640 comp3709_seq0 GGATTTCCCAGTTGAAGGTACCACCAGTAG
tetur26g01640 comp3709_seq0 GTAGTGAAGAACAGCTAGTTCAATCAATGG
tetur26g01640 comp3709_seq0 GTCTGTATTCCAAGCGTGTCATCGATCGAT
tetur26g01640 comp3709_seq0 GTGAAGAACAGCTAGTTCAATCAATGGCAG
tetur26g01640 comp3709_seq0 ACAGCTAGTTCAATCAATGGCAGCGAGAAT
tetur26g01640 comp3709_seq0 GTTACTGGATTGAGGTCAGAAAGTGAAGAA
tetur26g01640 comp3709_seq0 TACCAATGTTACCGTTGTTGGTCGGTTTGG
tetur26g01640 comp3709_seq0 TACTGGATTGAGGTCAGAAAGTGAAGAAAG
tetur26g01640 comp3709_seq0 TAGTGAAGAACAGCTAGTTCAATCAATGGC
tetur26g01640 comp3709_seq0 TATTATAAGCGGGAAGTTCTGTTGCGTGAC
tetur26g01640 comp3709_seq0 ACCAATGTTACCGTTGTTGGTCGGTTTGGT
tetur26g01640 comp3709_seq0 TCCTCAGAAGCATTAGAACCAACGTCAGAG
tetur26g01640 comp3709_seq0 TGAAGAACAGCTAGTTCAATCAATGGCAGC
tetur26g01640 comp3709_seq0 TGTCTGTATTCCAAGCGTGTCATCGATCGA
tetur26g01640 comp3709_seq0 TTACCAATGTTACCGTTGTTGGTCGGTTTG
tetur26g01640 comp3709_seq0 TTCCTCAGAAGCATTAGAACCAACGTCAGA
tetur26g01640 comp3709_seq0 ACGGCTGAGATTTATGGCCATCTCTAAATC
tetur26g01640 comp3709_seq0 TTTCCTCAGAAGCATTAGAACCAACGTCAG
tetur26g01640 comp3709_seq0 ACTATTATAAGCGGGAAGTTCTGTTGCGTG
tetur26g01640 comp3709_seq0 AGAACAGCTAGTTCAATCAATGGCAGCGAG
tetur26g01640 comp3709_seq0 AGCTAGTTCAATCAATGGCAGCGAGAATTG
tetur26g01670 comp1121_seq0 ATACCATGCATCGAATGCATTGACTCCGTG
tetur26g01670 comp1121_seq0 ATCTTCATGATTGTGGTGATTTCCATGTGC
tetur26g01670 comp1121_seq0 ATGATTGTGGTGATTTCCATGTGCACGGTC
tetur26g01670 comp1121_seq0 ATTGTGGTGATTTCCATGTGCACGGTCCAT
tetur26g01670 comp1121_seq0 CATACCATGCATCGAATGCATTGACTCCGT
tetur26g01670 comp1121_seq0 CATGATTGTGGTGATTTCCATGTGCACGGT
tetur26g01670 comp1121_seq0 CCATACCATGCATCGAATGCATTGACTCCG
tetur26g01670 comp1121_seq0 CCGTCATATCTTCATGATTGTGGTGATTTC
tetur26g01670 comp1121_seq0 CGTCATATCTTCATGATTGTGGTGATTTCC
tetur26g01670 comp1121_seq0 CTTCATGATTGTGGTGATTTCCATGTGCAC
tetur26g01670 comp1121_seq0 GATTGTGGTGATTTCCATGTGCACGGTCCA
tetur26g01670 comp1121_seq0 GATTTCCATGTGCACGGTCCATGTCCGCAT
tetur26g01670 comp1121_seq0 GGTCCATGTCCGCATTGGCTGAGTTAGTAT
tetur26g01670 comp1121_seq0 GTCCATACCATGCATCGAATGCATTGACTC
tetur26g01670 comp1121_seq0 GTCCATGTCCGCATTGGCTGAGTTAGTATT
tetur26g01670 comp1121_seq0 GTGGTGATTTCCATGTGCACGGTCCATGTC
tetur26g01670 comp1121_seq0 TACCATGCATCGAATGCATTGACTCCGTGG
tetur26g01670 comp1121_seq0 TCATGATTGTGGTGATTTCCATGTGCACGG
tetur26g01670 comp1121_seq0 TCCATACCATGCATCGAATGCATTGACTCC
tetur26g01670 comp1121_seq0 TCCATGTCCGCATTGGCTGAGTTAGTATTA
tetur26g01670 comp1121_seq0 TCTTCATGATTGTGGTGATTTCCATGTGCA
tetur26g01670 comp1121_seq0 TGATAGACCTAGACTTCAGTTGATTGTTGG
tetur26g01670 comp1121_seq0 TTCATGATTGTGGTGATTTCCATGTGCACG
tetur26g01670 comp1121_seq0 TTGTGGTGATTTCCATGTGCACGGTCCATG
tetur26g01700 comp2199_seq0 ATGGCGTATATGGTTCTCACATCTCATTGT
tetur26g01700 comp2199_seq0 AACGAGATGGCGTATATGGTTCTCACATCT
tetur26g01700 comp2199_seq0 CAACGAGATGGCGTATATGGTTCTCACATC
tetur26g01700 comp2199_seq0 AACTACTCGTATTCTGGCTCTTGCAACGAG
tetur26g01700 comp2199_seq0 CACTCCGGTCTTAAACTACTCGTATTCTGG
tetur26g01700 comp2199_seq0 CCGGTCTTAAACTACTCGTATTCTGGCTCT
tetur26g01700 comp2199_seq0 CCTTTAAACACATGAAACGTGTTTCCTACC
tetur26g01700 comp2199_seq0 CGAGATGGCGTATATGGTTCTCACATCTCA
tetur26g01700 comp2199_seq0 CGATATTCACTCCGGTCTTAAACTACTCGT
tetur26g01700 comp2199_seq0 CGGTCTTAAACTACTCGTATTCTGGCTCTT
tetur26g01700 comp2199_seq0 CGTATATGGTTCTCACATCTCATTGTCAAG
tetur26g01700 comp2199_seq0 CGTATTCTGGCTCTTGCAACGAGATGGCGT
tetur26g01700 comp2199_seq0 CTACTCGTATTCTGGCTCTTGCAACGAGAT
tetur26g01700 comp2199_seq0 CTCCGGTCTTAAACTACTCGTATTCTGGCT
tetur26g01700 comp2199_seq0 CTCGTATTCTGGCTCTTGCAACGAGATGGC
tetur26g01700 comp2199_seq0 CTCTTGCAACGAGATGGCGTATATGGTTCT
tetur26g01700 comp2199_seq0 CTTAAACTACTCGTATTCTGGCTCTTGCAA
tetur26g01700 comp2199_seq0 CTTGCAACGAGATGGCGTATATGGTTCTCA
tetur26g01700 comp2199_seq0 GACTTTCGATATTCACTCCGGTCTTAAACT
tetur26g01700 comp2199_seq0 GAGATGGCGTATATGGTTCTCACATCTCAT
tetur26g01700 comp2199_seq0 GATGGCGTATATGGTTCTCACATCTCATTG
tetur26g01700 comp2199_seq0 GCAACGAGATGGCGTATATGGTTCTCACAT
tetur26g01700 comp2199_seq0 GCGTATATGGTTCTCACATCTCATTGTCAA
tetur26g01700 comp2199_seq0 GGCGTATATGGTTCTCACATCTCATTGTCA
tetur26g01700 comp2199_seq0 GGTCTTAAACTACTCGTATTCTGGCTCTTG
tetur26g01700 comp2199_seq0 GTATATGGTTCTCACATCTCATTGTCAAGG
tetur26g01700 comp2199_seq0 GTATTCTGGCTCTTGCAACGAGATGGCGTA
tetur26g01700 comp2199_seq0 GTCTTAAACTACTCGTATTCTGGCTCTTGC
tetur26g01700 comp2199_seq0 TACTCGTATTCTGGCTCTTGCAACGAGATG
tetur26g01700 comp2199_seq0 TCACTCCGGTCTTAAACTACTCGTATTCTG
tetur26g01700 comp2199_seq0 TCCGGTCTTAAACTACTCGTATTCTGGCTC
tetur26g01700 comp2199_seq0 TCGATATTCACTCCGGTCTTAAACTACTCG
tetur26g01700 comp2199_seq0 TCGTATTCTGGCTCTTGCAACGAGATGGCG
tetur26g01700 comp2199_seq0 TCTTAAACTACTCGTATTCTGGCTCTTGCA
tetur26g01700 comp2199_seq0 TCTTGCAACGAGATGGCGTATATGGTTCTC
tetur26g01700 comp2199_seq0 TGACTTTCGATATTCACTCCGGTCTTAAAC
tetur26g01700 comp2199_seq0 TGCAACGAGATGGCGTATATGGTTCTCACA
tetur26g01700 comp2199_seq0 TGGCGTATATGGTTCTCACATCTCATTGTC
tetur26g01700 comp2199_seq0 ACGAGATGGCGTATATGGTTCTCACATCTC
tetur26g01700 comp2199_seq0 TTCGATATTCACTCCGGTCTTAAACTACTC
tetur26g01700 comp2199_seq0 TTGCAACGAGATGGCGTATATGGTTCTCAC
tetur26g01700 comp2199_seq0 ACTCCGGTCTTAAACTACTCGTATTCTGGC
tetur26g01700 comp2199_seq0 ACTCGTATTCTGGCTCTTGCAACGAGATGG
tetur26g01700 comp2199_seq0 AGATGGCGTATATGGTTCTCACATCTCATT
tetur26g01810 comp6167_seq0 ATCGCATGTATGATGAAGCACTGGCGGAAG
tetur26g01810 comp6167_seq0 CACGAACAGCAATACAGTCATGCTGACCAT
tetur26g01810 comp6167_seq0 CAGCAATACAGTCATGCTGACCATCATTCA
tetur26g01810 comp6167_seq0 CCACGAACAGCAATACAGTCATGCTGACCA
tetur26g01810 comp6167_seq0 CGAACAGCAATACAGTCATGCTGACCATCA
tetur26g01810 comp6167_seq0 GAACAGCAATACAGTCATGCTGACCATCAT
tetur26g01810 comp6167_seq0 GAAGCACTGGCGGAAGAGGAATGTTCCATG
tetur26g01810 comp6167_seq0 GATTCAATTCTTGGATCCACTGATTGGTTG
tetur26g01810 comp6167_seq0 GTATTCCAGGCACTAAACCAGCGTGTACGA
tetur26g01810 comp6167_seq0 ACAGCAATACAGTCATGCTGACCATCATTC
tetur26g01810 comp6167_seq0 TACCACGAACAGCAATACAGTCATGCTGAC
tetur26g01810 comp6167_seq0 TATCGCATGTATGATGAAGCACTGGCGGAA
tetur26g01810 comp6167_seq0 ACCACGAACAGCAATACAGTCATGCTGACC
tetur26g01810 comp6167_seq0 ACGAACAGCAATACAGTCATGCTGACCATC
tetur26g01810 comp6167_seq0 TTACCACGAACAGCAATACAGTCATGCTGA
tetur26g01810 comp6167_seq0 TTATCGCATGTATGATGAAGCACTGGCGGA
tetur26g01810 comp6167_seq0 AGCAATACAGTCATGCTGACCATCATTCAT
tetur26g01810 comp6167_seq0 AACAGCAATACAGTCATGCTGACCATCATT
tetur26g01900 comp2229_seq0 ATCATCAAGTGGTGAATTTCGTCTCGCAAT
tetur26g01900 comp2229_seq0 ATCATCATCAAGTGGTGAATTTCGTCTCGC
tetur26g01900 comp2229_seq0 AACCGGACCAACATCAAATCACAGAGCAAG
tetur26g01900 comp2229_seq0 CAAGTGGTGAATTTCGTCTCGCAATTGATA
tetur26g01900 comp2229_seq0 CACAGTACTGTTTACAAAGAGTGATGCAAG
tetur26g01900 comp2229_seq0 CACTCGACAACAACAACCGGACCAACATCA
tetur26g01900 comp2229_seq0 CATCAAGTGGTGAATTTCGTCTCGCAATTG
tetur26g01900 comp2229_seq0 CATCATCAAGTGGTGAATTTCGTCTCGCAA
tetur26g01900 comp2229_seq0 CCACAGTACTGTTTACAAAGAGTGATGCAA
tetur26g01900 comp2229_seq0 CCGGACCAACATCAAATCACAGAGCAAGAC
tetur26g01900 comp2229_seq0 CGGACCAACATCAAATCACAGAGCAAGACG
tetur26g01900 comp2229_seq0 CTCACTCGACAACAACAACCGGACCAACAT
tetur26g01900 comp2229_seq0 CTGCTATTCTCGCTTTAGCTGATGGAGTAA
tetur26g01900 comp2229_seq0 GCTATTCTCGCTTTAGCTGATGGAGTAAAC
tetur26g01900 comp2229_seq0 GTCTGCTTATTAAGATCTTTCTCTGCTGCT
tetur26g01900 comp2229_seq0 GTGGTGAATTTCGTCTCGCAATTGATAATG
tetur26g01900 comp2229_seq0 TCACTCGACAACAACAACCGGACCAACATC
tetur26g01900 comp2229_seq0 TCATCATCAAGTGGTGAATTTCGTCTCGCA
tetur26g01900 comp2229_seq0 TGCTATTCTCGCTTTAGCTGATGGAGTAAA
tetur26g01900 comp2229_seq0 TGTCTGCTTATTAAGATCTTTCTCTGCTGC
tetur26g01900 comp2229_seq0 AGGCGTATACTCGAAGACCCTGACCTTTAT
tetur27g00030 comp508_seq0 ATGACATTGCGTTCCTCCGTTTGCGTGGAT
tetur27g00030 comp508_seq0 CTGATGACATTGCGTTCCTCCGTTTGCGTG
tetur27g00030 comp508_seq0 CTGGTTAAGTGCATCAACAAATCTGATGAC
tetur27g00030 comp508_seq0 GATGACATTGCGTTCCTCCGTTTGCGTGGA
tetur27g00030 comp508_seq0 GCACATAAATGTTCAGCAATACCGGAGAAA
tetur27g01330 comp2903_seq0 CCCTCTATCTCACCATCCTGACCTTACCCT
tetur27g01330 comp2903_seq0 CCTCTATCTCACCATCCTGACCTTACCCTT
tetur27g01330 comp2903_seq0 CTCTATCTCACCATCCTGACCTTACCCTTT
tetur27g01330 comp2903_seq0 CTTCAATGGAATTCACCCAATTCTGCGAAA
tetur27g01330 comp2903_seq0 GCTTCAATGGAATTCACCCAATTCTGCGAA
tetur27g01330 comp2903_seq0 TACCACTGGACGCGACAAATCTTGTTGTGC
tetur27g01660 comp4996_seq1 ATGGCAAGTTTGATTCCAGTCTGTTTCACT
tetur27g01660 comp4996_seq1 CAAGTTTGATTCCAGTCTGTTTCACTTGCA
tetur27g01660 comp4996_seq1 CAGTTTAATGGCAAGTTTGATTCCAGTCTG
tetur27g01660 comp4996_seq1 CCAGTTTAATGGCAAGTTTGATTCCAGTCT
tetur27g01660 comp4996_seq1 AATGGCAAGTTTGATTCCAGTCTGTTTCAC
tetur27g01660 comp4996_seq1 GCAAGTTTGATTCCAGTCTGTTTCACTTGC
tetur27g01660 comp4996_seq1 GGCAAGTTTGATTCCAGTCTGTTTCACTTG
tetur27g01660 comp4996_seq1 ACCAGTTTAATGGCAAGTTTGATTCCAGTC
tetur27g01660 comp4996_seq1 TGAAGATCCATTGACAATATCACCTTCCTC
tetur28g00130 comp4183_seq0 ATCCCAATTGGTACAATAGCATCTTACCAC
tetur28g00130 comp4183_seq0 ATTGGTACAATAGCATCTTACCACAGTTGG
tetur28g00130 comp4183_seq0 CAATAGCATCTTACCACAGTTGGGTCTAAC
tetur28g00130 comp4183_seq0 CCAATTGGTACAATAGCATCTTACCACAGT
tetur28g00130 comp4183_seq0 CCCAATTGGTACAATAGCATCTTACCACAG
tetur28g00130 comp4183_seq0 CTTTCAAACGCGATGAAGAATCTTGATCCC
tetur28g00130 comp4183_seq0 GATCCCAATTGGTACAATAGCATCTTACCA
tetur28g00130 comp4183_seq0 GGTACAATAGCATCTTACCACAGTTGGGTC
tetur28g00130 comp4183_seq0 GTACAATAGCATCTTACCACAGTTGGGTCT
tetur28g00130 comp4183_seq0 TAGCATCTTACCACAGTTGGGTCTAACAAA
tetur28g00130 comp4183_seq0 TCCCAATTGGTACAATAGCATCTTACCACA
tetur28g00130 comp4183_seq0 TCTTTCAAACGCGATGAAGAATCTTGATCC
tetur28g00130 comp4183_seq0 TGATCCCAATTGGTACAATAGCATCTTACC
tetur28g00130 comp4183_seq0 TTCAAACGCGATGAAGAATCTTGATCCCAA
tetur28g00130 comp4183_seq0 TTGGTACAATAGCATCTTACCACAGTTGGG
tetur28g00130 comp4183_seq0 TTTCAAACGCGATGAAGAATCTTGATCCCA
tetur28g00900 comp884_seq0 CACAGTCACATCCATACTAACTAGCAAACA
tetur28g00900 comp884_seq0 CATCACAGTCACATCCATACTAACTAGCAA
tetur28g00900 comp884_seq0 TCATCACAGTCACATCCATACTAACTAGCA
tetur28g01440 comp5337_seq0 ATAATTGCACCAGCTTAGAGATAACCTCTG
tetur28g01440 comp5337_seq0 ATGAGTTGATCGATTGGACTGATATTTGGG
tetur28g01440 comp5337_seq0 ATGCACGCCAAAGATTTCTATTATGCTACC
tetur28g01440 comp5337_seq0 ATGGAGCTGAAGATGAAGATTGCCATTCTT
tetur28g01440 comp5337_seq0 ATGTGGACGCTCTTCCTTACGCTAAAGAAT
tetur28g01440 comp5337_seq0 ATTCGTCGACTATTTCGTTCTTGCCCGTCT
tetur28g01440 comp5337_seq0 AACCTCTGCCTGTGTTACCTTTCTTGAACT
tetur28g01440 comp5337_seq0 CAAATGTGGACGCTCTTCCTTACGCTAAAG
tetur28g01440 comp5337_seq0 CAGACATCAACTCCAACTGTGCCTTTAGCT
tetur28g01440 comp5337_seq0 AAACGGCTGTTAGTGATTCGAACCCACAAC
tetur28g01440 comp5337_seq0 AAGAAACGGCTGTTAGTGATTCGAACCCAC
tetur28g01440 comp5337_seq0 AAACTCGCGCTAAGGATTATGGGTTTACAG
tetur28g01440 comp5337_seq0 CCGTGAAATAGCTGAGATGCTCGAAGCTGG
tetur28g01440 comp5337_seq0 CCTAAAGAAACGGCTGTTAGTGATTCGAAC
tetur28g01440 comp5337_seq0 CCTCGACAGACATCAACTCCAACTGTGCCT
tetur28g01440 comp5337_seq0 CCTCTGCCTGTGTTACCTTTCTTGAACTTT
tetur28g01440 comp5337_seq0 CCTGATGAGTTGATCGATTGGACTGATATT
tetur28g01440 comp5337_seq0 CGAAACTCGCGCTAAGGATTATGGGTTTAC
tetur28g01440 comp5337_seq0 CGACAGACATCAACTCCAACTGTGCCTTTA
tetur28g01440 comp5337_seq0 CGAGGAATTCTCAATCACCTCAAAGCTAAT
tetur28g01440 comp5337_seq0 CGATCGAAGAGTATATTGTTTCACTCGAGA
tetur28g01440 comp5337_seq0 CGGCTGTTAGTGATTCGAACCCACAACATG
tetur28g01440 comp5337_seq0 CGTCGACTATTTCGTTCTTGCCCGTCTGAA
tetur28g01440 comp5337_seq0 CGTGAAATAGCTGAGATGCTCGAAGCTGGA
tetur28g01440 comp5337_seq0 CGTTCTTGCCCGTCTGAAAGAACCGGAACA
tetur28g01440 comp5337_seq0 CTAAAGAAACGGCTGTTAGTGATTCGAACC
tetur28g01440 comp5337_seq0 CTCAGAGACAAGCACCTCGACAGACATCAA
tetur28g01440 comp5337_seq0 CTCGACAGACATCAACTCCAACTGTGCCTT
tetur28g01440 comp5337_seq0 CTGTTAGTGATTCGAACCCACAACATGATA
tetur28g01440 comp5337_seq0 CTTGCCCGTCTGAAAGAACCGGAACATTGA
tetur28g01440 comp5337_seq0 GAAACGGCTGTTAGTGATTCGAACCCACAA
tetur28g01440 comp5337_seq0 GAAACTCGCGCTAAGGATTATGGGTTTACA
tetur28g01440 comp5337_seq0 GAATTCTTTCAGTGGCTGTATTCCAGAGCA
tetur28g01440 comp5337_seq0 GACAGACATCAACTCCAACTGTGCCTTTAG
tetur28g01440 comp5337_seq0 AATCCTAAAGAAACGGCTGTTAGTGATTCG
tetur28g01440 comp5337_seq0 GAGCCCGGTAGATCTTTATTGTTAGCCAGT
tetur28g01440 comp5337_seq0 GAGGAATTCTCAATCACCTCAAAGCTAATG
tetur28g01440 comp5337_seq0 GCCCGTCTGAAAGAACCGGAACATTGACAG
tetur28g01440 comp5337_seq0 AATTATGCTCTAGCAAAGATGGAGCTGAAG
tetur28g01440 comp5337_seq0 AATTCGTCGACTATTTCGTTCTTGCCCGTC
tetur28g01440 comp5337_seq0 AATTCTTTCAGTGGCTGTATTCCAGAGCAT
tetur28g01440 comp5337_seq0 GCTCAGAGACAAGCACCTCGACAGACATCA
tetur28g01440 comp5337_seq0 GCTGTTAGTGATTCGAACCCACAACATGAT
tetur28g01440 comp5337_seq0 GGAGCTGAAGATGAAGATTGCCATTCTTTA
tetur28g01440 comp5337_seq0 GGCTGTTAGTGATTCGAACCCACAACATGA
tetur28g01440 comp5337_seq0 GTCGACTATTTCGTTCTTGCCCGTCTGAAA
tetur28g01440 comp5337_seq0 GTGAAATAGCTGAGATGCTCGAAGCTGGAG
tetur28g01440 comp5337_seq0 ACAGACATCAACTCCAACTGTGCCTTTAGC
tetur28g01440 comp5337_seq0 GTTAACTTGCCAACGATATCACCCGACCGA
tetur28g01440 comp5337_seq0 GTTCTTGCCCGTCTGAAAGAACCGGAACAT
tetur28g01440 comp5337_seq0 GTTTACTGTCAACCCACGATGCTTTGAATT
tetur28g01440 comp5337_seq0 TAACCTCTGCCTGTGTTACCTTTCTTGAAC
tetur28g01440 comp5337_seq0 TAATTGCACCAGCTTAGAGATAACCTCTGC
tetur28g01440 comp5337_seq0 TCAGAGACAAGCACCTCGACAGACATCAAC
tetur28g01440 comp5337_seq0 TCCTAAAGAAACGGCTGTTAGTGATTCGAA
tetur28g01440 comp5337_seq0 TCGAAACTCGCGCTAAGGATTATGGGTTTA
tetur28g01440 comp5337_seq0 TCGACTATTTCGTTCTTGCCCGTCTGAAAG
tetur28g01440 comp5337_seq0 TCGAGGAATTCTCAATCACCTCAAAGCTAA
tetur28g01440 comp5337_seq0 TCGTCGACTATTTCGTTCTTGCCCGTCTGA
tetur28g01440 comp5337_seq0 TCTTGCCCGTCTGAAAGAACCGGAACATTG
tetur28g01440 comp5337_seq0 TGAGTTGATCGATTGGACTGATATTTGGGA
tetur28g01440 comp5337_seq0 TGCCCGTCTGAAAGAACCGGAACATTGACA
tetur28g01440 comp5337_seq0 ACCTCGACAGACATCAACTCCAACTGTGCC
tetur28g01440 comp5337_seq0 ACCTCTGCCTGTGTTACCTTTCTTGAACTT
tetur28g01440 comp5337_seq0 TTAACTTGCCAACGATATCACCCGACCGAG
tetur28g01440 comp5337_seq0 TTACTATCTCCTGATTGATGCTTCAGTTGC
tetur28g01440 comp5337_seq0 TTACTGTCAACCCACGATGCTTTGAATTCC
tetur28g01440 comp5337_seq0 TTCGAGGAATTCTCAATCACCTCAAAGCTA
tetur28g01440 comp5337_seq0 TTCGTCGACTATTTCGTTCTTGCCCGTCTG
tetur28g01440 comp5337_seq0 TTGCCCGTCTGAAAGAACCGGAACATTGAC
tetur28g01440 comp5337_seq0 ACGGCTGTTAGTGATTCGAACCCACAACAT
tetur28g01440 comp5337_seq0 TTTACTGTCAACCCACGATGCTTTGAATTC
tetur28g01440 comp5337_seq0 AGCCCGGTAGATCTTTATTGTTAGCCAGTC
tetur28g01440 comp5337_seq0 AGCTCAGAGACAAGCACCTCGACAGACATC
tetur28g01520 comp646_seq0 ATTGCAGTCTGCTCTTTCTAATGGGACCTG
tetur28g01520 comp646_seq0 CTGGTGCTATCAATGCTAACGAATTGCAGT
tetur28g01520 comp646_seq0 AATTGCAGTCTGCTCTTTCTAATGGGACCT
tetur28g01520 comp646_seq0 GGTGCTATCAATGCTAACGAATTGCAGTCT
tetur28g01520 comp646_seq0 GTGCTATCAATGCTAACGAATTGCAGTCTG
tetur28g01520 comp646_seq0 TGCAGTCTGCTCTTTCTAATGGGACCTGGA
tetur28g01520 comp646_seq0 TGGTGCTATCAATGCTAACGAATTGCAGTC
tetur28g01520 comp646_seq0 TTGCAGTCTGCTCTTTCTAATGGGACCTGG
tetur28g02400 comp307_seq0 AGTCTGCACATCAAGTCGTCGATGGGACCT
tetur28g02400 comp307_seq0 AGTGACCAAAGATGCCCTGTATGAAGGAGT
tetur28g02400 comp307_seq0 ATGCCCTGTATGAAGGAGTTAATGCTGTTC
tetur28g02400 comp307_seq0 CAAAGGTCGACGAAGTTAAAGCGACCATTA
tetur28g02400 comp307_seq0 CAAGAGGAGATTTCTAGAGACCGTGGAACT
tetur28g02400 comp307_seq0 CAAGTCGTCGATGGGACCTCCCATTAGACT
tetur28g02400 comp307_seq0 CACAGAAGGATAAGCGTTTCTCCGGAACTG
tetur28g02400 comp307_seq0 CATCAAGTCGTCGATGGGACCTCCCATTAG
tetur28g02400 comp307_seq0 AAGAAACAAGAGGAGATTTCTAGAGACCGT
tetur28g02400 comp307_seq0 CCACAGAAGGATAAGCGTTTCTCCGGAACT
tetur28g02400 comp307_seq0 CCCACAGAAGGATAAGCGTTTCTCCGGAAC
tetur28g02400 comp307_seq0 CCCTGTATGAAGGAGTTAATGCTGTTCTCC
tetur28g02400 comp307_seq0 CCGGTTCCGAGTTTGTGTTCTTGGTGACCA
tetur28g02400 comp307_seq0 CCTGTATGAAGGAGTTAATGCTGTTCTCCT
tetur28g02400 comp307_seq0 CGGTTCCGAGTTTGTGTTCTTGGTGACCAG
tetur28g02400 comp307_seq0 CGTCAATATGACGCCTGATGAACTGGCGCA
tetur28g02400 comp307_seq0 AAGTCGTCGATGGGACCTCCCATTAGACTT
tetur28g02400 comp307_seq0 AAGTGACCAAAGATGCCCTGTATGAAGGAG
tetur28g02400 comp307_seq0 CTGTATGAAGGAGTTAATGCTGTTCTCCTT
tetur28g02400 comp307_seq0 AAGTGTTGTGTCTGGCTGTGGCAGTTGGAC
tetur28g02400 comp307_seq0 GAAACAAGAGGAGATTTCTAGAGACCGTGG
tetur28g02400 comp307_seq0 GAGGAGATTTCTAGAGACCGTGGAACTACA
tetur28g02400 comp307_seq0 GATGCTTTCCTTGCCTCGGAATCTCTTATT
tetur28g02400 comp307_seq0 GCCCTGTATGAAGGAGTTAATGCTGTTCTC
tetur28g02400 comp307_seq0 GGAGATTTCTAGAGACCGTGGAACTACAAA
tetur28g02400 comp307_seq0 GGTATCTAAAGTGACCAAAGATGCCCTGTA
tetur28g02400 comp307_seq0 GGTCGACGAAGTTAAAGCGACCATTAAATT
tetur28g02400 comp307_seq0 GGTGACCAGCAGCATTGTGATGAAGCTGCT
tetur28g02400 comp307_seq0 GGTTCCGAGTTTGTGTTCTTGGTGACCAGC
tetur28g02400 comp307_seq0 GTATCTAAAGTGACCAAAGATGCCCTGTAT
tetur28g02400 comp307_seq0 GTCAAAGGTCGACGAAGTTAAAGCGACCAT
tetur28g02400 comp307_seq0 GTCAATATGACGCCTGATGAACTGGCGCAA
tetur28g02400 comp307_seq0 GTCTTAACAAAGCTGGTAAATTCCCTACCC
tetur28g02400 comp307_seq0 GTGACCAAAGATGCCCTGTATGAAGGAGTT
tetur28g02400 comp307_seq0 GTGACCAGCAGCATTGTGATGAAGCTGCTG
tetur28g02400 comp307_seq0 TATCTAAAGTGACCAAAGATGCCCTGTATG
tetur28g02400 comp307_seq0 TCAAGTCGTCGATGGGACCTCCCATTAGAC
tetur28g02400 comp307_seq0 TCAATATGACGCCTGATGAACTGGCGCAAA
tetur28g02400 comp307_seq0 AAAGTCTGCACATCAAGTCGTCGATGGGAC
tetur28g02400 comp307_seq0 TGACCAAAGATGCCCTGTATGAAGGAGTTA
tetur28g02400 comp307_seq0 TGTCAAAGGTCGACGAAGTTAAAGCGACCA
tetur28g02400 comp307_seq0 ACGTCAATATGACGCCTGATGAACTGGCGC
tetur28g02400 comp307_seq0 AGAAACAAGAGGAGATTTCTAGAGACCGTG
tetur28g02400 comp307_seq0 AGAGGAGATTTCTAGAGACCGTGGAACTAC
tetur28g02400 comp307_seq0 AGGTCGACGAAGTTAAAGCGACCATTAAAT
tetur28g02400 comp307_seq0 AGTCGTCGATGGGACCTCCCATTAGACTTT
tetur28g02490 comp399_seq0 ATATGCTGAGAAACGAATTGTTGGCGATCC
tetur28g02490 comp399_seq0 ATCAACCATCTCCGATACTATGCTGGCTGG
tetur28g02490 comp399_seq0 AACATTCGAAATGTCTGGCTGAAACCAGGC
tetur28g02490 comp399_seq0 ATCTATCAACCATCTCCGATACTATGCTGG
tetur28g02490 comp399_seq0 ATGCTGAGAAACGAATTGTTGGCGATCCTT
tetur28g02490 comp399_seq0 ATGGATCTATCAACCATCTCCGATACTATG
tetur28g02490 comp399_seq0 ATGTTGTGGTAACGTCGTTGTCTTGAAACC
tetur28g02490 comp399_seq0 CAACTGCAGGTGCTCCTTTGGTTCATCATC
tetur28g02490 comp399_seq0 CAAGTTAGCAGATCTTATGGCTCGTGACGC
tetur28g02490 comp399_seq0 CCAACTGCAGGTGCTCCTTTGGTTCATCAT
tetur28g02490 comp399_seq0 CGTTTATGGATCTATCAACCATCTCCGATA
tetur28g02490 comp399_seq0 CTAACATTCGAAATGTCTGGCTGAAACCAG
tetur28g02490 comp399_seq0 CTATCAACCATCTCCGATACTATGCTGGCT
tetur28g02490 comp399_seq0 CTCAGCTCGTGGAGTCCTGCTTAACAAGTT
tetur28g02490 comp399_seq0 CTCCGATACTATGCTGGCTGGGCAGACAAA
tetur28g02490 comp399_seq0 CTCCTGCCTTATGTTGTGGTAACGTCGTTG
tetur28g02490 comp399_seq0 AAGTTAGCAGATCTTATGGCTCGTGACGCT
tetur28g02490 comp399_seq0 CTTATGTTGTGGTAACGTCGTTGTCTTGAA
tetur28g02490 comp399_seq0 CTTGGAGACGTTTATGGATCTATCAACCAT
tetur28g02490 comp399_seq0 AATATGCTGAGAAACGAATTGTTGGCGATC
tetur28g02490 comp399_seq0 GAATATGCTGAGAAACGAATTGTTGGCGAT
tetur28g02490 comp399_seq0 GACGTTTATGGATCTATCAACCATCTCCGA
tetur28g02490 comp399_seq0 GAGACGTTTATGGATCTATCAACCATCTCC
tetur28g02490 comp399_seq0 GATCTATCAACCATCTCCGATACTATGCTG
tetur28g02490 comp399_seq0 GGAGACGTTTATGGATCTATCAACCATCTC
tetur28g02490 comp399_seq0 GGATCTATCAACCATCTCCGATACTATGCT
tetur28g02490 comp399_seq0 GGTAACGTCGTTGTCTTGAAACCAGCTGAA
tetur28g02490 comp399_seq0 ACAAGTTAGCAGATCTTATGGCTCGTGACG
tetur28g02490 comp399_seq0 GTAACGTCGTTGTCTTGAAACCAGCTGAAC
tetur28g02490 comp399_seq0 GTGGTAACGTCGTTGTCTTGAAACCAGCTG
tetur28g02490 comp399_seq0 GTTAAGTGTCATCTTCAACAACATGGCCGA
tetur28g02490 comp399_seq0 GTTGTGGTAACGTCGTTGTCTTGAAACCAG
tetur28g02490 comp399_seq0 GTTTATGGATCTATCAACCATCTCCGATAC
tetur28g02490 comp399_seq0 TAACAAGTTAGCAGATCTTATGGCTCGTGA
tetur28g02490 comp399_seq0 TAAGTGTCATCTTCAACAACATGGCCGATC
tetur28g02490 comp399_seq0 TATCAACCATCTCCGATACTATGCTGGCTG
tetur28g02490 comp399_seq0 TATGTTGTGGTAACGTCGTTGTCTTGAAAC
tetur28g02490 comp399_seq0 TCAACCATCTCCGATACTATGCTGGCTGGG
tetur28g02490 comp399_seq0 TCAGCTCGTGGAGTCCTGCTTAACAAGTTA
tetur28g02490 comp399_seq0 TCCAACTGCAGGTGCTCCTTTGGTTCATCA
tetur28g02490 comp399_seq0 TCTATCAACCATCTCCGATACTATGCTGGC
tetur28g02490 comp399_seq0 TCTCCGATACTATGCTGGCTGGGCAGACAA
tetur28g02490 comp399_seq0 TGGATCTATCAACCATCTCCGATACTATGC
tetur28g02490 comp399_seq0 TGGTAACGTCGTTGTCTTGAAACCAGCTGA
tetur28g02490 comp399_seq0 TGTTAAGTGTCATCTTCAACAACATGGCCG
tetur28g02490 comp399_seq0 TGTTGTGGTAACGTCGTTGTCTTGAAACCA
tetur28g02490 comp399_seq0 TTATGGCTCGTGACGCTGATTATATGGCTA
tetur28g02490 comp399_seq0 TTGGAGACGTTTATGGATCTATCAACCATC
tetur28g02490 comp399_seq0 TTGTGGTAACGTCGTTGTCTTGAAACCAGC
tetur28g02490 comp399_seq0 TTGTTAAGTGTCATCTTCAACAACATGGCC
tetur28g02490 comp399_seq0 ACGTTTATGGATCTATCAACCATCTCCGAT
tetur28g02490 comp399_seq0 AGACGTTTATGGATCTATCAACCATCTCCG
tetur28g02490 comp399_seq0 AACAAGTTAGCAGATCTTATGGCTCGTGAC
tetur30g00070 comp3674_seq0 ACTGCCCTTGTATTGGAGGAATGGCATCCG
tetur30g00230 comp6698_seq0 ATGCAGCTCGAGCAGCTCGATTCACATTCC
tetur30g00230 comp6698_seq0 CATAATCAAAGGTCCACCTCTAAACAATGC
tetur30g00230 comp6698_seq0 CCACCTCTAAACAATGCGATGGACATCAAA
tetur30g00230 comp6698_seq0 CTCGAGCAGCTCGATTCACATTCCCTAAGT
tetur30g00230 comp6698_seq0 GCCTGATCAATTCCTGTTTCAATCTGTGAT
tetur30g00230 comp6698_seq0 GGTCCACCTCTAAACAATGCGATGGACATC
tetur30g00230 comp6698_seq0 GTCCACCTCTAAACAATGCGATGGACATCA
tetur30g00230 comp6698_seq0 TAATCAAAGGTCCACCTCTAAACAATGCGA
tetur30g00230 comp6698_seq0 TATGCAGCTCGAGCAGCTCGATTCACATTC
tetur30g00230 comp6698_seq0 TCAGTCTACGCATTCCTCTGATTATTTGGA
tetur30g00230 comp6698_seq0 TCCACCTCTAAACAATGCGATGGACATCAA
tetur30g00230 comp6698_seq0 TGCCTGATCAATTCCTGTTTCAATCTGTGA
tetur30g00230 comp6698_seq0 TTCAGTCTACGCATTCCTCTGATTATTTGG
tetur30g00230 comp6698_seq0 TTGCCTGATCAATTCCTGTTTCAATCTGTG
tetur30g00230 comp6698_seq0 AGGTCCACCTCTAAACAATGCGATGGACAT
tetur30g01460 comp3972_seq0 ATTCCGTTCAGATCTTTCTCGAAACAAACC
tetur30g01460 comp3972_seq0 GAAGTCAGTTACATCATTAAACACTGCGCC
tetur30g01460 comp3972_seq0 GTTTCGCTCGTTGATGTTGCTATGATAGAC
tetur30g01460 comp3972_seq0 TCATGAAATCAGGTGTTGATGTTTCGCTCG
tetur30g01460 comp3972_seq0 TTCCGTTCAGATCTTTCTCGAAACAAACCC
tetur30g01460 comp3972_seq0 TTTCGCTCGTTGATGTTGCTATGATAGACA
tetur31g00350 comp4171_seq0 AAACAGCAGATAAACAGACAAGTGTCACCT
tetur31g00350 comp4171_seq0 AACAGCAGATAAACAGACAAGTGTCACCTT
tetur32g00440 comp5258_seq0 ATAAGAAGTTCGCAGGTCTTTGGCATGTGT
tetur32g00440 comp5258_seq0 ATACAAGAGATCGAGACAGTGGTTGAAGAT
tetur32g00440 comp5258_seq0 ATCTCGATTGATTGGACGCCAAATAGCCCT
tetur32g00440 comp5258_seq0 CAAGAGATCGAGACAGTGGTTGAAGATAAC
tetur32g00440 comp5258_seq0 CAGGTCTTTGGCATGTGTTTCAGCTTGTTT
tetur32g00440 comp5258_seq0 CAGTATACAAGAGATCGAGACAGTGGTTGA
tetur32g00440 comp5258_seq0 AAGAGATCGAGACAGTGGTTGAAGATAACC
tetur32g00440 comp5258_seq0 CCATCCGTCACTGATCCATTTGGAAGATAA
tetur32g00440 comp5258_seq0 CGACATTGGATAACCATTTAGCTGAACCAT
tetur32g00440 comp5258_seq0 CGCAGGTCTTTGGCATGTGTTTCAGCTTGT
tetur32g00440 comp5258_seq0 CTCGATTGATTGGACGCCAAATAGCCCTGT
tetur32g00440 comp5258_seq0 GAACAGTATACAAGAGATCGAGACAGTGGT
tetur32g00440 comp5258_seq0 GAGATCGAGACAGTGGTTGAAGATAACCAG
tetur32g00440 comp5258_seq0 GATCGAGACAGTGGTTGAAGATAACCAGCA
tetur32g00440 comp5258_seq0 GCAGGTCTTTGGCATGTGTTTCAGCTTGTT
tetur32g00440 comp5258_seq0 GTACATACAATCATGCCGCTTTCTTGAAGG
tetur32g00440 comp5258_seq0 GTATACAAGAGATCGAGACAGTGGTTGAAG
tetur32g00440 comp5258_seq0 ACAGTATACAAGAGATCGAGACAGTGGTTG
tetur32g00440 comp5258_seq0 TACAAGAGATCGAGACAGTGGTTGAAGATA
tetur32g00440 comp5258_seq0 TATACAAGAGATCGAGACAGTGGTTGAAGA
tetur32g00440 comp5258_seq0 TCGACATTGGATAACCATTTAGCTGAACCA
tetur32g00440 comp5258_seq0 TCGAGACAGTGGTTGAAGATAACCAGCAAA
tetur32g00440 comp5258_seq0 TCGATTGATTGGACGCCAAATAGCCCTGTA
tetur32g00440 comp5258_seq0 TCGCAGGTCTTTGGCATGTGTTTCAGCTTG
tetur32g00440 comp5258_seq0 TCTCGATTGATTGGACGCCAAATAGCCCTG
tetur32g00440 comp5258_seq0 TGAACAGTATACAAGAGATCGAGACAGTGG
tetur32g00440 comp5258_seq0 TTCGACATTGGATAACCATTTAGCTGAACC
tetur32g00440 comp5258_seq0 AGATCGAGACAGTGGTTGAAGATAACCAGC
tetur34g00290 comp1335_seq0 ATGGTGTTGAAACTCACGCCCATGAATGTT
tetur34g00290 comp1335_seq0 AACTCACGCCCATGAATGTTTACATTTGGG
tetur34g00290 comp1335_seq0 CATTGTTATGGCACCTTGGACTGTGGATGG
tetur34g00290 comp1335_seq0 CCTATTAGATAATGGTGTTGAAACTCACGC
tetur34g00290 comp1335_seq0 CGAAGGCCTATTAGATAATGGTGTTGAAAC
tetur34g00290 comp1335_seq0 CTGAAAGAGCCTTTGACGAAGATGCTGTAA
tetur34g00290 comp1335_seq0 GAAAGAGCCTTTGACGAAGATGCTGTAAGT
tetur34g00290 comp1335_seq0 GACATTGTTATGGCACCTTGGACTGTGGAT
tetur34g00290 comp1335_seq0 GAGCCTTTGACGAAGATGCTGTAAGTAATG
tetur34g00290 comp1335_seq0 AATGGTGTTGAAACTCACGCCCATGAATGT
tetur34g00290 comp1335_seq0 GCCTATTAGATAATGGTGTTGAAACTCACG
tetur34g00290 comp1335_seq0 GCCTTTGACGAAGATGCTGTAAGTAATGTA
tetur34g00290 comp1335_seq0 GGCCTATTAGATAATGGTGTTGAAACTCAC
tetur34g00290 comp1335_seq0 GGTGTTGAAACTCACGCCCATGAATGTTTA
tetur34g00290 comp1335_seq0 GTGTTGAAACTCACGCCCATGAATGTTTAC
tetur34g00290 comp1335_seq0 TAATGGTGTTGAAACTCACGCCCATGAATG
tetur34g00290 comp1335_seq0 ACATTGTTATGGCACCTTGGACTGTGGATG
tetur34g00290 comp1335_seq0 TGAAAGAGCCTTTGACGAAGATGCTGTAAG
tetur34g00290 comp1335_seq0 TGTTGAAACTCACGCCCATGAATGTTTACA
tetur34g00290 comp1335_seq0 AGAGCCTTTGACGAAGATGCTGTAAGTAAT
tetur34g00290 comp1335_seq0 AGCCTTTGACGAAGATGCTGTAAGTAATGT
tetur34g01010 comp5463_seq0 CATAGAGACAGAAGAATTGGCAGATTGTGA
tetur34g01010 comp5463_seq0 CGAAGGTAATTTGATAACACTTCGACACCT
tetur34g01010 comp5463_seq0 CGGGAACAGTAGAATTTGTCAAGTGAAACA
tetur34g01010 comp5463_seq0 AAGGTCCTACTAGAGATTCACAGCGGGAAC
tetur34g01010 comp5463_seq0 CTCGGCGATCCATATTAATGCATCGACCAA
tetur34g01010 comp5463_seq0 GACAGAAGAATTGGCAGATTGTGATGGATT
tetur34g01010 comp5463_seq0 GAGACAGAAGAATTGGCAGATTGTGATGGA
tetur34g01010 comp5463_seq0 GATGTTCCGAAGTCGGTTCGATCAGATAAA
tetur34g01010 comp5463_seq0 GCGGGAACAGTAGAATTTGTCAAGTGAAAC
tetur34g01010 comp5463_seq0 GGTCATAGAGACAGAAGAATTGGCAGATTG
tetur34g01010 comp5463_seq0 GGTCCTACTAGAGATTCACAGCGGGAACAG
tetur34g01010 comp5463_seq0 GTCATAGAGACAGAAGAATTGGCAGATTGT
tetur34g01010 comp5463_seq0 GTCCTACTAGAGATTCACAGCGGGAACAGT
tetur34g01010 comp5463_seq0 ACAGAAGAATTGGCAGATTGTGATGGATTG
tetur34g01010 comp5463_seq0 TAGAGACAGAAGAATTGGCAGATTGTGATG
tetur34g01010 comp5463_seq0 TAGATGTTCCGAAGTCGGTTCGATCAGATA
tetur34g01010 comp5463_seq0 TCATAGAGACAGAAGAATTGGCAGATTGTG
tetur34g01010 comp5463_seq0 TCGGCGATCCATATTAATGCATCGACCAAA
tetur34g01010 comp5463_seq0 TCTCGGCGATCCATATTAATGCATCGACCA
tetur34g01010 comp5463_seq0 TTTGGTCATAGAGACAGAAGAATTGGCAGA
tetur34g01010 comp5463_seq0 ACTAGAGATTCACAGCGGGAACAGTAGAAT
tetur34g01010 comp5463_seq0 AGACAGAAGAATTGGCAGATTGTGATGGAT
tetur34g01010 comp5463_seq0 AGAGACAGAAGAATTGGCAGATTGTGATGG
tetur34g01040 comp5152_seq0 AACAGTTCATAAAGGAACTTCACCGGACTC
tetur34g01040 comp5152_seq0 ATGAGGCTCCAATCGACGAAGAGAAAGTTT
tetur34g01040 comp5152_seq0 CAAAGAAGAGACTGACAACAGCAGTTGTAA
tetur34g01040 comp5152_seq0 CAATTAGCTGATGACTTTCATTTGCTGCCA
tetur34g01040 comp5152_seq0 CACAATTAGCTGATGACTTTCATTTGCTGC
tetur34g01040 comp5152_seq0 CAGTTCATAAAGGAACTTCACCGGACTCAG
tetur34g01040 comp5152_seq0 AAGAAAGACCTAGTGACGAAGATGAGCCTG
tetur34g01040 comp5152_seq0 AAACTGAAGATGGAAATGAGGCTCCAATCG
tetur34g01040 comp5152_seq0 CGTGATTTCGCTTTCTCAGCTGTTGGATAT
tetur34g01040 comp5152_seq0 CTGAAGATGGAAATGAGGCTCCAATCGACG
tetur34g01040 comp5152_seq0 AAAGACCTAGTGACGAAGATGAGCCTGTTG
tetur34g01040 comp5152_seq0 GAAACTGAAGATGGAAATGAGGCTCCAATC
tetur34g01040 comp5152_seq0 GAAAGACCTAGTGACGAAGATGAGCCTGTT
tetur34g01040 comp5152_seq0 GAAATGAGGCTCCAATCGACGAAGAGAAAG
tetur34g01040 comp5152_seq0 GAAGAGACTGACAACAGCAGTTGTAAAGTT
tetur34g01040 comp5152_seq0 GACAAAGAAGAGACTGACAACAGCAGTTGT
tetur34g01040 comp5152_seq0 GACCTAGTGACGAAGATGAGCCTGTTGAAA
tetur34g01040 comp5152_seq0 AATGAGGCTCCAATCGACGAAGAGAAAGTT
tetur34g01040 comp5152_seq0 GGAAACTGAAGATGGAAATGAGGCTCCAAT
tetur34g01040 comp5152_seq0 ACAATTAGCTGATGACTTTCATTTGCTGCC
tetur34g01040 comp5152_seq0 GTATTCGTGATTTCGCTTTCTCAGCTGTTG
tetur34g01040 comp5152_seq0 GTGATTTCGCTTTCTCAGCTGTTGGATATT
tetur34g01040 comp5152_seq0 GTTCATAAAGGAACTTCACCGGACTCAGAT
tetur34g01040 comp5152_seq0 TATTCGTGATTTCGCTTTCTCAGCTGTTGG
tetur34g01040 comp5152_seq0 TCGTGATTTCGCTTTCTCAGCTGTTGGATA
tetur34g01040 comp5152_seq0 TGAAGATGGAAATGAGGCTCCAATCGACGA
tetur34g01040 comp5152_seq0 AAATGAGGCTCCAATCGACGAAGAGAAAGT
tetur34g01040 comp5152_seq0 ACTGAAGATGGAAATGAGGCTCCAATCGAC
tetur34g01040 comp5152_seq0 AGAAAGACCTAGTGACGAAGATGAGCCTGT
tetur35g00480 comp3714_seq0 ATCCATATCCTTGAGAATGAGGGAAGCAGC
tetur35g00480 comp3714_seq0 ATCCTTGAGAATGAGGGAAGCAGCATTACG
tetur35g00480 comp3714_seq0 ATGGCGTATCCATATCCTTGAGAATGAGGG
tetur35g00480 comp3714_seq0 ATGTCTGTTGCGAATTCATTGATGTTGTCC
tetur35g00480 comp3714_seq0 ATTACTGTGATCCTTCGATGTCTTGGAAAG
tetur35g00480 comp3714_seq0 CACTCATTTGGTTCAGCATGTCTGTTGCGA
tetur35g00480 comp3714_seq0 CAGGCAGATGATTTGAACTGGGATTTGATT
tetur35g00480 comp3714_seq0 CATATCCTTGAGAATGAGGGAAGCAGCATT
tetur35g00480 comp3714_seq0 CATGTCTGTTGCGAATTCATTGATGTTGTC
tetur35g00480 comp3714_seq0 CATTTGGTTCAGCATGTCTGTTGCGAATTC
tetur35g00480 comp3714_seq0 CCATATCCTTGAGAATGAGGGAAGCAGCAT
tetur35g00480 comp3714_seq0 CCTCAGTTGTCTTAACTCACTTTCTCGAGC
tetur35g00480 comp3714_seq0 CCTTGAGAATGAGGGAAGCAGCATTACGGC
tetur35g00480 comp3714_seq0 CGTATCCATATCCTTGAGAATGAGGGAAGC
tetur35g00480 comp3714_seq0 CGTTTGTTTCACTTGTTGCACTCATTTGGT
tetur35g00480 comp3714_seq0 CTCAGTTGTCTTAACTCACTTTCTCGAGCC
tetur35g00480 comp3714_seq0 CTCATTTGGTTCAGCATGTCTGTTGCGAAT
tetur35g00480 comp3714_seq0 CTTGAGAATGAGGGAAGCAGCATTACGGCA
tetur35g00480 comp3714_seq0 GAAATTACTGTGATCCTTCGATGTCTTGGA
tetur35g00480 comp3714_seq0 GACGTTTGTTTCACTTGTTGCACTCATTTG
tetur35g00480 comp3714_seq0 GATGGCGTATCCATATCCTTGAGAATGAGG
tetur35g00480 comp3714_seq0 GCACTCATTTGGTTCAGCATGTCTGTTGCG
tetur35g00480 comp3714_seq0 GCGTATCCATATCCTTGAGAATGAGGGAAG
tetur35g00480 comp3714_seq0 GGCAGATGATTTGAACTGGGATTTGATTGG
tetur35g00480 comp3714_seq0 GGCGTATCCATATCCTTGAGAATGAGGGAA
tetur35g00480 comp3714_seq0 GGTTATGAGAAATGTGACTTTCACGGATTC
tetur35g00480 comp3714_seq0 GGTTCAGCATGTCTGTTGCGAATTCATTGA
tetur35g00480 comp3714_seq0 GTATCCATATCCTTGAGAATGAGGGAAGCA
tetur35g00480 comp3714_seq0 GTTCAGCATGTCTGTTGCGAATTCATTGAT
tetur35g00480 comp3714_seq0 ACAGGCAGATGATTTGAACTGGGATTTGAT
tetur35g00480 comp3714_seq0 GTTGCACTCATTTGGTTCAGCATGTCTGTT
tetur35g00480 comp3714_seq0 GTTTCACTTGTTGCACTCATTTGGTTCAGC
tetur35g00480 comp3714_seq0 TATCCATATCCTTGAGAATGAGGGAAGCAG
tetur35g00480 comp3714_seq0 TATCCTTGAGAATGAGGGAAGCAGCATTAC
tetur35g00480 comp3714_seq0 TCCATATCCTTGAGAATGAGGGAAGCAGCA
tetur35g00480 comp3714_seq0 TCCTCAGTTGTCTTAACTCACTTTCTCGAG
tetur35g00480 comp3714_seq0 TCCTTGAGAATGAGGGAAGCAGCATTACGG
tetur35g00480 comp3714_seq0 TGCACTCATTTGGTTCAGCATGTCTGTTGC
tetur35g00480 comp3714_seq0 TGGCGTATCCATATCCTTGAGAATGAGGGA
tetur35g00480 comp3714_seq0 TGGTTCAGCATGTCTGTTGCGAATTCATTG
tetur35g00480 comp3714_seq0 TGTTTCACTTGTTGCACTCATTTGGTTCAG
tetur35g00480 comp3714_seq0 TTCAGCATGTCTGTTGCGAATTCATTGATG
tetur35g00480 comp3714_seq0 TTCCTCAGTTGTCTTAACTCACTTTCTCGA
tetur35g00480 comp3714_seq0 TTGCACTCATTTGGTTCAGCATGTCTGTTG
tetur35g00480 comp3714_seq0 TTTCACTTGTTGCACTCATTTGGTTCAGCA
tetur35g00480 comp3714_seq0 ACGTTTGTTTCACTTGTTGCACTCATTTGG
tetur35g00480 comp3714_seq0 AGGCAGATGATTTGAACTGGGATTTGATTG
tetur35g00520 comp8362_seq0 AGTTGGACAACATTCATCAGCTGACATCGG
tetur35g00520 comp8362_seq0 ATAGCCAGCTATTATCGAATAGCAGCAGAG
tetur35g00520 comp8362_seq0 AACATTCATCAGCTGACATCGGGACTGTAT
tetur35g00520 comp8362_seq0 ATTAGATCTCGCAGAGGATTCATGATTCTG
tetur35g00520 comp8362_seq0 AACCTCACAAAGAGGTAACCCAAATATCTG
tetur35g00520 comp8362_seq0 CAAAGAGGTAACCCAAATATCTGAGGATGA
tetur35g00520 comp8362_seq0 CAACATTCATCAGCTGACATCGGGACTGTA
tetur35g00520 comp8362_seq0 CAATGACCTTCACTGCCTAATATTCACAAC
tetur35g00520 comp8362_seq0 CACAAAGAGGTAACCCAAATATCTGAGGAT
tetur35g00520 comp8362_seq0 CACTGCCTAATATTCACAACAATCAGCCAA
tetur35g00520 comp8362_seq0 CAGAGGATTCATGATTCTGACCAAACTTCT
tetur35g00520 comp8362_seq0 CATGTTAAAGTCTGTTGTCCAACTCATGAG
tetur35g00520 comp8362_seq0 CATTAGATCTCGCAGAGGATTCATGATTCT
tetur35g00520 comp8362_seq0 CCAGCTATTATCGAATAGCAGCAGAGAAAT
tetur35g00520 comp8362_seq0 CCATTAGATCTCGCAGAGGATTCATGATTC
tetur35g00520 comp8362_seq0 CCTCACAAAGAGGTAACCCAAATATCTGAG
tetur35g00520 comp8362_seq0 CCTTCACTGCCTAATATTCACAACAATCAG
tetur35g00520 comp8362_seq0 CGCAGAGGATTCATGATTCTGACCAAACTT
tetur35g00520 comp8362_seq0 CTCACAAAGAGGTAACCCAAATATCTGAGG
tetur35g00520 comp8362_seq0 CTCGCAGAGGATTCATGATTCTGACCAAAC
tetur35g00520 comp8362_seq0 CTTCACTGCCTAATATTCACAACAATCAGC
tetur35g00520 comp8362_seq0 AAGTTGGACAACATTCATCAGCTGACATCG
tetur35g00520 comp8362_seq0 CTTTGAAGTTGGACAACATTCATCAGCTGA
tetur35g00520 comp8362_seq0 GAAGTTGGACAACATTCATCAGCTGACATC
tetur35g00520 comp8362_seq0 GACAACATTCATCAGCTGACATCGGGACTG
tetur35g00520 comp8362_seq0 GAGGATTCATGATTCTGACCAAACTTCTGA
tetur35g00520 comp8362_seq0 GATCTCGCAGAGGATTCATGATTCTGACCA
tetur35g00520 comp8362_seq0 GCAGAGGATTCATGATTCTGACCAAACTTC
tetur35g00520 comp8362_seq0 GGACAACATTCATCAGCTGACATCGGGACT
tetur35g00520 comp8362_seq0 ACAAAGAGGTAACCCAAATATCTGAGGATG
tetur35g00520 comp8362_seq0 GGATTCATGATTCTGACCAAACTTCTGATG
tetur35g00520 comp8362_seq0 ACAACATTCATCAGCTGACATCGGGACTGT
tetur35g00520 comp8362_seq0 GTTGGACAACATTCATCAGCTGACATCGGG
tetur35g00520 comp8362_seq0 TAATAGCCAGCTATTATCGAATAGCAGCAG
tetur35g00520 comp8362_seq0 TAGATCTCGCAGAGGATTCATGATTCTGAC
tetur35g00520 comp8362_seq0 TAGCCAGCTATTATCGAATAGCAGCAGAGA
tetur35g00520 comp8362_seq0 TCACAAAGAGGTAACCCAAATATCTGAGGA
tetur35g00520 comp8362_seq0 TCACTGCCTAATATTCACAACAATCAGCCA
tetur35g00520 comp8362_seq0 TCTCGCAGAGGATTCATGATTCTGACCAAA
tetur35g00520 comp8362_seq0 TCTTTGAAGTTGGACAACATTCATCAGCTG
tetur35g00520 comp8362_seq0 TGGACAACATTCATCAGCTGACATCGGGAC
tetur35g00520 comp8362_seq0 TTAGATCTCGCAGAGGATTCATGATTCTGA
tetur35g00520 comp8362_seq0 TTCACTGCCTAATATTCACAACAATCAGCC
tetur35g00520 comp8362_seq0 TTGAAGTTGGACAACATTCATCAGCTGACA
tetur35g00520 comp8362_seq0 TTGGACAACATTCATCAGCTGACATCGGGA
tetur35g00520 comp8362_seq0 TTTGAAGTTGGACAACATTCATCAGCTGAC
tetur35g00520 comp8362_seq0 AGAGGATTCATGATTCTGACCAAACTTCTG
tetur35g00520 comp8362_seq0 AGATCTCGCAGAGGATTCATGATTCTGACC
tetur35g01120 comp2093_seq0 AGTGCTAGAGCGACGTTCTAGTTCTAGTTC
tetur35g01120 comp2093_seq0 ATCAATGAGTGCTAGAGCGACGTTCTAGTT
tetur35g01120 comp2093_seq0 CCATTGCATTGCTTCGATTGGACCAATTAT
tetur35g01120 comp2093_seq0 GAGTGCTAGAGCGACGTTCTAGTTCTAGTT
tetur35g01120 comp2093_seq0 GATCAATGAGTGCTAGAGCGACGTTCTAGT
tetur35g01120 comp2093_seq0 GTGCTAGAGCGACGTTCTAGTTCTAGTTCA
tetur35g01120 comp2093_seq0 AGATCAATGAGTGCTAGAGCGACGTTCTAG
tetur35g01130 comp1238_seq1 ATTTGGCGCCAAACTCAGCTGTTTCCTTCT
tetur35g01130 comp1238_seq1 CAGCGAGAAAGACATGTGCTTAACTAAATC
tetur35g01130 comp1238_seq1 CCTCTATTTGGCGCCAAACTCAGCTGTTTC
tetur35g01130 comp1238_seq1 CGAGAAAGACATGTGCTTAACTAAATCCAC
tetur35g01130 comp1238_seq1 CTATTTGGCGCCAAACTCAGCTGTTTCCTT
tetur35g01130 comp1238_seq1 CTCACTGGAGAATAAGCTTGAAATTCTTCG
tetur35g01130 comp1238_seq1 CTCTATTTGGCGCCAAACTCAGCTGTTTCC
tetur35g01130 comp1238_seq1 GAGCTGCTGAAACATTACAATTATCTGCCC
tetur35g01130 comp1238_seq1 GCGAGAAAGACATGTGCTTAACTAAATCCA
tetur35g01130 comp1238_seq1 GCTGCTGAAACATTACAATTATCTGCCCTC
tetur35g01130 comp1238_seq1 GGAGCTGCTGAAACATTACAATTATCTGCC
tetur35g01130 comp1238_seq1 TATTTGGCGCCAAACTCAGCTGTTTCCTTC
tetur35g01130 comp1238_seq1 AAATAGACGTCTCACTGGAGAATAAGCTTG
tetur35g01130 comp1238_seq1 TTTGGCGCCAAACTCAGCTGTTTCCTTCTG
tetur35g01130 comp1238_seq1 AGCGAGAAAGACATGTGCTTAACTAAATCC
tetur35g01130 comp1238_seq1 AGCTGCTGAAACATTACAATTATCTGCCCT
tetur36g00320 comp5767_seq0 ATTAAATCATCAGCCGTGAGCTGATGCAAG
tetur36g00320 comp5767_seq0 GAGGAAGTGTTGTGCGTAAAGCAGAGGACA
tetur36g00320 comp5767_seq0 GCAGAGGACAAGAATGTTTATTTCGGTGTT
tetur36g00320 comp5767_seq0 GCCGAAGCTCAAATGGCCATTGATAAGAAG
tetur36g00320 comp5767_seq0 TAAATCATCAGCCGTGAGCTGATGCAAGAG
tetur36g00320 comp5767_seq0 TTAAATCATCAGCCGTGAGCTGATGCAAGA
tetur36g00320 comp5767_seq0 AGAGGAAGTGTTGTGCGTAAAGCAGAGGAC
tetur36g00320 comp5767_seq0 AGCAGAGGACAAGAATGTTTATTTCGGTGT
tetur36g00470 comp4774_seq1 ATGCTGTGAACACAATGCATTGGATTCACT
tetur36g00470 comp4774_seq1 AACTGTTATGCTGTGAACACAATGCATTGG
tetur36g00470 comp4774_seq1 CTGTGAACACAATGCATTGGATTCACTACA
tetur36g00470 comp4774_seq1 CTGTTATGCTGTGAACACAATGCATTGGAT
tetur36g00470 comp4774_seq1 GAACACAATGCATTGGATTCACTACACTGT
tetur36g00470 comp4774_seq1 GCTGTGAACACAATGCATTGGATTCACTAC
tetur36g00470 comp4774_seq1 ACACAATGCATTGGATTCACTACACTGTTG
tetur36g00470 comp4774_seq1 GTGAACACAATGCATTGGATTCACTACACT
tetur36g00470 comp4774_seq1 GTTATGCTGTGAACACAATGCATTGGATTC
tetur36g00470 comp4774_seq1 TATGCTGTGAACACAATGCATTGGATTCAC
tetur36g00470 comp4774_seq1 TGAACACAATGCATTGGATTCACTACACTG
tetur36g00470 comp4774_seq1 TGCTGTGAACACAATGCATTGGATTCACTA
tetur36g00470 comp4774_seq1 TGTGAACACAATGCATTGGATTCACTACAC
tetur38g00110 comp843_seq0 AACAGGAGAAACAGGAGAAACACTCGATTT
tetur38g00110 comp843_seq0 AACCAGAAACGCCATGTTAAGCCTCAGTGT
tetur38g00110 comp843_seq0 ATTGCGTGACACCGCTAGTTACTCCCTCTG
tetur38g00110 comp843_seq0 AACGCCATGTTAAGCCTCAGTGTTGTTTCT
tetur38g00110 comp843_seq0 CACCAGTCAATAGACAACGCTAAAGATGAA
tetur38g00110 comp843_seq0 CACCGCTAGTTACTCCCTCTGAAGTTCAGG
tetur38g00110 comp843_seq0 AAACGCCATGTTAAGCCTCAGTGTTGTTTC
tetur38g00110 comp843_seq0 CAGAAACGCCATGTTAAGCCTCAGTGTTGT
tetur38g00110 comp843_seq0 CAGGAGAAACAGGAGAAACACTCGATTTGA
tetur38g00110 comp843_seq0 CCAGAAACGCCATGTTAAGCCTCAGTGTTG
tetur38g00110 comp843_seq0 CCGCTAGTTACTCCCTCTGAAGTTCAGGAG
tetur38g00110 comp843_seq0 CGCTAGTTACTCCCTCTGAAGTTCAGGAGT
tetur38g00110 comp843_seq0 CGTGACACCGCTAGTTACTCCCTCTGAAGT
tetur38g00110 comp843_seq0 CTATTGCGTGACACCGCTAGTTACTCCCTC
tetur38g00110 comp843_seq0 GAAACGCCATGTTAAGCCTCAGTGTTGTTT
tetur38g00110 comp843_seq0 GAACAAAGACAGCACAAAGAGGCAACACAA
tetur38g00110 comp843_seq0 GACACCGCTAGTTACTCCCTCTGAAGTTCA
tetur38g00110 comp843_seq0 GACAGCACAAAGAGGCAACACAAAGAGTAT
tetur38g00110 comp843_seq0 GAGAAACAGGAGAAACACTCGATTTGAATC
tetur38g00110 comp843_seq0 GCTAGTTACTCCCTCTGAAGTTCAGGAGTA
tetur38g00110 comp843_seq0 GGAGAAACAGGAGAAACACTCGATTTGAAT
tetur38g00110 comp843_seq0 GGTTCATTCCCTGTACAGAAACAGAAACTT
tetur38g00110 comp843_seq0 ACACCGCTAGTTACTCCCTCTGAAGTTCAG
tetur38g00110 comp843_seq0 GTCTGATTTGTTACTATTGCGTGACACCGC
tetur38g00110 comp843_seq0 GTGAACAAAGACAGCACAAAGAGGCAACAC
tetur38g00110 comp843_seq0 GTGACACCGCTAGTTACTCCCTCTGAAGTT
tetur38g00110 comp843_seq0 GTGTGAACAAAGACAGCACAAAGAGGCAAC
tetur38g00110 comp843_seq0 GTTACTATTGCGTGACACCGCTAGTTACTC
tetur38g00110 comp843_seq0 ACAGGAGAAACAGGAGAAACACTCGATTTG
tetur38g00110 comp843_seq0 GTTGTCTGATTTGTTACTATTGCGTGACAC
tetur38g00110 comp843_seq0 TACTATTGCGTGACACCGCTAGTTACTCCC
tetur38g00110 comp843_seq0 ACCAGAAACGCCATGTTAAGCCTCAGTGTT
tetur38g00110 comp843_seq0 TGAACAAAGACAGCACAAAGAGGCAACACA
tetur38g00110 comp843_seq0 TGACACCGCTAGTTACTCCCTCTGAAGTTC
tetur38g00110 comp843_seq0 TGCGTGACACCGCTAGTTACTCCCTCTGAA
tetur38g00110 comp843_seq0 TGTATTCAAACCAGAAACGCCATGTTAAGC
tetur38g00110 comp843_seq0 TGTCTGATTTGTTACTATTGCGTGACACCG
tetur38g00110 comp843_seq0 TGTGAACAAAGACAGCACAAAGAGGCAACA
tetur38g00110 comp843_seq0 TTACTATTGCGTGACACCGCTAGTTACTCC
tetur38g00110 comp843_seq0 TTCCCTTCGCTTTGTTGTCTGATTTGTTAC
tetur38g00110 comp843_seq0 ACGCCATGTTAAGCCTCAGTGTTGTTTCTT
tetur38g00110 comp843_seq0 TTGCGTGACACCGCTAGTTACTCCCTCTGA
tetur38g00110 comp843_seq0 TTGGTTCATTCCCTGTACAGAAACAGAAAC
tetur38g00110 comp843_seq0 TTGTTACTATTGCGTGACACCGCTAGTTAC
tetur38g00110 comp843_seq0 ACTATTGCGTGACACCGCTAGTTACTCCCT
tetur38g00110 comp843_seq0 AGAAACGCCATGTTAAGCCTCAGTGTTGTT
tetur38g00110 comp843_seq0 AACACCAGTCAATAGACAACGCTAAAGATG
tetur39g00490 comp3293_seq0 ATCTCAGGTTAAATGGTTCCCATGTTCCAT
tetur39g00490 comp3293_seq0 CAAATGCCGCAGTTGCTCCTTGTAAAGAAA
tetur39g00490 comp3293_seq0 CAATTAAGCAATCAGAGGGACAACTGAGTT
tetur39g00490 comp3293_seq0 CTCAGGTTAAATGGTTCCCATGTTCCATTA
tetur39g00490 comp3293_seq0 GCAATTAAGCAATCAGAGGGACAACTGAGT
tetur39g00490 comp3293_seq0 TCAGGTTAAATGGTTCCCATGTTCCATTAC
tetur39g00510 comp1353_seq0 CACCAAGATTAACTTTACCAGCAGAGATTG
tetur39g00510 comp1353_seq0 CAGAGATTGTACGAGTTGGATCGATAACAA
tetur39g00510 comp1353_seq0 GACAACCAGGACACTTAAAGAGACCAGAAA
tetur39g00510 comp1353_seq0 GAGACAACCAGGACACTTAAAGAGACCAGA
tetur39g00510 comp1353_seq0 ACAGACGGAGCAAATGCCAAATAATGTTTC
tetur39g00510 comp1353_seq0 AGAGACAACCAGGACACTTAAAGAGACCAG
tetur418g00010 comp162_seq6 ATCACTTAGGAAATGGTTCAGTTGCCTCAC
tetur418g00010 comp162_seq6 CAAATCACTTAGGAAATGGTTCAGTTGCCT
tetur418g00010 comp162_seq6 AACTGAGTCGGATGAATGTATAAGAAGACG
tetur418g00010 comp162_seq6 CCGTTTCAAATTCGTCTTCATCGGTTACCA
tetur418g00010 comp162_seq6 CGTTTCAAATTCGTCTTCATCGGTTACCAC
tetur418g00010 comp162_seq6 CTGAGTCGGATGAATGTATAAGAAGACGAC
tetur418g00010 comp162_seq6 GCTCGTGAATATCGTGTTGGTCTTAATCTA
tetur418g00010 comp162_seq6 GGCTTCAAATCACTTAGGAAATGGTTCAGT
tetur418g00010 comp162_seq6 GTTTCAAATTCGTCTTCATCGGTTACCACA
tetur418g00010 comp162_seq6 TAAGAAGACGACTGAATCGAGCTAAAGAAG
tetur418g00010 comp162_seq6 TCAAATCACTTAGGAAATGGTTCAGTTGCC
tetur418g00010 comp162_seq6 TCACTTAGGAAATGGTTCAGTTGCCTCACA
tetur418g00010 comp162_seq6 TCCGTTTCAAATTCGTCTTCATCGGTTACC
tetur41g00190 comp4773_seq0 AACGTACGCACATTAACATTGGATTGGGTT
tetur41g00190 comp4773_seq0 CAGTGTCTCATAGTCCTTCATATGACGAAT
tetur41g00190 comp4773_seq0 CGAACGTACGCACATTAACATTGGATTGGG
tetur41g00190 comp4773_seq0 CGTACGCACATTAACATTGGATTGGGTTGA
tetur41g00190 comp4773_seq0 CTTGTGCAGTGTCTCATAGTCCTTCATATG
tetur41g00190 comp4773_seq0 GAACGTACGCACATTAACATTGGATTGGGT
tetur41g00190 comp4773_seq0 GCAGTGTCTCATAGTCCTTCATATGACGAA
tetur41g00190 comp4773_seq0 GTACGCACATTAACATTGGATTGGGTTGAG
tetur41g00190 comp4773_seq0 GTGCAGTGTCTCATAGTCCTTCATATGACG
tetur41g00190 comp4773_seq0 ACATCATCCCGCTTTGAAAGTTTATCAACC
tetur41g00190 comp4773_seq0 TACGCACATTAACATTGGATTGGGTTGAGA
tetur41g00190 comp4773_seq0 TACTGGAACTACTTGAGGTACATCATCCCG
tetur41g00190 comp4773_seq0 TGCAGTGTCTCATAGTCCTTCATATGACGA
tetur41g00190 comp4773_seq0 ACCGTGGTGGTCAGTCAAATCAAATGCTCC
tetur41g00190 comp4773_seq0 TGTGCAGTGTCTCATAGTCCTTCATATGAC
tetur41g00190 comp4773_seq0 ACGAACGTACGCACATTAACATTGGATTGG
tetur41g00190 comp4773_seq0 TTGTGCAGTGTCTCATAGTCCTTCATATGA
tetur41g00190 comp4773_seq0 ACGTACGCACATTAACATTGGATTGGGTTG
tetur41g00190 comp4773_seq0 ACTGGAACTACTTGAGGTACATCATCCCGC
tetur501g00010 comp1804_seq1 AACAGTGTGAGTTTGAAGAGGACGGAGTTT
tetur501g00010 comp1804_seq1 AACATCTTCCTCAGTCGACATTGTGATCTG
tetur501g00010 comp1804_seq1 ATCAGCAATCATCATAAGATGTCCTACCTG
tetur501g00010 comp1804_seq1 ATCCGGCTTAGCTTTCTTACAGAGACAAAC
tetur501g00010 comp1804_seq1 ATCTTCCTCAGTCGACATTGTGATCTGTTG
tetur501g00010 comp1804_seq1 ATTGATTATTCCAGGAATTCGCCGGCTTTC
tetur501g00010 comp1804_seq1 ATTGTTCTTGCGAAAGGTAGCTATTCTTCC
tetur501g00010 comp1804_seq1 CAACAGTAGCACAACCCAAGTCCGCGACAA
tetur501g00010 comp1804_seq1 AACGGTTCGTCTATGAATTTGTCATCCGGC
tetur501g00010 comp1804_seq1 CAATAGGATTACCACCTGACCCAGCAACAG
tetur501g00010 comp1804_seq1 CATCCGGCTTAGCTTTCTTACAGAGACAAA
tetur501g00010 comp1804_seq1 CATCTTCCTCAGTCGACATTGTGATCTGTT
tetur501g00010 comp1804_seq1 CCGGCTTAGCTTTCTTACAGAGACAAACTG
tetur501g00010 comp1804_seq1 CCGGCTTTCGTAATTTGCATTGTCAACACT
tetur501g00010 comp1804_seq1 CCTCAGTCGACATTGTGATCTGTTGAAAGA
tetur501g00010 comp1804_seq1 CCTGTAGAGTAATATCCCATTCCAACGCTT
tetur501g00010 comp1804_seq1 CGAGTTCCTTATAAGCAGCTTTGATAGTCC
tetur501g00010 comp1804_seq1 CGCCGGCTTTCGTAATTTGCATTGTCAACA
tetur501g00010 comp1804_seq1 CGGCTTAGCTTTCTTACAGAGACAAACTGA
tetur501g00010 comp1804_seq1 CGGCTTTCGTAATTTGCATTGTCAACACTG
tetur501g00010 comp1804_seq1 CGGTTCGTCTATGAATTTGTCATCCGGCTT
tetur501g00010 comp1804_seq1 CGTCTATGAATTTGTCATCCGGCTTAGCTT
tetur501g00010 comp1804_seq1 CGTGTAGATCAGCAATCATCATAAGATGTC
tetur501g00010 comp1804_seq1 CTCAGTCGACATTGTGATCTGTTGAAAGAT
tetur501g00010 comp1804_seq1 CTCCTGTAGAGTAATATCCCATTCCAACGC
tetur501g00010 comp1804_seq1 CTGACCCAGCAACAGTAGCACAACCCAAGT
tetur501g00010 comp1804_seq1 CTGTAGAGTAATATCCCATTCCAACGCTTG
tetur501g00010 comp1804_seq1 CTTCCTCAGTCGACATTGTGATCTGTTGAA
tetur501g00010 comp1804_seq1 AATAGGATTACCACCTGACCCAGCAACAGT
tetur501g00010 comp1804_seq1 GAATTCGCCGGCTTTCGTAATTTGCATTGT
tetur501g00010 comp1804_seq1 GAATTTGTCATCCGGCTTAGCTTTCTTACA
tetur501g00010 comp1804_seq1 GAGTAATATCCCATTCCAACGCTTGTCCAA
tetur501g00010 comp1804_seq1 GATCAGCAATCATCATAAGATGTCCTACCT
tetur501g00010 comp1804_seq1 GATTATTCCAGGAATTCGCCGGCTTTCGTA
tetur501g00010 comp1804_seq1 GCCGGCTTTCGTAATTTGCATTGTCAACAC
tetur501g00010 comp1804_seq1 AATTCGCCGGCTTTCGTAATTTGCATTGTC
tetur501g00010 comp1804_seq1 GCTTTCGTAATTTGCATTGTCAACACTGGT
tetur501g00010 comp1804_seq1 AATTTGTCATCCGGCTTAGCTTTCTTACAG
tetur501g00010 comp1804_seq1 GGAATTCGCCGGCTTTCGTAATTTGCATTG
tetur501g00010 comp1804_seq1 GGATTACCACCTGACCCAGCAACAGTAGCA
tetur501g00010 comp1804_seq1 GGCTTAGCTTTCTTACAGAGACAAACTGAG
tetur501g00010 comp1804_seq1 GGCTTTCGTAATTTGCATTGTCAACACTGG
tetur501g00010 comp1804_seq1 GGTATTGATTATTCCAGGAATTCGCCGGCT
tetur501g00010 comp1804_seq1 GGTTCGTCTATGAATTTGTCATCCGGCTTA
tetur501g00010 comp1804_seq1 ACACAAGATGTTACAGCACAAACAGCTCAC
tetur501g00010 comp1804_seq1 GTAGAGTAATATCCCATTCCAACGCTTGTC
tetur501g00010 comp1804_seq1 GTCATCCGGCTTAGCTTTCTTACAGAGACA
tetur501g00010 comp1804_seq1 GTGTAGATCAGCAATCATCATAAGATGTCC
[truncated: 2,271 more chars]
