# Supplementary material for: A PCR primer design method for identifying spider mite species using k-mer counting
Source: PLoS One. 2025 Jun 9;20(6):e0321199. doi: 10.1371/journal.pone.0321199 (PMC12148119; doi:10.1371/journal.pone.0321199)
Supplement: S2 File — (ZIP) [file pone.0321199.s004.zip › S2_file/O_cof.txt]

tetur01g00100 comp4737_seq0 AGCAATCAACGGCATTGGTACCCGATGATG
tetur01g00100 comp4737_seq0 AGGCAACACGAGCTTGAGATCAGCTGGAGT
tetur01g00100 comp4737_seq0 AACACGAGCTTGAGATCAGCTGGAGTTTGC
tetur01g00100 comp4737_seq0 AGTGACACAAAGATCAACGACACAAAGATG
tetur01g00100 comp4737_seq0 AACAGCAATCAACGGCATTGGTACCCGATG
tetur01g00100 comp4737_seq0 ATATTCCTATGGCAATCATGGCGTGATGAT
tetur01g00100 comp4737_seq0 ATCAACGGCATTGGTACCCGATGATGGACT
tetur01g00100 comp4737_seq0 CAACACGAGCTTGAGATCAGCTGGAGTTTG
tetur01g00100 comp4737_seq0 CAACAGCAATCAACGGCATTGGTACCCGAT
tetur01g00100 comp4737_seq0 CAATCAACAGCAATCAACGGCATTGGTACC
tetur01g00100 comp4737_seq0 CAATCAACGGCATTGGTACCCGATGATGGA
tetur01g00100 comp4737_seq0 CAGAACTTTCCTCTTCTTTGGTCATCGAAT
tetur01g00100 comp4737_seq0 CAGCAATCAACGGCATTGGTACCCGATGAT
tetur01g00100 comp4737_seq0 CCTATGGCAATCATGGCGTGATGATGAAGG
tetur01g00100 comp4737_seq0 CGTATAACAGAGTCTGAATCTGCGATCTGG
tetur01g00100 comp4737_seq0 AAGGCAACACGAGCTTGAGATCAGCTGGAG
tetur01g00100 comp4737_seq0 CTATGGCAATCATGGCGTGATGATGAAGGT
tetur01g00100 comp4737_seq0 CTCGTATAACAGAGTCTGAATCTGCGATCT
tetur01g00100 comp4737_seq0 CTGCGATCTGGAAACAATCAACAGCAATCA
tetur01g00100 comp4737_seq0 CTTGTCTTCTTCCAGCATGAGAGTTGAACC
tetur01g00100 comp4737_seq0 AATCAACGGCATTGGTACCCGATGATGGAC
tetur01g00100 comp4737_seq0 GCAACACGAGCTTGAGATCAGCTGGAGTTT
tetur01g00100 comp4737_seq0 GCAATCAACGGCATTGGTACCCGATGATGG
tetur01g00100 comp4737_seq0 GGCAACACGAGCTTGAGATCAGCTGGAGTT
tetur01g00100 comp4737_seq0 ACAATCAACAGCAATCAACGGCATTGGTAC
tetur01g00100 comp4737_seq0 GTGACACAAAGATCAACGACACAAAGATGA
tetur01g00100 comp4737_seq0 TATATTCCTATGGCAATCATGGCGTGATGA
tetur01g00100 comp4737_seq0 TATGGCAATCATGGCGTGATGATGAAGGTG
tetur01g00100 comp4737_seq0 TATTCCTATGGCAATCATGGCGTGATGATG
tetur01g00100 comp4737_seq0 TCAACAGCAATCAACGGCATTGGTACCCGA
tetur01g00100 comp4737_seq0 TCAGAACTTTCCTCTTCTTTGGTCATCGAA
tetur01g00100 comp4737_seq0 TCCTATGGCAATCATGGCGTGATGATGAAG
tetur01g00100 comp4737_seq0 TCGTATAACAGAGTCTGAATCTGCGATCTG
tetur01g00100 comp4737_seq0 TCTCGTATAACAGAGTCTGAATCTGCGATC
tetur01g00100 comp4737_seq0 TCTTGTCTTCTTCCAGCATGAGAGTTGAAC
tetur01g00100 comp4737_seq0 TGTCTTCTTCCAGCATGAGAGTTGAACCAA
tetur01g00100 comp4737_seq0 TTATATTCCTATGGCAATCATGGCGTGATG
tetur01g00100 comp4737_seq0 TTCAGAACTTTCCTCTTCTTTGGTCATCGA
tetur01g00100 comp4737_seq0 TTCCTATGGCAATCATGGCGTGATGATGAA
tetur01g00100 comp4737_seq0 TTGTCTTCTTCCAGCATGAGAGTTGAACCA
tetur01g00100 comp4737_seq0 TTTCAGAACTTTCCTCTTCTTTGGTCATCG
tetur01g02980 comp348_seq0 AACAATCTGAGTCTCGCTAGAAACACGTTC
tetur01g02980 comp348_seq0 AACACCCAATCCACTACGCCGACCACATTG
tetur01g02980 comp348_seq0 AACACTCAACACCCAATCCACTACGCCGAC
tetur01g02980 comp348_seq0 ATCAACAATCTGAGTCTCGCTAGAAACACG
tetur01g02980 comp348_seq0 ATCCACTACGCCGACCACATTGACAACATC
tetur01g02980 comp348_seq0 CAACAATCTGAGTCTCGCTAGAAACACGTT
tetur01g02980 comp348_seq0 CAACACCCAATCCACTACGCCGACCACATT
tetur01g02980 comp348_seq0 CAACACTCAACACCCAATCCACTACGCCGA
tetur01g02980 comp348_seq0 CAACCTGATCAACAATCTGAGTCTCGCTAG
tetur01g02980 comp348_seq0 CAATCCACTACGCCGACCACATTGACAACA
tetur01g02980 comp348_seq0 CAATCTGAGTCTCGCTAGAAACACGTTCCA
tetur01g02980 comp348_seq0 CCAACCTGATCAACAATCTGAGTCTCGCTA
tetur01g02980 comp348_seq0 CCAATCCACTACGCCGACCACATTGACAAC
tetur01g02980 comp348_seq0 CCCAACCTGATCAACAATCTGAGTCTCGCT
tetur01g02980 comp348_seq0 CCTGATCAACAATCTGAGTCTCGCTAGAAA
tetur01g02980 comp348_seq0 CTACGCCGACCACATTGACAACATCCTGAC
tetur01g02980 comp348_seq0 CTCTCAACACTCAACACCCAATCCACTACG
tetur01g02980 comp348_seq0 CTGATCAACAATCTGAGTCTCGCTAGAAAC
tetur01g02980 comp348_seq0 CTTAGTGGTGGTGGATCGAGCACTCCGTTT
tetur01g02980 comp348_seq0 AATCCACTACGCCGACCACATTGACAACAT
tetur01g02980 comp348_seq0 GATCAACAATCTGAGTCTCGCTAGAAACAC
tetur01g02980 comp348_seq0 ACAATCTGAGTCTCGCTAGAAACACGTTCC
tetur01g02980 comp348_seq0 TACGCCGACCACATTGACAACATCCTGACA
tetur01g02980 comp348_seq0 TACTCTCAACACTCAACACCCAATCCACTA
tetur01g02980 comp348_seq0 TCAACACTCAACACCCAATCCACTACGCCG
tetur01g02980 comp348_seq0 TGATCAACAATCTGAGTCTCGCTAGAAACA
tetur01g02980 comp348_seq0 TTAGTGGTGGTGGATCGAGCACTCCGTTTC
tetur01g02980 comp348_seq0 TTTACTCTCAACACTCAACACCCAATCCAC
tetur01g02980 comp348_seq0 ACGCCGACCACATTGACAACATCCTGACAT
tetur01g02980 comp348_seq0 ACTCTCAACACTCAACACCCAATCCACTAC
tetur01g03170 comp3373_seq0 ATGGGTTGTTATTGTGTTTCGCCATCATCT
tetur01g03170 comp3373_seq0 CAAAGAAGAAGCTCGTAACAATCAACGACA
tetur01g03170 comp3373_seq0 AAACGATGGGACTTCATGGGTTGTTATTGT
tetur01g03170 comp3373_seq0 AACGATGGGACTTCATGGGTTGTTATTGTG
tetur01g03170 comp3373_seq0 CATGGGTTGTTATTGTGTTTCGCCATCATC
tetur01g03170 comp3373_seq0 AAGAAGAAGCTCGTAACAATCAACGACAGT
tetur01g03170 comp3373_seq0 CCAGCCTACATTTGTAAATGGGATTCATCT
tetur01g03170 comp3373_seq0 CGATGGGACTTCATGGGTTGTTATTGTGTT
tetur01g03170 comp3373_seq0 AAAGAAGAAGCTCGTAACAATCAACGACAG
tetur01g03170 comp3373_seq0 GAAGAAGCTCGTAACAATCAACGACAGTAA
tetur01g03170 comp3373_seq0 GAAGTACCAATAATGAGGGCTCGTCGTCTT
tetur01g03170 comp3373_seq0 GACAAACACAATCGAGTTGTCCAAACATCA
tetur01g03170 comp3373_seq0 TCCAGCCTACATTTGTAAATGGGATTCATC
tetur01g03170 comp3373_seq0 TTCATGGGTTGTTATTGTGTTTCGCCATCA
tetur01g03170 comp3373_seq0 TTCTTCTTCTCTTGATGTGTACCGTCCAAA
tetur01g03170 comp3373_seq0 ACGATGGGACTTCATGGGTTGTTATTGTGT
tetur01g03170 comp3373_seq0 TTTCTTCTTCTCTTGATGTGTACCGTCCAA
tetur01g03170 comp3373_seq0 AGACAAACACAATCGAGTTGTCCAAACATC
tetur01g03290 comp4678_seq0 AGCTCCTAAATTGTAAATCCTACGTGGGAT
tetur01g03290 comp4678_seq0 AGTCAATAGCCCTCATCCAATATCACTACG
tetur01g03290 comp4678_seq0 ATCAAGTCAATAGCCCTCATCCAATATCAC
tetur01g03290 comp4678_seq0 CAAGCTCCTAAATTGTAAATCCTACGTGGG
tetur01g03290 comp4678_seq0 CAAGTCAATAGCCCTCATCCAATATCACTA
tetur01g03290 comp4678_seq0 CAATAGCCCTCATCCAATATCACTACGAGT
tetur01g03290 comp4678_seq0 CACTCTTTATCAACGATGCCAAATGTCGTT
tetur01g03290 comp4678_seq0 CAGAATCGCCGATGAAGAAGGAGGCGAGAA
tetur01g03290 comp4678_seq0 CCATTAATTAAGCTGAAACCCGGGAAGATA
tetur01g03290 comp4678_seq0 AAGTCAATAGCCCTCATCCAATATCACTAC
tetur01g03290 comp4678_seq0 AATAGCCCTCATCCAATATCACTACGAGTG
tetur01g03290 comp4678_seq0 GAATCAAGTCAATAGCCCTCATCCAATATC
tetur01g03290 comp4678_seq0 GAGTTTGAATCATTGATCTACAGAATCGCC
tetur01g03290 comp4678_seq0 GCTCCTAAATTGTAAATCCTACGTGGGATC
tetur01g03290 comp4678_seq0 ACAAGCTCCTAAATTGTAAATCCTACGTGG
tetur01g03290 comp4678_seq0 GTATTGTCAAGGAAGCGTATCCACAGATGG
tetur01g03290 comp4678_seq0 GTCAATAGCCCTCATCCAATATCACTACGA
tetur01g03290 comp4678_seq0 GTTCACTCTTTATCAACGATGCCAAATGTC
tetur01g03290 comp4678_seq0 TATTGTCAAGGAAGCGTATCCACAGATGGA
tetur01g03290 comp4678_seq0 TCAATAGCCCTCATCCAATATCACTACGAG
tetur01g03920 comp3223_seq0 CATTAGACTGGGAGAATCGGTTGGATGGAA
tetur01g03920 comp3223_seq0 AATAGCAACTCTGCCGGTGAATTTCATTGT
tetur01g03920 comp3223_seq0 GTTCAAATGAAGACGAGATCATTAGACTGG
tetur01g03920 comp3223_seq0 TAATAGCAACTCTGCCGGTGAATTTCATTG
tetur01g03920 comp3223_seq0 TCAAATGAAGACGAGATCATTAGACTGGGA
tetur01g03920 comp3223_seq0 TTCAAATGAAGACGAGATCATTAGACTGGG
tetur01g03930 comp1414_seq0 AACAGTAGCTTTAAGCGTGAGTAACCGAAT
tetur01g03930 comp1414_seq0 AACGAAACAGAAACGTCTAAGTAGGAGAGC
tetur01g03930 comp1414_seq0 CAGTAGCTTTAAGCGTGAGTAACCGAATGT
tetur01g03930 comp1414_seq0 CGAAACAGAAACGTCTAAGTAGGAGAGCAG
tetur01g03930 comp1414_seq0 CTTTAAGCGTGAGTAACCGAATGTAAGAAG
tetur01g03930 comp1414_seq0 GAAACAGAAACGTCTAAGTAGGAGAGCAGA
tetur01g03930 comp1414_seq0 GCTTTAAGCGTGAGTAACCGAATGTAAGAA
tetur01g03930 comp1414_seq0 GTAGCTTTAAGCGTGAGTAACCGAATGTAA
tetur01g03930 comp1414_seq0 GTGTTTACCAGAGGAACACAATTGGGAAAT
tetur01g03930 comp1414_seq0 ACAGTAGCTTTAAGCGTGAGTAACCGAATG
tetur01g03930 comp1414_seq0 TAAGCGTGAGTAACCGAATGTAAGAAGATG
tetur01g03930 comp1414_seq0 TAGCTTTAAGCGTGAGTAACCGAATGTAAG
tetur01g04530 comp624_seq0 AGGTGACGCTAACTGAATTTCGATCTTAGG
tetur01g04530 comp624_seq0 ATCGTTAAGATGGCAGATCCACTTGCAACC
tetur01g04530 comp624_seq0 ATCTCGATTTGTGGCTTCAGTCTGCAGTTC
tetur01g04530 comp624_seq0 CACTAAATCACTTGTGATTAGGTGACGCTA
tetur01g04530 comp624_seq0 AAGAAGAAATCTCGATTTGTGGCTTCAGTC
tetur01g04530 comp624_seq0 CCTCTTGCGCATATTAAACTTCTCGATTTG
tetur01g04530 comp624_seq0 CGATCTTAGGATGACCGAATCTATAAGACA
tetur01g04530 comp624_seq0 CGTTAAGATGGCAGATCCACTTGCAACCTT
tetur01g04530 comp624_seq0 CTCGATTTGTGGCTTCAGTCTGCAGTTCAA
tetur01g04530 comp624_seq0 CTCTTGCGCATATTAAACTTCTCGATTTGG
tetur01g04530 comp624_seq0 CTTCTCGATTTGGATGCAAGCAAAGTTAAC
tetur01g04530 comp624_seq0 CTTGTGATTAGGTGACGCTAACTGAATTTC
tetur01g04530 comp624_seq0 GAAATCTCGATTTGTGGCTTCAGTCTGCAG
tetur01g04530 comp624_seq0 GAAGAAATCTCGATTTGTGGCTTCAGTCTG
tetur01g04530 comp624_seq0 AATCTCGATTTGTGGCTTCAGTCTGCAGTT
tetur01g04530 comp624_seq0 GATTAGGTGACGCTAACTGAATTTCGATCT
tetur01g04530 comp624_seq0 GGTGACGCTAACTGAATTTCGATCTTAGGA
tetur01g04530 comp624_seq0 ACACTAAATCACTTGTGATTAGGTGACGCT
tetur01g04530 comp624_seq0 GTTAAGATGGCAGATCCACTTGCAACCTTT
tetur01g04530 comp624_seq0 TAGGTGACGCTAACTGAATTTCGATCTTAG
tetur01g04530 comp624_seq0 TCGATCTTAGGATGACCGAATCTATAAGAC
tetur01g04530 comp624_seq0 TCGATTTGTGGCTTCAGTCTGCAGTTCAAA
tetur01g04530 comp624_seq0 TCTCGATTTGTGGCTTCAGTCTGCAGTTCA
tetur01g04530 comp624_seq0 TGATTAGGTGACGCTAACTGAATTTCGATC
tetur01g04530 comp624_seq0 TGCGCATATTAAACTTCTCGATTTGGATGC
tetur01g04530 comp624_seq0 TGTGATTAGGTGACGCTAACTGAATTTCGA
tetur01g04530 comp624_seq0 TTGTGATTAGGTGACGCTAACTGAATTTCG
tetur01g04530 comp624_seq0 AAATCTCGATTTGTGGCTTCAGTCTGCAGT
tetur01g04530 comp624_seq0 AGAAGAAATCTCGATTTGTGGCTTCAGTCT
tetur01g06150 comp2979_seq0 AGCAAATTCGACACCACCATTGAAATTACC
tetur01g06150 comp2979_seq0 AGCTCATCGACCATACCCTCATTACATTTG
tetur01g06150 comp2979_seq0 AACACGCTGTTGCCAGTAAATCAAGTCTTG
tetur01g06150 comp2979_seq0 AACCATTAAGCGTCATCAGTGTTGTTCATC
tetur01g06150 comp2979_seq0 CAACCATTAAGCGTCATCAGTGTTGTTCAT
tetur01g06150 comp2979_seq0 CACCTTATTCATCTGATTCTGACTCCAGTA
tetur01g06150 comp2979_seq0 CACTGGATATGACAACACGTGTTCAATTGT
tetur01g06150 comp2979_seq0 CAGCAAATTCGACACCACCATTGAAATTAC
tetur01g06150 comp2979_seq0 CATCGACCATACCCTCATTACATTTGCGTT
tetur01g06150 comp2979_seq0 CATCTCCTGTAACTCCTTTAAGCACTCATC
tetur01g06150 comp2979_seq0 CATTAAGCGTCATCAGTGTTGTTCATCTGA
tetur01g06150 comp2979_seq0 CCAACCATTAAGCGTCATCAGTGTTGTTCA
tetur01g06150 comp2979_seq0 CCATTAAGCGTCATCAGTGTTGTTCATCTG
tetur01g06150 comp2979_seq0 CTCATCGACCATACCCTCATTACATTTGCG
tetur01g06150 comp2979_seq0 CTGACTCCAGTAGTAGCTCATCGACCATAC
tetur01g06150 comp2979_seq0 CTGCAGCAAATTCGACACCACCATTGAAAT
tetur01g06150 comp2979_seq0 CTGGATATGACAACACGTGTTCAATTGTGT
tetur01g06150 comp2979_seq0 GAAATTACCAACCATTAAGCGTCATCAGTG
tetur01g06150 comp2979_seq0 GACTCCAGTAGTAGCTCATCGACCATACCC
tetur01g06150 comp2979_seq0 GCAAATTCGACACCACCATTGAAATTACCA
tetur01g06150 comp2979_seq0 GCAGCAAATTCGACACCACCATTGAAATTA
tetur01g06150 comp2979_seq0 GCTCATCGACCATACCCTCATTACATTTGC
tetur01g06150 comp2979_seq0 ACAACACGCTGTTGCCAGTAAATCAAGTCT
tetur01g06150 comp2979_seq0 GTAGCTCATCGACCATACCCTCATTACATT
tetur01g06150 comp2979_seq0 ACACTGGATATGACAACACGTGTTCAATTG
tetur01g06150 comp2979_seq0 GTTTCGCCTCTGCAACTCAGAATCATGTTA
tetur01g06150 comp2979_seq0 ACCAACCATTAAGCGTCATCAGTGTTGTTC
tetur01g06150 comp2979_seq0 ACCATTAAGCGTCATCAGTGTTGTTCATCT
tetur01g06150 comp2979_seq0 TGACTCCAGTAGTAGCTCATCGACCATACC
tetur01g06150 comp2979_seq0 TTTCTACCCTCCTCGAAATCATCATCGACA
tetur01g06150 comp2979_seq0 ACTCCAGTAGTAGCTCATCGACCATACCCT
tetur01g06150 comp2979_seq0 ACTGGATATGACAACACGTGTTCAATTGTG
tetur01g07070 comp804_seq1 CTTACATGTCATCCTTACTTACTGCCATCA
tetur01g07070 comp804_seq1 GTCATCCTTACTTACTGCCATCATTATGCT
tetur01g07070 comp804_seq1 TGTCATCCTTACTTACTGCCATCATTATGC
tetur01g07340 comp6618_seq0 AGCCTTGTATCGAGTTGACAGTAGTGATCC
tetur01g07340 comp6618_seq0 AGTAGTGATCCATTCTGTTTGTTCCAAACG
tetur01g07340 comp6618_seq0 AGTCGATGATGGTGATGAACTGTCCTGACC
tetur01g07340 comp6618_seq0 AGTGATCCATTCTGTTTGTTCCAAACGGCC
tetur01g07340 comp6618_seq0 ATCCATTCTGTTTGTTCCAAACGGCCAAAG
tetur01g07340 comp6618_seq0 ATCGAGTTGACAGTAGTGATCCATTCTGTT
tetur01g07340 comp6618_seq0 ATGGTGATGAACTGTCCTGACCAACCATAT
tetur01g07340 comp6618_seq0 ATTGAAGTCGATGATGGTGATGAACTGTCC
tetur01g07340 comp6618_seq0 CAATTAGCGGCCAATGCGTGCTTCGCTCTA
tetur01g07340 comp6618_seq0 CACCGAACAACTGGAATCATGACTGTGACT
tetur01g07340 comp6618_seq0 CAGTAGTGATCCATTCTGTTTGTTCCAAAC
tetur01g07340 comp6618_seq0 CATTCTGTTTGTTCCAAACGGCCAAAGTTC
tetur01g07340 comp6618_seq0 AAGACACCGAACAACTGGAATCATGACTGT
tetur01g07340 comp6618_seq0 CCAGTCGTTGAACAAATTTGACGACGAATT
tetur01g07340 comp6618_seq0 CCATTCTGTTTGTTCCAAACGGCCAAAGTT
tetur01g07340 comp6618_seq0 CCGAACAACTGGAATCATGACTGTGACTTG
tetur01g07340 comp6618_seq0 CCTTGTATCGAGTTGACAGTAGTGATCCAT
tetur01g07340 comp6618_seq0 CGAACAACTGGAATCATGACTGTGACTTGG
tetur01g07340 comp6618_seq0 CGAGTTGACAGTAGTGATCCATTCTGTTTG
tetur01g07340 comp6618_seq0 CGATGATGGTGATGAACTGTCCTGACCAAC
tetur01g07340 comp6618_seq0 CTAAAGACACCGAACAACTGGAATCATGAC
tetur01g07340 comp6618_seq0 AAAGACACCGAACAACTGGAATCATGACTG
tetur01g07340 comp6618_seq0 CTGGAATCATGACTGTGACTTGGATCATCG
tetur01g07340 comp6618_seq0 AAGTCGATGATGGTGATGAACTGTCCTGAC
tetur01g07340 comp6618_seq0 AAGTGTTAGCTCGAGTTACCCATAAATTGG
tetur01g07340 comp6618_seq0 CTTGTATCGAGTTGACAGTAGTGATCCATT
tetur01g07340 comp6618_seq0 CTTTGCTAAAGACACCGAACAACTGGAATC
tetur01g07340 comp6618_seq0 GAACAACTGGAATCATGACTGTGACTTGGA
tetur01g07340 comp6618_seq0 GAAGTCGATGATGGTGATGAACTGTCCTGA
tetur01g07340 comp6618_seq0 GACACCGAACAACTGGAATCATGACTGTGA
tetur01g07340 comp6618_seq0 GACAGTAGTGATCCATTCTGTTTGTTCCAA
tetur01g07340 comp6618_seq0 GAGCCTTGTATCGAGTTGACAGTAGTGATC
tetur01g07340 comp6618_seq0 GAGTTGACAGTAGTGATCCATTCTGTTTGT
tetur01g07340 comp6618_seq0 AATCGTGTGGATCTTCCCATTTAAGAGAAC
tetur01g07340 comp6618_seq0 GATCCATTCTGTTTGTTCCAAACGGCCAAA
tetur01g07340 comp6618_seq0 GATGATGGTGATGAACTGTCCTGACCAACC
tetur01g07340 comp6618_seq0 GATGGTGATGAACTGTCCTGACCAACCATA
tetur01g07340 comp6618_seq0 GCCTTGTATCGAGTTGACAGTAGTGATCCA
tetur01g07340 comp6618_seq0 GCTAAAGACACCGAACAACTGGAATCATGA
tetur01g07340 comp6618_seq0 AATTAGCGGCCAATGCGTGCTTCGCTCTAG
tetur01g07340 comp6618_seq0 GGAATCATGACTGTGACTTGGATCATCGTC
tetur01g07340 comp6618_seq0 GGCTAAACTGTAAATAGCCGAATCGTGTGG
tetur01g07340 comp6618_seq0 GGTGATGAACTGTCCTGACCAACCATATCT
tetur01g07340 comp6618_seq0 GTAGTGATCCATTCTGTTTGTTCCAAACGG
tetur01g07340 comp6618_seq0 GTATCGAGTTGACAGTAGTGATCCATTCTG
tetur01g07340 comp6618_seq0 GTCGATGATGGTGATGAACTGTCCTGACCA
tetur01g07340 comp6618_seq0 GTGATCCATTCTGTTTGTTCCAAACGGCCA
tetur01g07340 comp6618_seq0 GTGATGAACTGTCCTGACCAACCATATCTT
tetur01g07340 comp6618_seq0 ACACCGAACAACTGGAATCATGACTGTGAC
tetur01g07340 comp6618_seq0 GTGTTAGCTCGAGTTACCCATAAATTGGAT
tetur01g07340 comp6618_seq0 GTTAGCTCGAGTTACCCATAAATTGGATGA
tetur01g07340 comp6618_seq0 GTTGACAGTAGTGATCCATTCTGTTTGTTC
tetur01g07340 comp6618_seq0 TAGTGATCCATTCTGTTTGTTCCAAACGGC
tetur01g07340 comp6618_seq0 TATTGAAGTCGATGATGGTGATGAACTGTC
tetur01g07340 comp6618_seq0 TCGATGATGGTGATGAACTGTCCTGACCAA
tetur01g07340 comp6618_seq0 ACCAGTCGTTGAACAAATTTGACGACGAAT
tetur01g07340 comp6618_seq0 TGAAGTCGATGATGGTGATGAACTGTCCTG
tetur01g07340 comp6618_seq0 TGACAGTAGTGATCCATTCTGTTTGTTCCA
tetur01g07340 comp6618_seq0 TGATCCATTCTGTTTGTTCCAAACGGCCAA
tetur01g07340 comp6618_seq0 TGCTAAAGACACCGAACAACTGGAATCATG
tetur01g07340 comp6618_seq0 ACCGAACAACTGGAATCATGACTGTGACTT
tetur01g07340 comp6618_seq0 TGGCTAAACTGTAAATAGCCGAATCGTGTG
tetur01g07340 comp6618_seq0 TGGTGATGAACTGTCCTGACCAACCATATC
tetur01g07340 comp6618_seq0 TGTTAGCTCGAGTTACCCATAAATTGGATG
tetur01g07340 comp6618_seq0 TTAGCGGCCAATGCGTGCTTCGCTCTAGAA
tetur01g07340 comp6618_seq0 TTGACAGTAGTGATCCATTCTGTTTGTTCC
tetur01g07340 comp6618_seq0 TTGTATCGAGTTGACAGTAGTGATCCATTC
tetur01g07340 comp6618_seq0 TTTGCTAAAGACACCGAACAACTGGAATCA
tetur01g07340 comp6618_seq0 ACTGGAATCATGACTGTGACTTGGATCATC
tetur01g07340 comp6618_seq0 ACTTTGCTAAAGACACCGAACAACTGGAAT
tetur01g07340 comp6618_seq0 AGACACCGAACAACTGGAATCATGACTGTG
tetur01g07370 comp3636_seq0 AGCATCGACGAGAAACGTTATTAGTCCAGC
tetur01g07370 comp3636_seq0 CATCGACGAGAAACGTTATTAGTCCAGCTA
tetur01g07370 comp3636_seq0 AAGTATTGGTGGTAATGGCAGGATGCAAGT
tetur01g07370 comp3636_seq0 GACTTCAAATGATTCAAGCTCAATCCACGG
tetur01g07370 comp3636_seq0 GCATCGACGAGAAACGTTATTAGTCCAGCT
tetur01g07370 comp3636_seq0 GGTTTACCCTTTAACACCGTTTCAATGTTG
tetur01g07370 comp3636_seq0 AAAGTATTGGTGGTAATGGCAGGATGCAAG
tetur01g07370 comp3636_seq0 TCGACGAGAAACGTTATTAGTCCAGCTAAA
tetur01g07420 comp3712_seq0 AGTCACTACAACAACCATCTCGTTCCTTGT
tetur01g07420 comp3712_seq0 AGTGTCTTCAGAAACAGTAGCGGGTTGAGC
tetur01g07420 comp3712_seq0 CAACAACCATCTCGTTCCTTGTATAGTTTG
tetur01g07420 comp3712_seq0 CACTACAACAACCATCTCGTTCCTTGTATA
tetur01g07420 comp3712_seq0 CAGAAACAGTAGCGGGTTGAGCGGTTGAAG
tetur01g07420 comp3712_seq0 CAGTCACTACAACAACCATCTCGTTCCTTG
tetur01g07420 comp3712_seq0 CCCGTTTAGAGTTTCATCACCTTTAGAAGT
tetur01g07420 comp3712_seq0 CCGTTTAGAGTTTCATCACCTTTAGAAGTG
tetur01g07420 comp3712_seq0 CGGTTGAAGCGGAACCTTCAGTTGTTGATG
tetur01g07420 comp3712_seq0 CGTTTAGAGTTTCATCACCTTTAGAAGTGG
tetur01g07420 comp3712_seq0 AAGTGTCTTCAGAAACAGTAGCGGGTTGAG
tetur01g07420 comp3712_seq0 GATGTAATTGACATGCTACAAATTGCGGTG
tetur01g07420 comp3712_seq0 GCGGTTGAAGCGGAACCTTCAGTTGTTGAT
tetur01g07420 comp3712_seq0 AATTGACATGCTACAAATTGCGGTGACCAT
tetur01g07420 comp3712_seq0 GGTTGAAGCGGAACCTTCAGTTGTTGATGC
tetur01g07420 comp3712_seq0 GTAATTGACATGCTACAAATTGCGGTGACC
tetur01g07420 comp3712_seq0 GTATAGTTTGATCTCCTGGTGATCCTTGGT
tetur01g07420 comp3712_seq0 GTCACTACAACAACCATCTCGTTCCTTGTA
tetur01g07420 comp3712_seq0 GTTGAAGCGGAACCTTCAGTTGTTGATGCA
tetur01g07420 comp3712_seq0 GTTTAGAGTTTCATCACCTTTAGAAGTGGC
tetur01g07420 comp3712_seq0 TAATTGACATGCTACAAATTGCGGTGACCA
tetur01g07420 comp3712_seq0 TGAAGCGGAACCTTCAGTTGTTGATGCAGA
tetur01g07420 comp3712_seq0 TGTAATTGACATGCTACAAATTGCGGTGAC
tetur01g07420 comp3712_seq0 TTGAAGCGGAACCTTCAGTTGTTGATGCAG
tetur01g07420 comp3712_seq0 TTGACATGCTACAAATTGCGGTGACCATTG
tetur01g07420 comp3712_seq0 AGAAACAGTAGCGGGTTGAGCGGTTGAAGC
tetur01g08460 comp4356_seq0 AACTGACTGACCGTTGTCATCAATCATCGT
tetur01g08460 comp4356_seq0 CCTCTGGCTACAGACAGCAACAATTTGATC
tetur01g08460 comp4356_seq0 CGAGGCTCTTATGTCAACCAAACCTCTGGC
tetur01g08460 comp4356_seq0 CTAACTGACTGACCGTTGTCATCAATCATC
tetur01g08460 comp4356_seq0 CTACTAACTGACTGACCGTTGTCATCAATC
tetur01g08460 comp4356_seq0 CTGACCGTTGTCATCAATCATCGTCAACAC
tetur01g08460 comp4356_seq0 CTGACTGACCGTTGTCATCAATCATCGTCA
tetur01g08460 comp4356_seq0 GACTGACCGTTGTCATCAATCATCGTCAAC
tetur01g08460 comp4356_seq0 GAGGCTCTTATGTCAACCAAACCTCTGGCT
tetur01g08460 comp4356_seq0 GCGAGGCTCTTATGTCAACCAAACCTCTGG
tetur01g08460 comp4356_seq0 GGCGAATTCACCATTCCAACAGACTTGGAT
tetur01g08460 comp4356_seq0 GGCGAGGCTCTTATGTCAACCAAACCTCTG
tetur01g08460 comp4356_seq0 TAACTGACTGACCGTTGTCATCAATCATCG
tetur01g08460 comp4356_seq0 TACTAACTGACTGACCGTTGTCATCAATCA
tetur01g08460 comp4356_seq0 TGACCGTTGTCATCAATCATCGTCAACACC
tetur01g08460 comp4356_seq0 TGACTGACCGTTGTCATCAATCATCGTCAA
tetur01g08460 comp4356_seq0 ACCTCTGGCTACAGACAGCAACAATTTGAT
tetur01g08460 comp4356_seq0 ACTAACTGACTGACCGTTGTCATCAATCAT
tetur01g08460 comp4356_seq0 ACTACTAACTGACTGACCGTTGTCATCAAT
tetur01g08460 comp4356_seq0 ACTGACTGACCGTTGTCATCAATCATCGTC
tetur01g08940 comp2590_seq1 GTCGAAACATTATGACAAGATTGTGCGAAG
tetur01g09250 comp2208_seq0 AGCAGTGCCGTATCAAGTGTATCAATACGG
tetur01g09250 comp2208_seq0 AGTGCCGTATCAAGTGTATCAATACGGTTT
tetur01g09250 comp2208_seq0 CAATATGAGATGTGAGGAGAGGAAGAGGAA
tetur01g09250 comp2208_seq0 CAGTGCCGTATCAAGTGTATCAATACGGTT
tetur01g09250 comp2208_seq0 CCTTTGCAATATGAGATGTGAGGAGAGGAA
tetur01g09250 comp2208_seq0 CTCAATTTGCTCGATTAGCAGTGCCGTATC
tetur01g09250 comp2208_seq0 CTTGCCTTTGCAATATGAGATGTGAGGAGA
tetur01g09250 comp2208_seq0 CTTTGCAATATGAGATGTGAGGAGAGGAAG
tetur01g09250 comp2208_seq0 GCAATATGAGATGTGAGGAGAGGAAGAGGA
tetur01g09250 comp2208_seq0 GCAGTGCCGTATCAAGTGTATCAATACGGT
tetur01g09250 comp2208_seq0 GCCTTTGCAATATGAGATGTGAGGAGAGGA
tetur01g09250 comp2208_seq0 GGGCAGCTAAGATGAAGATTTAGGGCGAAG
tetur01g09250 comp2208_seq0 GTCCAGCCATTCTGCGAAAGGTAGCTTCTT
tetur01g09250 comp2208_seq0 GTCTCAATTTGCTCGATTAGCAGTGCCGTA
tetur01g09250 comp2208_seq0 TAGCAGTGCCGTATCAAGTGTATCAATACG
tetur01g09250 comp2208_seq0 TCAATTTGCTCGATTAGCAGTGCCGTATCA
tetur01g09250 comp2208_seq0 TCCAGCCATTCTGCGAAAGGTAGCTTCTTC
tetur01g09250 comp2208_seq0 TCTTGCCTTTGCAATATGAGATGTGAGGAG
tetur01g09250 comp2208_seq0 TGCAATATGAGATGTGAGGAGAGGAAGAGG
tetur01g09250 comp2208_seq0 TGCCTTTGCAATATGAGATGTGAGGAGAGG
tetur01g09250 comp2208_seq0 TGGGCAGCTAAGATGAAGATTTAGGGCGAA
tetur01g09250 comp2208_seq0 TTAGCAGTGCCGTATCAAGTGTATCAATAC
tetur01g09250 comp2208_seq0 TTCTTGCCTTTGCAATATGAGATGTGAGGA
tetur01g09250 comp2208_seq0 TTGCAATATGAGATGTGAGGAGAGGAAGAG
tetur01g09250 comp2208_seq0 TTGCCTTTGCAATATGAGATGTGAGGAGAG
tetur01g09250 comp2208_seq0 TTTCTTGCCTTTGCAATATGAGATGTGAGG
tetur01g09520 comp2584_seq0 ATCCCAAGTCCTCACAACAAGGACTCAAGG
tetur01g09520 comp2584_seq0 CAAAGAACACGCTGGACTGCCAAATTATCA
tetur01g09520 comp2584_seq0 CAAATTCTACAACTGATCCCTTTCGAGGTA
tetur01g09520 comp2584_seq0 CAACTGATCCCTTTCGAGGTAGGCCAATTT
tetur01g09520 comp2584_seq0 CACAACAACCTTCGGTGCCAACGTTTATTT
tetur01g09520 comp2584_seq0 AAGAACACGCTGGACTGCCAAATTATCATC
tetur01g09520 comp2584_seq0 CCTCAAAGAACACGCTGGACTGCCAAATTA
tetur01g09520 comp2584_seq0 CGATCCCAAGTCCTCACAACAAGGACTCAA
tetur01g09520 comp2584_seq0 AAAGAACACGCTGGACTGCCAAATTATCAT
tetur01g09520 comp2584_seq0 CTACAACTGATCCCTTTCGAGGTAGGCCAA
tetur01g09520 comp2584_seq0 CTCAAAGAACACGCTGGACTGCCAAATTAT
tetur01g09520 comp2584_seq0 CTGGACTGCCAAATTATCATCTAAACTGTC
tetur01g09520 comp2584_seq0 GATCCCAAGTCCTCACAACAAGGACTCAAG
tetur01g09520 comp2584_seq0 GCGATCCCAAGTCCTCACAACAAGGACTCA
tetur01g09520 comp2584_seq0 GCTGTCAATTTGCCAACTTTCAATCAAGAC
tetur01g09520 comp2584_seq0 GGACTGCCAAATTATCATCTAAACTGTCCT
tetur01g09520 comp2584_seq0 ACAACTGATCCCTTTCGAGGTAGGCCAATT
tetur01g09520 comp2584_seq0 ACACAACAACCTTCGGTGCCAACGTTTATT
tetur01g09520 comp2584_seq0 TAACCCTCAAAGAACACGCTGGACTGCCAA
tetur01g09520 comp2584_seq0 TCAAAGAACACGCTGGACTGCCAAATTATC
tetur01g09520 comp2584_seq0 TCCCAAGTCCTCACAACAAGGACTCAAGGG
tetur01g09520 comp2584_seq0 TCTACAACTGATCCCTTTCGAGGTAGGCCA
tetur01g09520 comp2584_seq0 ACCCTCAAAGAACACGCTGGACTGCCAAAT
tetur01g09520 comp2584_seq0 TGGACTGCCAAATTATCATCTAAACTGTCC
tetur01g09520 comp2584_seq0 TTATAACCCTCAAAGAACACGCTGGACTGC
tetur01g09520 comp2584_seq0 TTCTACAACTGATCCCTTTCGAGGTAGGCC
tetur01g09520 comp2584_seq0 AGAACACGCTGGACTGCCAAATTATCATCT
tetur01g09910 comp673_seq0 CATCTACTCGGGTTACCAAAGAGGTGATCC
tetur01g09910 comp673_seq0 CATTGACTGAATTGACTGTCTTTGGCGTTT
tetur01g09910 comp673_seq0 CCATTGGTTACGATCCTTTCATTACTGCTG
tetur01g09910 comp673_seq0 CTACTCGGGTTACCAAAGAGGTGATCCAAG
tetur01g09910 comp673_seq0 TCTACTCGGGTTACCAAAGAGGTGATCCAA
tetur01g10630 comp4325_seq0 AGGAGTATCAATAAGTCCGGGATCTAAACC
tetur01g10630 comp4325_seq0 AGGAGTTGGTTGATACATTCTCAGTCCACT
tetur01g10630 comp4325_seq0 AGTATCAATAAGTCCGGGATCTAAACCGAT
tetur01g10630 comp4325_seq0 AGTCCGGGATCTAAACCGATTTCGTTTAAT
tetur01g10630 comp4325_seq0 AGTGACTTCTACTCGAAAGGCCATTTCGAG
tetur01g10630 comp4325_seq0 AGTTAGTGACTTCTACTCGAAAGGCCATTT
tetur01g10630 comp4325_seq0 AGTTGGTTGATACATTCTCAGTCCACTTCC
tetur01g10630 comp4325_seq0 ATCAATAAGTCCGGGATCTAAACCGATTTC
tetur01g10630 comp4325_seq0 AACATGTCTAGGTCGCGGACTTATTGATAC
tetur01g10630 comp4325_seq0 AACATTATTCCACGATCTGAAGGCCAGATC
tetur01g10630 comp4325_seq0 ATCTCTAGTCCTGACCTGGGCCAAGTTAGT
tetur01g10630 comp4325_seq0 ATTATTCCACGATCTGAAGGCCAGATCGTG
tetur01g10630 comp4325_seq0 CAAGTTAGTGACTTCTACTCGAAAGGCCAT
tetur01g10630 comp4325_seq0 CAATAAGTCCGGGATCTAAACCGATTTCGT
tetur01g10630 comp4325_seq0 CATGTCTAGGTCGCGGACTTATTGATACCC
tetur01g10630 comp4325_seq0 CATTATTCCACGATCTGAAGGCCAGATCGT
tetur01g10630 comp4325_seq0 CATTCTCAGTCCACTTCCTCAAATAAGGCC
tetur01g10630 comp4325_seq0 CCAAGTTAGTGACTTCTACTCGAAAGGCCA
tetur01g10630 comp4325_seq0 AAACTGATGCCAACACCTTCAGAAGATGAT
tetur01g10630 comp4325_seq0 CCTGGGCCAAGTTAGTGACTTCTACTCGAA
tetur01g10630 comp4325_seq0 CCTTGAACATTATTCCACGATCTGAAGGCC
tetur01g10630 comp4325_seq0 CGAAAGGCCATTTCGAGCGATTTAATTCGA
tetur01g10630 comp4325_seq0 CGAATCTCTAGTCCTGACCTGGGCCAAGTT
tetur01g10630 comp4325_seq0 CGTAAATATCGAATCTCTAGTCCTGACCTG
tetur01g10630 comp4325_seq0 CTACTCGAAAGGCCATTTCGAGCGATTTAA
tetur01g10630 comp4325_seq0 CTAGTCCTGACCTGGGCCAAGTTAGTGACT
tetur01g10630 comp4325_seq0 CTCGAAAGGCCATTTCGAGCGATTTAATTC
tetur01g10630 comp4325_seq0 CTCTAGTCCTGACCTGGGCCAAGTTAGTGA
tetur01g10630 comp4325_seq0 AAAGACTATAGCCACTTGCCGGTGATCTCG
tetur01g10630 comp4325_seq0 CTGGGCCAAGTTAGTGACTTCTACTCGAAA
tetur01g10630 comp4325_seq0 CTTCTACTCGAAAGGCCATTTCGAGCGATT
tetur01g10630 comp4325_seq0 AAGTTAGTGACTTCTACTCGAAAGGCCATT
tetur01g10630 comp4325_seq0 CTTGAACATTATTCCACGATCTGAAGGCCA
tetur01g10630 comp4325_seq0 AATAAGTCCGGGATCTAAACCGATTTCGTT
tetur01g10630 comp4325_seq0 GAAAGGCCATTTCGAGCGATTTAATTCGAT
tetur01g10630 comp4325_seq0 GAACATTATTCCACGATCTGAAGGCCAGAT
tetur01g10630 comp4325_seq0 GAATCTCTAGTCCTGACCTGGGCCAAGTTA
tetur01g10630 comp4325_seq0 GACCTGGGCCAAGTTAGTGACTTCTACTCG
tetur01g10630 comp4325_seq0 GACTATAGCCACTTGCCGGTGATCTCGAAA
tetur01g10630 comp4325_seq0 GACTTCTACTCGAAAGGCCATTTCGAGCGA
tetur01g10630 comp4325_seq0 GAGTATCAATAAGTCCGGGATCTAAACCGA
tetur01g10630 comp4325_seq0 GAGTTGGTTGATACATTCTCAGTCCACTTC
tetur01g10630 comp4325_seq0 GATATTTGGGTTGGTGGGTTACTTTAGTTG
tetur01g10630 comp4325_seq0 AATCTCTAGTCCTGACCTGGGCCAAGTTAG
tetur01g10630 comp4325_seq0 GCCCTTGAACATTATTCCACGATCTGAAGG
tetur01g10630 comp4325_seq0 GGAGTATCAATAAGTCCGGGATCTAAACCG
tetur01g10630 comp4325_seq0 GGAGTTGGTTGATACATTCTCAGTCCACTT
tetur01g10630 comp4325_seq0 GGCCCTTGAACATTATTCCACGATCTGAAG
tetur01g10630 comp4325_seq0 GGGCCAAGTTAGTGACTTCTACTCGAAAGG
tetur01g10630 comp4325_seq0 GGGTTGGTGGGTTACTTTAGTTGTGACCTT
tetur01g10630 comp4325_seq0 GGTGATATTTGGGTTGGTGGGTTACTTTAG
tetur01g10630 comp4325_seq0 GGTTGATACATTCTCAGTCCACTTCCTCAA
tetur01g10630 comp4325_seq0 GGTTGGTGGGTTACTTTAGTTGTGACCTTC
tetur01g10630 comp4325_seq0 GTATCAATAAGTCCGGGATCTAAACCGATT
tetur01g10630 comp4325_seq0 GTGACTTCTACTCGAAAGGCCATTTCGAGC
tetur01g10630 comp4325_seq0 GTGATATTTGGGTTGGTGGGTTACTTTAGT
tetur01g10630 comp4325_seq0 GTTAGTGACTTCTACTCGAAAGGCCATTTC
tetur01g10630 comp4325_seq0 GTTGGTGGGTTACTTTAGTTGTGACCTTCA
tetur01g10630 comp4325_seq0 GTTGGTTGATACATTCTCAGTCCACTTCCT
tetur01g10630 comp4325_seq0 TAAACTGATGCCAACACCTTCAGAAGATGA
tetur01g10630 comp4325_seq0 TAGGAGTTGGTTGATACATTCTCAGTCCAC
tetur01g10630 comp4325_seq0 TAGTGACTTCTACTCGAAAGGCCATTTCGA
tetur01g10630 comp4325_seq0 ACATGTCTAGGTCGCGGACTTATTGATACC
tetur01g10630 comp4325_seq0 TATTTGGGTTGGTGGGTTACTTTAGTTGTG
tetur01g10630 comp4325_seq0 ACATTATTCCACGATCTGAAGGCCAGATCG
tetur01g10630 comp4325_seq0 ACATTCTCAGTCCACTTCCTCAAATAAGGC
tetur01g10630 comp4325_seq0 TCAATAAGTCCGGGATCTAAACCGATTTCG
tetur01g10630 comp4325_seq0 TCGAAAGGCCATTTCGAGCGATTTAATTCG
tetur01g10630 comp4325_seq0 TCTACTCGAAAGGCCATTTCGAGCGATTTA
tetur01g10630 comp4325_seq0 TCTAGTCCTGACCTGGGCCAAGTTAGTGAC
tetur01g10630 comp4325_seq0 TCTCTAGTCCTGACCTGGGCCAAGTTAGTG
tetur01g10630 comp4325_seq0 TGAACATTATTCCACGATCTGAAGGCCAGA
tetur01g10630 comp4325_seq0 TGACCTGGGCCAAGTTAGTGACTTCTACTC
tetur01g10630 comp4325_seq0 TGACTTCTACTCGAAAGGCCATTTCGAGCG
tetur01g10630 comp4325_seq0 TGATGCCAACACCTTCAGAAGATGATATAG
tetur01g10630 comp4325_seq0 TGGCCCTTGAACATTATTCCACGATCTGAA
tetur01g10630 comp4325_seq0 TGGGCCAAGTTAGTGACTTCTACTCGAAAG
tetur01g10630 comp4325_seq0 TGGTGATATTTGGGTTGGTGGGTTACTTTA
tetur01g10630 comp4325_seq0 TGGTGGGTTACTTTAGTTGTGACCTTCAAA
tetur01g10630 comp4325_seq0 TGGTTGATACATTCTCAGTCCACTTCCTCA
tetur01g10630 comp4325_seq0 TTAAACTGATGCCAACACCTTCAGAAGATG
tetur01g10630 comp4325_seq0 TTAGGAGTTGGTTGATACATTCTCAGTCCA
tetur01g10630 comp4325_seq0 TTAGTGACTTCTACTCGAAAGGCCATTTCG
tetur01g10630 comp4325_seq0 TTATTCCACGATCTGAAGGCCAGATCGTGG
tetur01g10630 comp4325_seq0 TTGGCCCTTGAACATTATTCCACGATCTGA
tetur01g10630 comp4325_seq0 TTGGGTTGGTGGGTTACTTTAGTTGTGACC
tetur01g10630 comp4325_seq0 TTGGTGGGTTACTTTAGTTGTGACCTTCAA
tetur01g10630 comp4325_seq0 TTGGTTGATACATTCTCAGTCCACTTCCTC
tetur01g10630 comp4325_seq0 TTTAGGAGTTGGTTGATACATTCTCAGTCC
tetur01g10630 comp4325_seq0 TTTGGCCCTTGAACATTATTCCACGATCTG
tetur01g10630 comp4325_seq0 TTTGGGTTGGTGGGTTACTTTAGTTGTGAC
tetur01g10630 comp4325_seq0 ACTCGAAAGGCCATTTCGAGCGATTTAATT
tetur01g10630 comp4325_seq0 ACTTCTACTCGAAAGGCCATTTCGAGCGAT
tetur01g12260 comp2764_seq0 AAATTTATCCTCCGGTTGTACTCTAGGATG
tetur01g12260 comp2764_seq0 AGATAGCAGGCCATTTAATTGTGATCTCCG
tetur01g12260 comp2764_seq0 AGATGAACCAAGTGAACTCTGTGATACAAG
tetur01g12260 comp2764_seq0 AGCAACCGAAGTTGAGGCTGAATTTGATTC
tetur01g12260 comp2764_seq0 AGCCTTCGCCAAAGTACCGATTCGTGCCTT
tetur01g12260 comp2764_seq0 AGGCCATTTAATTGTGATCTCCGTTCACTC
tetur01g12260 comp2764_seq0 AGTACCGATTCGTGCCTTCTCCGCCTCATT
tetur01g12260 comp2764_seq0 ATAGCAGGCCATTTAATTGTGATCTCCGTT
tetur01g12260 comp2764_seq0 ATCAGCGAGCCTTCGCCAAAGTACCGATTC
tetur01g12260 comp2764_seq0 ATCCTCCGGTTGTACTCTAGGATGATTCGG
tetur01g12260 comp2764_seq0 ATCTCAATCCCGAAACGCTCGAGTATTGAC
tetur01g12260 comp2764_seq0 ATGAACCAAGTGAACTCTGTGATACAAGAG
tetur01g12260 comp2764_seq0 ATGTTACTGAAGAGGTTGAAGCAACCGAAG
tetur01g12260 comp2764_seq0 ATTGTGATCTCCGTTCACTCGAAGCCACTG
tetur01g12260 comp2764_seq0 ATTTACTGCGCTAGCCAATTCCAAAGATCC
tetur01g12260 comp2764_seq0 ATTTATCCTCCGGTTGTACTCTAGGATGAT
tetur01g12260 comp2764_seq0 CAAATTGCGATCGGAGTTGAAGCTTTGACC
tetur01g12260 comp2764_seq0 CAATCCCGAAACGCTCGAGTATTGACGGTT
tetur01g12260 comp2764_seq0 CAGCTGATTTGCTTCTCTTTCTTTCCAATC
tetur01g12260 comp2764_seq0 CAGGCCATTTAATTGTGATCTCCGTTCACT
tetur01g12260 comp2764_seq0 CATCAGCGAGCCTTCGCCAAAGTACCGATT
tetur01g12260 comp2764_seq0 CATTAATCTCAATCCCGAAACGCTCGAGTA
tetur01g12260 comp2764_seq0 CATTCAAAGCACATCCATCAGTGCACAACA
tetur01g12260 comp2764_seq0 CCGATTCGTGCCTTCTCCGCCTCATTTAAC
tetur01g12260 comp2764_seq0 AAGATAGCAGGCCATTTAATTGTGATCTCC
tetur01g12260 comp2764_seq0 CCTCCGGTTGTACTCTAGGATGATTCGGTT
tetur01g12260 comp2764_seq0 CCTTAATAGAGTTGAGAAAGATAGCAGGCC
tetur01g12260 comp2764_seq0 CCTTCGCCAAAGTACCGATTCGTGCCTTCT
tetur01g12260 comp2764_seq0 AAGCAACCGAAGTTGAGGCTGAATTTGATT
tetur01g12260 comp2764_seq0 CGAGAACGAAAGAGGCGGTTAATTGTAGTC
tetur01g12260 comp2764_seq0 CGATTCGTGCCTTCTCCGCCTCATTTAACA
tetur01g12260 comp2764_seq0 AAGCGGCAATTATCTCCCGACTGGTTGTTG
tetur01g12260 comp2764_seq0 CGGCAATTATCTCCCGACTGGTTGTTGATG
tetur01g12260 comp2764_seq0 CTCAATCCCGAAACGCTCGAGTATTGACGG
tetur01g12260 comp2764_seq0 CTCCGGTTGTACTCTAGGATGATTCGGTTA
tetur01g12260 comp2764_seq0 CTCGAGAACGAAAGAGGCGGTTAATTGTAG
tetur01g12260 comp2764_seq0 CTCTTTCTTTCCAATCTTACGGCACATCAC
tetur01g12260 comp2764_seq0 AAGTACCGATTCGTGCCTTCTCCGCCTCAT
tetur01g12260 comp2764_seq0 CTGCGCTAGCCAATTCCAAAGATCCTTAAT
tetur01g12260 comp2764_seq0 AAGTGAAGCGGAACATAATGAGCGGCGGTC
tetur01g12260 comp2764_seq0 CTTAATAGAGTTGAGAAAGATAGCAGGCCA
tetur01g12260 comp2764_seq0 CTTCGCCAAAGTACCGATTCGTGCCTTCTC
tetur01g12260 comp2764_seq0 CTTCTCTTTCTTTCCAATCTTACGGCACAT
tetur01g12260 comp2764_seq0 CTTTCCAATCTTACGGCACATCACAACAAT
tetur01g12260 comp2764_seq0 CTTTCTTTCCAATCTTACGGCACATCACAA
tetur01g12260 comp2764_seq0 GAAAGAGGCGGTTAATTGTAGTCAGAAATG
tetur01g12260 comp2764_seq0 GAACCAAGTGAACTCTGTGATACAAGAGTG
tetur01g12260 comp2764_seq0 GAAGCAACCGAAGTTGAGGCTGAATTTGAT
tetur01g12260 comp2764_seq0 AATCAATGGAGCCATCATTAGCCAAACAGT
tetur01g12260 comp2764_seq0 GAGAACGAAAGAGGCGGTTAATTGTAGTCA
tetur01g12260 comp2764_seq0 GATAAAGTGAAGCGGAACATAATGAGCGGC
tetur01g12260 comp2764_seq0 GATAGCAGGCCATTTAATTGTGATCTCCGT
tetur01g12260 comp2764_seq0 GATCTCCGTTCACTCGAAGCCACTGCATAA
tetur01g12260 comp2764_seq0 GATGAACCAAGTGAACTCTGTGATACAAGA
tetur01g12260 comp2764_seq0 GATGTTACTGAAGAGGTTGAAGCAACCGAA
tetur01g12260 comp2764_seq0 GATTCGTGCCTTCTCCGCCTCATTTAACAT
tetur01g12260 comp2764_seq0 GCAGGCCATTTAATTGTGATCTCCGTTCAC
tetur01g12260 comp2764_seq0 GCATAAATTTACTGCGCTAGCCAATTCCAA
tetur01g12260 comp2764_seq0 GCATTAATCTCAATCCCGAAACGCTCGAGT
tetur01g12260 comp2764_seq0 GCATTCAAAGCACATCCATCAGTGCACAAC
tetur01g12260 comp2764_seq0 GCCAAACAGTAATCATTCATTCCTCCATAG
tetur01g12260 comp2764_seq0 GCCATTTAATTGTGATCTCCGTTCACTCGA
tetur01g12260 comp2764_seq0 GCGGCAATTATCTCCCGACTGGTTGTTGAT
tetur01g12260 comp2764_seq0 GCTAGCCAATTCCAAAGATCCTTAATAGAG
tetur01g12260 comp2764_seq0 GCTCGAGAACGAAAGAGGCGGTTAATTGTA
tetur01g12260 comp2764_seq0 GCTTCTCTTTCTTTCCAATCTTACGGCACA
tetur01g12260 comp2764_seq0 GGATAAAGTGAAGCGGAACATAATGAGCGG
tetur01g12260 comp2764_seq0 AATTGTGATCTCCGTTCACTCGAAGCCACT
tetur01g12260 comp2764_seq0 AATTTACTGCGCTAGCCAATTCCAAAGATC
tetur01g12260 comp2764_seq0 GGCCATTTAATTGTGATCTCCGTTCACTCG
tetur01g12260 comp2764_seq0 ACAAATTGCGATCGGAGTTGAAGCTTTGAC
tetur01g12260 comp2764_seq0 GGTTAACAAATTGCGATCGGAGTTGAAGCT
tetur01g12260 comp2764_seq0 GGTTGAAGCAACCGAAGTTGAGGCTGAATT
tetur01g12260 comp2764_seq0 GTACCGATTCGTGCCTTCTCCGCCTCATTT
tetur01g12260 comp2764_seq0 GTCGCGTAGTGTATAATGTGATGGTGCGTA
tetur01g12260 comp2764_seq0 GTGATCTCCGTTCACTCGAAGCCACTGCAT
tetur01g12260 comp2764_seq0 GTTAACAAATTGCGATCGGAGTTGAAGCTT
tetur01g12260 comp2764_seq0 GTTGAAGCAACCGAAGTTGAGGCTGAATTT
tetur01g12260 comp2764_seq0 TAACAAATTGCGATCGGAGTTGAAGCTTTG
tetur01g12260 comp2764_seq0 TAATCAATGGAGCCATCATTAGCCAAACAG
tetur01g12260 comp2764_seq0 TAATCTCAATCCCGAAACGCTCGAGTATTG
tetur01g12260 comp2764_seq0 TAATTGTGATCTCCGTTCACTCGAAGCCAC
tetur01g12260 comp2764_seq0 TACCGATTCGTGCCTTCTCCGCCTCATTTA
tetur01g12260 comp2764_seq0 TACGTTCAAATTCGGATAAAGTGAAGCGGA
tetur01g12260 comp2764_seq0 ACATCAGCGAGCCTTCGCCAAAGTACCGAT
tetur01g12260 comp2764_seq0 TACTGCGCTAGCCAATTCCAAAGATCCTTA
tetur01g12260 comp2764_seq0 TAGCAGGCCATTTAATTGTGATCTCCGTTC
tetur01g12260 comp2764_seq0 TATCCTCCGGTTGTACTCTAGGATGATTCG
tetur01g12260 comp2764_seq0 AAAGTGAAGCGGAACATAATGAGCGGCGGT
tetur01g12260 comp2764_seq0 TCAATGGAGCCATCATTAGCCAAACAGTAA
tetur01g12260 comp2764_seq0 TCCGGTTGTACTCTAGGATGATTCGGTTAA
tetur01g12260 comp2764_seq0 TCGCGTAGTGTATAATGTGATGGTGCGTAA
tetur01g12260 comp2764_seq0 TCTCAATCCCGAAACGCTCGAGTATTGACG
tetur01g12260 comp2764_seq0 TCTCTTTCTTTCCAATCTTACGGCACATCA
tetur01g12260 comp2764_seq0 TCTTTCCAATCTTACGGCACATCACAACAA
tetur01g12260 comp2764_seq0 TCTTTCTTTCCAATCTTACGGCACATCACA
tetur01g12260 comp2764_seq0 TGAAGCAACCGAAGTTGAGGCTGAATTTGA
tetur01g12260 comp2764_seq0 TGATCTCCGTTCACTCGAAGCCACTGCATA
tetur01g12260 comp2764_seq0 TGCATTCAAAGCACATCCATCAGTGCACAA
tetur01g12260 comp2764_seq0 TGCTTCTCTTTCTTTCCAATCTTACGGCAC
tetur01g12260 comp2764_seq0 TGTCCACATCAGCGAGCCTTCGCCAAAGTA
tetur01g12260 comp2764_seq0 TGTGATCTCCGTTCACTCGAAGCCACTGCA
tetur01g12260 comp2764_seq0 TTAATTGTGATCTCCGTTCACTCGAAGCCA
tetur01g12260 comp2764_seq0 TTATCCTCCGGTTGTACTCTAGGATGATTC
tetur01g12260 comp2764_seq0 TTCCTCATGACCCATCGATGAATATACAGA
tetur01g12260 comp2764_seq0 TTCGCCAAAGTACCGATTCGTGCCTTCTCC
tetur01g12260 comp2764_seq0 TTCGTGCCTTCTCCGCCTCATTTAACATTC
tetur01g12260 comp2764_seq0 TTCTCTTTCTTTCCAATCTTACGGCACATC
tetur01g12260 comp2764_seq0 TTGAAGCAACCGAAGTTGAGGCTGAATTTG
tetur01g12260 comp2764_seq0 TTGCATTCAAAGCACATCCATCAGTGCACA
tetur01g12260 comp2764_seq0 TTGCGATCGGAGTTGAAGCTTTGACCTAAA
tetur01g12260 comp2764_seq0 TTGCTCGAGAACGAAAGAGGCGGTTAATTG
tetur01g12260 comp2764_seq0 TTGCTTCTCTTTCTTTCCAATCTTACGGCA
tetur01g12260 comp2764_seq0 TTGTGATCTCCGTTCACTCGAAGCCACTGC
tetur01g12260 comp2764_seq0 AGAACGAAAGAGGCGGTTAATTGTAGTCAG
tetur01g12260 comp2764_seq0 AAATTGCGATCGGAGTTGAAGCTTTGACCT
tetur01g12680 comp569_seq0 AGCAACCCGATTTCAACGGCACTCTCGATC
tetur01g12680 comp569_seq0 AGCTGCTACAATGTACACCTCTCGTAATGT
tetur01g12680 comp569_seq0 AGTGACTCTCAATCGTAACTCATATTCAGC
tetur01g12680 comp569_seq0 AACCCGATTTCAACGGCACTCTCGATCGAG
tetur01g12680 comp569_seq0 CAACCCGATTTCAACGGCACTCTCGATCGA
tetur01g12680 comp569_seq0 CAACGCGACAAACCAATTAATCAGCAACCC
tetur01g12680 comp569_seq0 CAACGGCACTCTCGATCGAGTTCGAAGATC
tetur01g12680 comp569_seq0 AACGCGACAAACCAATTAATCAGCAACCCG
tetur01g12680 comp569_seq0 AACGGCACTCTCGATCGAGTTCGAAGATCC
tetur01g12680 comp569_seq0 CACCATTGAGTGACTCTCAATCGTAACTCA
tetur01g12680 comp569_seq0 CACTCTCGATCGAGTTCGAAGATCCAATTA
tetur01g12680 comp569_seq0 CCATTGAGTGACTCTCAATCGTAACTCATA
tetur01g12680 comp569_seq0 CCCGATTTCAACGGCACTCTCGATCGAGTT
tetur01g12680 comp569_seq0 CCGATTTCAACGGCACTCTCGATCGAGTTC
tetur01g12680 comp569_seq0 CGAAAGCAATTAAAGATCAGAATCGGTGCA
tetur01g12680 comp569_seq0 CGATTGCACCATTGAGTGACTCTCAATCGT
tetur01g12680 comp569_seq0 CGATTTCAACGGCACTCTCGATCGAGTTCG
tetur01g12680 comp569_seq0 AAGCTGCTACAATGTACACCTCTCGTAATG
tetur01g12680 comp569_seq0 CTCTCGATCGAGTTCGAAGATCCAATTAGA
tetur01g12680 comp569_seq0 CTCTTCCGATCTCGTACACAAACGCAAATA
tetur01g12680 comp569_seq0 CTGCTGGCAGCTAACTCACAATTTGATCGA
tetur01g12680 comp569_seq0 CTGGCTCCTACAGGTATGTTGAGGCCGATT
tetur01g12680 comp569_seq0 CTTAATTACGATTGCACCATTGAGTGACTC
tetur01g12680 comp569_seq0 GAAGCTGCTACAATGTACACCTCTCGTAAT
tetur01g12680 comp569_seq0 GATTGCACCATTGAGTGACTCTCAATCGTA
tetur01g12680 comp569_seq0 GATTTCAACGGCACTCTCGATCGAGTTCGA
tetur01g12680 comp569_seq0 GCACCATTGAGTGACTCTCAATCGTAACTC
tetur01g12680 comp569_seq0 GCACTCTCGATCGAGTTCGAAGATCCAATT
tetur01g12680 comp569_seq0 GCTCCTACAGGTATGTTGAGGCCGATTGTG
tetur01g12680 comp569_seq0 GCTCTTCCGATCTCGTACACAAACGCAAAT
tetur01g12680 comp569_seq0 GCTTAATTACGATTGCACCATTGAGTGACT
tetur01g12680 comp569_seq0 GGCTCCTACAGGTATGTTGAGGCCGATTGT
tetur01g12680 comp569_seq0 GTGACTCTCAATCGTAACTCATATTCAGCT
tetur01g12680 comp569_seq0 GTTTCCGTCTTCTGGCTCCTACAGGTATGT
tetur01g12680 comp569_seq0 GTTTGAAGCTGCTACAATGTACACCTCTCG
tetur01g12680 comp569_seq0 TAATTACGATTGCACCATTGAGTGACTCTC
tetur01g12680 comp569_seq0 TACGATTGCACCATTGAGTGACTCTCAATC
tetur01g12680 comp569_seq0 TCAACGCGACAAACCAATTAATCAGCAACC
tetur01g12680 comp569_seq0 TCCGTCTTCTGGCTCCTACAGGTATGTTGA
tetur01g12680 comp569_seq0 TCTGCTGGCAGCTAACTCACAATTTGATCG
tetur01g12680 comp569_seq0 TGAAGCTGCTACAATGTACACCTCTCGTAA
tetur01g12680 comp569_seq0 ACCATTGAGTGACTCTCAATCGTAACTCAT
tetur01g12680 comp569_seq0 ACCCGATTTCAACGGCACTCTCGATCGAGT
tetur01g12680 comp569_seq0 TGGCTCCTACAGGTATGTTGAGGCCGATTG
tetur01g12680 comp569_seq0 TGTTTCCGTCTTCTGGCTCCTACAGGTATG
tetur01g12680 comp569_seq0 TTCAACGCGACAAACCAATTAATCAGCAAC
tetur01g12680 comp569_seq0 TTCAACGGCACTCTCGATCGAGTTCGAAGA
tetur01g12680 comp569_seq0 TTCCGTCTTCTGGCTCCTACAGGTATGTTG
tetur01g12680 comp569_seq0 TTCTGCTGGCAGCTAACTCACAATTTGATC
tetur01g12680 comp569_seq0 TTGAAGCTGCTACAATGTACACCTCTCGTA
tetur01g12680 comp569_seq0 TTGCACCATTGAGTGACTCTCAATCGTAAC
tetur01g12680 comp569_seq0 TTTCAACGGCACTCTCGATCGAGTTCGAAG
tetur01g12680 comp569_seq0 ACGATTGCACCATTGAGTGACTCTCAATCG
tetur01g12680 comp569_seq0 TTTGTTTCCGTCTTCTGGCTCCTACAGGTA
tetur01g12680 comp569_seq0 ACTCTCGATCGAGTTCGAAGATCCAATTAG
tetur01g13250 comp2632_seq0 AGATCTCATGGACCACAAACACAAAGAGTG
tetur01g13250 comp2632_seq0 AGTGATTCCTCGGGTCTTCCCTCTGGTATG
tetur01g13250 comp2632_seq0 AGTGTTAGTGATTCCTCGGGTCTTCCCTCT
tetur01g13250 comp2632_seq0 ATCTCATGGACCACAAACACAAAGAGTGTT
tetur01g13250 comp2632_seq0 ATGGAACTGGGTGATAGTGTTAGTGATTCC
tetur01g13250 comp2632_seq0 CAGATCTCATGGACCACAAACACAAAGAGT
tetur01g13250 comp2632_seq0 AACTGGGTGATAGTGTTAGTGATTCCTCGG
tetur01g13250 comp2632_seq0 CCAGATCTCATGGACCACAAACACAAAGAG
tetur01g13250 comp2632_seq0 CTAAGGATTAATCCTCATTGCAATCCATGC
tetur01g13250 comp2632_seq0 AAGGATTAATCCTCATTGCAATCCATGCGG
tetur01g13250 comp2632_seq0 CTGGGTGATAGTGTTAGTGATTCCTCGGGT
tetur01g13250 comp2632_seq0 GAACTGGGTGATAGTGTTAGTGATTCCTCG
tetur01g13250 comp2632_seq0 GATCTCATGGACCACAAACACAAAGAGTGT
tetur01g13250 comp2632_seq0 GATTCCTCGGGTCTTCCCTCTGGTATGAAT
tetur01g13250 comp2632_seq0 GATTGTCTTACAGTGTTTCTCATCTGGTGA
tetur01g13250 comp2632_seq0 GCTAAGGATTAATCCTCATTGCAATCCATG
tetur01g13250 comp2632_seq0 GGAACTGGGTGATAGTGTTAGTGATTCCTC
tetur01g13250 comp2632_seq0 GGGTGATAGTGTTAGTGATTCCTCGGGTCT
tetur01g13250 comp2632_seq0 GGTGATAGTGTTAGTGATTCCTCGGGTCTT
tetur01g13250 comp2632_seq0 GTCTTAACTGCCTTCAAATTTACTCGCTTC
tetur01g13250 comp2632_seq0 GTCTTACAGTGTTTCTCATCTGGTGATTGT
tetur01g13250 comp2632_seq0 GTGATAGTGTTAGTGATTCCTCGGGTCTTC
tetur01g13250 comp2632_seq0 GTGATTCCTCGGGTCTTCCCTCTGGTATGA
tetur01g13250 comp2632_seq0 GTTAGTGATTCCTCGGGTCTTCCCTCTGGT
tetur01g13250 comp2632_seq0 TGATAGTGTTAGTGATTCCTCGGGTCTTCC
tetur01g13250 comp2632_seq0 TGATTCCTCGGGTCTTCCCTCTGGTATGAA
tetur01g13250 comp2632_seq0 TGATTGTCTTACAGTGTTTCTCATCTGGTG
tetur01g13250 comp2632_seq0 TGGGTGATAGTGTTAGTGATTCCTCGGGTC
tetur01g13250 comp2632_seq0 TGTCTTACAGTGTTTCTCATCTGGTGATTG
tetur01g13250 comp2632_seq0 TTAGTGATTCCTCGGGTCTTCCCTCTGGTA
tetur01g13250 comp2632_seq0 TTCCTCGGGTCTTCCCTCTGGTATGAATAG
tetur01g13250 comp2632_seq0 ACTGGGTGATAGTGTTAGTGATTCCTCGGG
tetur01g13850 comp2492_seq0 AGAGATCGATGGATTGTTACCCATTTAACC
tetur01g13850 comp2492_seq0 AGATCGATGGATTGTTACCCATTTAACCAG
tetur01g13850 comp2492_seq0 ATACAAAGGTAATCCTTTCAAGCACGACTC
tetur01g13850 comp2492_seq0 CAAAGGTAATCCTTTCAAGCACGACTCTCA
tetur01g13850 comp2492_seq0 CACTTGTGAATAAGAGGCAAGTTAAGCAAG
tetur01g13850 comp2492_seq0 CAGAGATCGATGGATTGTTACCCATTTAAC
tetur01g13850 comp2492_seq0 CGAATACAAAGGTAATCCTTTCAAGCACGA
tetur01g13850 comp2492_seq0 CTCACTAAACCACTTGTGAATAAGAGGCAA
tetur01g13850 comp2492_seq0 AAGGTAATCCTTTCAAGCACGACTCTCACT
tetur01g13850 comp2492_seq0 CTCTCACTAAACCACTTGTGAATAAGAGGC
tetur01g13850 comp2492_seq0 CTCTGTTCAACTCATCCGAGACATAAACAA
tetur01g13850 comp2492_seq0 CTTGTGAATAAGAGGCAAGTTAAGCAAGAC
tetur01g13850 comp2492_seq0 GAGATCGATGGATTGTTACCCATTTAACCA
tetur01g13850 comp2492_seq0 ACAAAGGTAATCCTTTCAAGCACGACTCTC
tetur01g13850 comp2492_seq0 GGTAATCCTTTCAAGCACGACTCTCACTAA
tetur01g13850 comp2492_seq0 AAAGGTAATCCTTTCAAGCACGACTCTCAC
tetur01g13850 comp2492_seq0 TCGAATACAAAGGTAATCCTTTCAAGCACG
tetur01g13850 comp2492_seq0 TCTCACTAAACCACTTGTGAATAAGAGGCA
tetur01g13850 comp2492_seq0 TCTCTGTTCAACTCATCCGAGACATAAACA
tetur01g15260 comp5165_seq0 AGAGCAATAGAGTGCTTGTGGTCAAGTTTC
tetur01g15260 comp5165_seq0 AGCAATAGAGTGCTTGTGGTCAAGTTTCTG
tetur01g15260 comp5165_seq0 AGTGCTTGTGGTCAAGTTTCTGTATGAACC
tetur01g15260 comp5165_seq0 ATAGAGTGCTTGTGGTCAAGTTTCTGTATG
tetur01g15260 comp5165_seq0 ATATCACCCATTTCCAATCCATCTCACCTT
tetur01g15260 comp5165_seq0 ATCAGAGCAATAGAGTGCTTGTGGTCAAGT
tetur01g15260 comp5165_seq0 CAATAGAGTGCTTGTGGTCAAGTTTCTGTA
tetur01g15260 comp5165_seq0 CAATTATCAGAGCAATAGAGTGCTTGTGGT
tetur01g15260 comp5165_seq0 CACAATTATCAGAGCAATAGAGTGCTTGTG
tetur01g15260 comp5165_seq0 CACGCAACCCTTCAACATCATCAGCGTTTC
tetur01g15260 comp5165_seq0 CAGAGCAATAGAGTGCTTGTGGTCAAGTTT
tetur01g15260 comp5165_seq0 CCTTAGATTCACTGCATCCGAATTCAAATC
tetur01g15260 comp5165_seq0 AAACTTTCACCATCGTTATGGGTTGCATTC
tetur01g15260 comp5165_seq0 CGATTCCTTAGATTCACTGCATCCGAATTC
tetur01g15260 comp5165_seq0 CTCGATTCCTTAGATTCACTGCATCCGAAT
tetur01g15260 comp5165_seq0 CTTAGATTCACTGCATCCGAATTCAAATCG
tetur01g15260 comp5165_seq0 CTTTCACAATTCCAGTCACGCAACCCTTCA
tetur01g15260 comp5165_seq0 GAACTGTGATGATTCAGATCCACTCAAGAA
tetur01g15260 comp5165_seq0 AATATCACCCATTTCCAATCCATCTCACCT
tetur01g15260 comp5165_seq0 GAGCAATAGAGTGCTTGTGGTCAAGTTTCT
tetur01g15260 comp5165_seq0 GAGTGCTTGTGGTCAAGTTTCTGTATGAAC
tetur01g15260 comp5165_seq0 GATTCCTTAGATTCACTGCATCCGAATTCA
tetur01g15260 comp5165_seq0 GCAATAGAGTGCTTGTGGTCAAGTTTCTGT
tetur01g15260 comp5165_seq0 GCTTGTGGTCAAGTTTCTGTATGAACCAAA
tetur01g15260 comp5165_seq0 ACAATTATCAGAGCAATAGAGTGCTTGTGG
tetur01g15260 comp5165_seq0 GTGCTTGTGGTCAAGTTTCTGTATGAACCA
tetur01g15260 comp5165_seq0 GTGTGAACTGTGATGATTCAGATCCACTCA
tetur01g15260 comp5165_seq0 TACTCGATTCCTTAGATTCACTGCATCCGA
tetur01g15260 comp5165_seq0 TAGAGTGCTTGTGGTCAAGTTTCTGTATGA
tetur01g15260 comp5165_seq0 TATCAGAGCAATAGAGTGCTTGTGGTCAAG
tetur01g15260 comp5165_seq0 TCTTTCACAATTCCAGTCACGCAACCCTTC
tetur01g15260 comp5165_seq0 TGCTTGTGGTCAAGTTTCTGTATGAACCAA
tetur01g15260 comp5165_seq0 TTATCAGAGCAATAGAGTGCTTGTGGTCAA
tetur01g15260 comp5165_seq0 TTTACTCGATTCCTTAGATTCACTGCATCC
tetur01g15260 comp5165_seq0 ACGCAACCCTTCAACATCATCAGCGTTTCT
tetur01g15410 comp2260_seq0 AGGATGGAAGATGGCCAATGAAAGCTAATG
tetur01g15410 comp2260_seq0 ATGGAAGATGGCCAATGAAAGCTAATGAGT
tetur01g15410 comp2260_seq0 ATTCCAGTTCTGAGCCTCCAATCCCGTTGT
tetur01g15410 comp2260_seq0 CACTAGAAACCTTGCTGTTGAAATCATCCG
tetur01g15410 comp2260_seq0 CAGCCCAAAGGATGGAAGATGGCCAATGAA
tetur01g15410 comp2260_seq0 CAGCCGATCTATTTGGTTCATTATCCAATG
tetur01g15410 comp2260_seq0 CATGAATTGATTGTGACGTCCAGCTTTCTA
tetur01g15410 comp2260_seq0 CCAGTTCTGAGCCTCCAATCCCGTTGTATC
tetur01g15410 comp2260_seq0 AAACTGCGTGGAAATATCGCAGCCCAAAGG
tetur01g15410 comp2260_seq0 CGTGGAAATATCGCAGCCCAAAGGATGGAA
tetur01g15410 comp2260_seq0 AAGGATGGAAGATGGCCAATGAAAGCTAAT
tetur01g15410 comp2260_seq0 CTAGAAACCTTGCTGTTGAAATCATCCGTC
tetur01g15410 comp2260_seq0 CTGCGTGGAAATATCGCAGCCCAAAGGATG
tetur01g15410 comp2260_seq0 GAAACCTTGCTGTTGAAATCATCCGTCGTT
tetur01g15410 comp2260_seq0 GAAATATCGCAGCCCAAAGGATGGAAGATG
tetur01g15410 comp2260_seq0 GATGGAAGATGGCCAATGAAAGCTAATGAG
tetur01g15410 comp2260_seq0 GCAGCCCAAAGGATGGAAGATGGCCAATGA
tetur01g15410 comp2260_seq0 GCGTGGAAATATCGCAGCCCAAAGGATGGA
tetur01g15410 comp2260_seq0 GGAAATATCGCAGCCCAAAGGATGGAAGAT
tetur01g15410 comp2260_seq0 GGGTAAAGTAAAGAGCACGGAAGACAGAGG
tetur01g15410 comp2260_seq0 GGTAAAGTAAAGAGCACGGAAGACAGAGGA
tetur01g15410 comp2260_seq0 GTAAAGTAAAGAGCACGGAAGACAGAGGAA
tetur01g15410 comp2260_seq0 GTGGAAATATCGCAGCCCAAAGGATGGAAG
tetur01g15410 comp2260_seq0 TAAAGTAAAGAGCACGGAAGACAGAGGAAG
tetur01g15410 comp2260_seq0 TAGAAACCTTGCTGTTGAAATCATCCGTCG
tetur01g15410 comp2260_seq0 TATCGCAGCCCAAAGGATGGAAGATGGCCA
tetur01g15410 comp2260_seq0 TGCGTGGAAATATCGCAGCCCAAAGGATGG
tetur01g15410 comp2260_seq0 TGGAAATATCGCAGCCCAAAGGATGGAAGA
tetur01g15410 comp2260_seq0 AAATATCGCAGCCCAAAGGATGGAAGATGG
tetur01g15410 comp2260_seq0 TTCCAGTTCTGAGCCTCCAATCCCGTTGTA
tetur01g15410 comp2260_seq0 TTGCTCCTCAATTGGTTCGACAATCTCCTC
tetur01g15410 comp2260_seq0 ACTAGAAACCTTGCTGTTGAAATCATCCGT
tetur01g15410 comp2260_seq0 ACTGCGTGGAAATATCGCAGCCCAAAGGAT
tetur01g15410 comp2260_seq0 AGAAACCTTGCTGTTGAAATCATCCGTCGT
tetur01g15420 comp2654_seq1 AGAGGGAAATGATGGAAGTAAATCAAACGG
tetur01g15420 comp2654_seq1 AAACAACGGATTCGCTAAAGGACAAGACTT
tetur01g15420 comp2654_seq1 AACAACGGATTCGCTAAAGGACAAGACTTT
tetur01g15420 comp2654_seq1 AGCGCACAAAGAAGAGTTAATTACAGAGGG
tetur01g15420 comp2654_seq1 AGGTTAGAAGAACTGAAATGTACGACGGTG
tetur01g15420 comp2654_seq1 AGTAAATCAAACGGAAACAACGGATTCGCT
tetur01g15420 comp2654_seq1 AACATCAGAACAAACATCTGCATCTTCACC
tetur01g15420 comp2654_seq1 ATGGAGGTTAGAAGAACTGAAATGTACGAC
tetur01g15420 comp2654_seq1 CAACATCAGAACAAACATCTGCATCTTCAC
tetur01g15420 comp2654_seq1 CAACGGATTCGCTAAAGGACAAGACTTTGA
tetur01g15420 comp2654_seq1 CAACTTCACTTGTAGCTAATAATGTGGCCT
tetur01g15420 comp2654_seq1 CAAGCCTACCACAATCAACACCAATCACAA
tetur01g15420 comp2654_seq1 CAGAGGGAAATGATGGAAGTAAATCAAACG
tetur01g15420 comp2654_seq1 CAGCAGCAGTAGATGGCTTAGATGATGCTA
tetur01g15420 comp2654_seq1 AACTTCACTTGTAGCTAATAATGTGGCCTC
tetur01g15420 comp2654_seq1 AAGCCTACCACAATCAACACCAATCACAAT
tetur01g15420 comp2654_seq1 CGCACAAAGAAGAGTTAATTACAGAGGGAA
tetur01g15420 comp2654_seq1 CGGAAACAACGGATTCGCTAAAGGACAAGA
tetur01g15420 comp2654_seq1 AAGTAAATCAAACGGAAACAACGGATTCGC
tetur01g15420 comp2654_seq1 CTTCACTTGTAGCTAATAATGTGGCCTCGC
tetur01g15420 comp2654_seq1 GAAACAACGGATTCGCTAAAGGACAAGACT
tetur01g15420 comp2654_seq1 GAAGTAAATCAAACGGAAACAACGGATTCG
tetur01g15420 comp2654_seq1 GAATGGAGGTTAGAAGAACTGAAATGTACG
tetur01g15420 comp2654_seq1 GAGGGAAATGATGGAAGTAAATCAAACGGA
tetur01g15420 comp2654_seq1 GAGGTTAGAAGAACTGAAATGTACGACGGT
tetur01g15420 comp2654_seq1 GCGCACAAAGAAGAGTTAATTACAGAGGGA
tetur01g15420 comp2654_seq1 GGAAACAACGGATTCGCTAAAGGACAAGAC
tetur01g15420 comp2654_seq1 GGAAGTAAATCAAACGGAAACAACGGATTC
tetur01g15420 comp2654_seq1 GGAGAATGGAGGTTAGAAGAACTGAAATGT
tetur01g15420 comp2654_seq1 GGAGGTTAGAAGAACTGAAATGTACGACGG
tetur01g15420 comp2654_seq1 GGGAGAATGGAGGTTAGAAGAACTGAAATG
tetur01g15420 comp2654_seq1 ACAACGGATTCGCTAAAGGACAAGACTTTG
tetur01g15420 comp2654_seq1 GGTTAGAAGAACTGAAATGTACGACGGTGA
tetur01g15420 comp2654_seq1 GTAAATCAAACGGAAACAACGGATTCGCTA
tetur01g15420 comp2654_seq1 GTTAGAAGAACTGAAATGTACGACGGTGAA
tetur01g15420 comp2654_seq1 ACAGCAGCAGTAGATGGCTTAGATGATGCT
tetur01g15420 comp2654_seq1 TAGCGCACAAAGAAGAGTTAATTACAGAGG
tetur01g15420 comp2654_seq1 TCTGCTGCTTACAACTTCACTTGTAGCTAA
tetur01g15420 comp2654_seq1 TGGAGGTTAGAAGAACTGAAATGTACGACG
tetur01g15420 comp2654_seq1 TTCACTTGTAGCTAATAATGTGGCCTCGCC
tetur01g15420 comp2654_seq1 TTTGGGAGAATGGAGGTTAGAAGAACTGAA
tetur01g15420 comp2654_seq1 ACGGAAACAACGGATTCGCTAAAGGACAAG
tetur01g15420 comp2654_seq1 ACTTCACTTGTAGCTAATAATGTGGCCTCG
tetur01g15710 comp530_seq0 AGCGATAAGTCGGTTCATTGTTACACTCAT
tetur01g15710 comp530_seq0 CACAGAATACATTCGTAAAGACCGTCAAGT
tetur01g15710 comp530_seq0 CCCGGTAAATGAGAAGATGTAAGAGATAGA
tetur01g15710 comp530_seq0 CGATAAGTCGGTTCATTGTTACACTCATGA
tetur01g15710 comp530_seq0 CTTTGACCCGGTAAATGAGAAGATGTAAGA
tetur01g15710 comp530_seq0 GCGATAAGTCGGTTCATTGTTACACTCATG
tetur01g15710 comp530_seq0 ACACAGAATACATTCGTAAAGACCGTCAAG
tetur01g15710 comp530_seq0 TAGCGATAAGTCGGTTCATTGTTACACTCA
tetur01g15710 comp530_seq0 TTGACCCGGTAAATGAGAAGATGTAAGAGA
tetur01g15710 comp530_seq0 TTTGACCCGGTAAATGAGAAGATGTAAGAG
tetur01g15940 comp615_seq0 AGAGAAACAAACCCGTTACAAGAGGAGATG
tetur01g15940 comp615_seq0 AGGATTAACCGTAAGTGACCAAGATTTCAC
tetur01g15940 comp615_seq0 ATCGATGGAAAGAAGAAGAGAAACAAACCC
tetur01g15940 comp615_seq0 ATCGTCAAAGAATCACCATGGTTAACTTGG
tetur01g15940 comp615_seq0 CACGGCTTATGTAAACCGATTTAAAGCCAT
tetur01g15940 comp615_seq0 CAGCGATTCTTAGTCGAGTTGTCGATAAAC
tetur01g15940 comp615_seq0 CATCAGCGATTCTTAGTCGAGTTGTCGATA
tetur01g15940 comp615_seq0 CATTGGCAGGAATCAATCAATTCACATCTG
tetur01g15940 comp615_seq0 AAGAGAAACAAACCCGTTACAAGAGGAGAT
tetur01g15940 comp615_seq0 CCGTAAGTGACCAAGATTTCACGGCTTATG
tetur01g15940 comp615_seq0 CGATAAACATGCGCCAAGATCACCTGTTAA
tetur01g15940 comp615_seq0 CGCTGGACTTGAAAGTTTATCCCGCGAAAC
tetur01g15940 comp615_seq0 CGTAAGTGACCAAGATTTCACGGCTTATGT
tetur01g15940 comp615_seq0 CTCCTTTGGATCGATGGAAGTCATTGTGAT
tetur01g15940 comp615_seq0 CTCTCCTTTGGATCGATGGAAGTCATTGTG
tetur01g15940 comp615_seq0 CTGGACTTGAAAGTTTATCCCGCGAAACTT
tetur01g15940 comp615_seq0 CTTAGTCGAGTTGTCGATAAACATGCGCCA
tetur01g15940 comp615_seq0 CTTAGTGACCATTGGCAGGAATCAATCAAT
tetur01g15940 comp615_seq0 GAAACAAACCCGTTACAAGAGGAGATGTCA
tetur01g15940 comp615_seq0 GAAGAGAAACAAACCCGTTACAAGAGGAGA
tetur01g15940 comp615_seq0 GAAGCCGTAAAGGTCATCCTTTGGATAGGT
tetur01g15940 comp615_seq0 GAGAAACAAACCCGTTACAAGAGGAGATGT
tetur01g15940 comp615_seq0 GAGTGACCCTCACTTATTGGGAAGCCGTAA
tetur01g15940 comp615_seq0 GATAAACATGCGCCAAGATCACCTGTTAAA
tetur01g15940 comp615_seq0 GATCGTTAATCGTCAAAGAATCACCATGGT
tetur01g15940 comp615_seq0 GATTAACCGTAAGTGACCAAGATTTCACGG
tetur01g15940 comp615_seq0 GCTGGACTTGAAAGTTTATCCCGCGAAACT
tetur01g15940 comp615_seq0 GGAAGCCGTAAAGGTCATCCTTTGGATAGG
tetur01g15940 comp615_seq0 GGACTTGAAAGTTTATCCCGCGAAACTTCA
tetur01g15940 comp615_seq0 GGATTAACCGTAAGTGACCAAGATTTCACG
tetur01g15940 comp615_seq0 GGGAAGCCGTAAAGGTCATCCTTTGGATAG
tetur01g15940 comp615_seq0 AAAGGCCAAGATCGATTACATCCGTTTACC
tetur01g15940 comp615_seq0 GTAAGTGACCAAGATTTCACGGCTTATGTA
tetur01g15940 comp615_seq0 GTCGATAAACATGCGCCAAGATCACCTGTT
tetur01g15940 comp615_seq0 TAGTCGAGTTGTCGATAAACATGCGCCAAG
tetur01g15940 comp615_seq0 TAGTGACCATTGGCAGGAATCAATCAATTC
tetur01g15940 comp615_seq0 TCACGGCTTATGTAAACCGATTTAAAGCCA
tetur01g15940 comp615_seq0 TCAGCGATTCTTAGTCGAGTTGTCGATAAA
tetur01g15940 comp615_seq0 TCGATAAACATGCGCCAAGATCACCTGTTA
tetur01g15940 comp615_seq0 TCTCCTTTGGATCGATGGAAGTCATTGTGA
tetur01g15940 comp615_seq0 TCTTAGTCGAGTTGTCGATAAACATGCGCC
tetur01g15940 comp615_seq0 TCTTAGTGACCATTGGCAGGAATCAATCAA
tetur01g15940 comp615_seq0 ACCATTGGCAGGAATCAATCAATTCACATC
tetur01g15940 comp615_seq0 TGAGTGACCCTCACTTATTGGGAAGCCGTA
tetur01g15940 comp615_seq0 TGATATTTGCCATGAACCTGATTCGGCAAA
tetur01g15940 comp615_seq0 TGATCGTTAATCGTCAAAGAATCACCATGG
tetur01g15940 comp615_seq0 TGGACTTGAAAGTTTATCCCGCGAAACTTC
tetur01g15940 comp615_seq0 TGGGAAGCCGTAAAGGTCATCCTTTGGATA
tetur01g15940 comp615_seq0 ACCGTAAGTGACCAAGATTTCACGGCTTAT
tetur01g15940 comp615_seq0 TTAGTCGAGTTGTCGATAAACATGCGCCAA
tetur01g15940 comp615_seq0 TTCATCAGCGATTCTTAGTCGAGTTGTCGA
tetur01g15940 comp615_seq0 TTCTTAGTGACCATTGGCAGGAATCAATCA
tetur01g15940 comp615_seq0 TTTAGACGAAGGATTAACCGTAAGTGACCA
tetur01g15940 comp615_seq0 TTTCATCAGCGATTCTTAGTCGAGTTGTCG
tetur01g15940 comp615_seq0 TTTCTTAGTGACCATTGGCAGGAATCAATC
tetur01g15940 comp615_seq0 AGAAACAAACCCGTTACAAGAGGAGATGTC
tetur01g15940 comp615_seq0 AGAAGAGAAACAAACCCGTTACAAGAGGAG
tetur01g16974 comp3376_seq0 AGCCGACATTGAAGCACCGATAAAGTAAAG
tetur01g16974 comp3376_seq0 AACACCAAACTGTTGAAACCTTCAAGCCCT
tetur01g16974 comp3376_seq0 AGTAATACTCCAGCAGCGGTGGAAGTAAAT
tetur01g16974 comp3376_seq0 ATCACCAAATCGATCAGTTTCTCGATTGGT
tetur01g16974 comp3376_seq0 ATGGGTGAGTACTTTCGAACTGAAGTTGAG
tetur01g16974 comp3376_seq0 ATTGATTTGGGACGAATCTTCAACCGATAG
tetur01g16974 comp3376_seq0 CAAACACCAAACTGTTGAAACCTTCAAGCC
tetur01g16974 comp3376_seq0 CAAACTGTTGAAACCTTCAAGCCCTGAGAA
tetur01g16974 comp3376_seq0 CACAAACACCAAACTGTTGAAACCTTCAAG
tetur01g16974 comp3376_seq0 CACCAAACTGTTGAAACCTTCAAGCCCTGA
tetur01g16974 comp3376_seq0 CACCAAATCGATCAGTTTCTCGATTGGTAA
tetur01g16974 comp3376_seq0 CAGCCGACATTGAAGCACCGATAAAGTAAA
tetur01g16974 comp3376_seq0 AACTGTTGAAACCTTCAAGCCCTGAGAAAT
tetur01g16974 comp3376_seq0 CATCTAGTTTACGATCACGATCGGAGTTAG
tetur01g16974 comp3376_seq0 CATTGATTTGGGACGAATCTTCAACCGATA
tetur01g16974 comp3376_seq0 CCAAACTGTTGAAACCTTCAAGCCCTGAGA
tetur01g16974 comp3376_seq0 CCAATGAGAGTGAAATTAGCTTGAACCTTG
tetur01g16974 comp3376_seq0 CCAGAACTCGTGTTATGGCCAATTAAATCA
tetur01g16974 comp3376_seq0 CCGATAAAGTAAAGTATTCGTTTACCGAGG
tetur01g16974 comp3376_seq0 CTGTTGAAACCTTCAAGCCCTGAGAAATGA
tetur01g16974 comp3376_seq0 AATACTCCAGCAGCGGTGGAAGTAAATTTC
tetur01g16974 comp3376_seq0 AATCACCAAATCGATCAGTTTCTCGATTGG
tetur01g16974 comp3376_seq0 GCAAATCACCAAATCGATCAGTTTCTCGAT
tetur01g16974 comp3376_seq0 GCAGCCGACATTGAAGCACCGATAAAGTAA
tetur01g16974 comp3376_seq0 GCCCGATTGTTGATTCGCCAAGAGAACCAT
tetur01g16974 comp3376_seq0 GCCGACATTGAAGCACCGATAAAGTAAAGT
tetur01g16974 comp3376_seq0 ACAAACACCAAACTGTTGAAACCTTCAAGC
tetur01g16974 comp3376_seq0 GGGTGAGTACTTTCGAACTGAAGTTGAGTT
tetur01g16974 comp3376_seq0 GTAATACTCCAGCAGCGGTGGAAGTAAATT
tetur01g16974 comp3376_seq0 GTACGTTGTAACATCACGAGTTTCAGAATC
tetur01g16974 comp3376_seq0 GTCATCTAGTTTACGATCACGATCGGAGTT
tetur01g16974 comp3376_seq0 ACACCAAACTGTTGAAACCTTCAAGCCCTG
tetur01g16974 comp3376_seq0 GTTGAAACCTTCAAGCCCTGAGAAATGAAA
tetur01g16974 comp3376_seq0 GTTGCAGCCGACATTGAAGCACCGATAAAG
tetur01g16974 comp3376_seq0 TCACCAAATCGATCAGTTTCTCGATTGGTA
tetur01g16974 comp3376_seq0 ACCAAACTGTTGAAACCTTCAAGCCCTGAG
tetur01g16974 comp3376_seq0 TCATCTAGTTTACGATCACGATCGGAGTTA
tetur01g16974 comp3376_seq0 TCCAGAACTCGTGTTATGGCCAATTAAATC
tetur01g16974 comp3376_seq0 ACCATGTATAAGTTGCAGCCGACATTGAAG
tetur01g16974 comp3376_seq0 TGATTTGGGACGAATCTTCAACCGATAGAA
tetur01g16974 comp3376_seq0 TGCAAATCACCAAATCGATCAGTTTCTCGA
tetur01g16974 comp3376_seq0 TGCAGCCGACATTGAAGCACCGATAAAGTA
tetur01g16974 comp3376_seq0 TGTTGAAACCTTCAAGCCCTGAGAAATGAA
tetur01g16974 comp3376_seq0 TTGATTTGGGACGAATCTTCAACCGATAGA
tetur01g16974 comp3376_seq0 ACTGTTGAAACCTTCAAGCCCTGAGAAATG
tetur02g00140 comp5235_seq0 AGCTATCGTACAGGGAGGTGAAATGATTAG
tetur02g00140 comp5235_seq0 ATAGAAGCTATCGTACAGGGAGGTGAAATG
tetur02g00140 comp5235_seq0 GAAGCTATCGTACAGGGAGGTGAAATGATT
tetur02g00140 comp5235_seq0 GCTATCGTACAGGGAGGTGAAATGATTAGA
tetur02g00140 comp5235_seq0 TAGAAGCTATCGTACAGGGAGGTGAAATGA
tetur02g00140 comp5235_seq0 ACCGAGAGCTTCAATAGCAGCTTTGATACC
tetur02g00140 comp5235_seq0 AGAAGCTATCGTACAGGGAGGTGAAATGAT
tetur02g00490 comp1428_seq0 GTGTGGTTTGGTTTGGTGAGTGTTGGTTAC
tetur02g00490 comp1428_seq0 TTGGTTTGGTGAGTGTTGGTTACCAGTGTG
tetur02g00520 comp3540_seq0 AGTTATACAAACGGCCTTATGGTGATCCAT
tetur02g00520 comp3540_seq0 AGTTTATTCCTTGACCACCATAACAACCCG
tetur02g00520 comp3540_seq0 ATTGATGCGTGCTGGAGATGTTCGAGATTG
tetur02g00520 comp3540_seq0 CAACAATACTAGTCACCGAGAGGAAAGTGA
tetur02g00520 comp3540_seq0 CACTGATACCCGATAAGTTATACAAACGGC
tetur02g00520 comp3540_seq0 CAGGAGCAAATGCGACAGGCTCACATGGTT
tetur02g00520 comp3540_seq0 CATTATCTTGGAGTTTATTCCTTGACCACC
tetur02g00520 comp3540_seq0 CATTGATGCGTGCTGGAGATGTTCGAGATT
tetur02g00520 comp3540_seq0 CCATTATCTTGGAGTTTATTCCTTGACCAC
tetur02g00520 comp3540_seq0 CGTGCTGGAGATGTTCGAGATTGTTTACGT
tetur02g00520 comp3540_seq0 CTGGTTCAACTATCGGAGGGTAACCTTGAA
tetur02g00520 comp3540_seq0 CTTGGAGTTTATTCCTTGACCACCATAACA
tetur02g00520 comp3540_seq0 CTTTCAATGGAGAGGAAGTGATCGCCCAAT
tetur02g00520 comp3540_seq0 GACGAGAAAGTTTGTCGAGCCCTTTCGATT
tetur02g00520 comp3540_seq0 GAGTTTATTCCTTGACCACCATAACAACCC
tetur02g00520 comp3540_seq0 GATGCGTGCTGGAGATGTTCGAGATTGTTT
tetur02g00520 comp3540_seq0 GCGTGCTGGAGATGTTCGAGATTGTTTACG
tetur02g00520 comp3540_seq0 GGACGAGAAAGTTTGTCGAGCCCTTTCGAT
tetur02g00520 comp3540_seq0 GGAGTTTATTCCTTGACCACCATAACAACC
tetur02g00520 comp3540_seq0 ACAACAATACTAGTCACCGAGAGGAAAGTG
tetur02g00520 comp3540_seq0 GTCGTGGTTCTGTTGATCAGGAGCAAATGC
tetur02g00520 comp3540_seq0 GTGCTGGAGATGTTCGAGATTGTTTACGTT
tetur02g00520 comp3540_seq0 GTTCAGTCGAATTGATGGAGCTTGTAAGGC
tetur02g00520 comp3540_seq0 GTTGAGCCAGAAACACAATGACCGAGTATT
tetur02g00520 comp3540_seq0 GTTTATTCCTTGACCACCATAACAACCCGT
tetur02g00520 comp3540_seq0 TAATTTGTCGTGGTTCTGTTGATCAGGAGC
tetur02g00520 comp3540_seq0 TACTTTCAATGGAGAGGAAGTGATCGCCCA
tetur02g00520 comp3540_seq0 TATACAAACGGCCTTATGGTGATCCATCGA
tetur02g00520 comp3540_seq0 TATTCCTTGACCACCATAACAACCCGTAAC
tetur02g00520 comp3540_seq0 ACATTGATGCGTGCTGGAGATGTTCGAGAT
tetur02g00520 comp3540_seq0 TCACTGATACCCGATAAGTTATACAAACGG
tetur02g00520 comp3540_seq0 TCAGTCGAATTGATGGAGCTTGTAAGGCGA
tetur02g00520 comp3540_seq0 TCGAGGAACAATGGATTCGAAAGCCACCCA
tetur02g00520 comp3540_seq0 TCTGGTTCAACTATCGGAGGGTAACCTTGA
tetur02g00520 comp3540_seq0 TCTTGGAGTTTATTCCTTGACCACCATAAC
tetur02g00520 comp3540_seq0 TGCGTGCTGGAGATGTTCGAGATTGTTTAC
tetur02g00520 comp3540_seq0 TGGAGTTTATTCCTTGACCACCATAACAAC
tetur02g00520 comp3540_seq0 TGGTTCAACTATCGGAGGGTAACCTTGAAA
tetur02g00520 comp3540_seq0 TGTCGTGGTTCTGTTGATCAGGAGCAAATG
tetur02g00520 comp3540_seq0 TGTTCAGTCGAATTGATGGAGCTTGTAAGG
tetur02g00520 comp3540_seq0 TTAATTTGTCGTGGTTCTGTTGATCAGGAG
tetur02g00520 comp3540_seq0 TTCAGTCGAATTGATGGAGCTTGTAAGGCG
tetur02g00520 comp3540_seq0 TTCGAGGAACAATGGATTCGAAAGCCACCC
tetur02g00520 comp3540_seq0 TTGAGCCAGAAACACAATGACCGAGTATTA
tetur02g00520 comp3540_seq0 TTTATTCCTTGACCACCATAACAACCCGTA
tetur02g01190 comp2398_seq1 AGGTCGATCTAGTAGAAACCAAGAATCACC
tetur02g01190 comp2398_seq1 ATTGGCTTGTTAGGCCTGTGAATTTATCTC
tetur02g01190 comp2398_seq1 CACAGGTCGATCTAGTAGAAACCAAGAATC
tetur02g01190 comp2398_seq1 CAGGTCGATCTAGTAGAAACCAAGAATCAC
tetur02g01190 comp2398_seq1 CGATCTAGTAGAAACCAAGAATCACCAACA
tetur02g01190 comp2398_seq1 CGGGTTTCACAGGTCGATCTAGTAGAAACC
tetur02g01190 comp2398_seq1 CTTGTTAGGCCTGTGAATTTATCTCCGGAT
tetur02g01190 comp2398_seq1 GCTTGTTAGGCCTGTGAATTTATCTCCGGA
tetur02g01190 comp2398_seq1 GGCCTGTGAATTTATCTCCGGATTACTCAA
tetur02g01190 comp2398_seq1 GGGTTTCACAGGTCGATCTAGTAGAAACCA
tetur02g01190 comp2398_seq1 GGTCGATCTAGTAGAAACCAAGAATCACCA
tetur02g01190 comp2398_seq1 GGTTTCACAGGTCGATCTAGTAGAAACCAA
tetur02g01190 comp2398_seq1 GTCGATCTAGTAGAAACCAAGAATCACCAA
tetur02g01190 comp2398_seq1 GTTAGGCCTGTGAATTTATCTCCGGATTAC
tetur02g01190 comp2398_seq1 GTTGATATTGGCTTGTTAGGCCTGTGAATT
tetur02g01190 comp2398_seq1 GTTTCACAGGTCGATCTAGTAGAAACCAAG
tetur02g01190 comp2398_seq1 TAGGCCTGTGAATTTATCTCCGGATTACTC
tetur02g01190 comp2398_seq1 TCGATCTAGTAGAAACCAAGAATCACCAAC
tetur02g01190 comp2398_seq1 TGGCTTGTTAGGCCTGTGAATTTATCTCCG
tetur02g01190 comp2398_seq1 TGTTAGGCCTGTGAATTTATCTCCGGATTA
tetur02g01190 comp2398_seq1 TTCACAGGTCGATCTAGTAGAAACCAAGAA
tetur02g01190 comp2398_seq1 TTGGCTTGTTAGGCCTGTGAATTTATCTCC
tetur02g01190 comp2398_seq1 TTGTTGATATTGGCTTGTTAGGCCTGTGAA
tetur02g01190 comp2398_seq1 TTTCACAGGTCGATCTAGTAGAAACCAAGA
tetur02g01190 comp2398_seq1 TTTGTTGATATTGGCTTGTTAGGCCTGTGA
tetur02g02210 comp3513_seq0 ATGTGGCCACAGCTTCAACACCTTCATCAC
tetur02g02210 comp3513_seq0 CAAATGTGGCCACAGCTTCAACACCTTCAT
tetur02g02210 comp3513_seq0 CCGAATCACCTTCAAATGTGGCCACAGCTT
tetur02g02210 comp3513_seq0 CCTTTCAGTGGACCATTCAATGTCAATACG
tetur02g02210 comp3513_seq0 CGAATCACCTTCAAATGTGGCCACAGCTTC
tetur02g02210 comp3513_seq0 CTTCAAATGTGGCCACAGCTTCAACACCTT
tetur02g02210 comp3513_seq0 CTTTCAGTGGACCATTCAATGTCAATACGT
tetur02g02210 comp3513_seq0 GAATCACCTTCAAATGTGGCCACAGCTTCA
tetur02g02210 comp3513_seq0 GTGGCCACAGCTTCAACACCTTCATCACCT
tetur02g02210 comp3513_seq0 TATTTGCCTTTCAGTGGACCATTCAATGTC
tetur02g02210 comp3513_seq0 TCAAATGTGGCCACAGCTTCAACACCTTCA
tetur02g02210 comp3513_seq0 TGGCCACAGCTTCAACACCTTCATCACCTC
tetur02g02210 comp3513_seq0 TGTGGCCACAGCTTCAACACCTTCATCACC
tetur02g02210 comp3513_seq0 TTCAAATGTGGCCACAGCTTCAACACCTTC
tetur02g02210 comp3513_seq0 TTTCAGTGGACCATTCAATGTCAATACGTG
tetur02g02210 comp3513_seq0 TTTGCCTTTCAGTGGACCATTCAATGTCAA
tetur02g02210 comp3513_seq0 AAATGTGGCCACAGCTTCAACACCTTCATC
tetur02g02390 comp5070_seq0 AGCAGGATCGATAAATCAACGTCTGTCTCT
tetur02g02390 comp5070_seq0 ATATTGCGCAGTGTCAAGTTGACCAATGTT
tetur02g02390 comp5070_seq0 ATGAGATAAACCAGATGAATTGGCGCCAGT
tetur02g02390 comp5070_seq0 ATGATGGCGATGATCAGAGTAATGACAATG
tetur02g02390 comp5070_seq0 AACCAGAAACTGCAATCCACGTGATACAAC
tetur02g02390 comp5070_seq0 ATGGCGATGATCAGAGTAATGACAATGAAG
tetur02g02390 comp5070_seq0 ATGGCGGTTCTACAAGCAGGATCGATAAAT
tetur02g02390 comp5070_seq0 ATGGTGATGGCGGTTCTACAAGCAGGATCG
tetur02g02390 comp5070_seq0 CAAACCAGAAACTGCAATCCACGTGATACA
tetur02g02390 comp5070_seq0 CAAGCAGGATCGATAAATCAACGTCTGTCT
tetur02g02390 comp5070_seq0 CAAGGATCTCCAGATTCAAACAATAGCGTG
tetur02g02390 comp5070_seq0 CAGGATCGATAAATCAACGTCTGTCTCTTA
tetur02g02390 comp5070_seq0 CATGAGATAAACCAGATGAATTGGCGCCAG
tetur02g02390 comp5070_seq0 CCGAGGGTATAGAAGGTGAAACTAATGATG
tetur02g02390 comp5070_seq0 AAGCAGGATCGATAAATCAACGTCTGTCTC
tetur02g02390 comp5070_seq0 CGAGGGTATAGAAGGTGAAACTAATGATGC
tetur02g02390 comp5070_seq0 CGGTTCTACAAGCAGGATCGATAAATCAAC
tetur02g02390 comp5070_seq0 CTACAAGCAGGATCGATAAATCAACGTCTG
tetur02g02390 comp5070_seq0 CTGATGGTGATGGCGGTTCTACAAGCAGGA
tetur02g02390 comp5070_seq0 GAAGACAAACCAGAAACTGCAATCCACGTG
tetur02g02390 comp5070_seq0 AATATTGCGCAGTGTCAAGTTGACCAATGT
tetur02g02390 comp5070_seq0 GACAAACCAGAAACTGCAATCCACGTGATA
tetur02g02390 comp5070_seq0 GAGATAAACCAGATGAATTGGCGCCAGTAA
tetur02g02390 comp5070_seq0 GAGGGTATAGAAGGTGAAACTAATGATGCC
tetur02g02390 comp5070_seq0 GATAACTTAGCGTAAGTTCAAGGATCTCCA
tetur02g02390 comp5070_seq0 GATCGATAAATCAACGTCTGTCTCTTATCC
tetur02g02390 comp5070_seq0 GATGGCGGTTCTACAAGCAGGATCGATAAA
tetur02g02390 comp5070_seq0 GATGGTGATGGCGGTTCTACAAGCAGGATC
tetur02g02390 comp5070_seq0 GCAGGATCGATAAATCAACGTCTGTCTCTT
tetur02g02390 comp5070_seq0 GCGGTTCTACAAGCAGGATCGATAAATCAA
tetur02g02390 comp5070_seq0 GGATAACTTAGCGTAAGTTCAAGGATCTCC
tetur02g02390 comp5070_seq0 GGATCGATAAATCAACGTCTGTCTCTTATC
tetur02g02390 comp5070_seq0 GGCGGTTCTACAAGCAGGATCGATAAATCA
tetur02g02390 comp5070_seq0 ACAAACCAGAAACTGCAATCCACGTGATAC
tetur02g02390 comp5070_seq0 GGGTATAGAAGGTGAAACTAATGATGCCAT
tetur02g02390 comp5070_seq0 GGTGATGGCGGTTCTACAAGCAGGATCGAT
tetur02g02390 comp5070_seq0 GGTTCTACAAGCAGGATCGATAAATCAACG
tetur02g02390 comp5070_seq0 ACAAGCAGGATCGATAAATCAACGTCTGTC
tetur02g02390 comp5070_seq0 GTGATGGCGGTTCTACAAGCAGGATCGATA
tetur02g02390 comp5070_seq0 GTGCTAAATGCTTTATTTGTGGCGTTCCGA
tetur02g02390 comp5070_seq0 GTTCTACAAGCAGGATCGATAAATCAACGT
tetur02g02390 comp5070_seq0 TAATTGAAAGCGCGTAACTTGTCACCATGA
tetur02g02390 comp5070_seq0 TGAAAGCGCGTAACTTGTCACCATGATTTA
tetur02g02390 comp5070_seq0 TGAGATAAACCAGATGAATTGGCGCCAGTA
tetur02g02390 comp5070_seq0 TGATGGCGATGATCAGAGTAATGACAATGA
tetur02g02390 comp5070_seq0 TGATGGCGGTTCTACAAGCAGGATCGATAA
tetur02g02390 comp5070_seq0 TGGCGGTTCTACAAGCAGGATCGATAAATC
tetur02g02390 comp5070_seq0 TGGTGATGGCGGTTCTACAAGCAGGATCGA
tetur02g02390 comp5070_seq0 AAATATTGCGCAGTGTCAAGTTGACCAATG
tetur02g02390 comp5070_seq0 TTCAAGGATCTCCAGATTCAAACAATAGCG
tetur02g02390 comp5070_seq0 TTCTACAAGCAGGATCGATAAATCAACGTC
tetur02g02390 comp5070_seq0 AGACAAACCAGAAACTGCAATCCACGTGAT
tetur02g03640 comp3003_seq0 AGAGAAGAATGAACCCATTCCAACTGATCT
tetur02g03640 comp3003_seq0 AGTGCGTTGGGTGTTTACAATGTTTCGTCG
tetur02g03640 comp3003_seq0 ATCAATACTATCAGGTTAGACCATGCGAGC
tetur02g03640 comp3003_seq0 ATCAGGTTAGACCATGCGAGCAATTTAGTT
tetur02g03640 comp3003_seq0 ATTAGTGCGTTGGGTGTTTACAATGTTTCG
tetur02g03640 comp3003_seq0 CAATACTATCAGGTTAGACCATGCGAGCAA
tetur02g03640 comp3003_seq0 CCAATTAAGCCGTGTATCTGAGTTAGATGA
tetur02g03640 comp3003_seq0 CCGTGTATCTGAGTTAGATGATGATGGAGG
tetur02g03640 comp3003_seq0 CGATCCAATTAAGCCGTGTATCTGAGTTAG
tetur02g03640 comp3003_seq0 AAGCCGTGTATCTGAGTTAGATGATGATGG
tetur02g03640 comp3003_seq0 CGTGTATCTGAGTTAGATGATGATGGAGGG
tetur02g03640 comp3003_seq0 CGTTGGGTGTTTACAATGTTTCGTCGTCAG
tetur02g03640 comp3003_seq0 CTATCAGGTTAGACCATGCGAGCAATTTAG
tetur02g03640 comp3003_seq0 GAGAAGAATGAACCCATTCCAACTGATCTT
tetur02g03640 comp3003_seq0 GATCCAATTAAGCCGTGTATCTGAGTTAGA
tetur02g03640 comp3003_seq0 GCCGTGTATCTGAGTTAGATGATGATGGAG
tetur02g03640 comp3003_seq0 GCGTTGGGTGTTTACAATGTTTCGTCGTCA
tetur02g03640 comp3003_seq0 GGTGCGATCCAATTAAGCCGTGTATCTGAG
tetur02g03640 comp3003_seq0 GGTTATTAGTGCGTTGGGTGTTTACAATGT
tetur02g03640 comp3003_seq0 GTGCGATCCAATTAAGCCGTGTATCTGAGT
tetur02g03640 comp3003_seq0 GTGCGTTGGGTGTTTACAATGTTTCGTCGT
tetur02g03640 comp3003_seq0 GTGGTGCGATCCAATTAAGCCGTGTATCTG
tetur02g03640 comp3003_seq0 GTTGGGTGTTTACAATGTTTCGTCGTCAGC
tetur02g03640 comp3003_seq0 TAGAGAAGAATGAACCCATTCCAACTGATC
tetur02g03640 comp3003_seq0 TAGTGCGTTGGGTGTTTACAATGTTTCGTC
tetur02g03640 comp3003_seq0 TCAATACTATCAGGTTAGACCATGCGAGCA
tetur02g03640 comp3003_seq0 TCCAATTAAGCCGTGTATCTGAGTTAGATG
tetur02g03640 comp3003_seq0 TGCGTTGGGTGTTTACAATGTTTCGTCGTC
tetur02g03640 comp3003_seq0 TGGTGCGATCCAATTAAGCCGTGTATCTGA
tetur02g03640 comp3003_seq0 TGGTTATTAGTGCGTTGGGTGTTTACAATG
tetur02g03640 comp3003_seq0 TTCTTTGGCCAACGTTGTGATGAGACACGA
tetur02g03640 comp3003_seq0 AGAAGAATGAACCCATTCCAACTGATCTTC
tetur02g04070 comp5974_seq0 AGTGCAACCCACAATCCGTTATATCATCTT
tetur02g04070 comp5974_seq0 CAAGGTCCAATCTTAATCTTTCCAGATCTG
tetur02g04070 comp5974_seq0 CCCAGAGTCTAGATTACATCAATTCGAAAG
tetur02g04070 comp5974_seq0 CTGGTTACCCAGCTAATTTGTCTCAAACTG
tetur02g04070 comp5974_seq0 AAGTGCAACCCACAATCCGTTATATCATCT
tetur02g04070 comp5974_seq0 CTTGATGACAACCAATTCAAGGTCCAATCT
tetur02g04070 comp5974_seq0 GTGCAACCCACAATCCGTTATATCATCTTC
tetur02g04070 comp5974_seq0 AAAGTGCAACCCACAATCCGTTATATCATC
tetur02g04070 comp5974_seq0 TCTTGATGACAACCAATTCAAGGTCCAATC
tetur02g04070 comp5974_seq0 TTATGACCTGCTTGTAATATGGCGTTAACC
tetur02g05060 comp1667_seq2 AGGGTTTAAGGTTATGGCACATGATTAGCT
tetur02g05060 comp1667_seq2 ATGGGTCCGTAGGGTTTAAGGTTATGGCAC
tetur02g05060 comp1667_seq2 CGTAGGGTTTAAGGTTATGGCACATGATTA
tetur02g05060 comp1667_seq2 GGCACATGATTAGCTCGTATTATTGCTTGA
tetur02g05060 comp1667_seq2 GGGTCCGTAGGGTTTAAGGTTATGGCACAT
tetur02g05060 comp1667_seq2 GGGTTTAAGGTTATGGCACATGATTAGCTC
tetur02g05060 comp1667_seq2 GGTCCGTAGGGTTTAAGGTTATGGCACATG
tetur02g05060 comp1667_seq2 GGTTTAAGGTTATGGCACATGATTAGCTCG
tetur02g05060 comp1667_seq2 GTAGGGTTTAAGGTTATGGCACATGATTAG
tetur02g05060 comp1667_seq2 GTCCGTAGGGTTTAAGGTTATGGCACATGA
tetur02g05060 comp1667_seq2 GTTTAAGGTTATGGCACATGATTAGCTCGT
tetur02g05060 comp1667_seq2 TAGGGTTTAAGGTTATGGCACATGATTAGC
tetur02g05060 comp1667_seq2 TATGGGTCCGTAGGGTTTAAGGTTATGGCA
tetur02g05060 comp1667_seq2 TGGCACATGATTAGCTCGTATTATTGCTTG
tetur02g05060 comp1667_seq2 TGGGTCCGTAGGGTTTAAGGTTATGGCACA
tetur02g05060 comp1667_seq2 TTTATGGGTCCGTAGGGTTTAAGGTTATGG
tetur02g05530 comp2393_seq1 ATCAAGATCATCTTCACTTGCACAGACGGG
tetur02g05530 comp2393_seq1 CAAGATCATCTTCACTTGCACAGACGGGTG
tetur02g05530 comp2393_seq1 CAAGTGGGCCACAAAGTTCACTGATAAAGG
tetur02g05530 comp2393_seq1 CACAGACGGGTGACAGCAGGTAATGAATAA
tetur02g05530 comp2393_seq1 CCTCTGGATTCGGACCATTAACAAGTGGGC
tetur02g05530 comp2393_seq1 CGGACCATTAACAAGTGGGCCACAAAGTTC
tetur02g05530 comp2393_seq1 GACCATTAACAAGTGGGCCACAAAGTTCAC
tetur02g05530 comp2393_seq1 GGACCATTAACAAGTGGGCCACAAAGTTCA
tetur02g05530 comp2393_seq1 ACAAGTGGGCCACAAAGTTCACTGATAAAG
tetur02g05670 comp3574_seq0 AAACCATGGCCACACTGAACGAATCCATTG
tetur02g05670 comp3574_seq0 AGTCCGCTGATTATGCAACACCCTCAATCT
tetur02g05670 comp3574_seq0 AACACTTCTATCAACAGCAATCACGCCTAT
tetur02g05670 comp3574_seq0 ATGAACACTTCTATCAACAGCAATCACGCC
tetur02g05670 comp3574_seq0 ATGAGTGCAATCTTCAAGTATACGGCAAAG
tetur02g05670 comp3574_seq0 ATGGAGTCAAATCAGAAGCGTCCAATATGG
tetur02g05670 comp3574_seq0 AACCATGGCCACACTGAACGAATCCATTGT
tetur02g05670 comp3574_seq0 CAAACAACCACCTGAGGAACTGAAGGATTT
tetur02g05670 comp3574_seq0 CAACTATATGGAGTCAAATCAGAAGCGTCC
tetur02g05670 comp3574_seq0 CAATGAACACTTCTATCAACAGCAATCACG
tetur02g05670 comp3574_seq0 CACTTCTATCAACAGCAATCACGCCTATTA
tetur02g05670 comp3574_seq0 AACTTCTCACTGTCGGTTGACGATGTATTT
tetur02g05670 comp3574_seq0 CATTCCTGGCCAACTATATGGAGTCAAATC
tetur02g05670 comp3574_seq0 CCAAACAACCACCTGAGGAACTGAAGGATT
tetur02g05670 comp3574_seq0 CCATGGCCACACTGAACGAATCCATTGTTG
tetur02g05670 comp3574_seq0 CCCTTTCCATTCCTGGCCAACTATATGGAG
tetur02g05670 comp3574_seq0 CCGTCGGTGAATGGACTGAATTTGATGCTA
tetur02g05670 comp3574_seq0 CCTTTCCATTCCTGGCCAACTATATGGAGT
tetur02g05670 comp3574_seq0 CGCTGATTATGCAACACCCTCAATCTTTAC
tetur02g05670 comp3574_seq0 CGGTGAATGGACTGAATTTGATGCTACCAA
tetur02g05670 comp3574_seq0 CGTCGGTGAATGGACTGAATTTGATGCTAC
tetur02g05670 comp3574_seq0 CTGAATTTGATGCTACCAAACAACCACCTG
tetur02g05670 comp3574_seq0 CTGATTATGCAACACCCTCAATCTTTACCA
tetur02g05670 comp3574_seq0 AAGTCCGCTGATTATGCAACACCCTCAATC
tetur02g05670 comp3574_seq0 CTTTCCATTCCTGGCCAACTATATGGAGTC
tetur02g05670 comp3574_seq0 GAACACTTCTATCAACAGCAATCACGCCTA
tetur02g05670 comp3574_seq0 GACTGAATTTGATGCTACCAAACAACCACC
tetur02g05670 comp3574_seq0 GAGTCAAATCAGAAGCGTCCAATATGGGAT
tetur02g05670 comp3574_seq0 GCTGATTATGCAACACCCTCAATCTTTACC
tetur02g05670 comp3574_seq0 GGACTGAATTTGATGCTACCAAACAACCAC
tetur02g05670 comp3574_seq0 GGAGTCAAATCAGAAGCGTCCAATATGGGA
tetur02g05670 comp3574_seq0 GTCCGCTGATTATGCAACACCCTCAATCTT
tetur02g05670 comp3574_seq0 GTCGGTGAATGGACTGAATTTGATGCTACC
tetur02g05670 comp3574_seq0 ACACTTCTATCAACAGCAATCACGCCTATT
tetur02g05670 comp3574_seq0 TACCGTCGGTGAATGGACTGAATTTGATGC
tetur02g05670 comp3574_seq0 TCCATTCCTGGCCAACTATATGGAGTCAAA
tetur02g05670 comp3574_seq0 TCCCTTTCCATTCCTGGCCAACTATATGGA
tetur02g05670 comp3574_seq0 TCGGTGAATGGACTGAATTTGATGCTACCA
tetur02g05670 comp3574_seq0 ACCATGGCCACACTGAACGAATCCATTGTT
tetur02g05670 comp3574_seq0 TGAATTTGATGCTACCAAACAACCACCTGA
tetur02g05670 comp3574_seq0 TGGACTGAATTTGATGCTACCAAACAACCA
tetur02g05670 comp3574_seq0 TGGAGTCAAATCAGAAGCGTCCAATATGGG
tetur02g05670 comp3574_seq0 ACCGTCGGTGAATGGACTGAATTTGATGCT
tetur02g05670 comp3574_seq0 TTCCATTCCTGGCCAACTATATGGAGTCAA
tetur02g05670 comp3574_seq0 TTCCCTTTCCATTCCTGGCCAACTATATGG
tetur02g05670 comp3574_seq0 TTTCCATTCCTGGCCAACTATATGGAGTCA
tetur02g05670 comp3574_seq0 ACTGAATTTGATGCTACCAAACAACCACCT
tetur02g05740 comp4495_seq0 AACCATGACTTTCTTGCTACTAGAACCAGG
tetur02g05740 comp4495_seq0 CATGACTTTCTTGCTACTAGAACCAGGAGA
tetur02g05740 comp4495_seq0 CCATGACTTTCTTGCTACTAGAACCAGGAG
tetur02g05740 comp4495_seq0 CCTTTGGATTGTTGTATCGTTTGGAATCAC
tetur02g05740 comp4495_seq0 GGATTGTTGTATCGTTTGGAATCACTTTCC
tetur02g05740 comp4495_seq0 GGTAACCATGACTTTCTTGCTACTAGAACC
tetur02g05740 comp4495_seq0 GTATCGTTTGGAATCACTTTCCTCTTGTGA
tetur02g05740 comp4495_seq0 GTTGTATCGTTTGGAATCACTTTCCTCTTG
tetur02g05740 comp4495_seq0 TGTATCGTTTGGAATCACTTTCCTCTTGTG
tetur02g05770 comp3335_seq0 AACCAACAACCAGGAAGATTAATTTCGCTC
tetur02g05770 comp3335_seq0 CAACAACCAGGAAGATTAATTTCGCTCCCA
tetur02g05770 comp3335_seq0 CACCAGAAGTGATCAGAAATGAGAGGTGCT
tetur02g05770 comp3335_seq0 CCAACAACCAGGAAGATTAATTTCGCTCCC
tetur02g05770 comp3335_seq0 GATTAATTTCGCTCCCACTGAATACCTTCA
tetur02g05770 comp3335_seq0 GCACCAGAAGTGATCAGAAATGAGAGGTGC
tetur02g05770 comp3335_seq0 GGCACCAGAAGTGATCAGAAATGAGAGGTG
tetur02g05770 comp3335_seq0 AATTTCGCTCCCACTGAATACCTTCATACC
tetur02g05770 comp3335_seq0 GGTTGTCAACTTTGATTATCACCAATGCCA
tetur02g05770 comp3335_seq0 TAATTTCGCTCCCACTGAATACCTTCATAC
tetur02g05770 comp3335_seq0 ACCAACAACCAGGAAGATTAATTTCGCTCC
tetur02g05770 comp3335_seq0 TGGTTGTCAACTTTGATTATCACCAATGCC
tetur02g06920 comp3805_seq0 AGCCGCCAAGAGGAAGTAGAAATATCACAG
tetur02g06920 comp3805_seq0 AGTACAGTGGCTGATTCAAAGAATGGTTAC
tetur02g06920 comp3805_seq0 AGTATCCTCTATTCCCTGATAGCTCTCCGT
tetur02g06920 comp3805_seq0 ATCACAGTACAGTGGCTGATTCAAAGAATG
tetur02g06920 comp3805_seq0 ATCCTCTATTCCCTGATAGCTCTCCGTCGT
tetur02g06920 comp3805_seq0 ATTGGTCGTTTAGAGTAGAATGTCGGGCAG
tetur02g06920 comp3805_seq0 CACAGTACAGTGGCTGATTCAAAGAATGGT
tetur02g06920 comp3805_seq0 CACGGTGAATAAACTGGCAAATTTCCCTAG
tetur02g06920 comp3805_seq0 CAGATGAAATTCACGGTGAATAAACTGGCA
tetur02g06920 comp3805_seq0 CAGTGGCTGATTCAAAGAATGGTTACTTCA
tetur02g06920 comp3805_seq0 AACTTTCGGCTCCACTGGCAGTGGGAATAC
tetur02g06920 comp3805_seq0 CCTCTATTCCCTGATAGCTCTCCGTCGTTG
tetur02g06920 comp3805_seq0 CGCCAAGAGGAAGTAGAAATATCACAGTAC
tetur02g06920 comp3805_seq0 CGGTGAATAAACTGGCAAATTTCCCTAGGA
tetur02g06920 comp3805_seq0 CGTTTAGAGTAGAATGTCGGGCAGATTAAT
tetur02g06920 comp3805_seq0 CTATTCCCTGATAGCTCTCCGTCGTTGTTT
tetur02g06920 comp3805_seq0 CTCTATTCCCTGATAGCTCTCCGTCGTTGT
tetur02g06920 comp3805_seq0 CTTTCGGCTCCACTGGCAGTGGGAATACAA
tetur02g06920 comp3805_seq0 GAACTTTCGGCTCCACTGGCAGTGGGAATA
tetur02g06920 comp3805_seq0 GAGTATCCTCTATTCCCTGATAGCTCTCCG
tetur02g06920 comp3805_seq0 GATTGGTCGTTTAGAGTAGAATGTCGGGCA
tetur02g06920 comp3805_seq0 GGAAGTAGAAATATCACAGTACAGTGGCTG
tetur02g06920 comp3805_seq0 GGCAGATTAATAGAATTGGAACTTTCGGCT
tetur02g06920 comp3805_seq0 GGTCGTTTAGAGTAGAATGTCGGGCAGATT
tetur02g06920 comp3805_seq0 GGTGAATAAACTGGCAAATTTCCCTAGGAA
tetur02g06920 comp3805_seq0 GTAATGAATAACTGCTTCACCATGGCCGTC
tetur02g06920 comp3805_seq0 GTACAGTGGCTGATTCAAAGAATGGTTACT
tetur02g06920 comp3805_seq0 GTATCCTCTATTCCCTGATAGCTCTCCGTC
tetur02g06920 comp3805_seq0 GTCGGGCAGATTAATAGAATTGGAACTTTC
tetur02g06920 comp3805_seq0 GTCGTTTAGAGTAGAATGTCGGGCAGATTA
tetur02g06920 comp3805_seq0 ACAGTGGCTGATTCAAAGAATGGTTACTTC
tetur02g06920 comp3805_seq0 TATCCTCTATTCCCTGATAGCTCTCCGTCG
tetur02g06920 comp3805_seq0 TCACAGTACAGTGGCTGATTCAAAGAATGG
tetur02g06920 comp3805_seq0 TCACGGTGAATAAACTGGCAAATTTCCCTA
tetur02g06920 comp3805_seq0 TCAGATGAAATTCACGGTGAATAAACTGGC
tetur02g06920 comp3805_seq0 TCGGGCAGATTAATAGAATTGGAACTTTCG
tetur02g06920 comp3805_seq0 TCGTTTAGAGTAGAATGTCGGGCAGATTAA
tetur02g06920 comp3805_seq0 TGAGTATCCTCTATTCCCTGATAGCTCTCC
tetur02g06920 comp3805_seq0 TGATTGGTCGTTTAGAGTAGAATGTCGGGC
tetur02g06920 comp3805_seq0 TTCTGAGTATCCTCTATTCCCTGATAGCTC
tetur02g06920 comp3805_seq0 TTGGTCGTTTAGAGTAGAATGTCGGGCAGA
tetur02g06920 comp3805_seq0 TTTCGGCTCCACTGGCAGTGGGAATACAAG
tetur02g06920 comp3805_seq0 ACGGTGAATAAACTGGCAAATTTCCCTAGG
tetur02g07170 comp3378_seq0 AGTGAGAAATACACAGACTTACGATGCTTG
tetur02g07170 comp3378_seq0 ATCGTTCAACATCCGGATCGTTAACAAACT
tetur02g07170 comp3378_seq0 CTCGGAACTACAATGGTATTCTCTTCAGAG
tetur02g07170 comp3378_seq0 AATCGTTCAACATCCGGATCGTTAACAAAC
tetur02g07170 comp3378_seq0 GTGAGAAATACACAGACTTACGATGCTTGT
tetur02g07170 comp3378_seq0 TCTCGGAACTACAATGGTATTCTCTTCAGA
tetur02g07190 comp1476_seq0 AGGCTAAAGTCAAGGCGTAAGGTAATTACT
tetur02g07190 comp1476_seq0 GGCTAAAGTCAAGGCGTAAGGTAATTACTG
tetur02g07190 comp1476_seq0 TGACAGCTGAAATGCCATTAGTAGGTTCTC
tetur02g07190 comp1476_seq0 TTTGACAGCTGAAATGCCATTAGTAGGTTC
tetur02g08140 comp1821_seq0 AGGGCCAACCAAATTAATCATCATTCACTG
tetur02g08140 comp1821_seq0 CAAACACAAATACTGGGTGTTGTAGCAACA
tetur02g08140 comp1821_seq0 CAATTTCGTCTCTTTCTTAATAGGGCCAAC
tetur02g08140 comp1821_seq0 AACTGTTGGCATGTTTAGCGAATTCCTTGC
tetur02g08140 comp1821_seq0 CATTCACTGGTGTAATTACAAGGCATTCTC
tetur02g08140 comp1821_seq0 CCAAATAGCTCTCATCTGAAGCGTTCTTTA
tetur02g08140 comp1821_seq0 CGACCAAACTCAGCCGAACCAGTTAGTAAT
tetur02g08140 comp1821_seq0 CGAGTCGCGAGTGAAGTGCATTCAGTCTTT
tetur02g08140 comp1821_seq0 CGGCATAATGATTACTCTGGATTAAGGCTT
tetur02g08140 comp1821_seq0 CGTCTCTTTCTTAATAGGGCCAACCAAATT
tetur02g08140 comp1821_seq0 CTCTGGATTAAGGCTTGTGCACTTGAATTG
tetur02g08140 comp1821_seq0 CTGGATTAAGGCTTGTGCACTTGAATTGAG
tetur02g08140 comp1821_seq0 GAGTCGCGAGTGAAGTGCATTCAGTCTTTG
tetur02g08140 comp1821_seq0 AATCTTCTCTTCTTGAGCTGCCAGGCTCTT
tetur02g08140 comp1821_seq0 GCCAACCAAATTAATCATCATTCACTGGTG
tetur02g08140 comp1821_seq0 GCGCGGCATAATGATTACTCTGGATTAAGG
tetur02g08140 comp1821_seq0 GCGGCATAATGATTACTCTGGATTAAGGCT
tetur02g08140 comp1821_seq0 AATTTCGTCTCTTTCTTAATAGGGCCAACC
tetur02g08140 comp1821_seq0 GGCCAACCAAATTAATCATCATTCACTGGT
tetur02g08140 comp1821_seq0 GGCCAAGGTCTAATAAATTGCCATATTGCT
tetur02g08140 comp1821_seq0 GGCGCGGCATAATGATTACTCTGGATTAAG
tetur02g08140 comp1821_seq0 GGGCCAACCAAATTAATCATCATTCACTGG
tetur02g08140 comp1821_seq0 TAACGTTTGAACGGATGAAAGATCTCTACC
tetur02g08140 comp1821_seq0 TCACTGGTGTAATTACAAGGCATTCTCTAG
tetur02g08140 comp1821_seq0 TCTCGGGTTCTTTCACTAATTCTGGGCGCG
tetur02g08140 comp1821_seq0 TCTGGATTAAGGCTTGTGCACTTGAATTGA
tetur02g08140 comp1821_seq0 TGGCCAAGGTCTAATAAATTGCCATATTGC
tetur02g08140 comp1821_seq0 TGTAGGTAAGTAAACCAAGACCGTAGGCTA
tetur02g08140 comp1821_seq0 TTCGTCTCTTTCTTAATAGGGCCAACCAAA
tetur02g08140 comp1821_seq0 TTGACCATAATTCACTGATTTCTCGGGTTC
tetur02g08140 comp1821_seq0 TTTCGTCTCTTTCTTAATAGGGCCAACCAA
tetur02g08140 comp1821_seq0 ACTCTGGATTAAGGCTTGTGCACTTGAATT
tetur02g08400 comp888_seq0 GCTTTAGTCCTACTAAATGCATTGAATCCC
tetur02g08560 comp2756_seq1 ATCACAATGGTCACCGAAAGATCAATTTCG
tetur02g08560 comp2756_seq1 ATGGTCACCGAAAGATCAATTTCGGTTAAG
tetur02g08560 comp2756_seq1 CAATGGTCACCGAAAGATCAATTTCGGTTA
tetur02g08560 comp2756_seq1 CACAATGGTCACCGAAAGATCAATTTCGGT
tetur02g08560 comp2756_seq1 CACCGAAAGATCAATTTCGGTTAAGTAGCT
tetur02g08560 comp2756_seq1 GTCACCGAAAGATCAATTTCGGTTAAGTAG
tetur02g08560 comp2756_seq1 ACAATGGTCACCGAAAGATCAATTTCGGTT
tetur02g08560 comp2756_seq1 TCACAATGGTCACCGAAAGATCAATTTCGG
tetur02g08560 comp2756_seq1 TCACCGAAAGATCAATTTCGGTTAAGTAGC
tetur02g08900 comp4202_seq0 AGGCGTATTGGGTGAACCAGGATGATCATC
tetur02g08900 comp4202_seq0 CGACGGAACATGATTGAATCACAATAAGAG
tetur02g08900 comp4202_seq0 CGGAACATGATTGAATCACAATAAGAGGGA
tetur02g08900 comp4202_seq0 GACGGAACATGATTGAATCACAATAAGAGG
tetur02g08900 comp4202_seq0 GGAACATGATTGAATCACAATAAGAGGGAC
tetur02g08900 comp4202_seq0 TAGACGGATGATCAGTAGGATAGCCATTCG
tetur02g08900 comp4202_seq0 TTAGACGGATGATCAGTAGGATAGCCATTC
tetur02g08900 comp4202_seq0 ACGGAACATGATTGAATCACAATAAGAGGG
tetur02g09580 comp3134_seq0 AGGAAGGGTGAACGAGCTGAATATGAGGAT
tetur02g09580 comp3134_seq0 ATTGCTGCACCCTCTCATATCAATGGATCG
tetur02g09580 comp3134_seq0 CAGCTTTCTGAATGGAGAGCTGCCAATACA
tetur02g09580 comp3134_seq0 CCAATATTGTGTTGAGGAAGGGTGAACGAG
tetur02g09580 comp3134_seq0 GAGGAAGGGTGAACGAGCTGAATATGAGGA
tetur02g09580 comp3134_seq0 GCTGCACCCTCTCATATCAATGGATCGTCA
tetur02g09580 comp3134_seq0 ACAGCTTTCTGAATGGAGAGCTGCCAATAC
tetur02g09580 comp3134_seq0 TGCTGCACCCTCTCATATCAATGGATCGTC
tetur02g09590 comp3181_seq0 AAATTGTCTTTGGGTGGTGGTAATCCTCCT
tetur02g09590 comp3181_seq0 ATTGTCTTTGGGTGGTGGTAATCCTCCTGG
tetur02g09590 comp3181_seq0 CAAATTGTCTTTGGGTGGTGGTAATCCTCC
tetur02g09590 comp3181_seq0 CACCATGAAACAAAGTTCAACGGACATTCA
tetur02g09590 comp3181_seq0 CAGGATTACTTTCCTTGGAAAGGATTATGG
tetur02g09590 comp3181_seq0 CATGAAACAAAGTTCAACGGACATTCAGGA
tetur02g09590 comp3181_seq0 CCATGAAACAAAGTTCAACGGACATTCAGG
tetur02g09590 comp3181_seq0 CGGACATTCAGGATTACTTTCCTTGGAAAG
tetur02g09590 comp3181_seq0 GACATTCAGGATTACTTTCCTTGGAAAGGA
tetur02g09590 comp3181_seq0 GGACATTCAGGATTACTTTCCTTGGAAAGG
tetur02g09590 comp3181_seq0 AATTGTCTTTGGGTGGTGGTAATCCTCCTG
tetur02g09590 comp3181_seq0 ACAAATTGTCTTTGGGTGGTGGTAATCCTC
tetur02g09590 comp3181_seq0 GTCTTTGGGTGGTGGTAATCCTCCTGGTTA
tetur02g09590 comp3181_seq0 TCACCATGAAACAAAGTTCAACGGACATTC
tetur02g09590 comp3181_seq0 ACCATGAAACAAAGTTCAACGGACATTCAG
tetur02g10550 comp3478_seq0 CTCACTTCCTTTCTGTCTCCCTGTAATGTA
tetur02g10640 comp1465_seq0 ATAGAGTGGCAGAAGAAGATGGATCGTTTG
tetur02g10640 comp1465_seq0 AACCATAACCAGGTAATTTCACTGGCGAAT
tetur02g10640 comp1465_seq0 ATTCGGTCTGTAATCCCATGTAAAGGGATG
tetur02g10640 comp1465_seq0 CCATAACCAGGTAATTTCACTGGCGAATTA
tetur02g10640 comp1465_seq0 CCTACGATTAGCCAATAATCAAGGCCAGTT
tetur02g10640 comp1465_seq0 CGATCACTTTCAACGCGTTCAATAATACCA
tetur02g10640 comp1465_seq0 CGATCGATCACTTTCAACGCGTTCAATAAT
tetur02g10640 comp1465_seq0 GAAACCATAACCAGGTAATTTCACTGGCGA
tetur02g10640 comp1465_seq0 GATAGAGTGGCAGAAGAAGATGGATCGTTT
tetur02g10640 comp1465_seq0 GATTCGGTCTGTAATCCCATGTAAAGGGAT
tetur02g10640 comp1465_seq0 TAGAGTGGCAGAAGAAGATGGATCGTTTGG
tetur02g10640 comp1465_seq0 TATTCAACCCTCGATATGATAGAGTGGCAG
tetur02g10640 comp1465_seq0 TCGATCACTTTCAACGCGTTCAATAATACC
tetur02g10640 comp1465_seq0 ACCATAACCAGGTAATTTCACTGGCGAATT
tetur02g10640 comp1465_seq0 TGAAACCATAACCAGGTAATTTCACTGGCG
tetur02g10640 comp1465_seq0 TTCCTACGATTAGCCAATAATCAAGGCCAG
tetur02g10640 comp1465_seq0 TTGAAACCATAACCAGGTAATTTCACTGGC
tetur02g10640 comp1465_seq0 TTTCCTACGATTAGCCAATAATCAAGGCCA
tetur02g11060 comp375_seq0 CTCGCGATCGTGATGCTGATTCTTTGTATC
tetur02g11060 comp375_seq0 CTCTTCTCGCGATCGTGATGCTGATTCTTT
tetur02g11060 comp375_seq0 CTTCTCGCGATCGTGATGCTGATTCTTTGT
tetur02g11060 comp375_seq0 TCTTCTCGCGATCGTGATGCTGATTCTTTG
tetur02g11060 comp375_seq0 TTCTCGCGATCGTGATGCTGATTCTTTGTA
tetur02g11060 comp375_seq0 TTTCTCTTCTCGCGATCGTGATGCTGATTC
tetur02g11150 comp4436_seq0 AGAGGGAGCGTGTCAAGAAAGAAAGAGTCT
tetur02g11150 comp4436_seq0 AGCGTGTCAAGAAAGAAAGAGTCTTTCAGC
tetur02g11150 comp4436_seq0 AGTCTATTTATCAGCTTACGACCAGAATCG
tetur02g11150 comp4436_seq0 ATAATAGAGGGAGCGTGTCAAGAAAGAAAG
tetur02g11150 comp4436_seq0 ATAGAGGGAGCGTGTCAAGAAAGAAAGAGT
tetur02g11150 comp4436_seq0 AACCATCTCCAGGAAATCCGCCAGTTGCAC
tetur02g11150 comp4436_seq0 ATTGCCACCGATCCCATACTAATTTCCTCC
tetur02g11150 comp4436_seq0 CACCGATCCCATACTAATTTCCTCCCAATA
tetur02g11150 comp4436_seq0 AACTAAACCATCTCCAGGAAATCCGCCAGT
tetur02g11150 comp4436_seq0 CACGGCGTACTAATGACCGCAATCGATTAC
tetur02g11150 comp4436_seq0 CATCTCCAGGAAATCCGCCAGTTGCACATA
tetur02g11150 comp4436_seq0 CCACCGATCCCATACTAATTTCCTCCCAAT
tetur02g11150 comp4436_seq0 CCATCTCCAGGAAATCCGCCAGTTGCACAT
tetur02g11150 comp4436_seq0 CCGATAATAGAGGGAGCGTGTCAAGAAAGA
tetur02g11150 comp4436_seq0 CCGATCCCATACTAATTTCCTCCCAATAAC
tetur02g11150 comp4436_seq0 CGATAATAGAGGGAGCGTGTCAAGAAAGAA
tetur02g11150 comp4436_seq0 CGATCCCATACTAATTTCCTCCCAATAACC
tetur02g11150 comp4436_seq0 CGGCGTACTAATGACCGCAATCGATTACGA
tetur02g11150 comp4436_seq0 CGTGTCAAGAAAGAAAGAGTCTTTCAGCTG
tetur02g11150 comp4436_seq0 CTAAACCATCTCCAGGAAATCCGCCAGTTG
tetur02g11150 comp4436_seq0 CTCCAATTGGAGAATCCATCAATGATCGCA
tetur02g11150 comp4436_seq0 AAGTCGTTACTTGAGATTTCATCTTTCGCC
tetur02g11150 comp4436_seq0 CTTATCGTTTATTGCCACCGATCCCATACT
tetur02g11150 comp4436_seq0 AATAGAGGGAGCGTGTCAAGAAAGAAAGAG
tetur02g11150 comp4436_seq0 GAGCGTGTCAAGAAAGAAAGAGTCTTTCAG
tetur02g11150 comp4436_seq0 GAGGGAGCGTGTCAAGAAAGAAAGAGTCTT
tetur02g11150 comp4436_seq0 GATAATAGAGGGAGCGTGTCAAGAAAGAAA
tetur02g11150 comp4436_seq0 GCCACCGATCCCATACTAATTTCCTCCCAA
tetur02g11150 comp4436_seq0 GCCGATAATAGAGGGAGCGTGTCAAGAAAG
tetur02g11150 comp4436_seq0 GCGTGTCAAGAAAGAAAGAGTCTTTCAGCT
tetur02g11150 comp4436_seq0 GCTTATCGTTTATTGCCACCGATCCCATAC
tetur02g11150 comp4436_seq0 GGAGCGTGTCAAGAAAGAAAGAGTCTTTCA
tetur02g11150 comp4436_seq0 GGCGTACTAATGACCGCAATCGATTACGAT
tetur02g11150 comp4436_seq0 GGGAGCGTGTCAAGAAAGAAAGAGTCTTTC
tetur02g11150 comp4436_seq0 GTCGTTACTTGAGATTTCATCTTTCGCCAA
tetur02g11150 comp4436_seq0 GTCTATTTATCAGCTTACGACCAGAATCGT
tetur02g11150 comp4436_seq0 GTGTCAAGAAAGAAAGAGTCTTTCAGCTGA
tetur02g11150 comp4436_seq0 GTTTATTGCCACCGATCCCATACTAATTTC
tetur02g11150 comp4436_seq0 GTTTCCTCACGGCGTACTAATGACCGCAAT
tetur02g11150 comp4436_seq0 TAAACCATCTCCAGGAAATCCGCCAGTTGC
tetur02g11150 comp4436_seq0 TAAAGCCGATAATAGAGGGAGCGTGTCAAG
tetur02g11150 comp4436_seq0 TAATAGAGGGAGCGTGTCAAGAAAGAAAGA
tetur02g11150 comp4436_seq0 TAGAGGGAGCGTGTCAAGAAAGAAAGAGTC
tetur02g11150 comp4436_seq0 TATTGCCACCGATCCCATACTAATTTCCTC
tetur02g11150 comp4436_seq0 TGCCACCGATCCCATACTAATTTCCTCCCA
tetur02g11150 comp4436_seq0 TGTTTCCTCACGGCGTACTAATGACCGCAA
tetur02g11150 comp4436_seq0 TTATCGTTTATTGCCACCGATCCCATACTA
tetur02g11150 comp4436_seq0 TTCGCTTATCGTTTATTGCCACCGATCCCA
tetur02g11150 comp4436_seq0 TTGATTCCCGGTCAGATATTGCCACTCCAA
tetur02g11150 comp4436_seq0 TTGCCACCGATCCCATACTAATTTCCTCCC
tetur02g11150 comp4436_seq0 TTTATTGCCACCGATCCCATACTAATTTCC
tetur02g11150 comp4436_seq0 TTTCCTCACGGCGTACTAATGACCGCAATC
tetur02g11150 comp4436_seq0 TTTGATTCCCGGTCAGATATTGCCACTCCA
tetur02g11150 comp4436_seq0 ACGGCGTACTAATGACCGCAATCGATTACG
tetur02g11150 comp4436_seq0 ACTAAACCATCTCCAGGAAATCCGCCAGTT
tetur02g11150 comp4436_seq0 ACTCCAATTGGAGAATCCATCAATGATCGC
tetur02g11760 comp862_seq0 AGCCTTCAACACTTCAATCACCTTGACCAT
tetur02g11760 comp862_seq0 AACAATGAATAGCGGTGGTAACTATGGAGG
tetur02g11760 comp862_seq0 AGTTGCTTATTCTCGTCCTCTACTATGGCG
tetur02g11760 comp862_seq0 ATCATCAAGCCTTCAACACTTCAATCACCT
tetur02g11760 comp862_seq0 ATCTTCAAGCTGCCTCTTTGAAGCAGCTTT
tetur02g11760 comp862_seq0 ATGAATAGCGGTGGTAACTATGGAGGCTTC
tetur02g11760 comp862_seq0 ATGGAGGCTTCAAATCTGGTGCTACTGTTC
tetur02g11760 comp862_seq0 CAAATCTATCTGGCCTGTCCCGACGGTTGT
tetur02g11760 comp862_seq0 CAAGCCTTCAACACTTCAATCACCTTGACC
tetur02g11760 comp862_seq0 CAATCTTCAAGCTGCCTCTTTGAAGCAGCT
tetur02g11760 comp862_seq0 CAATGAATAGCGGTGGTAACTATGGAGGCT
tetur02g11760 comp862_seq0 CAATGTTATCCGGTGTTTCCCTCTTCCCGT
tetur02g11760 comp862_seq0 CACAACGATTCTATAATTACTCCCTCGGAT
tetur02g11760 comp862_seq0 CACAATCTTCAAGCTGCCTCTTTGAAGCAG
tetur02g11760 comp862_seq0 AAACAATGAATAGCGGTGGTAACTATGGAG
tetur02g11760 comp862_seq0 CATCAAGCCTTCAACACTTCAATCACCTTG
tetur02g11760 comp862_seq0 CCAATGTTATCCGGTGTTTCCCTCTTCCCG
tetur02g11760 comp862_seq0 CCTCTACTATGGCGACTACGCCGCGATTAA
tetur02g11760 comp862_seq0 CCTTCAACACTTCAATCACCTTGACCATTA
tetur02g11760 comp862_seq0 CGAACTAACTTGGTCTCCGTTACTCCGTTA
tetur02g11760 comp862_seq0 CGTGGTCGTGTCACAAACAAGGGCACACTT
tetur02g11760 comp862_seq0 CTATGGAGGCTTCAAATCTGGTGCTACTGT
tetur02g11760 comp862_seq0 CTCTACTATGGCGACTACGCCGCGATTAAC
tetur02g11760 comp862_seq0 CTGCTCATTGTGTCAACACTAGAGACTCTT
tetur02g11760 comp862_seq0 CTTATTCTCGTCCTCTACTATGGCGACTAC
tetur02g11760 comp862_seq0 CTTCTGCTCATTGTGTCAACACTAGAGACT
tetur02g11760 comp862_seq0 GAATAGCGGTGGTAACTATGGAGGCTTCAA
tetur02g11760 comp862_seq0 AATCATCAAGCCTTCAACACTTCAATCACC
tetur02g11760 comp862_seq0 GAGGCTTCAAATCTGGTGCTACTGTTCCTA
tetur02g11760 comp862_seq0 AATCTTCAAGCTGCCTCTTTGAAGCAGCTT
tetur02g11760 comp862_seq0 AATGAATAGCGGTGGTAACTATGGAGGCTT
tetur02g11760 comp862_seq0 GCAACATTGAACCCAATACTTTATCGGCTA
tetur02g11760 comp862_seq0 AATGTTATCCGGTGTTTCCCTCTTCCCGTC
tetur02g11760 comp862_seq0 GCTTATTCTCGTCCTCTACTATGGCGACTA
tetur02g11760 comp862_seq0 GGAGGCTTCAAATCTGGTGCTACTGTTCCT
tetur02g11760 comp862_seq0 GGTTGCAACATTGAACCCAATACTTTATCG
tetur02g11760 comp862_seq0 ACAATCTTCAAGCTGCCTCTTTGAAGCAGC
tetur02g11760 comp862_seq0 ACAATGAATAGCGGTGGTAACTATGGAGGC
tetur02g11760 comp862_seq0 GTGGTCGTGTCACAAACAAGGGCACACTTA
tetur02g11760 comp862_seq0 GTGTCTTTCTTAGTTGCTTATTCTCGTCCT
tetur02g11760 comp862_seq0 GTGTTTCCCTCTTCCCGTCGTTTCTAACCC
tetur02g11760 comp862_seq0 GTTGCAACATTGAACCCAATACTTTATCGG
tetur02g11760 comp862_seq0 GTTGCTTATTCTCGTCCTCTACTATGGCGA
tetur02g11760 comp862_seq0 GTTTCCCTCTTCCCGTCGTTTCTAACCCAT
tetur02g11760 comp862_seq0 TACACAACGATTCTATAATTACTCCCTCGG
tetur02g11760 comp862_seq0 TAGTTGCTTATTCTCGTCCTCTACTATGGC
tetur02g11760 comp862_seq0 TCAAGCCTTCAACACTTCAATCACCTTGAC
tetur02g11760 comp862_seq0 TCCAATGTTATCCGGTGTTTCCCTCTTCCC
tetur02g11760 comp862_seq0 TCCTCTACTATGGCGACTACGCCGCGATTA
tetur02g11760 comp862_seq0 TCTTCTGCTCATTGTGTCAACACTAGAGAC
tetur02g11760 comp862_seq0 TGAATAGCGGTGGTAACTATGGAGGCTTCA
tetur02g11760 comp862_seq0 TGGAGGCTTCAAATCTGGTGCTACTGTTCC
tetur02g11760 comp862_seq0 TGGTCGTGTCACAAACAAGGGCACACTTAA
tetur02g11760 comp862_seq0 TGTCTTTCTTAGTTGCTTATTCTCGTCCTC
tetur02g11760 comp862_seq0 TGTGTCTTTCTTAGTTGCTTATTCTCGTCC
tetur02g11760 comp862_seq0 TGTTTCCCTCTTCCCGTCGTTTCTAACCCA
tetur02g11760 comp862_seq0 TTACTCCGTTAAGCCCAGTTGATTATTGCA
tetur02g11760 comp862_seq0 TTATTCTCGTCCTCTACTATGGCGACTACG
tetur02g11760 comp862_seq0 TTCCAATGTTATCCGGTGTTTCCCTCTTCC
tetur02g11760 comp862_seq0 TTCTGCTCATTGTGTCAACACTAGAGACTC
tetur02g11760 comp862_seq0 TTCTTCTGCTCATTGTGTCAACACTAGAGA
tetur02g11760 comp862_seq0 TTGCAACATTGAACCCAATACTTTATCGGC
tetur02g11760 comp862_seq0 TTGCTTATTCTCGTCCTCTACTATGGCGAC
tetur02g11760 comp862_seq0 TTTCTTCTGCTCATTGTGTCAACACTAGAG
tetur02g11800 comp826_seq1 AGCCACTCGCTCCATGATTGGAGATTTCAT
tetur02g11800 comp826_seq1 ATGGTTGGATCACCGTCTTGTTTGCATTTG
tetur02g11800 comp826_seq1 ATTCAGGTCAGAAGCCACTCGCTCCATGAT
tetur02g11800 comp826_seq1 CACATTGGGAAGATCGATTCAGGTCAGAAG
tetur02g11800 comp826_seq1 CACCGTCTTGTTTGCATTTGGCACGGCCTT
tetur02g11800 comp826_seq1 CACTCGCTCCATGATTGGAGATTTCATCGC
tetur02g11800 comp826_seq1 CAGAAGCCACTCGCTCCATGATTGGAGATT
tetur02g11800 comp826_seq1 CATTGGGAAGATCGATTCAGGTCAGAAGCC
tetur02g11800 comp826_seq1 CCACTCGCTCCATGATTGGAGATTTCATCG
tetur02g11800 comp826_seq1 CCGTCTTGTTTGCATTTGGCACGGCCTTTG
tetur02g11800 comp826_seq1 CGTCTTGTTTGCATTTGGCACGGCCTTTGA
tetur02g11800 comp826_seq1 CTGTGCTAACAATCTTTGGTGTTTATGCGG
tetur02g11800 comp826_seq1 CTTGTTTGCATTTGGCACGGCCTTTGAGCA
tetur02g11800 comp826_seq1 GAATGGTTGGATCACCGTCTTGTTTGCATT
tetur02g11800 comp826_seq1 GGAAGATCGATTCAGGTCAGAAGCCACTCG
tetur02g11800 comp826_seq1 GGGAAGATCGATTCAGGTCAGAAGCCACTC
tetur02g11800 comp826_seq1 GTCAGAAGCCACTCGCTCCATGATTGGAGA
tetur02g11800 comp826_seq1 GTTTGCATTTGGCACGGCCTTTGAGCACTA
tetur02g11800 comp826_seq1 ACATTGGGAAGATCGATTCAGGTCAGAAGC
tetur02g11800 comp826_seq1 TCAGGTCAGAAGCCACTCGCTCCATGATTG
tetur02g11800 comp826_seq1 TGGTTGGATCACCGTCTTGTTTGCATTTGG
tetur02g11800 comp826_seq1 ACCGTCTTGTTTGCATTTGGCACGGCCTTT
tetur02g11800 comp826_seq1 TTGGGAAGATCGATTCAGGTCAGAAGCCAC
tetur02g11800 comp826_seq1 TTGTTTGCATTTGGCACGGCCTTTGAGCAC
tetur02g11800 comp826_seq1 TTTGCATTTGGCACGGCCTTTGAGCACTAC
tetur02g11800 comp826_seq1 ACTCGCTCCATGATTGGAGATTTCATCGCT
tetur02g11800 comp826_seq1 ACTGTGCTAACAATCTTTGGTGTTTATGCG
tetur02g11800 comp826_seq1 AGAAGCCACTCGCTCCATGATTGGAGATTT
tetur02g13240 comp3288_seq0 CAACAATGTAGCATTTATGGGCGCTTATGC
tetur02g13240 comp3288_seq0 CAACGGTATTATAGTGACAGCCAGACAATA
tetur02g13240 comp3288_seq0 CGATAATGTAACAGATTAAGAACTCCGGTG
tetur02g13240 comp3288_seq0 CGGTATTATAGTGACAGCCAGACAATATGA
tetur02g13240 comp3288_seq0 AAGTGGCAACGGTATTATAGTGACAGCCAG
tetur02g13240 comp3288_seq0 GCAACGGTATTATAGTGACAGCCAGACAAT
tetur02g13240 comp3288_seq0 GCAATGCTCTATCACAGGTTCCAACAATGT
tetur02g13240 comp3288_seq0 GCATGTTGATGTAATTAAAGTGGCAACGGT
tetur02g13240 comp3288_seq0 GGCAACGGTATTATAGTGACAGCCAGACAA
tetur02g13240 comp3288_seq0 GGGCATGTTGATGTAATTAAAGTGGCAACG
tetur02g13240 comp3288_seq0 GTGGCAACGGTATTATAGTGACAGCCAGAC
tetur02g13240 comp3288_seq0 TGCAATGCTCTATCACAGGTTCCAACAATG
tetur02g13240 comp3288_seq0 TGGCAACGGTATTATAGTGACAGCCAGACA
tetur02g13240 comp3288_seq0 TGGGCATGTTGATGTAATTAAAGTGGCAAC
tetur02g13240 comp3288_seq0 TTAAAGTGGCAACGGTATTATAGTGACAGC
tetur02g13240 comp3288_seq0 TTTGCAATGCTCTATCACAGGTTCCAACAA
tetur02g13240 comp3288_seq0 TTTGGTAGAGCTTCTCTAATTCTAGGGTCA
tetur02g13240 comp3288_seq0 ACGGTATTATAGTGACAGCCAGACAATATG
tetur02g13580 comp1662_seq0 AGATTACGAGTGAAGAGAAATCGTCCATTG
tetur02g13580 comp1662_seq0 ATCAACTGCCTGTGAATCAAGTTGATAGTG
tetur02g13580 comp1662_seq0 ATGGAGATTACGAGTGAAGAGAAATCGTCC
tetur02g13580 comp1662_seq0 ATTACGAGTGAAGAGAAATCGTCCATTGAG
tetur02g13580 comp1662_seq0 AACCGTAAATAGTCATCAGCGAGATTGTTG
tetur02g13580 comp1662_seq0 CAACCGTAAATAGTCATCAGCGAGATTGTT
tetur02g13580 comp1662_seq0 CAACTACAACCGTAAATAGTCATCAGCGAG
tetur02g13580 comp1662_seq0 CAACTGCCTGTGAATCAAGTTGATAGTGTT
tetur02g13580 comp1662_seq0 CAATCAACTGCCTGTGAATCAAGTTGATAG
tetur02g13580 comp1662_seq0 CAATTAACTCTTGTCGTTGAGGAACCAGTT
tetur02g13580 comp1662_seq0 CGAAGAGCTTGAAGCGAAAGGTGTACTGCC
tetur02g13580 comp1662_seq0 CGATCGACTTCAATGAAGTTGATTCAGTTG
tetur02g13580 comp1662_seq0 CTACAACCGTAAATAGTCATCAGCGAGATT
tetur02g13580 comp1662_seq0 CTGCCTGTGAATCAAGTTGATAGTGTTTCT
tetur02g13580 comp1662_seq0 GAAATCGTCCATTGAGACTATTCGAGCTCG
tetur02g13580 comp1662_seq0 GAAGAGCTTGAAGCGAAAGGTGTACTGCCT
tetur02g13580 comp1662_seq0 GATTACGAGTGAAGAGAAATCGTCCATTGA
tetur02g13580 comp1662_seq0 GCCTGTGAATCAAGTTGATAGTGTTTCTTG
tetur02g13580 comp1662_seq0 GGAGATTACGAGTGAAGAGAAATCGTCCAT
tetur02g13580 comp1662_seq0 ACAACCGTAAATAGTCATCAGCGAGATTGT
tetur02g13580 comp1662_seq0 TACAACCGTAAATAGTCATCAGCGAGATTG
tetur02g13580 comp1662_seq0 TATGGAGATTACGAGTGAAGAGAAATCGTC
tetur02g13580 comp1662_seq0 TCAACTACAACCGTAAATAGTCATCAGCGA
tetur02g13580 comp1662_seq0 TGGAGATTACGAGTGAAGAGAAATCGTCCA
tetur02g13580 comp1662_seq0 TTACGAGTGAAGAGAAATCGTCCATTGAGA
tetur02g13580 comp1662_seq0 TTCAACTACAACCGTAAATAGTCATCAGCG
tetur02g13580 comp1662_seq0 ACTACAACCGTAAATAGTCATCAGCGAGAT
tetur02g13580 comp1662_seq0 ACTGCCTGTGAATCAAGTTGATAGTGTTTC
tetur02g13580 comp1662_seq0 AGAAATCGTCCATTGAGACTATTCGAGCTC
tetur02g13700 comp496_seq3 ATTCTCAACACTGGTGATCACTGATCAAAC
tetur02g13700 comp496_seq3 AACTATTCTCAACACTGGTGATCACTGATC
tetur02g13700 comp496_seq3 CCATCAGAGTCTTTGATACATGTTCATGAC
tetur02g13700 comp496_seq3 CTATTCTCAACACTGGTGATCACTGATCAA
tetur02g13700 comp496_seq3 CTCAACACTGGTGATCACTGATCAAACCAA
tetur02g13700 comp496_seq3 TCTCAACACTGGTGATCACTGATCAAACCA
tetur02g13700 comp496_seq3 TTCTCAACACTGGTGATCACTGATCAAACC
tetur03g00450 comp2740_seq0 AGTCATGGGTAATTATTTAGGCTGCTCTGT
tetur03g00450 comp2740_seq0 CTCGGAAGAAGTCATGGGTAATTATTTAGG
tetur03g00450 comp2740_seq0 AAGTCATGGGTAATTATTTAGGCTGCTCTG
tetur03g00450 comp2740_seq0 CTGTCCCTTGATTTGTATGGTATGTTCCTC
tetur03g00450 comp2740_seq0 GAAGAAGTCATGGGTAATTATTTAGGCTGC
tetur03g00450 comp2740_seq0 GAAGTCATGGGTAATTATTTAGGCTGCTCT
tetur03g00450 comp2740_seq0 GAGCAGAGAAGACAAGCACGAAGATTCCTA
tetur03g00450 comp2740_seq0 GATTTCAGTTCTCTGTAAATTGTCGCAGGA
tetur03g00450 comp2740_seq0 GGGTAATTATTTAGGCTGCTCTGTCCCTTG
tetur03g00450 comp2740_seq0 GGTAATTATTTAGGCTGCTCTGTCCCTTGA
tetur03g00450 comp2740_seq0 GTCATGGGTAATTATTTAGGCTGCTCTGTC
tetur03g00450 comp2740_seq0 GTCGCAGGAAGTTTACCAGATACACTGACG
tetur03g00450 comp2740_seq0 TCGCAGGAAGTTTACCAGATACACTGACGG
tetur03g00450 comp2740_seq0 TCGGAAGAAGTCATGGGTAATTATTTAGGC
tetur03g00450 comp2740_seq0 TGTCGCAGGAAGTTTACCAGATACACTGAC
tetur03g00450 comp2740_seq0 TTGTCGCAGGAAGTTTACCAGATACACTGA
tetur03g00450 comp2740_seq0 TTTCAGTTCTCTGTAAATTGTCGCAGGAAG
tetur03g00450 comp2740_seq0 AGAAGTCATGGGTAATTATTTAGGCTGCTC
tetur03g01510 comp3787_seq0 AGATTTAAACCGACCACCCTTTATAACGCC
tetur03g01510 comp3787_seq0 AGCAGCTAATGGTCAATATGAGTTGTTTGC
tetur03g01510 comp3787_seq0 AGCCTCTGACCATGAAATTGTAACTTCCGT
tetur03g01510 comp3787_seq0 AGGAAAGTTGTTCATCAATGTCGTGCTGTT
tetur03g01510 comp3787_seq0 ATATTCCATCTCAACTCATGAAGGGTAGAG
tetur03g01510 comp3787_seq0 ATCTCAACTCATGAAGGGTAGAGGATGGAG
tetur03g01510 comp3787_seq0 ATTGCAAGCCTCTGACCATGAAATTGTAAC
tetur03g01510 comp3787_seq0 ATTTAAACCGACCACCCTTTATAACGCCAT
tetur03g01510 comp3787_seq0 CAACTCATGAAGGGTAGAGGATGGAGAGTT
tetur03g01510 comp3787_seq0 CAAGCCTCTGACCATGAAATTGTAACTTCC
tetur03g01510 comp3787_seq0 CACCCTTTATAACGCCATTGGAACCTCTCA
tetur03g01510 comp3787_seq0 AACTCATGAAGGGTAGAGGATGGAGAGTTT
tetur03g01510 comp3787_seq0 CAGGATGCTTCTTATGAGGTTTGGTTGAAC
tetur03g01510 comp3787_seq0 AACTGATGAACCTGTGAAGCAACTTCGAAC
tetur03g01510 comp3787_seq0 CATCTCAACTCATGAAGGGTAGAGGATGGA
tetur03g01510 comp3787_seq0 CCACCCTTTATAACGCCATTGGAACCTCTC
tetur03g01510 comp3787_seq0 CCAGATGAGCCAGAAGATGTTAAACATACC
tetur03g01510 comp3787_seq0 CCATCTCAACTCATGAAGGGTAGAGGATGG
tetur03g01510 comp3787_seq0 CCGAATCTTTATCTTCTCCAACGGCAGGAT
tetur03g01510 comp3787_seq0 CCGACCACCCTTTATAACGCCATTGGAACC
tetur03g01510 comp3787_seq0 CCTCTGACCATGAAATTGTAACTTCCGTTT
tetur03g01510 comp3787_seq0 CCTTTATAACGCCATTGGAACCTCTCATTC
tetur03g01510 comp3787_seq0 CGACATAAGGCTGATGTTGATTTCTCTAGA
tetur03g01510 comp3787_seq0 CGACCACCCTTTATAACGCCATTGGAACCT
tetur03g01510 comp3787_seq0 AAGCCTCTGACCATGAAATTGTAACTTCCG
tetur03g01510 comp3787_seq0 AAGGAAAGTTGTTCATCAATGTCGTGCTGT
tetur03g01510 comp3787_seq0 CGTTTGTAGAATGGAAACTGATGAACCTGT
tetur03g01510 comp3787_seq0 CTAGATTTAAACCGACCACCCTTTATAACG
tetur03g01510 comp3787_seq0 CTCAACTCATGAAGGGTAGAGGATGGAGAG
tetur03g01510 comp3787_seq0 CTCATGAAGGGTAGAGGATGGAGAGTTTAA
tetur03g01510 comp3787_seq0 CTTGTTTCTGTCATCGGAACTTAGTAGACA
tetur03g01510 comp3787_seq0 CTTTATAACGCCATTGGAACCTCTCATTCC
tetur03g01510 comp3787_seq0 GAAACTGATGAACCTGTGAAGCAACTTCGA
tetur03g01510 comp3787_seq0 GACCACCCTTTATAACGCCATTGGAACCTC
tetur03g01510 comp3787_seq0 GAGCCAGAAGATGTTAAACATACCAATCCA
tetur03g01510 comp3787_seq0 GATTTAAACCGACCACCCTTTATAACGCCA
tetur03g01510 comp3787_seq0 GCAGCTAATGGTCAATATGAGTTGTTTGCC
tetur03g01510 comp3787_seq0 GCAGGATGCTTCTTATGAGGTTTGGTTGAA
tetur03g01510 comp3787_seq0 GCCAGAAGATGTTAAACATACCAATCCAAG
tetur03g01510 comp3787_seq0 GCCTCTGACCATGAAATTGTAACTTCCGTT
tetur03g01510 comp3787_seq0 GCTTGTTTCTGTCATCGGAACTTAGTAGAC
tetur03g01510 comp3787_seq0 GGAAAGTTGTTCATCAATGTCGTGCTGTTT
tetur03g01510 comp3787_seq0 GTAGAATGGAAACTGATGAACCTGTGAAGC
tetur03g01510 comp3787_seq0 GTTTCTGTCATCGGAACTTAGTAGACATTG
tetur03g01510 comp3787_seq0 GTTTGTAGAATGGAAACTGATGAACCTGTG
tetur03g01510 comp3787_seq0 TAAACCGACCACCCTTTATAACGCCATTGG
tetur03g01510 comp3787_seq0 TAGATTTAAACCGACCACCCTTTATAACGC
tetur03g01510 comp3787_seq0 TATTCCATCTCAACTCATGAAGGGTAGAGG
tetur03g01510 comp3787_seq0 TCCATCTCAACTCATGAAGGGTAGAGGATG
tetur03g01510 comp3787_seq0 ACCACCCTTTATAACGCCATTGGAACCTCT
tetur03g01510 comp3787_seq0 TCGACATAAGGCTGATGTTGATTTCTCTAG
tetur03g01510 comp3787_seq0 TCGTTTGTAGAATGGAAACTGATGAACCTG
tetur03g01510 comp3787_seq0 TCTCAACTCATGAAGGGTAGAGGATGGAGA
tetur03g01510 comp3787_seq0 TGAGCCAGAAGATGTTAAACATACCAATCC
tetur03g01510 comp3787_seq0 ACCCTTTATAACGCCATTGGAACCTCTCAT
tetur03g01510 comp3787_seq0 ACCGACCACCCTTTATAACGCCATTGGAAC
tetur03g01510 comp3787_seq0 TGTAGAATGGAAACTGATGAACCTGTGAAG
tetur03g01510 comp3787_seq0 TTAAACCGACCACCCTTTATAACGCCATTG
tetur03g01510 comp3787_seq0 TTTATAACGCCATTGGAACCTCTCATTCCA
tetur03g01510 comp3787_seq0 ACTGATGAACCTGTGAAGCAACTTCGAACT
tetur03g02420 comp2275_seq0 AGCCAACATAAGGCATCACTCTGATGTGAG
tetur03g02420 comp2275_seq0 AGTAACCTTTGGCTGTTAATTGCCCATTCC
tetur03g02420 comp2275_seq0 ATAACGTCAACGACCAGATCTAATATCCAC
tetur03g02420 comp2275_seq0 AACAGTAACCTTTGGCTGTTAATTGCCCAT
tetur03g02420 comp2275_seq0 AACATAAGGCATCACTCTGATGTGAGTCTT
tetur03g02420 comp2275_seq0 ATCACCATTGAGATATCCAGACAAGTCTGT
tetur03g02420 comp2275_seq0 ATCCAACAGTAACCTTTGGCTGTTAATTGC
tetur03g02420 comp2275_seq0 ATGTCGACGCAAATTACTTCACTATCAGCT
tetur03g02420 comp2275_seq0 ATTCCTGATTGGACTGTTCCATAATCTCAG
tetur03g02420 comp2275_seq0 CAACAGTAACCTTTGGCTGTTAATTGCCCA
tetur03g02420 comp2275_seq0 CAACATAAGGCATCACTCTGATGTGAGTCT
tetur03g02420 comp2275_seq0 AACCTTTGGCTGTTAATTGCCCATTCCTGT
tetur03g02420 comp2275_seq0 CAATTCCTGATTGGACTGTTCCATAATCTC
tetur03g02420 comp2275_seq0 AACGTCAACGACCAGATCTAATATCCACCT
tetur03g02420 comp2275_seq0 CACCATTGAGATATCCAGACAAGTCTGTTA
tetur03g02420 comp2275_seq0 CACCCTACTAAACGAGGTATGATTCCTGAT
tetur03g02420 comp2275_seq0 CACCTGTAATAGCCAATCTTCGACATGCTG
tetur03g02420 comp2275_seq0 CAGTAACCTTTGGCTGTTAATTGCCCATTC
tetur03g02420 comp2275_seq0 CATCTGAATTGTCTGGTCTGCTACTTAAAG
tetur03g02420 comp2275_seq0 CCAACAGTAACCTTTGGCTGTTAATTGCCC
tetur03g02420 comp2275_seq0 CCAACATAAGGCATCACTCTGATGTGAGTC
tetur03g02420 comp2275_seq0 CCATTATCACCATTGAGATATCCAGACAAG
tetur03g02420 comp2275_seq0 CCTGATTGGACTGTTCCATAATCTCAGTTT
tetur03g02420 comp2275_seq0 CCTGTAATAGCCAATCTTCGACATGCTGGA
tetur03g02420 comp2275_seq0 CCTTTGGCTGTTAATTGCCCATTCCTGTTT
tetur03g02420 comp2275_seq0 CGACGCAAATTACTTCACTATCAGCTCGCA
tetur03g02420 comp2275_seq0 CGATATACTCCTGTATTTGTGGTTCAGTGT
tetur03g02420 comp2275_seq0 CGCAAATTACTTCACTATCAGCTCGCACTA
tetur03g02420 comp2275_seq0 CGTTACAATTCCTGATTGGACTGTTCCATA
tetur03g02420 comp2275_seq0 CTCTCAAATAACGTCAACGACCAGATCTAA
tetur03g02420 comp2275_seq0 CTGAATTGTCTGGTCTGCTACTTAAAGTCG
tetur03g02420 comp2275_seq0 CTGTAATAGCCAATCTTCGACATGCTGGAG
tetur03g02420 comp2275_seq0 CTGTGAGAATTGAGTGATCAATCACTCATC
tetur03g02420 comp2275_seq0 CTGTTCCATAATCTCAGTTTAACCAACCAC
tetur03g02420 comp2275_seq0 AATAGCCAATCTTCGACATGCTGGAGCGAT
tetur03g02420 comp2275_seq0 GAATTGTCTGGTCTGCTACTTAAAGTCGAT
tetur03g02420 comp2275_seq0 GACGCAAATTACTTCACTATCAGCTCGCAC
tetur03g02420 comp2275_seq0 GACTGTTCCATAATCTCAGTTTAACCAACC
tetur03g02420 comp2275_seq0 GAGATGAGAGCTGCCTTACGGAAAGTGGTT
tetur03g02420 comp2275_seq0 AATCGTTACAATTCCTGATTGGACTGTTCC
tetur03g02420 comp2275_seq0 AAAGCCAACATAAGGCATCACTCTGATGTG
tetur03g02420 comp2275_seq0 GCAAATCCAACAGTAACCTTTGGCTGTTAA
tetur03g02420 comp2275_seq0 GCAAATTACTTCACTATCAGCTCGCACTAC
tetur03g02420 comp2275_seq0 GCACCTGTAATAGCCAATCTTCGACATGCT
tetur03g02420 comp2275_seq0 GCCAAACAATCGAAAGTTTGATTGGACAGA
tetur03g02420 comp2275_seq0 GCCAACATAAGGCATCACTCTGATGTGAGT
tetur03g02420 comp2275_seq0 GGACTGTTCCATAATCTCAGTTTAACCAAC
tetur03g02420 comp2275_seq0 GGAGATGAGAGCTGCCTTACGGAAAGTGGT
tetur03g02420 comp2275_seq0 GGCCAAACAATCGAAAGTTTGATTGGACAG
tetur03g02420 comp2275_seq0 GGGTGATCTTTCTAATTGGCCAAACAATCG
tetur03g02420 comp2275_seq0 GGTGATCTTTCTAATTGGCCAAACAATCGA
tetur03g02420 comp2275_seq0 GTAACCTTTGGCTGTTAATTGCCCATTCCT
tetur03g02420 comp2275_seq0 GTGGAGGTGATGCTTCATCTTTATGCGCGG
tetur03g02420 comp2275_seq0 GTTCCATAATCTCAGTTTAACCAACCACCA
tetur03g02420 comp2275_seq0 ACAGTAACCTTTGGCTGTTAATTGCCCATT
tetur03g02420 comp2275_seq0 TAACCTTTGGCTGTTAATTGCCCATTCCTG
tetur03g02420 comp2275_seq0 TAACGTCAACGACCAGATCTAATATCCACC
tetur03g02420 comp2275_seq0 TAATAGCCAATCTTCGACATGCTGGAGCGA
tetur03g02420 comp2275_seq0 ACATAAGGCATCACTCTGATGTGAGTCTTT
tetur03g02420 comp2275_seq0 TATCACCATTGAGATATCCAGACAAGTCTG
tetur03g02420 comp2275_seq0 TCACCCTACTAAACGAGGTATGATTCCTGA
tetur03g02420 comp2275_seq0 TCCAACAGTAACCTTTGGCTGTTAATTGCC
tetur03g02420 comp2275_seq0 TCGATATACTCCTGTATTTGTGGTTCAGTG
tetur03g02420 comp2275_seq0 TCTGAATTGTCTGGTCTGCTACTTAAAGTC
tetur03g02420 comp2275_seq0 TGAATTGTCTGGTCTGCTACTTAAAGTCGA
tetur03g02420 comp2275_seq0 TGGAGGTGATGCTTCATCTTTATGCGCGGG
tetur03g02420 comp2275_seq0 TGGCCAAACAATCGAAAGTTTGATTGGACA
tetur03g02420 comp2275_seq0 TGTAATAGCCAATCTTCGACATGCTGGAGC
tetur03g02420 comp2275_seq0 TGTTCCATAATCTCAGTTTAACCAACCACC
tetur03g02420 comp2275_seq0 ACCTGTAATAGCCAATCTTCGACATGCTGG
tetur03g02420 comp2275_seq0 TTCACCCTACTAAACGAGGTATGATTCCTG
tetur03g02420 comp2275_seq0 TTCATCTCACTCGCTGGGAATCATTGCTGC
tetur03g02420 comp2275_seq0 ACCTTTGGCTGTTAATTGCCCATTCCTGTT
tetur03g02420 comp2275_seq0 TTGACGAACCGGTTAACCTATCCAAATTAC
tetur03g02420 comp2275_seq0 TTGGCCAAACAATCGAAAGTTTGATTGGAC
tetur03g02420 comp2275_seq0 TTTAATGTCTCATGGAGAGTCGCAAGATGG
tetur03g02420 comp2275_seq0 ACGCAAATTACTTCACTATCAGCTCGCACT
tetur03g02420 comp2275_seq0 ACGTCAACGACCAGATCTAATATCCACCTT
tetur03g03270 comp3529_seq1 ATCGGTGTTAACTGTTGACGGCCTTCAACG
tetur03g03270 comp3529_seq1 CAACCGCAATCAACCTTCGCAATGAGTGTA
tetur03g03270 comp3529_seq1 AACTATCGGTGTTAACTGTTGACGGCCTTC
tetur03g03270 comp3529_seq1 AAACTATCGGTGTTAACTGTTGACGGCCTT
tetur03g03270 comp3529_seq1 CGGTGTTAACTGTTGACGGCCTTCAACGGT
tetur03g03270 comp3529_seq1 CTATCGGTGTTAACTGTTGACGGCCTTCAA
tetur03g03270 comp3529_seq1 GTTGAGCTAAATTCACCTGAGAATCTGGTT
tetur03g03270 comp3529_seq1 TATCGGTGTTAACTGTTGACGGCCTTCAAC
tetur03g03990 comp2306_seq0 AGCTGAGAATCCAAGTGTCATTAACACATC
tetur03g03990 comp2306_seq0 ATCATCGTTATGAGGTGAGCGCGTTCCATT
tetur03g03990 comp2306_seq0 ATGTAAGTGTAGGTGTAGGTGTGGATCATG
tetur03g03990 comp2306_seq0 CAAATGTAAGTGTAGGTGTAGGTGTGGATC
tetur03g03990 comp2306_seq0 AACCTTTGCCAGAACCTGAAATTTCTCGGT
tetur03g03990 comp2306_seq0 CCGTCGATTGTATTGAGGCTAAAGATGGTG
tetur03g03990 comp2306_seq0 CCTCTGAATCATCGTTATGAGGTGAGCGCG
tetur03g03990 comp2306_seq0 CCTTCTTCTCCTTTCCCGTTTAGCCTTAGG
tetur03g03990 comp2306_seq0 CCTTGGTTTGGGTTTCTTTCTTGCATCTCC
tetur03g03990 comp2306_seq0 CCTTTGCCAGAACCTGAAATTTCTCGGTGA
tetur03g03990 comp2306_seq0 CTCTGAATCATCGTTATGAGGTGAGCGCGT
tetur03g03990 comp2306_seq0 CTTGGTTTGGGTTTCTTTCTTGCATCTCCA
tetur03g03990 comp2306_seq0 GACCTTGGTTTGGGTTTCTTTCTTGCATCT
tetur03g03990 comp2306_seq0 AATCATCGTTATGAGGTGAGCGCGTTCCAT
tetur03g03990 comp2306_seq0 GCTGAGAATCCAAGTGTCATTAACACATCG
tetur03g03990 comp2306_seq0 GGTTTGGGTTTCTTTCTTGCATCTCCATCA
tetur03g03990 comp2306_seq0 GTCAAATGTAAGTGTAGGTGTAGGTGTGGA
tetur03g03990 comp2306_seq0 TCCTTCTTCTCCTTTCCCGTTTAGCCTTAG
tetur03g03990 comp2306_seq0 TGGCCTCCCTTTCAGCTTTCCTTCTTCTCC
tetur03g03990 comp2306_seq0 TGGTTTGGGTTTCTTTCTTGCATCTCCATC
tetur03g03990 comp2306_seq0 TGTAAGTGTAGGTGTAGGTGTGGATCATGG
tetur03g03990 comp2306_seq0 TGTCAAATGTAAGTGTAGGTGTAGGTGTGG
tetur03g03990 comp2306_seq0 TTCCTTCTTCTCCTTTCCCGTTTAGCCTTA
tetur03g03990 comp2306_seq0 ACCTTGGTTTGGGTTTCTTTCTTGCATCTC
tetur03g03990 comp2306_seq0 ACCTTTGCCAGAACCTGAAATTTCTCGGTG
tetur03g03990 comp2306_seq0 TTGGCCTCCCTTTCAGCTTTCCTTCTTCTC
tetur03g03990 comp2306_seq0 AGACCTTGGTTTGGGTTTCTTTCTTGCATC
tetur03g04790 comp1751_seq0 AGCATCACATTTGGAACAGGTAACTTCAGT
tetur03g04790 comp1751_seq0 AGTTCTCACCATTCCATGTGAATGATCGGG
tetur03g04790 comp1751_seq0 CACAAACGAAACAACAACAACCAGATTGTC
tetur03g04790 comp1751_seq0 CAGTTCTCACCATTCCATGTGAATGATCGG
tetur03g04790 comp1751_seq0 CGAAACAACAACAACCAGATTGTCAAAGCA
tetur03g04790 comp1751_seq0 CTCACCATTCCATGTGAATGATCGGGCGTC
tetur03g04790 comp1751_seq0 CTTCAGTTCTCACCATTCCATGTGAATGAT
tetur03g04790 comp1751_seq0 GAGCATCACATTTGGAACAGGTAACTTCAG
tetur03g04790 comp1751_seq0 GCATCACATTTGGAACAGGTAACTTCAGTT
tetur03g04790 comp1751_seq0 GTTCTCACCATTCCATGTGAATGATCGGGC
tetur03g04790 comp1751_seq0 TCAGTTCTCACCATTCCATGTGAATGATCG
tetur03g04790 comp1751_seq0 TTCAGTTCTCACCATTCCATGTGAATGATC
tetur03g04790 comp1751_seq0 TTCTCACCATTCCATGTGAATGATCGGGCG
tetur03g04790 comp1751_seq0 ACGAAACAACAACAACCAGATTGTCAAAGC
tetur03g05340 comp1122_seq0 ATACATCCATTGACGTTGAAATGTCGGGAT
tetur03g05340 comp1122_seq0 ATCGAACCAAGTTCATCGTACTTTCTGCCC
tetur03g05340 comp1122_seq0 ATCTTTACCTTGGGCGTTTAAAGACTTACG
tetur03g05340 comp1122_seq0 ATGAAACTGGCCGAATGCTCACCAAAGCTC
tetur03g05340 comp1122_seq0 ATGCGCTGATGGACATAATTACGCCACAAG
tetur03g05340 comp1122_seq0 ATGTCACGACTCAGGAAGATGATGAGAATG
tetur03g05340 comp1122_seq0 ATTCATGTCACGACTCAGGAAGATGATGAG
tetur03g05340 comp1122_seq0 ATTCTCCAACATCATTGCGACTTAAGTACC
tetur03g05340 comp1122_seq0 ATTGACAAACCCGCAGGTGAAGATGTTACC
tetur03g05340 comp1122_seq0 AACCTAAAGAGGGTCTCATTGAACCCGGCG
tetur03g05340 comp1122_seq0 CAAATAGCTGCATCAACTCGCGAAGGACTA
tetur03g05340 comp1122_seq0 CAACGGACGTTTGCGTTAACCATCTTGGCT
tetur03g05340 comp1122_seq0 CAACTGTCATGCAACGACAACTCAATATGA
tetur03g05340 comp1122_seq0 AACGGACGTTTGCGTTAACCATCTTGGCTT
tetur03g05340 comp1122_seq0 CAATGTATGAAACTGGCCGAATGCTCACCA
tetur03g05340 comp1122_seq0 CAGCGCTTCCTGTTTCTCCCATTGTCTCTA
tetur03g05340 comp1122_seq0 CATGTCACGACTCAGGAAGATGATGAGAAT
tetur03g05340 comp1122_seq0 CATTCAAACGGGAAACAGATACATCCATTG
tetur03g05340 comp1122_seq0 CATTGAAATAGCTTGTGTTCCGCCGAACCA
tetur03g05340 comp1122_seq0 CCAACGGACGTTTGCGTTAACCATCTTGGC
tetur03g05340 comp1122_seq0 AAGAAGCCGTTATTCATGTCACGACTCAGG
tetur03g05340 comp1122_seq0 CCAGTTCCGATATTATTTGGGAAGTGCGGA
tetur03g05340 comp1122_seq0 CCGAATGCTCACCAAAGCTCGTTGGAATGA
tetur03g05340 comp1122_seq0 CCGGATATTCAATACCCTTGAAGATTTGTC
tetur03g05340 comp1122_seq0 CCGTTAACGTCTACAACCATTGTCGAAGAA
tetur03g05340 comp1122_seq0 CCGTTATTCATGTCACGACTCAGGAAGATG
tetur03g05340 comp1122_seq0 CCTAAAGAGGGTCTCATTGAACCCGGCGAA
tetur03g05340 comp1122_seq0 CCTATGAAATTGACAAACCCGCAGGTGAAG
tetur03g05340 comp1122_seq0 CCTGTTTCTCCCATTGTCTCTAAGGTGTAT
tetur03g05340 comp1122_seq0 CGAAGAAGCCGTTATTCATGTCACGACTCA
tetur03g05340 comp1122_seq0 CGAATGCTCACCAAAGCTCGTTGGAATGAT
tetur03g05340 comp1122_seq0 CGACAACTGGTATAAATTCTTGAGCATCAG
tetur03g05340 comp1122_seq0 CGACATTGAAATAGCTTGTGTTCCGCCGAA
tetur03g05340 comp1122_seq0 AAGCCGTTATTCATGTCACGACTCAGGAAG
tetur03g05340 comp1122_seq0 CGCTGATGGACATAATTACGCCACAAGATG
tetur03g05340 comp1122_seq0 CGCTTCCTGTTTCTCCCATTGTCTCTAAGG
tetur03g05340 comp1122_seq0 CGGCTGCCTATGAAATTGACAAACCCGCAG
tetur03g05340 comp1122_seq0 CGTTAACCATCTTGGCTTAAAGACACGGCT
tetur03g05340 comp1122_seq0 CGTTATTCATGTCACGACTCAGGAAGATGA
tetur03g05340 comp1122_seq0 CGTTTGCGTTAACCATCTTGGCTTAAAGAC
tetur03g05340 comp1122_seq0 CTAAAGAGGGTCTCATTGAACCCGGCGAAG
tetur03g05340 comp1122_seq0 CTCATTCAAACGGGAAACAGATACATCCAT
tetur03g05340 comp1122_seq0 CTCCAACATCATTGCGACTTAAGTACCAAG
tetur03g05340 comp1122_seq0 CTCCAACGGACGTTTGCGTTAACCATCTTG
tetur03g05340 comp1122_seq0 CTCGACAACTGGTATAAATTCTTGAGCATC
tetur03g05340 comp1122_seq0 CTCTCCAACGGACGTTTGCGTTAACCATCT
tetur03g05340 comp1122_seq0 CTGCCTATGAAATTGACAAACCCGCAGGTG
tetur03g05340 comp1122_seq0 CTGGATCTTTACCTTGGGCGTTTAAAGACT
tetur03g05340 comp1122_seq0 CTGTTTCTCCCATTGTCTCTAAGGTGTATT
tetur03g05340 comp1122_seq0 AAGTTCCCATCGGTTGGATAATAATACCAC
tetur03g05340 comp1122_seq0 CTTGGAGGCAAGATTTAGCTGAAAGCCAAA
tetur03g05340 comp1122_seq0 GAAAGTTACGATGATATCCGAAGAGGCTGC
tetur03g05340 comp1122_seq0 GAAATTGACAAACCCGCAGGTGAAGATGTT
tetur03g05340 comp1122_seq0 GAACACATTTAATCCGTTGTCAGAAAGCTG
tetur03g05340 comp1122_seq0 GAAGAAGCCGTTATTCATGTCACGACTCAG
tetur03g05340 comp1122_seq0 GAAGCCGTTATTCATGTCACGACTCAGGAA
tetur03g05340 comp1122_seq0 GAATGCTCACCAAAGCTCGTTGGAATGATT
tetur03g05340 comp1122_seq0 GACAAACCCGCAGGTGAAGATGTTACCTGT
tetur03g05340 comp1122_seq0 GACAACTGGTATAAATTCTTGAGCATCAGC
tetur03g05340 comp1122_seq0 GACATTGAAATAGCTTGTGTTCCGCCGAAC
tetur03g05340 comp1122_seq0 GACGTTTGCGTTAACCATCTTGGCTTAAAG
tetur03g05340 comp1122_seq0 GACTGCCAAGGGATTCAACATCATTGGCAC
tetur03g05340 comp1122_seq0 GAGCCTTGGTACTTTGATTTGAAAGTTACG
tetur03g05340 comp1122_seq0 GATCTTTACCTTGGGCGTTTAAAGACTTAC
tetur03g05340 comp1122_seq0 GCAAACATCACTCATGGAATCATTAGTAGC
tetur03g05340 comp1122_seq0 GCCGAATGCTCACCAAAGCTCGTTGGAATG
tetur03g05340 comp1122_seq0 GCCGTTATTCATGTCACGACTCAGGAAGAT
tetur03g05340 comp1122_seq0 GCCTATGAAATTGACAAACCCGCAGGTGAA
tetur03g05340 comp1122_seq0 GCGCTGATGGACATAATTACGCCACAAGAT
tetur03g05340 comp1122_seq0 GCGCTTCCTGTTTCTCCCATTGTCTCTAAG
tetur03g05340 comp1122_seq0 GCTGCCTATGAAATTGACAAACCCGCAGGT
tetur03g05340 comp1122_seq0 AATTGACAAACCCGCAGGTGAAGATGTTAC
tetur03g05340 comp1122_seq0 GGAACACATTTAATCCGTTGTCAGAAAGCT
tetur03g05340 comp1122_seq0 GGACGTTTGCGTTAACCATCTTGGCTTAAA
tetur03g05340 comp1122_seq0 GGATCTTTACCTTGGGCGTTTAAAGACTTA
tetur03g05340 comp1122_seq0 AATTTCCTGAGGCTCAGCAACCTAAAGAGG
tetur03g05340 comp1122_seq0 GGCTGCCTATGAAATTGACAAACCCGCAGG
tetur03g05340 comp1122_seq0 GTATGAAACTGGCCGAATGCTCACCAAAGC
tetur03g05340 comp1122_seq0 GTCAACTGTCATGCAACGACAACTCAATAT
tetur03g05340 comp1122_seq0 GTCCGGATATTCAATACCCTTGAAGATTTG
tetur03g05340 comp1122_seq0 GTCGAAGAAGCCGTTATTCATGTCACGACT
tetur03g05340 comp1122_seq0 GTGTCAACTGTCATGCAACGACAACTCAAT
tetur03g05340 comp1122_seq0 GTTAACCATCTTGGCTTAAAGACACGGCTT
tetur03g05340 comp1122_seq0 GTTACGATGATATCCGAAGAGGCTGCGAGT
tetur03g05340 comp1122_seq0 GTTATTCATGTCACGACTCAGGAAGATGAT
tetur03g05340 comp1122_seq0 GTTTGCGTTAACCATCTTGGCTTAAAGACA
tetur03g05340 comp1122_seq0 TACGATGATATCCGAAGAGGCTGCGAGTTC
tetur03g05340 comp1122_seq0 TACTTTACATACAGGGTTGAGCGTCCAGAG
tetur03g05340 comp1122_seq0 ACATCCATTGACGTTGAAATGTCGGGATTT
tetur03g05340 comp1122_seq0 TATGACCAAATCCGCGGCACCGATAGCAAG
tetur03g05340 comp1122_seq0 TATTCATGTCACGACTCAGGAAGATGATGA
tetur03g05340 comp1122_seq0 TCAACTGTCATGCAACGACAACTCAATATG
tetur03g05340 comp1122_seq0 TCATGTCACGACTCAGGAAGATGATGAGAA
tetur03g05340 comp1122_seq0 TCCAACGGACGTTTGCGTTAACCATCTTGG
tetur03g05340 comp1122_seq0 TCCCATTGTCTCTAAGGTGTATTCTTCTTC
tetur03g05340 comp1122_seq0 AAAGTGTTTCTTGTCTTCGCATCGAAGGAT
tetur03g05340 comp1122_seq0 TCCTGTTTCTCCCATTGTCTCTAAGGTGTA
tetur03g05340 comp1122_seq0 TCGAAGAAGCCGTTATTCATGTCACGACTC
tetur03g05340 comp1122_seq0 TCGGCTGCCTATGAAATTGACAAACCCGCA
tetur03g05340 comp1122_seq0 TCTCATTCAAACGGGAAACAGATACATCCA
tetur03g05340 comp1122_seq0 TCTCCAACATCATTGCGACTTAAGTACCAA
tetur03g05340 comp1122_seq0 TCTGGATCTTTACCTTGGGCGTTTAAAGAC
tetur03g05340 comp1122_seq0 TCTTGGAGGCAAGATTTAGCTGAAAGCCAA
tetur03g05340 comp1122_seq0 TGAAAGTTACGATGATATCCGAAGAGGCTG
tetur03g05340 comp1122_seq0 TGACAAACCCGCAGGTGAAGATGTTACCTG
tetur03g05340 comp1122_seq0 TGCCTATGAAATTGACAAACCCGCAGGTGA
tetur03g05340 comp1122_seq0 TGCGCTGATGGACATAATTACGCCACAAGA
tetur03g05340 comp1122_seq0 TGCGTTAACCATCTTGGCTTAAAGACACGG
tetur03g05340 comp1122_seq0 TGTATGAAACTGGCCGAATGCTCACCAAAG
tetur03g05340 comp1122_seq0 TGTCAACTGTCATGCAACGACAACTCAATA
tetur03g05340 comp1122_seq0 TGTCACGACTCAGGAAGATGATGAGAATGA
tetur03g05340 comp1122_seq0 TGTCGAAGAAGCCGTTATTCATGTCACGAC
tetur03g05340 comp1122_seq0 TGTTTCTCCCATTGTCTCTAAGGTGTATTC
tetur03g05340 comp1122_seq0 TTATTCATGTCACGACTCAGGAAGATGATG
tetur03g05340 comp1122_seq0 TTCATGTCACGACTCAGGAAGATGATGAGA
tetur03g05340 comp1122_seq0 TTCCTGAGGCTCAGCAACCTAAAGAGGGTC
tetur03g05340 comp1122_seq0 TTCGGCTGCCTATGAAATTGACAAACCCGC
tetur03g05340 comp1122_seq0 TTCTCCAACATCATTGCGACTTAAGTACCA
tetur03g05340 comp1122_seq0 TTCTCCCATTGTCTCTAAGGTGTATTCTTC
tetur03g05340 comp1122_seq0 TTGCGTTAACCATCTTGGCTTAAAGACACG
tetur03g05340 comp1122_seq0 TTGGAGGCAAGATTTAGCTGAAAGCCAAAC
tetur03g05340 comp1122_seq0 TTGTCGAAGAAGCCGTTATTCATGTCACGA
tetur03g05340 comp1122_seq0 TTTGCGTTAACCATCTTGGCTTAAAGACAC
tetur03g05380 comp2873_seq0 AGTGAATCGTCATTACACTTTCCATGGCTT
tetur03g05380 comp2873_seq0 AGTTACGTGCCACAATCTTGTCTTCCTTCT
tetur03g05380 comp2873_seq0 AACATCACCACCATTAAATTACGATCGGCT
tetur03g05380 comp2873_seq0 ATCTTGGTTGTCCAGTTTCTTTCCAACTTG
tetur03g05380 comp2873_seq0 CAAGTGAATCGTCATTACACTTTCCATGGC
tetur03g05380 comp2873_seq0 CACTTTCCATGGCTTCTGTAGATATGAACA
tetur03g05380 comp2873_seq0 CAGTTACGTGCCACAATCTTGTCTTCCTTC
tetur03g05380 comp2873_seq0 CATCTTGGTTGTCCAGTTTCTTTCCAACTT
tetur03g05380 comp2873_seq0 CCTCATCAAGTGAATCGTCATTACACTTTC
tetur03g05380 comp2873_seq0 CCTGGTTAATTGTCTCTGTAACTGTGCGCG
tetur03g05380 comp2873_seq0 CGCAACGGATTCATTGGTATAATTGACATG
tetur03g05380 comp2873_seq0 CGTCATTACACTTTCCATGGCTTCTGTAGA
tetur03g05380 comp2873_seq0 CTCATCAAGTGAATCGTCATTACACTTTCC
tetur03g05380 comp2873_seq0 CTGGTTAATTGTCTCTGTAACTGTGCGCGG
tetur03g05380 comp2873_seq0 AAGTGAATCGTCATTACACTTTCCATGGCT
tetur03g05380 comp2873_seq0 CTTCCTTCTTCCTTGGGTGGCACCAATCAA
tetur03g05380 comp2873_seq0 GAATCGTCATTACACTTTCCATGGCTTCTG
tetur03g05380 comp2873_seq0 AATCGTCATTACACTTTCCATGGCTTCTGT
tetur03g05380 comp2873_seq0 GGTTAATTGTCTCTGTAACTGTGCGCGGAT
tetur03g05380 comp2873_seq0 GTCATTACACTTTCCATGGCTTCTGTAGAT
tetur03g05380 comp2873_seq0 GTGAATCGTCATTACACTTTCCATGGCTTC
tetur03g05380 comp2873_seq0 GTTAATTGTCTCTGTAACTGTGCGCGGATT
tetur03g05380 comp2873_seq0 GTTACGTGCCACAATCTTGTCTTCCTTCTT
tetur03g05380 comp2873_seq0 ACACTTTCCATGGCTTCTGTAGATATGAAC
tetur03g05380 comp2873_seq0 ACAGTTACGTGCCACAATCTTGTCTTCCTT
tetur03g05380 comp2873_seq0 TCAAGTGAATCGTCATTACACTTTCCATGG
tetur03g05380 comp2873_seq0 TCGTCATTACACTTTCCATGGCTTCTGTAG
tetur03g05380 comp2873_seq0 TCTTCCTTCTTCCTTGGGTGGCACCAATCA
tetur03g05380 comp2873_seq0 TGGTTAATTGTCTCTGTAACTGTGCGCGGA
tetur03g05380 comp2873_seq0 AGACACTCGAATCACCGATCACGTTATTAT
tetur03g06210 comp1808_seq0 ATCCAGGGAAGAGATACCATTATAACTGTG
tetur03g06210 comp1808_seq0 AACTGGTGATCTACCCATGGTACCAACGCC
tetur03g06210 comp1808_seq0 CTTACTCTTGTTGTTCTGAACAAGCTCCTT
tetur03g06210 comp1808_seq0 CTTTCACTTGTTTCTGACTCCAATCAGGTA
tetur03g06210 comp1808_seq0 GTTATATGCGGCCTTAAATGACGTTGGAGA
tetur03g06210 comp1808_seq0 TATTTAACCGACTACCAGGTAGATGAAAGG
tetur03g06210 comp1808_seq0 TGTTATATGCGGCCTTAAATGACGTTGGAG
tetur03g06210 comp1808_seq0 TTATATGCGGCCTTAAATGACGTTGGAGAG
tetur03g06210 comp1808_seq0 TTCTTACTCTTGTTGTTCTGAACAAGCTCC
tetur03g06210 comp1808_seq0 ACTGGTGATCTACCCATGGTACCAACGCCT
tetur03g06460 comp380_seq0 ATGTGTACACTTATCCGCAAACACTGCAAC
tetur03g06460 comp380_seq0 ATTCATGTGTACACTTATCCGCAAACACTG
tetur03g06460 comp380_seq0 CATGTGTACACTTATCCGCAAACACTGCAA
tetur03g06460 comp380_seq0 CGACACAATTTAGAGGGAAATCAAGGACTA
tetur03g06460 comp380_seq0 GTGTACACTTATCCGCAAACACTGCAACAC
tetur03g06460 comp380_seq0 TCATGTGTACACTTATCCGCAAACACTGCA
tetur03g06460 comp380_seq0 TGTGTACACTTATCCGCAAACACTGCAACA
tetur03g06460 comp380_seq0 TTCATGTGTACACTTATCCGCAAACACTGC
tetur03g06460 comp380_seq0 TTCGACACAATTTAGAGGGAAATCAAGGAC
tetur03g06730 comp4065_seq0 AGTTCTTGCCGCTTTCATTGAACTAGCATC
tetur03g06730 comp4065_seq0 ATCTGACTCTGTAACCTTGATCCCGTCAAT
tetur03g06730 comp4065_seq0 ATGGCAGGCATAAACCCAAATAAAGCCCGC
tetur03g06730 comp4065_seq0 CAATTCAACCCAATCAGTCGTCGATATCCT
tetur03g06730 comp4065_seq0 CACATTAATTCAGCTGATTGTGGCGATCAG
tetur03g06730 comp4065_seq0 CATCTGACTCTGTAACCTTGATCCCGTCAA
tetur03g06730 comp4065_seq0 CATTAATTCAGCTGATTGTGGCGATCAGCT
tetur03g06730 comp4065_seq0 CATTCATCGAGAGGTTGCCCAACATACACT
tetur03g06730 comp4065_seq0 AAACTCTCCCGAACTGTCGGATAAATTTCT
tetur03g06730 comp4065_seq0 CCATTCATCGAGAGGTTGCCCAACATACAC
tetur03g06730 comp4065_seq0 CCCAACATACACTACCCATTCAAGATAGAT
tetur03g06730 comp4065_seq0 CGCCAATTGTATCTGCCAAGCCATTTACTC
tetur03g06730 comp4065_seq0 CGTCCACAATCACAACAACTCTACCTCCTC
tetur03g06730 comp4065_seq0 CTGACTCTGTAACCTTGATCCCGTCAATAC
tetur03g06730 comp4065_seq0 CTGGGATAATCAATCGTCTCCTAGGGCTAA
tetur03g06730 comp4065_seq0 CTTGCCGCTTTCATTGAACTAGCATCTCCT
tetur03g06730 comp4065_seq0 AAGTTCTTGCCGCTTTCATTGAACTAGCAT
tetur03g06730 comp4065_seq0 GAAGTTCTTGCCGCTTTCATTGAACTAGCA
tetur03g06730 comp4065_seq0 GAGGGATTCGCTTGTTTCTTTCGTAGCTGG
tetur03g06730 comp4065_seq0 GCACATTAATTCAGCTGATTGTGGCGATCA
tetur03g06730 comp4065_seq0 GCATAAACCCAAATAAAGCCCGCGGATTAC
tetur03g06730 comp4065_seq0 GCCATTCATCGAGAGGTTGCCCAACATACA
tetur03g06730 comp4065_seq0 GCCCAACATACACTACCCATTCAAGATAGA
tetur03g06730 comp4065_seq0 GGAGGGATTCGCTTGTTTCTTTCGTAGCTG
tetur03g06730 comp4065_seq0 GGATAATCAATCGTCTCCTAGGGCTAATAA
tetur03g06730 comp4065_seq0 GTCCACAATCACAACAACTCTACCTCCTCC
tetur03g06730 comp4065_seq0 ACAATTCAACCCAATCAGTCGTCGATATCC
tetur03g06730 comp4065_seq0 GTCGCCAATTGTATCTGCCAAGCCATTTAC
tetur03g06730 comp4065_seq0 GTGAAGCATCCAGAAGTTTGTTACATCGAA
tetur03g06730 comp4065_seq0 GTGTGAAGCATCCAGAAGTTTGTTACATCG
tetur03g06730 comp4065_seq0 GTTCTTGCCGCTTTCATTGAACTAGCATCT
tetur03g06730 comp4065_seq0 TACAATTCAACCCAATCAGTCGTCGATATC
tetur03g06730 comp4065_seq0 ACATTAATTCAGCTGATTGTGGCGATCAGC
tetur03g06730 comp4065_seq0 TCATCGAGAGGTTGCCCAACATACACTACC
tetur03g06730 comp4065_seq0 TCCACAATCACAACAACTCTACCTCCTCCG
tetur03g06730 comp4065_seq0 TCTGACTCTGTAACCTTGATCCCGTCAATA
tetur03g06730 comp4065_seq0 TCTTGCCGCTTTCATTGAACTAGCATCTCC
tetur03g06730 comp4065_seq0 TGCACATTAATTCAGCTGATTGTGGCGATC
tetur03g06730 comp4065_seq0 TGCCATTCATCGAGAGGTTGCCCAACATAC
tetur03g06730 comp4065_seq0 TGCCCAACATACACTACCCATTCAAGATAG
tetur03g06730 comp4065_seq0 TGCCGCTTTCATTGAACTAGCATCTCCTAA
tetur03g06730 comp4065_seq0 TGGCAGGCATAAACCCAAATAAAGCCCGCG
tetur03g06730 comp4065_seq0 TGTCGCCAATTGTATCTGCCAAGCCATTTA
tetur03g06730 comp4065_seq0 TGTGAAGCATCCAGAAGTTTGTTACATCGA
tetur03g06730 comp4065_seq0 TTCATCGAGAGGTTGCCCAACATACACTAC
tetur03g06730 comp4065_seq0 TTCTTGCCGCTTTCATTGAACTAGCATCTC
tetur03g06730 comp4065_seq0 TTGCCATTCATCGAGAGGTTGCCCAACATA
tetur03g06730 comp4065_seq0 TTGCCCAACATACACTACCCATTCAAGATA
tetur03g06730 comp4065_seq0 TTGCCGCTTTCATTGAACTAGCATCTCCTA
tetur03g06730 comp4065_seq0 TTGCTGTTTCTTCAATGGATTTGAGCTCAC
tetur03g06730 comp4065_seq0 ACTGGATGAGTTATCACCAATTCTGGATTC
tetur03g06920 comp3943_seq0 CAATCAGCTCAGAGTCGGTCATTGAAATGG
tetur03g06920 comp3943_seq0 CAATGAAGTTATCCTCTTTGTCTCCACAAG
tetur03g06920 comp3943_seq0 CCAGTGCTTCTTGAATCTCTTTGTGCGTTG
tetur03g06920 comp3943_seq0 CGTGGTGTTTACGTCGCATCTCAATCAGCT
tetur03g06920 comp3943_seq0 AAGTTATCCTCTTTGTCTCCACAAGCAACC
tetur03g06920 comp3943_seq0 GAAGTTATCCTCTTTGTCTCCACAAGCAAC
tetur03g06920 comp3943_seq0 AATGAAGTTATCCTCTTTGTCTCCACAAGC
tetur03g06920 comp3943_seq0 GGTGTTTACGTCGCATCTCAATCAGCTCAG
tetur03g06920 comp3943_seq0 GTGGTGTTTACGTCGCATCTCAATCAGCTC
tetur03g06920 comp3943_seq0 TCCTTCTCGTTGCTTGATGATGTAATACGA
tetur03g06920 comp3943_seq0 TGAAGTTATCCTCTTTGTCTCCACAAGCAA
tetur03g06920 comp3943_seq0 TGGTGTTTACGTCGCATCTCAATCAGCTCA
tetur03g08070 comp2198_seq0 AGTTTACCATCGACCTGCGTTAAAGCTATG
tetur03g08070 comp2198_seq0 ATCCGTTATTGCTGTTGGAGCTGGAGCTTC
tetur03g08070 comp2198_seq0 CAATCCGTTATTGCTGTTGGAGCTGGAGCT
tetur03g08070 comp2198_seq0 AACTGACGGATTCGTTTAGCTCGTATTGTC
tetur03g08070 comp2198_seq0 CCGACTTTCGTCCATCTAACTCGTAAAGTT
tetur03g08070 comp2198_seq0 CGTAAAGTTTACCATCGACCTGCGTTAAAG
tetur03g08070 comp2198_seq0 CTGACGGATTCGTTTAGCTCGTATTGTCCA
tetur03g08070 comp2198_seq0 AAGTTTACCATCGACCTGCGTTAAAGCTAT
tetur03g08070 comp2198_seq0 GACGGATTCGTTTAGCTCGTATTGTCCAAA
tetur03g08070 comp2198_seq0 AATCCGTTATTGCTGTTGGAGCTGGAGCTT
tetur03g08070 comp2198_seq0 GTAAAGTTTACCATCGACCTGCGTTAAAGC
tetur03g08070 comp2198_seq0 TATCCACAAACTTCCAATCAGGCTTTACAC
tetur03g08070 comp2198_seq0 TCGTAAAGTTTACCATCGACCTGCGTTAAA
tetur03g08070 comp2198_seq0 TGACGGATTCGTTTAGCTCGTATTGTCCAA
tetur03g08070 comp2198_seq0 TTAACTGACGGATTCGTTTAGCTCGTATTG
tetur03g08070 comp2198_seq0 ACTGACGGATTCGTTTAGCTCGTATTGTCC
tetur03g08410 comp1158_seq0 AGATCCGATGTTCTCACTTACTGATCAAGC
tetur03g08410 comp1158_seq0 AGCAACTGACCTTGACCAATATGGTATAAC
tetur03g08410 comp1158_seq0 AGGAGCAACTGACCTTGACCAATATGGTAT
tetur03g08410 comp1158_seq0 AGTCATTCGAACAGATCTTGCACCACTCAT
tetur03g08410 comp1158_seq0 AACAGTCATTCGAACAGATCTTGCACCACT
tetur03g08410 comp1158_seq0 ATGGCACAATAACAGTCATTCGAACAGATC
tetur03g08410 comp1158_seq0 ATTCGAACAGATCTTGCACCACTCATACTT
tetur03g08410 comp1158_seq0 ATTCTCAGATCTTGTGGAAACTGCTTCAGG
tetur03g08410 comp1158_seq0 CAATAACAGTCATTCGAACAGATCTTGCAC
tetur03g08410 comp1158_seq0 CAATGACTCATACTCCAACAGGACATTACT
tetur03g08410 comp1158_seq0 CACAATAACAGTCATTCGAACAGATCTTGC
tetur03g08410 comp1158_seq0 CAGTCATTCGAACAGATCTTGCACCACTCA
tetur03g08410 comp1158_seq0 CATACTTACCTGACCAATGACTCATACTCC
tetur03g08410 comp1158_seq0 CATCTGGCAATACAACATACTTACCTGACC
tetur03g08410 comp1158_seq0 CATGGCACAATAACAGTCATTCGAACAGAT
tetur03g08410 comp1158_seq0 AACTTTCTTAAGGAGCAACTGACCTTGACC
tetur03g08410 comp1158_seq0 CATTCGAACAGATCTTGCACCACTCATACT
tetur03g08410 comp1158_seq0 CCAATGACTCATACTCCAACAGGACATTAC
tetur03g08410 comp1158_seq0 CCATCTTTAGCTCTTGCAAATTACGCAATC
tetur03g08410 comp1158_seq0 AAGATCCGATGTTCTCACTTACTGATCAAG
tetur03g08410 comp1158_seq0 CGAACAGATCTTGCACCACTCATACTTTAA
tetur03g08410 comp1158_seq0 CGATCATACAAGGGTGATGTTAAATACCAG
tetur03g08410 comp1158_seq0 CTCATGGCACAATAACAGTCATTCGAACAG
tetur03g08410 comp1158_seq0 CTCCATCTTTAGCTCTTGCAAATTACGCAA
tetur03g08410 comp1158_seq0 CTGATCAAGCATAAAGATAGTCGTCGTCCA
tetur03g08410 comp1158_seq0 CTGGCAATACAACATACTTACCTGACCAAT
tetur03g08410 comp1158_seq0 CTTAAGGAGCAACTGACCTTGACCAATATG
tetur03g08410 comp1158_seq0 CTTTCTTAAGGAGCAACTGACCTTGACCAA
tetur03g08410 comp1158_seq0 AATAACAGTCATTCGAACAGATCTTGCACC
tetur03g08410 comp1158_seq0 GAATTCTCAGATCTTGTGGAAACTGCTTCA
tetur03g08410 comp1158_seq0 GATCCGATGTTCTCACTTACTGATCAAGCA
tetur03g08410 comp1158_seq0 GCAATACAACATACTTACCTGACCAATGAC
tetur03g08410 comp1158_seq0 GCACAATAACAGTCATTCGAACAGATCTTG
tetur03g08410 comp1158_seq0 AATTCTCAGATCTTGTGGAAACTGCTTCAG
tetur03g08410 comp1158_seq0 GGAGCAACTGACCTTGACCAATATGGTATA
tetur03g08410 comp1158_seq0 GGCAATACAACATACTTACCTGACCAATGA
tetur03g08410 comp1158_seq0 GGCACAATAACAGTCATTCGAACAGATCTT
tetur03g08410 comp1158_seq0 GTCATTCGAACAGATCTTGCACCACTCATA
tetur03g08410 comp1158_seq0 TAACAGTCATTCGAACAGATCTTGCACCAC
tetur03g08410 comp1158_seq0 ACAGTCATTCGAACAGATCTTGCACCACTC
tetur03g08410 comp1158_seq0 TACTGATCAAGCATAAAGATAGTCGTCGTC
tetur03g08410 comp1158_seq0 TACTTACCTGACCAATGACTCATACTCCAA
tetur03g08410 comp1158_seq0 ACATCTGGCAATACAACATACTTACCTGAC
tetur03g08410 comp1158_seq0 TCATGGCACAATAACAGTCATTCGAACAGA
tetur03g08410 comp1158_seq0 TCATTCGAACAGATCTTGCACCACTCATAC
tetur03g08410 comp1158_seq0 TCGAACAGATCTTGCACCACTCATACTTTA
tetur03g08410 comp1158_seq0 TCTCATGGCACAATAACAGTCATTCGAACA
tetur03g08410 comp1158_seq0 TCTGGCAATACAACATACTTACCTGACCAA
tetur03g08410 comp1158_seq0 TCTTGCACCACTCATACTTTAAACTGTACC
tetur03g08410 comp1158_seq0 TGGCAATACAACATACTTACCTGACCAATG
tetur03g08410 comp1158_seq0 TTAAGGAGCAACTGACCTTGACCAATATGG
tetur03g08410 comp1158_seq0 TTCTCAGATCTTGTGGAAACTGCTTCAGGA
tetur03g08410 comp1158_seq0 TTCTCATGGCACAATAACAGTCATTCGAAC
tetur03g08410 comp1158_seq0 TTCTTAAGGAGCAACTGACCTTGACCAATA
tetur03g08410 comp1158_seq0 ACTGATCAAGCATAAAGATAGTCGTCGTCC
tetur03g08430 comp4948_seq0 CTAGCTTTACAGTCCAGTTTAGCGCTATCC
tetur03g08430 comp4948_seq0 GACTTACAACCGGACAGACTTGGCCTTTCT
tetur03g08430 comp4948_seq0 GGACTTACAACCGGACAGACTTGGCCTTTC
tetur03g08430 comp4948_seq0 GGATGTACTATCAACGATATAATCGACCGT
tetur03g08430 comp4948_seq0 TAGCTTTACAGTCCAGTTTAGCGCTATCCA
tetur03g08430 comp4948_seq0 TGGATGTACTATCAACGATATAATCGACCG
tetur03g08590 comp1350_seq0 AACAAAGTTAGCATCTTCAACAGTGTCTCC
tetur03g08590 comp1350_seq0 AGCATCGCAAATCAACGCCATACCAATATT
tetur03g08590 comp1350_seq0 AGCGGCTACTAAGAATATTTGATTCGAGAG
tetur03g08590 comp1350_seq0 AACAAGCGACGTAAATCTCAACATTTGGTC
tetur03g08590 comp1350_seq0 AGGGCTTGTAGGGTTGATTGTTTACCACAT
tetur03g08590 comp1350_seq0 ATCCGAACCGGTTAATTCAACTAAGTGGCC
tetur03g08590 comp1350_seq0 CAAAGTTAGCATCTTCAACAGTGTCTCCAG
tetur03g08590 comp1350_seq0 CAACAAAGTTAGCATCTTCAACAGTGTCTC
tetur03g08590 comp1350_seq0 AACGGTCTCTTTGGATGAGACGGAACATGT
tetur03g08590 comp1350_seq0 CACTCTGACAAATGCTATTCCCTGTTCCTC
tetur03g08590 comp1350_seq0 AAACGGTCTCTTTGGATGAGACGGAACATG
tetur03g08590 comp1350_seq0 CATACGCCGGCTCTTTGCCATAAATGTCTT
tetur03g08590 comp1350_seq0 CGACGTAAATCTCAACATTTGGTCAATCGA
tetur03g08590 comp1350_seq0 CGAGAGTTCAGCGTTAGGTAAACTTGCGAG
tetur03g08590 comp1350_seq0 CGGTCTCTTTGGATGAGACGGAACATGTAG
tetur03g08590 comp1350_seq0 CGTAAATCTCAACATTTGGTCAATCGAACC
tetur03g08590 comp1350_seq0 CGTAACCCTCATGAACTTCACTTTCAACTT
tetur03g08590 comp1350_seq0 CTCGTAACCCTCATGAACTTCACTTTCAAC
tetur03g08590 comp1350_seq0 CTCTGACAAATGCTATTCCCTGTTCCTCTT
tetur03g08590 comp1350_seq0 CTCTTTGGATGAGACGGAACATGTAGGTGT
tetur03g08590 comp1350_seq0 CTGACAAATGCTATTCCCTGTTCCTCTTAC
tetur03g08590 comp1350_seq0 CTTTGGATGAGACGGAACATGTAGGTGTCA
tetur03g08590 comp1350_seq0 GAAGGGCTTGTAGGGTTGATTGTTTACCAC
tetur03g08590 comp1350_seq0 GAGACGGAACATGTAGGTGTCAAGCTGAAA
tetur03g08590 comp1350_seq0 GAGAGTTCAGCGTTAGGTAAACTTGCGAGT
tetur03g08590 comp1350_seq0 GATGAGACGGAACATGTAGGTGTCAAGCTG
tetur03g08590 comp1350_seq0 GCGACGTAAATCTCAACATTTGGTCAATCG
tetur03g08590 comp1350_seq0 GGATGAGACGGAACATGTAGGTGTCAAGCT
tetur03g08590 comp1350_seq0 GGTCTCTTTGGATGAGACGGAACATGTAGG
tetur03g08590 comp1350_seq0 GTCTCTTTGGATGAGACGGAACATGTAGGT
tetur03g08590 comp1350_seq0 GTGGACAACATTCTTCTTGAACTTTCGCAT
tetur03g08590 comp1350_seq0 TCGAGAGTTCAGCGTTAGGTAAACTTGCGA
tetur03g08590 comp1350_seq0 TCTCTTTGGATGAGACGGAACATGTAGGTG
tetur03g08590 comp1350_seq0 TCTGACAAATGCTATTCCCTGTTCCTCTTA
tetur03g08590 comp1350_seq0 TCTTTGGATGAGACGGAACATGTAGGTGTC
tetur03g08590 comp1350_seq0 TGAGACGGAACATGTAGGTGTCAAGCTGAA
tetur03g08590 comp1350_seq0 TGGATGAGACGGAACATGTAGGTGTCAAGC
tetur03g08590 comp1350_seq0 TTGGATGAGACGGAACATGTAGGTGTCAAG
tetur03g08590 comp1350_seq0 TTTCCTGTTCATTCCGATAGAGCCACAAAG
tetur03g08590 comp1350_seq0 TTTGGATGAGACGGAACATGTAGGTGTCAA
tetur03g08590 comp1350_seq0 ACTCTGACAAATGCTATTCCCTGTTCCTCT
tetur03g08670 comp2294_seq0 AGGATGATGAATGAGGAGAAGGTGTTAAAC
tetur03g08670 comp2294_seq0 CCATTCGAGATTTGCTTACTGTTGTAACAC
tetur03g08670 comp2294_seq0 CGGCAAAGATAACCTTTACCATAGAAGGAT
tetur03g08670 comp2294_seq0 AAGGATCCTCATTTGAATCAGAAAGAACGG
tetur03g08670 comp2294_seq0 GATCCTCATTTGAATCAGAAAGAACGGAAG
tetur03g08670 comp2294_seq0 GCAAAGATAACCTTTACCATAGAAGGATCC
tetur03g08670 comp2294_seq0 GGATCCTCATTTGAATCAGAAAGAACGGAA
tetur03g08670 comp2294_seq0 GGCAAAGATAACCTTTACCATAGAAGGATC
tetur03g08670 comp2294_seq0 GTAGGATGATGAATGAGGAGAAGGTGTTAA
tetur03g08670 comp2294_seq0 TCGGCAAAGATAACCTTTACCATAGAAGGA
tetur03g08670 comp2294_seq0 TGTAGGATGATGAATGAGGAGAAGGTGTTA
tetur03g08760 comp2535_seq0 AGTCTTACCGCCATGTGCCAGAAGGAGTTC
tetur03g08760 comp2535_seq0 CAAGTCTTACCGCCATGTGCCAGAAGGAGT
tetur03g08760 comp2535_seq0 CAAGTGATGATTGGTCAGTTGAAAGGTATG
tetur03g08760 comp2535_seq0 AAGTCTTACCGCCATGTGCCAGAAGGAGTT
tetur03g08880 comp1678_seq0 ATTGTGAACACGTCCTGTTGATAAGCGCTG
tetur03g08880 comp1678_seq0 CATCATCATGATACCTGCTACATCTAAACG
tetur03g08880 comp1678_seq0 CATGTTTCCTCGAACCATAATGACGGAGAC
tetur03g08880 comp1678_seq0 CGGAGACATGAATCATAAATCTTCCAGCTG
tetur03g08880 comp1678_seq0 CTAAACGTAATACTCATGTTTCCTCGAACC
tetur03g08880 comp1678_seq0 CTCATGTTTCCTCGAACCATAATGACGGAG
tetur03g08880 comp1678_seq0 CTCGCTTCATAATACCATCAACTTGATAGG
tetur03g08880 comp1678_seq0 GACGGAGACATGAATCATAAATCTTCCAGC
tetur03g08880 comp1678_seq0 GGAGACATGAATCATAAATCTTCCAGCTGT
tetur03g08880 comp1678_seq0 GTGAACACGTCCTGTTGATAAGCGCTGTAT
tetur03g08880 comp1678_seq0 GTTTCCTCGAACCATAATGACGGAGACATG
tetur03g08880 comp1678_seq0 TCATGTTTCCTCGAACCATAATGACGGAGA
tetur03g08880 comp1678_seq0 TGACGGAGACATGAATCATAAATCTTCCAG
tetur03g08880 comp1678_seq0 TGTGAACACGTCCTGTTGATAAGCGCTGTA
tetur03g08880 comp1678_seq0 TTCCTCGAACCATAATGACGGAGACATGAA
tetur03g08880 comp1678_seq0 TTTCCTCGAACCATAATGACGGAGACATGA
tetur03g08880 comp1678_seq0 ACGGAGACATGAATCATAAATCTTCCAGCT
tetur03g09190 comp518_seq0 ATCGCTCTTCAGGATAACCAGCAACAACAC
tetur03g09190 comp518_seq0 CGCTCTTCAGGATAACCAGCAACAACACCA
tetur03g09190 comp518_seq0 CTCTTCAGGATAACCAGCAACAACACCACA
tetur03g09190 comp518_seq0 CTTCAGGATAACCAGCAACAACACCACAAC
tetur03g09190 comp518_seq0 GCTCTTCAGGATAACCAGCAACAACACCAC
tetur03g09190 comp518_seq0 TCAGGATAACCAGCAACAACACCACAACCA
tetur03g09190 comp518_seq0 TCGCTCTTCAGGATAACCAGCAACAACACC
tetur03g09190 comp518_seq0 TCTTCAGGATAACCAGCAACAACACCACAA
tetur03g09190 comp518_seq0 TTCAGGATAACCAGCAACAACACCACAACC
tetur03g09190 comp518_seq0 TTCGGCGTTGAAGCTTGGTCATGTAAAGCC
tetur03g09190 comp518_seq0 TTTCGGCGTTGAAGCTTGGTCATGTAAAGC
tetur03g09410 comp3405_seq0 ATTTCCTTTGGTGATCAGAGTCACTAGAAC
tetur03g09410 comp3405_seq0 CATTGTGGACTAGAAATGTAACTTTGCGAC
tetur03g09410 comp3405_seq0 CATTTCCTTTGGTGATCAGAGTCACTAGAA
tetur03g09410 comp3405_seq0 CCATTGTGGACTAGAAATGTAACTTTGCGA
tetur03g09410 comp3405_seq0 CCTTTGGTGATCAGAGTCACTAGAACACAG
tetur03g09410 comp3405_seq0 GGACTAGAAATGTAACTTTGCGACAATCAG
tetur03g09410 comp3405_seq0 GGATGACAGCTCCAGCTGATCGTAGGGAAT
tetur03g09410 comp3405_seq0 GTAACTTTGCGACAATCAGAAACAAATGCC
tetur03g09410 comp3405_seq0 GTGGACTAGAAATGTAACTTTGCGACAATC
tetur03g09410 comp3405_seq0 TCATTTCCTTTGGTGATCAGAGTCACTAGA
tetur03g09410 comp3405_seq0 TCCTTTGGTGATCAGAGTCACTAGAACACA
tetur03g09410 comp3405_seq0 TGAAAGTCACTTGAAATGAGACCACAGAAC
tetur03g09410 comp3405_seq0 ACCATTGTGGACTAGAAATGTAACTTTGCG
tetur03g09410 comp3405_seq0 TGGATGACAGCTCCAGCTGATCGTAGGGAA
tetur03g09410 comp3405_seq0 TTCATTTCCTTTGGTGATCAGAGTCACTAG
tetur03g09410 comp3405_seq0 TTCCTTTGGTGATCAGAGTCACTAGAACAC
tetur03g09410 comp3405_seq0 TTTCCTTTGGTGATCAGAGTCACTAGAACA
tetur03g09710 comp1503_seq0 ATATCGCCCTGGAGCATGAAGTTCAACTTC
tetur03g09710 comp1503_seq0 ATCGCCCTGGAGCATGAAGTTCAACTTCAC
tetur03g09710 comp1503_seq0 CATATCGCCCTGGAGCATGAAGTTCAACTT
tetur03g09710 comp1503_seq0 CCCTGGAGCATGAAGTTCAACTTCACCCTA
tetur03g09710 comp1503_seq0 CCTGGAGCATGAAGTTCAACTTCACCCTAA
tetur03g09710 comp1503_seq0 CTGGAGCATGAAGTTCAACTTCACCCTAAA
tetur03g09710 comp1503_seq0 GCCCTGGAGCATGAAGTTCAACTTCACCCT
tetur03g09710 comp1503_seq0 GTCATGTTCTATCATATCGCCCTGGAGCAT
tetur03g09710 comp1503_seq0 TATCGCCCTGGAGCATGAAGTTCAACTTCA
tetur03g09710 comp1503_seq0 TGTCATGTTCTATCATATCGCCCTGGAGCA
tetur03g09710 comp1503_seq0 TTGTCATGTTCTATCATATCGCCCTGGAGC
tetur04g00190 comp577_seq6 CGTATGCCTATTCAGCCTAAAGTAACTGCA
tetur04g00190 comp577_seq6 CTCGTATGCCTATTCAGCCTAAAGTAACTG
tetur04g00190 comp577_seq6 TCGTATGCCTATTCAGCCTAAAGTAACTGC
tetur04g00630 comp5184_seq1 AGCGTTTCTCTTAAATGGTATCTCAGAAGG
tetur04g00630 comp5184_seq1 ATGGTGGTTCTTTCTCATTCCATTGACGCT
tetur04g00630 comp5184_seq1 CGAATAATTCCCTTGGTCCTCGGGAAAGTA
tetur04g00630 comp5184_seq1 CGTTTCTCTTAAATGGTATCTCAGAAGGCA
tetur04g00630 comp5184_seq1 CTGACCAAGATCACTCAAAGAACACAGATT
tetur04g00630 comp5184_seq1 GACCAAGATCACTCAAAGAACACAGATTAC
tetur04g00630 comp5184_seq1 GACGAATAATTCCCTTGGTCCTCGGGAAAG
tetur04g00630 comp5184_seq1 GGTGGTTCTTTCTCATTCCATTGACGCTTT
tetur04g00630 comp5184_seq1 GTGGTTCTTTCTCATTCCATTGACGCTTTA
tetur04g00630 comp5184_seq1 GTTTCTCTTAAATGGTATCTCAGAAGGCAC
tetur04g00630 comp5184_seq1 TAAACGGACAAGTCCAACATCTACTTGTGG
tetur04g00630 comp5184_seq1 TGACGAATAATTCCCTTGGTCCTCGGGAAA
tetur04g00630 comp5184_seq1 TGTTGTGAGAAAGTAACGATATTCCGAGAG
tetur04g00630 comp5184_seq1 ACGAATAATTCCCTTGGTCCTCGGGAAAGT
tetur04g00630 comp5184_seq1 ACTGACCAAGATCACTCAAAGAACACAGAT
tetur04g00660 comp2498_seq0 CCCTCATTCATAGCCTCACCTGATAATACA
tetur04g01050 comp4145_seq0 AGAGCCCAAAGAAACCAGGGAAGGATACAT
tetur04g01050 comp4145_seq0 AGATAGTGAAGCTGCCAATCGAGGAACCAC
tetur04g01050 comp4145_seq0 AGCACTAGATAGTGAAGCTGCCAATCGAGG
tetur04g01050 comp4145_seq0 AGCCCAAAGAAACCAGGGAAGGATACATTT
tetur04g01050 comp4145_seq0 AGTGAAGCTGCCAATCGAGGAACCACTGTT
tetur04g01050 comp4145_seq0 ATAGTGAAGCTGCCAATCGAGGAACCACTG
tetur04g01050 comp4145_seq0 ATTTGTTGTCCCAAACACAGCACTAGATAG
tetur04g01050 comp4145_seq0 CAAACACAGCACTAGATAGTGAAGCTGCCA
tetur04g01050 comp4145_seq0 CACAGCACTAGATAGTGAAGCTGCCAATCG
tetur04g01050 comp4145_seq0 CACTAGATAGTGAAGCTGCCAATCGAGGAA
tetur04g01050 comp4145_seq0 CAGCACTAGATAGTGAAGCTGCCAATCGAG
tetur04g01050 comp4145_seq0 CATTTGTTGTCCCAAACACAGCACTAGATA
tetur04g01050 comp4145_seq0 CCAAACACAGCACTAGATAGTGAAGCTGCC
tetur04g01050 comp4145_seq0 CCCAAACACAGCACTAGATAGTGAAGCTGC
tetur04g01050 comp4145_seq0 CCGATGTTTCTTCATTTGTTGTCCCAAACA
tetur04g01050 comp4145_seq0 CGATGTTTCTTCATTTGTTGTCCCAAACAC
tetur04g01050 comp4145_seq0 CTAGATAGTGAAGCTGCCAATCGAGGAACC
tetur04g01050 comp4145_seq0 CTTACCTGTAGTGTCCAATATAAGCCGAAA
tetur04g01050 comp4145_seq0 CTTCATTTGTTGTCCCAAACACAGCACTAG
tetur04g01050 comp4145_seq0 GACTTACCTGTAGTGTCCAATATAAGCCGA
tetur04g01050 comp4145_seq0 GAGAGCCCAAAGAAACCAGGGAAGGATACA
tetur04g01050 comp4145_seq0 GAGCCCAAAGAAACCAGGGAAGGATACATT
tetur04g01050 comp4145_seq0 GATAGTGAAGCTGCCAATCGAGGAACCACT
tetur04g01050 comp4145_seq0 GCACTAGATAGTGAAGCTGCCAATCGAGGA
tetur04g01050 comp4145_seq0 GCCGATGTTTCTTCATTTGTTGTCCCAAAC
tetur04g01050 comp4145_seq0 GGACTTACCTGTAGTGTCCAATATAAGCCG
tetur04g01050 comp4145_seq0 GTCCCAAACACAGCACTAGATAGTGAAGCT
tetur04g01050 comp4145_seq0 ACACTGTATTGATCTGGGTGATGGAACTTT
tetur04g01050 comp4145_seq0 GTTGTCCCAAACACAGCACTAGATAGTGAA
tetur04g01050 comp4145_seq0 TAGATAGTGAAGCTGCCAATCGAGGAACCA
tetur04g01050 comp4145_seq0 TCCCAAACACAGCACTAGATAGTGAAGCTG
tetur04g01050 comp4145_seq0 TCGCCGATGTTTCTTCATTTGTTGTCCCAA
tetur04g01050 comp4145_seq0 TGGACTTACCTGTAGTGTCCAATATAAGCC
tetur04g01050 comp4145_seq0 TGTCCCAAACACAGCACTAGATAGTGAAGC
tetur04g01050 comp4145_seq0 TGTTGTCCCAAACACAGCACTAGATAGTGA
tetur04g01050 comp4145_seq0 TTCATTTGTTGTCCCAAACACAGCACTAGA
tetur04g01050 comp4145_seq0 TTGTCCCAAACACAGCACTAGATAGTGAAG
tetur04g01050 comp4145_seq0 TTGTTGTCCCAAACACAGCACTAGATAGTG
tetur04g01050 comp4145_seq0 ACTAGATAGTGAAGCTGCCAATCGAGGAAC
tetur04g01050 comp4145_seq0 AAATGGGTAAATTGGAGGTAGAAGACGATG
tetur04g02630 comp4591_seq0 AGACTAACCATACTGTCAAGTCAACACCAG
tetur04g02630 comp4591_seq0 AGATCTCCCAAACAATTAAAGCCGATCGTT
tetur04g02630 comp4591_seq0 AGGCTGATTCAACGTGTGATCATCTCAAGC
tetur04g02630 comp4591_seq0 ATCTTGTAGGCGAATCTCGACAACATCTTC
tetur04g02630 comp4591_seq0 CAACGTGTGATCATCTCAAGCTTAGATTGT
tetur04g02630 comp4591_seq0 CACAATTATGGCAACTGTACCGACTGTATC
tetur04g02630 comp4591_seq0 CAGGCTGATTCAACGTGTGATCATCTCAAG
tetur04g02630 comp4591_seq0 CATCTTGTAGGCGAATCTCGACAACATCTT
tetur04g02630 comp4591_seq0 CCGACTGTATCAAAGTCAAGCCGAGTATCG
tetur04g02630 comp4591_seq0 AAGATCTCCCAAACAATTAAAGCCGATCGT
tetur04g02630 comp4591_seq0 CGACTGTATCAAAGTCAAGCCGAGTATCGG
tetur04g02630 comp4591_seq0 AAGCCGATCGTTGAACTTTCAATATCACCT
tetur04g02630 comp4591_seq0 CGGTGTATGAGGAGAGTAATTGATTCCCAG
tetur04g02630 comp4591_seq0 CTTGTAGGCGAATCTCGACAACATCTTCTC
tetur04g02630 comp4591_seq0 GAAAGATCTCCCAAACAATTAAAGCCGATC
tetur04g02630 comp4591_seq0 AAAGATCTCCCAAACAATTAAAGCCGATCG
tetur04g02630 comp4591_seq0 GACTAACCATACTGTCAAGTCAACACCAGC
tetur04g02630 comp4591_seq0 GACTGTATCAAAGTCAAGCCGAGTATCGGT
tetur04g02630 comp4591_seq0 GAGACTAACCATACTGTCAAGTCAACACCA
tetur04g02630 comp4591_seq0 GATCTCCCAAACAATTAAAGCCGATCGTTG
tetur04g02630 comp4591_seq0 AAAGCCGATCGTTGAACTTTCAATATCACC
tetur04g02630 comp4591_seq0 GCTGATTCAACGTGTGATCATCTCAAGCTT
tetur04g02630 comp4591_seq0 GGAAAGATCTCCCAAACAATTAAAGCCGAT
tetur04g02630 comp4591_seq0 GGCTGATTCAACGTGTGATCATCTCAAGCT
tetur04g02630 comp4591_seq0 ACACAATTATGGCAACTGTACCGACTGTAT
tetur04g02630 comp4591_seq0 TACACAATTATGGCAACTGTACCGACTGTA
tetur04g02630 comp4591_seq0 TCAACGTGTGATCATCTCAAGCTTAGATTG
tetur04g02630 comp4591_seq0 TCAGGCTGATTCAACGTGTGATCATCTCAA
tetur04g02630 comp4591_seq0 TCGGTGTATGAGGAGAGTAATTGATTCCCA
tetur04g02630 comp4591_seq0 TGGAAAGATCTCCCAAACAATTAAAGCCGA
tetur04g02630 comp4591_seq0 ACCGACTGTATCAAAGTCAAGCCGAGTATC
tetur04g02630 comp4591_seq0 TTCAGGCTGATTCAACGTGTGATCATCTCA
tetur04g02630 comp4591_seq0 TTTCAGGCTGATTCAACGTGTGATCATCTC
tetur04g02630 comp4591_seq0 ACTAACCATACTGTCAAGTCAACACCAGCT
tetur04g04130 comp980_seq0 AGAGATGGTAATGGTACCAGAAGGGTCAAC
tetur04g04130 comp980_seq0 AGATGGTAATGGTACCAGAAGGGTCAACAC
tetur04g04130 comp980_seq0 AGGAAGAGATGGTAATGGTACCAGAAGGGT
tetur04g04130 comp980_seq0 CAGAAGGGTCAACACCACTAGGGTCAATCT
tetur04g04130 comp980_seq0 GAAGAGATGGTAATGGTACCAGAAGGGTCA
tetur04g04130 comp980_seq0 GAAGGGTCAACACCACTAGGGTCAATCTTT
tetur04g04130 comp980_seq0 GAGATGGTAATGGTACCAGAAGGGTCAACA
tetur04g04130 comp980_seq0 GATGGTAATGGTACCAGAAGGGTCAACACC
tetur04g04130 comp980_seq0 GGAAGAGATGGTAATGGTACCAGAAGGGTC
tetur04g04130 comp980_seq0 AGAAGGGTCAACACCACTAGGGTCAATCTT
tetur04g04230 comp2078_seq1 AGTCACATAAATCACCAGAATGTCAAGTGC
tetur04g04230 comp2078_seq1 ATCACCAGAATGTCAAGTGCAACAGAAACC
tetur04g04230 comp2078_seq1 CACCAGAATGTCAAGTGCAACAGAAACCAT
tetur04g04230 comp2078_seq1 GAATTGGAACAGCTCAATATTCTGCTTAGC
tetur04g04230 comp2078_seq1 GAGAAGAATTGGAACAGCTCAATATTCTGC
tetur04g04230 comp2078_seq1 TCACCAGAATGTCAAGTGCAACAGAAACCA
tetur04g04230 comp2078_seq1 ACCAGAATGTCAAGTGCAACAGAAACCATG
tetur04g04230 comp2078_seq1 TTTGGTCGGCTGATCGGCAAACACTTTGTC
tetur04g04570 comp1659_seq0 ATCACCTTGATTGTTGCCAGACAAGTTCAT
tetur04g04570 comp1659_seq0 ATCCCTAGAGAATGAGGTTAGACAATTGCG
tetur04g04570 comp1659_seq0 ATCGTTGAGAGTTCAGTAGCCATGAACTTG
tetur04g04570 comp1659_seq0 ATCGTTGTGTATCGTTGAGAGTTCAGTAGC
tetur04g04570 comp1659_seq0 ATGACCGCCGTTAAGGAAGATAATGGTGAC
tetur04g04570 comp1659_seq0 CAAATTTGAAGGTACAAGTTGACGGGAACG
tetur04g04570 comp1659_seq0 CACCTTGATTGTTGCCAGACAAGTTCATTT
tetur04g04570 comp1659_seq0 CCCTAGAGAATGAGGTTAGACAATTGCGAT
tetur04g04570 comp1659_seq0 CCTTGATTGTTGCCAGACAAGTTCATTTAG
tetur04g04570 comp1659_seq0 CGTTGAGAGTTCAGTAGCCATGAACTTGGA
tetur04g04570 comp1659_seq0 CGTTGTGTATCGTTGAGAGTTCAGTAGCCA
tetur04g04570 comp1659_seq0 GTACAAGTTGACGGGAACGGCAATTTGTAC
tetur04g04570 comp1659_seq0 GTATCGTTGAGAGTTCAGTAGCCATGAACT
tetur04g04570 comp1659_seq0 GTGTATCGTTGAGAGTTCAGTAGCCATGAA
tetur04g04570 comp1659_seq0 GTTGAGAGTTCAGTAGCCATGAACTTGGAA
tetur04g04570 comp1659_seq0 GTTGTGTATCGTTGAGAGTTCAGTAGCCAT
tetur04g04570 comp1659_seq0 TCCCTAGAGAATGAGGTTAGACAATTGCGA
tetur04g04570 comp1659_seq0 TCGTTGAGAGTTCAGTAGCCATGAACTTGG
tetur04g04570 comp1659_seq0 TCGTTGTGTATCGTTGAGAGTTCAGTAGCC
tetur04g04570 comp1659_seq0 TGACCGCCGTTAAGGAAGATAATGGTGACC
tetur04g04570 comp1659_seq0 TGTATCGTTGAGAGTTCAGTAGCCATGAAC
tetur04g04570 comp1659_seq0 TGTGTATCGTTGAGAGTTCAGTAGCCATGA
tetur04g04570 comp1659_seq0 TTGAGAGTTCAGTAGCCATGAACTTGGAAA
tetur04g04570 comp1659_seq0 TTGTGTATCGTTGAGAGTTCAGTAGCCATG
tetur04g04570 comp1659_seq0 AAATGACCGCCGTTAAGGAAGATAATGGTG
tetur04g04650 comp2386_seq0 AGTCGGCGATGCAGTTATCAAATGCACTGT
tetur04g04650 comp2386_seq0 ATTCAAAGTCGGCGATGCAGTTATCAAATG
tetur04g04650 comp2386_seq0 ATTCTAACCACGCAAATCACCACTCTAATC
tetur04g04650 comp2386_seq0 CAAAGTCGGCGATGCAGTTATCAAATGCAC
tetur04g04650 comp2386_seq0 CACATCATTCTAACCACGCAAATCACCACT
tetur04g04650 comp2386_seq0 CATCATTCTAACCACGCAAATCACCACTCT
tetur04g04650 comp2386_seq0 CATTCTAACCACGCAAATCACCACTCTAAT
tetur04g04650 comp2386_seq0 AAGTCGGCGATGCAGTTATCAAATGCACTG
tetur04g04650 comp2386_seq0 GCGATGCAGTTATCAAATGCACTGTATTTG
tetur04g04650 comp2386_seq0 GTCGGCGATGCAGTTATCAAATGCACTGTA
tetur04g04650 comp2386_seq0 ACATCATTCTAACCACGCAAATCACCACTC
tetur04g04650 comp2386_seq0 AAAGTCGGCGATGCAGTTATCAAATGCACT
tetur04g04650 comp2386_seq0 TCAAAGTCGGCGATGCAGTTATCAAATGCA
tetur04g04650 comp2386_seq0 TCACATCATTCTAACCACGCAAATCACCAC
tetur04g04650 comp2386_seq0 TCATTCTAACCACGCAAATCACCACTCTAA
tetur04g04650 comp2386_seq0 TTCAAAGTCGGCGATGCAGTTATCAAATGC
tetur04g04650 comp2386_seq0 TTCTAACCACGCAAATCACCACTCTAATCA
tetur04g05040 comp3169_seq0 AGGCCGTGATAGCAAAGTCACCGATAAATT
tetur04g05040 comp3169_seq0 AGTTGGTTCAATACAACTCAGGTTGGCTCT
tetur04g05040 comp3169_seq0 ATATCGTTGGAGAGGCCGTGATAGCAAAGT
tetur04g05040 comp3169_seq0 ATGTTAGGATCGATTGGTTATTTCCATGGC
tetur04g05040 comp3169_seq0 ATTCCAAAGGATCAACCATCTCACAAATCG
tetur04g05040 comp3169_seq0 CAAAGGATCAACCATCTCACAAATCGACCC
tetur04g05040 comp3169_seq0 CAATACAACTCAGGTTGGCTCTAAAGTGAG
tetur04g05040 comp3169_seq0 CAGGGACTCGACAATTTCTGTCTCGGATTG
tetur04g05040 comp3169_seq0 CAGTTGGTTCAATACAACTCAGGTTGGCTC
tetur04g05040 comp3169_seq0 CATATCGTTGGAGAGGCCGTGATAGCAAAG
tetur04g05040 comp3169_seq0 CCAAAGGATCAACCATCTCACAAATCGACC
tetur04g05040 comp3169_seq0 CCCTATAGGGAGCGAGCTAAACGATTGCAC
tetur04g05040 comp3169_seq0 CCGGCTCAAATTGGTCTGGAAGGCAGTTTG
tetur04g05040 comp3169_seq0 CCGTGATAGCAAAGTCACCGATAAATTGAA
tetur04g05040 comp3169_seq0 CCTATAGGGAGCGAGCTAAACGATTGCACG
tetur04g05040 comp3169_seq0 CCTTATGGCCTTAGATCTATCTCTTCACAA
tetur04g05040 comp3169_seq0 CGGCTCAAATTGGTCTGGAAGGCAGTTTGT
tetur04g05040 comp3169_seq0 CTATAGGGAGCGAGCTAAACGATTGCACGA
tetur04g05040 comp3169_seq0 CTCATTCGTACCGAGGATTCAGTTCGAAGA
tetur04g05040 comp3169_seq0 CTCTTCACAAAGTCGCTACTACCTCAAATG
tetur04g05040 comp3169_seq0 CTGGAAGGCAGTTTGTCATCAGGGACTCGA
tetur04g05040 comp3169_seq0 GAGAGGCCGTGATAGCAAAGTCACCGATAA
tetur04g05040 comp3169_seq0 GAGGCCGTGATAGCAAAGTCACCGATAAAT
tetur04g05040 comp3169_seq0 GATTACTCTTGCGTCTCGAATCCTATTCAA
tetur04g05040 comp3169_seq0 GCCGTGATAGCAAAGTCACCGATAAATTGA
tetur04g05040 comp3169_seq0 GGACTCGACAATTTCTGTCTCGGATTGATT
tetur04g05040 comp3169_seq0 GGAGAGGCCGTGATAGCAAAGTCACCGATA
tetur04g05040 comp3169_seq0 GGATTACTCTTGCGTCTCGAATCCTATTCA
tetur04g05040 comp3169_seq0 GGCCGTGATAGCAAAGTCACCGATAAATTG
tetur04g05040 comp3169_seq0 GGGACTCGACAATTTCTGTCTCGGATTGAT
tetur04g05040 comp3169_seq0 GGTGCTCGACTATAATTGTTTCCTTTCAAG
tetur04g05040 comp3169_seq0 GTGTGCCTGAACTTGGGTATGCTAGTTTAT
tetur04g05040 comp3169_seq0 GTTGGATTACTCTTGCGTCTCGAATCCTAT
tetur04g05040 comp3169_seq0 ACAGTTGGTTCAATACAACTCAGGTTGGCT
tetur04g05040 comp3169_seq0 TAGGGAGCGAGCTAAACGATTGCACGATAA
tetur04g05040 comp3169_seq0 TATCGTTGGAGAGGCCGTGATAGCAAAGTC
tetur04g05040 comp3169_seq0 TCATTCGTACCGAGGATTCAGTTCGAAGAG
tetur04g05040 comp3169_seq0 TCCAAAGGATCAACCATCTCACAAATCGAC
tetur04g05040 comp3169_seq0 TCTGGAAGGCAGTTTGTCATCAGGGACTCG
tetur04g05040 comp3169_seq0 TCTTCACAAAGTCGCTACTACCTCAAATGG
tetur04g05040 comp3169_seq0 ACCCGGCTCAAATTGGTCTGGAAGGCAGTT
tetur04g05040 comp3169_seq0 TGGAAGGCAGTTTGTCATCAGGGACTCGAC
tetur04g05040 comp3169_seq0 TGGATTACTCTTGCGTCTCGAATCCTATTC
tetur04g05040 comp3169_seq0 TTACCCGGCTCAAATTGGTCTGGAAGGCAG
tetur04g05040 comp3169_seq0 TTCCAAAGGATCAACCATCTCACAAATCGA
tetur04g05040 comp3169_seq0 TTGGAGAGGCCGTGATAGCAAAGTCACCGA
tetur04g05040 comp3169_seq0 ACTCATTCGTACCGAGGATTCAGTTCGAAG
tetur04g05290 comp4381_seq0 AACTGAAAGTCGTCGGTCATCTGAACTTCC
tetur04g05290 comp4381_seq0 CTAACTGAAAGTCGTCGGTCATCTGAACTT
tetur04g05290 comp4381_seq0 TAACTGAAAGTCGTCGGTCATCTGAACTTC
tetur04g05290 comp4381_seq0 ACTAACTGAAAGTCGTCGGTCATCTGAACT
tetur04g05650 comp1987_seq1 AGCCGAGCAGCCATATCAACCAGAATTCTC
tetur04g05650 comp1987_seq1 ATCATCTATGAGAAGCCGAGCAGCCATATC
tetur04g05650 comp1987_seq1 ATCTATGAGAAGCCGAGCAGCCATATCAAC
tetur04g05650 comp1987_seq1 CATCTATGAGAAGCCGAGCAGCCATATCAA
tetur04g05650 comp1987_seq1 CATCTGTTGTGCTATCTCAGTGTTCCAACT
tetur04g05650 comp1987_seq1 AAGCCGAGCAGCCATATCAACCAGAATTCT
tetur04g05650 comp1987_seq1 CTATGAGAAGCCGAGCAGCCATATCAACCA
tetur04g05650 comp1987_seq1 CTTGTGTAACCAGGTTAAAGTACATCGACA
tetur04g05650 comp1987_seq1 GCCGAGCAGCCATATCAACCAGAATTCTCT
tetur04g05650 comp1987_seq1 GTGCTATCTCAGTGTTCCAACTACAGTCAT
tetur04g05650 comp1987_seq1 GTTATCATCTATGAGAAGCCGAGCAGCCAT
tetur04g05650 comp1987_seq1 TATGAGAAGCCGAGCAGCCATATCAACCAG
tetur04g05650 comp1987_seq1 TCATCTATGAGAAGCCGAGCAGCCATATCA
tetur04g05650 comp1987_seq1 TCATCTGTTGTGCTATCTCAGTGTTCCAAC
tetur04g05650 comp1987_seq1 TCTATGAGAAGCCGAGCAGCCATATCAACC
tetur04g05650 comp1987_seq1 TCTGTTGTGCTATCTCAGTGTTCCAACTAC
tetur04g05650 comp1987_seq1 TCTTGTGTAACCAGGTTAAAGTACATCGAC
tetur04g05650 comp1987_seq1 TGAGAAGCCGAGCAGCCATATCAACCAGAA
tetur04g05650 comp1987_seq1 TGTGTAACCAGGTTAAAGTACATCGACATG
tetur04g06670 comp2256_seq0 CCGAGTGTCCCATTATATTACTTTGGTTGG
tetur04g06670 comp2256_seq0 CGAGTGTCCCATTATATTACTTTGGTTGGA
tetur04g06670 comp2256_seq0 CTCTCGAGCTGCGATTGATTCCTCTCGTAG
tetur04g06670 comp2256_seq0 CTGGTGGTAACATTTCCGAGTGTCCCATTA
tetur04g06670 comp2256_seq0 TCCTCTCGTAGTTTCTCATATTCTCGTTGA
tetur04g06950 comp5749_seq0 ATGTAAGATCACCTTGAGCAGCAGCATAAT
tetur04g06950 comp5749_seq0 ATTGTCGATGCCACTGTAGTGTATTAACTG
tetur04g06950 comp5749_seq0 CCGATGTAAGATCACCTTGAGCAGCAGCAT
tetur04g06950 comp5749_seq0 CCGGCTTCCGTTAGTATTTGTACCGATGTA
tetur04g06950 comp5749_seq0 CGATGTAAGATCACCTTGAGCAGCAGCATA
tetur04g06950 comp5749_seq0 GATGTAAGATCACCTTGAGCAGCAGCATAA
tetur04g06950 comp5749_seq0 GGTTAGCGTATAATTTGATTGATCGACCCA
tetur04g06950 comp5749_seq0 TACCGATGTAAGATCACCTTGAGCAGCAGC
tetur04g06950 comp5749_seq0 ACCGGCTTCCGTTAGTATTTGTACCGATGT
tetur04g06950 comp5749_seq0 TTGTCGATGCCACTGTAGTGTATTAACTGG
tetur04g07240 comp759_seq2 AGAGAAGGTTCAATTAGAGAACGGAAAGTG
tetur04g07240 comp759_seq2 AGCAGTCCAGTCTTAATTGGCGATTATGGG
tetur04g07240 comp759_seq2 AGGTTCAATTAGAGAACGGAAAGTGATCTG
tetur04g07240 comp759_seq2 AGTTCCAACTGCCAACAACGAATTTCATCT
tetur04g07240 comp759_seq2 CAGTCCAGTCTTAATTGGCGATTATGGGTG
tetur04g07240 comp759_seq2 CAGTCTTAATTGGCGATTATGGGTGATGTT
tetur04g07240 comp759_seq2 CCAGTCTTAATTGGCGATTATGGGTGATGT
tetur04g07240 comp759_seq2 CTTGTATCCAACTGTTGCGAGTTCCAACTG
tetur04g07240 comp759_seq2 GAAGGTTCAATTAGAGAACGGAAAGTGATC
tetur04g07240 comp759_seq2 GAGAAGGTTCAATTAGAGAACGGAAAGTGA
tetur04g07240 comp759_seq2 GAGTTCCAACTGCCAACAACGAATTTCATC
tetur04g07240 comp759_seq2 GCAGTCCAGTCTTAATTGGCGATTATGGGT
tetur04g07240 comp759_seq2 GCGAGTTCCAACTGCCAACAACGAATTTCA
tetur04g07240 comp759_seq2 AATTGAGTCCACACGGAGTAAACAATGAAC
tetur04g07240 comp759_seq2 GGTTCAATTAGAGAACGGAAAGTGATCTGA
tetur04g07240 comp759_seq2 GTAGTTGGTGTTGTTGATGGATGCATCTTT
tetur04g07240 comp759_seq2 GTCCAGTCTTAATTGGCGATTATGGGTGAT
tetur04g07240 comp759_seq2 GTTGCGAGTTCCAACTGCCAACAACGAATT
tetur04g07240 comp759_seq2 TCCAGTCTTAATTGGCGATTATGGGTGATG
tetur04g07240 comp759_seq2 TGCGAGTTCCAACTGCCAACAACGAATTTC
tetur04g07240 comp759_seq2 TTCCAACTGCCAACAACGAATTTCATCTTC
tetur04g07240 comp759_seq2 TTGGCGATTATGGGTGATGTTAATGAAGAC
tetur04g07240 comp759_seq2 TTGTATCCAACTGTTGCGAGTTCCAACTGC
tetur04g07470 comp4980_seq0 AAATTTGCCACCGGTTTCCTTGATTCTGGT
tetur04g07470 comp4980_seq0 AGATCCACAACGCCCATAAATATCGACTGG
tetur04g07470 comp4980_seq0 ATCCATCAACCGTAACCACTGGTTGATCAG
tetur04g07470 comp4980_seq0 AACCACTGGTTGATCAGAGTAAACGACAGG
tetur04g07470 comp4980_seq0 AACCGTAACCACTGGTTGATCAGAGTAAAC
tetur04g07470 comp4980_seq0 ATTTGCCACCGGTTTCCTTGATTCTGGTGC
tetur04g07470 comp4980_seq0 CAACCGTAACCACTGGTTGATCAGAGTAAA
tetur04g07470 comp4980_seq0 CACTGGTTGATCAGAGTAAACGACAGGACT
tetur04g07470 comp4980_seq0 CATCAACCGTAACCACTGGTTGATCAGAGT
tetur04g07470 comp4980_seq0 CATCATTGGCATCAAATGTCCGCCAATAAA
tetur04g07470 comp4980_seq0 CCACCGGAAATAAGAATTGTATCGTTCCTC
tetur04g07470 comp4980_seq0 CCACTGGTTGATCAGAGTAAACGACAGGAC
tetur04g07470 comp4980_seq0 CCATCAACCGTAACCACTGGTTGATCAGAG
tetur04g07470 comp4980_seq0 CCGTAACCACTGGTTGATCAGAGTAAACGA
tetur04g07470 comp4980_seq0 CGGTCGGATCAACATCACACTTATAACTAC
tetur04g07470 comp4980_seq0 CGTAACCACTGGTTGATCAGAGTAAACGAC
tetur04g07470 comp4980_seq0 CTACTGTATCCCGAACAGGATAGAGATCCA
tetur04g07470 comp4980_seq0 CTGGTTGATCAGAGTAAACGACAGGACTTT
tetur04g07470 comp4980_seq0 GATCCACAACGCCCATAAATATCGACTGGT
tetur04g07470 comp4980_seq0 AATTTGCCACCGGTTTCCTTGATTCTGGTG
tetur04g07470 comp4980_seq0 GTAACCACTGGTTGATCAGAGTAAACGACA
tetur04g07470 comp4980_seq0 TAACCACTGGTTGATCAGAGTAAACGACAG
tetur04g07470 comp4980_seq0 TCAACCGTAACCACTGGTTGATCAGAGTAA
tetur04g07470 comp4980_seq0 TCCATCAACCGTAACCACTGGTTGATCAGA
tetur04g07470 comp4980_seq0 TCGTTCCTCATCAGTTGCAAGTGTCAGCAA
tetur04g07470 comp4980_seq0 ACCGTAACCACTGGTTGATCAGAGTAAACG
tetur04g07470 comp4980_seq0 TTCCACCGGAAATAAGAATTGTATCGTTCC
tetur04g07470 comp4980_seq0 TTTGCCACCGGTTTCCTTGATTCTGGTGCA
tetur04g07470 comp4980_seq0 ACTACTGTATCCCGAACAGGATAGAGATCC
tetur04g07470 comp4980_seq0 ACTGGTTGATCAGAGTAAACGACAGGACTT
tetur04g07640 comp2565_seq0 ATCCAAGGTTTACGAGGCCGTCCGACATTT
tetur04g07640 comp2565_seq0 ATTGACCGCTGCTCTTGGATTAACGTTTCG
tetur04g07640 comp2565_seq0 CAGCCGATAAAGGGAATCTTGTCCCGAGGA
tetur04g07640 comp2565_seq0 AAGGATGATCCAAGGTTTACGAGGCCGTCC
tetur04g07640 comp2565_seq0 GAATTGACCGCTGCTCTTGGATTAACGTTT
tetur04g07640 comp2565_seq0 GATCCAAGGTTTACGAGGCCGTCCGACATT
tetur04g07640 comp2565_seq0 AATTGACCGCTGCTCTTGGATTAACGTTTC
tetur04g07640 comp2565_seq0 GTTAAGGATGATCCAAGGTTTACGAGGCCG
tetur04g07640 comp2565_seq0 TAAGGATGATCCAAGGTTTACGAGGCCGTC
tetur04g07640 comp2565_seq0 TAATAAGAGAAGGGCAATGGCAACTTGGAA
tetur04g07640 comp2565_seq0 TGTTAAGGATGATCCAAGGTTTACGAGGCC
tetur04g07640 comp2565_seq0 TTGACCGCTGCTCTTGGATTAACGTTTCGC
tetur04g07640 comp2565_seq0 TTGTTAAGGATGATCCAAGGTTTACGAGGC
tetur04g08620 comp366_seq0 AGAGCTTTAAACAGATAGCACGCAACGCAC
tetur04g08620 comp366_seq0 AGATAGCACGCAACGCACTCACCAAATAAG
tetur04g08620 comp366_seq0 AGCAGTGACCAATGCCCATAACTGTCAACC
tetur04g08620 comp366_seq0 AGTCCAGTTTACCGTTTGTCTTGCGATAAT
tetur04g08620 comp366_seq0 AACAGATAGCACGCAACGCACTCACCAAAT
tetur04g08620 comp366_seq0 AGTTTGACCAGTCCAGTTTACCGTTTGTCT
tetur04g08620 comp366_seq0 CAGATAGCACGCAACGCACTCACCAAATAA
tetur04g08620 comp366_seq0 CAGTCCAGTTTACCGTTTGTCTTGCGATAA
tetur04g08620 comp366_seq0 CAGTGACCAATGCCCATAACTGTCAACCAG
tetur04g08620 comp366_seq0 CCAGTCCAGTTTACCGTTTGTCTTGCGATA
tetur04g08620 comp366_seq0 CTTCTGTTGTTAGTTTGACCAGTCCAGTTT
tetur04g08620 comp366_seq0 CTTTAAACAGATAGCACGCAACGCACTCAC
tetur04g08620 comp366_seq0 GACCAGTCCAGTTTACCGTTTGTCTTGCGA
tetur04g08620 comp366_seq0 GAGAGCTTTAAACAGATAGCACGCAACGCA
tetur04g08620 comp366_seq0 GAGCTTTAAACAGATAGCACGCAACGCACT
tetur04g08620 comp366_seq0 GATAGCACGCAACGCACTCACCAAATAAGT
tetur04g08620 comp366_seq0 GCAGTGACCAATGCCCATAACTGTCAACCA
tetur04g08620 comp366_seq0 GCTTTAAACAGATAGCACGCAACGCACTCA
tetur04g08620 comp366_seq0 GTCCAGTTTACCGTTTGTCTTGCGATAATT
tetur04g08620 comp366_seq0 GTTAGTTTGACCAGTCCAGTTTACCGTTTG
tetur04g08620 comp366_seq0 GTTGTTAGTTTGACCAGTCCAGTTTACCGT
tetur04g08620 comp366_seq0 GTTTGACCAGTCCAGTTTACCGTTTGTCTT
tetur04g08620 comp366_seq0 TAAACAGATAGCACGCAACGCACTCACCAA
tetur04g08620 comp366_seq0 TAGCAGTGACCAATGCCCATAACTGTCAAC
tetur04g08620 comp366_seq0 TAGTTTGACCAGTCCAGTTTACCGTTTGTC
tetur04g08620 comp366_seq0 ACCAGTCCAGTTTACCGTTTGTCTTGCGAT
tetur04g08620 comp366_seq0 TGACCAGTCCAGTTTACCGTTTGTCTTGCG
tetur04g08620 comp366_seq0 TTAAACAGATAGCACGCAACGCACTCACCA
tetur04g08620 comp366_seq0 TTGACCAGTCCAGTTTACCGTTTGTCTTGC
tetur04g08620 comp366_seq0 TTTGACCAGTCCAGTTTACCGTTTGTCTTG
tetur04g08740 comp686_seq4 AGATCCAGTTACACTGATATCGAACGCATG
tetur04g08740 comp686_seq4 AGATTCGATGAGACACGAATTTGAGGGAAC
tetur04g08740 comp686_seq4 AGCTCCATTATCCTCTTCAAGTGGACGTTT
tetur04g08740 comp686_seq4 AGGAATCATTGATCACCGATAGTGATGATC
tetur04g08740 comp686_seq4 AGTCCAAGTTTACCGCGAGACTTTATCGTT
tetur04g08740 comp686_seq4 AGTGACTAAACCACAAGTGAAGTCCAAGTT
tetur04g08740 comp686_seq4 ATAATCCAATCATCCACACTTGATTGGCTG
tetur04g08740 comp686_seq4 ATCATCCAGTGGTATAATCCAATCATCCAC
tetur04g08740 comp686_seq4 ATCCAGTGGTATAATCCAATCATCCACACT
tetur04g08740 comp686_seq4 ATCGGCTTGAGCATCATTCCCGTTGTCTCC
tetur04g08740 comp686_seq4 ATGAGACACGAATTTGAGGGAACAACTCAT
tetur04g08740 comp686_seq4 AACCACTACTTCAGGTTGGGTTGTAATGGC
tetur04g08740 comp686_seq4 ATTCAGTCAAGTCTGATTAGACCGACATCT
tetur04g08740 comp686_seq4 CAACAATAACGCATCCTTTGAAAGCTCCTT
tetur04g08740 comp686_seq4 CAAGTGAAGTCCAAGTTTACCGCGAGACTT
tetur04g08740 comp686_seq4 CACAAGTGAAGTCCAAGTTTACCGCGAGAC
tetur04g08740 comp686_seq4 CAGCTCCATTATCCTCTTCAAGTGGACGTT
tetur04g08740 comp686_seq4 CAGTGGTATAATCCAATCATCCACACTTGA
tetur04g08740 comp686_seq4 CATCATCCAGTGGTATAATCCAATCATCCA
tetur04g08740 comp686_seq4 CATCCAGTGGTATAATCCAATCATCCACAC
tetur04g08740 comp686_seq4 CATCGGCTTGAGCATCATTCCCGTTGTCTC
tetur04g08740 comp686_seq4 CATTGACTCATCATCCAGTGGTATAATCCA
tetur04g08740 comp686_seq4 CCAAGTTTACCGCGAGACTTTATCGTTATG
tetur04g08740 comp686_seq4 CCAATAATTCAGTCAAGTCTGATTAGACCG
tetur04g08740 comp686_seq4 CCACAAGTGAAGTCCAAGTTTACCGCGAGA
tetur04g08740 comp686_seq4 CCACTACTTCAGGTTGGGTTGTAATGGCAG
tetur04g08740 comp686_seq4 CCAGTGGTATAATCCAATCATCCACACTTG
tetur04g08740 comp686_seq4 CCAGTTACACTGATATCGAACGCATGTAAA
tetur04g08740 comp686_seq4 AAGATCCAGTTACACTGATATCGAACGCAT
tetur04g08740 comp686_seq4 CGATGAGACACGAATTTGAGGGAACAACTC
tetur04g08740 comp686_seq4 CGGACATGACTCTAAACCTTATCGAGATCT
tetur04g08740 comp686_seq4 CTAAACCACAAGTGAAGTCCAAGTTTACCG
tetur04g08740 comp686_seq4 AAGTCCAAGTTTACCGCGAGACTTTATCGT
tetur04g08740 comp686_seq4 AAGTGAAGTCCAAGTTTACCGCGAGACTTT
tetur04g08740 comp686_seq4 AAGTGACTAAACCACAAGTGAAGTCCAAGT
tetur04g08740 comp686_seq4 GAAAGTGACTAAACCACAAGTGAAGTCCAA
tetur04g08740 comp686_seq4 GAAGTCCAAGTTTACCGCGAGACTTTATCG
tetur04g08740 comp686_seq4 GACACGAATTTGAGGGAACAACTCATCACG
tetur04g08740 comp686_seq4 GACTCATCATCCAGTGGTATAATCCAATCA
tetur04g08740 comp686_seq4 GAGAAAGTGACTAAACCACAAGTGAAGTCC
tetur04g08740 comp686_seq4 AATCCAATCATCCACACTTGATTGGCTGTT
tetur04g08740 comp686_seq4 GAGACACGAATTTGAGGGAACAACTCATCA
tetur04g08740 comp686_seq4 GATCCAGTTACACTGATATCGAACGCATGT
tetur04g08740 comp686_seq4 GATGAGACACGAATTTGAGGGAACAACTCA
tetur04g08740 comp686_seq4 GATTCGATGAGACACGAATTTGAGGGAACA
tetur04g08740 comp686_seq4 GCTCCATTATCCTCTTCAAGTGGACGTTTG
tetur04g08740 comp686_seq4 AATTCAGTCAAGTCTGATTAGACCGACATC
tetur04g08740 comp686_seq4 GGAATCATTGATCACCGATAGTGATGATCA
tetur04g08740 comp686_seq4 GGCATGAGAATTGATTGCTTTAACCACTAC
tetur04g08740 comp686_seq4 AATTTGAGGGAACAACTCATCACGAATTCC
tetur04g08740 comp686_seq4 ACAACAATAACGCATCCTTTGAAAGCTCCT
tetur04g08740 comp686_seq4 GGTATAATCCAATCATCCACACTTGATTGG
tetur04g08740 comp686_seq4 ACAAGTGAAGTCCAAGTTTACCGCGAGACT
tetur04g08740 comp686_seq4 GTCCAAGTTTACCGCGAGACTTTATCGTTA
tetur04g08740 comp686_seq4 GTGAAGTCCAAGTTTACCGCGAGACTTTAT
tetur04g08740 comp686_seq4 GTGACTAAACCACAAGTGAAGTCCAAGTTT
tetur04g08740 comp686_seq4 TAACCACTACTTCAGGTTGGGTTGTAATGG
tetur04g08740 comp686_seq4 TAAGATTCGATGAGACACGAATTTGAGGGA
tetur04g08740 comp686_seq4 TACATCGGCTTGAGCATCATTCCCGTTGTC
tetur04g08740 comp686_seq4 TACCGCGAGACTTTATCGTTATGAAACTCA
tetur04g08740 comp686_seq4 ACATCGGCTTGAGCATCATTCCCGTTGTCT
tetur04g08740 comp686_seq4 ACATTGACTCATCATCCAGTGGTATAATCC
tetur04g08740 comp686_seq4 AAAGTGACTAAACCACAAGTGAAGTCCAAG
tetur04g08740 comp686_seq4 TCATCATCCAGTGGTATAATCCAATCATCC
tetur04g08740 comp686_seq4 TCATCCAGTGGTATAATCCAATCATCCACA
tetur04g08740 comp686_seq4 TCCAGTTACACTGATATCGAACGCATGTAA
tetur04g08740 comp686_seq4 ACCACAAGTGAAGTCCAAGTTTACCGCGAG
tetur04g08740 comp686_seq4 TGAAGTCCAAGTTTACCGCGAGACTTTATC
tetur04g08740 comp686_seq4 TGACTCATCATCCAGTGGTATAATCCAATC
tetur04g08740 comp686_seq4 TGAGACACGAATTTGAGGGAACAACTCATC
tetur04g08740 comp686_seq4 ACCGCGAGACTTTATCGTTATGAAACTCAT
tetur04g08740 comp686_seq4 TTACCGCGAGACTTTATCGTTATGAAACTC
tetur04g08740 comp686_seq4 TTCGATGAGACACGAATTTGAGGGAACAAC
tetur04g08740 comp686_seq4 TTGAGGGAACAACTCATCACGAATTCCAAA
tetur04g08740 comp686_seq4 TTTGAGGGAACAACTCATCACGAATTCCAA
tetur04g08740 comp686_seq4 ACTAAACCACAAGTGAAGTCCAAGTTTACC
tetur04g08740 comp686_seq4 AGACACGAATTTGAGGGAACAACTCATCAC
tetur04g09210 comp6722_seq0 AGGAATTTAGGAACCAGTGATTTAGGAACC
tetur04g09210 comp6722_seq0 ATAAGCCCTTATGAAGAGTTAATCAGGAGG
tetur04g09210 comp6722_seq0 ATCATGCTTACAGATTGCTCTTGACTAGGG
tetur04g09210 comp6722_seq0 ATCTTGGTCCAAGGTTGAAACCACCATAAC
tetur04g09210 comp6722_seq0 ATGGTTATTGGAAAGTGTGAGTGTACGACG
tetur04g09210 comp6722_seq0 CAAGTCTCGTACTGCCGCTGGTTAATGAAT
tetur04g09210 comp6722_seq0 CAATCAACTGATTTGGTTCATGTTGCTTGG
tetur04g09210 comp6722_seq0 CACAAGAACGAGAATTGATGAGAAAGGCAA
tetur04g09210 comp6722_seq0 CACTCCAAGTCTCGTACTGCCGCTGGTTAA
tetur04g09210 comp6722_seq0 CAGATTGCTCTTGACTAGGGAGAAATCAAT
tetur04g09210 comp6722_seq0 CAGGAGGACGATTACAAGGTTTAGATGAGT
tetur04g09210 comp6722_seq0 CATGCTTACAGATTGCTCTTGACTAGGGAG
tetur04g09210 comp6722_seq0 CATTGATCATGCTTACAGATTGCTCTTGAC
tetur04g09210 comp6722_seq0 CCAAGTCTCGTACTGCCGCTGGTTAATGAA
tetur04g09210 comp6722_seq0 AAGCCCTTATGAAGAGTTAATCAGGAGGAC
tetur04g09210 comp6722_seq0 CGTTGCATCTCGACCTGCACCTAGTAATAA
tetur04g09210 comp6722_seq0 CTCCAAGTCTCGTACTGCCGCTGGTTAATG
tetur04g09210 comp6722_seq0 CTTACAGATTGCTCTTGACTAGGGAGAAAT
tetur04g09210 comp6722_seq0 CTTGGTCCAAGGTTGAAACCACCATAACAA
tetur04g09210 comp6722_seq0 AATCAGGAGGACGATTACAAGGTTTAGATG
tetur04g09210 comp6722_seq0 GATCATGCTTACAGATTGCTCTTGACTAGG
tetur04g09210 comp6722_seq0 GATGGTTATTGGAAAGTGTGAGTGTACGAC
tetur04g09210 comp6722_seq0 GCTTACAGATTGCTCTTGACTAGGGAGAAA
tetur04g09210 comp6722_seq0 GGAATTTAGGAACCAGTGATTTAGGAACCA
tetur04g09210 comp6722_seq0 GGTTATTGGAAAGTGTGAGTGTACGACGAT
tetur04g09210 comp6722_seq0 GTGATGGTTATTGGAAAGTGTGAGTGTACG
tetur04g09210 comp6722_seq0 GTTGCATCTCGACCTGCACCTAGTAATAAT
tetur04g09210 comp6722_seq0 TAAGCCCTTATGAAGAGTTAATCAGGAGGA
tetur04g09210 comp6722_seq0 TACACAAGAACGAGAATTGATGAGAAAGGC
tetur04g09210 comp6722_seq0 TACAGATTGCTCTTGACTAGGGAGAAATCA
tetur04g09210 comp6722_seq0 TCAGGAGGACGATTACAAGGTTTAGATGAG
tetur04g09210 comp6722_seq0 TCATGCTTACAGATTGCTCTTGACTAGGGA
tetur04g09210 comp6722_seq0 TCCAAGTCTCGTACTGCCGCTGGTTAATGA
tetur04g09210 comp6722_seq0 TCTTGGTCCAAGGTTGAAACCACCATAACA
tetur04g09210 comp6722_seq0 TGATCATGCTTACAGATTGCTCTTGACTAG
tetur04g09210 comp6722_seq0 TGATGGTTATTGGAAAGTGTGAGTGTACGA
tetur04g09210 comp6722_seq0 TGCTTACAGATTGCTCTTGACTAGGGAGAA
tetur04g09210 comp6722_seq0 TGGTTATTGGAAAGTGTGAGTGTACGACGA
tetur04g09210 comp6722_seq0 TGTGATGGTTATTGGAAAGTGTGAGTGTAC
tetur04g09210 comp6722_seq0 TTACAGATTGCTCTTGACTAGGGAGAAATC
tetur04g09210 comp6722_seq0 ACTCCAAGTCTCGTACTGCCGCTGGTTAAT
tetur04g09527 comp1316_seq0 AGCGGAATATGGCTGCAGATAATTGTTCTC
tetur04g09527 comp1316_seq0 AGGTTTCTCTTTCTTTCTTACCAAGAGCAC
tetur04g09527 comp1316_seq0 ATGGCTGCAGATAATTGTTCTCAACCAACG
tetur04g09527 comp1316_seq0 ATGTGCTAACGTTGGTTTGTTAAGGTCATC
tetur04g09527 comp1316_seq0 ATTCCTTGGATGGATCACTGAACTAATTCC
tetur04g09527 comp1316_seq0 CAAATATACTCCGAGTGGTGTTAGCGTTGA
tetur04g09527 comp1316_seq0 CAGCGTCGTTGATTAGCGGAATATGGCTGC
tetur04g09527 comp1316_seq0 CAGGATCAGTCCAACTACCTGTACAGCCTC
tetur04g09527 comp1316_seq0 CCAGCGTCGTTGATTAGCGGAATATGGCTG
tetur04g09527 comp1316_seq0 CGTCGTTGATTAGCGGAATATGGCTGCAGA
tetur04g09527 comp1316_seq0 CGTTGATTAGCGGAATATGGCTGCAGATAA
tetur04g09527 comp1316_seq0 CTGCTTCCTTGCTTAATTGACCTGTAACTA
tetur04g09527 comp1316_seq0 CTGTAACTACGGAAACATTTACACCAGCCT
tetur04g09527 comp1316_seq0 CTTCAAATATACTCCGAGTGGTGTTAGCGT
tetur04g09527 comp1316_seq0 CTTCCTTGCTTAATTGACCTGTAACTACGG
tetur04g09527 comp1316_seq0 CTTTCTTACCAAGAGCACTTACAAGGACCT
tetur04g09527 comp1316_seq0 CTTTCTTTCTTACCAAGAGCACTTACAAGG
tetur04g09527 comp1316_seq0 GAATATGGCTGCAGATAATTGTTCTCAACC
tetur04g09527 comp1316_seq0 GACCTGTAACTACGGAAACATTTACACCAG
tetur04g09527 comp1316_seq0 GATTAGCGGAATATGGCTGCAGATAATTGT
tetur04g09527 comp1316_seq0 GCCAGCGTCGTTGATTAGCGGAATATGGCT
tetur04g09527 comp1316_seq0 GCGTCGTTGATTAGCGGAATATGGCTGCAG
tetur04g09527 comp1316_seq0 GCTTCCTTGCTTAATTGACCTGTAACTACG
tetur04g09527 comp1316_seq0 GGCTGCAGATAATTGTTCTCAACCAACGGA
tetur04g09527 comp1316_seq0 GGGTAACTCTCGACCCTCTTCTAGATCGAT
tetur04g09527 comp1316_seq0 GGTAACTCTCGACCCTCTTCTAGATCGATG
tetur04g09527 comp1316_seq0 GGTTTCTCTTTCTTTCTTACCAAGAGCACT
tetur04g09527 comp1316_seq0 GTAACTACGGAAACATTTACACCAGCCTTT
tetur04g09527 comp1316_seq0 GTCGTTGATTAGCGGAATATGGCTGCAGAT
tetur04g09527 comp1316_seq0 GTGCTAACGTTGGTTTGTTAAGGTCATCGA
tetur04g09527 comp1316_seq0 GTTGATTAGCGGAATATGGCTGCAGATAAT
tetur04g09527 comp1316_seq0 TATGGCTGCAGATAATTGTTCTCAACCAAC
tetur04g09527 comp1316_seq0 TCAAATATACTCCGAGTGGTGTTAGCGTTG
tetur04g09527 comp1316_seq0 TCGTTGATTAGCGGAATATGGCTGCAGATA
tetur04g09527 comp1316_seq0 TCTTACCAAGAGCACTTACAAGGACCTCTC
tetur04g09527 comp1316_seq0 TCTTTCTTACCAAGAGCACTTACAAGGACC
tetur04g09527 comp1316_seq0 TGACCTGTAACTACGGAAACATTTACACCA
tetur04g09527 comp1316_seq0 TGATTAGCGGAATATGGCTGCAGATAATTG
tetur04g09527 comp1316_seq0 TGCTTCCTTGCTTAATTGACCTGTAACTAC
tetur04g09527 comp1316_seq0 AAATATACTCCGAGTGGTGTTAGCGTTGAT
tetur04g09527 comp1316_seq0 TGGCTGCAGATAATTGTTCTCAACCAACGG
tetur04g09527 comp1316_seq0 TGTGCTAACGTTGGTTTGTTAAGGTCATCG
tetur04g09527 comp1316_seq0 TTAGCGGAATATGGCTGCAGATAATTGTTC
tetur04g09527 comp1316_seq0 TTCCTTGGATGGATCACTGAACTAATTCCG
tetur04g09527 comp1316_seq0 TTCTTTCTTACCAAGAGCACTTACAAGGAC
tetur04g09527 comp1316_seq0 TTGACCTGTAACTACGGAAACATTTACACC
tetur04g09527 comp1316_seq0 TTTCTTACCAAGAGCACTTACAAGGACCTC
tetur05g00120 comp918_seq13 AGGGAATGGTCGAATTGACGAGCATCACTT
tetur05g00120 comp918_seq13 AGGGCAAGAAAGCGGGTAGTGGTGTTTCTC
tetur05g00120 comp918_seq13 AACAGACCCAAAGTGAAGGAGGATTTCGCT
tetur05g00120 comp918_seq13 ATAAGAAAGAAGGGCAAGAAAGCGGGTAGT
tetur05g00120 comp918_seq13 ATGGTCGAATTGACGAGCATCACTTTGCCC
tetur05g00120 comp918_seq13 CAAATCGGGATCACAGTCCATCCCTCCATC
tetur05g00120 comp918_seq13 CAACAGACCCAAAGTGAAGGAGGATTTCGC
tetur05g00120 comp918_seq13 CAGAGTTTCCATCTTTATACGAACTGGACT
tetur05g00120 comp918_seq13 AAGAAAGAAGGGCAAGAAAGCGGGTAGTGG
tetur05g00120 comp918_seq13 AAGAAGGGAATGGTCGAATTGACGAGCATC
tetur05g00120 comp918_seq13 AAGAAGGGCAAGAAAGCGGGTAGTGGTGTT
tetur05g00120 comp918_seq13 CCGACATATCTTCATATGCTGCAACATGTT
tetur05g00120 comp918_seq13 CGAAGAAGGGAATGGTCGAATTGACGAGCA
tetur05g00120 comp918_seq13 CGAATCCTGTCGTTCAGAGTTTCCATCTTT
tetur05g00120 comp918_seq13 CGTTCAGAGTTTCCATCTTTATACGAACTG
tetur05g00120 comp918_seq13 AAAGAAGGGCAAGAAAGCGGGTAGTGGTGT
tetur05g00120 comp918_seq13 AAGGGAATGGTCGAATTGACGAGCATCACT
tetur05g00120 comp918_seq13 AAGGGCAAGAAAGCGGGTAGTGGTGTTTCT
tetur05g00120 comp918_seq13 CTGAACTATTATGCGAAGAAGGGAATGGTC
tetur05g00120 comp918_seq13 CTTGGTTTCTTTGAATCGCCTCCTTCTCAT
tetur05g00120 comp918_seq13 CTTTGAATCGCCTCCTTCTCATCATCCTCA
tetur05g00120 comp918_seq13 GAAAGAAGGGCAAGAAAGCGGGTAGTGGTG
tetur05g00120 comp918_seq13 GAACTATTATGCGAAGAAGGGAATGGTCGA
tetur05g00120 comp918_seq13 GAAGAAGGGAATGGTCGAATTGACGAGCAT
tetur05g00120 comp918_seq13 GAAGGGAATGGTCGAATTGACGAGCATCAC
tetur05g00120 comp918_seq13 GAAGGGCAAGAAAGCGGGTAGTGGTGTTTC
tetur05g00120 comp918_seq13 GAATCCTGTCGTTCAGAGTTTCCATCTTTA
tetur05g00120 comp918_seq13 GAATGGTCGAATTGACGAGCATCACTTTGC
tetur05g00120 comp918_seq13 GAATTGACGAGCATCACTTTGCCCGGAGAT
tetur05g00120 comp918_seq13 AATCGGGATCACAGTCCATCCCTCCATCTT
tetur05g00120 comp918_seq13 GATAAGAAAGAAGGGCAAGAAAGCGGGTAG
tetur05g00120 comp918_seq13 GCGAAGAAGGGAATGGTCGAATTGACGAGC
tetur05g00120 comp918_seq13 AATTGACGAGCATCACTTTGCCCGGAGATC
tetur05g00120 comp918_seq13 GGAACAAGATAAGAAAGAAGGGCAAGAAAG
tetur05g00120 comp918_seq13 GGAATGGTCGAATTGACGAGCATCACTTTG
tetur05g00120 comp918_seq13 GGCTAATAATCAACAGCGATTCAAGTCGAA
tetur05g00120 comp918_seq13 ACAAATCGGGATCACAGTCCATCCCTCCAT
tetur05g00120 comp918_seq13 GGTTTCTTTGAATCGCCTCCTTCTCATCAT
tetur05g00120 comp918_seq13 GTCGAATTGACGAGCATCACTTTGCCCGGA
tetur05g00120 comp918_seq13 GTTCAGAGTTTCCATCTTTATACGAACTGG
tetur05g00120 comp918_seq13 GTTTCTTTGAATCGCCTCCTTCTCATCATC
tetur05g00120 comp918_seq13 TAAGAAAGAAGGGCAAGAAAGCGGGTAGTG
tetur05g00120 comp918_seq13 TACCGACATATCTTCATATGCTGCAACATG
tetur05g00120 comp918_seq13 TCAGAGTTTCCATCTTTATACGAACTGGAC
tetur05g00120 comp918_seq13 TCGAATTGACGAGCATCACTTTGCCCGGAG
tetur05g00120 comp918_seq13 TCTTTGAATCGCCTCCTTCTCATCATCCTC
tetur05g00120 comp918_seq13 TGAACTATTATGCGAAGAAGGGAATGGTCG
tetur05g00120 comp918_seq13 TGCGAAGAAGGGAATGGTCGAATTGACGAG
tetur05g00120 comp918_seq13 ACCGACATATCTTCATATGCTGCAACATGT
tetur05g00120 comp918_seq13 TGGTCGAATTGACGAGCATCACTTTGCCCG
tetur05g00120 comp918_seq13 TGGTTTCTTTGAATCGCCTCCTTCTCATCA
tetur05g00120 comp918_seq13 TTGACGAGCATCACTTTGCCCGGAGATCAG
tetur05g00120 comp918_seq13 AAATCGGGATCACAGTCCATCCCTCCATCT
tetur05g00120 comp918_seq13 TTTCTTTGAATCGCCTCCTTCTCATCATCC
tetur05g00120 comp918_seq13 ACTATTATGCGAAGAAGGGAATGGTCGAAT
tetur05g00120 comp918_seq13 ACTGAACTATTATGCGAAGAAGGGAATGGT
tetur05g00120 comp918_seq13 AGAAAGAAGGGCAAGAAAGCGGGTAGTGGT
tetur05g00120 comp918_seq13 AGAAGGGCAAGAAAGCGGGTAGTGGTGTTT
tetur05g00750 comp1073_seq0 GATTACTGAAGCAACTAAAGGTCTCCACCA
tetur05g02060 comp735_seq0 AGAGCACTGGTGATGAAGATGAAACTTCTG
tetur05g02060 comp735_seq0 AGCACTGATGATGAATTCAATCCCGATGAT
tetur05g02060 comp735_seq0 AGCACTGGTGATGAAGATGAAACTTCTGAT
tetur05g02060 comp735_seq0 AGGAAGAGACTGATTACTCTGAATCCGATT
tetur05g02060 comp735_seq0 AGGCATGATGAGATGATGAAGTGATCAGTT
tetur05g02060 comp735_seq0 AGTACAGTCCACTAAATGAATTCGCACGAT
tetur05g02060 comp735_seq0 AACACTTTCTCTTACCCTCAAGATCTGGAC
tetur05g02060 comp735_seq0 ATACTGACGATTCGGATTCGGAATCAGAAG
tetur05g02060 comp735_seq0 ATAGACACCGGAACACTTTCTCTTACCCTC
tetur05g02060 comp735_seq0 ATCCACCAGATGAACCAACAACTTCCAAAT
tetur05g02060 comp735_seq0 ATTCGGATGAGGATTCGGTCCAAGAGACAG
tetur05g02060 comp735_seq0 CAAAGCACTGATGATGAATTCAATCCCGAT
tetur05g02060 comp735_seq0 AACCTTGGGCAAATTTCGAGGTGAACCTAT
tetur05g02060 comp735_seq0 CAATCTCATCGGGAACTTTATGTGGGACAA
tetur05g02060 comp735_seq0 AACGGCGAAATCTACTCGATCTAGTACGAG
tetur05g02060 comp735_seq0 CACAGATCAACAGTTGTTAGTCGTGAATAG
tetur05g02060 comp735_seq0 CACCGGAACACTTTCTCTTACCCTCAAGAT
tetur05g02060 comp735_seq0 CACTGGTGATGAAGATGAAACTTCTGATCT
tetur05g02060 comp735_seq0 CACTTTCTCTTACCCTCAAGATCTGGACAA
tetur05g02060 comp735_seq0 CAGAGCACTGGTGATGAAGATGAAACTTCT
tetur05g02060 comp735_seq0 CAGGCATGATGAGATGATGAAGTGATCAGT
tetur05g02060 comp735_seq0 CAGTCCACTAAATGAATTCGCACGATGATT
tetur05g02060 comp735_seq0 AAGAGGAAGAGACTGATTACTCTGAATCCG
tetur05g02060 comp735_seq0 CCGGAACACTTTCTCTTACCCTCAAGATCT
tetur05g02060 comp735_seq0 CGAAATCTACTCGATCTAGTACGAGAGGTC
tetur05g02060 comp735_seq0 CGGAACACTTTCTCTTACCCTCAAGATCTG
tetur05g02060 comp735_seq0 CGGCGAAATCTACTCGATCTAGTACGAGAG
tetur05g02060 comp735_seq0 CGGTTTACTCTTGGCCTCACAGAATTGTCG
tetur05g02060 comp735_seq0 CTAAAGCATTTGAGACTCGATCAGCTACTT
tetur05g02060 comp735_seq0 CTCTTACCCTCAAGATCTGGACAATTAAAG
tetur05g02060 comp735_seq0 CTCTTGGCCTCACAGAATTGTCGGTTGATA
tetur05g02060 comp735_seq0 CTGACGATTCGGATTCGGAATCAGAAGAAG
tetur05g02060 comp735_seq0 CTGGTGATGAAGATGAAACTTCTGATCTTG
tetur05g02060 comp735_seq0 CTTACCCTCAAGATCTGGACAATTAAAGGA
tetur05g02060 comp735_seq0 CTTATAGACACCGGAACACTTTCTCTTACC
tetur05g02060 comp735_seq0 CTTCTTTCGGTTTACTCTTGGCCTCACAGA
tetur05g02060 comp735_seq0 CTTGATAATGATGGAGGTGAAACATCATCG
tetur05g02060 comp735_seq0 CTTGGCCTCACAGAATTGTCGGTTGATAAA
tetur05g02060 comp735_seq0 CTTTCGGTTTACTCTTGGCCTCACAGAATT
tetur05g02060 comp735_seq0 CTTTCTCTTACCCTCAAGATCTGGACAATT
tetur05g02060 comp735_seq0 GAAATCTACTCGATCTAGTACGAGAGGTCG
tetur05g02060 comp735_seq0 GAACACTTTCTCTTACCCTCAAGATCTGGA
tetur05g02060 comp735_seq0 GAAGAGGAAGAGACTGATTACTCTGAATCC
tetur05g02060 comp735_seq0 AATAGCTTCTTTCGGTTTACTCTTGGCCTC
tetur05g02060 comp735_seq0 GACAAAGCACTGATGATGAATTCAATCCCG
tetur05g02060 comp735_seq0 GACACCGGAACACTTTCTCTTACCCTCAAG
tetur05g02060 comp735_seq0 GACTAAAGCATTTGAGACTCGATCAGCTAC
tetur05g02060 comp735_seq0 AAAGCACTGATGATGAATTCAATCCCGATG
tetur05g02060 comp735_seq0 GAGCACTGGTGATGAAGATGAAACTTCTGA
tetur05g02060 comp735_seq0 GAGGAAGAGACTGATTACTCTGAATCCGAT
tetur05g02060 comp735_seq0 GCACTGGTGATGAAGATGAAACTTCTGATC
tetur05g02060 comp735_seq0 GCCGATGAATTAAGTGTAATTCAGACTTCC
tetur05g02060 comp735_seq0 GCGAAATCTACTCGATCTAGTACGAGAGGT
tetur05g02060 comp735_seq0 GCTTCTTTCGGTTTACTCTTGGCCTCACAG
tetur05g02060 comp735_seq0 GGAACACTTTCTCTTACCCTCAAGATCTGG
tetur05g02060 comp735_seq0 GGCGAAATCTACTCGATCTAGTACGAGAGG
tetur05g02060 comp735_seq0 GGCTCGTGTATGTACAATGCCATATAACGA
tetur05g02060 comp735_seq0 GGGCTCGTGTATGTACAATGCCATATAACG
tetur05g02060 comp735_seq0 GGTTTACTCTTGGCCTCACAGAATTGTCGG
tetur05g02060 comp735_seq0 GTACAGTCCACTAAATGAATTCGCACGATG
tetur05g02060 comp735_seq0 GTTACACAGATCAACAGTTGTTAGTCGTGA
tetur05g02060 comp735_seq0 ACAGAGCACTGGTGATGAAGATGAAACTTC
tetur05g02060 comp735_seq0 GTTTACTCTTGGCCTCACAGAATTGTCGGT
tetur05g02060 comp735_seq0 ACAGGCATGATGAGATGATGAAGTGATCAG
tetur05g02060 comp735_seq0 ACAGTCCACTAAATGAATTCGCACGATGAT
tetur05g02060 comp735_seq0 AAAGTACAGTCCACTAAATGAATTCGCACG
tetur05g02060 comp735_seq0 TACAGTCCACTAAATGAATTCGCACGATGA
tetur05g02060 comp735_seq0 TACTCTTGGCCTCACAGAATTGTCGGTTGA
tetur05g02060 comp735_seq0 TACTGACGATTCGGATTCGGAATCAGAAGA
tetur05g02060 comp735_seq0 TAGACACCGGAACACTTTCTCTTACCCTCA
tetur05g02060 comp735_seq0 TAGCTTCTTTCGGTTTACTCTTGGCCTCAC
tetur05g02060 comp735_seq0 AAACAGGCATGATGAGATGATGAAGTGATC
tetur05g02060 comp735_seq0 TCGGTTTACTCTTGGCCTCACAGAATTGTC
tetur05g02060 comp735_seq0 TCTTACCCTCAAGATCTGGACAATTAAAGG
tetur05g02060 comp735_seq0 TCTTGGCCTCACAGAATTGTCGGTTGATAA
tetur05g02060 comp735_seq0 TGACTAAAGCATTTGAGACTCGATCAGCTA
tetur05g02060 comp735_seq0 AAATAGCTTCTTTCGGTTTACTCTTGGCCT
tetur05g02060 comp735_seq0 ACCGGAACACTTTCTCTTACCCTCAAGATC
tetur05g02060 comp735_seq0 TTACTCTTGGCCTCACAGAATTGTCGGTTG
tetur05g02060 comp735_seq0 ACCTTGGGCAAATTTCGAGGTGAACCTATT
tetur05g02060 comp735_seq0 TTCGCGGCTTCAGGTCGTTGTTTATCATCC
tetur05g02060 comp735_seq0 TTCTTTCGGTTTACTCTTGGCCTCACAGAA
tetur05g02060 comp735_seq0 TTTCGGTTTACTCTTGGCCTCACAGAATTG
tetur05g02060 comp735_seq0 ACTAAAGCATTTGAGACTCGATCAGCTACT
tetur05g02060 comp735_seq0 ACTCTTGGCCTCACAGAATTGTCGGTTGAT
tetur05g02060 comp735_seq0 ACTTTCTCTTACCCTCAAGATCTGGACAAT
tetur05g02060 comp735_seq0 AAATTCGGATGAGGATTCGGTCCAAGAGAC
tetur05g02060 comp735_seq0 AGACAAAGCACTGATGATGAATTCAATCCC
tetur05g03030 comp1919_seq0 AGCTAAATACTTGGTCCTCGGCATAACCTT
tetur05g03030 comp1919_seq0 AGGCACAACCAGTGTCGATGAGATCGAGTC
tetur05g03030 comp1919_seq0 AGGTGTGGATGTTGATGATTCATGAGCGTT
tetur05g03030 comp1919_seq0 AGTAGGAATGAGATTATCGCACCAGCGATT
tetur05g03030 comp1919_seq0 ATCGAGTCGTATGTTGCATCTTCGGATACT
tetur05g03030 comp1919_seq0 ATGGCGTCTCGCATCGATAGCATCTACATT
tetur05g03030 comp1919_seq0 CAGTAGGAATGAGATTATCGCACCAGCGAT
tetur05g03030 comp1919_seq0 CATCGTGTATTATCCCATTTGATAGCAGAG
tetur05g03030 comp1919_seq0 CCAGTAGGAATGAGATTATCGCACCAGCGA
tetur05g03030 comp1919_seq0 AAGATTCGGAGGGAGCACTGGTTAACAAAT
tetur05g03030 comp1919_seq0 CGATGGATTTATTGTTAATTGGACTCCCGA
tetur05g03030 comp1919_seq0 CGCCAAAGGTGATGATTCAACTACACAAAC
tetur05g03030 comp1919_seq0 CGTAAAGATTCGGAGGGAGCACTGGTTAAC
tetur05g03030 comp1919_seq0 CTCATCGTGTATTATCCCATTTGATAGCAG
tetur05g03030 comp1919_seq0 CTCCCGATTGTCGGTGGTTTAATGTCTTGT
tetur05g03030 comp1919_seq0 AAGGTGTGGATGTTGATGATTCATGAGCGT
tetur05g03030 comp1919_seq0 GAAGGTGTGGATGTTGATGATTCATGAGCG
tetur05g03030 comp1919_seq0 GACCCAGTAGGAATGAGATTATCGCACCAG
tetur05g03030 comp1919_seq0 GACTCCCGATTGTCGGTGGTTTAATGTCTT
tetur05g03030 comp1919_seq0 GAGCTAAATACTTGGTCCTCGGCATAACCT
tetur05g03030 comp1919_seq0 AATCGTAAAGATTCGGAGGGAGCACTGGTT
tetur05g03030 comp1919_seq0 GATCGAGTCGTATGTTGCATCTTCGGATAC
tetur05g03030 comp1919_seq0 GCACAACCAGTGTCGATGAGATCGAGTCGT
tetur05g03030 comp1919_seq0 AATGGCGTCTCGCATCGATAGCATCTACAT
tetur05g03030 comp1919_seq0 GCTAAATACTTGGTCCTCGGCATAACCTTC
tetur05g03030 comp1919_seq0 GGTGTGGATGTTGATGATTCATGAGCGTTA
tetur05g03030 comp1919_seq0 GTAAAGATTCGGAGGGAGCACTGGTTAACA
tetur05g03030 comp1919_seq0 GTGTGGATGTTGATGATTCATGAGCGTTAA
tetur05g03030 comp1919_seq0 TAAAGATTCGGAGGGAGCACTGGTTAACAA
tetur05g03030 comp1919_seq0 TCGTAAAGATTCGGAGGGAGCACTGGTTAA
tetur05g03030 comp1919_seq0 TGAGCTAAATACTTGGTCCTCGGCATAACC
tetur05g03030 comp1919_seq0 ACCCAGTAGGAATGAGATTATCGCACCAGC
tetur05g03030 comp1919_seq0 TTCGCCAAAGGTGATGATTCAACTACACAA
tetur05g03030 comp1919_seq0 TTTCGCCAAAGGTGATGATTCAACTACACA
tetur05g03030 comp1919_seq0 ACTCCCGATTGTCGGTGGTTTAATGTCTTG
tetur05g03140 comp841_seq0 CCTTGTTGAGCATTTGTCTCTTTAACCCTG
tetur05g03140 comp841_seq0 CTGGTAATTGTATCGCTCCAGTGGAGGACT
tetur05g03140 comp841_seq0 CTTGTTGAGCATTTGTCTCTTTAACCCTGT
tetur05g03140 comp841_seq0 GGTAATTGTATCGCTCCAGTGGAGGACTTC
tetur05g03140 comp841_seq0 GTAATTGTATCGCTCCAGTGGAGGACTTCA
tetur05g03140 comp841_seq0 TTCCTTGTTGAGCATTTGTCTCTTTAACCC
tetur05g03180 comp5513_seq0 AGCGCAATCGAATTAAGAATTTCTCCCGTC
tetur05g03180 comp5513_seq0 AGCTACCTTAAGTGTACCTTTAAACCCGCC
tetur05g03180 comp5513_seq0 AGTGTTAGTTATCCTACTGTATTGCCCAGC
tetur05g03180 comp5513_seq0 ATTGCCCAGCGTTTCGCCGCTAAATCCCTT
tetur05g03180 comp5513_seq0 CAGCTACCTTAAGTGTACCTTTAAACCCGC
tetur05g03180 comp5513_seq0 AAGAATTTCTCCCGTCGCTTGATCAATACT
tetur05g03180 comp5513_seq0 AAGCGCAATCGAATTAAGAATTTCTCCCGT
tetur05g03180 comp5513_seq0 CGTCGCTTGATCAATACTTAAATCAGTGTC
tetur05g03180 comp5513_seq0 CTACCTTAAGTGTACCTTTAAACCCGCCGG
tetur05g03180 comp5513_seq0 GCAATCGAATTAAGAATTTCTCCCGTCGCT
tetur05g03180 comp5513_seq0 GCCAAATATCTAGCATGAATGTCGTAATGG
tetur05g03180 comp5513_seq0 GCGCAATCGAATTAAGAATTTCTCCCGTCG
tetur05g03180 comp5513_seq0 GCTACCTTAAGTGTACCTTTAAACCCGCCG
tetur05g03180 comp5513_seq0 GGCCAAATATCTAGCATGAATGTCGTAATG
tetur05g03180 comp5513_seq0 GTGTTAGTTATCCTACTGTATTGCCCAGCG
tetur05g03180 comp5513_seq0 GTTAGTTATCCTACTGTATTGCCCAGCGTT
tetur05g03180 comp5513_seq0 TAAGAATTTCTCCCGTCGCTTGATCAATAC
tetur05g03180 comp5513_seq0 TAGTTATCCTACTGTATTGCCCAGCGTTTC
tetur05g03180 comp5513_seq0 TGAGTGTTAGTTATCCTACTGTATTGCCCA
tetur05g03180 comp5513_seq0 ACCGATGAAGTTCTACATCGTGGTTTCGGT
tetur05g03180 comp5513_seq0 TGTATTGCCCAGCGTTTCGCCGCTAAATCC
tetur05g03180 comp5513_seq0 AGAATTTCTCCCGTCGCTTGATCAATACTT
tetur05g05770 comp4347_seq0 AGCAGTTGCCATGTTCTATCAGTCAATGAT
tetur05g05770 comp4347_seq0 AGTCAATGATTCAGCGATTTGAGGAGCATC
tetur05g05770 comp4347_seq0 ATCAGTCAATGATTCAGCGATTTGAGGAGC
tetur05g05770 comp4347_seq0 ATGAGTACAGCAGTTGCCATGTTCTATCAG
tetur05g05770 comp4347_seq0 CAGCAGTTGCCATGTTCTATCAGTCAATGA
tetur05g05770 comp4347_seq0 CAGTCAATGATTCAGCGATTTGAGGAGCAT
tetur05g05770 comp4347_seq0 CAGTTGCCATGTTCTATCAGTCAATGATTC
tetur05g05770 comp4347_seq0 CCATGTTCTATCAGTCAATGATTCAGCGAT
tetur05g05770 comp4347_seq0 CTATCAGTCAATGATTCAGCGATTTGAGGA
tetur05g05770 comp4347_seq0 CTCAGTTTGTCCGTCTTTGGCTCAGTCTTT
tetur05g05770 comp4347_seq0 CTCTCAGTTTGTCCGTCTTTGGCTCAGTCT
tetur05g05770 comp4347_seq0 CTGATCATCTGGAACTAGATCTAGAGCTCA
tetur05g05770 comp4347_seq0 GAGTACAGCAGTTGCCATGTTCTATCAGTC
tetur05g05770 comp4347_seq0 GCCATGTTCTATCAGTCAATGATTCAGCGA
tetur05g05770 comp4347_seq0 GGACCAATTGATTGATTACGCTGAAATTCG
tetur05g05770 comp4347_seq0 GGTGTTCAAATCACGGACCACTCAAAGTTC
tetur05g05770 comp4347_seq0 GTACAGCAGTTGCCATGTTCTATCAGTCAA
tetur05g05770 comp4347_seq0 GTGGTTCCTTATTGGGCCTGCAACAGCAGT
tetur05g05770 comp4347_seq0 GTGTTCAAATCACGGACCACTCAAAGTTCA
tetur05g05770 comp4347_seq0 GTTGCCATGTTCTATCAGTCAATGATTCAG
tetur05g05770 comp4347_seq0 ACAGCAGTTGCCATGTTCTATCAGTCAATG
tetur05g05770 comp4347_seq0 TCAGTCAATGATTCAGCGATTTGAGGAGCA
tetur05g05770 comp4347_seq0 TCTATCAGTCAATGATTCAGCGATTTGAGG
tetur05g05770 comp4347_seq0 TGCCATGTTCTATCAGTCAATGATTCAGCG
tetur05g05770 comp4347_seq0 TGGTTCCTTATTGGGCCTGCAACAGCAGTG
tetur05g05770 comp4347_seq0 TTGCCATGTTCTATCAGTCAATGATTCAGC
tetur05g05770 comp4347_seq0 AAATGAGTACAGCAGTTGCCATGTTCTATC
tetur05g06120 comp1059_seq0 ATGATCGGAAGTTAGTGATCAGTGGTTCGT
tetur05g06120 comp1059_seq0 GATCGGAAGTTAGTGATCAGTGGTTCGTCT
tetur05g06120 comp1059_seq0 AATGATCGGAAGTTAGTGATCAGTGGTTCG
tetur05g06120 comp1059_seq0 GCTTAGATAGCCAACTGTGCTTCATCAATT
tetur05g06120 comp1059_seq0 TGATCGGAAGTTAGTGATCAGTGGTTCGTC
tetur05g06850 comp1593_seq0 AAACCGATTTGGAAGCGGAACTCAAGAAAG
tetur05g06850 comp1593_seq0 CCCGTGCTAATGACATGCGGTTCTTTCATC
tetur05g06850 comp1593_seq0 CCGATTTGGAAGCGGAACTCAAGAAAGAGG
tetur05g06850 comp1593_seq0 CCGTGCTAATGACATGCGGTTCTTTCATCG
tetur05g06850 comp1593_seq0 CGTGCTAATGACATGCGGTTCTTTCATCGA
tetur05g06850 comp1593_seq0 CTAAAGGTCACTCCAAAGGAGCAGCAAGAT
tetur05g06850 comp1593_seq0 CTGATAAAGAGGACTCCGTTGATACCTATG
tetur05g06850 comp1593_seq0 GAAACCGATTTGGAAGCGGAACTCAAGAAA
tetur05g06850 comp1593_seq0 GAAGAAACCGATTTGGAAGCGGAACTCAAG
tetur05g06850 comp1593_seq0 GATTCTAAAGGTCACTCCAAAGGAGCAGCA
tetur05g06850 comp1593_seq0 GCTAATGACATGCGGTTCTTTCATCGAGAC
tetur05g06850 comp1593_seq0 AAAGGTCACTCCAAAGGAGCAGCAAGATCC
tetur05g06850 comp1593_seq0 GTGCTAATGACATGCGGTTCTTTCATCGAG
tetur05g06850 comp1593_seq0 TAAAGGTCACTCCAAAGGAGCAGCAAGATC
tetur05g06850 comp1593_seq0 TCTAAAGGTCACTCCAAAGGAGCAGCAAGA
tetur05g06850 comp1593_seq0 TCTACTGATAAAGAGGACTCCGTTGATACC
tetur05g06850 comp1593_seq0 TGCTAATGACATGCGGTTCTTTCATCGAGA
tetur05g06850 comp1593_seq0 ACCGATTTGGAAGCGGAACTCAAGAAAGAG
tetur05g06850 comp1593_seq0 TTCTAAAGGTCACTCCAAAGGAGCAGCAAG
tetur05g07220 comp101_seq3 GAAGGTGAAGGTGAAGGGATGAAGGAGGAA
tetur05g07250 comp128_seq3 CCCTCTTCCCTATTCGACATTTCCCACTAC
tetur05g07250 comp128_seq3 CCTCTTCCCTATTCGACATTTCCCACTACC
tetur05g07250 comp128_seq3 CTCTTCCCTATTCGACATTTCCCACTACCA
tetur05g07250 comp128_seq3 CTTCCCTATTCGACATTTCCCACTACCATA
tetur05g07250 comp128_seq3 GGGTTTCAACTCTTCGCATTCTACTTTCTT
tetur05g07250 comp128_seq3 TCCCTATTCGACATTTCCCACTACCATATA
tetur05g07250 comp128_seq3 TTGGGTTTCAACTCTTCGCATTCTACTTTC
tetur05g07430 comp3736_seq0 ATCCAGACCAGAGGAAATGGATTTGTAAGC
tetur05g07430 comp3736_seq0 ATTGGTGATTCTGCGTGAAGGAAACAGTTG
tetur05g07430 comp3736_seq0 CACCCTAACATTTATCCCGATGGCAGAGTT
tetur05g07430 comp3736_seq0 CAGACCAGAGGAAATGGATTTGTAAGCACA
tetur05g07430 comp3736_seq0 CAGATGTTTATTGGTGATTCTGCGTGAAGG
tetur05g07430 comp3736_seq0 CCAGACCAGAGGAAATGGATTTGTAAGCAC
tetur05g07430 comp3736_seq0 CCAGAGGAAATGGATTTGTAAGCACATGAT
tetur05g07430 comp3736_seq0 CCGTTACTTGCATCCAGACCAGAGGAAATG
tetur05g07430 comp3736_seq0 CGTTACTTGCATCCAGACCAGAGGAAATGG
tetur05g07430 comp3736_seq0 CTAAAGTGTCACGCCGTTACTTGCATCCAG
tetur05g07430 comp3736_seq0 CTACTAAAGTGTCACGCCGTTACTTGCATC
tetur05g07430 comp3736_seq0 CTTGCATCCAGACCAGAGGAAATGGATTTG
tetur05g07430 comp3736_seq0 GACCAGAGGAAATGGATTTGTAAGCACATG
tetur05g07430 comp3736_seq0 GATGTTTATTGGTGATTCTGCGTGAAGGAA
tetur05g07430 comp3736_seq0 GCAAACAGATGTTTATTGGTGATTCTGCGT
tetur05g07430 comp3736_seq0 GGTGATTCTGCGTGAAGGAAACAGTTGTAA
tetur05g07430 comp3736_seq0 GTGATTCTGCGTGAAGGAAACAGTTGTAAA
tetur05g07430 comp3736_seq0 GTTACTTGCATCCAGACCAGAGGAAATGGA
tetur05g07430 comp3736_seq0 ACAGATGTTTATTGGTGATTCTGCGTGAAG
tetur05g07430 comp3736_seq0 GTTTATTGGTGATTCTGCGTGAAGGAAACA
tetur05g07430 comp3736_seq0 TACTAAAGTGTCACGCCGTTACTTGCATCC
tetur05g07430 comp3736_seq0 TCCAGACCAGAGGAAATGGATTTGTAAGCA
tetur05g07430 comp3736_seq0 TGCATCCAGACCAGAGGAAATGGATTTGTA
tetur05g07430 comp3736_seq0 TGGCAAACAGATGTTTATTGGTGATTCTGC
tetur05g07430 comp3736_seq0 TGGTGATTCTGCGTGAAGGAAACAGTTGTA
tetur05g07430 comp3736_seq0 TGTCACGCCGTTACTTGCATCCAGACCAGA
tetur05g07430 comp3736_seq0 ACTTGCATCCAGACCAGAGGAAATGGATTT
tetur05g07430 comp3736_seq0 AGACCAGAGGAAATGGATTTGTAAGCACAT
tetur05g07710 comp5659_seq0 AGCTAATCAACCTGGACCCACAGCTGAATC
tetur05g07710 comp5659_seq0 ATCGCCCATATTCGAGATAATATACTTCCC
tetur05g07710 comp5659_seq0 ATTTAGAGACAAGTGACCCAACAGTAAACG
tetur05g07710 comp5659_seq0 AACCTGGACCCACAGCTGAATCAACTGATC
tetur05g07710 comp5659_seq0 CAACCTGGACCCACAGCTGAATCAACTGAT
tetur05g07710 comp5659_seq0 CAAGCGCGAGATGGACAATTGGAAGAAGGT
tetur05g07710 comp5659_seq0 CAAGCTAATCAACCTGGACCCACAGCTGAA
tetur05g07710 comp5659_seq0 CACAAGCGCGAGATGGACAATTGGAAGAAG
tetur05g07710 comp5659_seq0 CATTCAACAAGCTAATCAACCTGGACCCAC
tetur05g07710 comp5659_seq0 CCTTGATTTAGAGACAAGTGACCCAACAGT
tetur05g07710 comp5659_seq0 AAGCGCGAGATGGACAATTGGAAGAAGGTG
tetur05g07710 comp5659_seq0 AAGCTAATCAACCTGGACCCACAGCTGAAT
tetur05g07710 comp5659_seq0 CTGTAAATTCTACTGTGCCCAAACCTCGTA
tetur05g07710 comp5659_seq0 CTTGATTTAGAGACAAGTGACCCAACAGTA
tetur05g07710 comp5659_seq0 GGACCCACAGCTGAATCAACTGATCAACAA
tetur05g07710 comp5659_seq0 ACAAGCGCGAGATGGACAATTGGAAGAAGG
tetur05g07710 comp5659_seq0 TGGACCCACAGCTGAATCAACTGATCAACA
tetur05g07710 comp5659_seq0 TTCAACAAGCTAATCAACCTGGACCCACAG
tetur05g07710 comp5659_seq0 ACCTTGATTTAGAGACAAGTGACCCAACAG
tetur05g07710 comp5659_seq0 TTGATCCAGCAGTTGGTGAGACACTGGTCC
tetur05g07710 comp5659_seq0 ACGACGATTACCTTGATTTAGAGACAAGTG
tetur05g08890 comp92_seq2 CAACAGATATACTAGTGCTGAAAGCAAAGG
tetur05g09030 comp2676_seq0 AACCATACTGCTACTACTTTGAACGGGAAT
tetur05g09030 comp2676_seq0 CGGAAAGTGACTAAAGCGAAAGGCAACACA
tetur05g09030 comp2676_seq0 GACGGAAAGTGACTAAAGCGAAAGGCAACA
tetur05g09030 comp2676_seq0 GTAACCATACTGCTACTACTTTGAACGGGA
tetur05g09030 comp2676_seq0 TAACCATACTGCTACTACTTTGAACGGGAA
tetur05g09030 comp2676_seq0 ACCATACTGCTACTACTTTGAACGGGAATT
tetur05g09030 comp2676_seq0 TTCCCGATCACTGATTAGTCCAATGAGTGG
tetur05g09030 comp2676_seq0 ACGGAAAGTGACTAAAGCGAAAGGCAACAC
tetur05g09313 comp3674_seq0 AGCCAGTTTAAGGTGATATTTGTCGGCTCC
tetur05g09313 comp3674_seq0 AGGTGATATTTGTCGGCTCCAAATCACAAT
tetur05g09313 comp3674_seq0 AGTAGCCCAATTGGTGGATTTGGCATTAAC
tetur05g09313 comp3674_seq0 ATGGTTTCCAGTGGATATCTAAGCCATTAG
tetur05g09313 comp3674_seq0 CACCAGGTTAATTAGCGTAAGCCAAGAGTA
tetur05g09313 comp3674_seq0 AACGTTTCACTGGAAGCTTTAGCAATCAGC
tetur05g09313 comp3674_seq0 CACTGGAAGCTTTAGCAATCAGCTGAAAGA
tetur05g09313 comp3674_seq0 CAGTTTAAGGTGATATTTGTCGGCTCCAAA
tetur05g09313 comp3674_seq0 CCACCAGGTTAATTAGCGTAAGCCAAGAGT
tetur05g09313 comp3674_seq0 CCAGGTTAATTAGCGTAAGCCAAGAGTATA
tetur05g09313 comp3674_seq0 CCAGTTTAAGGTGATATTTGTCGGCTCCAA
tetur05g09313 comp3674_seq0 AAGCCAGTTTAAGGTGATATTTGTCGGCTC
tetur05g09313 comp3674_seq0 CGTTTCACTGGAAGCTTTAGCAATCAGCTG
tetur05g09313 comp3674_seq0 CTGGAAGCTTTAGCAATCAGCTGAAAGAAG
tetur05g09313 comp3674_seq0 GAAGCTTTAGCAATCAGCTGAAAGAAGGTA
tetur05g09313 comp3674_seq0 AAAGCCAGTTTAAGGTGATATTTGTCGGCT
tetur05g09313 comp3674_seq0 GCCAGTTTAAGGTGATATTTGTCGGCTCCA
tetur05g09313 comp3674_seq0 GGAAGCTTTAGCAATCAGCTGAAAGAAGGT
tetur05g09313 comp3674_seq0 GGTGATATTTGTCGGCTCCAAATCACAATA
tetur05g09313 comp3674_seq0 GGTTTCCAGTGGATATCTAAGCCATTAGAA
tetur05g09313 comp3674_seq0 GTAGCCCAATTGGTGGATTTGGCATTAACA
tetur05g09313 comp3674_seq0 GTTTCACTGGAAGCTTTAGCAATCAGCTGA
tetur05g09313 comp3674_seq0 TAACGTTTCACTGGAAGCTTTAGCAATCAG
tetur05g09313 comp3674_seq0 TAGCCCAATTGGTGGATTTGGCATTAACAG
tetur05g09313 comp3674_seq0 TATCCACCAGGTTAATTAGCGTAAGCCAAG
tetur05g09313 comp3674_seq0 TCACTGGAAGCTTTAGCAATCAGCTGAAAG
tetur05g09313 comp3674_seq0 TCCACCAGGTTAATTAGCGTAAGCCAAGAG
tetur05g09313 comp3674_seq0 ACCAGGTTAATTAGCGTAAGCCAAGAGTAT
tetur05g09313 comp3674_seq0 TGGAAGCTTTAGCAATCAGCTGAAAGAAGG
tetur05g09313 comp3674_seq0 TGGTTTCCAGTGGATATCTAAGCCATTAGA
tetur05g09313 comp3674_seq0 TTCACTGGAAGCTTTAGCAATCAGCTGAAA
tetur05g09313 comp3674_seq0 TTTCACTGGAAGCTTTAGCAATCAGCTGAA
tetur05g09313 comp3674_seq0 ACGTTTCACTGGAAGCTTTAGCAATCAGCT
tetur05g09395 comp1919_seq1 ATTTCTCGGTGGCTTGCGATTAACAGATGT
tetur05g09395 comp1919_seq1 CAAAGTCAGCCTACTCAATGTAGCGGCTGA
tetur05g09395 comp1919_seq1 CACTGGAAGAAGAAGCAGAACAACTGGTAT
tetur05g09395 comp1919_seq1 CCTTACTACTTTGGGTACTACTTTCCTGGG
tetur05g09395 comp1919_seq1 CGGATTTCTCGGTGGCTTGCGATTAACAGA
tetur05g09395 comp1919_seq1 CTTGCGATTAACAGATGTATCCTCAGTAGC
tetur05g09395 comp1919_seq1 GAACCAAGGGTTTCTACAGTATCTTTGGTT
tetur05g09395 comp1919_seq1 GAACCATTTAAACCAGGCATATTGTAGGTC
tetur05g09395 comp1919_seq1 GACAAAGTCAGCCTACTCAATGTAGCGGCT
tetur05g09395 comp1919_seq1 GATTTCTCGGTGGCTTGCGATTAACAGATG
tetur05g09395 comp1919_seq1 GCGGATTTCTCGGTGGCTTGCGATTAACAG
tetur05g09395 comp1919_seq1 GCTTGCGATTAACAGATGTATCCTCAGTAG
tetur05g09395 comp1919_seq1 GGATTTCTCGGTGGCTTGCGATTAACAGAT
tetur05g09395 comp1919_seq1 GGCTTGCGATTAACAGATGTATCCTCAGTA
tetur05g09395 comp1919_seq1 ACAAAGTCAGCCTACTCAATGTAGCGGCTG
tetur05g09395 comp1919_seq1 AAAGTCAGCCTACTCAATGTAGCGGCTGAC
tetur05g09395 comp1919_seq1 TAGAACCAAGGGTTTCTACAGTATCTTTGG
tetur05g09395 comp1919_seq1 TCACTGGAAGAAGAAGCAGAACAACTGGTA
tetur05g09395 comp1919_seq1 ACCAAGGGTTTCTACAGTATCTTTGGTTTG
tetur05g09395 comp1919_seq1 TGCGATTAACAGATGTATCCTCAGTAGCAA
tetur05g09395 comp1919_seq1 TGGTATCAGGATTAACCTTACTACTTTGGG
tetur05g09395 comp1919_seq1 TTGCGATTAACAGATGTATCCTCAGTAGCA
tetur05g09395 comp1919_seq1 TTTCTCGGTGGCTTGCGATTAACAGATGTA
tetur05g09395 comp1919_seq1 AGAACCAAGGGTTTCTACAGTATCTTTGGT
tetur06g04680 comp2848_seq0 AGAGGAAACTTAAGTAGTGAATCACGTGGC
tetur06g04680 comp2848_seq0 AGGAAACTTAAGTAGTGAATCACGTGGCTG
tetur06g04680 comp2848_seq0 ATGCCTAAAGTGAATCATGTTATGGGACAG
tetur06g04680 comp2848_seq0 CAAGCAGAAAGAAAGAGAAACATGTGAGGG
tetur06g04680 comp2848_seq0 AAGACATTGCTCCAATTTCCACTTGACCTG
tetur06g04680 comp2848_seq0 AAGAGGAAACTTAAGTAGTGAATCACGTGG
tetur06g04680 comp2848_seq0 CTGCCACTGGATCCAAATGCCATTACGGAC
tetur06g04680 comp2848_seq0 CTGCTGGTCAATACTATTCCTCCATTAATG
tetur06g04680 comp2848_seq0 CTTAAGTAGTGAATCACGTGGCTGTTGTGC
tetur06g04680 comp2848_seq0 GAAACTTAAGTAGTGAATCACGTGGCTGTT
tetur06g04680 comp2848_seq0 GACATTGCTCCAATTTCCACTTGACCTGCC
tetur06g04680 comp2848_seq0 GACCTGCCACTGGATCCAAATGCCATTACG
tetur06g04680 comp2848_seq0 GAGCCTCACTTTCTGCCACTGATGTTGAAA
tetur06g04680 comp2848_seq0 GAGGAAACTTAAGTAGTGAATCACGTGGCT
tetur06g04680 comp2848_seq0 GCCACTGGATCCAAATGCCATTACGGACAA
tetur06g04680 comp2848_seq0 GCCTAAAGTGAATCATGTTATGGGACAGTA
tetur06g04680 comp2848_seq0 GGAAACTTAAGTAGTGAATCACGTGGCTGT
tetur06g04680 comp2848_seq0 GTAGTGAATCACGTGGCTGTTGTGCTCAAC
tetur06g04680 comp2848_seq0 TAAGTAGTGAATCACGTGGCTGTTGTGCTC
tetur06g04680 comp2848_seq0 TGCCACTGGATCCAAATGCCATTACGGACA
tetur06g04680 comp2848_seq0 ACCTGCCACTGGATCCAAATGCCATTACGG
tetur06g04680 comp2848_seq0 AGACATTGCTCCAATTTCCACTTGACCTGC
tetur06g05730 comp3366_seq0 AGGGAATTCAGACTGACCAACAAGATGAAT
tetur06g05730 comp3366_seq0 ATACAGTCGCAACTCGAGGATATGGATCAG
tetur06g05730 comp3366_seq0 ATCTAAGGGTTACATCGGCATCATCATCAC
tetur06g05730 comp3366_seq0 ATCTTCAATTTGAGGTCAACGTCAGACAAC
tetur06g05730 comp3366_seq0 ATGATTGCAATCTGATGGTAGTTGCCATTG
tetur06g05730 comp3366_seq0 ATTCCGTGCATCTAAGGGTTACATCGGCAT
tetur06g05730 comp3366_seq0 ATTGTTGGCACTCATTCCGTGCATCTAAGG
tetur06g05730 comp3366_seq0 CAACGTCAGACAACAAAGTGACCGTAATCT
tetur06g05730 comp3366_seq0 CAAGGGAATTCAGACTGACCAACAAGATGA
tetur06g05730 comp3366_seq0 CAATTTGAGGTCAACGTCAGACAACAAAGT
tetur06g05730 comp3366_seq0 AACGTCAGACAACAAAGTGACCGTAATCTC
tetur06g05730 comp3366_seq0 CACTCATTCCGTGCATCTAAGGGTTACATC
tetur06g05730 comp3366_seq0 CAGACAACAAAGTGACCGTAATCTCAATAC
tetur06g05730 comp3366_seq0 CAGACTGACCAACAAGATGAATGATCTCCC
tetur06g05730 comp3366_seq0 CAGTCGCAACTCGAGGATATGGATCAGAGA
tetur06g05730 comp3366_seq0 CATCTAAGGGTTACATCGGCATCATCATCA
tetur06g05730 comp3366_seq0 CATTCCGTGCATCTAAGGGTTACATCGGCA
tetur06g05730 comp3366_seq0 CCAAGGGAATTCAGACTGACCAACAAGATG
tetur06g05730 comp3366_seq0 CCGTGCATCTAAGGGTTACATCGGCATCAT
tetur06g05730 comp3366_seq0 CGTCAGACAACAAAGTGACCGTAATCTCAA
tetur06g05730 comp3366_seq0 CGTGCATCTAAGGGTTACATCGGCATCATC
tetur06g05730 comp3366_seq0 CTCATTCCGTGCATCTAAGGGTTACATCGG
tetur06g05730 comp3366_seq0 CTGACCAACAAGATGAATGATCTCCCAAAT
tetur06g05730 comp3366_seq0 CTTCAATTTGAGGTCAACGTCAGACAACAA
tetur06g05730 comp3366_seq0 GACAACAAAGTGACCGTAATCTCAATACAG
tetur06g05730 comp3366_seq0 GACTGACCAACAAGATGAATGATCTCCCAA
tetur06g05730 comp3366_seq0 GAGGTCAACGTCAGACAACAAAGTGACCGT
tetur06g05730 comp3366_seq0 GATGATGATTGCAATCTGATGGTAGTTGCC
tetur06g05730 comp3366_seq0 GATGATTGCAATCTGATGGTAGTTGCCATT
tetur06g05730 comp3366_seq0 GATGCTGACTCAATTGTGGAGACATTTGAG
tetur06g05730 comp3366_seq0 GATTGCAATCTGATGGTAGTTGCCATTGAA
tetur06g05730 comp3366_seq0 GATTGTTGGCACTCATTCCGTGCATCTAAG
tetur06g05730 comp3366_seq0 GCAATCTGATGGTAGTTGCCATTGAATTGA
tetur06g05730 comp3366_seq0 GCACTCATTCCGTGCATCTAAGGGTTACAT
tetur06g05730 comp3366_seq0 GCATCTAAGGGTTACATCGGCATCATCATC
tetur06g05730 comp3366_seq0 GGAAGTTCTTGCTCATTCATTCCTAATGAG
tetur06g05730 comp3366_seq0 GGAATTCAGACTGACCAACAAGATGAATGA
tetur06g05730 comp3366_seq0 GGATGATGATTGCAATCTGATGGTAGTTGC
tetur06g05730 comp3366_seq0 GGCACTCATTCCGTGCATCTAAGGGTTACA
tetur06g05730 comp3366_seq0 AATTTGAGGTCAACGTCAGACAACAAAGTG
tetur06g05730 comp3366_seq0 GGGAAATATCTTCAATTTGAGGTCAACGTC
tetur06g05730 comp3366_seq0 GGGAATTCAGACTGACCAACAAGATGAATG
tetur06g05730 comp3366_seq0 GGTCAACGTCAGACAACAAAGTGACCGTAA
tetur06g05730 comp3366_seq0 GGTGAATGATATAACCTGGAATTTACGGGT
tetur06g05730 comp3366_seq0 GTCAACGTCAGACAACAAAGTGACCGTAAT
tetur06g05730 comp3366_seq0 GTCAGACAACAAAGTGACCGTAATCTCAAT
tetur06g05730 comp3366_seq0 GTGCATCTAAGGGTTACATCGGCATCATCA
tetur06g05730 comp3366_seq0 GTTGGCACTCATTCCGTGCATCTAAGGGTT
tetur06g05730 comp3366_seq0 ACAGTCGCAACTCGAGGATATGGATCAGAG
tetur06g05730 comp3366_seq0 TACAGTCGCAACTCGAGGATATGGATCAGA
tetur06g05730 comp3366_seq0 TAGATTGTTGGCACTCATTCCGTGCATCTA
tetur06g05730 comp3366_seq0 TCAACGTCAGACAACAAAGTGACCGTAATC
tetur06g05730 comp3366_seq0 TCAATTTGAGGTCAACGTCAGACAACAAAG
tetur06g05730 comp3366_seq0 TCAGACTGACCAACAAGATGAATGATCTCC
tetur06g05730 comp3366_seq0 TCATTCCGTGCATCTAAGGGTTACATCGGC
tetur06g05730 comp3366_seq0 TCCGTGCATCTAAGGGTTACATCGGCATCA
tetur06g05730 comp3366_seq0 TCGGCATCATCATCACCTTCTGATTGAACA
tetur06g05730 comp3366_seq0 TCTTCAATTTGAGGTCAACGTCAGACAACA
tetur06g05730 comp3366_seq0 TGAGGTCAACGTCAGACAACAAAGTGACCG
tetur06g05730 comp3366_seq0 TGATTGCAATCTGATGGTAGTTGCCATTGA
tetur06g05730 comp3366_seq0 TGCAATCTGATGGTAGTTGCCATTGAATTG
tetur06g05730 comp3366_seq0 TGGATGATGATTGCAATCTGATGGTAGTTG
tetur06g05730 comp3366_seq0 TGGCACTCATTCCGTGCATCTAAGGGTTAC
tetur06g05730 comp3366_seq0 TGGGAAGTTCTTGCTCATTCATTCCTAATG
tetur06g05730 comp3366_seq0 TTAATTGTTGCATCGCAATTCACGCTCAAC
tetur06g05730 comp3366_seq0 TTCAGACTGACCAACAAGATGAATGATCTC
tetur06g05730 comp3366_seq0 TTCCGTGCATCTAAGGGTTACATCGGCATC
tetur06g05730 comp3366_seq0 TTGAGGTCAACGTCAGACAACAAAGTGACC
tetur06g05730 comp3366_seq0 TTGGCACTCATTCCGTGCATCTAAGGGTTA
tetur06g05730 comp3366_seq0 TTGTTGGCACTCATTCCGTGCATCTAAGGG
tetur06g05730 comp3366_seq0 TTTAGATTGTTGGCACTCATTCCGTGCATC
tetur06g05730 comp3366_seq0 TTTGAGGTCAACGTCAGACAACAAAGTGAC
tetur06g05730 comp3366_seq0 ACTCATTCCGTGCATCTAAGGGTTACATCG
tetur06g06090 comp5590_seq0 AACCAATGGATCAAGAACCTTCATTACTCC
tetur06g06090 comp5590_seq0 ATGGATCAAGAACCTTCATTACTCCCAGTT
tetur06g06090 comp5590_seq0 CAACAGGCTTTACAACCACCAACTCCACCA
tetur06g06090 comp5590_seq0 CAAGAACCTTCATTACTCCCAGTTTCAACT
tetur06g06090 comp5590_seq0 CAATGGATCAAGAACCTTCATTACTCCCAG
tetur06g06090 comp5590_seq0 AAGAACCTTCATTACTCCCAGTTTCAACTG
tetur06g06090 comp5590_seq0 CCAATGGATCAAGAACCTTCATTACTCCCA
tetur06g06090 comp5590_seq0 CCGAACCAATGGATCAAGAACCTTCATTAC
tetur06g06090 comp5590_seq0 CCTTCATTACTCCCAGTTTCAACTGAAACC
tetur06g06090 comp5590_seq0 CGAACCAATGGATCAAGAACCTTCATTACT
tetur06g06090 comp5590_seq0 GAACCAATGGATCAAGAACCTTCATTACTC
tetur06g06090 comp5590_seq0 GAACCTTCATTACTCCCAGTTTCAACTGAA
tetur06g06090 comp5590_seq0 GACACTCGTCCAAGCAAAGGATTCATCCGA
tetur06g06090 comp5590_seq0 GAGACACTCGTCCAAGCAAAGGATTCATCC
tetur06g06090 comp5590_seq0 GATCAAGAACCTTCATTACTCCCAGTTTCA
tetur06g06090 comp5590_seq0 AATGGATCAAGAACCTTCATTACTCCCAGT
tetur06g06090 comp5590_seq0 GGATCAAGAACCTTCATTACTCCCAGTTTC
tetur06g06090 comp5590_seq0 ACAGGCTTTACAACCACCAACTCCACCAAC
tetur06g06090 comp5590_seq0 TACAACCTATTGAACAACAACAATCCTCGC
tetur06g06090 comp5590_seq0 TCAAGAACCTTCATTACTCCCAGTTTCAAC
tetur06g06090 comp5590_seq0 ACCAATGGATCAAGAACCTTCATTACTCCC
tetur06g06090 comp5590_seq0 ACCTTCATTACTCCCAGTTTCAACTGAAAC
tetur06g06090 comp5590_seq0 AGACACTCGTCCAAGCAAAGGATTCATCCG
tetur07g00020 comp3841_seq0 CGGGTATAGATGTTGATTCAGACTCAAAGA
tetur07g00020 comp3841_seq0 CTCGGGTATAGATGTTGATTCAGACTCAAA
tetur07g00020 comp3841_seq0 TCGGGTATAGATGTTGATTCAGACTCAAAG
tetur07g00340 comp5644_seq0 ATCAATATGTCTGGCAGTACCAAGTGGTGT
tetur07g00340 comp5644_seq0 CCAAGTGGTGTTGATAGATGAAGATAATGG
tetur07g00340 comp5644_seq0 GAATCAATATGTCTGGCAGTACCAAGTGGT
tetur07g00340 comp5644_seq0 AATCAATATGTCTGGCAGTACCAAGTGGTG
tetur07g00340 comp5644_seq0 ACGGATAAGTGGCTTCTTTAAAGATGTCAC
tetur07g00620 comp4941_seq0 ATCTCTTCCGTTCATTGATACACAGAACAC
tetur07g00620 comp4941_seq0 CCGTTCATTGATACACAGAACACATGAACA
tetur07g00620 comp4941_seq0 CGCTTAACTCTGTGGCCTCTGGAATCTTAG
tetur07g00620 comp4941_seq0 CTCTAAGGTACATTGATGAATTTCGTCGGC
tetur07g00620 comp4941_seq0 CTCTTATTGACCAGGTTATTGATGGGTTCA
tetur07g00620 comp4941_seq0 CTCTTCCGTTCATTGATACACAGAACACAT
tetur07g00620 comp4941_seq0 CTTAACTCTGTGGCCTCTGGAATCTTAGAT
tetur07g00620 comp4941_seq0 CTTCCGTTCATTGATACACAGAACACATGA
tetur07g00620 comp4941_seq0 GACTCTAAGGTACATTGATGAATTTCGTCG
tetur07g00620 comp4941_seq0 GCTTAACTCTGTGGCCTCTGGAATCTTAGA
tetur07g00620 comp4941_seq0 GGACTCTAAGGTACATTGATGAATTTCGTC
tetur07g00620 comp4941_seq0 TCCGTTCATTGATACACAGAACACATGAAC
tetur07g00620 comp4941_seq0 TCTCTTCCGTTCATTGATACACAGAACACA
tetur07g00620 comp4941_seq0 TCTTCCGTTCATTGATACACAGAACACATG
tetur07g00620 comp4941_seq0 TTAACTCTGTGGCCTCTGGAATCTTAGATC
tetur07g00620 comp4941_seq0 ACTCTAAGGTACATTGATGAATTTCGTCGG
tetur07g01510 comp2800_seq0 AGTCGTCGGTTGCAATTGGATTGAGCTACC
tetur07g01510 comp2800_seq0 ATCAGCACCCAAATTAGGTGATCGAGTGGC
tetur07g01510 comp2800_seq0 ATCGAGTGGCCTATGTGATAATAAATGCCC
tetur07g01510 comp2800_seq0 ATGAACTGACGCGCCGTCGTTTAGCAGTGT
tetur07g01510 comp2800_seq0 CAAACATGTATGGCTATGGTGAGAACGAGA
tetur07g01510 comp2800_seq0 CAGCACCCAAATTAGGTGATCGAGTGGCCT
tetur07g01510 comp2800_seq0 AAGCAAACATGTATGGCTATGGTGAGAACG
tetur07g01510 comp2800_seq0 AAGTCGTCGGTTGCAATTGGATTGAGCTAC
tetur07g01510 comp2800_seq0 CTGTTGCTGTTCCCGCTTTAGTTGGCTCTG
tetur07g01510 comp2800_seq0 GATCAGCACCCAAATTAGGTGATCGAGTGG
tetur07g01510 comp2800_seq0 GCAAACATGTATGGCTATGGTGAGAACGAG
tetur07g01510 comp2800_seq0 GTCGTCGGTTGCAATTGGATTGAGCTACCA
tetur07g01510 comp2800_seq0 TACTGTTGCTGTTCCCGCTTTAGTTGGCTC
tetur07g01510 comp2800_seq0 TCGTCGGTTGCAATTGGATTGAGCTACCAG
tetur07g01510 comp2800_seq0 TGAGCTACCAGCAACCAAATACACAGTTCG
tetur07g01510 comp2800_seq0 TTGAGCCAATTAGAGGTTATTACGACGTGC
tetur07g01510 comp2800_seq0 TTGAGCTACCAGCAACCAAATACACAGTTC
tetur07g01510 comp2800_seq0 ACTGTTGCTGTTCCCGCTTTAGTTGGCTCT
tetur07g01540 comp1844_seq1 AGTCCACATACTTAATGACCCACCACAATC
tetur07g01540 comp1844_seq1 ATCCTGAAACAAGTTCGATGACAGATCATC
tetur07g01540 comp1844_seq1 ATTCGCCTGAGAAACGGGCATTAATTCAAC
tetur07g01540 comp1844_seq1 CACTGCTGATGTGCGTCGAGGTAAAGCATC
tetur07g01540 comp1844_seq1 CATTAATTCAACTCGCCCACATGACTCTCA
tetur07g01540 comp1844_seq1 CATTTATCTTAACGGAACTCGAAGAGCCAA
tetur07g01540 comp1844_seq1 CCTGAAACAAGTTCGATGACAGATCATCAT
tetur07g01540 comp1844_seq1 AAGTAGTCCACATACTTAATGACCCACCAC
tetur07g01540 comp1844_seq1 AAGTGAATCCCTTCAAATTGGTAGAATCCG
tetur07g01540 comp1844_seq1 CTTAACGGAACTCGAAGAGCCAATACAAGG
tetur07g01540 comp1844_seq1 CTTGTTCTGTTCTTAGGCCATTATGGGTCC
tetur07g01540 comp1844_seq1 GAAGTGAATCCCTTCAAATTGGTAGAATCC
tetur07g01540 comp1844_seq1 GAATCCCTTCAAATTGGTAGAATCCGATCT
tetur07g01540 comp1844_seq1 GCATTAATTCAACTCGCCCACATGACTCTC
tetur07g01540 comp1844_seq1 AATTCAACTCGCCCACATGACTCTCAATCG
tetur07g01540 comp1844_seq1 GGCATTAATTCAACTCGCCCACATGACTCT
tetur07g01540 comp1844_seq1 GGGCATTAATTCAACTCGCCCACATGACTC
tetur07g01540 comp1844_seq1 GGTAGAATCCGATCTTTCCAATCTCTATGA
tetur07g01540 comp1844_seq1 GTAGAATCCGATCTTTCCAATCTCTATGAG
tetur07g01540 comp1844_seq1 GTAGTCCACATACTTAATGACCCACCACAA
tetur07g01540 comp1844_seq1 GTATCCTGAAACAAGTTCGATGACAGATCA
tetur07g01540 comp1844_seq1 GTCCACATACTTAATGACCCACCACAATCT
tetur07g01540 comp1844_seq1 GTGAATCCCTTCAAATTGGTAGAATCCGAT
tetur07g01540 comp1844_seq1 TAACGGAACTCGAAGAGCCAATACAAGGAA
tetur07g01540 comp1844_seq1 TAATTCAACTCGCCCACATGACTCTCAATC
tetur07g01540 comp1844_seq1 TATCTTAACGGAACTCGAAGAGCCAATACA
tetur07g01540 comp1844_seq1 TCCTGAAACAAGTTCGATGACAGATCATCA
tetur07g01540 comp1844_seq1 TCGCCTGAGAAACGGGCATTAATTCAACTC
tetur07g01540 comp1844_seq1 TCTTAACGGAACTCGAAGAGCCAATACAAG
tetur07g01540 comp1844_seq1 TGAATCCCTTCAAATTGGTAGAATCCGATC
tetur07g01540 comp1844_seq1 ACCCGAAATCTGGCGAAACAACATGCTGAT
tetur07g01540 comp1844_seq1 TGGTAGAATCCGATCTTTCCAATCTCTATG
tetur07g01540 comp1844_seq1 TGTATCCTGAAACAAGTTCGATGACAGATC
tetur07g01540 comp1844_seq1 TTAACGGAACTCGAAGAGCCAATACAAGGA
tetur07g01540 comp1844_seq1 TTATCTTAACGGAACTCGAAGAGCCAATAC
tetur07g01540 comp1844_seq1 TTGTTCTGTTCTTAGGCCATTATGGGTCCA
tetur07g01540 comp1844_seq1 ACGGAACTCGAAGAGCCAATACAAGGAAAT
tetur07g01710 comp1982_seq0 AGCAGCCATCACATTACCAAGCTCAACATG
tetur07g01710 comp1982_seq0 AGCAGTCAGCACCACAACAACAAGTGCCAT
tetur07g01710 comp1982_seq0 AGCCTTAAGCAACTATGCAAAGGAACAAAG
tetur07g01710 comp1982_seq0 AGTCAGCACCACAACAACAAGTGCCATCAC
tetur07g01710 comp1982_seq0 AACACTGTTCGTTCGTGGACCAATTAAACG
tetur07g01710 comp1982_seq0 AGTCTTCAGAGTTCCTCCAAGAAATGCTAC
tetur07g01710 comp1982_seq0 AGTTCCTCCAAGAAATGCTACCAATTCTTG
tetur07g01710 comp1982_seq0 ATAGTCTTCAGAGTTCCTCCAAGAAATGCT
tetur07g01710 comp1982_seq0 ATCCAATCTAACAACAACTAAACCCACCTC
tetur07g01710 comp1982_seq0 ATCTCTAAATGCTACCAACAGTCCCACTGT
tetur07g01710 comp1982_seq0 ATGATAAGACAAAGCCTGCAGATGCTAAAG
tetur07g01710 comp1982_seq0 ATGCTACCAACAGTCCCACTGTTTCTTACG
tetur07g01710 comp1982_seq0 AACCATCTAACTCACAGCAGTCAGCACCAC
tetur07g01710 comp1982_seq0 ATTCGACAGAATCGTAGTCGGAATAACATC
tetur07g01710 comp1982_seq0 CAACCATCTAACTCACAGCAGTCAGCACCA
tetur07g01710 comp1982_seq0 CACTGTTCGTTCGTGGACCAATTAAACGGG
tetur07g01710 comp1982_seq0 CAGCAGCCATCACATTACCAAGCTCAACAT
tetur07g01710 comp1982_seq0 CAGCAGTCAGCACCACAACAACAAGTGCCA
tetur07g01710 comp1982_seq0 CAGCCATCACATTACCAAGCTCAACATGTT
tetur07g01710 comp1982_seq0 CAGCCTTAAGCAACTATGCAAAGGAACAAA
tetur07g01710 comp1982_seq0 CAGTCAGCACCACAACAACAAGTGCCATCA
tetur07g01710 comp1982_seq0 CATCCAATCTAACAACAACTAAACCCACCT
tetur07g01710 comp1982_seq0 CCAAACGTAAACAATTTACCACCGATTCTG
tetur07g01710 comp1982_seq0 CCAATCTAACAACAACTAAACCCACCTCCA
tetur07g01710 comp1982_seq0 CCAATTAAACGGGTAGAAGCTTGGCTAATA
tetur07g01710 comp1982_seq0 CCATCTAACTCACAGCAGTCAGCACCACAA
tetur07g01710 comp1982_seq0 CCATTGAATGATAAGACAAAGCCTGCAGAT
tetur07g01710 comp1982_seq0 CCCAAACGTAAACAATTTACCACCGATTCT
tetur07g01710 comp1982_seq0 CCCTGGTAACACTGTTCGTTCGTGGACCAA
tetur07g01710 comp1982_seq0 CCCTTTCAAATCCACTCAAATTTGTTCCCA
tetur07g01710 comp1982_seq0 CCTGGTAACACTGTTCGTTCGTGGACCAAT
tetur07g01710 comp1982_seq0 CGACAGAATCGTAGTCGGAATAACATCAAA
tetur07g01710 comp1982_seq0 CTAAATGCTACCAACAGTCCCACTGTTTCT
tetur07g01710 comp1982_seq0 CTCTAAATGCTACCAACAGTCCCACTGTTT
tetur07g01710 comp1982_seq0 CTGGTAACACTGTTCGTTCGTGGACCAATT
tetur07g01710 comp1982_seq0 CTGTTCGTTCGTGGACCAATTAAACGGGTA
tetur07g01710 comp1982_seq0 GACCAATTAAACGGGTAGAAGCTTGGCTAA
tetur07g01710 comp1982_seq0 GATAAGACAAAGCCTGCAGATGCTAAAGAC
tetur07g01710 comp1982_seq0 GATCAGCCTTAAGCAACTATGCAAAGGAAC
tetur07g01710 comp1982_seq0 AATGCTACCAACAGTCCCACTGTTTCTTAC
tetur07g01710 comp1982_seq0 GCAGCCATCACATTACCAAGCTCAACATGT
tetur07g01710 comp1982_seq0 GCAGTCAGCACCACAACAACAAGTGCCATC
tetur07g01710 comp1982_seq0 GCCAAACGTTAATCCATTGGATATCAGAAG
tetur07g01710 comp1982_seq0 GCCATTGAATGATAAGACAAAGCCTGCAGA
tetur07g01710 comp1982_seq0 GCCTTAAGCAACTATGCAAAGGAACAAAGA
tetur07g01710 comp1982_seq0 GCTACCAACAGTCCCACTGTTTCTTACGAA
tetur07g01710 comp1982_seq0 GGACCAATTAAACGGGTAGAAGCTTGGCTA
tetur07g01710 comp1982_seq0 GGTAACACTGTTCGTTCGTGGACCAATTAA
tetur07g01710 comp1982_seq0 GGTTGCCATTGAATGATAAGACAAAGCCTG
tetur07g01710 comp1982_seq0 GTAACACTGTTCGTTCGTGGACCAATTAAA
tetur07g01710 comp1982_seq0 GTCAACTGTGTAAAGATCAGCCTTAAGCAA
tetur07g01710 comp1982_seq0 GTCAGCACCACAACAACAAGTGCCATCACT
tetur07g01710 comp1982_seq0 GTCCCACTGTTTCTTACGAAATAATCGATG
tetur07g01710 comp1982_seq0 GTCTTCAGAGTTCCTCCAAGAAATGCTACC
tetur07g01710 comp1982_seq0 ACACTGTTCGTTCGTGGACCAATTAAACGG
tetur07g01710 comp1982_seq0 GTTCAACCATCTAACTCACAGCAGTCAGCA
tetur07g01710 comp1982_seq0 GTTCCTCCAAGAAATGCTACCAATTCTTGT
tetur07g01710 comp1982_seq0 GTTGCCATTGAATGATAAGACAAAGCCTGC
tetur07g01710 comp1982_seq0 ACAGCAGTCAGCACCACAACAACAAGTGCC
tetur07g01710 comp1982_seq0 GTTGGTTGCCATTGAATGATAAGACAAAGC
tetur07g01710 comp1982_seq0 TAACACTGTTCGTTCGTGGACCAATTAAAC
tetur07g01710 comp1982_seq0 TAGTCTTCAGAGTTCCTCCAAGAAATGCTA
tetur07g01710 comp1982_seq0 TATAGTCTTCAGAGTTCCTCCAAGAAATGC
tetur07g01710 comp1982_seq0 TCAACCATCTAACTCACAGCAGTCAGCACC
tetur07g01710 comp1982_seq0 TCAGCCTTAAGCAACTATGCAAAGGAACAA
tetur07g01710 comp1982_seq0 TCATCCAATCTAACAACAACTAAACCCACC
tetur07g01710 comp1982_seq0 TCCAATCTAACAACAACTAAACCCACCTCC
tetur07g01710 comp1982_seq0 ACCAATTAAACGGGTAGAAGCTTGGCTAAT
tetur07g01710 comp1982_seq0 TCGACAGAATCGTAGTCGGAATAACATCAA
tetur07g01710 comp1982_seq0 TCTAAATGCTACCAACAGTCCCACTGTTTC
tetur07g01710 comp1982_seq0 TGATAAGACAAAGCCTGCAGATGCTAAAGA
tetur07g01710 comp1982_seq0 TGCCATTGAATGATAAGACAAAGCCTGCAG
tetur07g01710 comp1982_seq0 TGCTACCAACAGTCCCACTGTTTCTTACGA
tetur07g01710 comp1982_seq0 TGGTAACACTGTTCGTTCGTGGACCAATTA
tetur07g01710 comp1982_seq0 TGTCAACTGTGTAAAGATCAGCCTTAAGCA
tetur07g01710 comp1982_seq0 TGTTCAACCATCTAACTCACAGCAGTCAGC
tetur07g01710 comp1982_seq0 TGTTCGTTCGTGGACCAATTAAACGGGTAG
tetur07g01710 comp1982_seq0 TTCAACCATCTAACTCACAGCAGTCAGCAC
tetur07g01710 comp1982_seq0 TTCGACAGAATCGTAGTCGGAATAACATCA
tetur07g01710 comp1982_seq0 TTGCCATTGAATGATAAGACAAAGCCTGCA
tetur07g01710 comp1982_seq0 TTGGTTGCCATTGAATGATAAGACAAAGCC
tetur07g01710 comp1982_seq0 TTTCTCCACCCTGGTAACACTGTTCGTTCG
tetur07g01710 comp1982_seq0 ACTGTTCGTTCGTGGACCAATTAAACGGGT
tetur07g02440 comp104_seq9 ATACTTACCATGCTTCACATTCCTCAGCAT
tetur07g02440 comp104_seq9 CCATGCTTCACATTCCTCAGCATCCTCATC
tetur07g02440 comp104_seq9 CTCATTCTTTAGGGACGCTTCTGGACAAGG
tetur07g02440 comp104_seq9 CTCTCATTCTTTAGGGACGCTTCTGGACAA
tetur07g02440 comp104_seq9 CTTACCATGCTTCACATTCCTCAGCATCCT
tetur07g02440 comp104_seq9 TACCATGCTTCACATTCCTCAGCATCCTCA
tetur07g02440 comp104_seq9 TACTTACCATGCTTCACATTCCTCAGCATC
tetur07g02440 comp104_seq9 TCTCATTCTTTAGGGACGCTTCTGGACAAG
tetur07g02440 comp104_seq9 ACCATGCTTCACATTCCTCAGCATCCTCAT
tetur07g02440 comp104_seq9 TTACCATGCTTCACATTCCTCAGCATCCTC
tetur07g02440 comp104_seq9 ACTTACCATGCTTCACATTCCTCAGCATCC
tetur07g02570 comp927_seq0 ATAATGTCTTTGCTGATTGAGCCACCAGTT
tetur07g02570 comp927_seq0 ATACAGAGCCCAAGGAGCTGCTTGTACACT
tetur07g02570 comp927_seq0 ATGTCTTTGCTGATTGAGCCACCAGTTCAT
tetur07g02570 comp927_seq0 CAGTTCATGGAGCTACTCCTTCAAGTTCTC
tetur07g02570 comp927_seq0 CATCTCGATAATGTCTTTGCTGATTGAGCC
tetur07g02570 comp927_seq0 CCAGTTCATGGAGCTACTCCTTCAAGTTCT
tetur07g02570 comp927_seq0 CCCTACTATGTTGCTAACATGGTTGCTGGT
tetur07g02570 comp927_seq0 CCTCCAAGCTTTCCGATTTCGGCTAGTACA
tetur07g02570 comp927_seq0 CTCCAAGCTTTCCGATTTCGGCTAGTACAG
tetur07g02570 comp927_seq0 CTGAACTAGAAATCACCGCTGGCGATGAAT
tetur07g02570 comp927_seq0 CTGCTACTGAACTAGAAATCACCGCTGGCG
tetur07g02570 comp927_seq0 CTTTGCTGATTGAGCCACCAGTTCATGGAG
tetur07g02570 comp927_seq0 GAACTAGAAATCACCGCTGGCGATGAATTG
tetur07g02570 comp927_seq0 GATAATGTCTTTGCTGATTGAGCCACCAGT
tetur07g02570 comp927_seq0 GATCCTTAGGAAATAAAGCCGGTTCAGGAA
tetur07g02570 comp927_seq0 GCATTAGCACGATCTTGTGGATCCTTAGGA
tetur07g02570 comp927_seq0 GCTACTGAACTAGAAATCACCGCTGGCGAT
tetur07g02570 comp927_seq0 GCTGATTGAGCCACCAGTTCATGGAGCTAC
tetur07g02570 comp927_seq0 GCTGCTACTGAACTAGAAATCACCGCTGGC
tetur07g02570 comp927_seq0 GGATCCTTAGGAAATAAAGCCGGTTCAGGA
tetur07g02570 comp927_seq0 GGCTGCTACTGAACTAGAAATCACCGCTGG
tetur07g02570 comp927_seq0 GTCATCTCGATAATGTCTTTGCTGATTGAG
tetur07g02570 comp927_seq0 GTCTTTGCTGATTGAGCCACCAGTTCATGG
tetur07g02570 comp927_seq0 GTGGATCCTTAGGAAATAAAGCCGGTTCAG
tetur07g02570 comp927_seq0 TAATGTCTTTGCTGATTGAGCCACCAGTTC
tetur07g02570 comp927_seq0 TACAGAGCCCAAGGAGCTGCTTGTACACTC
tetur07g02570 comp927_seq0 TACCATTGTCGATTTCCAAAGTTGGGACAA
tetur07g02570 comp927_seq0 TCATCTCGATAATGTCTTTGCTGATTGAGC
tetur07g02570 comp927_seq0 TCCTCCAAGCTTTCCGATTTCGGCTAGTAC
tetur07g02570 comp927_seq0 TCTCGATAATGTCTTTGCTGATTGAGCCAC
tetur07g02570 comp927_seq0 ACCAGTTCATGGAGCTACTCCTTCAAGTTC
tetur07g02570 comp927_seq0 TCTTTGCTGATTGAGCCACCAGTTCATGGA
tetur07g02570 comp927_seq0 TGCATTAGCACGATCTTGTGGATCCTTAGG
tetur07g02570 comp927_seq0 TGCTACTGAACTAGAAATCACCGCTGGCGA
tetur07g02570 comp927_seq0 TGCTGATTGAGCCACCAGTTCATGGAGCTA
tetur07g02570 comp927_seq0 TGGATCCTTAGGAAATAAAGCCGGTTCAGG
tetur07g02570 comp927_seq0 TGGCTGCTACTGAACTAGAAATCACCGCTG
tetur07g02570 comp927_seq0 TGTCTTTGCTGATTGAGCCACCAGTTCATG
tetur07g02570 comp927_seq0 TTACCATTGTCGATTTCCAAAGTTGGGACA
tetur07g02570 comp927_seq0 TTCCTCCAAGCTTTCCGATTTCGGCTAGTA
tetur07g02570 comp927_seq0 TTGCATTAGCACGATCTTGTGGATCCTTAG
tetur07g02570 comp927_seq0 TTTGCTGATTGAGCCACCAGTTCATGGAGC
tetur07g02730 comp653_seq0 AGCTTGAGGTCACTGTCAAACGGGTATGAT
tetur07g02730 comp653_seq0 ATCGAAGCTTGAGGTCACTGTCAAACGGGT
tetur07g02730 comp653_seq0 ATCGCGTAAGTTCAGAATTCCATCGAAGCT
tetur07g02730 comp653_seq0 ATGCCGAGAAAGAGGACTGCTCTACTATTG
tetur07g02730 comp653_seq0 CAAACGGGTATGATCCTCGAAAGGTCAATA
tetur07g02730 comp653_seq0 AACGGGTATGATCCTCGAAAGGTCAATAGC
tetur07g02730 comp653_seq0 CACTGTCAAACGGGTATGATCCTCGAAAGG
tetur07g02730 comp653_seq0 AAACGGGTATGATCCTCGAAAGGTCAATAG
tetur07g02730 comp653_seq0 CAGAATTCCATCGAAGCTTGAGGTCACTGT
tetur07g02730 comp653_seq0 CATCGAAGCTTGAGGTCACTGTCAAACGGG
tetur07g02730 comp653_seq0 CATGCTGTCAATTAATCGCGTAAGTTCAGA
tetur07g02730 comp653_seq0 CCATCGAAGCTTGAGGTCACTGTCAAACGG
tetur07g02730 comp653_seq0 CCCTCTAAAGATGACCATGATCACATTTCG
tetur07g02730 comp653_seq0 CCTAAGCTGGACAAATGTTTCCTAATCCGA
tetur07g02730 comp653_seq0 CCTCTAAAGATGACCATGATCACATTTCGC
tetur07g02730 comp653_seq0 CGAAGCTTGAGGTCACTGTCAAACGGGTAT
tetur07g02730 comp653_seq0 CGCGTAAGTTCAGAATTCCATCGAAGCTTG
tetur07g02730 comp653_seq0 CGGGTATGATCCTCGAAAGGTCAATAGCTA
tetur07g02730 comp653_seq0 CGTAAGTTCAGAATTCCATCGAAGCTTGAG
tetur07g02730 comp653_seq0 CTAAAGATGACCATGATCACATTTCGCCGA
tetur07g02730 comp653_seq0 CTAAGCTGGACAAATGTTTCCTAATCCGAC
tetur07g02730 comp653_seq0 CTACTATTGGAATGGTAACTCGAGGTGGAT
tetur07g02730 comp653_seq0 CTCATGCTGTCAATTAATCGCGTAAGTTCA
tetur07g02730 comp653_seq0 CTCTAAAGATGACCATGATCACATTTCGCC
tetur07g02730 comp653_seq0 CTCTACTATTGGAATGGTAACTCGAGGTGG
tetur07g02730 comp653_seq0 CTGTCAAACGGGTATGATCCTCGAAAGGTC
tetur07g02730 comp653_seq0 AAGTTCAGAATTCCATCGAAGCTTGAGGTC
tetur07g02730 comp653_seq0 CTTGAGGTCACTGTCAAACGGGTATGATCC
tetur07g02730 comp653_seq0 AAAGATGACCATGATCACATTTCGCCGACC
tetur07g02730 comp653_seq0 GAAGCTTGAGGTCACTGTCAAACGGGTATG
tetur07g02730 comp653_seq0 GAATTCCATCGAAGCTTGAGGTCACTGTCA
tetur07g02730 comp653_seq0 GACCTCTCGTATGGACCAATCGTAATATCG
tetur07g02730 comp653_seq0 AATCGCGTAAGTTCAGAATTCCATCGAAGC
tetur07g02730 comp653_seq0 GAGGTCACTGTCAAACGGGTATGATCCTCG
tetur07g02730 comp653_seq0 GCGTAAGTTCAGAATTCCATCGAAGCTTGA
tetur07g02730 comp653_seq0 GCTCTACTATTGGAATGGTAACTCGAGGTG
tetur07g02730 comp653_seq0 GCTTGAGGTCACTGTCAAACGGGTATGATC
tetur07g02730 comp653_seq0 GGGTATGATCCTCGAAAGGTCAATAGCTAG
tetur07g02730 comp653_seq0 GGTATGATCCTCGAAAGGTCAATAGCTAGA
tetur07g02730 comp653_seq0 GGTCACTGTCAAACGGGTATGATCCTCGAA
tetur07g02730 comp653_seq0 GTAAGTTCAGAATTCCATCGAAGCTTGAGG
tetur07g02730 comp653_seq0 GTATGATCCTCGAAAGGTCAATAGCTAGAA
tetur07g02730 comp653_seq0 GTCAAACGGGTATGATCCTCGAAAGGTCAA
tetur07g02730 comp653_seq0 GTCACTGTCAAACGGGTATGATCCTCGAAA
tetur07g02730 comp653_seq0 GTTCAGAATTCCATCGAAGCTTGAGGTCAC
tetur07g02730 comp653_seq0 TAAAGATGACCATGATCACATTTCGCCGAC
tetur07g02730 comp653_seq0 TAATCGCGTAAGTTCAGAATTCCATCGAAG
tetur07g02730 comp653_seq0 TCACTGTCAAACGGGTATGATCCTCGAAAG
tetur07g02730 comp653_seq0 TCAGAATTCCATCGAAGCTTGAGGTCACTG
tetur07g02730 comp653_seq0 TCATGCTGTCAATTAATCGCGTAAGTTCAG
tetur07g02730 comp653_seq0 TCCATCGAAGCTTGAGGTCACTGTCAAACG
tetur07g02730 comp653_seq0 TCGAAGCTTGAGGTCACTGTCAAACGGGTA
tetur07g02730 comp653_seq0 TCTAAAGATGACCATGATCACATTTCGCCG
tetur07g02730 comp653_seq0 TCTACTATTGGAATGGTAACTCGAGGTGGA
tetur07g02730 comp653_seq0 TCTCATGCTGTCAATTAATCGCGTAAGTTC
tetur07g02730 comp653_seq0 TGACCTCTCGTATGGACCAATCGTAATATC
tetur07g02730 comp653_seq0 TGAGGTCACTGTCAAACGGGTATGATCCTC
tetur07g02730 comp653_seq0 TGCCGAGAAAGAGGACTGCTCTACTATTGG
tetur07g02730 comp653_seq0 ACCCTCTAAAGATGACCATGATCACATTTC
tetur07g02730 comp653_seq0 TGTCAAACGGGTATGATCCTCGAAAGGTCA
tetur07g02730 comp653_seq0 TTCCATCGAAGCTTGAGGTCACTGTCAAAC
tetur07g02730 comp653_seq0 ACGGGTATGATCCTCGAAAGGTCAATAGCT
tetur07g02730 comp653_seq0 ACTGTCAAACGGGTATGATCCTCGAAAGGT
tetur07g02730 comp653_seq0 AGAATTCCATCGAAGCTTGAGGTCACTGTC
tetur07g03300 comp2477_seq0 AGCCTGCTGTTCTGTTGATGAATCTGAAAG
tetur07g03300 comp2477_seq0 AGTCAGCCTGCTGTTCTGTTGATGAATCTG
tetur07g03300 comp2477_seq0 ATACTCGGCTGAGTCAGCCTGCTGTTCTGT
tetur07g03300 comp2477_seq0 ATGTAAACTTCCCACCTACTCCACAGCATC
tetur07g03300 comp2477_seq0 AACTTCCCACCTACTCCACAGCATCACCAC
tetur07g03300 comp2477_seq0 CCTAATACTCGGCTGAGTCAGCCTGCTGTT
tetur07g03300 comp2477_seq0 CCTGCTGTTCTGTTGATGAATCTGAAAGCT
tetur07g03300 comp2477_seq0 AAGCCTAATACTCGGCTGAGTCAGCCTGCT
tetur07g03300 comp2477_seq0 CTAATACTCGGCTGAGTCAGCCTGCTGTTC
tetur07g03300 comp2477_seq0 CTGAGTCAGCCTGCTGTTCTGTTGATGAAT
tetur07g03300 comp2477_seq0 CTGCTGTTCTGTTGATGAATCTGAAAGCTG
tetur07g03300 comp2477_seq0 AATACTCGGCTGAGTCAGCCTGCTGTTCTG
tetur07g03300 comp2477_seq0 GAGGCAGGAGATGAATCATTGTTATTTGGC
tetur07g03300 comp2477_seq0 GAGTCAGCCTGCTGTTCTGTTGATGAATCT
tetur07g03300 comp2477_seq0 GCCTGCTGTTCTGTTGATGAATCTGAAAGC
tetur07g03300 comp2477_seq0 GCTGTTCTGTTGATGAATCTGAAAGCTGTT
tetur07g03300 comp2477_seq0 GTAAACTTCCCACCTACTCCACAGCATCAC
tetur07g03300 comp2477_seq0 GTCAGCCTGCTGTTCTGTTGATGAATCTGA
tetur07g03300 comp2477_seq0 GTTTATTTGCCTTGGATAAAGAGGCAGGAG
tetur07g03300 comp2477_seq0 TAAACTTCCCACCTACTCCACAGCATCACC
tetur07g03300 comp2477_seq0 TCAGCCTGCTGTTCTGTTGATGAATCTGAA
tetur07g03300 comp2477_seq0 TGAGTCAGCCTGCTGTTCTGTTGATGAATC
tetur07g03300 comp2477_seq0 TGTAAACTTCCCACCTACTCCACAGCATCA
tetur07g03300 comp2477_seq0 TGTTTATTTGCCTTGGATAAAGAGGCAGGA
tetur07g03300 comp2477_seq0 TTTATTTGCCTTGGATAAAGAGGCAGGAGA
tetur07g03460 comp576_seq0 CATAGACACCATCTTCTTTCTTGACGTATG
tetur07g03460 comp576_seq0 CATCATAGACACCATCTTCTTTCTTGACGT
tetur07g03460 comp576_seq0 CATCCTCAATCCTTTCTGCAGCAGTTCTCT
tetur07g03460 comp576_seq0 GCAGCCAGGCTTAAACCATGTTCTTTAATC
tetur07g03460 comp576_seq0 TCATCCTCAATCCTTTCTGCAGCAGTTCTC
tetur07g03570 comp2043_seq2 AGTTGCATTCATCGGATCGATCATTAGCAT
tetur07g03570 comp2043_seq2 ATTCATCGGATCGATCATTAGCATCGAATC
tetur07g03570 comp2043_seq2 CATCGGATCGATCATTAGCATCGAATCCAC
tetur07g03570 comp2043_seq2 CATTCATCGGATCGATCATTAGCATCGAAT
tetur07g03570 comp2043_seq2 CGATCATTAGCATCGAATCCACATACAAGT
tetur07g03570 comp2043_seq2 CTTTCAGGCGTTACCCTATCGGCATTTGCA
tetur07g03570 comp2043_seq2 GAAGTTGCATTCATCGGATCGATCATTAGC
tetur07g03570 comp2043_seq2 GATCGATCATTAGCATCGAATCCACATACA
tetur07g03570 comp2043_seq2 GCATTCATCGGATCGATCATTAGCATCGAA
tetur07g03570 comp2043_seq2 GGATCGATCATTAGCATCGAATCCACATAC
tetur07g03570 comp2043_seq2 GTTAGAAGTTGCATTCATCGGATCGATCAT
tetur07g03570 comp2043_seq2 GTTGCATTCATCGGATCGATCATTAGCATC
tetur07g03570 comp2043_seq2 TCATCGGATCGATCATTAGCATCGAATCCA
tetur07g03570 comp2043_seq2 TCGATCATTAGCATCGAATCCACATACAAG
tetur07g03570 comp2043_seq2 TGCATTCATCGGATCGATCATTAGCATCGA
tetur07g03570 comp2043_seq2 TTCAGGCGTTACCCTATCGGCATTTGCACC
tetur07g03570 comp2043_seq2 TTCATCGGATCGATCATTAGCATCGAATCC
tetur07g03570 comp2043_seq2 TTGCATTCATCGGATCGATCATTAGCATCG
tetur07g03570 comp2043_seq2 TTGGTGGAAACGGTCAGTTAATTCTTGTCG
tetur07g03570 comp2043_seq2 TTTCAGGCGTTACCCTATCGGCATTTGCAC
tetur07g03570 comp2043_seq2 ACTTTCAGGCGTTACCCTATCGGCATTTGC
tetur07g03570 comp2043_seq2 AGAAGTTGCATTCATCGGATCGATCATTAG
tetur07g03610 comp612_seq0 AGCCATCTTGATAGATGCTCAGATAGTGTC
tetur07g03610 comp612_seq0 ATTACTATGGACCTAATTGGCCTAGTTGGT
tetur07g03610 comp612_seq0 CCATCTTGATAGATGCTCAGATAGTGTCAA
tetur07g03610 comp612_seq0 CTATGGACCTAATTGGCCTAGTTGGTGAGT
tetur07g03610 comp612_seq0 GAGCCATCTTGATAGATGCTCAGATAGTGT
tetur07g03610 comp612_seq0 GATAGATGCTCAGATAGTGTCAATCAGCTT
tetur07g03610 comp612_seq0 GCCATCTTGATAGATGCTCAGATAGTGTCA
tetur07g03610 comp612_seq0 AATTACTATGGACCTAATTGGCCTAGTTGG
tetur07g03610 comp612_seq0 GGACCTAATTGGCCTAGTTGGTGAGTTAAA
tetur07g03610 comp612_seq0 TACTATGGACCTAATTGGCCTAGTTGGTGA
tetur07g03610 comp612_seq0 TGGACCTAATTGGCCTAGTTGGTGAGTTAA
tetur07g03610 comp612_seq0 TTACTATGGACCTAATTGGCCTAGTTGGTG
tetur07g03610 comp612_seq0 TTGATAGATGCTCAGATAGTGTCAATCAGC
tetur07g03610 comp612_seq0 ACTATGGACCTAATTGGCCTAGTTGGTGAG
tetur07g05990 comp1674_seq1 ATGCGAACGTTGAATTGAAATACGCTGGTG
tetur07g05990 comp1674_seq1 CAATGCGAACGTTGAATTGAAATACGCTGG
tetur07g05990 comp1674_seq1 AAACGGCAAGATAAACTTGAGTGCTAAACC
tetur07g05990 comp1674_seq1 CACCATAGTCGTTGTACATCAATGCGAACG
tetur07g05990 comp1674_seq1 CATAGTCGTTGTACATCAATGCGAACGTTG
tetur07g05990 comp1674_seq1 CATCAATGCGAACGTTGAATTGAAATACGC
tetur07g05990 comp1674_seq1 CCATAGTCGTTGTACATCAATGCGAACGTT
tetur07g05990 comp1674_seq1 GATCACCATAGTCGTTGTACATCAATGCGA
tetur07g05990 comp1674_seq1 AATGCGAACGTTGAATTGAAATACGCTGGT
tetur07g05990 comp1674_seq1 TCAATGCGAACGTTGAATTGAAATACGCTG
tetur07g05990 comp1674_seq1 TCACCATAGTCGTTGTACATCAATGCGAAC
tetur07g05990 comp1674_seq1 ACCATAGTCGTTGTACATCAATGCGAACGT
tetur07g05990 comp1674_seq1 TGCGAACGTTGAATTGAAATACGCTGGTGG
tetur07g06500 comp405_seq1 AGTATCAGATCGCTGTTACTCTGATACCGT
tetur07g06500 comp405_seq1 ATCAGATCGCTGTTACTCTGATACCGTTTG
tetur07g06500 comp405_seq1 ATCGCTGTTACTCTGATACCGTTTGGCAAT
tetur07g06500 comp405_seq1 AACCAATGCTATTTGAGTATCAGATCGCTG
tetur07g06500 comp405_seq1 CAGATCGCTGTTACTCTGATACCGTTTGGC
tetur07g06500 comp405_seq1 CCAATGCTATTTGAGTATCAGATCGCTGTT
tetur07g06500 comp405_seq1 CTGATTAACCTCTGATTGCTATGGCGATTT
tetur07g06500 comp405_seq1 CTGCACTAAACACATGGAAATCCTTAACCA
tetur07g06500 comp405_seq1 CTTATCTTGAATGCTTAATTTCCACCCTGC
tetur07g06500 comp405_seq1 GAGTATCAGATCGCTGTTACTCTGATACCG
tetur07g06500 comp405_seq1 GATCGCTGTTACTCTGATACCGTTTGGCAA
tetur07g06500 comp405_seq1 GCTGCACTAAACACATGGAAATCCTTAACC
tetur07g06500 comp405_seq1 GCTGTTACTCTGATACCGTTTGGCAATATT
tetur07g06500 comp405_seq1 GTATCAGATCGCTGTTACTCTGATACCGTT
tetur07g06500 comp405_seq1 GTTGAGCTTCTTGGTCTTGAGTAGTAGCTT
tetur07g06500 comp405_seq1 TCAGATCGCTGTTACTCTGATACCGTTTGG
tetur07g06500 comp405_seq1 ACCAATGCTATTTGAGTATCAGATCGCTGT
tetur07g06500 comp405_seq1 TCGCTGTTACTCTGATACCGTTTGGCAATA
tetur07g06500 comp405_seq1 TGAGTATCAGATCGCTGTTACTCTGATACC
tetur07g06500 comp405_seq1 TGCTATTTGAGTATCAGATCGCTGTTACTC
tetur07g06500 comp405_seq1 TGCTGCACTAAACACATGGAAATCCTTAAC
tetur07g06500 comp405_seq1 TTACTGATTAACCTCTGATTGCTATGGCGA
tetur07g06500 comp405_seq1 TTGAGCTTCTTGGTCTTGAGTAGTAGCTTC
tetur07g06500 comp405_seq1 ACTGATTAACCTCTGATTGCTATGGCGATT
tetur07g06540 comp3062_seq0 ATCACCTCCGTGAGATTATGGCTTAACAGG
tetur07g06540 comp3062_seq0 ATCGTCCAATAGTCGTCACGGCATCACCTC
tetur07g06540 comp3062_seq0 AACCAAATGACTGGCCAATTTAGGTTCTTC
tetur07g06540 comp3062_seq0 CAACCAAATGACTGGCCAATTTAGGTTCTT
tetur07g06540 comp3062_seq0 CACCTCCGTGAGATTATGGCTTAACAGGTC
tetur07g06540 comp3062_seq0 CACTCATTAAGGAGCCATAAACAAACACTG
tetur07g06540 comp3062_seq0 CATCACCTCCGTGAGATTATGGCTTAACAG
tetur07g06540 comp3062_seq0 CATTAAGGAGCCATAAACAAACACTGACCC
tetur07g06540 comp3062_seq0 CCAATAGCCTGGAAACTTGACCAATTGATT
tetur07g06540 comp3062_seq0 CCATTACTATTCGGATTGGATGTACATTGG
tetur07g06540 comp3062_seq0 CCGTGAGATTATGGCTTAACAGGTCGATGT
tetur07g06540 comp3062_seq0 CCTCCGTGAGATTATGGCTTAACAGGTCGA
tetur07g06540 comp3062_seq0 CGTGAGATTATGGCTTAACAGGTCGATGTG
tetur07g06540 comp3062_seq0 CTCATTAAGGAGCCATAAACAAACACTGAC
tetur07g06540 comp3062_seq0 CTCCGTGAGATTATGGCTTAACAGGTCGAT
tetur07g06540 comp3062_seq0 CTTGGGTCTCACTTTCAACTGGCTGTTGAG
tetur07g06540 comp3062_seq0 GAGATTATGGCTTAACAGGTCGATGTGTAT
tetur07g06540 comp3062_seq0 AATCGTCCAATAGTCGTCACGGCATCACCT
tetur07g06540 comp3062_seq0 GCATCACCTCCGTGAGATTATGGCTTAACA
tetur07g06540 comp3062_seq0 GGATTACCTGTTGTTGTTGTCATGACTTTC
tetur07g06540 comp3062_seq0 GTCACTCATTAAGGAGCCATAAACAAACAC
tetur07g06540 comp3062_seq0 GTCGTCACGGCATCACCTCCGTGAGATTAT
tetur07g06540 comp3062_seq0 GTGAGATTATGGCTTAACAGGTCGATGTGT
tetur07g06540 comp3062_seq0 TCATTAAGGAGCCATAAACAAACACTGACC
tetur07g06540 comp3062_seq0 TCCGTGAGATTATGGCTTAACAGGTCGATG
tetur07g06540 comp3062_seq0 TCGTCACGGCATCACCTCCGTGAGATTATG
tetur07g06540 comp3062_seq0 TGAGATTATGGCTTAACAGGTCGATGTGTA
tetur07g06540 comp3062_seq0 ACCTCCGTGAGATTATGGCTTAACAGGTCG
tetur07g06540 comp3062_seq0 TTCCAATAGCCTGGAAACTTGACCAATTGA
tetur07g06540 comp3062_seq0 TTTCCAATAGCCTGGAAACTTGACCAATTG
tetur07g07270 comp3488_seq1 AGTAGGCGCATCAGGCTGGTACTTAAGTGG
tetur07g07270 comp3488_seq1 AGTCCATTCAGTAATGTGAACAGTAGGCGC
tetur07g07270 comp3488_seq1 AACGGGCAGGTTTAACTTTGGCTTCATCCG
tetur07g07270 comp3488_seq1 CACATTAGTAGCGGCATCATTTCGAGGTGG
tetur07g07270 comp3488_seq1 CACCCTCGGAATCAACCGAAACAGCAATTT
tetur07g07270 comp3488_seq1 CAGTAGGCGCATCAGGCTGGTACTTAAGTG
tetur07g07270 comp3488_seq1 CATTAGTAGCGGCATCATTTCGAGGTGGCA
tetur07g07270 comp3488_seq1 AACTTTGGCTTCATCCGGAAGAAAGCGCAT
tetur07g07270 comp3488_seq1 CCTCACCCTCGGAATCAACCGAAACAGCAA
tetur07g07270 comp3488_seq1 AAGCGCATGGTTGACAGGTTACCTTTCCAT
tetur07g07270 comp3488_seq1 CGGCATCATTTCGAGGTGGCATCAAGAAAG
tetur07g07270 comp3488_seq1 CGGCTTATTGCTTAGTACTTGTGAACATCT
tetur07g07270 comp3488_seq1 CTCACCCTCGGAATCAACCGAAACAGCAAT
tetur07g07270 comp3488_seq1 AAGTCCATTCAGTAATGTGAACAGTAGGCG
tetur07g07270 comp3488_seq1 GAAAGCGCATGGTTGACAGGTTACCTTTCC
tetur07g07270 comp3488_seq1 GAACGGGCAGGTTTAACTTTGGCTTCATCC
tetur07g07270 comp3488_seq1 GAGGAATCAGAAGCGCAAGAATCAGATGCA
tetur07g07270 comp3488_seq1 GGTCGTGTTCATTTCCACATGACAGCCAAC
tetur07g07270 comp3488_seq1 GTACTTGTGAACATCTTTACAATTGGGTGG
tetur07g07270 comp3488_seq1 GTAGCAAACAGTTGAACCAATGGAGATTCT
tetur07g07270 comp3488_seq1 GTCCATTCAGTAATGTGAACAGTAGGCGCA
tetur07g07270 comp3488_seq1 TAGCGGCATCATTTCGAGGTGGCATCAAGA
tetur07g07270 comp3488_seq1 ACATTAGTAGCGGCATCATTTCGAGGTGGC
tetur07g07270 comp3488_seq1 TCGGCTTATTGCTTAGTACTTGTGAACATC
tetur07g07270 comp3488_seq1 TGAGGAATCAGAAGCGCAAGAATCAGATGC
tetur07g07270 comp3488_seq1 TGGTCGTGTTCATTTCCACATGACAGCCAA
tetur07g07270 comp3488_seq1 TGTAGCAAACAGTTGAACCAATGGAGATTC
tetur07g07270 comp3488_seq1 TTGGTCGTGTTCATTTCCACATGACAGCCA
tetur07g07270 comp3488_seq1 ACGGGCAGGTTTAACTTTGGCTTCATCCGG
tetur07g07270 comp3488_seq1 ACTTTGGCTTCATCCGGAAGAAAGCGCATG
tetur07g07270 comp3488_seq1 AGAAAGCGCATGGTTGACAGGTTACCTTTC
tetur08g00080 comp3926_seq0 AAATTGTCATCCGAAGTTCCGAAGTACCAC
tetur08g00080 comp3926_seq0 CATCCGAAGTTCCGAAGTACCACAACAGCA
tetur08g00080 comp3926_seq0 CCGAAGTTCCGAAGTACCACAACAGCAACA
tetur08g00080 comp3926_seq0 CGAAGTTCCGAAGTACCACAACAGCAACAC
tetur08g00080 comp3926_seq0 GAAATTGTCATCCGAAGTTCCGAAGTACCA
tetur08g00080 comp3926_seq0 GTCATCCGAAGTTCCGAAGTACCACAACAG
tetur08g00080 comp3926_seq0 TCATCCGAAGTTCCGAAGTACCACAACAGC
tetur08g00080 comp3926_seq0 TCCGAAGTTCCGAAGTACCACAACAGCAAC
tetur08g00080 comp3926_seq0 TGTCATCCGAAGTTCCGAAGTACCACAACA
tetur08g00080 comp3926_seq0 TTGTCATCCGAAGTTCCGAAGTACCACAAC
tetur08g00130 comp5029_seq0 AGATCAGTCAGTCGGTAGTTGGCCTGAATT
tetur08g00130 comp5029_seq0 ATCGATCAACCCATTCGAAACAGTTGACAT
tetur08g00130 comp5029_seq0 CATACATGAATTGGATCGGTTGGGTTGTCA
tetur08g00130 comp5029_seq0 CATTGATATTAAGCCGATAGACACAGATCG
tetur08g00130 comp5029_seq0 CCCATTCGAAACAGTTGACATTTAAGATGG
tetur08g00130 comp5029_seq0 CTATTCTGGTTGTCAAGATGATCGGCATTT
tetur08g00130 comp5029_seq0 CTCTAATCCAATGTGCCCGGAATAAATTGA
tetur08g00130 comp5029_seq0 GATATTAAGCCGATAGACACAGATCGGAAG
tetur08g00130 comp5029_seq0 GATCAGTCAGTCGGTAGTTGGCCTGAATTT
tetur08g00130 comp5029_seq0 GTACGGTGACCTAGAGATGAAGTTACATTG
tetur08g00130 comp5029_seq0 TACGTACGGTGACCTAGAGATGAAGTTACA
tetur08g00130 comp5029_seq0 TATCGATCAACCCATTCGAAACAGTTGACA
tetur08g00130 comp5029_seq0 TATTAAGCCGATAGACACAGATCGGAAGAG
tetur08g00130 comp5029_seq0 TATTAGATCAGTCAGTCGGTAGTTGGCCTG
tetur08g00130 comp5029_seq0 TCATACATGAATTGGATCGGTTGGGTTGTC
tetur08g00130 comp5029_seq0 TGATATTAAGCCGATAGACACAGATCGGAA
tetur08g00130 comp5029_seq0 TTAGATCAGTCAGTCGGTAGTTGGCCTGAA
tetur08g00130 comp5029_seq0 TTATCGATCAACCCATTCGAAACAGTTGAC
tetur08g00130 comp5029_seq0 TTGATATTAAGCCGATAGACACAGATCGGA
tetur08g00130 comp5029_seq0 ACGTACGGTGACCTAGAGATGAAGTTACAT
tetur08g00130 comp5029_seq0 ACTATTCTGGTTGTCAAGATGATCGGCATT
tetur08g00130 comp5029_seq0 ACTCTAATCCAATGTGCCCGGAATAAATTG
tetur08g00670 comp1085_seq0 ATCAACGCTGGCAAGATGGTTAAACTGGCT
tetur08g00670 comp1085_seq0 ATTACACCTCAATCAACGCTGGCAAGATGG
tetur08g00670 comp1085_seq0 CAACGCTGGCAAGATGGTTAAACTGGCTCA
tetur08g00670 comp1085_seq0 CAATCAACGCTGGCAAGATGGTTAAACTGG
tetur08g00670 comp1085_seq0 CAATTACACCTCAATCAACGCTGGCAAGAT
tetur08g00670 comp1085_seq0 CCAATTACACCTCAATCAACGCTGGCAAGA
tetur08g00670 comp1085_seq0 CCTCAATCAACGCTGGCAAGATGGTTAAAC
tetur08g00670 comp1085_seq0 CGCTGGCAAGATGGTTAAACTGGCTCAAGT
tetur08g00670 comp1085_seq0 CTCAATCAACGCTGGCAAGATGGTTAAACT
tetur08g00670 comp1085_seq0 AATTACACCTCAATCAACGCTGGCAAGATG
tetur08g00670 comp1085_seq0 TATCCAATTACACCTCAATCAACGCTGGCA
tetur08g00670 comp1085_seq0 TCAACGCTGGCAAGATGGTTAAACTGGCTC
tetur08g00670 comp1085_seq0 TCAATCAACGCTGGCAAGATGGTTAAACTG
tetur08g00670 comp1085_seq0 TCCAATTACACCTCAATCAACGCTGGCAAG
tetur08g00670 comp1085_seq0 ACGCTGGCAAGATGGTTAAACTGGCTCAAG
tetur08g00990 comp398_seq2 CGTTTGATCAACGGAACCAACATCCAATGT
tetur08g00990 comp398_seq2 GTTTGATCAACGGAACCAACATCCAATGTT
tetur08g00990 comp398_seq2 TCGTTTGATCAACGGAACCAACATCCAATG
tetur08g01600 comp3833_seq0 AGGACCTGAAGATGACGATTGACCATTTGG
tetur08g01600 comp3833_seq0 AGGCCGCTTGATGCAATACTCGTCGATTAG
tetur08g01600 comp3833_seq0 AGGTACACTTGGTACAGTTGGCACAGTTGT
tetur08g01600 comp3833_seq0 AACAGGTACACTTGGTACAGTTGGCACAGT
tetur08g01600 comp3833_seq0 ATATAACGCTGACAGAAGGGAACGATATTG
tetur08g01600 comp3833_seq0 ATCAACATCCGTTGGTTTACGAGAAGGTTG
tetur08g01600 comp3833_seq0 AACATCCGTTGGTTTACGAGAAGGTTGAGG
tetur08g01600 comp3833_seq0 ATCTCGAGGCCGCTTGATGCAATACTCGTC
tetur08g01600 comp3833_seq0 ATGCAATACTCGTCGATTAGATTGCTACTC
tetur08g01600 comp3833_seq0 ATTACTATCGTCATCTCGAGGCCGCTTGAT
tetur08g01600 comp3833_seq0 ATTTAGGACCTGAAGATGACGATTGACCAT
tetur08g01600 comp3833_seq0 ATTTCTTTGTTCGCTGCCATTCATTGCCTC
tetur08g01600 comp3833_seq0 CAACATCCGTTGGTTTACGAGAAGGTTGAG
tetur08g01600 comp3833_seq0 AACGCTGACAGAAGGGAACGATATTGGACT
tetur08g01600 comp3833_seq0 CACTTGGTACAGTTGGCACAGTTGTTGAAA
tetur08g01600 comp3833_seq0 CAGGTACACTTGGTACAGTTGGCACAGTTG
tetur08g01600 comp3833_seq0 CCTGAAGATGACGATTGACCATTTGGACGA
tetur08g01600 comp3833_seq0 CGCTGCCATTCATTGCCTCAATGGTATCAA
tetur08g01600 comp3833_seq0 CGCTTGATGCAATACTCGTCGATTAGATTG
tetur08g01600 comp3833_seq0 CTATCGTCATCTCGAGGCCGCTTGATGCAA
tetur08g01600 comp3833_seq0 CTGAAGATGACGATTGACCATTTGGACGAG
tetur08g01600 comp3833_seq0 CTTGATGCAATACTCGTCGATTAGATTGCT
tetur08g01600 comp3833_seq0 CTTTCTGGCCACTTTACGAGATTCATTCGC
tetur08g01600 comp3833_seq0 CTTTGTTCGCTGCCATTCATTGCCTCAATG
tetur08g01600 comp3833_seq0 GAAGATGACGATTGACCATTTGGACGAGTA
tetur08g01600 comp3833_seq0 GAAGCTATCATCAACATCCGTTGGTTTACG
tetur08g01600 comp3833_seq0 GACCTGAAGATGACGATTGACCATTTGGAC
tetur08g01600 comp3833_seq0 GATGCAATACTCGTCGATTAGATTGCTACT
tetur08g01600 comp3833_seq0 GCCGCTTGATGCAATACTCGTCGATTAGAT
tetur08g01600 comp3833_seq0 GCCTCACTGAAATTATCTTTGGTTAACCCA
tetur08g01600 comp3833_seq0 GCTGACAGAAGGGAACGATATTGGACTAAA
tetur08g01600 comp3833_seq0 GCTGCCATTCATTGCCTCAATGGTATCAAT
tetur08g01600 comp3833_seq0 GCTTGATGCAATACTCGTCGATTAGATTGC
tetur08g01600 comp3833_seq0 GCTTTCTGGCCACTTTACGAGATTCATTCG
tetur08g01600 comp3833_seq0 GGACCTGAAGATGACGATTGACCATTTGGA
tetur08g01600 comp3833_seq0 GGCCGCTTGATGCAATACTCGTCGATTAGA
tetur08g01600 comp3833_seq0 GGTACACTTGGTACAGTTGGCACAGTTGTT
tetur08g01600 comp3833_seq0 GGTTCCGCTTTAACCTCAGCAGTAGTTGCA
tetur08g01600 comp3833_seq0 GTACACTTGGTACAGTTGGCACAGTTGTTG
tetur08g01600 comp3833_seq0 GTTCCGCTTTAACCTCAGCAGTAGTTGCAT
tetur08g01600 comp3833_seq0 GTTCGCTGCCATTCATTGCCTCAATGGTAT
tetur08g01600 comp3833_seq0 ACAGGTACACTTGGTACAGTTGGCACAGTT
tetur08g01600 comp3833_seq0 TAACAGGTACACTTGGTACAGTTGGCACAG
tetur08g01600 comp3833_seq0 TAACGCTGACAGAAGGGAACGATATTGGAC
tetur08g01600 comp3833_seq0 TAATTTAGGACCTGAAGATGACGATTGACC
tetur08g01600 comp3833_seq0 TACACTTGGTACAGTTGGCACAGTTGTTGA
tetur08g01600 comp3833_seq0 TAGGACCTGAAGATGACGATTGACCATTTG
tetur08g01600 comp3833_seq0 TATAACGCTGACAGAAGGGAACGATATTGG
tetur08g01600 comp3833_seq0 TCAACATCCGTTGGTTTACGAGAAGGTTGA
tetur08g01600 comp3833_seq0 TCCGCTTTAACCTCAGCAGTAGTTGCATAC
tetur08g01600 comp3833_seq0 TCGCCTCACTGAAATTATCTTTGGTTAACC
tetur08g01600 comp3833_seq0 TCGCTGCCATTCATTGCCTCAATGGTATCA
tetur08g01600 comp3833_seq0 TCGTCATCTCGAGGCCGCTTGATGCAATAC
tetur08g01600 comp3833_seq0 TGATGCAATACTCGTCGATTAGATTGCTAC
tetur08g01600 comp3833_seq0 TGCTTTCTGGCCACTTTACGAGATTCATTC
tetur08g01600 comp3833_seq0 TGTCTAACTGGAAGCTATCATCAACATCCG
tetur08g01600 comp3833_seq0 TGTTCGCTGCCATTCATTGCCTCAATGGTA
tetur08g01600 comp3833_seq0 TTAACAGGTACACTTGGTACAGTTGGCACA
tetur08g01600 comp3833_seq0 ACCTGAAGATGACGATTGACCATTTGGACG
tetur08g01600 comp3833_seq0 TTCAGGGCCTGTTTGGTACGTTGAGCGGTA
tetur08g01600 comp3833_seq0 TTCCGCTTTAACCTCAGCAGTAGTTGCATA
tetur08g01600 comp3833_seq0 TTCGCTGCCATTCATTGCCTCAATGGTATC
tetur08g01600 comp3833_seq0 TTCTTTGTTCGCTGCCATTCATTGCCTCAA
tetur08g01600 comp3833_seq0 TTGTCTAACTGGAAGCTATCATCAACATCC
tetur08g01600 comp3833_seq0 TTTCTTTGTTCGCTGCCATTCATTGCCTCA
tetur08g01600 comp3833_seq0 TTTGTTCGCTGCCATTCATTGCCTCAATGG
tetur08g02410 comp3447_seq1 ATTTCGCTCCAGGTGCCATACGAGAGTTAC
tetur08g02410 comp3447_seq1 CATTTCGCTCCAGGTGCCATACGAGAGTTA
tetur08g02410 comp3447_seq1 GAAGCTGAACCATTCATTTGCGATGATGAA
tetur08g02410 comp3447_seq1 GATGAAATCAACCCAATAGAGGATGGCAAT
tetur08g02410 comp3447_seq1 GTCATTGATAACAACAACCTCATCTGCGCT
tetur08g02410 comp3447_seq1 TGATGAAATCAACCCAATAGAGGATGGCAA
tetur08g02410 comp3447_seq1 TGGTAGGGCAAAGATTACATTTCGCTCCAG
tetur08g02410 comp3447_seq1 TTGGTAGGGCAAAGATTACATTTCGCTCCA
tetur08g02410 comp3447_seq1 TTTCGCTCCAGGTGCCATACGAGAGTTACC
tetur08g02410 comp3447_seq1 TTTGGTAGGGCAAAGATTACATTTCGCTCC
tetur08g02440 comp453_seq2 AGCCTTCAGGTGATTTGGTTTCCTAATTAC
tetur08g02440 comp453_seq2 AGGGATTAACAGGATCAGTCCAGAGCGAAG
tetur08g02440 comp453_seq2 AGGGTCGTCGAATAACTGAAGATCTTAGGT
tetur08g02440 comp453_seq2 ATTCAGGGATTAACAGGATCAGTCCAGAGC
tetur08g02440 comp453_seq2 ATTTGTTGATCACGGGTCTGGTTGTAGTTG
tetur08g02440 comp453_seq2 CAGGGATTAACAGGATCAGTCCAGAGCGAA
tetur08g02440 comp453_seq2 AACTGAAGATCTTAGGTCACTGGAGGTCCT
tetur08g02440 comp453_seq2 CCAATGTATTTGTTGATCACGGGTCTGGTT
tetur08g02440 comp453_seq2 CCTATGTATAAACAGAAGATTGAGTGAGCG
tetur08g02440 comp453_seq2 CCTTCAGGTGATTTGGTTTCCTAATTACCC
tetur08g02440 comp453_seq2 CTACTACAGGTGGTGGTAAAGCTACGAAAG
tetur08g02440 comp453_seq2 AAGGCTTTGAAGGCTTAATTGGTTTGGAGG
tetur08g02440 comp453_seq2 CTGAAGATCTTAGGTCACTGGAGGTCCTAT
tetur08g02440 comp453_seq2 CTTCAGGTGATTTGGTTTCCTAATTACCCA
tetur08g02440 comp453_seq2 CTTTCCTAACATTTCGTGGAGCTTTAGGTT
tetur08g02440 comp453_seq2 GAAGATCTTAGGTCACTGGAGGTCCTATGT
tetur08g02440 comp453_seq2 GAGGGTCGTCGAATAACTGAAGATCTTAGG
tetur08g02440 comp453_seq2 GATCACGGGTCTGGTTGTAGTTGGTTAATC
tetur08g02440 comp453_seq2 GATTAACAGGATCAGTCCAGAGCGAAGAAA
tetur08g02440 comp453_seq2 AAACAGAAGATTGAGTGAGCGGACCACAAG
tetur08g02440 comp453_seq2 GCCTTCAGGTGATTTGGTTTCCTAATTACC
tetur08g02440 comp453_seq2 AATTCAGGGATTAACAGGATCAGTCCAGAG
tetur08g02440 comp453_seq2 GCTTTGAAGGCTTAATTGGTTTGGAGGATG
tetur08g02440 comp453_seq2 GGATTAACAGGATCAGTCCAGAGCGAAGAA
tetur08g02440 comp453_seq2 GGCTTTGAAGGCTTAATTGGTTTGGAGGAT
tetur08g02440 comp453_seq2 GGGATTAACAGGATCAGTCCAGAGCGAAGA
tetur08g02440 comp453_seq2 GGGTCGTCGAATAACTGAAGATCTTAGGTC
tetur08g02440 comp453_seq2 GGTCGTCGAATAACTGAAGATCTTAGGTCA
tetur08g02440 comp453_seq2 GGTCTGGTTGTAGTTGGTTAATCTTTGATG
tetur08g02440 comp453_seq2 GTATTTGTTGATCACGGGTCTGGTTGTAGT
tetur08g02440 comp453_seq2 GTCGTCGAATAACTGAAGATCTTAGGTCAC
tetur08g02440 comp453_seq2 TACTACAGGTGGTGGTAAAGCTACGAAAGA
tetur08g02440 comp453_seq2 TCAGGGATTAACAGGATCAGTCCAGAGCGA
tetur08g02440 comp453_seq2 TCCGTTTCTTTCCACCACTACTACTTGAAA
tetur08g02440 comp453_seq2 TCCTAACATTTCGTGGAGCTTTAGGTTCGG
tetur08g02440 comp453_seq2 TCGAATAACTGAAGATCTTAGGTCACTGGA
tetur08g02440 comp453_seq2 TGAAGATCTTAGGTCACTGGAGGTCCTATG
tetur08g02440 comp453_seq2 TGAGGGTCGTCGAATAACTGAAGATCTTAG
tetur08g02440 comp453_seq2 TTCAGGGATTAACAGGATCAGTCCAGAGCG
tetur08g02440 comp453_seq2 TTCCTAACATTTCGTGGAGCTTTAGGTTCG
tetur08g02440 comp453_seq2 TTTCCTAACATTTCGTGGAGCTTTAGGTTC
tetur08g02440 comp453_seq2 ACGGGTCTGGTTGTAGTTGGTTAATCTTTG
tetur08g02440 comp453_seq2 ACTACAGGTGGTGGTAAAGCTACGAAAGAT
tetur08g02440 comp453_seq2 ACTCTGAGGGTCGTCGAATAACTGAAGATC
tetur08g03660 comp1087_seq0 ATGCAAATTCTGCGGTTACATCCTCCGTCT
tetur08g03660 comp1087_seq0 CAAATTCTGCGGTTACATCCTCCGTCTTAA
tetur08g03660 comp1087_seq0 CTTGTTGATGTTGTTATTCGGCATCCTCAA
tetur08g03660 comp1087_seq0 AATGCAAATTCTGCGGTTACATCCTCCGTC
tetur08g03660 comp1087_seq0 GCAAATTCTGCGGTTACATCCTCCGTCTTA
tetur08g03660 comp1087_seq0 TCTTGTTGATGTTGTTATTCGGCATCCTCA
tetur08g03660 comp1087_seq0 TTCTGCGGTTACATCCTCCGTCTTAATTAA
tetur08g03660 comp1087_seq0 TTCTTGTTGATGTTGTTATTCGGCATCCTC
tetur08g03660 comp1087_seq0 AAATGCAAATTCTGCGGTTACATCCTCCGT
tetur08g04250 comp3268_seq0 AGGGCTGACGTAATCACACTCCAATGGATT
tetur08g04250 comp3268_seq0 ATCCAGGGCTGACGTAATCACACTCCAATG
tetur08g04250 comp3268_seq0 CAGGGCTGACGTAATCACACTCCAATGGAT
tetur08g04250 comp3268_seq0 CCAGGGCTGACGTAATCACACTCCAATGGA
tetur08g04250 comp3268_seq0 AAGACGATCCAGCATACATATTGTGGTGAT
tetur08g04250 comp3268_seq0 CGAAGACGATCCAGCATACATATTGTGGTG
tetur08g04250 comp3268_seq0 GAAGACGATCCAGCATACATATTGTGGTGA
tetur08g04250 comp3268_seq0 GCTGACGTAATCACACTCCAATGGATTACA
tetur08g04250 comp3268_seq0 GGCTGACGTAATCACACTCCAATGGATTAC
tetur08g04250 comp3268_seq0 TAATCCAGGGCTGACGTAATCACACTCCAA
tetur08g04250 comp3268_seq0 TCCAGGGCTGACGTAATCACACTCCAATGG
tetur08g04250 comp3268_seq0 TTAATCCAGGGCTGACGTAATCACACTCCA
tetur08g04250 comp3268_seq0 TTTAATCCAGGGCTGACGTAATCACACTCC
tetur08g04250 comp3268_seq0 AGACGATCCAGCATACATATTGTGGTGATT
tetur08g04260 comp876_seq0 CCACTCTTAAAGGAGACGACAACGTAGTTC
tetur08g04260 comp876_seq0 CTGACTTGCCATGTAAACACATTGTATCTC
tetur08g04490 comp1965_seq2 AGGGAACCTGTTTAAGTGTAATCAGAGCAG
tetur08g04490 comp1965_seq2 CCTGTTTAAGTGTAATCAGAGCAGGTAACG
tetur08g04490 comp1965_seq2 AAGTGTAATCAGAGCAGGTAACGAGAAGAC
tetur08g04490 comp1965_seq2 GAAGGGAACCTGTTTAAGTGTAATCAGAGC
tetur08g04490 comp1965_seq2 GGAACCTGTTTAAGTGTAATCAGAGCAGGT
tetur08g04490 comp1965_seq2 GGGAACCTGTTTAAGTGTAATCAGAGCAGG
tetur08g04490 comp1965_seq2 GTCTTGCTCAATCAACCGGTAGAAATGCTG
tetur08g04490 comp1965_seq2 GTGTCTTGCTCAATCAACCGGTAGAAATGC
tetur08g04490 comp1965_seq2 GTTCGATCTCTTGTAACCTGTAAAGACTGG
tetur08g04490 comp1965_seq2 TAAGTGTAATCAGAGCAGGTAACGAGAAGA
tetur08g04490 comp1965_seq2 TCATCTGTTTGACCCGTTGTTCCATTCATA
tetur08g04490 comp1965_seq2 TCGCCGCTCATTACCGCGAGATGTTAAATC
tetur08g04490 comp1965_seq2 TCTTGCTCAATCAACCGGTAGAAATGCTGA
tetur08g04490 comp1965_seq2 TGTTCGATCTCTTGTAACCTGTAAAGACTG
tetur08g04490 comp1965_seq2 TTCGATCTCTTGTAACCTGTAAAGACTGGC
tetur08g04490 comp1965_seq2 TTTCATCTGTTTGACCCGTTGTTCCATTCA
tetur08g05140 comp2334_seq0 AACACTAATACTCCGCTGATATTCGACGTC
tetur08g05140 comp2334_seq0 AGTTACGAAGGAGCAGGAAACCAATTAACC
tetur08g05140 comp2334_seq0 ATATTGAAAGACAGCCCATCGAGTAGCGAT
tetur08g05140 comp2334_seq0 ATCTACTCCGATTATATTGAAAGACAGCCC
tetur08g05140 comp2334_seq0 CAAACGATTGCTACTCTTATTGGCTGCATG
tetur08g05140 comp2334_seq0 AAACGATTGCTACTCTTATTGGCTGCATGT
tetur08g05140 comp2334_seq0 CAAGAGTGCACCAATTTACAAACCATTCCT
tetur08g05140 comp2334_seq0 AACGATTGCTACTCTTATTGGCTGCATGTT
tetur08g05140 comp2334_seq0 CAATACTCACGAATGCGAACACTTTCAATC
tetur08g05140 comp2334_seq0 CACTATAGCCAGTTACAAGAGTGCACCAAT
tetur08g05140 comp2334_seq0 CAGACCTGGTTTGCTTCTATTCTTGCGTTA
tetur08g05140 comp2334_seq0 CATTCACCCATTGGGTATGCTTGCTATTGT
tetur08g05140 comp2334_seq0 CCAATACTCACGAATGCGAACACTTTCAAT
tetur08g05140 comp2334_seq0 CCATTCACCCATTGGGTATGCTTGCTATTG
tetur08g05140 comp2334_seq0 CGATTGCTACTCTTATTGGCTGCATGTTAA
tetur08g05140 comp2334_seq0 CGGCTGGTACTTATATGGGATCGATGGCCA
tetur08g05140 comp2334_seq0 CTACTCCGATTATATTGAAAGACAGCCCAT
tetur08g05140 comp2334_seq0 CTATAGCCAGTTACAAGAGTGCACCAATTT
tetur08g05140 comp2334_seq0 CTCCGATTATATTGAAAGACAGCCCATCGA
tetur08g05140 comp2334_seq0 AAGTTACGAAGGAGCAGGAAACCAATTAAC
tetur08g05140 comp2334_seq0 CTTGCTATTGTCGGAGCTCTCCATGAGACT
tetur08g05140 comp2334_seq0 GAACACTAATACTCCGCTGATATTCGACGT
tetur08g05140 comp2334_seq0 GATTGCTACTCTTATTGGCTGCATGTTAAC
tetur08g05140 comp2334_seq0 GCACTATAGCCAGTTACAAGAGTGCACCAA
tetur08g05140 comp2334_seq0 GCATGTTAACCGATCGATTGGGTCGCCGAA
tetur08g05140 comp2334_seq0 GCTTGCTATTGTCGGAGCTCTCCATGAGAC
tetur08g05140 comp2334_seq0 GGCACTATAGCCAGTTACAAGAGTGCACCA
tetur08g05140 comp2334_seq0 TATTGAAAGACAGCCCATCGAGTAGCGATG
tetur08g05140 comp2334_seq0 TCCAATACTCACGAATGCGAACACTTTCAA
tetur08g05140 comp2334_seq0 TCTACTCCGATTATATTGAAAGACAGCCCA
tetur08g05140 comp2334_seq0 TGAAAGACAGCCCATCGAGTAGCGATGACG
tetur08g05140 comp2334_seq0 TGCTTGCTATTGTCGGAGCTCTCCATGAGA
tetur08g05140 comp2334_seq0 TGGCACTATAGCCAGTTACAAGAGTGCACC
tetur08g05140 comp2334_seq0 TGGCTGCATGTTAACCGATCGATTGGGTCG
tetur08g05140 comp2334_seq0 TTCAAACGATTGCTACTCTTATTGGCTGCA
tetur08g05140 comp2334_seq0 TTCCAATACTCACGAATGCGAACACTTTCA
tetur08g05140 comp2334_seq0 TTGAAAGACAGCCCATCGAGTAGCGATGAC
tetur08g05140 comp2334_seq0 TTGGCACTATAGCCAGTTACAAGAGTGCAC
tetur08g05140 comp2334_seq0 TTTGGCACTATAGCCAGTTACAAGAGTGCA
tetur08g05140 comp2334_seq0 TTTGGTACAGTCAGTATTCTATGCGCTCTC
tetur08g05140 comp2334_seq0 ACTATAGCCAGTTACAAGAGTGCACCAATT
tetur08g05140 comp2334_seq0 ACTCCGATTATATTGAAAGACAGCCCATCG
tetur08g05140 comp2334_seq0 AGAACACTAATACTCCGCTGATATTCGACG
tetur08g05710 comp3018_seq0 GCTCTGGCCTCCAATGAAACTGCCATTTCA
tetur08g06660 comp4122_seq0 AACAACAGAACCGCCCATTGCGAATTCACG
tetur08g06660 comp4122_seq0 AACAGAACCGCCCATTGCGAATTCACGATT
tetur08g06660 comp4122_seq0 AGTGCCAATACGTATGACTTTGATTCTGCG
tetur08g06660 comp4122_seq0 ATACCAAGACTCATTATGGCGCGATGCAAG
tetur08g06660 comp4122_seq0 ATACTGACCATCGCTACCCAACTGCTAATC
tetur08g06660 comp4122_seq0 ATCAACAATCTGGCGTCGACTGGATTTAAT
tetur08g06660 comp4122_seq0 ATCAGCTGGAAGATCGTTTAATTCGTAACC
tetur08g06660 comp4122_seq0 AAACCGGTTGCACCAATGGAACTCTCGCAC
tetur08g06660 comp4122_seq0 ATGTTAAACCGGTTGCACCAATGGAACTCT
tetur08g06660 comp4122_seq0 AACCGCCCATTGCGAATTCACGATTTAACC
tetur08g06660 comp4122_seq0 AACCGGTTGCACCAATGGAACTCTCGCACT
tetur08g06660 comp4122_seq0 CAACAATCTGGCGTCGACTGGATTTAATTC
tetur08g06660 comp4122_seq0 CAACAGAACCGCCCATTGCGAATTCACGAT
tetur08g06660 comp4122_seq0 CAACCAGTTGATCAGCTGGAAGATCGTTTA
tetur08g06660 comp4122_seq0 CAAGAATACCAAGACTCATTATGGCGCGAT
tetur08g06660 comp4122_seq0 CAATGGAACTCTCGCACTGGGAGTAACAGG
tetur08g06660 comp4122_seq0 CACATTACAATGGACAAGACCATCAATCAG
tetur08g06660 comp4122_seq0 CACCAATGGAACTCTCGCACTGGGAGTAAC
tetur08g06660 comp4122_seq0 CAGAACCGCCCATTGCGAATTCACGATTTA
tetur08g06660 comp4122_seq0 CATGCCAACAATGACTCCAAGAATACCAAG
tetur08g06660 comp4122_seq0 CATGGCAATGAATTTCCACCTGTTTCAACA
tetur08g06660 comp4122_seq0 CATTGCGAATTCACGATTTAACCCTAACGC
tetur08g06660 comp4122_seq0 CCAAGAATACCAAGACTCATTATGGCGCGA
tetur08g06660 comp4122_seq0 CCAAGACTCATTATGGCGCGATGCAAGAAA
tetur08g06660 comp4122_seq0 CCAATGGAACTCTCGCACTGGGAGTAACAG
tetur08g06660 comp4122_seq0 AAGAATACCAAGACTCATTATGGCGCGATG
tetur08g06660 comp4122_seq0 CCATGGCAATGAATTTCCACCTGTTTCAAC
tetur08g06660 comp4122_seq0 CCATTGCGAATTCACGATTTAACCCTAACG
tetur08g06660 comp4122_seq0 CCCATTGCGAATTCACGATTTAACCCTAAC
tetur08g06660 comp4122_seq0 CCGCCCATTGCGAATTCACGATTTAACCCT
tetur08g06660 comp4122_seq0 CGAATAACAACAGAACCGCCCATTGCGAAT
tetur08g06660 comp4122_seq0 CGAATTCACGATTTAACCCTAACGCATAGT
tetur08g06660 comp4122_seq0 CGCCCATTGCGAATTCACGATTTAACCCTA
tetur08g06660 comp4122_seq0 CGGATTAGCCATGGCAATGAATTTCCACCT
tetur08g06660 comp4122_seq0 CGTCGACTGGATTTAATTCTTATGAAGGTG
tetur08g06660 comp4122_seq0 CTTGATCAACAATCTGGCGTCGACTGGATT
tetur08g06660 comp4122_seq0 AATAACAACAGAACCGCCCATTGCGAATTC
tetur08g06660 comp4122_seq0 GAATAACAACAGAACCGCCCATTGCGAATT
tetur08g06660 comp4122_seq0 GATACAATCTGCCGTTAGATTTGGTTGTCC
tetur08g06660 comp4122_seq0 GATACGGATTAGCCATGGCAATGAATTTCC
tetur08g06660 comp4122_seq0 GATCAACAATCTGGCGTCGACTGGATTTAA
tetur08g06660 comp4122_seq0 GATCAGCTGGAAGATCGTTTAATTCGTAAC
tetur08g06660 comp4122_seq0 GATGAATACAAGTGGCAGGCAGCAACTGAA
tetur08g06660 comp4122_seq0 GATTAGCCATGGCAATGAATTTCCACCTGT
tetur08g06660 comp4122_seq0 GCACCAATGGAACTCTCGCACTGGGAGTAA
tetur08g06660 comp4122_seq0 GCGAATTCACGATTTAACCCTAACGCATAG
tetur08g06660 comp4122_seq0 AATGTTAAACCGGTTGCACCAATGGAACTC
tetur08g06660 comp4122_seq0 GCTTGATCAACAATCTGGCGTCGACTGGAT
tetur08g06660 comp4122_seq0 GGATACGGATTAGCCATGGCAATGAATTTC
tetur08g06660 comp4122_seq0 GGATTAGCCATGGCAATGAATTTCCACCTG
tetur08g06660 comp4122_seq0 GTCAATTAACAAACGCAAGGTCGTCGGTAA
tetur08g06660 comp4122_seq0 GTGCCAATACGTATGACTTTGATTCTGCGA
tetur08g06660 comp4122_seq0 GTTAAACCGGTTGCACCAATGGAACTCTCG
tetur08g06660 comp4122_seq0 ACAGAACCGCCCATTGCGAATTCACGATTT
tetur08g06660 comp4122_seq0 TAAACCGGTTGCACCAATGGAACTCTCGCA
tetur08g06660 comp4122_seq0 TAACAACAGAACCGCCCATTGCGAATTCAC
tetur08g06660 comp4122_seq0 TAACGTTTGTTGATGTTGGTGGACACGACA
tetur08g06660 comp4122_seq0 TACCAAGACTCATTATGGCGCGATGCAAGA
tetur08g06660 comp4122_seq0 TACGGATTAGCCATGGCAATGAATTTCCAC
tetur08g06660 comp4122_seq0 TACTGACCATCGCTACCCAACTGCTAATCA
tetur08g06660 comp4122_seq0 TAGTGCCAATACGTATGACTTTGATTCTGC
tetur08g06660 comp4122_seq0 ACCAGTTGATCAGCTGGAAGATCGTTTAAT
tetur08g06660 comp4122_seq0 TGATACAATCTGCCGTTAGATTTGGTTGTC
tetur08g06660 comp4122_seq0 TGATCAACAATCTGGCGTCGACTGGATTTA
tetur08g06660 comp4122_seq0 TGCACCAATGGAACTCTCGCACTGGGAGTA
tetur08g06660 comp4122_seq0 TGCCAACAATGACTCCAAGAATACCAAGAC
tetur08g06660 comp4122_seq0 TGCGAATTCACGATTTAACCCTAACGCATA
tetur08g06660 comp4122_seq0 TGGAACTCTCGCACTGGGAGTAACAGGAAA
tetur08g06660 comp4122_seq0 ACCGCCCATTGCGAATTCACGATTTAACCC
tetur08g06660 comp4122_seq0 TGTTAAACCGGTTGCACCAATGGAACTCTC
tetur08g06660 comp4122_seq0 TTAATGTTAAACCGGTTGCACCAATGGAAC
tetur08g06660 comp4122_seq0 TTTCCACCTGTTTCAACAATACCCAATGAG
tetur08g06660 comp4122_seq0 ACGGATTAGCCATGGCAATGAATTTCCACC
tetur08g06660 comp4122_seq0 ACTGACCATCGCTACCCAACTGCTAATCAT
tetur08g06660 comp4122_seq0 AGAATACCAAGACTCATTATGGCGCGATGC
tetur08g07070 comp3357_seq0 AGGTTTGAATGCAAACCATGTCATTCGATC
tetur08g07070 comp3357_seq0 GGTTTGAATGCAAACCATGTCATTCGATCA
tetur08g07070 comp3357_seq0 GTGAGTGTTTCGGATAAGTTATGCGGTTAA
tetur08g07070 comp3357_seq0 GTTTGTGAGTGTTTCGGATAAGTTATGCGG
tetur08g07070 comp3357_seq0 TATTGAATGGGAATCTGAGAGGCGACCCAA
tetur08g07070 comp3357_seq0 TGTGAGTGTTTCGGATAAGTTATGCGGTTA
tetur08g07070 comp3357_seq0 TGTTTGTGAGTGTTTCGGATAAGTTATGCG
tetur08g07550 comp5409_seq0 CAGCCTCTTCACCGTGAATTGGTCTGGTTA
tetur08g07550 comp5409_seq0 CCCGACTTGTAAGAACAATTAATCGTCTGT
tetur08g07550 comp5409_seq0 CCTCTTCACCGTGAATTGGTCTGGTTAATC
tetur08g07550 comp5409_seq0 CTCAGCGTGTCATTTCGGGAATTGGCCACA
tetur08g07550 comp5409_seq0 CTCTTCACCGTGAATTGGTCTGGTTAATCT
tetur08g07550 comp5409_seq0 CTTCACCGTGAATTGGTCTGGTTAATCTAA
tetur08g07550 comp5409_seq0 GACTCAGCGTGTCATTTCGGGAATTGGCCA
tetur08g07550 comp5409_seq0 TCAATAATTCAGCCTCTTCACCGTGAATTG
tetur08g07550 comp5409_seq0 TCAGCGTGTCATTTCGGGAATTGGCCACAA
tetur08g07550 comp5409_seq0 TCTTCACCGTGAATTGGTCTGGTTAATCTA
tetur08g07550 comp5409_seq0 ACCCGACTTGTAAGAACAATTAATCGTCTG
tetur08g07550 comp5409_seq0 ACTCAGCGTGTCATTTCGGGAATTGGCCAC
tetur08g08339 comp2993_seq0 AGCACAGCCAATGTCTAATTCAATTTCGGG
tetur08g08339 comp2993_seq0 CACAGCCAATGTCTAATTCAATTTCGGGAA
tetur08g08339 comp2993_seq0 CAGCACAGCCAATGTCTAATTCAATTTCGG
tetur08g08339 comp2993_seq0 CCAACAGGTTGAATAGATGAACAGTTAGAC
tetur08g08339 comp2993_seq0 CGAACCATGTCTGTTGCAGAGTTACATTTC
tetur08g08339 comp2993_seq0 CTCAGGTTGATCAGCGTTAACTTCACATGT
tetur08g08339 comp2993_seq0 GCACAGCCAATGTCTAATTCAATTTCGGGA
tetur08g08339 comp2993_seq0 GTTCTGGCTCGGGTTCTTCTTCTATGGAAT
tetur08g08339 comp2993_seq0 TCAGGTTGATCAGCGTTAACTTCACATGTG
tetur09g00470 comp262_seq0 AGGTGCACCACCGTTGTATCCCTTTGACTT
tetur09g00470 comp262_seq0 AGTACCAACAGTTTGGCCTGTCATTGACGG
tetur09g00470 comp262_seq0 AGTTTGGCCTGTCATTGACGGGAACATTGT
tetur09g00470 comp262_seq0 AACAGTTTGGCCTGTCATTGACGGGAACAT
tetur09g00470 comp262_seq0 ATTGAAAGTACCAACAGTTTGGCCTGTCAT
tetur09g00470 comp262_seq0 CAAATCGGGAAGTGCTGATTGAGGGCCAAC
tetur09g00470 comp262_seq0 CAACAGTTTGGCCTGTCATTGACGGGAACA
tetur09g00470 comp262_seq0 AACGGGAATAGGTGACCCATCGACTTGGTC
tetur09g00470 comp262_seq0 CACAAGTTTCACTACCCTTTAACGCTGAAT
tetur09g00470 comp262_seq0 CAGTTTGGCCTGTCATTGACGGGAACATTG
tetur09g00470 comp262_seq0 CCAACAGTTTGGCCTGTCATTGACGGGAAC
tetur09g00470 comp262_seq0 CGTAGTTATTGAAAGTACCAACAGTTTGGC
tetur09g00470 comp262_seq0 CTCAAATCGGGAAGTGCTGATTGAGGGCCA
tetur09g00470 comp262_seq0 CTCACAAGTTTCACTACCCTTTAACGCTGA
tetur09g00470 comp262_seq0 AAGTACCAACAGTTTGGCCTGTCATTGACG
tetur09g00470 comp262_seq0 GAAAGATCCACAGGTCATGTTTCCAGCTAA
tetur09g00470 comp262_seq0 GAAAGTACCAACAGTTTGGCCTGTCATTGA
tetur09g00470 comp262_seq0 AATAGTCGATTCGACTTCGATTCATACGAC
tetur09g00470 comp262_seq0 GAATAGGTGACCCATCGACTTGGTCCCGTT
tetur09g00470 comp262_seq0 GACTCAAATCGGGAAGTGCTGATTGAGGGC
tetur09g00470 comp262_seq0 GACTTGGTCCCGTTTCAACCAGAAAGTATA
tetur09g00470 comp262_seq0 GGAAAGATCCACAGGTCATGTTTCCAGCTA
tetur09g00470 comp262_seq0 GTACCAACAGTTTGGCCTGTCATTGACGGG
tetur09g00470 comp262_seq0 ACAAGTTTCACTACCCTTTAACGCTGAATC
tetur09g00470 comp262_seq0 GTGCACCACCGTTGTATCCCTTTGACTTTC
tetur09g00470 comp262_seq0 GTTATTGAAAGTACCAACAGTTTGGCCTGT
tetur09g00470 comp262_seq0 GTTTGGCCTGTCATTGACGGGAACATTGTT
tetur09g00470 comp262_seq0 AAAGTACCAACAGTTTGGCCTGTCATTGAC
tetur09g00470 comp262_seq0 ACAGTTTGGCCTGTCATTGACGGGAACATT
tetur09g00470 comp262_seq0 TACCAACAGTTTGGCCTGTCATTGACGGGA
tetur09g00470 comp262_seq0 TATCGGGTAAGTTGGACTGGTCATAACACC
tetur09g00470 comp262_seq0 TCAAATCGGGAAGTGCTGATTGAGGGCCAA
tetur09g00470 comp262_seq0 TCACAAGTTTCACTACCCTTTAACGCTGAA
tetur09g00470 comp262_seq0 TCGGGTAAGTTGGACTGGTCATAACACCAC
tetur09g00470 comp262_seq0 TGAAAGTACCAACAGTTTGGCCTGTCATTG
tetur09g00470 comp262_seq0 TGGCCTGTCATTGACGGGAACATTGTTGTG
tetur09g00470 comp262_seq0 TTATCGGGTAAGTTGGACTGGTCATAACAC
tetur09g00470 comp262_seq0 AAATCGGGAAGTGCTGATTGAGGGCCAACG
tetur09g00470 comp262_seq0 TTTGGCCTGTCATTGACGGGAACATTGTTG
tetur09g00470 comp262_seq0 ACTCAAATCGGGAAGTGCTGATTGAGGGCC
tetur09g01250 comp1121_seq1 AGTGCAATTGGATGGCGGATCCATCCCAAC
tetur09g01250 comp1121_seq1 AGTTGATCTCAATACTACTCCGCCAGATCT
tetur09g01250 comp1121_seq1 ATCGAGCGGAAGAATGTGTATCACTTCTTT
tetur09g01250 comp1121_seq1 ATCTCAATACTACTCCGCCAGATCTACGCT
tetur09g01250 comp1121_seq1 ATGATGGATCCATCGTCTTTAATTGCCGTC
tetur09g01250 comp1121_seq1 ATGGCGGATCCATCCCAACTTCAGACCATT
tetur09g01250 comp1121_seq1 CAATTGGATGGCGGATCCATCCCAACTTCA
tetur09g01250 comp1121_seq1 CATCAGTGCAATTGGATGGCGGATCCATCC
tetur09g01250 comp1121_seq1 CGTCTTTAATTGCCGTCTTAAATGGAAACC
tetur09g01250 comp1121_seq1 CTCAATACTACTCCGCCAGATCTACGCTTG
tetur09g01250 comp1121_seq1 CTCATCAGTGCAATTGGATGGCGGATCCAT
tetur09g01250 comp1121_seq1 AATCGAGCGGAAGAATGTGTATCACTTCTT
tetur09g01250 comp1121_seq1 GATGGATCCATCGTCTTTAATTGCCGTCTT
tetur09g01250 comp1121_seq1 GATGGCGGATCCATCCCAACTTCAGACCAT
tetur09g01250 comp1121_seq1 AATGATGGATCCATCGTCTTTAATTGCCGT
tetur09g01250 comp1121_seq1 GCAATTGGATGGCGGATCCATCCCAACTTC
tetur09g01250 comp1121_seq1 AATTGGATGGCGGATCCATCCCAACTTCAG
tetur09g01250 comp1121_seq1 GTGCAATTGGATGGCGGATCCATCCCAACT
tetur09g01250 comp1121_seq1 GTTGATCTCAATACTACTCCGCCAGATCTA
tetur09g01250 comp1121_seq1 TCATCAGTGCAATTGGATGGCGGATCCATC
tetur09g01250 comp1121_seq1 TGATCTCAATACTACTCCGCCAGATCTACG
tetur09g01250 comp1121_seq1 TGGATCCATCGTCTTTAATTGCCGTCTTAA
tetur09g01250 comp1121_seq1 TTGGATGGCGGATCCATCCCAACTTCAGAC
tetur09g02500 comp2780_seq0 ATCAGCCGCTTCAAGACGTCATTGGCCTAT
tetur09g02500 comp2780_seq0 ATGTCATCAGCCGCTTCAAGACGTCATTGG
tetur09g02500 comp2780_seq0 CAAATGTCATCAGCCGCTTCAAGACGTCAT
tetur09g02500 comp2780_seq0 CAGCCGCTTCAAGACGTCATTGGCCTATTT
tetur09g02500 comp2780_seq0 CATCAGCCGCTTCAAGACGTCATTGGCCTA
tetur09g02500 comp2780_seq0 GATTGAGCTCTGATTTCATTCTTACAGGTC
tetur09g02500 comp2780_seq0 AATGTCATCAGCCGCTTCAAGACGTCATTG
tetur09g02500 comp2780_seq0 GGTCAATTGCTATGAATAATAGACGAGAGG
tetur09g02500 comp2780_seq0 TACAAATGTCATCAGCCGCTTCAAGACGTC
tetur09g02500 comp2780_seq0 TGTCATCAGCCGCTTCAAGACGTCATTGGC
tetur09g02740 comp5173_seq0 CAACTGCAAGAAGTGGTTAATCTAGTTTGG
tetur09g02740 comp5173_seq0 CACTCTGGTTTCCAAATAATCAACTGCAAG
tetur09g02740 comp5173_seq0 CTTTGTTTCCCAATCACTCTGGTTTCCAAA
tetur09g02740 comp5173_seq0 GCAAGAAGTGGTTAATCTAGTTTGGTTTCG
tetur09g02740 comp5173_seq0 GCTTTGTTTCCCAATCACTCTGGTTTCCAA
tetur09g02740 comp5173_seq0 GGTTTCCAAATAATCAACTGCAAGAAGTGG
tetur09g02760 comp2159_seq0 AGGGACGATTCAGATTGAGTTTGACGAAAC
tetur09g02760 comp2159_seq0 AACAGATACTCATGGAAACATGAACTGCAC
tetur09g02760 comp2159_seq0 ATTCTCTGCCTACTTCGTCAGCAATTAACT
tetur09g02760 comp2159_seq0 CAACTTCTTTCTGCACATCGTGTATCATCA
tetur09g02760 comp2159_seq0 CAGATACTCATGGAAACATGAACTGCACTG
tetur09g02760 comp2159_seq0 CATGAACTGCACTGTAACTTTCATGTAGCT
tetur09g02760 comp2159_seq0 CATGGAAACATGAACTGCACTGTAACTTTC
tetur09g02760 comp2159_seq0 CCAGTGTATCTTTCAGGATTCAGCATTAGA
tetur09g02760 comp2159_seq0 CCTACTTCGTCAGCAATTAACTCCTCTCGA
tetur09g02760 comp2159_seq0 CGTCAGCAATTAACTCCTCTCGACAATTAT
tetur09g02760 comp2159_seq0 CTACTTCGTCAGCAATTAACTCCTCTCGAC
tetur09g02760 comp2159_seq0 CTATATGATTCTCTGCCTACTTCGTCAGCA
tetur09g02760 comp2159_seq0 CTCATGGAAACATGAACTGCACTGTAACTT
tetur09g02760 comp2159_seq0 CTCCTCTCGACAATTATAACAGCTTGTTGT
tetur09g02760 comp2159_seq0 CTCTGCCTACTTCGTCAGCAATTAACTCCT
tetur09g02760 comp2159_seq0 CTGCCTACTTCGTCAGCAATTAACTCCTCT
tetur09g02760 comp2159_seq0 CTTCGTCAGCAATTAACTCCTCTCGACAAT
tetur09g02760 comp2159_seq0 GATGAATGGATTCTGCGTTAGATTGCTGAT
tetur09g02760 comp2159_seq0 GATTCTCTGCCTACTTCGTCAGCAATTAAC
tetur09g02760 comp2159_seq0 GCCTACTTCGTCAGCAATTAACTCCTCTCG
tetur09g02760 comp2159_seq0 GGAAACATGAACTGCACTGTAACTTTCATG
tetur09g02760 comp2159_seq0 GGACTATATGATTCTCTGCCTACTTCGTCA
tetur09g02760 comp2159_seq0 ACAACTTCTTTCTGCACATCGTGTATCATC
tetur09g02760 comp2159_seq0 GTTACAACTTCTTTCTGCACATCGTGTATC
tetur09g02760 comp2159_seq0 ACAGATACTCATGGAAACATGAACTGCACT
tetur09g02760 comp2159_seq0 TACTTCGTCAGCAATTAACTCCTCTCGACA
tetur09g02760 comp2159_seq0 ACATGAACTGCACTGTAACTTTCATGTAGC
tetur09g02760 comp2159_seq0 TATATGATTCTCTGCCTACTTCGTCAGCAA
tetur09g02760 comp2159_seq0 TCGTCAGCAATTAACTCCTCTCGACAATTA
tetur09g02760 comp2159_seq0 TCTCTGCCTACTTCGTCAGCAATTAACTCC
tetur09g02760 comp2159_seq0 TCTGCCTACTTCGTCAGCAATTAACTCCTC
tetur09g02760 comp2159_seq0 TGATGAATGGATTCTGCGTTAGATTGCTGA
tetur09g02760 comp2159_seq0 TGATTCTCTGCCTACTTCGTCAGCAATTAA
tetur09g02760 comp2159_seq0 TGCCTACTTCGTCAGCAATTAACTCCTCTC
tetur09g02760 comp2159_seq0 TGGACTATATGATTCTCTGCCTACTTCGTC
tetur09g02760 comp2159_seq0 TTCTCTGCCTACTTCGTCAGCAATTAACTC
tetur09g02760 comp2159_seq0 TTGATGAATGGATTCTGCGTTAGATTGCTG
tetur09g02760 comp2159_seq0 ACTCCTCTCGACAATTATAACAGCTTGTTG
tetur09g03140 comp68_seq8 CACTCATCCACTCTACAGCACCTCTTTCTC
tetur09g03140 comp68_seq8 CTCACTCATCCACTCTACAGCACCTCTTTC
tetur09g03140 comp68_seq8 ACTCACTCATCCACTCTACAGCACCTCTTT
tetur09g03140 comp68_seq8 ACTCATCCACTCTACAGCACCTCTTTCTCT
tetur09g03270 comp211_seq4 CACTTGAGCAAGTTACTGGTGTCATTTGAT
tetur09g03270 comp211_seq4 CCACTTGAGCAAGTTACTGGTGTCATTTGA
tetur09g03270 comp211_seq4 CGTGGAAAGTGTTGCTGAGCCTGTTGCTGA
tetur09g03270 comp211_seq4 GCCACTTGAGCAAGTTACTGGTGTCATTTG
tetur09g03270 comp211_seq4 GCTTCTAATTTGGATTACCATCTATCGCTG
tetur09g03270 comp211_seq4 TTGTGGCCCGTTTGTTAGGTCACCTTCGTG
tetur09g03760 comp648_seq0 AGATTATCAGGCCGGTTTAGAGGCTGCTCT
tetur09g03760 comp648_seq0 AGCTATCAGTGTCGGCAAGATTATCTAACG
tetur09g03760 comp648_seq0 AGTCCATTCTGCTTGTCTTTCTTACCACCT
tetur09g03760 comp648_seq0 AACATGGGCAACATGCACAATATGGGTGCC
tetur09g03760 comp648_seq0 ATCCGGAAGAAAGTCCATTCTGCTTGTCTT
tetur09g03760 comp648_seq0 ATCGCTTCGAAAGCGAATACTCGACGAACT
tetur09g03760 comp648_seq0 ATGGGCAACATGCACAATATGGGTGCCAAT
tetur09g03760 comp648_seq0 ATGGGCTCCAACATGGGCAACATGCACAAT
tetur09g03760 comp648_seq0 ATGGTACATTGCATATTCCACTCATGATCC
tetur09g03760 comp648_seq0 ATTATCAGGCCGGTTTAGAGGCTGCTCTGG
tetur09g03760 comp648_seq0 ATTATCCGGAAGAAAGTCCATTCTGCTTGT
tetur09g03760 comp648_seq0 CAACATGGGCAACATGCACAATATGGGTGC
tetur09g03760 comp648_seq0 CAATGTTGACCTTATCGCTTCGAAAGCGAA
tetur09g03760 comp648_seq0 CACCTTTGTCGTTGGCGTCATCATCAAATG
tetur09g03760 comp648_seq0 CATCAAATGCCGATACTTGCGAATGTCATC
tetur09g03760 comp648_seq0 CATGGGCAACATGCACAATATGGGTGCCAA
tetur09g03760 comp648_seq0 CATTCTGCTTGTCTTTCTTACCACCTGTCG
tetur09g03760 comp648_seq0 CCAACATGGGCAACATGCACAATATGGGTG
tetur09g03760 comp648_seq0 CCACCTTTGTCGTTGGCGTCATCATCAAAT
tetur09g03760 comp648_seq0 CCATTCTGCTTGTCTTTCTTACCACCTGTC
tetur09g03760 comp648_seq0 CCGGTTTAGAGGCTGCTCTGGTTAACGAGA
tetur09g03760 comp648_seq0 CCTCAGTGGCCAATAATTTGTGCCGCAATT
tetur09g03760 comp648_seq0 CCTTATCGCTTCGAAAGCGAATACTCGACG
tetur09g03760 comp648_seq0 CCTTTGTCGTTGGCGTCATCATCAAATGCC
tetur09g03760 comp648_seq0 CGAAAGCGAATACTCGACGAACTGGACTTT
tetur09g03760 comp648_seq0 CGAATACTCGACGAACTGGACTTTACAATC
tetur09g03760 comp648_seq0 CGACTTCAATGGGCTCCAACATGGGCAACA
tetur09g03760 comp648_seq0 CGCTTCGAAAGCGAATACTCGACGAACTGG
tetur09g03760 comp648_seq0 AAGCTATCAGTGTCGGCAAGATTATCTAAC
tetur09g03760 comp648_seq0 CTAGATTATCAGGCCGGTTTAGAGGCTGCT
tetur09g03760 comp648_seq0 CTCCAACATGGGCAACATGCACAATATGGG
tetur09g03760 comp648_seq0 CTGCTCTGGTTAACGAGACAACCCAAATAT
tetur09g03760 comp648_seq0 AAGTCCATTCTGCTTGTCTTTCTTACCACC
tetur09g03760 comp648_seq0 CTTACAATGTTGACCTTATCGCTTCGAAAG
tetur09g03760 comp648_seq0 CTTATCGCTTCGAAAGCGAATACTCGACGA
tetur09g03760 comp648_seq0 CTTCAATGGGCTCCAACATGGGCAACATGC
tetur09g03760 comp648_seq0 CTTCGAAAGCGAATACTCGACGAACTGGAC
tetur09g03760 comp648_seq0 CTTTGTCGTTGGCGTCATCATCAAATGCCG
tetur09g03760 comp648_seq0 GAAAGCGAATACTCGACGAACTGGACTTTA
tetur09g03760 comp648_seq0 GAATACTCGACGAACTGGACTTTACAATCA
tetur09g03760 comp648_seq0 GACCTTATCGCTTCGAAAGCGAATACTCGA
tetur09g03760 comp648_seq0 GACGACTTCAATGGGCTCCAACATGGGCAA
tetur09g03760 comp648_seq0 GACTTCAATGGGCTCCAACATGGGCAACAT
tetur09g03760 comp648_seq0 GACTTGTGTTCGTCTCACTTGGTCTTACTG
tetur09g03760 comp648_seq0 GAGGCTGCTCTGGTTAACGAGACAACCCAA
tetur09g03760 comp648_seq0 GATTATCAGGCCGGTTTAGAGGCTGCTCTG
tetur09g03760 comp648_seq0 AAAGCGAATACTCGACGAACTGGACTTTAC
tetur09g03760 comp648_seq0 GCAACATGCACAATATGGGTGCCAATAAAT
tetur09g03760 comp648_seq0 GCTATCAGTGTCGGCAAGATTATCTAACGC
tetur09g03760 comp648_seq0 GCTCCAACATGGGCAACATGCACAATATGG
tetur09g03760 comp648_seq0 GCTGCTCTGGTTAACGAGACAACCCAAATA
tetur09g03760 comp648_seq0 GCTTCGAAAGCGAATACTCGACGAACTGGA
tetur09g03760 comp648_seq0 GGGTTCGACGACTTCAATGGGCTCCAACAT
tetur09g03760 comp648_seq0 GGTACATTGCATATTCCACTCATGATCCAG
tetur09g03760 comp648_seq0 GGTTCGACGACTTCAATGGGCTCCAACATG
tetur09g03760 comp648_seq0 GTCCATTCTGCTTGTCTTTCTTACCACCTG
tetur09g03760 comp648_seq0 GTCCTCAGTGGCCAATAATTTGTGCCGCAA
tetur09g03760 comp648_seq0 GTGTTCTAGATTATCAGGCCGGTTTAGAGG
tetur09g03760 comp648_seq0 GTTCGACGACTTCAATGGGCTCCAACATGG
tetur09g03760 comp648_seq0 GTTCGTCTCACTTGGTCTTACTGTCACAGC
tetur09g03760 comp648_seq0 GTTCTAGATTATCAGGCCGGTTTAGAGGCT
tetur09g03760 comp648_seq0 GTTGACCTTATCGCTTCGAAAGCGAATACT
tetur09g03760 comp648_seq0 TACAATGTTGACCTTATCGCTTCGAAAGCG
tetur09g03760 comp648_seq0 TACCTGTGGTCCTGATGCGTTAAGTGTAAG
tetur09g03760 comp648_seq0 TAGAGGCTGCTCTGGTTAACGAGACAACCC
tetur09g03760 comp648_seq0 TAGATTATCAGGCCGGTTTAGAGGCTGCTC
tetur09g03760 comp648_seq0 AAAGTCCATTCTGCTTGTCTTTCTTACCAC
tetur09g03760 comp648_seq0 TATCGCTTCGAAAGCGAATACTCGACGAAC
tetur09g03760 comp648_seq0 TCAGGCCGGTTTAGAGGCTGCTCTGGTTAA
tetur09g03760 comp648_seq0 TCGCTTCGAAAGCGAATACTCGACGAACTG
tetur09g03760 comp648_seq0 TCTAGATTATCAGGCCGGTTTAGAGGCTGC
tetur09g03760 comp648_seq0 TCTGCTTGTCTTTCTTACCACCTGTCGGCA
tetur09g03760 comp648_seq0 TGACCTTATCGCTTCGAAAGCGAATACTCG
tetur09g03760 comp648_seq0 TGGGCAACATGCACAATATGGGTGCCAATA
tetur09g03760 comp648_seq0 TGGGCTCCAACATGGGCAACATGCACAATA
tetur09g03760 comp648_seq0 TGGTACATTGCATATTCCACTCATGATCCA
tetur09g03760 comp648_seq0 TGTTGACCTTATCGCTTCGAAAGCGAATAC
tetur09g03760 comp648_seq0 TTACAATGTTGACCTTATCGCTTCGAAAGC
tetur09g03760 comp648_seq0 TTACTGTCACAGCCCGTGCCAATGATGCCA
tetur09g03760 comp648_seq0 TTATCCGGAAGAAAGTCCATTCTGCTTGTC
tetur09g03760 comp648_seq0 TTATCGCTTCGAAAGCGAATACTCGACGAA
tetur09g03760 comp648_seq0 ACCTGTGGTCCTGATGCGTTAAGTGTAAGC
tetur09g03760 comp648_seq0 ACCTTATCGCTTCGAAAGCGAATACTCGAC
tetur09g03760 comp648_seq0 TTCTAGATTATCAGGCCGGTTTAGAGGCTG
tetur09g03760 comp648_seq0 ACCTTTGTCGTTGGCGTCATCATCAAATGC
tetur09g03760 comp648_seq0 TTCTGCTTGTCTTTCTTACCACCTGTCGGC
tetur09g03760 comp648_seq0 TTCTTACCACCTGTCGGCACGCTACCCAAA
tetur09g03760 comp648_seq0 TTGACCTTATCGCTTCGAAAGCGAATACTC
tetur09g03760 comp648_seq0 TTGCGTCCTCAGTGGCCAATAATTTGTGCC
tetur09g03760 comp648_seq0 ACGACTTCAATGGGCTCCAACATGGGCAAC
tetur09g03760 comp648_seq0 TTTGTCGTTGGCGTCATCATCAAATGCCGA
tetur09g03760 comp648_seq0 ACTTCAATGGGCTCCAACATGGGCAACATG
tetur09g03760 comp648_seq0 ACTTGTGTTCGTCTCACTTGGTCTTACTGT
tetur09g04010 comp2399_seq2 CCGCCATGAAACATGAATCACTGTTCTGGT
tetur09g04010 comp2399_seq2 CGCCATGAAACATGAATCACTGTTCTGGTT
tetur09g04010 comp2399_seq2 TACCGCCATGAAACATGAATCACTGTTCTG
tetur09g04010 comp2399_seq2 ACCGCCATGAAACATGAATCACTGTTCTGG
tetur09g04010 comp2399_seq2 TTTACCGCCATGAAACATGAATCACTGTTC
tetur09g04090 comp1233_seq0 AGTTGCTCTAATTCGGCATCCGTGGTGTAG
tetur09g04090 comp1233_seq0 CATAAAGTTGCTCTAATTCGGCATCCGTGG
tetur09g04090 comp1233_seq0 TCATAAAGTTGCTCTAATTCGGCATCCGTG
tetur09g06120 comp2813_seq0 AGAGAAGCGACCGTTAATAGAGATCATCCG
tetur09g06120 comp2813_seq0 AGCGACCGTTAATAGAGATCATCCGGTTGT
tetur09g06120 comp2813_seq0 AGCGCTCAGTTCATATTTGCCATGTTGCTC
tetur09g06120 comp2813_seq0 AGTGACATCTTGCGAGGTTATTCTCTTTGT
tetur09g06120 comp2813_seq0 AGTGACTAAAGCTGACCAACAAGCACTATG
tetur09g06120 comp2813_seq0 ATCCTGTAGATTGTGGCATCATTATCGAAC
tetur09g06120 comp2813_seq0 ATGAAGCGATTGGCACAGCAAAGCGATTAG
tetur09g06120 comp2813_seq0 ATGGTTACGCAGTAGACATCACAACTTTGC
tetur09g06120 comp2813_seq0 ATTCTACCGTGCCATGACGCTTCTTGGTGG
tetur09g06120 comp2813_seq0 ATTGTGGCATCATTATCGAACGTCTTCGTC
tetur09g06120 comp2813_seq0 CAACTTTGCCCGATGAATGGTCACCCTTAT
tetur09g06120 comp2813_seq0 CAAGTCCTCCGTTAAACCTCCGTTAGTGAC
tetur09g06120 comp2813_seq0 CAATCAGTAATAACGCACGAGTCGGCGTTA
tetur09g06120 comp2813_seq0 CAGGGCTCATTGTTTCTGATGTTATGCAAG
tetur09g06120 comp2813_seq0 CATCTCAAATGGTCCTGGTGATCCTGTAGA
tetur09g06120 comp2813_seq0 CATGGTTACGCAGTAGACATCACAACTTTG
tetur09g06120 comp2813_seq0 AACTTTGCCCGATGAATGGTCACCCTTATT
tetur09g06120 comp2813_seq0 CATTCTACCGTGCCATGACGCTTCTTGGTG
tetur09g06120 comp2813_seq0 CCAAAGAATCTAAGACTACCCGAATCAGTT
tetur09g06120 comp2813_seq0 CCAGGGCTCATTGTTTCTGATGTTATGCAA
tetur09g06120 comp2813_seq0 CCGGCTTTGATTCAGGTATTGAAGAACCCA
tetur09g06120 comp2813_seq0 CCTGTAGATTGTGGCATCATTATCGAACGT
tetur09g06120 comp2813_seq0 CGACCGTTAATAGAGATCATCCGGTTGTCA
tetur09g06120 comp2813_seq0 CGACCTACAACGACACTTCCAGGGCTCATT
tetur09g06120 comp2813_seq0 CGAGCTCTTCAAGTCAATGGTCCCTATAAT
tetur09g06120 comp2813_seq0 AAGCGACCGTTAATAGAGATCATCCGGTTG
tetur09g06120 comp2813_seq0 AAGCGATTGGCACAGCAAAGCGATTAGGAT
tetur09g06120 comp2813_seq0 CGCTTCTTGGTGGTTCTGCTGTTTCCTTTG
tetur09g06120 comp2813_seq0 CGGCTTTGATTCAGGTATTGAAGAACCCAC
tetur09g06120 comp2813_seq0 CGTCTTCGTCAGCTCATAAACAATGCGTCA
tetur09g06120 comp2813_seq0 CTAAAGCTGACCAACAAGCACTATGGGCCA
tetur09g06120 comp2813_seq0 CTCCGAATGACCTGAATGAAGAAACTCTTG
tetur09g06120 comp2813_seq0 AAGTCCTCCGTTAAACCTCCGTTAGTGACT
tetur09g06120 comp2813_seq0 CTGGTGATCCTGTAGATTGTGGCATCATTA
tetur09g06120 comp2813_seq0 CTGTAGATTGTGGCATCATTATCGAACGTC
tetur09g06120 comp2813_seq0 CTTCCAGGGCTCATTGTTTCTGATGTTATG
tetur09g06120 comp2813_seq0 CTTCTTGGTGGTTCTGCTGTTTCCTTTGAC
tetur09g06120 comp2813_seq0 CTTGTTTCACCAAAGAATCTAAGACTACCC
tetur09g06120 comp2813_seq0 GAAGCGACCGTTAATAGAGATCATCCGGTT
tetur09g06120 comp2813_seq0 GACATCTTGCGAGGTTATTCTCTTTGTCTC
tetur09g06120 comp2813_seq0 GACCGTTAATAGAGATCATCCGGTTGTCAT
tetur09g06120 comp2813_seq0 GACCTACAACGACACTTCCAGGGCTCATTG
tetur09g06120 comp2813_seq0 GACTAAAGCTGACCAACAAGCACTATGGGC
tetur09g06120 comp2813_seq0 GAGAAGCGACCGTTAATAGAGATCATCCGG
tetur09g06120 comp2813_seq0 GAGCTCTTCAAGTCAATGGTCCCTATAATA
tetur09g06120 comp2813_seq0 GATCCTGTAGATTGTGGCATCATTATCGAA
tetur09g06120 comp2813_seq0 AATGTCACTGGTGAACTTGTCTTTCAGACT
tetur09g06120 comp2813_seq0 GCGACCGTTAATAGAGATCATCCGGTTGTC
tetur09g06120 comp2813_seq0 GCTTCTTGGTGGTTCTGCTGTTTCCTTTGA
tetur09g06120 comp2813_seq0 GCTTTGATTCAGGTATTGAAGAACCCACTC
tetur09g06120 comp2813_seq0 GGATTGTCCAAGTCCTCCGTTAAACCTCCG
tetur09g06120 comp2813_seq0 GGCTTTGATTCAGGTATTGAAGAACCCACT
tetur09g06120 comp2813_seq0 GGGCTCATTGTTTCTGATGTTATGCAAGAA
tetur09g06120 comp2813_seq0 GGTGATCCTGTAGATTGTGGCATCATTATC
tetur09g06120 comp2813_seq0 GGTTACGCAGTAGACATCACAACTTTGCCC
tetur09g06120 comp2813_seq0 GTAAATTGTCGGTAGACGAATGGCTCAAGG
tetur09g06120 comp2813_seq0 GTAGATTGTGGCATCATTATCGAACGTCTT
tetur09g06120 comp2813_seq0 GTCGAGCTCTTCAAGTCAATGGTCCCTATA
tetur09g06120 comp2813_seq0 GTCTTCGTCAGCTCATAAACAATGCGTCAA
tetur09g06120 comp2813_seq0 GTGACATCTTGCGAGGTTATTCTCTTTGTC
tetur09g06120 comp2813_seq0 GTGACTAAAGCTGACCAACAAGCACTATGG
tetur09g06120 comp2813_seq0 GTGATCCTGTAGATTGTGGCATCATTATCG
tetur09g06120 comp2813_seq0 GTGGCATCATTATCGAACGTCTTCGTCAGC
tetur09g06120 comp2813_seq0 TAAAGCTGACCAACAAGCACTATGGGCCAA
tetur09g06120 comp2813_seq0 TAAATTGTCGGTAGACGAATGGCTCAAGGA
tetur09g06120 comp2813_seq0 TAGATTGTGGCATCATTATCGAACGTCTTC
tetur09g06120 comp2813_seq0 TAGCCTCTTATCACGATGCTCTGGTGGTCC
tetur09g06120 comp2813_seq0 ACATCTTGCGAGGTTATTCTCTTTGTCTCT
tetur09g06120 comp2813_seq0 TAGTGACATCTTGCGAGGTTATTCTCTTTG
tetur09g06120 comp2813_seq0 ACCAAAGAATCTAAGACTACCCGAATCAGT
tetur09g06120 comp2813_seq0 TCCAGGGCTCATTGTTTCTGATGTTATGCA
tetur09g06120 comp2813_seq0 TCCTGTAGATTGTGGCATCATTATCGAACG
tetur09g06120 comp2813_seq0 TCGAGCTCTTCAAGTCAATGGTCCCTATAA
tetur09g06120 comp2813_seq0 TCTTCGTCAGCTCATAAACAATGCGTCAAA
tetur09g06120 comp2813_seq0 TGACTAAAGCTGACCAACAAGCACTATGGG
tetur09g06120 comp2813_seq0 TGATCCTGTAGATTGTGGCATCATTATCGA
tetur09g06120 comp2813_seq0 TGGTTACGCAGTAGACATCACAACTTTGCC
tetur09g06120 comp2813_seq0 ACCGTTAATAGAGATCATCCGGTTGTCATT
tetur09g06120 comp2813_seq0 ACCTACAACGACACTTCCAGGGCTCATTGT
tetur09g06120 comp2813_seq0 TGTGGCATCATTATCGAACGTCTTCGTCAG
tetur09g06120 comp2813_seq0 TTCATTCTACCGTGCCATGACGCTTCTTGG
tetur09g06120 comp2813_seq0 TTCCAGGGCTCATTGTTTCTGATGTTATGC
tetur09g06120 comp2813_seq0 TTCTTGACACGAAAGGAATCGATCAGCCCA
tetur09g06120 comp2813_seq0 TTCTTGGTGGTTCTGCTGTTTCCTTTGACC
tetur09g06120 comp2813_seq0 TTGTGGCATCATTATCGAACGTCTTCGTCA
tetur09g06120 comp2813_seq0 TTGTTTCACCAAAGAATCTAAGACTACCCG
tetur09g06120 comp2813_seq0 ACGTCTTCGTCAGCTCATAAACAATGCGTC
tetur09g06120 comp2813_seq0 ACTAAAGCTGACCAACAAGCACTATGGGCC
tetur09g06120 comp2813_seq0 AAATGTCACTGGTGAACTTGTCTTTCAGAC
tetur09g06120 comp2813_seq0 AGAAGCGACCGTTAATAGAGATCATCCGGT
tetur09g06470 comp1038_seq0 TCTGGATAAAGCTGCCGCCCGTATTAAGGC
tetur09g06570 comp2574_seq0 CGAACACAATTCGAATGTCCACTCGAATGG
tetur09g06570 comp2574_seq0 CGAATGGTAAACAGACACAACTAGTGAAAG
tetur09g06570 comp2574_seq0 CTCGAATGGTAAACAGACACAACTAGTGAA
tetur09g06570 comp2574_seq0 GAACACAATTCGAATGTCCACTCGAATGGT
tetur09g06570 comp2574_seq0 GAATGGTAAACAGACACAACTAGTGAAAGG
tetur09g06570 comp2574_seq0 GTCGAACACAATTCGAATGTCCACTCGAAT
tetur09g06570 comp2574_seq0 AAAGTCGAACACAATTCGAATGTCCACTCG
tetur09g06570 comp2574_seq0 TCGAACACAATTCGAATGTCCACTCGAATG
tetur09g06610 comp1507_seq0 AAACCACAGGTAATAGAAGGCAACAAAGAC
tetur09g06610 comp1507_seq0 AGGGATGAGATTTATAGTTGGACTGGCCAC
tetur09g06610 comp1507_seq0 CAAGCGCTAAATCCATCCAATCGATTGTTG
tetur09g06610 comp1507_seq0 CACAGGTAATAGAAGGCAACAAAGACAAAG
tetur09g06610 comp1507_seq0 CCACAGGTAATAGAAGGCAACAAAGACAAA
tetur09g06610 comp1507_seq0 AAACTGACTTGCAATGCCAATCATCAGACT
tetur09g06610 comp1507_seq0 AAGCGCTAAATCCATCCAATCGATTGTTGT
tetur09g06610 comp1507_seq0 CGCTAAATCCATCCAATCGATTGTTGTAGT
tetur09g06610 comp1507_seq0 GAGATTTATAGTTGGACTGGCCACAGTTAG
tetur09g06610 comp1507_seq0 GCAGCCCATCGTGAAGATCTGATTGTAGAG
tetur09g06610 comp1507_seq0 GCGCTAAATCCATCCAATCGATTGTTGTAG
tetur09g06610 comp1507_seq0 GGATGAGATTTATAGTTGGACTGGCCACAG
tetur09g06610 comp1507_seq0 GGGATGAGATTTATAGTTGGACTGGCCACA
tetur09g06610 comp1507_seq0 TAGCAGCCCATCGTGAAGATCTGATTGTAG
tetur09g06610 comp1507_seq0 ACTGGCCACAGTTAGTAATAGGCCAGCCGT
tetur108g00010 comp1487_seq0 AGGACAACATCACAATTTCCAATGGACTAG
tetur108g00010 comp1487_seq0 ATGTAAGAGCCATCTATGGGACTCTAGATG
tetur108g00010 comp1487_seq0 CAAACGATCTGATGTAAGAGCCATCTATGG
tetur108g00010 comp1487_seq0 CAACATCACAATTTCCAATGGACTAGCATG
tetur108g00010 comp1487_seq0 CATACCTTGATGGGAACAAGTAAATCACAC
tetur108g00010 comp1487_seq0 CATCAGCCCAATATGGTGCCTCTCAAGAGG
tetur108g00010 comp1487_seq0 CCAGGACGGGTTCATACGAGTCCATGTATT
tetur108g00010 comp1487_seq0 CCATCTATGGGACTCTAGATGATCTACTCG
tetur108g00010 comp1487_seq0 AAGAGCCATCTATGGGACTCTAGATGATCT
tetur108g00010 comp1487_seq0 CTAGATGATCTACTCGTACTTTGCGATTTG
tetur108g00010 comp1487_seq0 GACAACATCACAATTTCCAATGGACTAGCA
tetur108g00010 comp1487_seq0 GACTCTAGATGATCTACTCGTACTTTGCGA
tetur108g00010 comp1487_seq0 GAGCCATCTATGGGACTCTAGATGATCTAC
tetur108g00010 comp1487_seq0 GCCATCTATGGGACTCTAGATGATCTACTC
tetur108g00010 comp1487_seq0 GGAAGAGATACTCGAGTTAATGATGGGAAA
tetur108g00010 comp1487_seq0 GGACAACATCACAATTTCCAATGGACTAGC
tetur108g00010 comp1487_seq0 GGACTCTAGATGATCTACTCGTACTTTGCG
tetur108g00010 comp1487_seq0 GGGACTCTAGATGATCTACTCGTACTTTGC
tetur108g00010 comp1487_seq0 GGTGGATGTTATTACCTTGACACCAGGACG
tetur108g00010 comp1487_seq0 ACACCAGGACGGGTTCATACGAGTCCATGT
tetur108g00010 comp1487_seq0 GTGGATGTTATTACCTTGACACCAGGACGG
tetur108g00010 comp1487_seq0 TAAGAGCCATCTATGGGACTCTAGATGATC
tetur108g00010 comp1487_seq0 ACATCAGCCCAATATGGTGCCTCTCAAGAG
tetur108g00010 comp1487_seq0 TCAAACGATCTGATGTAAGAGCCATCTATG
tetur108g00010 comp1487_seq0 TCAGCCCAATATGGTGCCTCTCAAGAGGAA
tetur108g00010 comp1487_seq0 ACCAGGACGGGTTCATACGAGTCCATGTAT
tetur108g00010 comp1487_seq0 TCTTGAGGTACCTGATGGTATGACGATCGA
tetur108g00010 comp1487_seq0 TGGAAGAGATACTCGAGTTAATGATGGGAA
tetur108g00010 comp1487_seq0 TGTAAGAGCCATCTATGGGACTCTAGATGA
tetur10g00030 comp3965_seq0 AGAGCTCTTCGTAATACAAACATCTTCCTG
tetur10g00030 comp3965_seq0 AGCTCTTCGTAATACAAACATCTTCCTGAC
tetur10g00030 comp3965_seq0 CAAACTCGCAAATGTACATTGGGATGATCT
tetur10g00030 comp3965_seq0 CCAAACTCGCAAATGTACATTGGGATGATC
tetur10g00030 comp3965_seq0 AAACTCGCAAATGTACATTGGGATGATCTC
tetur10g00030 comp3965_seq0 CCATTTGTAACTAGACTGGGTCTATTCAGG
tetur10g00030 comp3965_seq0 CGCAAATGTACATTGGGATGATCTCAAGAG
tetur10g00030 comp3965_seq0 CTCGCAAATGTACATTGGGATGATCTCAAG
tetur10g00030 comp3965_seq0 CTCTTCGTAATACAAACATCTTCCTGACAG
tetur10g00030 comp3965_seq0 GAGCTCTTCGTAATACAAACATCTTCCTGA
tetur10g00030 comp3965_seq0 GCTCTTCGTAATACAAACATCTTCCTGACA
tetur10g00030 comp3965_seq0 GGATGATCTCAAGAGACCAGATTCAATCAT
tetur10g00030 comp3965_seq0 GGGATGATCTCAAGAGACCAGATTCAATCA
tetur10g00030 comp3965_seq0 TCGCAAATGTACATTGGGATGATCTCAAGA
tetur10g00030 comp3965_seq0 TGGGATGATCTCAAGAGACCAGATTCAATC
tetur10g00180 comp3929_seq0 ATTGTGTTGTTTGCTTGATGTGCTGACTTG
tetur10g00180 comp3929_seq0 CATCTTCCTCTACCAGCACCACAATTGAAG
tetur10g00180 comp3929_seq0 CGCTCACTTCGATCCCAACTCATTCAACTC
tetur10g00180 comp3929_seq0 CTCACTTCGATCCCAACTCATTCAACTCAG
tetur10g00180 comp3929_seq0 CTCCGCTTTGCAGTGATTCGTCAAAGGATA
tetur10g00180 comp3929_seq0 GAATTGTGTTGTTTGCTTGATGTGCTGACT
tetur10g00180 comp3929_seq0 GAGCAGATTCATCATCTTCCTCTACCAGCA
tetur10g00180 comp3929_seq0 GCTCACTTCGATCCCAACTCATTCAACTCA
tetur10g00180 comp3929_seq0 GGAGCAGATTCATCATCTTCCTCTACCAGC
tetur10g00180 comp3929_seq0 AATTTCGCTCACTTCGATCCCAACTCATTC
tetur10g00180 comp3929_seq0 GTTGAATTGTGTTGTTTGCTTGATGTGCTG
tetur10g00180 comp3929_seq0 TCATCTTCCTCTACCAGCACCACAATTGAA
tetur10g00180 comp3929_seq0 TGGAGCAGATTCATCATCTTCCTCTACCAG
tetur10g00180 comp3929_seq0 TTGTGTTGTTTGCTTGATGTGCTGACTTGC
tetur10g01620 comp2854_seq0 ATCATGGTGAATCAAGGAGGATTGGGCGAT
tetur10g01620 comp2854_seq0 ATCGAGAAAGAGAATCGCTCTTGTTTGCAC
tetur10g01620 comp2854_seq0 ATCGCTCTTGTTTGCACTTCGTTAAATGAC
tetur10g01620 comp2854_seq0 ATGCTTTCGTCTCAGGTCAGTCTTTGGATT
tetur10g01620 comp2854_seq0 CATCGAGAAAGAGAATCGCTCTTGTTTGCA
tetur10g01620 comp2854_seq0 CATGGTGAATCAAGGAGGATTGGGCGATAA
tetur10g01620 comp2854_seq0 CGAGAAAGAGAATCGCTCTTGTTTGCACTT
tetur10g01620 comp2854_seq0 AAAGAGAATCGCTCTTGTTTGCACTTCGTT
tetur10g01620 comp2854_seq0 GAAAGAGAATCGCTCTTGTTTGCACTTCGT
tetur10g01620 comp2854_seq0 GAAGGTGACTTGGATGAGGATTTAGTTGTT
tetur10g01620 comp2854_seq0 GAATCGCTCTTGTTTGCACTTCGTTAAATG
tetur10g01620 comp2854_seq0 GACTAATTGGTTGGATTGCATGCTTTCGTC
tetur10g01620 comp2854_seq0 GAGAAAGAGAATCGCTCTTGTTTGCACTTC
tetur10g01620 comp2854_seq0 GAGAATCGCTCTTGTTTGCACTTCGTTAAA
tetur10g01620 comp2854_seq0 GTTTACCAAAGGTGAATCAATCTGTTGAGC
tetur10g01620 comp2854_seq0 TAACTTGAGCCCGGAAAGAGTTTACCAAAG
tetur10g01620 comp2854_seq0 TATCATGGTGAATCAAGGAGGATTGGGCGA
tetur10g01620 comp2854_seq0 TCATCGAGAAAGAGAATCGCTCTTGTTTGC
tetur10g01620 comp2854_seq0 TCATGGTGAATCAAGGAGGATTGGGCGATA
tetur10g01620 comp2854_seq0 TGATTACTGCTTTACCAATCAATGTCGCCC
tetur10g01620 comp2854_seq0 TTCATCGAGAAAGAGAATCGCTCTTGTTTG
tetur10g01620 comp2854_seq0 ACTAATTGGTTGGATTGCATGCTTTCGTCT
tetur10g01620 comp2854_seq0 AGAAAGAGAATCGCTCTTGTTTGCACTTCG
tetur10g03350 comp3494_seq0 GGTAGTAGTGTTGGTGAATGCGAATGAGAA
tetur10g03350 comp3494_seq0 GTAGTAGTGTTGGTGAATGCGAATGAGAAA
tetur10g03350 comp3494_seq0 TAGTAGTGTTGGTGAATGCGAATGAGAAAG
tetur10g03350 comp3494_seq0 TGGTAGTAGTGTTGGTGAATGCGAATGAGA
tetur10g03350 comp3494_seq0 TTCAGAGCTTGGGCAACTTGGGTGCCTAAA
tetur10g03710 comp562_seq1 AGATTGGCCGACATGGCTTTCGCTTAGTAG
tetur10g03710 comp562_seq1 ATGAACCTGAACAGGTAAAGCTGGACACTG
tetur10g03710 comp562_seq1 ATGGCTTTCGCTTAGTAGTCCCTCACCAAC
tetur10g03710 comp562_seq1 ATTGGCCGACATGGCTTTCGCTTAGTAGTC
tetur10g03710 comp562_seq1 CATGGCTTTCGCTTAGTAGTCCCTCACCAA
tetur10g03710 comp562_seq1 CCGACATGGCTTTCGCTTAGTAGTCCCTCA
tetur10g03710 comp562_seq1 CGACATGGCTTTCGCTTAGTAGTCCCTCAC
tetur10g03710 comp562_seq1 GAAATGCTCAAGATGCTTTCAGACAATCAC
tetur10g03710 comp562_seq1 GAACCTGAACAGGTAAAGCTGGACACTGAC
tetur10g03710 comp562_seq1 GACATGGCTTTCGCTTAGTAGTCCCTCACC
tetur10g03710 comp562_seq1 GAGATTGGCCGACATGGCTTTCGCTTAGTA
tetur10g03710 comp562_seq1 GATTGGCCGACATGGCTTTCGCTTAGTAGT
tetur10g03710 comp562_seq1 GCTTAGTAGTCCCTCACCAACAGCGGCAAA
tetur10g03710 comp562_seq1 GCTTTCGCTTAGTAGTCCCTCACCAACAGC
tetur10g03710 comp562_seq1 GGCTTTCGCTTAGTAGTCCCTCACCAACAG
tetur10g03710 comp562_seq1 TGAACCTGAACAGGTAAAGCTGGACACTGA
tetur10g03710 comp562_seq1 TGGCTTTCGCTTAGTAGTCCCTCACCAACA
tetur10g03710 comp562_seq1 TTGGCCGACATGGCTTTCGCTTAGTAGTCC
tetur10g04050 comp2431_seq0 GTTGTTGTGAATGAATCAGCAGCACCCTGA
tetur10g04050 comp2431_seq0 TGTTGTTGTGAATGAATCAGCAGCACCCTG
tetur10g04160 comp2257_seq0 AGATGTTGGACGAGGAAGAGGTTTCATCTC
tetur10g04160 comp2257_seq0 AGTGAGGATTACAATCCATGATTTGATGGC
tetur10g04160 comp2257_seq0 AGTGGAGGCAATATTATTCTTGAAACGGGC
tetur10g04160 comp2257_seq0 ATCCTCGATTAGGGTAGCATAGAATTCAGG
tetur10g04160 comp2257_seq0 ATTAGAGTCTCCGAGTGGCGGATATCACCT
tetur10g04160 comp2257_seq0 AACGGGCATCAATATCAACTCTTGGAAAGG
tetur10g04160 comp2257_seq0 AAACGGGCATCAATATCAACTCTTGGAAAG
tetur10g04160 comp2257_seq0 CAGATGTTGGACGAGGAAGAGGTTTCATCT
tetur10g04160 comp2257_seq0 CAGTGAGGATTACAATCCATGATTTGATGG
tetur10g04160 comp2257_seq0 CCGCGTAATCCAGTTTCAGGGTCAATTTGA
tetur10g04160 comp2257_seq0 CCTCGATTAGGGTAGCATAGAATTCAGGTT
tetur10g04160 comp2257_seq0 CCTGGTTTATCCGCTGGATTACAGGGTTCG
tetur10g04160 comp2257_seq0 CGTGCATCATTAGTATCAAGTTAGAGCACA
tetur10g04160 comp2257_seq0 CTGGTTTATCCGCTGGATTACAGGGTTCGC
tetur10g04160 comp2257_seq0 CTTGAAACGGGCATCAATATCAACTCTTGG
tetur10g04160 comp2257_seq0 GAAACGGGCATCAATATCAACTCTTGGAAA
tetur10g04160 comp2257_seq0 GAGGATTACAATCCATGATTTGATGGCCAG
tetur10g04160 comp2257_seq0 GAGGCAATATTATTCTTGAAACGGGCATCA
tetur10g04160 comp2257_seq0 GAGTGGAGGCAATATTATTCTTGAAACGGG
tetur10g04160 comp2257_seq0 GATGTTGGACGAGGAAGAGGTTTCATCTCA
tetur10g04160 comp2257_seq0 AATTAGAGTCTCCGAGTGGCGGATATCACC
tetur10g04160 comp2257_seq0 GGAGGCAATATTATTCTTGAAACGGGCATC
tetur10g04160 comp2257_seq0 GGATTACAATCCATGATTTGATGGCCAGAA
tetur10g04160 comp2257_seq0 GGTTTATCCGCTGGATTACAGGGTTCGCAT
tetur10g04160 comp2257_seq0 GTCCAAAGTAGTCTTGAAATCTTCCAGCTT
tetur10g04160 comp2257_seq0 GTGAGGATTACAATCCATGATTTGATGGCC
tetur10g04160 comp2257_seq0 GTGGAGGCAATATTATTCTTGAAACGGGCA
tetur10g04160 comp2257_seq0 TAATTATCACACCGCGTAATCCAGTTTCAG
tetur10g04160 comp2257_seq0 TAGAGTCTCCGAGTGGCGGATATCACCTTG
tetur10g04160 comp2257_seq0 TATCCTCGATTAGGGTAGCATAGAATTCAG
tetur10g04160 comp2257_seq0 TCAGATGTTGGACGAGGAAGAGGTTTCATC
tetur10g04160 comp2257_seq0 TCCAAAGTAGTCTTGAAATCTTCCAGCTTC
tetur10g04160 comp2257_seq0 TCTTGAAACGGGCATCAATATCAACTCTTG
tetur10g04160 comp2257_seq0 TGAAACGGGCATCAATATCAACTCTTGGAA
tetur10g04160 comp2257_seq0 TGAGGATTACAATCCATGATTTGATGGCCA
tetur10g04160 comp2257_seq0 TGAGTGGAGGCAATATTATTCTTGAAACGG
tetur10g04160 comp2257_seq0 ACCGCGTAATCCAGTTTCAGGGTCAATTTG
tetur10g04160 comp2257_seq0 TGGTTTATCCGCTGGATTACAGGGTTCGCA
tetur10g04160 comp2257_seq0 TTGAAACGGGCATCAATATCAACTCTTGGA
tetur10g04160 comp2257_seq0 ACGGGCATCAATATCAACTCTTGGAAAGGC
tetur10g04170 comp3244_seq0 AGTTCAGTGTTGATTGTGAGTGGTTCAATG
tetur10g04170 comp3244_seq0 AACGCACTCAAGAGTTCAGTGTTGATTGTG
tetur10g04170 comp3244_seq0 CAGGTTAATTGTAAGCGAACAACATAGAGC
tetur10g04170 comp3244_seq0 CAGTGTTGATTGTGAGTGGTTCAATGTAGG
tetur10g04170 comp3244_seq0 AACTTGGTCTGGTTGGTTTGGTTTGGATTG
tetur10g04170 comp3244_seq0 CATGTTCATTTCTTGTTACTGCGGACAACA
tetur10g04170 comp3244_seq0 CATTAGGTAGTTCAGGCATGATGGAACTTT
tetur10g04170 comp3244_seq0 CATTTCTTGTTACTGCGGACAACATTGACA
tetur10g04170 comp3244_seq0 CGGACAACATTGACATTTCTGATGCTCTTG
tetur10g04170 comp3244_seq0 CTGCGGACAACATTGACATTTCTGATGCTC
tetur10g04170 comp3244_seq0 CTTTAACGGCAACAGAATGACGAGTCCGAG
tetur10g04170 comp3244_seq0 GAGTTCAGTGTTGATTGTGAGTGGTTCAAT
tetur10g04170 comp3244_seq0 GCGGACAACATTGACATTTCTGATGCTCTT
tetur10g04170 comp3244_seq0 GCTTTAACGGCAACAGAATGACGAGTCCGA
tetur10g04170 comp3244_seq0 GGACAACATTGACATTTCTGATGCTCTTGA
tetur10g04170 comp3244_seq0 GGTTTGGATTGGGTTGGTTCTGGTTGAGTC
tetur10g04170 comp3244_seq0 GTTAACTTGGTCTGGTTGGTTTGGTTTGGA
tetur10g04170 comp3244_seq0 GTTCAGTGTTGATTGTGAGTGGTTCAATGT
tetur10g04170 comp3244_seq0 GTTGGTTCTGGTTGAGTCTAAATTGCTTGA
tetur10g04170 comp3244_seq0 GTTGTTAACTTGGTCTGGTTGGTTTGGTTT
tetur10g04170 comp3244_seq0 GTTTGGATTGGGTTGGTTCTGGTTGAGTCT
tetur10g04170 comp3244_seq0 TACTGCGGACAACATTGACATTTCTGATGC
tetur10g04170 comp3244_seq0 ACATTAGGTAGTTCAGGCATGATGGAACTT
tetur10g04170 comp3244_seq0 TCAGTGTTGATTGTGAGTGGTTCAATGTAG
tetur10g04170 comp3244_seq0 TCTGGTTGAGTCTAAATTGCTTGATACTCG
tetur10g04170 comp3244_seq0 TCTGTCCGTCAACGAGGGTTGTATTATTTC
tetur10g04170 comp3244_seq0 TCTTGTTACTGCGGACAACATTGACATTTC
tetur10g04170 comp3244_seq0 TGCTTTAACGGCAACAGAATGACGAGTCCG
tetur10g04170 comp3244_seq0 TGGATTGGGTTGGTTCTGGTTGAGTCTAAA
tetur10g04170 comp3244_seq0 TGTTAACTTGGTCTGGTTGGTTTGGTTTGG
tetur10g04170 comp3244_seq0 TTAACGCACTCAAGAGTTCAGTGTTGATTG
tetur10g04170 comp3244_seq0 TTACTGCGGACAACATTGACATTTCTGATG
tetur10g04170 comp3244_seq0 TTGCTTTAACGGCAACAGAATGACGAGTCC
tetur10g04170 comp3244_seq0 TTGGATTGGGTTGGTTCTGGTTGAGTCTAA
tetur10g04170 comp3244_seq0 TTGTTAACTTGGTCTGGTTGGTTTGGTTTG
tetur10g04170 comp3244_seq0 TTTGGATTGGGTTGGTTCTGGTTGAGTCTA
tetur10g04170 comp3244_seq0 ACTGCGGACAACATTGACATTTCTGATGCT
tetur10g04950 comp4779_seq0 AGCGAATCTCATTTAACCACGGGTTTGAGT
tetur10g04950 comp4779_seq0 ATACCATTTGGGTTACCTCATTAGGTTCAC
tetur10g04950 comp4779_seq0 AACATTCGAAGCGAATCTCATTTAACCACG
tetur10g04950 comp4779_seq0 AACCACGCAAAGAAATTCAAGTCTATGACC
tetur10g04950 comp4779_seq0 ATTCGAAGCGAATCTCATTTAACCACGGGT
tetur10g04950 comp4779_seq0 CAATAAACTGGACTCGTTAACGGCTAAATC
tetur10g04950 comp4779_seq0 AACTGGACTCGTTAACGGCTAAATCCAACG
tetur10g04950 comp4779_seq0 CATTCGAAGCGAATCTCATTTAACCACGGG
tetur10g04950 comp4779_seq0 CCACGCAAAGAAATTCAAGTCTATGACCAT
tetur10g04950 comp4779_seq0 CCATTTGGGTTACCTCATTAGGTTCACATT
tetur10g04950 comp4779_seq0 AAACTGGACTCGTTAACGGCTAAATCCAAC
tetur10g04950 comp4779_seq0 CCTCCTCCAGAATGGTTTCCTCGGTGTTGT
tetur10g04950 comp4779_seq0 CGAAGCGAATCTCATTTAACCACGGGTTTG
tetur10g04950 comp4779_seq0 CGAATCTCATTTAACCACGGGTTTGAGTGT
tetur10g04950 comp4779_seq0 AAGCGAATCTCATTTAACCACGGGTTTGAG
tetur10g04950 comp4779_seq0 CGTTAACGGCTAAATCCAACGAAAGGGTAA
tetur10g04950 comp4779_seq0 CTATCAATAAACTGGACTCGTTAACGGCTA
tetur10g04950 comp4779_seq0 CTCCTCCAGAATGGTTTCCTCGGTGTTGTT
tetur10g04950 comp4779_seq0 CTCGTTAACGGCTAAATCCAACGAAAGGGT
tetur10g04950 comp4779_seq0 CTGGACTCGTTAACGGCTAAATCCAACGAA
tetur10g04950 comp4779_seq0 AATAAACTGGACTCGTTAACGGCTAAATCC
tetur10g04950 comp4779_seq0 GAAGCGAATCTCATTTAACCACGGGTTTGA
tetur10g04950 comp4779_seq0 GAATCTCATTTAACCACGGGTTTGAGTGTT
tetur10g04950 comp4779_seq0 GACTCGTTAACGGCTAAATCCAACGAAAGG
tetur10g04950 comp4779_seq0 GATACCATTTGGGTTACCTCATTAGGTTCA
tetur10g04950 comp4779_seq0 GCGAATCTCATTTAACCACGGGTTTGAGTG
tetur10g04950 comp4779_seq0 GGACTCGTTAACGGCTAAATCCAACGAAAG
tetur10g04950 comp4779_seq0 GTTAACGGCTAAATCCAACGAAAGGGTAAT
tetur10g04950 comp4779_seq0 GTTGATACCATTTGGGTTACCTCATTAGGT
tetur10g04950 comp4779_seq0 TAAACTGGACTCGTTAACGGCTAAATCCAA
tetur10g04950 comp4779_seq0 TACCATTTGGGTTACCTCATTAGGTTCACA
tetur10g04950 comp4779_seq0 ACATTCGAAGCGAATCTCATTTAACCACGG
tetur10g04950 comp4779_seq0 TCGTTAACGGCTAAATCCAACGAAAGGGTA
tetur10g04950 comp4779_seq0 ACCATTTGGGTTACCTCATTAGGTTCACAT
tetur10g04950 comp4779_seq0 TGATACCATTTGGGTTACCTCATTAGGTTC
tetur10g04950 comp4779_seq0 TGGACTCGTTAACGGCTAAATCCAACGAAA
tetur10g04950 comp4779_seq0 ACTCGTTAACGGCTAAATCCAACGAAAGGG
tetur10g05130 comp3017_seq0 AGCAACTGTTGAATGTTTGGCGACCCAAAT
tetur10g05130 comp3017_seq0 AGCAGTTATAACGGGACTAACAATAGGCTT
tetur10g05130 comp3017_seq0 AGGAAAGTTGTTCCTAGAGAAGTGCCTAGT
tetur10g05130 comp3017_seq0 AGGAGCAGTTATAACGGGACTAACAATAGG
tetur10g05130 comp3017_seq0 AGTCGATTTAGCTTGACCTGTACTTGTTGG
tetur10g05130 comp3017_seq0 AGTTGTTCCTAGAGAAGTGCCTAGTTGTGT
tetur10g05130 comp3017_seq0 AACAGTCGATTTAGCTTGACCTGTACTTGT
tetur10g05130 comp3017_seq0 AACATTCTCTTTCCACGTTCTTGTAGCCAT
tetur10g05130 comp3017_seq0 ATCTTCAGTCACTTCATCGTCGCTGCAAAG
tetur10g05130 comp3017_seq0 ATGACAAGGAAAGTTGTTCCTAGAGAAGTG
tetur10g05130 comp3017_seq0 ATGCGACAAATTAGCGTACATCTGCTTAAG
tetur10g05130 comp3017_seq0 ATGGCGGTCAATAGACTGTTGATTCGAAGG
tetur10g05130 comp3017_seq0 ATGTAGTATCTTTCGTGGGATTAGGATTGC
tetur10g05130 comp3017_seq0 ATTTAGCTTGACCTGTACTTGTTGGCTTAG
tetur10g05130 comp3017_seq0 CAACTTTCGTGATAGAAGAAGATACTGGTG
tetur10g05130 comp3017_seq0 CAAGGAAAGTTGTTCCTAGAGAAGTGCCTA
tetur10g05130 comp3017_seq0 CAATAGGCTTTATTGTATTAGGTCGCGGAT
tetur10g05130 comp3017_seq0 AACGGTAAACATTCTCTTTCCACGTTCTTG
tetur10g05130 comp3017_seq0 CACGTTCTTGTAGCCATTAAGTTCCATGTG
tetur10g05130 comp3017_seq0 CAGATTACTATGGCGGTCAATAGACTGTTG
tetur10g05130 comp3017_seq0 CAGTCGATTTAGCTTGACCTGTACTTGTTG
tetur10g05130 comp3017_seq0 CAGTCTCAACATTGGAAGCAGGTGATTTCA
tetur10g05130 comp3017_seq0 CATTCTCTTTCCACGTTCTTGTAGCCATTA
tetur10g05130 comp3017_seq0 CCACGTTCTTGTAGCCATTAAGTTCCATGT
tetur10g05130 comp3017_seq0 CCTAGAGAAGTGCCTAGTTGTGTTGTCACC
tetur10g05130 comp3017_seq0 CGAAGGAGCAGTTATAACGGGACTAACAAT
tetur10g05130 comp3017_seq0 CGACAAATTAGCGTACATCTGCTTAAGATC
tetur10g05130 comp3017_seq0 CGATTTAGCTTGACCTGTACTTGTTGGCTT
tetur10g05130 comp3017_seq0 CGGCTTTCCTGGTGTGATTACCTGCAAAGG
tetur10g05130 comp3017_seq0 CGGTAAACATTCTCTTTCCACGTTCTTGTA
tetur10g05130 comp3017_seq0 CGGTCAATAGACTGTTGATTCGAAGGTCAA
tetur10g05130 comp3017_seq0 AAGGAAAGTTGTTCCTAGAGAAGTGCCTAG
tetur10g05130 comp3017_seq0 CGTTCTTGTAGCCATTAAGTTCCATGTGTT
tetur10g05130 comp3017_seq0 CTAGAGAAGTGCCTAGTTGTGTTGTCACCT
tetur10g05130 comp3017_seq0 CTATGGCGGTCAATAGACTGTTGATTCGAA
tetur10g05130 comp3017_seq0 CTCGAAGAAACTGGAGGCTTGGGAATCGAA
tetur10g05130 comp3017_seq0 CTCTTTCCACGTTCTTGTAGCCATTAAGTT
tetur10g05130 comp3017_seq0 CTGCTTGGTCGAGTTTCATCTTCATCTTCA
tetur10g05130 comp3017_seq0 CTGTACTTGTTGGCTTAGTAAATGATGGTG
tetur10g05130 comp3017_seq0 AAGTTGTTCCTAGAGAAGTGCCTAGTTGTG
tetur10g05130 comp3017_seq0 CTTTCCACGTTCTTGTAGCCATTAAGTTCC
tetur10g05130 comp3017_seq0 GAAAGTTGTTCCTAGAGAAGTGCCTAGTTG
tetur10g05130 comp3017_seq0 GAAGAAGTTGAAGTAACCAAAGTGGTTTCG
tetur10g05130 comp3017_seq0 GAAGGAGCAGTTATAACGGGACTAACAATA
tetur10g05130 comp3017_seq0 GAAGGGTCAACAATTGCAATAGGTTGAGAT
tetur10g05130 comp3017_seq0 GAAGTGCCTAGTTGTGTTGTCACCTTAGTA
tetur10g05130 comp3017_seq0 GAATCGAAGGAGCAGTTATAACGGGACTAA
tetur10g05130 comp3017_seq0 GAATGACATTGCTCCTTGAGAAGGGTCAAC
tetur10g05130 comp3017_seq0 GACAAGGAAAGTTGTTCCTAGAGAAGTGCC
tetur10g05130 comp3017_seq0 GAGAAGTGCCTAGTTGTGTTGTCACCTTAG
tetur10g05130 comp3017_seq0 GAGCAGTTATAACGGGACTAACAATAGGCT
tetur10g05130 comp3017_seq0 AATCGAAGGAGCAGTTATAACGGGACTAAC
tetur10g05130 comp3017_seq0 GATAATGCGACAAATTAGCGTACATCTGCT
tetur10g05130 comp3017_seq0 AATCTTACTAGAAGGGAATGACATTGCTCC
tetur10g05130 comp3017_seq0 GATGTAGTATCTTTCGTGGGATTAGGATTG
tetur10g05130 comp3017_seq0 GATTACTATGGCGGTCAATAGACTGTTGAT
tetur10g05130 comp3017_seq0 GATTGTCGGGCATTTCTGCTTGGTCGAGTT
tetur10g05130 comp3017_seq0 GATTTAGCTTGACCTGTACTTGTTGGCTTA
tetur10g05130 comp3017_seq0 GCAGTTATAACGGGACTAACAATAGGCTTT
tetur10g05130 comp3017_seq0 GCGACAAATTAGCGTACATCTGCTTAAGAT
tetur10g05130 comp3017_seq0 GCGGTCAATAGACTGTTGATTCGAAGGTCA
tetur10g05130 comp3017_seq0 GCTCGAAGAAACTGGAGGCTTGGGAATCGA
tetur10g05130 comp3017_seq0 GCTTGACCTGTACTTGTTGGCTTAGTAAAT
tetur10g05130 comp3017_seq0 GGAAAGTTGTTCCTAGAGAAGTGCCTAGTT
tetur10g05130 comp3017_seq0 GGAATCGAAGGAGCAGTTATAACGGGACTA
tetur10g05130 comp3017_seq0 GGAATGACATTGCTCCTTGAGAAGGGTCAA
tetur10g05130 comp3017_seq0 GGAGCAGTTATAACGGGACTAACAATAGGC
tetur10g05130 comp3017_seq0 GGCGGTCAATAGACTGTTGATTCGAAGGTC
tetur10g05130 comp3017_seq0 GGCTTTCCTGGTGTGATTACCTGCAAAGGT
tetur10g05130 comp3017_seq0 GGGAATCGAAGGAGCAGTTATAACGGGACT
tetur10g05130 comp3017_seq0 GGTAAACATTCTCTTTCCACGTTCTTGTAG
tetur10g05130 comp3017_seq0 GGTCAATAGACTGTTGATTCGAAGGTCAAG
tetur10g05130 comp3017_seq0 GGTGGTGTGGTAACAACTTTCGTGATAGAA
tetur10g05130 comp3017_seq0 GGTGTGGTAACAACTTTCGTGATAGAAGAA
tetur10g05130 comp3017_seq0 ACAAGGAAAGTTGTTCCTAGAGAAGTGCCT
tetur10g05130 comp3017_seq0 GTAGTATCTTTCGTGGGATTAGGATTGCTT
tetur10g05130 comp3017_seq0 GTATTAGGTCGCGGATGCGTTTCTGTAGTT
tetur10g05130 comp3017_seq0 GTCAATAGACTGTTGATTCGAAGGTCAAGA
tetur10g05130 comp3017_seq0 GTCGATTTAGCTTGACCTGTACTTGTTGGC
tetur10g05130 comp3017_seq0 GTCTCAACATTGGAAGCAGGTGATTTCAAT
tetur10g05130 comp3017_seq0 GTGGTGTGGTAACAACTTTCGTGATAGAAG
tetur10g05130 comp3017_seq0 GTGTGGTAACAACTTTCGTGATAGAAGAAG
tetur10g05130 comp3017_seq0 GTGTTAACAGTCGATTTAGCTTGACCTGTA
tetur10g05130 comp3017_seq0 GTTGATTGTCGGGCATTTCTGCTTGGTCGA
tetur10g05130 comp3017_seq0 GTTGTTCCTAGAGAAGTGCCTAGTTGTGTT
tetur10g05130 comp3017_seq0 TAACAGTCGATTTAGCTTGACCTGTACTTG
tetur10g05130 comp3017_seq0 ACAGTCGATTTAGCTTGACCTGTACTTGTT
tetur10g05130 comp3017_seq0 TACTATGGCGGTCAATAGACTGTTGATTCG
tetur10g05130 comp3017_seq0 TAGCAACTGTTGAATGTTTGGCGACCCAAA
tetur10g05130 comp3017_seq0 TAGCTTGACCTGTACTTGTTGGCTTAGTAA
tetur10g05130 comp3017_seq0 TATGGCGGTCAATAGACTGTTGATTCGAAG
tetur10g05130 comp3017_seq0 ACATTCTCTTTCCACGTTCTTGTAGCCATT
tetur10g05130 comp3017_seq0 TCCACGTTCTTGTAGCCATTAAGTTCCATG
tetur10g05130 comp3017_seq0 TCGAAGAAACTGGAGGCTTGGGAATCGAAG
tetur10g05130 comp3017_seq0 TCGAAGGAGCAGTTATAACGGGACTAACAA
tetur10g05130 comp3017_seq0 TCTGCTTGGTCGAGTTTCATCTTCATCTTC
tetur10g05130 comp3017_seq0 TCTTCAGTCACTTCATCGTCGCTGCAAAGG
tetur10g05130 comp3017_seq0 TCTTTCCACGTTCTTGTAGCCATTAAGTTC
tetur10g05130 comp3017_seq0 TGACAAGGAAAGTTGTTCCTAGAGAAGTGC
tetur10g05130 comp3017_seq0 TGATAATGCGACAAATTAGCGTACATCTGC
tetur10g05130 comp3017_seq0 TGCGACAAATTAGCGTACATCTGCTTAAGA
tetur10g05130 comp3017_seq0 TGCTTGGTCGAGTTTCATCTTCATCTTCAG
tetur10g05130 comp3017_seq0 TGGGAATCGAAGGAGCAGTTATAACGGGAC
tetur10g05130 comp3017_seq0 TGGTGGTGTGGTAACAACTTTCGTGATAGA
tetur10g05130 comp3017_seq0 TGGTGTGGTAACAACTTTCGTGATAGAAGA
tetur10g05130 comp3017_seq0 TGTTAACAGTCGATTTAGCTTGACCTGTAC
tetur10g05130 comp3017_seq0 TTACTATGGCGGTCAATAGACTGTTGATTC
tetur10g05130 comp3017_seq0 TTAGCTTGACCTGTACTTGTTGGCTTAGTA
tetur10g05130 comp3017_seq0 ACCTGTACTTGTTGGCTTAGTAAATGATGG
tetur10g05130 comp3017_seq0 TTCTCTTTCCACGTTCTTGTAGCCATTAAG
tetur10g05130 comp3017_seq0 TTGATCTGTGATGATGTTGATTGTCGGGCA
tetur10g05130 comp3017_seq0 TTGATTGTCGGGCATTTCTGCTTGGTCGAG
tetur10g05130 comp3017_seq0 TTGCCGGCTTTCCTGGTGTGATTACCTGCA
tetur10g05130 comp3017_seq0 TTGGGAATCGAAGGAGCAGTTATAACGGGA
tetur10g05130 comp3017_seq0 TTGGTGGTGTGGTAACAACTTTCGTGATAG
tetur10g05130 comp3017_seq0 TTGTTCCTAGAGAAGTGCCTAGTTGTGTTG
tetur10g05130 comp3017_seq0 TTTCCACGTTCTTGTAGCCATTAAGTTCCA
tetur10g05130 comp3017_seq0 ACGGTAAACATTCTCTTTCCACGTTCTTGT
tetur10g05130 comp3017_seq0 ACGTTCTTGTAGCCATTAAGTTCCATGTGT
tetur10g05130 comp3017_seq0 AGAAGTGCCTAGTTGTGTTGTCACCTTAGT
tetur10g05140 comp2489_seq0 AGAGACCACGGTAAAGACGATCGGAATGGT
tetur10g05140 comp2489_seq0 AGATGCTCAGTGCTGAATGAGAAAGAGGTT
tetur10g05140 comp2489_seq0 AGGTTCGGTAAGCGCTGAGATATGCGGTGT
tetur10g05140 comp2489_seq0 ATAGAGACCACGGTAAAGACGATCGGAATG
tetur10g05140 comp2489_seq0 ATCAGATGCTCAGTGCTGAATGAGAAAGAG
tetur10g05140 comp2489_seq0 ATCCGTCAATGCTTCCGATAAATTGGTTGT
tetur10g05140 comp2489_seq0 ATGCGGTGTTATAATGACTCTAGGATGAGT
tetur10g05140 comp2489_seq0 ATGCTCAGTGCTGAATGAGAAAGAGGTTAT
tetur10g05140 comp2489_seq0 ATTATCAAAGGCTTGATTCGGCGTCAGCTC
tetur10g05140 comp2489_seq0 CAAAGGCTTGATTCGGCGTCAGCTCACAAA
tetur10g05140 comp2489_seq0 CACCACTACTAATCAACGAGCCTCGTCCAA
tetur10g05140 comp2489_seq0 CACGGTAAAGACGATCGGAATGGTTAACTG
tetur10g05140 comp2489_seq0 CAGATGCTCAGTGCTGAATGAGAAAGAGGT
tetur10g05140 comp2489_seq0 AACTTGACATCACCAGAAGACGGCGGATAC
tetur10g05140 comp2489_seq0 CCACGGTAAAGACGATCGGAATGGTTAACT
tetur10g05140 comp2489_seq0 CGGTAAAGACGATCGGAATGGTTAACTGAA
tetur10g05140 comp2489_seq0 CGTCAGCTCACAAATTAATAGCCAGCATTC
tetur10g05140 comp2489_seq0 CTAAGATAGAGACCACGGTAAAGACGATCG
tetur10g05140 comp2489_seq0 CTAGGATGAGTCCAAAGTGGATTATCGGAA
tetur10g05140 comp2489_seq0 AAGGCTTGATTCGGCGTCAGCTCACAAATT
tetur10g05140 comp2489_seq0 CTCTAGGATGAGTCCAAAGTGGATTATCGG
tetur10g05140 comp2489_seq0 CTTATCAGATGCTCAGTGCTGAATGAGAAA
tetur10g05140 comp2489_seq0 CTTGACATCACCAGAAGACGGCGGATACAA
tetur10g05140 comp2489_seq0 GACATCACCAGAAGACGGCGGATACAATTT
tetur10g05140 comp2489_seq0 GACCACGGTAAAGACGATCGGAATGGTTAA
tetur10g05140 comp2489_seq0 GAGACCACGGTAAAGACGATCGGAATGGTT
tetur10g05140 comp2489_seq0 GATAGAGACCACGGTAAAGACGATCGGAAT
tetur10g05140 comp2489_seq0 GATGCTCAGTGCTGAATGAGAAAGAGGTTA
tetur10g05140 comp2489_seq0 GATTATCAAAGGCTTGATTCGGCGTCAGCT
tetur10g05140 comp2489_seq0 GATTCGGCGTCAGCTCACAAATTAATAGCC
tetur10g05140 comp2489_seq0 GCGGTGTTATAATGACTCTAGGATGAGTCC
tetur10g05140 comp2489_seq0 GGCGTCAGCTCACAAATTAATAGCCAGCAT
tetur10g05140 comp2489_seq0 GGTTCGGTAAGCGCTGAGATATGCGGTGTT
tetur10g05140 comp2489_seq0 GTCAGCTCACAAATTAATAGCCAGCATTCC
tetur10g05140 comp2489_seq0 GTTCGGTAAGCGCTGAGATATGCGGTGTTA
tetur10g05140 comp2489_seq0 TAGAGACCACGGTAAAGACGATCGGAATGG
tetur10g05140 comp2489_seq0 TAGGTTCGGTAAGCGCTGAGATATGCGGTG
tetur10g05140 comp2489_seq0 TATCAGATGCTCAGTGCTGAATGAGAAAGA
tetur10g05140 comp2489_seq0 TATCCGTCAATGCTTCCGATAAATTGGTTG
tetur10g05140 comp2489_seq0 TATGCGGTGTTATAATGACTCTAGGATGAG
tetur10g05140 comp2489_seq0 TCAAAGGCTTGATTCGGCGTCAGCTCACAA
tetur10g05140 comp2489_seq0 TCACCACTACTAATCAACGAGCCTCGTCCA
tetur10g05140 comp2489_seq0 TCAGATGCTCAGTGCTGAATGAGAAAGAGG
tetur10g05140 comp2489_seq0 ACCACGGTAAAGACGATCGGAATGGTTAAC
tetur10g05140 comp2489_seq0 TCTAAGATAGAGACCACGGTAAAGACGATC
tetur10g05140 comp2489_seq0 TCTAGGATGAGTCCAAAGTGGATTATCGGA
tetur10g05140 comp2489_seq0 TCTTATCAGATGCTCAGTGCTGAATGAGAA
tetur10g05140 comp2489_seq0 TGATTATCAAAGGCTTGATTCGGCGTCAGC
tetur10g05140 comp2489_seq0 TGCGGTGTTATAATGACTCTAGGATGAGTC
tetur10g05140 comp2489_seq0 TGCTCAGTGCTGAATGAGAAAGAGGTTATA
tetur10g05140 comp2489_seq0 TGGCCACAATATAATCGGTATCCGTCAATG
tetur10g05140 comp2489_seq0 TTATCAAAGGCTTGATTCGGCGTCAGCTCA
tetur10g05140 comp2489_seq0 TTATCAGATGCTCAGTGCTGAATGAGAAAG
tetur10g05140 comp2489_seq0 TTCGGCGTCAGCTCACAAATTAATAGCCAG
tetur10g05140 comp2489_seq0 TTCTTATCAGATGCTCAGTGCTGAATGAGA
tetur10g05140 comp2489_seq0 TTTCTTATCAGATGCTCAGTGCTGAATGAG
tetur11g01560 comp376_seq1 AGTAGCTCTAGGATCAATCAAGGATGATCC
tetur11g01560 comp376_seq1 AGTCTCGTTATATTGGACCGATTGACCCTG
tetur11g01560 comp376_seq1 AACAGGTCGTTTACGGAGATCGGCTGATTG
tetur11g01560 comp376_seq1 ATATTGGAGGGTCGTTTGGTAATCAATTGG
tetur11g01560 comp376_seq1 CACGTTGGAACAGACCTTTAGACAATGGAG
tetur11g01560 comp376_seq1 CAGGTCGTTTACGGAGATCGGCTGATTGAA
tetur11g01560 comp376_seq1 CGTTTGGTAATCAATTGGTGCTGGTGTAAT
tetur11g01560 comp376_seq1 CTTTAGGGTCAAGTCCGGCCATAAAGATCG
tetur11g01560 comp376_seq1 GAGTCTCGTTATATTGGACCGATTGACCCT
tetur11g01560 comp376_seq1 GCTCTAGGATCAATCAAGGATGATCCAAAT
tetur11g01560 comp376_seq1 GTAGCTCTAGGATCAATCAAGGATGATCCA
tetur11g01560 comp376_seq1 GTCTCGTTATATTGGACCGATTGACCCTGA
tetur11g01560 comp376_seq1 TAGCTCTAGGATCAATCAAGGATGATCCAA
tetur11g01560 comp376_seq1 TCGTTTGGTAATCAATTGGTGCTGGTGTAA
tetur11g01560 comp376_seq1 TCTCGTTATATTGGACCGATTGACCCTGAA
tetur11g01560 comp376_seq1 ACTTTAGGGTCAAGTCCGGCCATAAAGATC
tetur11g02140 comp3661_seq0 AGACTTCGCCACTAAATGCATTGCATTGGG
tetur11g02140 comp3661_seq0 AAATTTCCGAGAACGTCTCTATCAACGCAT
tetur11g02140 comp3661_seq0 AGTGATGAGGATTTGTAACGCTCTAGAAGC
tetur11g02140 comp3661_seq0 AACAGATGCCTTGGAGCGATTTATTCACTT
tetur11g02140 comp3661_seq0 AGTTGAAGGGATGAATATCAGCCAAATGTC
tetur11g02140 comp3661_seq0 ATCAAGTTCCTCGAAATCTGGATGACATAG
tetur11g02140 comp3661_seq0 ATGAGGATTTGTAACGCTCTAGAAGCCAGT
tetur11g02140 comp3661_seq0 ATGCAGTTAGAAATGCCATTGGCGAGGAAC
tetur11g02140 comp3661_seq0 ATGTTACCAGTAAACCCGATAAGTTGAAGG
tetur11g02140 comp3661_seq0 AACCCGATAAGTTGAAGGGATGAATATCAG
tetur11g02140 comp3661_seq0 ATTCACTTGACCAAAGACATAACAGGCGTT
tetur11g02140 comp3661_seq0 ATTCCCAGCTCCTCGAATCTACAAATCGCT
tetur11g02140 comp3661_seq0 CAAACAGTCAGGGTACAACACAGCGATATC
tetur11g02140 comp3661_seq0 CAACACAGCGATATCCAAGATGACCATAAA
tetur11g02140 comp3661_seq0 CAACTTCACCGATGTCCTTAACAAGAATCA
tetur11g02140 comp3661_seq0 CAAGTTCCTCGAAATCTGGATGACATAGAT
tetur11g02140 comp3661_seq0 CACCCGATTTCAAAGATACACTTGTCATCA
tetur11g02140 comp3661_seq0 CACCGATGTCCTTAACAAGAATCAAGTTCC
tetur11g02140 comp3661_seq0 CACTTGACCAAAGACATAACAGGCGTTGAC
tetur11g02140 comp3661_seq0 CAGTAAACCCGATAAGTTGAAGGGATGAAT
tetur11g02140 comp3661_seq0 CAGTTAGAAATGCCATTGGCGAGGAACCCA
tetur11g02140 comp3661_seq0 CATACTTTCATCCGGAATGGGCACCTGAGC
tetur11g02140 comp3661_seq0 CATGCAGTTAGAAATGCCATTGGCGAGGAA
tetur11g02140 comp3661_seq0 CCAAAGACATAACAGGCGTTGACAGAGAAA
tetur11g02140 comp3661_seq0 AAGAATCAAGTTCCTCGAAATCTGGATGAC
tetur11g02140 comp3661_seq0 CCAGTAAACCCGATAAGTTGAAGGGATGAA
tetur11g02140 comp3661_seq0 CCATGCAGTTAGAAATGCCATTGGCGAGGA
tetur11g02140 comp3661_seq0 CCCTCAAGAATCGTTACGATTCAAGTAGTT
tetur11g02140 comp3661_seq0 CCGATAAGTTGAAGGGATGAATATCAGCCA
tetur11g02140 comp3661_seq0 CCGATGTCCTTAACAAGAATCAAGTTCCTC
tetur11g02140 comp3661_seq0 CCTCAAGAATCGTTACGATTCAAGTAGTTC
tetur11g02140 comp3661_seq0 CCTGTAAATGTTACCAGTAAACCCGATAAG
tetur11g02140 comp3661_seq0 CGATAAGTTGAAGGGATGAATATCAGCCAA
tetur11g02140 comp3661_seq0 CGATGTCCTTAACAAGAATCAAGTTCCTCG
tetur11g02140 comp3661_seq0 CGCCACTAAATGCATTGCATTGGGCCTTGA
tetur11g02140 comp3661_seq0 AAGGAGACTTCGCCACTAAATGCATTGCAT
tetur11g02140 comp3661_seq0 CTACACCCGATTTCAAAGATACACTTGTCA
tetur11g02140 comp3661_seq0 CTAGAAGCCAGTGGAACTAATGAATGGACC
tetur11g02140 comp3661_seq0 CTCAGTGTAAAGGCCAAAGGTGCTGTCTAT
tetur11g02140 comp3661_seq0 CTGTATTGTCAAGTTGGTAACCTTGATGGA
tetur11g02140 comp3661_seq0 CTGTCTATGATGCCATGATTTATGCTCTTC
tetur11g02140 comp3661_seq0 CTTAAGGAAATTGGCCAATCCTTATCGGCT
tetur11g02140 comp3661_seq0 CTTCGCCACTAAATGCATTGCATTGGGCCT
tetur11g02140 comp3661_seq0 CTTGACCAAAGACATAACAGGCGTTGACAG
tetur11g02140 comp3661_seq0 CTTTCATCCGGAATGGGCACCTGAGCAAAG
tetur11g02140 comp3661_seq0 GAAATGCCATTGGCGAGGAACCCAAATTTG
tetur11g02140 comp3661_seq0 GAATCAAGTTCCTCGAAATCTGGATGACAT
tetur11g02140 comp3661_seq0 GACCAAAGACATAACAGGCGTTGACAGAGA
tetur11g02140 comp3661_seq0 GACTTCGCCACTAAATGCATTGCATTGGGC
tetur11g02140 comp3661_seq0 GAGACTTCGCCACTAAATGCATTGCATTGG
tetur11g02140 comp3661_seq0 GATGAGGATTTGTAACGCTCTAGAAGCCAG
tetur11g02140 comp3661_seq0 GATGCCTTGGAGCGATTTATTCACTTGACC
tetur11g02140 comp3661_seq0 AATGCCATTGGCGAGGAACCCAAATTTGAT
tetur11g02140 comp3661_seq0 GCAGTTAGAAATGCCATTGGCGAGGAACCC
tetur11g02140 comp3661_seq0 GCCAATCCTTATCGGCTAAGATCATCATTG
tetur11g02140 comp3661_seq0 AATTCTACATCTGGCCTCGAATAAGGAAAG
tetur11g02140 comp3661_seq0 GGAGACTTCGCCACTAAATGCATTGCATTG
tetur11g02140 comp3661_seq0 GGTAACCTTGATGGAGCTCAAACGATACTG
tetur11g02140 comp3661_seq0 GTACAACACAGCGATATCCAAGATGACCAT
tetur11g02140 comp3661_seq0 GTGATGAGGATTTGTAACGCTCTAGAAGCC
tetur11g02140 comp3661_seq0 ACACCCGATTTCAAAGATACACTTGTCATC
tetur11g02140 comp3661_seq0 GTTACCAGTAAACCCGATAAGTTGAAGGGA
tetur11g02140 comp3661_seq0 GTTAGAAATGCCATTGGCGAGGAACCCAAA
tetur11g02140 comp3661_seq0 ACAGATGCCTTGGAGCGATTTATTCACTTG
tetur11g02140 comp3661_seq0 GTTGGTAACCTTGATGGAGCTCAAACGATA
tetur11g02140 comp3661_seq0 GTTTCAAGACCTACAACCAAATCCCTTGCA
tetur11g02140 comp3661_seq0 TAAGGAAAGATCAAGGAGACTTCGCCACTA
tetur11g02140 comp3661_seq0 TACAACACAGCGATATCCAAGATGACCATA
tetur11g02140 comp3661_seq0 TACCAGTAAACCCGATAAGTTGAAGGGATG
tetur11g02140 comp3661_seq0 TACCATGCAGTTAGAAATGCCATTGGCGAG
tetur11g02140 comp3661_seq0 TACTTTCATCCGGAATGGGCACCTGAGCAA
tetur11g02140 comp3661_seq0 TCAAGTTCCTCGAAATCTGGATGACATAGA
tetur11g02140 comp3661_seq0 TCACCGATGTCCTTAACAAGAATCAAGTTC
tetur11g02140 comp3661_seq0 TCACTTGACCAAAGACATAACAGGCGTTGA
tetur11g02140 comp3661_seq0 TCATACTTTCATCCGGAATGGGCACCTGAG
tetur11g02140 comp3661_seq0 TCATCTGGTTCGAAGTAGAGTACCTTATGA
tetur11g02140 comp3661_seq0 TCGCCACTAAATGCATTGCATTGGGCCTTG
tetur11g02140 comp3661_seq0 TCTAGAAGCCAGTGGAACTAATGAATGGAC
tetur11g02140 comp3661_seq0 TCTCAGTGTAAAGGCCAAAGGTGCTGTCTA
tetur11g02140 comp3661_seq0 AAACAGTCAGGGTACAACACAGCGATATCC
tetur11g02140 comp3661_seq0 TCTGGTTCGAAGTAGAGTACCTTATGATGA
tetur11g02140 comp3661_seq0 TCTGTATTGTCAAGTTGGTAACCTTGATGG
tetur11g02140 comp3661_seq0 TCTTAAGGAAATTGGCCAATCCTTATCGGC
tetur11g02140 comp3661_seq0 TGAAATCGCCGAAGGAGAAGAAGTTATCGC
tetur11g02140 comp3661_seq0 ACCATGCAGTTAGAAATGCCATTGGCGAGG
tetur11g02140 comp3661_seq0 TGACCAAAGACATAACAGGCGTTGACAGAG
tetur11g02140 comp3661_seq0 TGAGGATTTGTAACGCTCTAGAAGCCAGTG
tetur11g02140 comp3661_seq0 TGATGAGGATTTGTAACGCTCTAGAAGCCA
tetur11g02140 comp3661_seq0 ACCCGATAAGTTGAAGGGATGAATATCAGC
tetur11g02140 comp3661_seq0 TGCAGTTAGAAATGCCATTGGCGAGGAACC
tetur11g02140 comp3661_seq0 TGCCTTGGAGCGATTTATTCACTTGACCAA
tetur11g02140 comp3661_seq0 ACCGATGTCCTTAACAAGAATCAAGTTCCT
tetur11g02140 comp3661_seq0 TGTTACCAGTAAACCCGATAAGTTGAAGGG
tetur11g02140 comp3661_seq0 TGTTTCAAGACCTACAACCAAATCCCTTGC
tetur11g02140 comp3661_seq0 TTAAGGAAATTGGCCAATCCTTATCGGCTA
tetur11g02140 comp3661_seq0 TTACCATGCAGTTAGAAATGCCATTGGCGA
tetur11g02140 comp3661_seq0 TTCAAGACCTACAACCAAATCCCTTGCAAA
tetur11g02140 comp3661_seq0 TTCACTTGACCAAAGACATAACAGGCGTTG
tetur11g02140 comp3661_seq0 TTCATACTTTCATCCGGAATGGGCACCTGA
tetur11g02140 comp3661_seq0 TTGACCAAAGACATAACAGGCGTTGACAGA
tetur11g02140 comp3661_seq0 TTGGTAACCTTGATGGAGCTCAAACGATAC
tetur11g02140 comp3661_seq0 TTTCAAGACCTACAACCAAATCCCTTGCAA
tetur11g02140 comp3661_seq0 ACTTCGCCACTAAATGCATTGCATTGGGCC
tetur11g02140 comp3661_seq0 AGAAATGCCATTGGCGAGGAACCCAAATTT
tetur11g02270 comp3022_seq0 ATTTCCGGAAGAGTCCCGTGATTTGACATC
tetur11g02270 comp3022_seq0 CACAGGAATCAAATTGTAAACACTGAGAGG
tetur11g02270 comp3022_seq0 CGGCAATGGAGAGGTCCTAATCAAATAGAG
tetur11g02270 comp3022_seq0 GGCAATGGAGAGGTCCTAATCAAATAGAGG
tetur11g02270 comp3022_seq0 GGTTCTGATGATGATACAATAGCGGATTGT
tetur11g02270 comp3022_seq0 TGGTTCTGATGATGATACAATAGCGGATTG
tetur11g02270 comp3022_seq0 TTCCGGAAGAGTCCCGTGATTTGACATCAG
tetur11g02270 comp3022_seq0 TTTCCGGAAGAGTCCCGTGATTTGACATCA
tetur11g03360 comp1251_seq0 AGGCAATACCATTCCGATGGGTGTCTTCAT
tetur11g03360 comp1251_seq0 ATGTCTCAGAGATGATAATCAAGCACAGAG
tetur11g03360 comp1251_seq0 AACCGCTAATACAATATTTACCCGAATGGC
tetur11g03360 comp1251_seq0 ATTTCAGCTTCAGGCAATACCATTCCGATG
tetur11g03360 comp1251_seq0 CAGCTTCAGGCAATACCATTCCGATGGGTG
tetur11g03360 comp1251_seq0 CAGGCAATACCATTCCGATGGGTGTCTTCA
tetur11g03360 comp1251_seq0 CCATTATTTGGCTCACTTCTTAAACCGCTA
tetur11g03360 comp1251_seq0 CCGAAACTGACCAAACTGAGCAATGAAGTC
tetur11g03360 comp1251_seq0 CCGCTAATACAATATTTACCCGAATGGCAG
tetur11g03360 comp1251_seq0 CGAAACTGACCAAACTGAGCAATGAAGTCA
tetur11g03360 comp1251_seq0 AAGGCCAATATGTGGATCTAACCGAAGAAT
tetur11g03360 comp1251_seq0 CTCAGAGATGATAATCAAGCACAGAGTTGA
tetur11g03360 comp1251_seq0 GAAACTGACCAAACTGAGCAATGAAGTCAT
tetur11g03360 comp1251_seq0 GGACTCTAGGTAGTGCACCTCCTCGTCAAA
tetur11g03360 comp1251_seq0 AATTTCAGCTTCAGGCAATACCATTCCGAT
tetur11g03360 comp1251_seq0 GTCTCAGAGATGATAATCAAGCACAGAGTT
tetur11g03360 comp1251_seq0 TCAGGCAATACCATTCCGATGGGTGTCTTC
tetur11g03360 comp1251_seq0 TCTCAGAGATGATAATCAAGCACAGAGTTG
tetur11g03360 comp1251_seq0 ACCATTATTTGGCTCACTTCTTAAACCGCT
tetur11g03360 comp1251_seq0 ACCGAAACTGACCAAACTGAGCAATGAAGT
tetur11g03360 comp1251_seq0 TTCAGCTTCAGGCAATACCATTCCGATGGG
tetur11g03360 comp1251_seq0 TTTCAGCTTCAGGCAATACCATTCCGATGG
tetur11g03670 comp2587_seq0 AGGGTCTCAGTAGTGGGCTCTGGCTTGATT
tetur11g03670 comp2587_seq0 AGTAGTGGGCTCTGGCTTGATTGCTGAAGT
tetur11g03670 comp2587_seq0 ATCACAATCAACGTTCTCGGAATCTGCGTC
tetur11g03670 comp2587_seq0 AACCGTTTCAACGGTTTCAAGGGTCTCAGT
tetur11g03670 comp2587_seq0 CAACCGTTTCAACGGTTTCAAGGGTCTCAG
tetur11g03670 comp2587_seq0 CAACGGTTTCAAGGGTCTCAGTAGTGGGCT
tetur11g03670 comp2587_seq0 CACAATCAACGTTCTCGGAATCTGCGTCAA
tetur11g03670 comp2587_seq0 AACGGTTTCAAGGGTCTCAGTAGTGGGCTC
tetur11g03670 comp2587_seq0 CAGTAGTGGGCTCTGGCTTGATTGCTGAAG
tetur11g03670 comp2587_seq0 CCGTTTCAACGGTTTCAAGGGTCTCAGTAG
tetur11g03670 comp2587_seq0 CGTTTCAACGGTTTCAAGGGTCTCAGTAGT
tetur11g03670 comp2587_seq0 CTCAGTAGTGGGCTCTGGCTTGATTGCTGA
tetur11g03670 comp2587_seq0 AAGGGTCTCAGTAGTGGGCTCTGGCTTGAT
tetur11g03670 comp2587_seq0 GGTATTCGGCATTAGCATCATTCAGTGCCA
tetur11g03670 comp2587_seq0 GTATTCGGCATTAGCATCATTCAGTGCCAA
tetur11g03670 comp2587_seq0 GTCTCAGTAGTGGGCTCTGGCTTGATTGCT
tetur11g03670 comp2587_seq0 GTTTCAACGGTTTCAAGGGTCTCAGTAGTG
tetur11g03670 comp2587_seq0 TAGTGGGCTCTGGCTTGATTGCTGAAGTCG
tetur11g03670 comp2587_seq0 TCAACCGTTTCAACGGTTTCAAGGGTCTCA
tetur11g03670 comp2587_seq0 TCAACGGTTTCAAGGGTCTCAGTAGTGGGC
tetur11g03670 comp2587_seq0 TCACAATCAACGTTCTCGGAATCTGCGTCA
tetur11g03670 comp2587_seq0 TCAGTAGTGGGCTCTGGCTTGATTGCTGAA
tetur11g03670 comp2587_seq0 TCTCAGTAGTGGGCTCTGGCTTGATTGCTG
tetur11g03670 comp2587_seq0 TGGTATTCGGCATTAGCATCATTCAGTGCC
tetur11g03670 comp2587_seq0 TTCAACCGTTTCAACGGTTTCAAGGGTCTC
tetur11g03670 comp2587_seq0 TTCAACGGTTTCAAGGGTCTCAGTAGTGGG
tetur11g03670 comp2587_seq0 TTTCAACGGTTTCAAGGGTCTCAGTAGTGG
tetur11g03670 comp2587_seq0 ACGGTTTCAAGGGTCTCAGTAGTGGGCTCT
tetur11g03810 comp4661_seq0 CCTTTGATGACTCAAAGCAACCAATTGCGA
tetur11g03810 comp4661_seq0 CTTTGATCACTTTAGCAGCATCACCCATCA
tetur11g03810 comp4661_seq0 CTTTGATGACTCAAAGCAACCAATTGCGAT
tetur11g03830 comp3830_seq0 AGCGCTCCAGATAAATTTCCATTTCGAATC
tetur11g03830 comp3830_seq0 AACACCATTGCGAGTGTATTCACTTCGATT
tetur11g03830 comp3830_seq0 AGGTTTAGGTTAGGGCTTCAAGAAATTCTG
tetur11g03830 comp3830_seq0 AGTAGTTCCAATGCAAACACCATTGCGAGT
tetur11g03830 comp3830_seq0 AGTATCTCGAGTTACGTCGCTGCATTCGAC
tetur11g03830 comp3830_seq0 AGTCAAGTCCTTGAGAGGTTATCTTGCTTT
tetur11g03830 comp3830_seq0 AGTCCTTGAGAGGTTATCTTGCTTTGTGGC
tetur11g03830 comp3830_seq0 AGTGGCCAGATTCAGTCGCGTTGTTATCGG
tetur11g03830 comp3830_seq0 AGTGGCCGCTACAGTTAACTGTTCGCTTTC
tetur11g03830 comp3830_seq0 AGTTGCTTTCGCTGATTGATTAAGTGATGC
tetur11g03830 comp3830_seq0 ATACTAAACTGGAGGCTGGAGTGGCCAGAT
tetur11g03830 comp3830_seq0 ATAGCAGATGAAATGTGAAGTGCTGTGTCT
tetur11g03830 comp3830_seq0 AACAGTATCTCGAGTTACGTCGCTGCATTC
tetur11g03830 comp3830_seq0 ATCGGGATGATTCTTAACTGCATGACGAGC
tetur11g03830 comp3830_seq0 ATGACGAGCGGGATTCACTTGATATTTCCG
tetur11g03830 comp3830_seq0 ATGCAAACACCATTGCGAGTGTATTCACTT
tetur11g03830 comp3830_seq0 ATGGAAAGTCGCGGTTCGGGATAAACAATT
tetur11g03830 comp3830_seq0 CAAACACCATTGCGAGTGTATTCACTTCGA
tetur11g03830 comp3830_seq0 CAAGTCCTTGAGAGGTTATCTTGCTTTGTG
tetur11g03830 comp3830_seq0 CAATGCAAACACCATTGCGAGTGTATTCAC
tetur11g03830 comp3830_seq0 CAATTGCCTTCGCTGTCCACTTTATTGATG
tetur11g03830 comp3830_seq0 CAGTATCTCGAGTTACGTCGCTGCATTCGA
tetur11g03830 comp3830_seq0 AACTGCTCTATGAGTCAAGTCCTTGAGAGG
tetur11g03830 comp3830_seq0 CATAGCAGATGAAATGTGAAGTGCTGTGTC
tetur11g03830 comp3830_seq0 CATCATGTGTTGTGGTTGGTCGTTGAAATT
tetur11g03830 comp3830_seq0 CATCGGGATGATTCTTAACTGCATGACGAG
tetur11g03830 comp3830_seq0 CATGTGTTGTGGTTGGTCGTTGAAATTTAG
tetur11g03830 comp3830_seq0 CCAATGCAAACACCATTGCGAGTGTATTCA
tetur11g03830 comp3830_seq0 CCAGATTCAGTCGCGTTGTTATCGGCTCTC
tetur11g03830 comp3830_seq0 CCATAGCAGATGAAATGTGAAGTGCTGTGT
tetur11g03830 comp3830_seq0 CCATCGGGATGATTCTTAACTGCATGACGA
tetur11g03830 comp3830_seq0 AAACTGGAGGCTGGAGTGGCCAGATTCAGT
tetur11g03830 comp3830_seq0 CCTTCGCTGTCCACTTTATTGATGGAGGCA
tetur11g03830 comp3830_seq0 CCTTGAGAGGTTATCTTGCTTTGTGGCTTA
tetur11g03830 comp3830_seq0 CGCTCCAGATAAATTTCCATTTCGAATCTC
tetur11g03830 comp3830_seq0 CGGGATTACATCCAGTCTCCAAGAGGATTC
tetur11g03830 comp3830_seq0 CGTGGTAGAACATTATACTAAACTGGAGGC
tetur11g03830 comp3830_seq0 CGTGTGATTAAAGCGCTCCAGATAAATTTC
tetur11g03830 comp3830_seq0 CTAAACTGGAGGCTGGAGTGGCCAGATTCA
tetur11g03830 comp3830_seq0 CTAACAGTATCTCGAGTTACGTCGCTGCAT
tetur11g03830 comp3830_seq0 CTACAGTTGCTTTCGCTGATTGATTAAGTG
tetur11g03830 comp3830_seq0 CTGAAATAGTAACTCCATCGGGATGATTCT
tetur11g03830 comp3830_seq0 CTGGAGTGGCCAGATTCAGTCGCGTTGTTA
tetur11g03830 comp3830_seq0 CTGGTCAGTTTACGTCTACCCATAGCAGAT
tetur11g03830 comp3830_seq0 AAGTCCTTGAGAGGTTATCTTGCTTTGTGG
tetur11g03830 comp3830_seq0 CTGTAAGCATCATGTGTTGTGGTTGGTCGT
tetur11g03830 comp3830_seq0 CTGTGTTAGGTTAGGTTTAGGTTAGGGCTT
tetur11g03830 comp3830_seq0 CTGTTCGCTTTCCTCTTTGACTGGCTGCAT
tetur11g03830 comp3830_seq0 CTTAACTGCATGACGAGCGGGATTCACTTG
tetur11g03830 comp3830_seq0 AAACACCATTGCGAGTGTATTCACTTCGAT
tetur11g03830 comp3830_seq0 CTTCGCTGTCCACTTTATTGATGGAGGCAC
tetur11g03830 comp3830_seq0 CTTGAGAGGTTATCTTGCTTTGTGGCTTAA
tetur11g03830 comp3830_seq0 GAAAGTCGCGGTTCGGGATAAACAATTCTG
tetur11g03830 comp3830_seq0 GAAATTTGAAGATCCTACCTGTCGGAACTG
tetur11g03830 comp3830_seq0 GACGAGCGGGATTCACTTGATATTTCCGGA
tetur11g03830 comp3830_seq0 GACGTTGATTGAGATGCAGGAAGTTGTGGA
tetur11g03830 comp3830_seq0 GAGAGGTTATCTTGCTTTGTGGCTTAATCA
tetur11g03830 comp3830_seq0 GAGTGGCCAGATTCAGTCGCGTTGTTATCG
tetur11g03830 comp3830_seq0 GATCACTCCATTGCACCTTAAATATTGGTC
tetur11g03830 comp3830_seq0 GATGGAAAGTCGCGGTTCGGGATAAACAAT
tetur11g03830 comp3830_seq0 AATGCAAACACCATTGCGAGTGTATTCACT
tetur11g03830 comp3830_seq0 GCAAACACCATTGCGAGTGTATTCACTTCG
tetur11g03830 comp3830_seq0 GCAGATTGCGCCTTTGGTTGCGTTCAATAC
tetur11g03830 comp3830_seq0 GCATCATGTGTTGTGGTTGGTCGTTGAAAT
tetur11g03830 comp3830_seq0 AATGGGTCATCAACCCGTAATAACATGACT
tetur11g03830 comp3830_seq0 GCCAGATTCAGTCGCGTTGTTATCGGCTCT
tetur11g03830 comp3830_seq0 GCGCTCCAGATAAATTTCCATTTCGAATCT
tetur11g03830 comp3830_seq0 GCTGTGTTAGGTTAGGTTTAGGTTAGGGCT
tetur11g03830 comp3830_seq0 GCTTTCGCTGATTGATTAAGTGATGCCTTT
tetur11g03830 comp3830_seq0 GGAAAGTCGCGGTTCGGGATAAACAATTCT
tetur11g03830 comp3830_seq0 AATTGCCTTCGCTGTCCACTTTATTGATGG
tetur11g03830 comp3830_seq0 GGACGTTGATTGAGATGCAGGAAGTTGTGG
tetur11g03830 comp3830_seq0 GGAGTGGCCAGATTCAGTCGCGTTGTTATC
tetur11g03830 comp3830_seq0 GGCCGCTACAGTTAACTGTTCGCTTTCCTC
tetur11g03830 comp3830_seq0 GGTTAGGGCTTCAAGAAATTCTGAACCAAC
tetur11g03830 comp3830_seq0 GTAAGCATCATGTGTTGTGGTTGGTCGTTG
tetur11g03830 comp3830_seq0 GTAGTTCCAATGCAAACACCATTGCGAGTG
tetur11g03830 comp3830_seq0 GTATCTCGAGTTACGTCGCTGCATTCGACC
tetur11g03830 comp3830_seq0 GTCAAGTCCTTGAGAGGTTATCTTGCTTTG
tetur11g03830 comp3830_seq0 GTCCTTGAGAGGTTATCTTGCTTTGTGGCT
tetur11g03830 comp3830_seq0 GTGATGGAAAGTCGCGGTTCGGGATAAACA
tetur11g03830 comp3830_seq0 GTGGCCGCTACAGTTAACTGTTCGCTTTCC
tetur11g03830 comp3830_seq0 GTGTGATTAAAGCGCTCCAGATAAATTTCC
tetur11g03830 comp3830_seq0 GTGTTAGGTTAGGTTTAGGTTAGGGCTTCA
tetur11g03830 comp3830_seq0 GTTAGGGCTTCAAGAAATTCTGAACCAACT
tetur11g03830 comp3830_seq0 GTTCCAATGCAAACACCATTGCGAGTGTAT
tetur11g03830 comp3830_seq0 GTTCGCTTTCCTCTTTGACTGGCTGCATTT
tetur11g03830 comp3830_seq0 GTTCTGTAAGCATCATGTGTTGTGGTTGGT
tetur11g03830 comp3830_seq0 GTTGCAGATTGCGCCTTTGGTTGCGTTCAA
tetur11g03830 comp3830_seq0 GTTGCTTTCGCTGATTGATTAAGTGATGCC
tetur11g03830 comp3830_seq0 GTTGTTCTGTAAGCATCATGTGTTGTGGTT
tetur11g03830 comp3830_seq0 TAAACTGGAGGCTGGAGTGGCCAGATTCAG
tetur11g03830 comp3830_seq0 ACAGTATCTCGAGTTACGTCGCTGCATTCG
tetur11g03830 comp3830_seq0 TAACTGCTCTATGAGTCAAGTCCTTGAGAG
tetur11g03830 comp3830_seq0 TAAGCATCATGTGTTGTGGTTGGTCGTTGA
tetur11g03830 comp3830_seq0 TAGCAGATGAAATGTGAAGTGCTGTGTCTC
tetur11g03830 comp3830_seq0 TCCAATGCAAACACCATTGCGAGTGTATTC
tetur11g03830 comp3830_seq0 TCCATCGGGATGATTCTTAACTGCATGACG
tetur11g03830 comp3830_seq0 TCGCTAATGATCACTCCATTGCACCTTAAA
tetur11g03830 comp3830_seq0 TCGGGATGATTCTTAACTGCATGACGAGCG
tetur11g03830 comp3830_seq0 TCTGGTCAGTTTACGTCTACCCATAGCAGA
tetur11g03830 comp3830_seq0 TCTGTAAGCATCATGTGTTGTGGTTGGTCG
tetur11g03830 comp3830_seq0 TGACGAGCGGGATTCACTTGATATTTCCGG
tetur11g03830 comp3830_seq0 TGAGAGGTTATCTTGCTTTGTGGCTTAATC
tetur11g03830 comp3830_seq0 TGATGGAAAGTCGCGGTTCGGGATAAACAA
tetur11g03830 comp3830_seq0 TGCAAACACCATTGCGAGTGTATTCACTTC
tetur11g03830 comp3830_seq0 TGCAGATTGCGCCTTTGGTTGCGTTCAATA
tetur11g03830 comp3830_seq0 TGCCTTCGCTGTCCACTTTATTGATGGAGG
tetur11g03830 comp3830_seq0 TGGAAAGTCGCGGTTCGGGATAAACAATTC
tetur11g03830 comp3830_seq0 TGGCTGTGTTAGGTTAGGTTTAGGTTAGGG
tetur11g03830 comp3830_seq0 TGGTCAGTTTACGTCTACCCATAGCAGATG
tetur11g03830 comp3830_seq0 TGTCGGAACTGGATTCAATTAATTCGTGTG
tetur11g03830 comp3830_seq0 TGTGTTAGGTTAGGTTTAGGTTAGGGCTTC
tetur11g03830 comp3830_seq0 TGTTAGGTTAGGTTTAGGTTAGGGCTTCAA
tetur11g03830 comp3830_seq0 TGTTCTGTAAGCATCATGTGTTGTGGTTGG
tetur11g03830 comp3830_seq0 TTAACTGCATGACGAGCGGGATTCACTTGA
tetur11g03830 comp3830_seq0 TTCTGGTCAGTTTACGTCTACCCATAGCAG
tetur11g03830 comp3830_seq0 TTCTGTAAGCATCATGTGTTGTGGTTGGTC
tetur11g03830 comp3830_seq0 TTGCCTTCGCTGTCCACTTTATTGATGGAG
tetur11g03830 comp3830_seq0 TTGGCTGTGTTAGGTTAGGTTTAGGTTAGG
tetur11g03830 comp3830_seq0 ACGAGCGGGATTCACTTGATATTTCCGGAG
tetur11g03830 comp3830_seq0 TTGTTCTGTAAGCATCATGTGTTGTGGTTG
tetur11g03830 comp3830_seq0 TTGTTGTTCTGTAAGCATCATGTGTTGTGG
tetur11g03830 comp3830_seq0 TTTGACGGCTTCCTTGACTTGGTAACGATC
tetur11g03830 comp3830_seq0 TTTGTCGCTTGCATCAAGTTCCTCTTCTTC
tetur11g03830 comp3830_seq0 ACTAAACTGGAGGCTGGAGTGGCCAGATTC
tetur11g03830 comp3830_seq0 AAATGGGTCATCAACCCGTAATAACATGAC
tetur11g04530 comp2135_seq0 AACCATAAATCCTCTGCACCACGTTCCTTG
tetur11g04530 comp2135_seq0 ATTAGTTGGAGACAAGATCTCTGTCCCGCT
tetur11g04530 comp2135_seq0 CAAGATCTCTGTCCCGCTGAATTTGGCACC
tetur11g04530 comp2135_seq0 CAGCCATTTATTATCTCGACGTTTACCATG
tetur11g04530 comp2135_seq0 CATAAATCCTCTGCACCACGTTCCTTGATA
tetur11g04530 comp2135_seq0 CCATAAATCCTCTGCACCACGTTCCTTGAT
tetur11g04530 comp2135_seq0 CCCGCTGAATTTGGCACCGAAAGTTGTTTC
tetur11g04530 comp2135_seq0 CCGCTGAATTTGGCACCGAAAGTTGTTTCG
tetur11g04530 comp2135_seq0 AAGATCTCTGTCCCGCTGAATTTGGCACCG
tetur11g04530 comp2135_seq0 CCTCTGCACCACGTTCCTTGATAACCTGTT
tetur11g04530 comp2135_seq0 CGCTGAATTTGGCACCGAAAGTTGTTTCGA
tetur11g04530 comp2135_seq0 CTCTGCACCACGTTCCTTGATAACCTGTTG
tetur11g04530 comp2135_seq0 CTCTGTCCCGCTGAATTTGGCACCGAAAGT
tetur11g04530 comp2135_seq0 CTGTCCCGCTGAATTTGGCACCGAAAGTTG
tetur11g04530 comp2135_seq0 GAATCTACAAACCATAAATCCTCTGCACCA
tetur11g04530 comp2135_seq0 GAATTAGTTGGAGACAAGATCTCTGTCCCG
tetur11g04530 comp2135_seq0 GAATTTGGCACCGAAAGTTGTTTCGAATGG
tetur11g04530 comp2135_seq0 GACAAGATCTCTGTCCCGCTGAATTTGGCA
tetur11g04530 comp2135_seq0 GAGACAAGATCTCTGTCCCGCTGAATTTGG
tetur11g04530 comp2135_seq0 GATCTCTGTCCCGCTGAATTTGGCACCGAA
tetur11g04530 comp2135_seq0 GCTGAATTTGGCACCGAAAGTTGTTTCGAA
tetur11g04530 comp2135_seq0 GGAGACAAGATCTCTGTCCCGCTGAATTTG
tetur11g04530 comp2135_seq0 ACAAGATCTCTGTCCCGCTGAATTTGGCAC
tetur11g04530 comp2135_seq0 GTCCCGCTGAATTTGGCACCGAAAGTTGTT
tetur11g04530 comp2135_seq0 GTTCAGCCATTTATTATCTCGACGTTTACC
tetur11g04530 comp2135_seq0 GTTGCCGCTGAATCTACAAACCATAAATCC
tetur11g04530 comp2135_seq0 GTTGGAGACAAGATCTCTGTCCCGCTGAAT
tetur11g04530 comp2135_seq0 TAGTTGGAGACAAGATCTCTGTCCCGCTGA
tetur11g04530 comp2135_seq0 TCTCTGTCCCGCTGAATTTGGCACCGAAAG
tetur11g04530 comp2135_seq0 TCTGCACCACGTTCCTTGATAACCTGTTGA
tetur11g04530 comp2135_seq0 TGAATCTACAAACCATAAATCCTCTGCACC
tetur11g04530 comp2135_seq0 TGAATTTGGCACCGAAAGTTGTTTCGAATG
tetur11g04530 comp2135_seq0 TGCCGCTGAATCTACAAACCATAAATCCTC
tetur11g04530 comp2135_seq0 TTAGTTGGAGACAAGATCTCTGTCCCGCTG
tetur11g04530 comp2135_seq0 AGAATTAGTTGGAGACAAGATCTCTGTCCC
tetur11g04530 comp2135_seq0 AGACAAGATCTCTGTCCCGCTGAATTTGGC
tetur11g05960 comp3961_seq0 ATCACCGCCTGTAGACATGATCCAAAGGAG
tetur11g05960 comp3961_seq0 CATCACCGCCTGTAGACATGATCCAAAGGA
tetur11g05960 comp3961_seq0 CCTGTAGACATGATCCAAAGGAGCCACAAA
tetur11g05960 comp3961_seq0 CGCCTGTAGACATGATCCAAAGGAGCCACA
tetur11g05960 comp3961_seq0 AAGCTTCATCCTCTAAAGAGCGATAAGCTT
tetur11g05960 comp3961_seq0 GAAGCTTCATCCTCTAAAGAGCGATAAGCT
tetur11g05960 comp3961_seq0 GCCTGTAGACATGATCCAAAGGAGCCACAA
tetur11g05960 comp3961_seq0 GTCATCACCGCCTGTAGACATGATCCAAAG
tetur11g05960 comp3961_seq0 GTGAAGCTTCATCCTCTAAAGAGCGATAAG
tetur11g05960 comp3961_seq0 TCACCGCCTGTAGACATGATCCAAAGGAGC
tetur11g05960 comp3961_seq0 TCATCACCGCCTGTAGACATGATCCAAAGG
tetur11g05960 comp3961_seq0 TGAAGCTTCATCCTCTAAAGAGCGATAAGC
tetur11g06150 comp4808_seq0 AGTAAACTCTCGATTGTGTTCTGAGGACAT
tetur11g06150 comp4808_seq0 ATTCAACATCAACGGCTACCCGATTTGCAT
tetur11g06150 comp4808_seq0 CAAGTAAACTCTCGATTGTGTTCTGAGGAC
tetur11g06150 comp4808_seq0 CAATCCAACAGGAGATTGTGATATTATCCC
tetur11g06150 comp4808_seq0 CAATTCAACATCAACGGCTACCCGATTTGC
tetur11g06150 comp4808_seq0 CACCTTCAAGTAAACTCTCGATTGTGTTCT
tetur11g06150 comp4808_seq0 CACTTACATCTATTCTGGTTTCAGTCTGCA
tetur11g06150 comp4808_seq0 CATCAACCTGAATGCTGGAGAAATTTACCA
tetur11g06150 comp4808_seq0 CATCTATTCTGGTTTCAGTCTGCAAACCTT
tetur11g06150 comp4808_seq0 CCAACAGGAGATTGTGATATTATCCCTTCA
tetur11g06150 comp4808_seq0 CCACTTACATCTATTCTGGTTTCAGTCTGC
tetur11g06150 comp4808_seq0 CCTTCAAGTAAACTCTCGATTGTGTTCTGA
tetur11g06150 comp4808_seq0 CTATCACCTTCAAGTAAACTCTCGATTGTG
tetur11g06150 comp4808_seq0 CTCTCGATTGTGTTCTGAGGACATATAAAG
tetur11g06150 comp4808_seq0 CTTCAAGTAAACTCTCGATTGTGTTCTGAG
tetur11g06150 comp4808_seq0 GTAAACTCTCGATTGTGTTCTGAGGACATA
tetur11g06150 comp4808_seq0 TACATCTATTCTGGTTTCAGTCTGCAAACC
tetur11g06150 comp4808_seq0 ACATCTATTCTGGTTTCAGTCTGCAAACCT
tetur11g06150 comp4808_seq0 TCAAGTAAACTCTCGATTGTGTTCTGAGGA
tetur11g06150 comp4808_seq0 TCACCTTCAAGTAAACTCTCGATTGTGTTC
tetur11g06150 comp4808_seq0 TCATCAACCTGAATGCTGGAGAAATTTACC
tetur11g06150 comp4808_seq0 TCCAACAGGAGATTGTGATATTATCCCTTC
tetur11g06150 comp4808_seq0 TTCAAGTAAACTCTCGATTGTGTTCTGAGG
tetur11g06150 comp4808_seq0 ACCTTCAAGTAAACTCTCGATTGTGTTCTG
tetur11g06150 comp4808_seq0 TTGAAATTGATCCAGAAGTAGCTGCTGTCG
tetur12g00260 comp2849_seq0 AGAGGGTAACAAGATCCCGTGTTCGTGTAG
tetur12g00260 comp2849_seq0 AGATAACTCAGCTGATTCCTCCCTTCTACT
tetur12g00260 comp2849_seq0 AACAAGACTTTGAACAATACTTCCTCGTCC
tetur12g00260 comp2849_seq0 AACAAGATCCCGTGTTCGTGTAGTCATCGT
tetur12g00260 comp2849_seq0 AACAATACTTCCTCGTCCTCTTGTGACCTT
tetur12g00260 comp2849_seq0 AGGCTTGTAGAGGGTAACAAGATCCCGTGT
tetur12g00260 comp2849_seq0 AGGGCACACTGATAACGGGACGATAATAAC
tetur12g00260 comp2849_seq0 AGGGTAACAAGATCCCGTGTTCGTGTAGTC
tetur12g00260 comp2849_seq0 AGGTCGCAATAGAAGTGGAGTGTTGGTGAG
tetur12g00260 comp2849_seq0 ATAGAAGTGGAGTGTTGGTGAGTTTACAGC
tetur12g00260 comp2849_seq0 ATAGATGATCTTCTGGAGCTTTCACCTGAT
tetur12g00260 comp2849_seq0 ATCCCGTGTTCGTGTAGTCATCGTCAAAGT
tetur12g00260 comp2849_seq0 ATCTTAGGTCGCAATAGAAGTGGAGTGTTG
tetur12g00260 comp2849_seq0 ATCTTCTGGAGCTTTCACCTGATCCATCAC
tetur12g00260 comp2849_seq0 ATGAGATGTGATTGTGATAAAGGAACGGCG
tetur12g00260 comp2849_seq0 ATTATCTTAGGTCGCAATAGAAGTGGAGTG
tetur12g00260 comp2849_seq0 CAAGACTTTGAACAATACTTCCTCGTCCTC
tetur12g00260 comp2849_seq0 CAAGATCCCGTGTTCGTGTAGTCATCGTCA
tetur12g00260 comp2849_seq0 CAATAAGGCTTGTAGAGGGTAACAAGATCC
tetur12g00260 comp2849_seq0 CAATAAGGGCACACTGATAACGGGACGATA
tetur12g00260 comp2849_seq0 CAATAGAAGTGGAGTGTTGGTGAGTTTACA
tetur12g00260 comp2849_seq0 CACACGCAATAAGGGCACACTGATAACGGG
tetur12g00260 comp2849_seq0 CACGCAATAAGGGCACACTGATAACGGGAC
tetur12g00260 comp2849_seq0 CATTACTTTGTCTGAACCGTCCAAGATTGG
tetur12g00260 comp2849_seq0 CCAAGATTGGTGTAACACCAGGAACGATTA
tetur12g00260 comp2849_seq0 CCCGTGTTCGTGTAGTCATCGTCAAAGTAC
tetur12g00260 comp2849_seq0 AAGATAACTCAGCTGATTCCTCCCTTCTAC
tetur12g00260 comp2849_seq0 CCGTGTTCGTGTAGTCATCGTCAAAGTACA
tetur12g00260 comp2849_seq0 CCTCGTCCTCTTGTGACCTTCAAAGGCTTT
tetur12g00260 comp2849_seq0 CGACAGCGGGATACACTGATGAGAAAGTAA
tetur12g00260 comp2849_seq0 CGATGAGATGTGATTGTGATAAAGGAACGG
tetur12g00260 comp2849_seq0 CGCAATAAGGGCACACTGATAACGGGACGA
tetur12g00260 comp2849_seq0 CGTGTTCGTGTAGTCATCGTCAAAGTACAA
tetur12g00260 comp2849_seq0 AAGGCTTGTAGAGGGTAACAAGATCCCGTG
tetur12g00260 comp2849_seq0 CTTAGGTCGCAATAGAAGTGGAGTGTTGGT
tetur12g00260 comp2849_seq0 CTTCCTCGTCCTCTTGTGACCTTCAAAGGC
tetur12g00260 comp2849_seq0 CTTGTAGAGGGTAACAAGATCCCGTGTTCG
tetur12g00260 comp2849_seq0 GAACAATACTTCCTCGTCCTCTTGTGACCT
tetur12g00260 comp2849_seq0 GAACCGTCCAAGATTGGTGTAACACCAGGA
tetur12g00260 comp2849_seq0 GACTTTGAACAATACTTCCTCGTCCTCTTG
tetur12g00260 comp2849_seq0 GAGATGTGATTGTGATAAAGGAACGGCGAG
tetur12g00260 comp2849_seq0 AATCCGCTCTCGAGTATTTGGCTTTAAGAG
tetur12g00260 comp2849_seq0 GAGGGTAACAAGATCCCGTGTTCGTGTAGT
tetur12g00260 comp2849_seq0 GAGTGTTGGTGAGTTTACAGCTGGTTCAAT
tetur12g00260 comp2849_seq0 GAGTTTACAGCTGGTTCAATAGTTGCATCT
tetur12g00260 comp2849_seq0 GATAACTCAGCTGATTCCTCCCTTCTACTT
tetur12g00260 comp2849_seq0 GATCCCGTGTTCGTGTAGTCATCGTCAAAG
tetur12g00260 comp2849_seq0 GATCTTCTGGAGCTTTCACCTGATCCATCA
tetur12g00260 comp2849_seq0 GATGAGATGTGATTGTGATAAAGGAACGGC
tetur12g00260 comp2849_seq0 GCAATAAGGGCACACTGATAACGGGACGAT
tetur12g00260 comp2849_seq0 GCAATAGAAGTGGAGTGTTGGTGAGTTTAC
tetur12g00260 comp2849_seq0 GCACACTGATAACGGGACGATAATAACAAG
tetur12g00260 comp2849_seq0 GCGATGAGATGTGATTGTGATAAAGGAACG
tetur12g00260 comp2849_seq0 GCTTGTAGAGGGTAACAAGATCCCGTGTTC
tetur12g00260 comp2849_seq0 GGAGTGTTGGTGAGTTTACAGCTGGTTCAA
tetur12g00260 comp2849_seq0 GGCACACTGATAACGGGACGATAATAACAA
tetur12g00260 comp2849_seq0 GGCTTGTAGAGGGTAACAAGATCCCGTGTT
tetur12g00260 comp2849_seq0 GGGCACACTGATAACGGGACGATAATAACA
tetur12g00260 comp2849_seq0 GGGTAACAAGATCCCGTGTTCGTGTAGTCA
tetur12g00260 comp2849_seq0 GGTAACAAGATCCCGTGTTCGTGTAGTCAT
tetur12g00260 comp2849_seq0 GGTCGCAATAGAAGTGGAGTGTTGGTGAGT
tetur12g00260 comp2849_seq0 GGTGAGTTTACAGCTGGTTCAATAGTTGCA
tetur12g00260 comp2849_seq0 ACAAGACTTTGAACAATACTTCCTCGTCCT
tetur12g00260 comp2849_seq0 ACAAGATCCCGTGTTCGTGTAGTCATCGTC
tetur12g00260 comp2849_seq0 GTAACAAGATCCCGTGTTCGTGTAGTCATC
tetur12g00260 comp2849_seq0 GTAAGAGTTGTCAATAAGGCTTGTAGAGGG
tetur12g00260 comp2849_seq0 GTAGAGGGTAACAAGATCCCGTGTTCGTGT
tetur12g00260 comp2849_seq0 ACAATACTTCCTCGTCCTCTTGTGACCTTC
tetur12g00260 comp2849_seq0 GTCCAAGATTGGTGTAACACCAGGAACGAT
tetur12g00260 comp2849_seq0 GTGAGTTTACAGCTGGTTCAATAGTTGCAT
tetur12g00260 comp2849_seq0 GTGTTCGTGTAGTCATCGTCAAAGTACAAT
tetur12g00260 comp2849_seq0 GTGTTGGTGAGTTTACAGCTGGTTCAATAG
tetur12g00260 comp2849_seq0 ACACTGATAACGGGACGATAATAACAAGAC
tetur12g00260 comp2849_seq0 GTTGGTGAGTTTACAGCTGGTTCAATAGTT
tetur12g00260 comp2849_seq0 TAACAAGATCCCGTGTTCGTGTAGTCATCG
tetur12g00260 comp2849_seq0 TAGAGGGTAACAAGATCCCGTGTTCGTGTA
tetur12g00260 comp2849_seq0 TAGGTCGCAATAGAAGTGGAGTGTTGGTGA
tetur12g00260 comp2849_seq0 TCAATAAGGCTTGTAGAGGGTAACAAGATC
tetur12g00260 comp2849_seq0 TCATTACTTTGTCTGAACCGTCCAAGATTG
tetur12g00260 comp2849_seq0 TCCCGTGTTCGTGTAGTCATCGTCAAAGTA
tetur12g00260 comp2849_seq0 TCTTAGGTCGCAATAGAAGTGGAGTGTTGG
tetur12g00260 comp2849_seq0 TCTTCTGGAGCTTTCACCTGATCCATCACC
tetur12g00260 comp2849_seq0 TGAACAATACTTCCTCGTCCTCTTGTGACC
tetur12g00260 comp2849_seq0 TGAGATGTGATTGTGATAAAGGAACGGCGA
tetur12g00260 comp2849_seq0 TGAGTTTACAGCTGGTTCAATAGTTGCATC
tetur12g00260 comp2849_seq0 TGATCTTCTGGAGCTTTCACCTGATCCATC
tetur12g00260 comp2849_seq0 TGATTATCTTAGGTCGCAATAGAAGTGGAG
tetur12g00260 comp2849_seq0 TGCGATGAGATGTGATTGTGATAAAGGAAC
tetur12g00260 comp2849_seq0 TGGAGTGTTGGTGAGTTTACAGCTGGTTCA
tetur12g00260 comp2849_seq0 TGGTGAGTTTACAGCTGGTTCAATAGTTGC
tetur12g00260 comp2849_seq0 TGTAGAGGGTAACAAGATCCCGTGTTCGTG
tetur12g00260 comp2849_seq0 TGTGATAAAGGAACGGCGAGAAAGTCCAAA
tetur12g00260 comp2849_seq0 TTAGGTCGCAATAGAAGTGGAGTGTTGGTG
tetur12g00260 comp2849_seq0 TTCAATAATCGCGTGTACCCTAATAAGTCC
tetur12g00260 comp2849_seq0 TTCCTTCGATTATCAAATCTGTGGGTTGAC
tetur12g00260 comp2849_seq0 TTGAACAATACTTCCTCGTCCTCTTGTGAC
tetur12g00260 comp2849_seq0 TTGGTGAGTTTACAGCTGGTTCAATAGTTG
tetur12g00260 comp2849_seq0 TTGTGATAAAGGAACGGCGAGAAAGTCCAA
tetur12g00260 comp2849_seq0 ACGCAATAAGGGCACACTGATAACGGGACG
tetur12g01420 comp3608_seq0 ATCTTGAACTAGTTGATTAGCGCAGTTGAC
tetur12g01420 comp3608_seq0 ATTCCATCTTGAACTAGTTGATTAGCGCAG
tetur12g01420 comp3608_seq0 CATCTTGAACTAGTTGATTAGCGCAGTTGA
tetur12g01420 comp3608_seq0 CCATCTTGAACTAGTTGATTAGCGCAGTTG
tetur12g01420 comp3608_seq0 CTAGTTGATTAGCGCAGTTGACCATAGAAA
tetur12g01420 comp3608_seq0 CTTGAACTAGTTGATTAGCGCAGTTGACCA
tetur12g01420 comp3608_seq0 GAACTAGTTGATTAGCGCAGTTGACCATAG
tetur12g01420 comp3608_seq0 TCTTGAACTAGTTGATTAGCGCAGTTGACC
tetur12g03790 comp897_seq0 CAACCTTAGCCAATGAGTCCATAACAGGAG
tetur12g03790 comp897_seq0 CCTCAACCTTAGCCAATGAGTCCATAACAG
tetur12g03790 comp897_seq0 CTACCGGAGGGTAAAGTACGTCGAAAGGAA
tetur12g03790 comp897_seq0 CTCAACCTTAGCCAATGAGTCCATAACAGG
tetur12g03790 comp897_seq0 CTTTAGTGGGAGTCTTGCTTGATTTCTTGA
tetur12g03790 comp897_seq0 GAAACTTTAGTGGGAGTCTTGCTTGATTTC
tetur12g03790 comp897_seq0 GACTACCGGAGGGTAAAGTACGTCGAAAGG
tetur12g03790 comp897_seq0 TACCGGAGGGTAAAGTACGTCGAAAGGAAA
tetur12g03790 comp897_seq0 TCAACCTTAGCCAATGAGTCCATAACAGGA
tetur12g03790 comp897_seq0 ACTTTAGTGGGAGTCTTGCTTGATTTCTTG
tetur13g00870 comp1337_seq0 AGGGACCATGATTACAGGTAAAGCAGTGAT
tetur13g00870 comp1337_seq0 ATGTCGATTACTATCACTCGATAGTTTGCG
tetur13g00870 comp1337_seq0 CAATATCGACCACATTACGGATACCGAAAG
tetur13g00870 comp1337_seq0 CACACCAAACCTAATAACGGAAGGTTCAAT
tetur13g00870 comp1337_seq0 AACTGGTTGAAAGAGATCGACTGGAGATTG
tetur13g00870 comp1337_seq0 CATCAATATCGACCACATTACGGATACCGA
tetur13g00870 comp1337_seq0 CGAGGGACCATGATTACAGGTAAAGCAGTG
tetur13g00870 comp1337_seq0 CTCGAGGGACCATGATTACAGGTAAAGCAG
tetur13g00870 comp1337_seq0 GAGGGACCATGATTACAGGTAAAGCAGTGA
tetur13g00870 comp1337_seq0 GGACCATGATTACAGGTAAAGCAGTGATAA
tetur13g00870 comp1337_seq0 GGATACCGAAAGAAATTGTATACGCGTCGA
tetur13g00870 comp1337_seq0 GTCGATTACTATCACTCGATAGTTTGCGAG
tetur13g00870 comp1337_seq0 TCAATATCGACCACATTACGGATACCGAAA
tetur13g00870 comp1337_seq0 TGTCGATTACTATCACTCGATAGTTTGCGA
tetur13g00870 comp1337_seq0 TTTACATCTTATGCGCATTTACCCTCGAGG
tetur13g02810 comp2241_seq0 AAATTGTCCTGGATCGTAACACAGCCAATC
tetur13g02810 comp2241_seq0 AGCCTGGTATCCATGGTCATGTTTACCGTT
tetur13g02810 comp2241_seq0 AGGGTCATCAAATGACCCAAATGACGAATG
tetur13g02810 comp2241_seq0 AGTATGCCCTCCGAACGAGCAGTAGTTCAT
tetur13g02810 comp2241_seq0 ATCATCGCCAACATTGACCTGTGATCCTAC
tetur13g02810 comp2241_seq0 ATCGAAAGGTCCAAAGTCACAATCCTAATC
tetur13g02810 comp2241_seq0 AACATTGACCTGTGATCCTACTACCCGTTT
tetur13g02810 comp2241_seq0 ATCGCCAACATTGACCTGTGATCCTACTAC
tetur13g02810 comp2241_seq0 ATGACGAATGGTACATGTCCCACGAGGCTT
tetur13g02810 comp2241_seq0 CAAATGACGAATGGTACATGTCCCACGAGG
tetur13g02810 comp2241_seq0 CAACATTGACCTGTGATCCTACTACCCGTT
tetur13g02810 comp2241_seq0 CAACTACGCAATCATCGCCAACATTGACCT
tetur13g02810 comp2241_seq0 CAAGAACTACCGTCTCTACAGCCTGGTATC
tetur13g02810 comp2241_seq0 CACGTTTGTGTCATACCAGCTAACCATCAA
tetur13g02810 comp2241_seq0 AACTACGCAATCATCGCCAACATTGACCTG
tetur13g02810 comp2241_seq0 CAGCCTGGTATCCATGGTCATGTTTACCGT
tetur13g02810 comp2241_seq0 CAGCTAACCATCAATGTGTTCTTATTGTGG
tetur13g02810 comp2241_seq0 CAGGGTCATCAAATGACCCAAATGACGAAT
tetur13g02810 comp2241_seq0 CAGTATGCCCTCCGAACGAGCAGTAGTTCA
tetur13g02810 comp2241_seq0 CATCGCCAACATTGACCTGTGATCCTACTA
tetur13g02810 comp2241_seq0 CCAAATGACGAATGGTACATGTCCCACGAG
tetur13g02810 comp2241_seq0 CCAACATTGACCTGTGATCCTACTACCCGT
tetur13g02810 comp2241_seq0 AAGAACTACCGTCTCTACAGCCTGGTATCC
tetur13g02810 comp2241_seq0 CCACGAGGCTTATCCCTTTAAACATTACCC
tetur13g02810 comp2241_seq0 CCAGCTAACCATCAATGTGTTCTTATTGTG
tetur13g02810 comp2241_seq0 CCCAAATGACGAATGGTACATGTCCCACGA
tetur13g02810 comp2241_seq0 CCGTCTCTACAGCCTGGTATCCATGGTCAT
tetur13g02810 comp2241_seq0 CCTGGATCGTAACACAGCCAATCAAGTTAA
tetur13g02810 comp2241_seq0 CCTGTGATCCTACTACCCGTTTATTGATCA
tetur13g02810 comp2241_seq0 CGAAAGGTCCAAAGTCACAATCCTAATCGG
tetur13g02810 comp2241_seq0 CGTAACACAGCCAATCAAGTTAATCAAGTC
tetur13g02810 comp2241_seq0 CGTCTCTACAGCCTGGTATCCATGGTCATG
tetur13g02810 comp2241_seq0 CGTTTGTGTCATACCAGCTAACCATCAATG
tetur13g02810 comp2241_seq0 CTACAAGAACTACCGTCTCTACAGCCTGGT
tetur13g02810 comp2241_seq0 CTACAGCCTGGTATCCATGGTCATGTTTAC
tetur13g02810 comp2241_seq0 CTACGCAATCATCGCCAACATTGACCTGTG
tetur13g02810 comp2241_seq0 CTCTACAGCCTGGTATCCATGGTCATGTTT
tetur13g02810 comp2241_seq0 CTGGATCGTAACACAGCCAATCAAGTTAAT
tetur13g02810 comp2241_seq0 CTGTGATCCTACTACCCGTTTATTGATCAT
tetur13g02810 comp2241_seq0 CTTTCACGTTTGTGTCATACCAGCTAACCA
tetur13g02810 comp2241_seq0 CTTTGAAAGTGACCAATCAACTACGCAATC
tetur13g02810 comp2241_seq0 GACGAATGGTACATGTCCCACGAGGCTTAT
tetur13g02810 comp2241_seq0 AATGACGAATGGTACATGTCCCACGAGGCT
tetur13g02810 comp2241_seq0 GCTAACCATCAATGTGTTCTTATTGTGGTC
tetur13g02810 comp2241_seq0 GCTTTCACGTTTGTGTCATACCAGCTAACC
tetur13g02810 comp2241_seq0 GGGTCATCAAATGACCCAAATGACGAATGG
tetur13g02810 comp2241_seq0 GGTCATCAAATGACCCAAATGACGAATGGT
tetur13g02810 comp2241_seq0 ACAAGAACTACCGTCTCTACAGCCTGGTAT
tetur13g02810 comp2241_seq0 GTAGTTTGTGTTTGCTTTCACGTTTGTGTC
tetur13g02810 comp2241_seq0 GTCAGTATGCCCTCCGAACGAGCAGTAGTT
tetur13g02810 comp2241_seq0 GTCATACCAGCTAACCATCAATGTGTTCTT
tetur13g02810 comp2241_seq0 GTCCTGGATCGTAACACAGCCAATCAAGTT
tetur13g02810 comp2241_seq0 GTCTCTACAGCCTGGTATCCATGGTCATGT
tetur13g02810 comp2241_seq0 GTGACCAATCAACTACGCAATCATCGCCAA
tetur13g02810 comp2241_seq0 GTGATTGGGTTAAACTTAAACCTCCGAATG
tetur13g02810 comp2241_seq0 GTGTCATACCAGCTAACCATCAATGTGTTC
tetur13g02810 comp2241_seq0 GTGTTTGCTTTCACGTTTGTGTCATACCAG
tetur13g02810 comp2241_seq0 ACAGCCTGGTATCCATGGTCATGTTTACCG
tetur13g02810 comp2241_seq0 GTTTGCTTTCACGTTTGTGTCATACCAGCT
tetur13g02810 comp2241_seq0 GTTTGTGTCATACCAGCTAACCATCAATGT
tetur13g02810 comp2241_seq0 TACAAGAACTACCGTCTCTACAGCCTGGTA
tetur13g02810 comp2241_seq0 TACAGCCTGGTATCCATGGTCATGTTTACC
tetur13g02810 comp2241_seq0 TACTACAAGAACTACCGTCTCTACAGCCTG
tetur13g02810 comp2241_seq0 TCACGTTTGTGTCATACCAGCTAACCATCA
tetur13g02810 comp2241_seq0 TCAGTATGCCCTCCGAACGAGCAGTAGTTC
tetur13g02810 comp2241_seq0 TCCTGGATCGTAACACAGCCAATCAAGTTA
tetur13g02810 comp2241_seq0 TCGAAAGGTCCAAAGTCACAATCCTAATCG
tetur13g02810 comp2241_seq0 TCGCCAACATTGACCTGTGATCCTACTACC
tetur13g02810 comp2241_seq0 TCTACAGCCTGGTATCCATGGTCATGTTTA
tetur13g02810 comp2241_seq0 TGACCAATCAACTACGCAATCATCGCCAAC
tetur13g02810 comp2241_seq0 TGACGAATGGTACATGTCCCACGAGGCTTA
tetur13g02810 comp2241_seq0 TGCTTTCACGTTTGTGTCATACCAGCTAAC
tetur13g02810 comp2241_seq0 TGGATCGTAACACAGCCAATCAAGTTAATC
tetur13g02810 comp2241_seq0 TGTGTTTGCTTTCACGTTTGTGTCATACCA
tetur13g02810 comp2241_seq0 TGTTTGCTTTCACGTTTGTGTCATACCAGC
tetur13g02810 comp2241_seq0 TTAAATTGTCCTGGATCGTAACACAGCCAA
tetur13g02810 comp2241_seq0 TTCACGTTTGTGTCATACCAGCTAACCATC
tetur13g02810 comp2241_seq0 TTGCTTTCACGTTTGTGTCATACCAGCTAA
tetur13g02810 comp2241_seq0 TTGTCCTGGATCGTAACACAGCCAATCAAG
tetur13g02810 comp2241_seq0 TTGTGTTTGCTTTCACGTTTGTGTCATACC
tetur13g02810 comp2241_seq0 TTTAAATTGTCCTGGATCGTAACACAGCCA
tetur13g02810 comp2241_seq0 TTTGCTTTCACGTTTGTGTCATACCAGCTA
tetur13g02810 comp2241_seq0 TTTGTGTCATACCAGCTAACCATCAATGTG
tetur13g02810 comp2241_seq0 ACGTTTGTGTCATACCAGCTAACCATCAAT
tetur13g02810 comp2241_seq0 ACTACAAGAACTACCGTCTCTACAGCCTGG
tetur13g02810 comp2241_seq0 ACTACGCAATCATCGCCAACATTGACCTGT
tetur13g02810 comp2241_seq0 ACTGACCCTAATTTAAATTGTCCTGGATCG
tetur13g03700 comp551_seq0 AGTAGGACCGTATCGTTTCCAAAGGACGGT
tetur13g03700 comp551_seq0 AACATTTACCACGCAAAGGTGCCTCAACTT
tetur13g03700 comp551_seq0 CAAAGGACGGTACCACTTCAAACACCATGG
tetur13g03700 comp551_seq0 CAACATTTACCACGCAAAGGTGCCTCAACT
tetur13g03700 comp551_seq0 CAGTAGGACCGTATCGTTTCCAAAGGACGG
tetur13g03700 comp551_seq0 CCAAAGGACGGTACCACTTCAAACACCATG
tetur13g03700 comp551_seq0 CCAGTAGGACCGTATCGTTTCCAAAGGACG
tetur13g03700 comp551_seq0 CTGTTGAATCTAAACAAGGTCTACCCGTTA
tetur13g03700 comp551_seq0 GACTCCATATCAAATGACCTCTCAAGGTAA
tetur13g03700 comp551_seq0 GCAACATTTACCACGCAAAGGTGCCTCAAC
tetur13g03700 comp551_seq0 GGACTCCATATCAAATGACCTCTCAAGGTA
tetur13g03700 comp551_seq0 GGTGCCTCAACTTATGCTGGCTATGAGAAT
tetur13g03700 comp551_seq0 GTAGGACCGTATCGTTTCCAAAGGACGGTA
tetur13g03700 comp551_seq0 GTCGCTGGCCGTAAATACGGTACTCGTCAT
tetur13g03700 comp551_seq0 GTGCCTCAACTTATGCTGGCTATGAGAATT
tetur13g03700 comp551_seq0 TAGTCGCTGGCCGTAAATACGGTACTCGTC
tetur13g03700 comp551_seq0 TCGCTGGCCGTAAATACGGTACTCGTCATG
tetur13g03700 comp551_seq0 TCTGGTGGCAACATGGTAACGTCACTCTTC
tetur13g03700 comp551_seq0 TGCCTCAACTTATGCTGGCTATGAGAATTA
tetur13g03850 comp1613_seq1 ATCATGTCTGGATTCACAAGCCAACAGCTC
tetur13g03850 comp1613_seq1 ATCTTTGGACCCACTTGTAATCATCAACGC
tetur13g03850 comp1613_seq1 AACCACAACCATCATCAGCTCAAATAACTC
tetur13g03850 comp1613_seq1 ATGGCCTGTTTCTATTCCAATCTTTGGACC
tetur13g03850 comp1613_seq1 AACCATCATCTGCTATCATCAATCGGTACC
tetur13g03850 comp1613_seq1 ATTGCTAGTGAAATCGCCTGTGTTTCTAAC
tetur13g03850 comp1613_seq1 CAACCACAACCATCATCAGCTCAAATAACT
tetur13g03850 comp1613_seq1 CAACCATCATCTGCTATCATCAATCGGTAC
tetur13g03850 comp1613_seq1 CAACGACCATTAACAACACCGACACCAATA
tetur13g03850 comp1613_seq1 CAATCTTTGGACCCACTTGTAATCATCAAC
tetur13g03850 comp1613_seq1 CATCATGTCTGGATTCACAAGCCAACAGCT
tetur13g03850 comp1613_seq1 CCAACCACAACCATCATCAGCTCAAATAAC
tetur13g03850 comp1613_seq1 CCTGTTTCTATTCCAATCTTTGGACCCACT
tetur13g03850 comp1613_seq1 CTACAACCATCATCTGCTATCATCAATCGG
tetur13g03850 comp1613_seq1 CTAGTGAAATCGCCTGTGTTTCTAACCATT
tetur13g03850 comp1613_seq1 CTATATTGCTAGTGAAATCGCCTGTGTTTC
tetur13g03850 comp1613_seq1 CTATTCCAATCTTTGGACCCACTTGTAATC
tetur13g03850 comp1613_seq1 CTGTTTCTATTCCAATCTTTGGACCCACTT
tetur13g03850 comp1613_seq1 CTTTGGACCCACTTGTAATCATCAACGCAT
tetur13g03850 comp1613_seq1 AATCTTTGGACCCACTTGTAATCATCAACG
tetur13g03850 comp1613_seq1 AATGGCCTGTTTCTATTCCAATCTTTGGAC
tetur13g03850 comp1613_seq1 GCCTGTTTCTATTCCAATCTTTGGACCCAC
tetur13g03850 comp1613_seq1 GCTAGTGAAATCGCCTGTGTTTCTAACCAT
tetur13g03850 comp1613_seq1 GGACCCACTTGTAATCATCAACGCATCTCT
tetur13g03850 comp1613_seq1 GGCCTGTTTCTATTCCAATCTTTGGACCCA
tetur13g03850 comp1613_seq1 GTTTCTATTCCAATCTTTGGACCCACTTGT
tetur13g03850 comp1613_seq1 TCCAATCTTTGGACCCACTTGTAATCATCA
tetur13g03850 comp1613_seq1 TCTTTGGACCCACTTGTAATCATCAACGCA
tetur13g03850 comp1613_seq1 TGCTAGTGAAATCGCCTGTGTTTCTAACCA
tetur13g03850 comp1613_seq1 TGGACCCACTTGTAATCATCAACGCATCTC
tetur13g03850 comp1613_seq1 TGGCCTGTTTCTATTCCAATCTTTGGACCC
tetur13g03850 comp1613_seq1 TTCCAATCTTTGGACCCACTTGTAATCATC
tetur13g03850 comp1613_seq1 TTGCTAGTGAAATCGCCTGTGTTTCTAACC
tetur13g03850 comp1613_seq1 TTTGGACCCACTTGTAATCATCAACGCATC
tetur13g04766 comp2473_seq0 AGATTTCGCATCAATTCCTTCTCCATTTGC
tetur13g04766 comp2473_seq0 AGGTTCACTAGATTTCGCATCAATTCCTTC
tetur13g04766 comp2473_seq0 ATCTTCAGTCAATCCTGGTTGTACTCCTCC
tetur13g04766 comp2473_seq0 CACTAGATTTCGCATCAATTCCTTCTCCAT
tetur13g04766 comp2473_seq0 CAGGTTCACTAGATTTCGCATCAATTCCTT
tetur13g04766 comp2473_seq0 CATCTTGGCAGGTTCACTAGATTTCGCATC
tetur13g04766 comp2473_seq0 CCATTAGCTTCATTCCACATAGCATTGACT
tetur13g04766 comp2473_seq0 CCGAATATGCCACCAAACAGTTATCCAGCT
tetur13g04766 comp2473_seq0 CCGCTGGTAATAATTGAACTGTTCCATTAG
tetur13g04766 comp2473_seq0 CGAGCGTCAAATGAAAGTGTTAAAGTCAAC
tetur13g04766 comp2473_seq0 CGCTGGTAATAATTGAACTGTTCCATTAGC
tetur13g04766 comp2473_seq0 AAGGCCATTTGGAGTAGCCACGGCAATTGC
tetur13g04766 comp2473_seq0 CTGGGACCAGCCTTTAATCCAGTGGGTAAA
tetur13g04766 comp2473_seq0 CTTCAGTCAATCCTGGTTGTACTCCTCCAA
tetur13g04766 comp2473_seq0 CTTGGCAGGTTCACTAGATTTCGCATCAAT
tetur13g04766 comp2473_seq0 CTTGTGATCTTCAGTCAATCCTGGTTGTAC
tetur13g04766 comp2473_seq0 GATCTTCAGTCAATCCTGGTTGTACTCCTC
tetur13g04766 comp2473_seq0 GCAGGTTCACTAGATTTCGCATCAATTCCT
tetur13g04766 comp2473_seq0 GGCAGGTTCACTAGATTTCGCATCAATTCC
tetur13g04766 comp2473_seq0 GGCCATTTGGAGTAGCCACGGCAATTGCAA
tetur13g04766 comp2473_seq0 GGTTCACTAGATTTCGCATCAATTCCTTCT
tetur13g04766 comp2473_seq0 GTGATCTTCAGTCAATCCTGGTTGTACTCC
tetur13g04766 comp2473_seq0 GTTCACTAGATTTCGCATCAATTCCTTCTC
tetur13g04766 comp2473_seq0 TACATCTTGGCAGGTTCACTAGATTTCGCA
tetur13g04766 comp2473_seq0 ACATCTTGGCAGGTTCACTAGATTTCGCAT
tetur13g04766 comp2473_seq0 TATACATCTTGGCAGGTTCACTAGATTTCG
tetur13g04766 comp2473_seq0 TCACTAGATTTCGCATCAATTCCTTCTCCA
tetur13g04766 comp2473_seq0 TCAGTCAATCCTGGTTGTACTCCTCCAACC
tetur13g04766 comp2473_seq0 TCTTCAGTCAATCCTGGTTGTACTCCTCCA
tetur13g04766 comp2473_seq0 TCTTGGCAGGTTCACTAGATTTCGCATCAA
tetur13g04766 comp2473_seq0 TGGCAGGTTCACTAGATTTCGCATCAATTC
tetur13g04766 comp2473_seq0 TGTGATCTTCAGTCAATCCTGGTTGTACTC
tetur13g04766 comp2473_seq0 TTCACTAGATTTCGCATCAATTCCTTCTCC
tetur13g04766 comp2473_seq0 TTCAGTCAATCCTGGTTGTACTCCTCCAAC
tetur13g04766 comp2473_seq0 ACTCGAGCGTCAAATGAAAGTGTTAAAGTC
tetur14g00280 comp3310_seq0 ATCCATGATATTGGTTGTATGTTTCGCTGC
tetur14g00280 comp3310_seq0 ATCGGAATGACCAATTAACAAATCCTCTCG
tetur14g00280 comp3310_seq0 GACCCACGAGCTAGACAAGAGTACAAACTT
tetur14g00280 comp3310_seq0 GATTACGGAGCGTTATATCGGAATGACCAA
tetur14g00280 comp3310_seq0 TAGACCCACGAGCTAGACAAGAGTACAAAC
tetur14g00280 comp3310_seq0 TCCATGATATTGGTTGTATGTTTCGCTGCA
tetur14g00280 comp3310_seq0 TGATTACGGAGCGTTATATCGGAATGACCA
tetur14g00280 comp3310_seq0 AGACCCACGAGCTAGACAAGAGTACAAACT
tetur14g01440 comp3667_seq0 AGGGTTCTCCAGCCTCGATGATAAACGTTT
tetur14g01440 comp3667_seq0 ATCATCGTCTCCAATCTCACCATTTCACCT
tetur14g01440 comp3667_seq0 ATCTACGGAGGGCTCAAGAGACTTTGAATG
tetur14g01440 comp3667_seq0 ATTCAGGGTTCTCCAGCCTCGATGATAAAC
tetur14g01440 comp3667_seq0 CAGCTTCCCAAATTCTTGGAGACTTAACTA
tetur14g01440 comp3667_seq0 CATCATCGTCTCCAATCTCACCATTTCACC
tetur14g01440 comp3667_seq0 CCATCCTAATTAATCGGCCAATTGGTTTGA
tetur14g01440 comp3667_seq0 CCTAATTAATCGGCCAATTGGTTTGATCTG
tetur14g01440 comp3667_seq0 CGATCTGGATGACCAAGGAGCACCAGTAGA
tetur14g01440 comp3667_seq0 CTAATTAATCGGCCAATTGGTTTGATCTGC
tetur14g01440 comp3667_seq0 CTACGGAGGGCTCAAGAGACTTTGAATGAA
tetur14g01440 comp3667_seq0 CTCAGCTTCCCAAATTCTTGGAGACTTAAC
tetur14g01440 comp3667_seq0 CTCTCAGCTTCCCAAATTCTTGGAGACTTA
tetur14g01440 comp3667_seq0 CTGAAAGAGATGCCATGTGGGACCGTTATT
tetur14g01440 comp3667_seq0 CTGTAGTCTCGTCCCAATCATCATCACACC
tetur14g01440 comp3667_seq0 AATAGTATTCAGGGTTCTCCAGCCTCGATG
tetur14g01440 comp3667_seq0 GAATAGTATTCAGGGTTCTCCAGCCTCGAT
tetur14g01440 comp3667_seq0 GACCTACACGGGTTTCGATGAAGATACACA
tetur14g01440 comp3667_seq0 AATCTGAAAGAGATGCCATGTGGGACCGTT
tetur14g01440 comp3667_seq0 GATCGGTACAAGTGATCAGAAAGGGATTAA
tetur14g01440 comp3667_seq0 GTAGTCTCGTCCCAATCATCATCACACCAT
tetur14g01440 comp3667_seq0 GTATTCAGGGTTCTCCAGCCTCGATGATAA
tetur14g01440 comp3667_seq0 TAATCGGCCAATTGGTTTGATCTGCATTGC
tetur14g01440 comp3667_seq0 TAGTCTCGTCCCAATCATCATCACACCATC
tetur14g01440 comp3667_seq0 TCCGATCTGGATGACCAAGGAGCACCAGTA
tetur14g01440 comp3667_seq0 TCGACGTATCAAACAACAATTGGGATGCAA
tetur14g01440 comp3667_seq0 TCTACGGAGGGCTCAAGAGACTTTGAATGA
tetur14g01440 comp3667_seq0 TCTCAGCTTCCCAAATTCTTGGAGACTTAA
tetur14g01440 comp3667_seq0 TCTGTAGTCTCGTCCCAATCATCATCACAC
tetur14g01440 comp3667_seq0 TGAATAGTATTCAGGGTTCTCCAGCCTCGA
tetur14g01440 comp3667_seq0 TGTAGTCTCGTCCCAATCATCATCACACCA
tetur14g01440 comp3667_seq0 TTAATCGGCCAATTGGTTTGATCTGCATTG
tetur14g01440 comp3667_seq0 TTCAGGGTTCTCCAGCCTCGATGATAAACG
tetur14g01440 comp3667_seq0 TTCTGTAGTCTCGTCCCAATCATCATCACA
tetur14g01630 comp1099_seq0 ATGGGCCTGAGTCCTATTGGACAACGTAAC
tetur14g01630 comp1099_seq0 GGGCCTGAGTCCTATTGGACAACGTAACAA
tetur14g01630 comp1099_seq0 TGGGCCTGAGTCCTATTGGACAACGTAACA
tetur14g01650 comp208_seq9 AACAACAGTCTGGTTGTTGCCCTGACCATT
tetur14g01650 comp208_seq9 AGTGTTAAACCATCATGGCAAACCCAAAGG
tetur14g01650 comp208_seq9 CAACAAGTGTTAAACCATCATGGCAAACCC
tetur14g01650 comp208_seq9 CAAGTGTTAAACCATCATGGCAAACCCAAA
tetur14g01650 comp208_seq9 AAGGCCAAATCCTCGCTTCTCGTTGAAACC
tetur14g01650 comp208_seq9 AAGTGTTAAACCATCATGGCAAACCCAAAG
tetur14g01650 comp208_seq9 GGCCAAATCCTCGCTTCTCGTTGAAACCAT
tetur14g01650 comp208_seq9 AAAGGCCAAATCCTCGCTTCTCGTTGAAAC
tetur14g01650 comp208_seq9 ACAACAGTCTGGTTGTTGCCCTGACCATTT
tetur14g01650 comp208_seq9 TTAACAACAGTCTGGTTGTTGCCCTGACCA
tetur14g01800 comp266_seq0 GCTCAAGCCAAGGTCAAGTTAACTGATGCT
tetur14g01910 comp3012_seq0 ATTAGATACACCGTCGACTCTGTTTAATGG
tetur14g01910 comp3012_seq0 CATTAGATACACCGTCGACTCTGTTTAATG
tetur14g01910 comp3012_seq0 CTCTGGAGCGCAAAGGATACTTGTTATGGT
tetur14g01910 comp3012_seq0 TAGATACACCGTCGACTCTGTTTAATGGTA
tetur14g01910 comp3012_seq0 TCTCTGGAGCGCAAAGGATACTTGTTATGG
tetur14g02670 comp1736_seq1 AGAGTGAGACACATGCTCGGGCATGTCTCT
tetur14g02670 comp1736_seq1 CAAAGAGTGAGACACATGCTCGGGCATGTC
tetur14g02670 comp1736_seq1 CATCCTTTGTTACAAAGAGTGAGACACATG
tetur14g02670 comp1736_seq1 CCATCCTTTGTTACAAAGAGTGAGACACAT
tetur14g02670 comp1736_seq1 CCTTTGTTACAAAGAGTGAGACACATGCTC
tetur14g02670 comp1736_seq1 AAAGAGTGAGACACATGCTCGGGCATGTCT
tetur14g02670 comp1736_seq1 CTTTGTTACAAAGAGTGAGACACATGCTCG
tetur14g02670 comp1736_seq1 ACAAAGAGTGAGACACATGCTCGGGCATGT
tetur14g02670 comp1736_seq1 GTTACAAAGAGTGAGACACATGCTCGGGCA
tetur14g02670 comp1736_seq1 TACAAAGAGTGAGACACATGCTCGGGCATG
tetur14g02670 comp1736_seq1 TACCATCCTTTGTTACAAAGAGTGAGACAC
tetur14g03300 comp2124_seq3 AGCATCATCAACTAGACCTTGAGGTGTTGG
tetur14g03300 comp2124_seq3 AGGCGTCTTTCTGATGTTATCGCTTGACTG
tetur14g03300 comp2124_seq3 AGGTTTGAATAGGATTGTTGTTCTAGGCGT
tetur14g03300 comp2124_seq3 ATCTAGTGACACCAATCAGCTTTAAAGTGC
tetur14g03300 comp2124_seq3 ATGCTAACAGTCGATAAAGACCAAGTCGAT
tetur14g03300 comp2124_seq3 ATTCAAATCAGAAGCACCAGAATCCATTGG
tetur14g03300 comp2124_seq3 CAAATCAGAAGCACCAGAATCCATTGGACA
tetur14g03300 comp2124_seq3 CAAGAGAAACGCCGTCAGATGAATCTATAC
tetur14g03300 comp2124_seq3 CACTAAACCCACAAGGGCTAACACAATATA
tetur14g03300 comp2124_seq3 CACTGACGACTTCAACGATACTATTGAACG
tetur14g03300 comp2124_seq3 CAGGTTTGAATAGGATTGTTGTTCTAGGCG
tetur14g03300 comp2124_seq3 CATTCAAATCAGAAGCACCAGAATCCATTG
tetur14g03300 comp2124_seq3 CCAGGTTTGAATAGGATTGTTGTTCTAGGC
tetur14g03300 comp2124_seq3 AAGAGAAACGCCGTCAGATGAATCTATACG
tetur14g03300 comp2124_seq3 CCTTGAGGTGTTGGATCAACAGGCGATGAG
tetur14g03300 comp2124_seq3 AAGCATCATCAACTAGACCTTGAGGTGTTG
tetur14g03300 comp2124_seq3 CGATACTATTGAACGGAGCTTCCAGTGTTA
tetur14g03300 comp2124_seq3 CTAACAGTCGATAAAGACCAAGTCGATGAT
tetur14g03300 comp2124_seq3 CTAGGCGTCTTTCTGATGTTATCGCTTGAC
tetur14g03300 comp2124_seq3 CTAGTGACACCAATCAGCTTTAAAGTGCGT
tetur14g03300 comp2124_seq3 CTGACGACTTCAACGATACTATTGAACGGA
tetur14g03300 comp2124_seq3 CTTGAGGTGTTGGATCAACAGGCGATGAGT
tetur14g03300 comp2124_seq3 GAATAGGATTGTTGTTCTAGGCGTCTTTCT
tetur14g03300 comp2124_seq3 GACCTTGAGGTGTTGGATCAACAGGCGATG
tetur14g03300 comp2124_seq3 GACGACTTCAACGATACTATTGAACGGAGC
tetur14g03300 comp2124_seq3 GATACTATTGAACGGAGCTTCCAGTGTTAA
tetur14g03300 comp2124_seq3 GCACTAAACCCACAAGGGCTAACACAATAT
tetur14g03300 comp2124_seq3 GCCAAACACCAAGAGAAACGCCGTCAGATG
tetur14g03300 comp2124_seq3 GCTAACAGTCGATAAAGACCAAGTCGATGA
tetur14g03300 comp2124_seq3 AATTGCTAACGGATATTCACTGACGACTTC
tetur14g03300 comp2124_seq3 GGCGTCTTTCTGATGTTATCGCTTGACTGT
tetur14g03300 comp2124_seq3 GGTAAGCATCATCAACTAGACCTTGAGGTG
tetur14g03300 comp2124_seq3 GGTGAATGATGATTTACTCGATGGACGTTG
tetur14g03300 comp2124_seq3 GGTTTGAATAGGATTGTTGTTCTAGGCGTC
tetur14g03300 comp2124_seq3 GTAAGCATCATCAACTAGACCTTGAGGTGT
tetur14g03300 comp2124_seq3 GTATGCTAACAGTCGATAAAGACCAAGTCG
tetur14g03300 comp2124_seq3 GTTCTAGGCGTCTTTCTGATGTTATCGCTT
tetur14g03300 comp2124_seq3 GTTGTTCTAGGCGTCTTTCTGATGTTATCG
tetur14g03300 comp2124_seq3 GTTTGAATAGGATTGTTGTTCTAGGCGTCT
tetur14g03300 comp2124_seq3 TAGACCTTGAGGTGTTGGATCAACAGGCGA
tetur14g03300 comp2124_seq3 TATGCCAAACACCAAGAGAAACGCCGTCAG
tetur14g03300 comp2124_seq3 TATGCTAACAGTCGATAAAGACCAAGTCGA
tetur14g03300 comp2124_seq3 TATGGCCGAACTCAATTTAAAGGCGAGTGG
tetur14g03300 comp2124_seq3 TCAAATCAGAAGCACCAGAATCCATTGGAC
tetur14g03300 comp2124_seq3 TCACTGACGACTTCAACGATACTATTGAAC
tetur14g03300 comp2124_seq3 TCCAGGTTTGAATAGGATTGTTGTTCTAGG
tetur14g03300 comp2124_seq3 TCTAGGCGTCTTTCTGATGTTATCGCTTGA
tetur14g03300 comp2124_seq3 TCTAGTGACACCAATCAGCTTTAAAGTGCG
tetur14g03300 comp2124_seq3 TGAATAGGATTGTTGTTCTAGGCGTCTTTC
tetur14g03300 comp2124_seq3 TGACGACTTCAACGATACTATTGAACGGAG
tetur14g03300 comp2124_seq3 TGCTAACAGTCGATAAAGACCAAGTCGATG
tetur14g03300 comp2124_seq3 TGGCCGAACTCAATTTAAAGGCGAGTGGAA
tetur14g03300 comp2124_seq3 AAATCAGAAGCACCAGAATCCATTGGACAG
tetur14g03300 comp2124_seq3 TGTTGTTCTAGGCGTCTTTCTGATGTTATC
tetur14g03300 comp2124_seq3 TTATGGCCGAACTCAATTTAAAGGCGAGTG
tetur14g03300 comp2124_seq3 TTCAAATCAGAAGCACCAGAATCCATTGGA
tetur14g03300 comp2124_seq3 TTCTAGGCGTCTTTCTGATGTTATCGCTTG
tetur14g03300 comp2124_seq3 TTGAGGTGTTGGATCAACAGGCGATGAGTC
tetur14g03300 comp2124_seq3 ACGATACTATTGAACGGAGCTTCCAGTGTT
tetur14g03300 comp2124_seq3 TTGTTCTAGGCGTCTTTCTGATGTTATCGC
tetur14g03300 comp2124_seq3 ACTGACGACTTCAACGATACTATTGAACGG
tetur14g03300 comp2124_seq3 AGACCTTGAGGTGTTGGATCAACAGGCGAT
tetur15g00460 comp2328_seq0 AGAGTCATATCATCGTCATGGAAGACATCG
tetur15g00460 comp2328_seq0 AACAACCACGACAGTAAACTGTCGGTAAAG
tetur15g00460 comp2328_seq0 AGGCACCAAGAAAGTCATCCACCACCGAAC
tetur15g00460 comp2328_seq0 ATCACCAGGATCAACAATCATCACCAAATG
tetur15g00460 comp2328_seq0 ATCTGATTTATCTCGATCTATGTCGGGCTC
tetur15g00460 comp2328_seq0 ATGCTCCCTCTCAAAGTTCAATCGGCGGAC
tetur15g00460 comp2328_seq0 CAACAACCACGACAGTAAACTGTCGGTAAA
tetur15g00460 comp2328_seq0 CAACCACGACAGTAAACTGTCGGTAAAGAA
tetur15g00460 comp2328_seq0 CAAGCACCCATCATCAACTCAGCATTCATG
tetur15g00460 comp2328_seq0 CAAGGCACCAAGAAAGTCATCCACCACCGA
tetur15g00460 comp2328_seq0 CACAAGCACCCATCATCAACTCAGCATTCA
tetur15g00460 comp2328_seq0 CACCAAGAAAGTCATCCACCACCGAACATG
tetur15g00460 comp2328_seq0 CACCACCGAACATGGGAACAAGTTACACTG
tetur15g00460 comp2328_seq0 CACCAGGATCAACAATCATCACCAAATGAT
tetur15g00460 comp2328_seq0 CACCGAACATGGGAACAAGTTACACTGTAA
tetur15g00460 comp2328_seq0 CACGACAGTAAACTGTCGGTAAAGAAATTC
tetur15g00460 comp2328_seq0 CATCCACCACCGAACATGGGAACAAGTTAC
tetur15g00460 comp2328_seq0 CCACCACCGAACATGGGAACAAGTTACACT
tetur15g00460 comp2328_seq0 CCACCGAACATGGGAACAAGTTACACTGTA
tetur15g00460 comp2328_seq0 CCACGACAGTAAACTGTCGGTAAAGAAATT
tetur15g00460 comp2328_seq0 CCGTGACTTCAAGATAAGTCAGTTAACAGG
tetur15g00460 comp2328_seq0 AAGCACCCATCATCAACTCAGCATTCATGT
tetur15g00460 comp2328_seq0 CGATCTGATTTATCTCGATCTATGTCGGGC
tetur15g00460 comp2328_seq0 CGTGACTTCAAGATAAGTCAGTTAACAGGA
tetur15g00460 comp2328_seq0 CTATGTCGGGCTCTCCTCATCCATCTCAAC
tetur15g00460 comp2328_seq0 CTCAAGGCACCAAGAAAGTCATCCACCACC
tetur15g00460 comp2328_seq0 CTCTCAAGTCAACAGCTGATACTGCAATTG
tetur15g00460 comp2328_seq0 AAGTCAGTTAACAGGAGAGGTGAACAACTT
tetur15g00460 comp2328_seq0 GAGTCATATCATCGTCATGGAAGACATCGA
tetur15g00460 comp2328_seq0 GATCTGATTTATCTCGATCTATGTCGGGCT
tetur15g00460 comp2328_seq0 GCACCAAGAAAGTCATCCACCACCGAACAT
tetur15g00460 comp2328_seq0 GCCGTGACTTCAAGATAAGTCAGTTAACAG
tetur15g00460 comp2328_seq0 GGCACCAAGAAAGTCATCCACCACCGAACA
tetur15g00460 comp2328_seq0 ACAAGCACCCATCATCAACTCAGCATTCAT
tetur15g00460 comp2328_seq0 TATGTCGGGCTCTCCTCATCCATCTCAACC
tetur15g00460 comp2328_seq0 TCAACAACCACGACAGTAAACTGTCGGTAA
tetur15g00460 comp2328_seq0 TCAAGGCACCAAGAAAGTCATCCACCACCG
tetur15g00460 comp2328_seq0 TCACCAGGATCAACAATCATCACCAAATGA
tetur15g00460 comp2328_seq0 TCCACCACCGAACATGGGAACAAGTTACAC
tetur15g00460 comp2328_seq0 ACCACCGAACATGGGAACAAGTTACACTGT
tetur15g00460 comp2328_seq0 ACCACGACAGTAAACTGTCGGTAAAGAAAT
tetur15g00460 comp2328_seq0 ACCAGGATCAACAATCATCACCAAATGATC
tetur15g00460 comp2328_seq0 TCTATGTCGGGCTCTCCTCATCCATCTCAA
tetur15g00460 comp2328_seq0 TGGCCGTGACTTCAAGATAAGTCAGTTAAC
tetur15g00610 comp4780_seq0 AACAAGAACTGGACCTTCATCTGAGAGGAC
tetur15g00610 comp4780_seq0 ATCAACAAGAACTGGACCTTCATCTGAGAG
tetur15g00610 comp4780_seq0 CAACAAGAACTGGACCTTCATCTGAGAGGA
tetur15g00610 comp4780_seq0 CAAGAACTGGACCTTCATCTGAGAGGACCC
tetur15g00610 comp4780_seq0 CATTAGATGGAGGAGATGAAGGAGAACGAG
tetur15g00610 comp4780_seq0 ACAAGAACTGGACCTTCATCTGAGAGGACC
tetur15g00610 comp4780_seq0 TAGATGGAGGAGATGAAGGAGAACGAGATG
tetur15g00610 comp4780_seq0 TCAACAAGAACTGGACCTTCATCTGAGAGG
tetur15g00610 comp4780_seq0 TCATTAGATGGAGGAGATGAAGGAGAACGA
tetur15g00610 comp4780_seq0 TGGACCTTCATCTGAGAGGACCCACGAGAA
tetur15g00610 comp4780_seq0 AGAACTGGACCTTCATCTGAGAGGACCCAC
tetur15g01600 comp4704_seq0 AGGAGCGATTTGGCAACATGACTCGAGTCT
tetur15g01600 comp4704_seq0 ATTTCCTCACACCTAGAAGTACTCGAATGT
tetur15g01600 comp4704_seq0 CACACCTAGAAGTACTCGAATGTTCAGATC
tetur15g01600 comp4704_seq0 CACCTAGAAGTACTCGAATGTTCAGATCGT
tetur15g01600 comp4704_seq0 CAGGAGCGATTTGGCAACATGACTCGAGTC
tetur15g01600 comp4704_seq0 CATCATTTCCTCACACCTAGAAGTACTCGA
tetur15g01600 comp4704_seq0 CATGCTGTTGAACATCATTTCCTCACACCT
tetur15g01600 comp4704_seq0 CATTTCCTCACACCTAGAAGTACTCGAATG
tetur15g01600 comp4704_seq0 CCATGCTGTTGAACATCATTTCCTCACACC
tetur15g01600 comp4704_seq0 CCTAGAAGTACTCGAATGTTCAGATCGTTT
tetur15g01600 comp4704_seq0 CCTCACACCTAGAAGTACTCGAATGTTCAG
tetur15g01600 comp4704_seq0 AAGCCATGCTGTTGAACATCATTTCCTCAC
tetur15g01600 comp4704_seq0 CTCACACCTAGAAGTACTCGAATGTTCAGA
tetur15g01600 comp4704_seq0 CTGTTGAACATCATTTCCTCACACCTAGAA
tetur15g01600 comp4704_seq0 GACAGGAGCGATTTGGCAACATGACTCGAG
tetur15g01600 comp4704_seq0 GCCATGCTGTTGAACATCATTTCCTCACAC
tetur15g01600 comp4704_seq0 GCTGTTGAACATCATTTCCTCACACCTAGA
tetur15g01600 comp4704_seq0 ACACCTAGAAGTACTCGAATGTTCAGATCG
tetur15g01600 comp4704_seq0 GTTGAACATCATTTCCTCACACCTAGAAGT
tetur15g01600 comp4704_seq0 ACAGGAGCGATTTGGCAACATGACTCGAGT
tetur15g01600 comp4704_seq0 ACATCATTTCCTCACACCTAGAAGTACTCG
tetur15g01600 comp4704_seq0 TCCTCACACCTAGAAGTACTCGAATGTTCA
tetur15g01600 comp4704_seq0 TGAACATCATTTCCTCACACCTAGAAGTAC
tetur15g01600 comp4704_seq0 TGCTGTTGAACATCATTTCCTCACACCTAG
tetur15g01600 comp4704_seq0 ACCTAGAAGTACTCGAATGTTCAGATCGTT
tetur15g01600 comp4704_seq0 TTCCTCACACCTAGAAGTACTCGAATGTTC
tetur15g03460 comp2998_seq0 AGTATACACCTCGCGATAAGTTGATTGTGC
tetur15g03460 comp2998_seq0 ATATTCGGATGTGCCCTCAAGTATACACCT
tetur15g03460 comp2998_seq0 ATCAGGATATGTACATATTCGGATGTGCCC
tetur15g03460 comp2998_seq0 ATGGTAGATTATGGTTTAGAGCCAAAGTCG
tetur15g03460 comp2998_seq0 ATGTACATATTCGGATGTGCCCTCAAGTAT
tetur15g03460 comp2998_seq0 ATTCGGATGTGCCCTCAAGTATACACCTCG
tetur15g03460 comp2998_seq0 CACCTCGCGATAAGTTGATTGTGCATTAAC
tetur15g03460 comp2998_seq0 CAGGATATGTACATATTCGGATGTGCCCTC
tetur15g03460 comp2998_seq0 CATATTCGGATGTGCCCTCAAGTATACACC
tetur15g03460 comp2998_seq0 AACTTTAGATCCTGGTGCAATTGATTGGTC
tetur15g03460 comp2998_seq0 AAGATGAACCGATGAATCTGTCCTGAAATG
tetur15g03460 comp2998_seq0 CCTCGCGATAAGTTGATTGTGCATTAACAC
tetur15g03460 comp2998_seq0 CTCGCGATAAGTTGATTGTGCATTAACACA
tetur15g03460 comp2998_seq0 CTTGAAAGACGTCGGGTTTCATTAGGATAG
tetur15g03460 comp2998_seq0 CTTTAGATCCTGGTGCAATTGATTGGTCTT
tetur15g03460 comp2998_seq0 GATGAACCGATGAATCTGTCCTGAAATGAA
tetur15g03460 comp2998_seq0 GATGTGCCCTCAAGTATACACCTCGCGATA
tetur15g03460 comp2998_seq0 GATTGGTCTTGAATCTCGATCACATCTTGG
tetur15g03460 comp2998_seq0 GCCCTCAAGTATACACCTCGCGATAAGTTG
tetur15g03460 comp2998_seq0 GCTTGAAAGACGTCGGGTTTCATTAGGATA
tetur15g03460 comp2998_seq0 GGATGTGCCCTCAAGTATACACCTCGCGAT
tetur15g03460 comp2998_seq0 GGCTTGAAAGACGTCGGGTTTCATTAGGAT
tetur15g03460 comp2998_seq0 GGTAGATTATGGTTTAGAGCCAAAGTCGGT
tetur15g03460 comp2998_seq0 GTACATATTCGGATGTGCCCTCAAGTATAC
tetur15g03460 comp2998_seq0 GTATACACCTCGCGATAAGTTGATTGTGCA
tetur15g03460 comp2998_seq0 GTGCCCTCAAGTATACACCTCGCGATAAGT
tetur15g03460 comp2998_seq0 GTGGCTTGAAAGACGTCGGGTTTCATTAGG
tetur15g03460 comp2998_seq0 TACACCTCGCGATAAGTTGATTGTGCATTA
tetur15g03460 comp2998_seq0 TACATATTCGGATGTGCCCTCAAGTATACA
tetur15g03460 comp2998_seq0 ACATATTCGGATGTGCCCTCAAGTATACAC
tetur15g03460 comp2998_seq0 TATGTACATATTCGGATGTGCCCTCAAGTA
tetur15g03460 comp2998_seq0 TATTCGGATGTGCCCTCAAGTATACACCTC
tetur15g03460 comp2998_seq0 TGAAAGACGTCGGGTTTCATTAGGATAGGC
tetur15g03460 comp2998_seq0 TGATTGGTCTTGAATCTCGATCACATCTTG
tetur15g03460 comp2998_seq0 TGGCTTGAAAGACGTCGGGTTTCATTAGGA
tetur15g03460 comp2998_seq0 TGGTAGATTATGGTTTAGAGCCAAAGTCGG
tetur15g03460 comp2998_seq0 TGTACATATTCGGATGTGCCCTCAAGTATA
tetur15g03460 comp2998_seq0 TGTGCCCTCAAGTATACACCTCGCGATAAG
tetur15g03460 comp2998_seq0 TGTGGCTTGAAAGACGTCGGGTTTCATTAG
tetur15g03460 comp2998_seq0 TTCGGATGTGCCCTCAAGTATACACCTCGC
tetur15g03460 comp2998_seq0 TTGAAAGACGTCGGGTTTCATTAGGATAGG
tetur15g03460 comp2998_seq0 TTTAGATCCTGGTGCAATTGATTGGTCTTG
tetur15g03460 comp2998_seq0 ACTTTAGATCCTGGTGCAATTGATTGGTCT
tetur15g03670 comp4465_seq0 AGGGTTACAATGTTGTTCTCCATGGCTTTG
tetur15g03670 comp4465_seq0 AGTTACGGTTGGATTGCCTTGTTGTGTATT
tetur15g03670 comp4465_seq0 CGGTTGGATTGCCTTGTTGTGTATTACGTT
tetur15g03670 comp4465_seq0 CGTTTACAGTTACGGTTGGATTGCCTTGTT
tetur15g03670 comp4465_seq0 CTCAGAATTAGTTCGCTGATCCGATTGATA
tetur15g03670 comp4465_seq0 GGGTTACAATGTTGTTCTCCATGGCTTTGG
tetur15g03670 comp4465_seq0 GGTTACAATGTTGTTCTCCATGGCTTTGGT
tetur15g03670 comp4465_seq0 GTTACAATGTTGTTCTCCATGGCTTTGGTT
tetur15g03670 comp4465_seq0 GTTACGGTTGGATTGCCTTGTTGTGTATTA
tetur15g03670 comp4465_seq0 GTTTACAGTTACGGTTGGATTGCCTTGTTG
tetur15g03670 comp4465_seq0 GTTTCGTTTACAGTTACGGTTGGATTGCCT
tetur15g03670 comp4465_seq0 TACGGTTGGATTGCCTTGTTGTGTATTACG
tetur15g03670 comp4465_seq0 TTACGGTTGGATTGCCTTGTTGTGTATTAC
tetur15g03670 comp4465_seq0 TTCGTTTACAGTTACGGTTGGATTGCCTTG
tetur15g03670 comp4465_seq0 ACGGTTGGATTGCCTTGTTGTGTATTACGT
tetur15g03760 comp1897_seq0 ATGAACGCCATGAGGAGAACCTGTGGTATT
tetur15g03760 comp1897_seq0 CCTGTGGTATTGGAGCGAAAGCGTTGGATG
tetur15g03760 comp1897_seq0 CGAATGGTTCGACTTTATCTGGTGGTATTG
tetur15g03760 comp1897_seq0 CGGTGGCGAATGGTTCGACTTTATCTGGTG
tetur15g03760 comp1897_seq0 CTGTGGTATTGGAGCGAAAGCGTTGGATGC
tetur15g03760 comp1897_seq0 CTTCGGTGGCGAATGGTTCGACTTTATCTG
tetur15g03760 comp1897_seq0 CTTCTTCGGTGGCGAATGGTTCGACTTTAT
tetur15g03760 comp1897_seq0 GAACGCCATGAGGAGAACCTGTGGTATTGG
tetur15g03760 comp1897_seq0 GAATGGTTCGACTTTATCTGGTGGTATTGA
tetur15g03760 comp1897_seq0 GGTGGCGAATGGTTCGACTTTATCTGGTGG
tetur15g03760 comp1897_seq0 GGTTCGACTTTATCTGGTGGTATTGAAAGT
tetur15g03760 comp1897_seq0 GTGGCGAATGGTTCGACTTTATCTGGTGGT
tetur15g03760 comp1897_seq0 TGAACGCCATGAGGAGAACCTGTGGTATTG
tetur15g03760 comp1897_seq0 TGGCGAATGGTTCGACTTTATCTGGTGGTA
tetur15g03760 comp1897_seq0 TGGTTCGACTTTATCTGGTGGTATTGAAAG
tetur15g03760 comp1897_seq0 TGTGGTATTGGAGCGAAAGCGTTGGATGCA
tetur15g03760 comp1897_seq0 ACCTGTGGTATTGGAGCGAAAGCGTTGGAT
tetur15g03760 comp1897_seq0 TTCGGTGGCGAATGGTTCGACTTTATCTGG
tetur15g03760 comp1897_seq0 TTCTTCGGTGGCGAATGGTTCGACTTTATC
tetur15g03760 comp1897_seq0 ACTGAAGTCCACGGACAACTAGTCTCTTAT
tetur16g00870 comp496_seq8 GGACCTTAACAGAAACGTTACCAACAGTAT
tetur16g00870 comp496_seq8 ACACAGTAACAGATTCCAAATGCCGACCAT
tetur16g00870 comp496_seq8 AACGCTAGTATGGACCTTAACAGAAACGTT
tetur16g00870 comp496_seq8 CACAGTAACAGATTCCAAATGCCGACCATG
tetur16g00870 comp496_seq8 ATAACGCTAGTATGGACCTTAACAGAAACG
tetur16g00870 comp496_seq8 CTGACAAGGTCGTGATCAACACAGTAACAG
tetur16g00870 comp496_seq8 TATGGACCTTAACAGAAACGTTACCAACAG
tetur16g00870 comp496_seq8 CGGATCATCAAGTGGCGATTTATCAATGTC
tetur16g00870 comp496_seq8 CGCTAGTATGGACCTTAACAGAAACGTTAC
tetur16g00870 comp496_seq8 TTCTGACAAGGTCGTGATCAACACAGTAAC
tetur16g00870 comp496_seq8 AGTATGGACCTTAACAGAAACGTTACCAAC
tetur16g00870 comp496_seq8 TGGACCTTAACAGAAACGTTACCAACAGTA
tetur16g00870 comp496_seq8 TGACAAGGTCGTGATCAACACAGTAACAGA
tetur16g00870 comp496_seq8 TCTGACAAGGTCGTGATCAACACAGTAACA
tetur16g00870 comp496_seq8 GTATGGACCTTAACAGAAACGTTACCAACA
tetur16g00870 comp496_seq8 GTTCTGACAAGGTCGTGATCAACACAGTAA
tetur16g00870 comp496_seq8 ATGGACCTTAACAGAAACGTTACCAACAGT
tetur16g02740 comp5654_seq0 AACCACAGAAATGATTCCTCACCAAATCAC
tetur16g02740 comp5654_seq0 ATTTAATACTCACCGGAGGTACAACCATGT
tetur16g02740 comp5654_seq0 CACAGAAATGATTCCTCACCAAATCACAGA
tetur16g02740 comp5654_seq0 CCACAGAAATGATTCCTCACCAAATCACAG
tetur16g02740 comp5654_seq0 GCTGGCAGGAAGCAATTGCTGTCCCAGTTA
tetur16g02740 comp5654_seq0 GTACAACCATGTTACCCGGATTCAAACATC
tetur16g02740 comp5654_seq0 GTCCCAGTTATCGAAGGAATCACCTATTTG
tetur16g02740 comp5654_seq0 TACAACCATGTTACCCGGATTCAAACATCG
tetur16g02740 comp5654_seq0 ACATAAAGCTGGCCTAAAGGAGGAACCCGC
tetur16g02740 comp5654_seq0 TCGTTACCTGGGTGTCAATTGTAAAGAACG
tetur17g01310 comp1209_seq5 CAAACAGTGCTGAAACCCGATGATTCTGGT
tetur17g01310 comp1209_seq5 CAGTGCTGAAACCCGATGATTCTGGTGATG
tetur17g01310 comp1209_seq5 CTGAAACCCGATGATTCTGGTGATGACAAT
tetur17g01310 comp1209_seq5 CTTCAAACAGTGCTGAAACCCGATGATTCT
tetur17g01310 comp1209_seq5 GCTGAAACCCGATGATTCTGGTGATGACAA
tetur17g01310 comp1209_seq5 GGTGGAGGATTCAACATACTGGTGTAGTGG
tetur17g01310 comp1209_seq5 GTATAACAACATGAGCAGTTGATCTTGTGG
tetur17g01310 comp1209_seq5 GTGCTGAAACCCGATGATTCTGGTGATGAC
tetur17g01310 comp1209_seq5 ACAGTGCTGAAACCCGATGATTCTGGTGAT
tetur17g01310 comp1209_seq5 TCAAACAGTGCTGAAACCCGATGATTCTGG
tetur17g01310 comp1209_seq5 TCTTCAAACAGTGCTGAAACCCGATGATTC
tetur17g01310 comp1209_seq5 AAACAGTGCTGAAACCCGATGATTCTGGTG
tetur17g01310 comp1209_seq5 TGCTGAAACCCGATGATTCTGGTGATGACA
tetur17g01310 comp1209_seq5 TGGTGGAGGATTCAACATACTGGTGTAGTG
tetur17g01310 comp1209_seq5 TTCAAACAGTGCTGAAACCCGATGATTCTG
tetur17g01310 comp1209_seq5 TTCACTTGGTTTATGTCCGTTGGTGGAGGA
tetur17g01310 comp1209_seq5 ACTTCACTTGGTTTATGTCCGTTGGTGGAG
tetur17g01590 comp2163_seq0 CACTGGTATCGTTTCATGGTAAAGAAGAGA
tetur17g01590 comp2163_seq0 CCTTATCTACCGAGAAAGAGGCTATGTATG
tetur17g01590 comp2163_seq0 GAGCACAGTCTCGAAATGTGTATGCCGTTC
tetur17g01590 comp2163_seq0 GCTCCTTATCTACCGAGAAAGAGGCTATGT
tetur17g01590 comp2163_seq0 GGGTCGTGTAGAAATGTATTTACTGGCAGG
tetur17g01590 comp2163_seq0 GGTCGTGTAGAAATGTATTTACTGGCAGGT
tetur17g01590 comp2163_seq0 GTCGTGTAGAAATGTATTTACTGGCAGGTT
tetur17g01590 comp2163_seq0 TCACTGGTATCGTTTCATGGTAAAGAAGAG
tetur17g02100 comp1459_seq0 AGCAATGAGCGTTATTCCTTTATCACCTCT
tetur17g02100 comp1459_seq0 AGCGGTCCGTTGTTTCTTTGAACTTAAGTC
tetur17g02100 comp1459_seq0 ATGAGCGTTATTCCTTTATCACCTCTTCTC
tetur17g02100 comp1459_seq0 CAATGAGCGTTATTCCTTTATCACCTCTTC
tetur17g02100 comp1459_seq0 CAGCAATGAGCGTTATTCCTTTATCACCTC
tetur17g02100 comp1459_seq0 CCAGCAATGAGCGTTATTCCTTTATCACCT
tetur17g02100 comp1459_seq0 CCCAGCAATGAGCGTTATTCCTTTATCACC
tetur17g02100 comp1459_seq0 GCAATGAGCGTTATTCCTTTATCACCTCTT
tetur17g02100 comp1459_seq0 TGAGCGTTATTCCTTTATCACCTCTTCTCA
tetur17g02100 comp1459_seq0 TTTCCTCCTCAATGGTTTCATCAGCGGTCC
tetur17g02330 comp965_seq0 CACCTTTCATGTCCCGTTCATTTCGTTCAT
tetur17g02330 comp965_seq0 CATTTCGTTCATTCTTATCCTGTGTAGCGT
tetur17g02330 comp965_seq0 GATTTAGACTCTTCTTCTTCTTCTTCGCCT
tetur17g02330 comp965_seq0 TCACCTTTCATGTCCCGTTCATTTCGTTCA
tetur17g02330 comp965_seq0 TCATTTCGTTCATTCTTATCCTGTGTAGCG
tetur17g02330 comp965_seq0 TTCACCTTTCATGTCCCGTTCATTTCGTTC
tetur17g02530 comp4043_seq0 AGAGTCATCTTTGTCGGTCAGTAAACTAGC
tetur17g02530 comp4043_seq0 ATCATCAGTTGTACTGTCAACGGTTAAGGT
tetur17g02530 comp4043_seq0 ATCATTAAATCGGCCAGACGTTATTGCAGC
tetur17g02530 comp4043_seq0 ATTAAATCGGCCAGACGTTATTGCAGCCAT
tetur17g02530 comp4043_seq0 CAGAAAGAGAAGAGTCATCTTTGTCGGTCA
tetur17g02530 comp4043_seq0 CATCATCAGTTGTACTGTCAACGGTTAAGG
tetur17g02530 comp4043_seq0 CATTAAATCGGCCAGACGTTATTGCAGCCA
tetur17g02530 comp4043_seq0 CCAGAAGATCATTAAATCGGCCAGACGTTA
tetur17g02530 comp4043_seq0 CCAGACGTTATTGCAGCCATAAGAATATCT
tetur17g02530 comp4043_seq0 CCATCATCAGTTGTACTGTCAACGGTTAAG
tetur17g02530 comp4043_seq0 CTCAGAAAGAGAAGAGTCATCTTTGTCGGT
tetur17g02530 comp4043_seq0 CTGTACCATCATCAGTTGTACTGTCAACGG
tetur17g02530 comp4043_seq0 CTGTCAACGGTTAAGGTGTTGCATTGGTTT
tetur17g02530 comp4043_seq0 GAAAGAGAAGAGTCATCTTTGTCGGTCAGT
tetur17g02530 comp4043_seq0 GAGAAGAGTCATCTTTGTCGGTCAGTAAAC
tetur17g02530 comp4043_seq0 GATCATTAAATCGGCCAGACGTTATTGCAG
tetur17g02530 comp4043_seq0 GTACCATCATCAGTTGTACTGTCAACGGTT
tetur17g02530 comp4043_seq0 GTACTGTCAACGGTTAAGGTGTTGCATTGG
tetur17g02530 comp4043_seq0 GTCCAGAAGATCATTAAATCGGCCAGACGT
tetur17g02530 comp4043_seq0 GTCTCAGAAAGAGAAGAGTCATCTTTGTCG
tetur17g02530 comp4043_seq0 GTCTGTACCATCATCAGTTGTACTGTCAAC
tetur17g02530 comp4043_seq0 GTGTCTGTACCATCATCAGTTGTACTGTCA
tetur17g02530 comp4043_seq0 GTTGTACTGTCAACGGTTAAGGTGTTGCAT
tetur17g02530 comp4043_seq0 TACCATCATCAGTTGTACTGTCAACGGTTA
tetur17g02530 comp4043_seq0 TCAGAAAGAGAAGAGTCATCTTTGTCGGTC
tetur17g02530 comp4043_seq0 TCAGTCTCAGAAAGAGAAGAGTCATCTTTG
tetur17g02530 comp4043_seq0 TCATCAGTTGTACTGTCAACGGTTAAGGTG
tetur17g02530 comp4043_seq0 TCATTAAATCGGCCAGACGTTATTGCAGCC
tetur17g02530 comp4043_seq0 TCTCAGAAAGAGAAGAGTCATCTTTGTCGG
tetur17g02530 comp4043_seq0 TCTGTACCATCATCAGTTGTACTGTCAACG
tetur17g02530 comp4043_seq0 TGTACTGTCAACGGTTAAGGTGTTGCATTG
tetur17g02530 comp4043_seq0 TGTCTGTACCATCATCAGTTGTACTGTCAA
tetur17g02530 comp4043_seq0 TGTGTCTGTACCATCATCAGTTGTACTGTC
tetur17g02530 comp4043_seq0 TTTGTGTCTGTACCATCATCAGTTGTACTG
tetur17g02530 comp4043_seq0 ACTGTCAACGGTTAAGGTGTTGCATTGGTT
tetur17g02530 comp4043_seq0 AGAAAGAGAAGAGTCATCTTTGTCGGTCAG
tetur17g02530 comp4043_seq0 AGAAGAGTCATCTTTGTCGGTCAGTAAACT
tetur17g02700 comp2183_seq6 AGAGTAATTAGGACCATTTCGATTTGCTCC
tetur17g02700 comp2183_seq6 ATTTGCTCCGAACAAATAGCCAAGAGCACC
tetur17g02700 comp2183_seq6 CAGATGGAGTTCTAGTTGAATAGCCAGAAT
tetur17g02700 comp2183_seq6 CGATTTGCTCCGAACAAATAGCCAAGAGCA
tetur17g02700 comp2183_seq6 GAGTAATTAGGACCATTTCGATTTGCTCCG
tetur17g02700 comp2183_seq6 GATTTGCTCCGAACAAATAGCCAAGAGCAC
tetur17g02700 comp2183_seq6 GCAGATGGAGTTCTAGTTGAATAGCCAGAA
tetur17g02700 comp2183_seq6 GTAATTAGGACCATTTCGATTTGCTCCGAA
tetur17g02700 comp2183_seq6 GTGCAGATGGAGTTCTAGTTGAATAGCCAG
tetur17g02700 comp2183_seq6 GTGGCGTAACCAGTCTTTGTTTCTGTACCA
tetur17g02700 comp2183_seq6 TGCAGATGGAGTTCTAGTTGAATAGCCAGA
tetur17g02700 comp2183_seq6 TGGCGTAACCAGTCTTTGTTTCTGTACCAC
tetur17g02700 comp2183_seq6 TGTGGCGTAACCAGTCTTTGTTTCTGTACC
tetur17g02700 comp2183_seq6 TTGTGGCGTAACCAGTCTTTGTTTCTGTAC
tetur17g03570 comp655_seq1 AACAAAGTGGAACACTTTAAACGGGTTGGT
tetur17g03570 comp655_seq1 AGTGGAACACTTTAAACGGGTTGGTAGTAC
tetur17g03570 comp655_seq1 ATCGCTTGTTCGGACTCAATGAGTGGAAAT
tetur17g03570 comp655_seq1 ATCTGCAACTCCGTTGGATCCATTATTAAC
tetur17g03570 comp655_seq1 ATTGATCGCTTGTTCGGACTCAATGAGTGG
tetur17g03570 comp655_seq1 CAAAGTGGAACACTTTAAACGGGTTGGTAG
tetur17g03570 comp655_seq1 CAACGCAAGTGTATATTGATCTGCAACTCC
tetur17g03570 comp655_seq1 CAAGGTTGAGAGGCTCTTTACTACAGTCTT
tetur17g03570 comp655_seq1 AACGCAAGTGTATATTGATCTGCAACTCCG
tetur17g03570 comp655_seq1 CACTTTAAACGGGTTGGTAGTACAGTGATT
tetur17g03570 comp655_seq1 CAGAGACACCATAATGTCCGAATAAGTACA
tetur17g03570 comp655_seq1 CAGTTAGATACTTGAGAGCAGAACATTGCG
tetur17g03570 comp655_seq1 CATCTCTATAGAGATCCATCGGCCGTACAT
tetur17g03570 comp655_seq1 CCATCTCTATAGAGATCCATCGGCCGTACA
tetur17g03570 comp655_seq1 CCATGCTTAACGATGATTTGAATACAGTCC
tetur17g03570 comp655_seq1 CCTCTTGACTCAGAATCGGATTTCTAAGAC
tetur17g03570 comp655_seq1 CGAAGCAAACCCACTGATAGTACCGGTGGT
tetur17g03570 comp655_seq1 CGCTTGTTCGGACTCAATGAGTGGAAATCA
tetur17g03570 comp655_seq1 CGTCGGCTTAATTTAGAGCGATACTCTAGC
tetur17g03570 comp655_seq1 AAGGTTGAGAGGCTCTTTACTACAGTCTTG
tetur17g03570 comp655_seq1 CTCTTGACTCAGAATCGGATTTCTAAGACT
tetur17g03570 comp655_seq1 CTTCGTCGGCTTAATTTAGAGCGATACTCT
tetur17g03570 comp655_seq1 CTTGAGAGCAGAACATTGCGATGCATTGAA
tetur17g03570 comp655_seq1 CTTGTTCGGACTCAATGAGTGGAAATCAGT
tetur17g03570 comp655_seq1 CTTGTTTGGTTAAAGCACTGGGCAGGGTAA
tetur17g03570 comp655_seq1 GAACAAAGTGGAACACTTTAAACGGGTTGG
tetur17g03570 comp655_seq1 GAACACTTTAAACGGGTTGGTAGTACAGTG
tetur17g03570 comp655_seq1 GAATAGGGAATAACAATAGAGTCAACACGG
tetur17g03570 comp655_seq1 GAATGATCTGTTCATTACGTTCCTCTTGAC
tetur17g03570 comp655_seq1 GACGAAGCAAACCCACTGATAGTACCGGTG
tetur17g03570 comp655_seq1 GAGAAATCGATAACACTATATCTTCGTCGG
tetur17g03570 comp655_seq1 GAGAGCAGAACATTGCGATGCATTGAATTG
tetur17g03570 comp655_seq1 GAGCAGAACATTGCGATGCATTGAATTGAG
tetur17g03570 comp655_seq1 GATACTTGAGAGCAGAACATTGCGATGCAT
tetur17g03570 comp655_seq1 GATCGCTTGTTCGGACTCAATGAGTGGAAA
tetur17g03570 comp655_seq1 GATGAGGGAAAGGAATGAATTCAACAGTGA
tetur17g03570 comp655_seq1 GCAACGCAAGTGTATATTGATCTGCAACTC
tetur17g03570 comp655_seq1 GCAAGGTTGAGAGGCTCTTTACTACAGTCT
tetur17g03570 comp655_seq1 GCAGAACATTGCGATGCATTGAATTGAGAA
tetur17g03570 comp655_seq1 GCTTGTTCGGACTCAATGAGTGGAAATCAG
tetur17g03570 comp655_seq1 GGAACACTTTAAACGGGTTGGTAGTACAGT
tetur17g03570 comp655_seq1 AATTGATCGCTTGTTCGGACTCAATGAGTG
tetur17g03570 comp655_seq1 GGAATAGGGAATAACAATAGAGTCAACACG
tetur17g03570 comp655_seq1 GGGAATAACAATAGAGTCAACACGGTAAAG
tetur17g03570 comp655_seq1 GGTTGAGAGGCTCTTTACTACAGTCTTGAT
tetur17g03570 comp655_seq1 ACAAGCGTAATTTACAGGTATGGTGCACAC
tetur17g03570 comp655_seq1 GTAATTGATCGCTTGTTCGGACTCAATGAG
tetur17g03570 comp655_seq1 GTCGGCTTAATTTAGAGCGATACTCTAGCT
tetur17g03570 comp655_seq1 GTGGAACACTTTAAACGGGTTGGTAGTACA
tetur17g03570 comp655_seq1 GTTAGATACTTGAGAGCAGAACATTGCGAT
tetur17g03570 comp655_seq1 ACACTTTAAACGGGTTGGTAGTACAGTGAT
tetur17g03570 comp655_seq1 GTTCGGACTCAATGAGTGGAAATCAGTTTA
tetur17g03570 comp655_seq1 GTTGTAATTGATCGCTTGTTCGGACTCAAT
tetur17g03570 comp655_seq1 GTTTGGTTAAAGCACTGGGCAGGGTAAACG
tetur17g03570 comp655_seq1 TACTTGAGAGCAGAACATTGCGATGCATTG
tetur17g03570 comp655_seq1 TAGATACTTGAGAGCAGAACATTGCGATGC
tetur17g03570 comp655_seq1 TCAGAGACACCATAATGTCCGAATAAGTAC
tetur17g03570 comp655_seq1 TCAGTTAGATACTTGAGAGCAGAACATTGC
tetur17g03570 comp655_seq1 AAAGTGGAACACTTTAAACGGGTTGGTAGT
tetur17g03570 comp655_seq1 TCCTCTTGACTCAGAATCGGATTTCTAAGA
tetur17g03570 comp655_seq1 TCGCTTGTTCGGACTCAATGAGTGGAAATC
tetur17g03570 comp655_seq1 TCGGACTCAATGAGTGGAAATCAGTTTAAC
tetur17g03570 comp655_seq1 TCGTCGGCTTAATTTAGAGCGATACTCTAG
tetur17g03570 comp655_seq1 TGAGGGAAAGGAATGAATTCAACAGTGATG
tetur17g03570 comp655_seq1 TGATCGCTTGTTCGGACTCAATGAGTGGAA
tetur17g03570 comp655_seq1 TGATGAGGGAAAGGAATGAATTCAACAGTG
tetur17g03570 comp655_seq1 TGGAACACTTTAAACGGGTTGGTAGTACAG
tetur17g03570 comp655_seq1 TGTAATTGATCGCTTGTTCGGACTCAATGA
tetur17g03570 comp655_seq1 TGTTTGGTTAAAGCACTGGGCAGGGTAAAC
tetur17g03570 comp655_seq1 TTAGATACTTGAGAGCAGAACATTGCGATG
tetur17g03570 comp655_seq1 TTCCTCTTGACTCAGAATCGGATTTCTAAG
tetur17g03570 comp655_seq1 TTCGTCGGCTTAATTTAGAGCGATACTCTA
tetur17g03570 comp655_seq1 ACGAAGCAAACCCACTGATAGTACCGGTGG
tetur17g03570 comp655_seq1 TTGATCGCTTGTTCGGACTCAATGAGTGGA
tetur17g03570 comp655_seq1 TTGTAATTGATCGCTTGTTCGGACTCAATG
tetur17g03570 comp655_seq1 TTGTTTGGTTAAAGCACTGGGCAGGGTAAA
tetur17g03570 comp655_seq1 ACTATATCTTCGTCGGCTTAATTTAGAGCG
tetur18g01060 comp389_seq0 ATCAAAGGTGACCCACAGAGACTTGACTTG
tetur18g01060 comp389_seq0 CAAAGGTGACCCACAGAGACTTGACTTGGC
tetur18g01060 comp389_seq0 CAAGACGACATCAGACCCGTTAAGAGCATC
tetur18g01060 comp389_seq0 CAATCAAAGGTGACCCACAGAGACTTGACT
tetur18g01060 comp389_seq0 CAATGGCTGCTTCTTCGAGCAAATTTATTC
tetur18g01060 comp389_seq0 CCTTGGAACACCAGCAGGAATCAAGACGAC
tetur18g01060 comp389_seq0 CTAGCAATCAAAGGTGACCCACAGAGACTT
tetur18g01060 comp389_seq0 AAGTCTAGCAATCAAAGGTGACCCACAGAG
tetur18g01060 comp389_seq0 CTTGGAACACCAGCAGGAATCAAGACGACA
tetur18g01060 comp389_seq0 AATCAAAGGTGACCCACAGAGACTTGACTT
tetur18g01060 comp389_seq0 GCAATCAAAGGTGACCCACAGAGACTTGAC
tetur18g01060 comp389_seq0 GGTAATCTTGGCACGAGAATTGATATGGCT
tetur18g01060 comp389_seq0 GTAATCTTGGCACGAGAATTGATATGGCTC
tetur18g01060 comp389_seq0 GTCTAGCAATCAAAGGTGACCCACAGAGAC
tetur18g01060 comp389_seq0 GTTCTGGTCCCAAATGACCGGTAATCTTGG
tetur18g01060 comp389_seq0 TAATCTTGGCACGAGAATTGATATGGCTCA
tetur18g01060 comp389_seq0 TAGCAATCAAAGGTGACCCACAGAGACTTG
tetur18g01060 comp389_seq0 TCAAAGGTGACCCACAGAGACTTGACTTGG
tetur18g01060 comp389_seq0 TCTGGTCCCAAATGACCGGTAATCTTGGCA
tetur18g01060 comp389_seq0 TGTTCTGGTCCCAAATGACCGGTAATCTTG
tetur18g01060 comp389_seq0 TTCTGGTCCCAAATGACCGGTAATCTTGGC
tetur18g01060 comp389_seq0 AGACGACATCAGACCCGTTAAGAGCATCAG
tetur18g01700 comp4973_seq0 ATGACGTTAGCTGATCCTCTTTGAATGAAG
tetur18g01700 comp4973_seq0 CGGTTGACTATTCAATTGTTTAGGCCATTC
tetur18g01700 comp4973_seq0 CTTCAGTTCCACCGGCAACCATGACGTTAG
tetur18g01700 comp4973_seq0 TTCAGTTCCACCGGCAACCATGACGTTAGC
tetur18g01700 comp4973_seq0 TTGTTTAGGCCATTCTTGTGGTTGATTAGC
tetur18g02930 comp1068_seq0 AGCAGAACGACATCCATCAACATCGGAAGT
tetur18g02930 comp1068_seq0 AGGAACCAGAATTGAAACTAATCAACGCTC
tetur18g02930 comp1068_seq0 ATAAAGTGGCCAATGAAGCAGAACGACATC
tetur18g02930 comp1068_seq0 AACAGCGGTGGTTTATTGGCAAATTACCTG
tetur18g02930 comp1068_seq0 ATCAAATCCATGGTTCCATCAGAGGTCCAG
tetur18g02930 comp1068_seq0 ATCAGAGGTCCAGGAACCAGAATTGAAACT
tetur18g02930 comp1068_seq0 ATCCATGGTTCCATCAGAGGTCCAGGAACC
tetur18g02930 comp1068_seq0 ATCGAACAACAGCAACCTCAATCTGATGAC
tetur18g02930 comp1068_seq0 ATGAAGCAGAACGACATCCATCAACATCGG
tetur18g02930 comp1068_seq0 ATTACCACAATCAGATGGTGTTGAACCTCC
tetur18g02930 comp1068_seq0 ATTGTTGACTCGCTGATCAATCGATTAGTC
tetur18g02930 comp1068_seq0 CAAATCCATGGTTCCATCAGAGGTCCAGGA
tetur18g02930 comp1068_seq0 CAATGAAGCAGAACGACATCCATCAACATC
tetur18g02930 comp1068_seq0 CAGAACGACATCCATCAACATCGGAAGTTG
tetur18g02930 comp1068_seq0 CAGCGGTGGTTTATTGGCAAATTACCTGTA
tetur18g02930 comp1068_seq0 CATCAGAGGTCCAGGAACCAGAATTGAAAC
tetur18g02930 comp1068_seq0 CATGGTTCCATCAGAGGTCCAGGAACCAGA
tetur18g02930 comp1068_seq0 CCAATGAAGCAGAACGACATCCATCAACAT
tetur18g02930 comp1068_seq0 CCATCAGAGGTCCAGGAACCAGAATTGAAA
tetur18g02930 comp1068_seq0 CCTTTGTAATTGTTGACTCGCTGATCAATC
tetur18g02930 comp1068_seq0 AAGCAGAACGACATCCATCAACATCGGAAG
tetur18g02930 comp1068_seq0 CGATCAAATCCATGGTTCCATCAGAGGTCC
tetur18g02930 comp1068_seq0 CTATTCAAGGTCACATCACTGAAGAACCAA
tetur18g02930 comp1068_seq0 CTCCTTTGTAATTGTTGACTCGCTGATCAA
tetur18g02930 comp1068_seq0 CTCTCCTTTGTAATTGTTGACTCGCTGATC
tetur18g02930 comp1068_seq0 CTGATAAAGTGGCCAATGAAGCAGAACGAC
tetur18g02930 comp1068_seq0 AAGTGGCCAATGAAGCAGAACGACATCCAT
tetur18g02930 comp1068_seq0 CTTCTGATAAAGTGGCCAATGAAGCAGAAC
tetur18g02930 comp1068_seq0 GAACAGCGGTGGTTTATTGGCAAATTACCT
tetur18g02930 comp1068_seq0 GAACCAGAATTGAAACTAATCAACGCTCTG
tetur18g02930 comp1068_seq0 GAACGACATCCATCAACATCGGAAGTTGAC
tetur18g02930 comp1068_seq0 GAAGCAGAACGACATCCATCAACATCGGAA
tetur18g02930 comp1068_seq0 AATCCATGGTTCCATCAGAGGTCCAGGAAC
tetur18g02930 comp1068_seq0 GATAAAGTGGCCAATGAAGCAGAACGACAT
tetur18g02930 comp1068_seq0 GATCAAATCCATGGTTCCATCAGAGGTCCA
tetur18g02930 comp1068_seq0 AATGAAGCAGAACGACATCCATCAACATCG
tetur18g02930 comp1068_seq0 GCAGAACGACATCCATCAACATCGGAAGTT
tetur18g02930 comp1068_seq0 AATTACCACAATCAGATGGTGTTGAACCTC
tetur18g02930 comp1068_seq0 GGAACCAGAATTGAAACTAATCAACGCTCT
tetur18g02930 comp1068_seq0 GGTTCCATCAGAGGTCCAGGAACCAGAATT
tetur18g02930 comp1068_seq0 GTGTATGTTCTATTCAAGGTCACATCACTG
tetur18g02930 comp1068_seq0 GTTCCATCAGAGGTCCAGGAACCAGAATTG
tetur18g02930 comp1068_seq0 GTTCTATTCAAGGTCACATCACTGAAGAAC
tetur18g02930 comp1068_seq0 ACAGCGGTGGTTTATTGGCAAATTACCTGT
tetur18g02930 comp1068_seq0 TAAAGTGGCCAATGAAGCAGAACGACATCC
tetur18g02930 comp1068_seq0 TCAAATCCATGGTTCCATCAGAGGTCCAGG
tetur18g02930 comp1068_seq0 TCAGAGGTCCAGGAACCAGAATTGAAACTA
tetur18g02930 comp1068_seq0 TCCAGGAACCAGAATTGAAACTAATCAACG
tetur18g02930 comp1068_seq0 TCCATCAGAGGTCCAGGAACCAGAATTGAA
tetur18g02930 comp1068_seq0 TCCATGGTTCCATCAGAGGTCCAGGAACCA
tetur18g02930 comp1068_seq0 TCTATTCAAGGTCACATCACTGAAGAACCA
tetur18g02930 comp1068_seq0 TCTCCTTTGTAATTGTTGACTCGCTGATCA
tetur18g02930 comp1068_seq0 TCTGATAAAGTGGCCAATGAAGCAGAACGA
tetur18g02930 comp1068_seq0 TCTTCTGATAAAGTGGCCAATGAAGCAGAA
tetur18g02930 comp1068_seq0 TGAACAGCGGTGGTTTATTGGCAAATTACC
tetur18g02930 comp1068_seq0 TGAAGCAGAACGACATCCATCAACATCGGA
tetur18g02930 comp1068_seq0 TGATAAAGTGGCCAATGAAGCAGAACGACA
tetur18g02930 comp1068_seq0 TTACCACAATCAGATGGTGTTGAACCTCCA
tetur18g02930 comp1068_seq0 TTCCATCAGAGGTCCAGGAACCAGAATTGA
tetur18g02930 comp1068_seq0 TTCTATTCAAGGTCACATCACTGAAGAACC
tetur18g02930 comp1068_seq0 TTCTGATAAAGTGGCCAATGAAGCAGAACG
tetur18g02930 comp1068_seq0 TTGACTCGCTGATCAATCGATTAGTCTTAC
tetur19g00330 comp2453_seq1 AGCTGAACAATCAGTGAATTCAACTTGTCC
tetur19g00330 comp2453_seq1 AGGTGAAATGGTTTACGGAGTATGTTCAAG
tetur19g00330 comp2453_seq1 AGTTTATCTGCCGGTATTCATGCCAGTCTT
tetur19g00330 comp2453_seq1 ATCGGCTAAACCGATCAGTGATTGGGTCAG
tetur19g00330 comp2453_seq1 ATCTGCCGGTATTCATGCCAGTCTTACGAT
tetur19g00330 comp2453_seq1 ATGACCGCTGATCCTGGAATGGATATCGAT
tetur19g00330 comp2453_seq1 AACCACGATTCCTCCTGGGCGAGACCATAT
tetur19g00330 comp2453_seq1 ATGCCAAGTTCATACTTCCCATGTACAATG
tetur19g00330 comp2453_seq1 ATTACCGGTGTCCCTGGAATGACCGCTGAT
tetur19g00330 comp2453_seq1 ATTCAGTCGGGAGGAACCAATAATTGGGTT
tetur19g00330 comp2453_seq1 ATTCATCGGGTGGTAAACCAGTTCATACTG
tetur19g00330 comp2453_seq1 ATTCATTCAGTCGGGAGGAACCAATAATTG
tetur19g00330 comp2453_seq1 ATTCCTCCTGGGCGAGACCATATTCCAATG
tetur19g00330 comp2453_seq1 ATTCGTCGATTTGATGGTTTCCCTTTGCTT
tetur19g00330 comp2453_seq1 ATTGGGTCAGTTTATCTGCCGGTATTCATG
tetur19g00330 comp2453_seq1 ATTGGGTTGTCGATCCTGTTTATGCCAAGT
tetur19g00330 comp2453_seq1 ATTGTGAACTGGTGGTGTTATCAAAGGCGT
tetur19g00330 comp2453_seq1 CAAACATTCATTCAGTCGGGAGGAACCAAT
tetur19g00330 comp2453_seq1 CAATAATTGGGTTGTCGATCCTGTTTATGC
tetur19g00330 comp2453_seq1 CAATACGTGAACCAAACATTCATTCAGTCG
tetur19g00330 comp2453_seq1 CAATTCATCATCAGCCGCCAACATTAGTGT
tetur19g00330 comp2453_seq1 CACGAGCTGAACAATCAGTGAATTCAACTT
tetur19g00330 comp2453_seq1 CAGTGAATTCAACTTGTCCCTCTTTCATCT
tetur19g00330 comp2453_seq1 CAGTTTATCTGCCGGTATTCATGCCAGTCT
tetur19g00330 comp2453_seq1 CATACTTCCCATGTACAATGAATCTTTGGC
tetur19g00330 comp2453_seq1 CATATTCCAATGGTACAACTTTCACACTCC
tetur19g00330 comp2453_seq1 CATCGGGTGGTAAACCAGTTCATACTGCAG
tetur19g00330 comp2453_seq1 CATTCAGTCGGGAGGAACCAATAATTGGGT
tetur19g00330 comp2453_seq1 CATTCATTCAGTCGGGAGGAACCAATAATT
tetur19g00330 comp2453_seq1 CATTTGAATCGAGTAGCCGGTTCTCAAGTG
tetur19g00330 comp2453_seq1 CCAAACATTCATTCAGTCGGGAGGAACCAA
tetur19g00330 comp2453_seq1 CCAATAATTGGGTTGTCGATCCTGTTTATG
tetur19g00330 comp2453_seq1 CCAATACGTGAACCAAACATTCATTCAGTC
tetur19g00330 comp2453_seq1 CCACGAGCTGAACAATCAGTGAATTCAACT
tetur19g00330 comp2453_seq1 CCATATTCCAATGGTACAACTTTCACACTC
tetur19g00330 comp2453_seq1 CCATTTGAATCGAGTAGCCGGTTCTCAAGT
tetur19g00330 comp2453_seq1 CCTGGAATGACCGCTGATCCTGGAATGGAT
tetur19g00330 comp2453_seq1 CCTGTTTATGCCAAGTTCATACTTCCCATG
tetur19g00330 comp2453_seq1 CGAGCTGAACAATCAGTGAATTCAACTTGT
tetur19g00330 comp2453_seq1 CGATCACCGACAAATTTAACCATCTGTACG
tetur19g00330 comp2453_seq1 CGATCAGTGATTGGGTCAGTTTATCTGCCG
tetur19g00330 comp2453_seq1 CGATCCTGTTTATGCCAAGTTCATACTTCC
tetur19g00330 comp2453_seq1 CGATGGGACTGTATACATATTCAAAGGATC
tetur19g00330 comp2453_seq1 CGATTTGATGGTTTCCCTTTGCTTGTTCGA
tetur19g00330 comp2453_seq1 CGGCGCGTTTCATTAATCCAGCGACGAAAG
tetur19g00330 comp2453_seq1 CGGCTAAACCGATCAGTGATTGGGTCAGTT
tetur19g00330 comp2453_seq1 CGGTTCGAACCATCGATGGGACTGTATACA
tetur19g00330 comp2453_seq1 CGGTTCTCAAGTGACACCATTGTGGGACCT
tetur19g00330 comp2453_seq1 CGTCGATTTGATGGTTTCCCTTTGCTTGTT
tetur19g00330 comp2453_seq1 CTGAACAATCAGTGAATTCAACTTGTCCCT
tetur19g00330 comp2453_seq1 CTGCCGGTATTCATGCCAGTCTTACGATCA
tetur19g00330 comp2453_seq1 CTGGAATGACCGCTGATCCTGGAATGGATA
tetur19g00330 comp2453_seq1 CTGGGCGAGACCATATTCCAATGGTACAAC
tetur19g00330 comp2453_seq1 CTGGTGGTGTTATCAAAGGCGTGGACAAGT
tetur19g00330 comp2453_seq1 CTGTTTATGCCAAGTTCATACTTCCCATGT
tetur19g00330 comp2453_seq1 GAACAATCAGTGAATTCAACTTGTCCCTCT
tetur19g00330 comp2453_seq1 GAACCAAACATTCATTCAGTCGGGAGGAAC
tetur19g00330 comp2453_seq1 GAACTGGTGGTGTTATCAAAGGCGTGGACA
tetur19g00330 comp2453_seq1 GAATGACCGCTGATCCTGGAATGGATATCG
tetur19g00330 comp2453_seq1 GAGCCATTTGAATCGAGTAGCCGGTTCTCA
tetur19g00330 comp2453_seq1 GAGCTGAACAATCAGTGAATTCAACTTGTC
tetur19g00330 comp2453_seq1 GATCAGTGATTGGGTCAGTTTATCTGCCGG
tetur19g00330 comp2453_seq1 GATCCTGTTTATGCCAAGTTCATACTTCCC
tetur19g00330 comp2453_seq1 GCCAAGTTCATACTTCCCATGTACAATGAA
tetur19g00330 comp2453_seq1 GCCATTTGAATCGAGTAGCCGGTTCTCAAG
tetur19g00330 comp2453_seq1 GCCGGTATTCATGCCAGTCTTACGATCACC
tetur19g00330 comp2453_seq1 GCGAGACCATATTCCAATGGTACAACTTTC
tetur19g00330 comp2453_seq1 GCGGTTCGAACCATCGATGGGACTGTATAC
tetur19g00330 comp2453_seq1 GCTGAACAATCAGTGAATTCAACTTGTCCC
tetur19g00330 comp2453_seq1 AATTCATCATCAGCCGCCAACATTAGTGTT
tetur19g00330 comp2453_seq1 AATTCGTCGATTTGATGGTTTCCCTTTGCT
tetur19g00330 comp2453_seq1 GGAAGTTAATTGTGAACTGGTGGTGTTATC
tetur19g00330 comp2453_seq1 GGAATGACCGCTGATCCTGGAATGGATATC
tetur19g00330 comp2453_seq1 AATTGGGTTGTCGATCCTGTTTATGCCAAG
tetur19g00330 comp2453_seq1 GGGCGAGACCATATTCCAATGGTACAACTT
tetur19g00330 comp2453_seq1 GGGTCAGTTTATCTGCCGGTATTCATGCCA
tetur19g00330 comp2453_seq1 GGGTTGTCGATCCTGTTTATGCCAAGTTCA
tetur19g00330 comp2453_seq1 GGTCAGTTTATCTGCCGGTATTCATGCCAG
tetur19g00330 comp2453_seq1 GGTGAAATGGTTTACGGAGTATGTTCAAGA
tetur19g00330 comp2453_seq1 GGTGGTGTTATCAAAGGCGTGGACAAGTCT
tetur19g00330 comp2453_seq1 GGTTCGAACCATCGATGGGACTGTATACAT
tetur19g00330 comp2453_seq1 GGTTCTCAAGTGACACCATTGTGGGACCTT
tetur19g00330 comp2453_seq1 GGTTGTCGATCCTGTTTATGCCAAGTTCAT
tetur19g00330 comp2453_seq1 GTCAGTTTATCTGCCGGTATTCATGCCAGT
tetur19g00330 comp2453_seq1 GTCGATCCTGTTTATGCCAAGTTCATACTT
tetur19g00330 comp2453_seq1 GTCGATTTGATGGTTTCCCTTTGCTTGTTC
tetur19g00330 comp2453_seq1 GTGAACTGGTGGTGTTATCAAAGGCGTGGA
tetur19g00330 comp2453_seq1 GTGGTGTTATCAAAGGCGTGGACAAGTCTC
tetur19g00330 comp2453_seq1 GTTCGAACCATCGATGGGACTGTATACATA
tetur19g00330 comp2453_seq1 GTTCTCAAGTGACACCATTGTGGGACCTTT
tetur19g00330 comp2453_seq1 GTTGTCGATCCTGTTTATGCCAAGTTCATA
tetur19g00330 comp2453_seq1 GTTTATCTGCCGGTATTCATGCCAGTCTTA
tetur19g00330 comp2453_seq1 GTTTATGCCAAGTTCATACTTCCCATGTAC
tetur19g00330 comp2453_seq1 TAATTGGGTTGTCGATCCTGTTTATGCCAA
tetur19g00330 comp2453_seq1 TATCTGCCGGTATTCATGCCAGTCTTACGA
tetur19g00330 comp2453_seq1 ACATTCATTCAGTCGGGAGGAACCAATAAT
tetur19g00330 comp2453_seq1 TCAGTGAATTCAACTTGTCCCTCTTTCATC
tetur19g00330 comp2453_seq1 TCAGTTTATCTGCCGGTATTCATGCCAGTC
tetur19g00330 comp2453_seq1 TCATCGGGTGGTAAACCAGTTCATACTGCA
tetur19g00330 comp2453_seq1 TCATTCAGTCGGGAGGAACCAATAATTGGG
tetur19g00330 comp2453_seq1 ACCACGAGCTGAACAATCAGTGAATTCAAC
tetur19g00330 comp2453_seq1 ACCACGATTCCTCCTGGGCGAGACCATATT
tetur19g00330 comp2453_seq1 TCGATCCTGTTTATGCCAAGTTCATACTTC
tetur19g00330 comp2453_seq1 TCGATTTGATGGTTTCCCTTTGCTTGTTCG
tetur19g00330 comp2453_seq1 TCTGCCGGTATTCATGCCAGTCTTACGATC
tetur19g00330 comp2453_seq1 TGAACAATCAGTGAATTCAACTTGTCCCTC
tetur19g00330 comp2453_seq1 TGAACTGGTGGTGTTATCAAAGGCGTGGAC
tetur19g00330 comp2453_seq1 TGACCGCTGATCCTGGAATGGATATCGATG
tetur19g00330 comp2453_seq1 TGCCAAGTTCATACTTCCCATGTACAATGA
tetur19g00330 comp2453_seq1 TGCCGGTATTCATGCCAGTCTTACGATCAC
tetur19g00330 comp2453_seq1 ACCGATCAGTGATTGGGTCAGTTTATCTGC
tetur19g00330 comp2453_seq1 TGGGTCAGTTTATCTGCCGGTATTCATGCC
tetur19g00330 comp2453_seq1 TGGGTTGTCGATCCTGTTTATGCCAAGTTC
tetur19g00330 comp2453_seq1 TGGTGGTGTTATCAAAGGCGTGGACAAGTC
tetur19g00330 comp2453_seq1 TGTGAACTGGTGGTGTTATCAAAGGCGTGG
tetur19g00330 comp2453_seq1 TTATCTGCCGGTATTCATGCCAGTCTTACG
tetur19g00330 comp2453_seq1 TTCAGTCGGGAGGAACCAATAATTGGGTTG
tetur19g00330 comp2453_seq1 TTCATCATCAGCCGCCAACATTAGTGTTAG
tetur19g00330 comp2453_seq1 TTCATCGGGTGGTAAACCAGTTCATACTGC
tetur19g00330 comp2453_seq1 TTCATTCAGTCGGGAGGAACCAATAATTGG
tetur19g00330 comp2453_seq1 TTCGTCGATTTGATGGTTTCCCTTTGCTTG
tetur19g00330 comp2453_seq1 TTCTCAAGTGACACCATTGTGGGACCTTTG
tetur19g00330 comp2453_seq1 TTGGGTCAGTTTATCTGCCGGTATTCATGC
tetur19g00330 comp2453_seq1 ACGAGCTGAACAATCAGTGAATTCAACTTG
tetur19g00330 comp2453_seq1 ACGATCACCGACAAATTTAACCATCTGTAC
tetur19g00330 comp2453_seq1 TTGTCGATCCTGTTTATGCCAAGTTCATAC
tetur19g00330 comp2453_seq1 TTGTGAACTGGTGGTGTTATCAAAGGCGTG
tetur19g00330 comp2453_seq1 TTTATCTGCCGGTATTCATGCCAGTCTTAC
tetur19g00330 comp2453_seq1 TTTCCCTTCCAGAACCACGATTCCTCCTGG
tetur19g00330 comp2453_seq1 ACTGGTGGTGTTATCAAAGGCGTGGACAAG
tetur19g00720 comp5487_seq0 ATCTTTGGTCTTTGAAAGTTCGTCTTCCTC
tetur19g00720 comp5487_seq0 CATCTTTGGTCTTTGAAAGTTCGTCTTCCT
tetur19g00720 comp5487_seq0 CTTTGGTCTTTGAAAGTTCGTCTTCCTCAT
tetur19g00720 comp5487_seq0 AATATTTACCCTGGGCAGCAACGATCTCCT
tetur19g00720 comp5487_seq0 GTCATCTTTGGTCTTTGAAAGTTCGTCTTC
tetur19g00720 comp5487_seq0 TCATCTTTGGTCTTTGAAAGTTCGTCTTCC
tetur19g00720 comp5487_seq0 TCTTTGGTCTTTGAAAGTTCGTCTTCCTCA
tetur19g00720 comp5487_seq0 TGGTCTTTGAAAGTTCGTCTTCCTCATCTG
tetur19g00720 comp5487_seq0 AAATATTTACCCTGGGCAGCAACGATCTCC
tetur19g00720 comp5487_seq0 TTTGGTCTTTGAAAGTTCGTCTTCCTCATC
tetur19g00870 comp3551_seq0 AGAGCCAATTGAAGACGACGAAGGAAAGCC
tetur19g00870 comp3551_seq0 AGATACTAGCGTTCAATTTGGCATTTCCAG
tetur19g00870 comp3551_seq0 ATACTAGCGTTCAATTTGGCATTTCCAGTC
tetur19g00870 comp3551_seq0 ATTTGGAGAGCCAATTGAAGACGACGAAGG
tetur19g00870 comp3551_seq0 CAGATACTAGCGTTCAATTTGGCATTTCCA
tetur19g00870 comp3551_seq0 CATTCTATGCCGATCTAAATCGGCCTACCG
tetur19g00870 comp3551_seq0 CATTGCCTGATCGAGAGTATGATTTGCGTT
tetur19g00870 comp3551_seq0 CCAGATACTAGCGTTCAATTTGGCATTTCC
tetur19g00870 comp3551_seq0 CCATTCTATGCCGATCTAAATCGGCCTACC
tetur19g00870 comp3551_seq0 CCATTGCCTGATCGAGAGTATGATTTGCGT
tetur19g00870 comp3551_seq0 CCCATTCTATGCCGATCTAAATCGGCCTAC
tetur19g00870 comp3551_seq0 CCTACCGAGGATACACTGGCACTTATTCCA
tetur19g00870 comp3551_seq0 CCTGATCGAGAGTATGATTTGCGTTTAACA
tetur19g00870 comp3551_seq0 CGACGATGAAGATCTATTTGGAGAGCCAAT
tetur19g00870 comp3551_seq0 CGATGAAGATCTATTTGGAGAGCCAATTGA
tetur19g00870 comp3551_seq0 CTACCGAGGATACACTGGCACTTATTCCAC
tetur19g00870 comp3551_seq0 CTTGTGCGCTTTATATTACTGGCCATGGAC
tetur19g00870 comp3551_seq0 GACGATGAAGATCTATTTGGAGAGCCAATT
tetur19g00870 comp3551_seq0 GAGAGCCAATTGAAGACGACGAAGGAAAGC
tetur19g00870 comp3551_seq0 GAGCCAATTGAAGACGACGAAGGAAAGCCA
tetur19g00870 comp3551_seq0 AATCGGCCTACCGAGGATACACTGGCACTT
tetur19g00870 comp3551_seq0 GATACTAGCGTTCAATTTGGCATTTCCAGT
tetur19g00870 comp3551_seq0 GCCTACCGAGGATACACTGGCACTTATTCC
tetur19g00870 comp3551_seq0 GCCTGATCGAGAGTATGATTTGCGTTTAAC
tetur19g00870 comp3551_seq0 GCGCTTTATATTACTGGCCATGGACCAGAT
tetur19g00870 comp3551_seq0 GGAGAGCCAATTGAAGACGACGAAGGAAAG
tetur19g00870 comp3551_seq0 GGCCTACCGAGGATACACTGGCACTTATTC
tetur19g00870 comp3551_seq0 TACTAGCGTTCAATTTGGCATTTCCAGTCA
tetur19g00870 comp3551_seq0 TACTTGTGCGCTTTATATTACTGGCCATGG
tetur19g00870 comp3551_seq0 TCCCATTCTATGCCGATCTAAATCGGCCTA
tetur19g00870 comp3551_seq0 ACCAGATACTAGCGTTCAATTTGGCATTTC
tetur19g00870 comp3551_seq0 TGAAAGAAGTGGATGCAACCATTTGTCTCA
tetur19g00870 comp3551_seq0 ACCATTGCCTGATCGAGAGTATGATTTGCG
tetur19g00870 comp3551_seq0 TGCGCTTTATATTACTGGCCATGGACCAGA
tetur19g00870 comp3551_seq0 TGGAGAGCCAATTGAAGACGACGAAGGAAA
tetur19g00870 comp3551_seq0 TGTGCGCTTTATATTACTGGCCATGGACCA
tetur19g00870 comp3551_seq0 TTCTATGCCGATCTAAATCGGCCTACCGAG
tetur19g00870 comp3551_seq0 TTGAAAGAAGTGGATGCAACCATTTGTCTC
tetur19g00870 comp3551_seq0 TTGGAGAGCCAATTGAAGACGACGAAGGAA
tetur19g00870 comp3551_seq0 TTGTGCGCTTTATATTACTGGCCATGGACC
tetur19g00870 comp3551_seq0 ACGATGAAGATCTATTTGGAGAGCCAATTG
tetur19g00870 comp3551_seq0 TTTGGAGAGCCAATTGAAGACGACGAAGGA
tetur19g01290 comp329_seq0 AACAAAGCAGACACCATGAAGTTAACCAAG
tetur19g01290 comp329_seq0 AGCAGACACCATGAAGTTAACCAAGAGTAC
tetur19g01290 comp329_seq0 CAAAGCAGACACCATGAAGTTAACCAAGAG
tetur19g01290 comp329_seq0 CAACTCCTTTGGTTTCCAAGTCCCAAATTT
tetur19g01290 comp329_seq0 CAAGAAACTTATCCCTAAACCGTCTGGGTA
tetur19g01290 comp329_seq0 CAATGTAATGAGATGTGCTGCATGTGGAAA
tetur19g01290 comp329_seq0 CACCATGAAGTTAACCAAGAGTACACTGAA
tetur19g01290 comp329_seq0 CACGAGAATTGTCTTCAACAAAGCAGACAC
tetur19g01290 comp329_seq0 AACTAAATCGCAACCGTCACCCATTGTCTT
tetur19g01290 comp329_seq0 CAGACACCATGAAGTTAACCAAGAGTACAC
tetur19g01290 comp329_seq0 AAACTAAATCGCAACCGTCACCCATTGTCT
tetur19g01290 comp329_seq0 AAGAAACTTATCCCTAAACCGTCTGGGTAT
tetur19g01290 comp329_seq0 CCACGAGAATTGTCTTCAACAAAGCAGACA
tetur19g01290 comp329_seq0 CTAAATCGCAACCGTCACCCATTGTCTTTA
tetur19g01290 comp329_seq0 CTCAAGAAACTTATCCCTAAACCGTCTGGG
tetur19g01290 comp329_seq0 GAAACTTATCCCTAAACCGTCTGGGTATAG
tetur19g01290 comp329_seq0 GACACCATGAAGTTAACCAAGAGTACACTG
tetur19g01290 comp329_seq0 AAAGCAGACACCATGAAGTTAACCAAGAGT
tetur19g01290 comp329_seq0 GAGGAAGTGCCGCAAATGTCCATCTGATAA
tetur19g01290 comp329_seq0 GCAGACACCATGAAGTTAACCAAGAGTACA
tetur19g01290 comp329_seq0 ACAACTCCTTTGGTTTCCAAGTCCCAAATT
tetur19g01290 comp329_seq0 TACCACGAGAATTGTCTTCAACAAAGCAGA
tetur19g01290 comp329_seq0 ACCACGAGAATTGTCTTCAACAAAGCAGAC
tetur19g01290 comp329_seq0 TCTGGCTTAAGTTCATCAACAACTCCTTTG
tetur19g01290 comp329_seq0 ACTAAATCGCAACCGTCACCCATTGTCTTT
tetur20g02310 comp3355_seq0 CGACCGAATTGAACATCAAGTTACTGAAAC
tetur20g02310 comp3355_seq0 GTCGACCGAATTGAACATCAAGTTACTGAA
tetur20g02640 comp613_seq0 AGAGGGTCTGAGAAGAAACCGATTCAAAGC
tetur20g02640 comp613_seq0 AGGGTCTGAGAAGAAACCGATTCAAAGCTT
tetur20g02640 comp613_seq0 ATATAAGATACGGCAGACTCGTTCGATCCT
tetur20g02640 comp613_seq0 AAACCGATTCAAAGCTTCGATTCTGTTGTC
tetur20g02640 comp613_seq0 AAGAGGGTCTGAGAAGAAACCGATTCAAAG
tetur20g02640 comp613_seq0 CGATCCTCTGTCCTCTTTAAAGAGTTGGAC
tetur20g02640 comp613_seq0 CGATTCTGTTGTCACACCCAAAGGGAAGGG
tetur20g02640 comp613_seq0 CGGTGCGATTGAAGTAGTAGCTTTGGGTGG
tetur20g02640 comp613_seq0 CGTTCGATCCTCTGTCCTCTTTAAAGAGTT
tetur20g02640 comp613_seq0 CTGAGAAGAAACCGATTCAAAGCTTCGATT
tetur20g02640 comp613_seq0 GAAACCGATTCAAAGCTTCGATTCTGTTGT
tetur20g02640 comp613_seq0 GAAGAAACCGATTCAAAGCTTCGATTCTGT
tetur20g02640 comp613_seq0 AATATAAGATACGGCAGACTCGTTCGATCC
tetur20g02640 comp613_seq0 GAATATAAGATACGGCAGACTCGTTCGATC
tetur20g02640 comp613_seq0 GAGAAGAAACCGATTCAAAGCTTCGATTCT
tetur20g02640 comp613_seq0 GAGGGTCTGAGAAGAAACCGATTCAAAGCT
tetur20g02640 comp613_seq0 GATCCTCTGTCCTCTTTAAAGAGTTGGACA
tetur20g02640 comp613_seq0 GCGGTGCGATTGAAGTAGTAGCTTTGGGTG
tetur20g02640 comp613_seq0 GGGTCTGAGAAGAAACCGATTCAAAGCTTC
tetur20g02640 comp613_seq0 GGTCTGAGAAGAAACCGATTCAAAGCTTCG
tetur20g02640 comp613_seq0 GGTGCGATTGAAGTAGTAGCTTTGGGTGGG
tetur20g02640 comp613_seq0 GTCATCGAGTCAATTTGAGTGGGAACGAAG
tetur20g02640 comp613_seq0 GTCTGAGAAGAAACCGATTCAAAGCTTCGA
tetur20g02640 comp613_seq0 GTGCGATTGAAGTAGTAGCTTTGGGTGGGT
tetur20g02640 comp613_seq0 GTTCGATCCTCTGTCCTCTTTAAAGAGTTG
tetur20g02640 comp613_seq0 TATAAGATACGGCAGACTCGTTCGATCCTC
tetur20g02640 comp613_seq0 TCGATCCTCTGTCCTCTTTAAAGAGTTGGA
tetur20g02640 comp613_seq0 TCGATTCTGTTGTCACACCCAAAGGGAAGG
tetur20g02640 comp613_seq0 TGAGAAGAAACCGATTCAAAGCTTCGATTC
tetur20g02640 comp613_seq0 ACCGATTCAAAGCTTCGATTCTGTTGTCAC
tetur20g02640 comp613_seq0 TTCGATCCTCTGTCCTCTTTAAAGAGTTGG
tetur20g02640 comp613_seq0 AGAAACCGATTCAAAGCTTCGATTCTGTTG
tetur20g02640 comp613_seq0 AGAAGAAACCGATTCAAAGCTTCGATTCTG
tetur20g03040 comp3653_seq0 AGTCCGGAAGAAGTTGCCAGCGAATTGGAG
tetur20g03040 comp3653_seq0 ATCTCACCAAGTAGGAGGAGTAGGCAATTT
tetur20g03040 comp3653_seq0 CACCAAGTAGGAGGAGTAGGCAATTTGATA
tetur20g03040 comp3653_seq0 CAGTCCGGAAGAAGTTGCCAGCGAATTGGA
tetur20g03040 comp3653_seq0 CTCACCAAGTAGGAGGAGTAGGCAATTTGA
tetur20g03040 comp3653_seq0 CTTGTCACAGTCAACTGATTGCTATTATGC
tetur20g03040 comp3653_seq0 CTTTATAATGAGGTGTACTTGCCGGCAACA
tetur20g03040 comp3653_seq0 GACTCTTGTCACAGTCAACTGATTGCTATT
tetur20g03040 comp3653_seq0 GGACTCTTGTCACAGTCAACTGATTGCTAT
tetur20g03040 comp3653_seq0 GGTTTCAGTCCGGAAGAAGTTGCCAGCGAA
tetur20g03040 comp3653_seq0 GTGGACTCTTGTCACAGTCAACTGATTGCT
tetur20g03040 comp3653_seq0 GTTTCAGTCCGGAAGAAGTTGCCAGCGAAT
tetur20g03040 comp3653_seq0 TATATTGTGGACTCTTGTCACAGTCAACTG
tetur20g03040 comp3653_seq0 TCAGTCCGGAAGAAGTTGCCAGCGAATTGG
tetur20g03040 comp3653_seq0 TCTCACCAAGTAGGAGGAGTAGGCAATTTG
tetur20g03040 comp3653_seq0 TGGACTCTTGTCACAGTCAACTGATTGCTA
tetur20g03040 comp3653_seq0 TGTGGACTCTTGTCACAGTCAACTGATTGC
tetur20g03040 comp3653_seq0 TTGTGGACTCTTGTCACAGTCAACTGATTG
tetur20g03150 comp4632_seq0 CGAGGTTATTATGCCCGTGTTGCATCGATT
tetur20g03150 comp4632_seq0 GAGGTTATTATGCCCGTGTTGCATCGATTA
tetur21g00800 comp1148_seq1 AGACTCTACCGATGGTAGATTGGCGTACAT
tetur21g00800 comp1148_seq1 AGAGACTCTACCGATGGTAGATTGGCGTAC
tetur21g00800 comp1148_seq1 AGCATCCAAAGGAACAATACCAGAAGGCTC
tetur21g00800 comp1148_seq1 AGGTCTTGAAGTACACGCAAACCGAAGACC
tetur21g00800 comp1148_seq1 ATCCAAAGGAACAATACCAGAAGGCTCTGG
tetur21g00800 comp1148_seq1 AACCAATGAAGACCAGTCCAAGTACCAACC
tetur21g00800 comp1148_seq1 ATGAAGACCAGTCCAAGTACCAACCGGTTT
tetur21g00800 comp1148_seq1 AACGCCAGAGGTCTTGAAGTACACGCAAAC
tetur21g00800 comp1148_seq1 CAATGAAGACCAGTCCAAGTACCAACCGGT
tetur21g00800 comp1148_seq1 CAATTTGATCGAACCAGCGGAAATTGAGTT
tetur21g00800 comp1148_seq1 CAGAGGTCTTGAAGTACACGCAAACCGAAG
tetur21g00800 comp1148_seq1 CAGCATCCAAAGGAACAATACCAGAAGGCT
tetur21g00800 comp1148_seq1 CATCCAAAGGAACAATACCAGAAGGCTCTG
tetur21g00800 comp1148_seq1 CCAATGAAGACCAGTCCAAGTACCAACCGG
tetur21g00800 comp1148_seq1 CCAGAGGTCTTGAAGTACACGCAAACCGAA
tetur21g00800 comp1148_seq1 CCGAACCAATGAAGACCAGTCCAAGTACCA
tetur21g00800 comp1148_seq1 CTACAATTTGATCGAACCAGCGGAAATTGA
tetur21g00800 comp1148_seq1 CTAGAGACTCTACCGATGGTAGATTGGCGT
tetur21g00800 comp1148_seq1 CTCTACCGATGGTAGATTGGCGTACATTGT
tetur21g00800 comp1148_seq1 AAGTACACGCAAACCGAAGACCTAATGAAC
tetur21g00800 comp1148_seq1 CTTGAAGTACACGCAAACCGAAGACCTAAT
tetur21g00800 comp1148_seq1 GAAGTACACGCAAACCGAAGACCTAATGAA
tetur21g00800 comp1148_seq1 GACTACAATTTGATCGAACCAGCGGAAATT
tetur21g00800 comp1148_seq1 GACTCTACCGATGGTAGATTGGCGTACATT
tetur21g00800 comp1148_seq1 GAGACTCTACCGATGGTAGATTGGCGTACA
tetur21g00800 comp1148_seq1 GAGGTCTTGAAGTACACGCAAACCGAAGAC
tetur21g00800 comp1148_seq1 AATGAAGACCAGTCCAAGTACCAACCGGTT
tetur21g00800 comp1148_seq1 GCATCCAAAGGAACAATACCAGAAGGCTCT
tetur21g00800 comp1148_seq1 GCCAGAGGTCTTGAAGTACACGCAAACCGA
tetur21g00800 comp1148_seq1 AATTTGATCGAACCAGCGGAAATTGAGTTC
tetur21g00800 comp1148_seq1 GGTCTTGAAGTACACGCAAACCGAAGACCT
tetur21g00800 comp1148_seq1 GTACACGCAAACCGAAGACCTAATGAACAA
tetur21g00800 comp1148_seq1 ACAATTTGATCGAACCAGCGGAAATTGAGT
tetur21g00800 comp1148_seq1 GTCTTGAAGTACACGCAAACCGAAGACCTA
tetur21g00800 comp1148_seq1 TAGAGACTCTACCGATGGTAGATTGGCGTA
tetur21g00800 comp1148_seq1 TCAGCATCCAAAGGAACAATACCAGAAGGC
tetur21g00800 comp1148_seq1 TCCAAAGGAACAATACCAGAAGGCTCTGGA
tetur21g00800 comp1148_seq1 ACCAATGAAGACCAGTCCAAGTACCAACCG
tetur21g00800 comp1148_seq1 TCTAGAGACTCTACCGATGGTAGATTGGCG
tetur21g00800 comp1148_seq1 TCTTGAAGTACACGCAAACCGAAGACCTAA
tetur21g00800 comp1148_seq1 TGAAGTACACGCAAACCGAAGACCTAATGA
tetur21g00800 comp1148_seq1 ACCGAACCAATGAAGACCAGTCCAAGTACC
tetur21g00800 comp1148_seq1 TTCAGCATCCAAAGGAACAATACCAGAAGG
tetur21g00800 comp1148_seq1 TTCTAGAGACTCTACCGATGGTAGATTGGC
tetur21g00800 comp1148_seq1 TTGAAGTACACGCAAACCGAAGACCTAATG
tetur21g00800 comp1148_seq1 ACGCCAGAGGTCTTGAAGTACACGCAAACC
tetur21g00800 comp1148_seq1 ACTACAATTTGATCGAACCAGCGGAAATTG
tetur21g00800 comp1148_seq1 ACTCTACCGATGGTAGATTGGCGTACATTG
tetur21g01080 comp1470_seq0 AGCTTGTCTTCAGCGTGTAACTGAATTCTG
tetur21g01080 comp1470_seq0 AACAGCTCTGTCTTCCTAATTGACTCTTTC
tetur21g01080 comp1470_seq0 ATCTGCTTCAACTTACGTTGCCACTCTATC
tetur21g01080 comp1470_seq0 ATGAGCGTGTAACTGCTCTTTACTCAACTT
tetur21g01080 comp1470_seq0 ATGGCCTCATACAATAATCCAGCTTTAAGC
tetur21g01080 comp1470_seq0 CAAACCTCCTAAGGTTTCATTCACTACTCG
tetur21g01080 comp1470_seq0 CAATGAGCGTGTAACTGCTCTTTACTCAAC
tetur21g01080 comp1470_seq0 AACTGCTCTTTACTCAACTTTCTCAACGCC
tetur21g01080 comp1470_seq0 CATGGCCTCATACAATAATCCAGCTTTAAG
tetur21g01080 comp1470_seq0 CCACTCTATCCAACTAACCATCCTTTGTAA
tetur21g01080 comp1470_seq0 CCGCCTTCTTGGTTACCTTGATTCTGTGAG
tetur21g01080 comp1470_seq0 CCGTGATCTTGAAATTTACGTTTGACAAGC
tetur21g01080 comp1470_seq0 CGCCTTCTTGGTTACCTTGATTCTGTGAGA
tetur21g01080 comp1470_seq0 CGTGATCTTGAAATTTACGTTTGACAAGCG
tetur21g01080 comp1470_seq0 CTATCCAACTAACCATCCTTTGTAACCTCA
tetur21g01080 comp1470_seq0 CTCTTTACTCAACTTTCTCAACGCCAATCG
tetur21g01080 comp1470_seq0 CTGCTCTTTACTCAACTTTCTCAACGCCAA
tetur21g01080 comp1470_seq0 CTGCTTCAACTTACGTTGCCACTCTATCCA
tetur21g01080 comp1470_seq0 CTTCAACTTACGTTGCCACTCTATCCAACT
tetur21g01080 comp1470_seq0 CTTCAGCGTGTAACTGAATTCTGTGAAAGT
tetur21g01080 comp1470_seq0 CTTGTCTTCAGCGTGTAACTGAATTCTGTG
tetur21g01080 comp1470_seq0 AATGAGCGTGTAACTGCTCTTTACTCAACT
tetur21g01080 comp1470_seq0 GCCACTCTATCCAACTAACCATCCTTTGTA
tetur21g01080 comp1470_seq0 GCCGTGATCTTGAAATTTACGTTTGACAAG
tetur21g01080 comp1470_seq0 GCTCTTTACTCAACTTTCTCAACGCCAATC
tetur21g01080 comp1470_seq0 GCTTCAACTTACGTTGCCACTCTATCCAAC
tetur21g01080 comp1470_seq0 GCTTGTCTTCAGCGTGTAACTGAATTCTGT
tetur21g01080 comp1470_seq0 GCTTTCAGGTTATTAACAGCTCTGTCTTCC
tetur21g01080 comp1470_seq0 GGCCTCATACAATAATCCAGCTTTAAGCAT
tetur21g01080 comp1470_seq0 GTCTTCAGCGTGTAACTGAATTCTGTGAAA
tetur21g01080 comp1470_seq0 GTTCAATGAGCGTGTAACTGCTCTTTACTC
tetur21g01080 comp1470_seq0 TCAACTTACGTTGCCACTCTATCCAACTAA
tetur21g01080 comp1470_seq0 TCAATGAGCGTGTAACTGCTCTTTACTCAA
tetur21g01080 comp1470_seq0 TCTATCCAACTAACCATCCTTTGTAACCTC
tetur21g01080 comp1470_seq0 TCTGCTTCAACTTACGTTGCCACTCTATCC
tetur21g01080 comp1470_seq0 TCTTCAGCGTGTAACTGAATTCTGTGAAAG
tetur21g01080 comp1470_seq0 TGCTTCAACTTACGTTGCCACTCTATCCAA
tetur21g01080 comp1470_seq0 TGCTTTCAGGTTATTAACAGCTCTGTCTTC
tetur21g01080 comp1470_seq0 TGGCCTCATACAATAATCCAGCTTTAAGCA
tetur21g01080 comp1470_seq0 TGTCTTCAGCGTGTAACTGAATTCTGTGAA
tetur21g01080 comp1470_seq0 TTCAACTTACGTTGCCACTCTATCCAACTA
tetur21g01080 comp1470_seq0 TTCAATGAGCGTGTAACTGCTCTTTACTCA
tetur21g01080 comp1470_seq0 TTGTCTTCAGCGTGTAACTGAATTCTGTGA
tetur21g02580 comp1268_seq0 AGGGTTCCTGATGACTGTGATTGGCCATAC
tetur21g02580 comp1268_seq0 ATTTCCTTGATTACCGGTACCACCAAATGC
tetur21g02580 comp1268_seq0 CAGTTACTGTCATCAGGTTTCATACCAGCA
tetur21g02580 comp1268_seq0 CCAGTTACTGTCATCAGGTTTCATACCAGC
tetur21g02580 comp1268_seq0 CCCAGTTACTGTCATCAGGTTTCATACCAG
tetur21g02580 comp1268_seq0 CCTTGATTACCGGTACCACCAAATGCTTGA
tetur21g02580 comp1268_seq0 CTGGTCCTTGATTTCCTTGATTACCGGTAC
tetur21g02580 comp1268_seq0 CTTCCCAGTTACTGTCATCAGGTTTCATAC
tetur21g02580 comp1268_seq0 CTTCTTCCCAGTTACTGTCATCAGGTTTCA
tetur21g02580 comp1268_seq0 CTTGATTACCGGTACCACCAAATGCTTGAT
tetur21g02580 comp1268_seq0 GATTTCCTTGATTACCGGTACCACCAAATG
tetur21g02580 comp1268_seq0 GGGTTCCTGATGACTGTGATTGGCCATACT
tetur21g02580 comp1268_seq0 GGTCCTTGATTTCCTTGATTACCGGTACCA
tetur21g02580 comp1268_seq0 GGTGGATGGATGAAGATGATGGGTGTTTAT
tetur21g02580 comp1268_seq0 GGTTCCTGATGACTGTGATTGGCCATACTC
tetur21g02580 comp1268_seq0 GTCCTTGATTTCCTTGATTACCGGTACCAC
tetur21g02580 comp1268_seq0 GTGGATGGATGAAGATGATGGGTGTTTATA
tetur21g02580 comp1268_seq0 GTTCCTGATGACTGTGATTGGCCATACTCA
tetur21g02580 comp1268_seq0 TAGGGTTCCTGATGACTGTGATTGGCCATA
tetur21g02580 comp1268_seq0 TCCCAGTTACTGTCATCAGGTTTCATACCA
tetur21g02580 comp1268_seq0 TCCTGATGACTGTGATTGGCCATACTCAAA
tetur21g02580 comp1268_seq0 TCCTTGATTACCGGTACCACCAAATGCTTG
tetur21g02580 comp1268_seq0 TCTTCCCAGTTACTGTCATCAGGTTTCATA
tetur21g02580 comp1268_seq0 TGGTCCTTGATTTCCTTGATTACCGGTACC
tetur21g02580 comp1268_seq0 TGGTGGATGGATGAAGATGATGGGTGTTTA
tetur21g02580 comp1268_seq0 TTCCCAGTTACTGTCATCAGGTTTCATACC
tetur21g02580 comp1268_seq0 TTCCTGATGACTGTGATTGGCCATACTCAA
tetur21g02580 comp1268_seq0 ACTTCTTCCCAGTTACTGTCATCAGGTTTC
tetur21g03326 comp2038_seq2 AGGTGGAGGGTGATGGAGGAGGCTAAAGAT
tetur21g03326 comp2038_seq2 AGTCCCAGCATCAGACTAAATCCAAGAATC
tetur21g03326 comp2038_seq2 ATCCAAGAATCACTCATCTTTCGACCTTCT
tetur21g03326 comp2038_seq2 CAAGGCTCATCACTATCGACGTAATTGATT
tetur21g03326 comp2038_seq2 CAATCAGTCCCAGCATCAGACTAAATCCAA
tetur21g03326 comp2038_seq2 CAGCATCAGACTAAATCCAAGAATCACTCA
tetur21g03326 comp2038_seq2 CATTACCAAGGCTCATCACTATCGACGTAA
tetur21g03326 comp2038_seq2 CCAAGAATCACTCATCTTTCGACCTTCTTT
tetur21g03326 comp2038_seq2 CCAAGGCTCATCACTATCGACGTAATTGAT
tetur21g03326 comp2038_seq2 CCAGCATCAGACTAAATCCAAGAATCACTC
tetur21g03326 comp2038_seq2 CCATTACCAAGGCTCATCACTATCGACGTA
tetur21g03326 comp2038_seq2 CCCAGCATCAGACTAAATCCAAGAATCACT
tetur21g03326 comp2038_seq2 CCCGCCATGATTGACTATGCCGAGTCTACA
tetur21g03326 comp2038_seq2 CCGCCATGATTGACTATGCCGAGTCTACAT
tetur21g03326 comp2038_seq2 CCTGTTCAATCAGTCCCAGCATCAGACTAA
tetur21g03326 comp2038_seq2 CTAAATCCAAGAATCACTCATCTTTCGACC
tetur21g03326 comp2038_seq2 CTACCATTACCAAGGCTCATCACTATCGAC
tetur21g03326 comp2038_seq2 CTGTTCAATCAGTCCCAGCATCAGACTAAA
tetur21g03326 comp2038_seq2 CTTCCCGCCATGATTGACTATGCCGAGTCT
tetur21g03326 comp2038_seq2 AATCAGTCCCAGCATCAGACTAAATCCAAG
tetur21g03326 comp2038_seq2 AATCCAAGAATCACTCATCTTTCGACCTTC
tetur21g03326 comp2038_seq2 GAGGGTGATGGAGGAGGCTAAAGATTATGT
tetur21g03326 comp2038_seq2 GCATCAGACTAAATCCAAGAATCACTCATC
tetur21g03326 comp2038_seq2 GGGAGAAATCGATTCCACTTATTCACTGAA
tetur21g03326 comp2038_seq2 GTGGAGGGTGATGGAGGAGGCTAAAGATTA
tetur21g03326 comp2038_seq2 GTTCAATCAGTCCCAGCATCAGACTAAATC
tetur21g03326 comp2038_seq2 TAAGCGTTATACTACCATTACCAAGGCTCA
tetur21g03326 comp2038_seq2 TACCAAGGCTCATCACTATCGACGTAATTG
tetur21g03326 comp2038_seq2 TACCATTACCAAGGCTCATCACTATCGACG
tetur21g03326 comp2038_seq2 TCAATCAGTCCCAGCATCAGACTAAATCCA
tetur21g03326 comp2038_seq2 TCAGTCCCAGCATCAGACTAAATCCAAGAA
tetur21g03326 comp2038_seq2 TCCCAGCATCAGACTAAATCCAAGAATCAC
tetur21g03326 comp2038_seq2 TCCCGCCATGATTGACTATGCCGAGTCTAC
tetur21g03326 comp2038_seq2 ACCATTACCAAGGCTCATCACTATCGACGT
tetur21g03326 comp2038_seq2 TGGGAGAAATCGATTCCACTTATTCACTGA
tetur21g03326 comp2038_seq2 TTACCTGTTCAATCAGTCCCAGCATCAGAC
tetur21g03326 comp2038_seq2 TTCAATCAGTCCCAGCATCAGACTAAATCC
tetur21g03326 comp2038_seq2 TTCCCGCCATGATTGACTATGCCGAGTCTA
tetur21g03326 comp2038_seq2 TTCCTTCCCGCCATGATTGACTATGCCGAG
tetur21g03326 comp2038_seq2 TTGGGAGAAATCGATTCCACTTATTCACTG
tetur21g03326 comp2038_seq2 TTTACCTGTTCAATCAGTCCCAGCATCAGA
tetur21g03326 comp2038_seq2 TTTCCTTCCCGCCATGATTGACTATGCCGA
tetur23g02070 comp3496_seq0 AGATGAAGACGATGACCAGTAATGATTTGC
tetur23g02070 comp3496_seq0 AGCACTCCAAGAATGGATTCGGATTGAATC
tetur23g02070 comp3496_seq0 AGCGGTACGTTTGATTGTTGCAAATTGGAT
tetur23g02070 comp3496_seq0 AGTACTAGACGATTAAATAGCGGGAATTGG
tetur23g02070 comp3496_seq0 AGTTTACAGTTTCCAAGTGATCCGACTAAG
tetur23g02070 comp3496_seq0 AGTTTCCAAGTGATCCGACTAAGCCATTTG
tetur23g02070 comp3496_seq0 ATAGACACTTTGGGAGAAATTGAGAGTTGC
tetur23g02070 comp3496_seq0 ATCACAGCAATCCTATCGTTCCAAAGTCTT
tetur23g02070 comp3496_seq0 ATCACGGGTCTATCATCGTTGTCGTCGTTC
tetur23g02070 comp3496_seq0 ATCATCACGGGTCTATCATCGTTGTCGTCG
tetur23g02070 comp3496_seq0 ATCGCACATTGACCATGTTTGACTGTCAAC
tetur23g02070 comp3496_seq0 ATGTGATCTTCAAGAATTCTTAGAGGGACG
tetur23g02070 comp3496_seq0 ATTGAATCGCACATTGACCATGTTTGACTG
tetur23g02070 comp3496_seq0 ATTGACCATGTTTGACTGTCAACTGCATAG
tetur23g02070 comp3496_seq0 CAACGATGCCAGAAAGACTAGAGAATGGAA
tetur23g02070 comp3496_seq0 CAACTCTTCAGATGAAGACGATGACCAGTA
tetur23g02070 comp3496_seq0 CAACTTCGAAACAACTTGACACTTAACGTG
tetur23g02070 comp3496_seq0 CAAGCACTCATGTGTAAATCGATTGATTGC
tetur23g02070 comp3496_seq0 CAAGTGATCCGACTAAGCCATTTGAGTAGA
tetur23g02070 comp3496_seq0 CAATCGAGTGGAATAATCCGATTAGGCTTT
tetur23g02070 comp3496_seq0 CACACTTTAATCACAGCAATCCTATCGTTC
tetur23g02070 comp3496_seq0 CACATTGACCATGTTTGACTGTCAACTGCA
tetur23g02070 comp3496_seq0 CACGGGTCTATCATCGTTGTCGTCGTTCTT
tetur23g02070 comp3496_seq0 CACTAAGAGACACCAAACACATACACGAAT
tetur23g02070 comp3496_seq0 CACTCCAAGAATGGATTCGGATTGAATCAT
tetur23g02070 comp3496_seq0 CACTTTAATCACAGCAATCCTATCGTTCCA
tetur23g02070 comp3496_seq0 CACTTTGGGAGAAATTGAGAGTTGCGTGTT
tetur23g02070 comp3496_seq0 CAGAAAGACTAGAGAATGGAAATTTCGTCC
tetur23g02070 comp3496_seq0 CAGATGAAGACGATGACCAGTAATGATTTG
tetur23g02070 comp3496_seq0 CAGCCAACTCTTCAGATGAAGACGATGACC
tetur23g02070 comp3496_seq0 CAGCGGTACGTTTGATTGTTGCAAATTGGA
tetur23g02070 comp3496_seq0 CAGGCTGTTTGTTTCAAGGATCATCAGCCA
tetur23g02070 comp3496_seq0 CAGTTTCCAAGTGATCCGACTAAGCCATTT
tetur23g02070 comp3496_seq0 CATCACGGGTCTATCATCGTTGTCGTCGTT
tetur23g02070 comp3496_seq0 CATCAGCCAACTCTTCAGATGAAGACGATG
tetur23g02070 comp3496_seq0 CATTGAATCGCACATTGACCATGTTTGACT
tetur23g02070 comp3496_seq0 CATTGACCATGTTTGACTGTCAACTGCATA
tetur23g02070 comp3496_seq0 CCAACTCTTCAGATGAAGACGATGACCAGT
tetur23g02070 comp3496_seq0 CCAAGAATGGATTCGGATTGAATCATCTAG
tetur23g02070 comp3496_seq0 CCAAGTGATCCGACTAAGCCATTTGAGTAG
tetur23g02070 comp3496_seq0 CCAGAAAGACTAGAGAATGGAAATTTCGTC
tetur23g02070 comp3496_seq0 CCAGCGGTACGTTTGATTGTTGCAAATTGG
tetur23g02070 comp3496_seq0 AAGACGATGACCAGTAATGATTTGCTATCG
tetur23g02070 comp3496_seq0 CCATGTTTGACTGTCAACTGCATAGCTAAT
tetur23g02070 comp3496_seq0 CCATTGAATCGCACATTGACCATGTTTGAC
tetur23g02070 comp3496_seq0 CCTCCATTGAATCGCACATTGACCATGTTT
tetur23g02070 comp3496_seq0 CCTTGAGAATTAGTTAATTGCCTTGACCTG
tetur23g02070 comp3496_seq0 CGAAACAACTTGACACTTAACGTGACAAAC
tetur23g02070 comp3496_seq0 CGAATGATTAAACCGCTGTAATTGCGAATC
tetur23g02070 comp3496_seq0 AAGCACTCCAAGAATGGATTCGGATTGAAT
tetur23g02070 comp3496_seq0 CGCACATTGACCATGTTTGACTGTCAACTG
tetur23g02070 comp3496_seq0 CGGATTGAATCATCTAGATAGACACTTTGG
tetur23g02070 comp3496_seq0 CGGCTTTCAAGCACTCATGTGTAAATCGAT
tetur23g02070 comp3496_seq0 CGTGTTTGGTGAGCACTAAGAGACACCAAA
tetur23g02070 comp3496_seq0 CTCCAAGAATGGATTCGGATTGAATCATCT
tetur23g02070 comp3496_seq0 CTCCATTGAATCGCACATTGACCATGTTTG
tetur23g02070 comp3496_seq0 CTCCTTGAGAATTAGTTAATTGCCTTGACC
tetur23g02070 comp3496_seq0 AAGGTTACACAACAACAGAGGTCTTGGAAT
tetur23g02070 comp3496_seq0 CTCTTCAGATGAAGACGATGACCAGTAATG
tetur23g02070 comp3496_seq0 CTTATCATCACGGGTCTATCATCGTTGTCG
tetur23g02070 comp3496_seq0 CTTCAGATGAAGACGATGACCAGTAATGAT
tetur23g02070 comp3496_seq0 CTTCGAAACAACTTGACACTTAACGTGACA
tetur23g02070 comp3496_seq0 CTTTGGGAGAAATTGAGAGTTGCGTGTTTG
tetur23g02070 comp3496_seq0 CTTTGTAGTTTACAGTTTCCAAGTGATCCG
tetur23g02070 comp3496_seq0 GAAAGACTAGAGAATGGAAATTTCGTCCCA
tetur23g02070 comp3496_seq0 GAAATTGAGAGTTGCGTGTTTGGTGAGCAC
tetur23g02070 comp3496_seq0 GAAGATGATGAATGGCCGATAAACGGTAAT
tetur23g02070 comp3496_seq0 GAATCGCACATTGACCATGTTTGACTGTCA
tetur23g02070 comp3496_seq0 GACACTTTGGGAGAAATTGAGAGTTGCGTG
tetur23g02070 comp3496_seq0 AATCACAGCAATCCTATCGTTCCAAAGTCT
tetur23g02070 comp3496_seq0 GACCATGTTTGACTGTCAACTGCATAGCTA
tetur23g02070 comp3496_seq0 GAGAAATTGAGAGTTGCGTGTTTGGTGAGC
tetur23g02070 comp3496_seq0 GAGACACTTTGATTCCAAGACAAAGTCCAT
tetur23g02070 comp3496_seq0 GAGAGTTGCGTGTTTGGTGAGCACTAAGAG
tetur23g02070 comp3496_seq0 GAGCACTAAGAGACACCAAACACATACACG
tetur23g02070 comp3496_seq0 GAGTTGCGTGTTTGGTGAGCACTAAGAGAC
tetur23g02070 comp3496_seq0 GATAATCTGAGTTGGCTTAATTGTCACAGG
tetur23g02070 comp3496_seq0 GATAGACACTTTGGGAGAAATTGAGAGTTG
tetur23g02070 comp3496_seq0 GATCTTCAAGAATTCTTAGAGGGACGAAGT
tetur23g02070 comp3496_seq0 GATGAAGACGATGACCAGTAATGATTTGCT
tetur23g02070 comp3496_seq0 GATGTGATCTTCAAGAATTCTTAGAGGGAC
tetur23g02070 comp3496_seq0 GATTTCAACGATGCCAGAAAGACTAGAGAA
tetur23g02070 comp3496_seq0 GCACATTGACCATGTTTGACTGTCAACTGC
tetur23g02070 comp3496_seq0 GCACTAAGAGACACCAAACACATACACGAA
tetur23g02070 comp3496_seq0 GCACTCCAAGAATGGATTCGGATTGAATCA
tetur23g02070 comp3496_seq0 GCCAACTCTTCAGATGAAGACGATGACCAG
tetur23g02070 comp3496_seq0 GCCAGAAAGACTAGAGAATGGAAATTTCGT
tetur23g02070 comp3496_seq0 GCGTGTTTGGTGAGCACTAAGAGACACCAA
tetur23g02070 comp3496_seq0 GGAAGATGATGAATGGCCGATAAACGGTAA
tetur23g02070 comp3496_seq0 AATTGCCTTGACCTGGATTAATTGTTGCTG
tetur23g02070 comp3496_seq0 GGAGAAATTGAGAGTTGCGTGTTTGGTGAG
tetur23g02070 comp3496_seq0 GGATTCGGATTGAATCATCTAGATAGACAC
tetur23g02070 comp3496_seq0 GGATTGAATCATCTAGATAGACACTTTGGG
tetur23g02070 comp3496_seq0 GGATTTCAACGATGCCAGAAAGACTAGAGA
tetur23g02070 comp3496_seq0 GGGAGAAATTGAGAGTTGCGTGTTTGGTGA
tetur23g02070 comp3496_seq0 GGGATTTCAACGATGCCAGAAAGACTAGAG
tetur23g02070 comp3496_seq0 GGTGAGCACTAAGAGACACCAAACACATAC
tetur23g02070 comp3496_seq0 GTACTAGACGATTAAATAGCGGGAATTGGG
tetur23g02070 comp3496_seq0 GTGAGCACTAAGAGACACCAAACACATACA
tetur23g02070 comp3496_seq0 GTGATCTTCAAGAATTCTTAGAGGGACGAA
tetur23g02070 comp3496_seq0 GTGTTTGGTGAGCACTAAGAGACACCAAAC
tetur23g02070 comp3496_seq0 ACACTTTAATCACAGCAATCCTATCGTTCC
tetur23g02070 comp3496_seq0 ACACTTTGGGAGAAATTGAGAGTTGCGTGT
tetur23g02070 comp3496_seq0 GTTGCGTGTTTGGTGAGCACTAAGAGACAC
tetur23g02070 comp3496_seq0 GTTGGCTTAATTGTCACAGGAAATCGACAA
tetur23g02070 comp3496_seq0 GTTTACAGTTTCCAAGTGATCCGACTAAGC
tetur23g02070 comp3496_seq0 GTTTCCAAGTGATCCGACTAAGCCATTTGA
tetur23g02070 comp3496_seq0 GTTTGGTGAGCACTAAGAGACACCAAACAC
tetur23g02070 comp3496_seq0 TAATCACAGCAATCCTATCGTTCCAAAGTC
tetur23g02070 comp3496_seq0 ACAGTTTCCAAGTGATCCGACTAAGCCATT
tetur23g02070 comp3496_seq0 TAGACACTTTGGGAGAAATTGAGAGTTGCG
tetur23g02070 comp3496_seq0 TATCATCACGGGTCTATCATCGTTGTCGTC
tetur23g02070 comp3496_seq0 TCAACGATGCCAGAAAGACTAGAGAATGGA
tetur23g02070 comp3496_seq0 ACATTGACCATGTTTGACTGTCAACTGCAT
tetur23g02070 comp3496_seq0 TCAGCCAACTCTTCAGATGAAGACGATGAC
tetur23g02070 comp3496_seq0 TCAGGCTGTTTGTTTCAAGGATCATCAGCC
tetur23g02070 comp3496_seq0 TCCAAGTGATCCGACTAAGCCATTTGAGTA
tetur23g02070 comp3496_seq0 TCCATTGAATCGCACATTGACCATGTTTGA
tetur23g02070 comp3496_seq0 TCGGCTTTCAAGCACTCATGTGTAAATCGA
tetur23g02070 comp3496_seq0 ACCAGCGGTACGTTTGATTGTTGCAAATTG
tetur23g02070 comp3496_seq0 TCTTATCATCACGGGTCTATCATCGTTGTC
tetur23g02070 comp3496_seq0 TGAATCGCACATTGACCATGTTTGACTGTC
tetur23g02070 comp3496_seq0 TGAGAGTTGCGTGTTTGGTGAGCACTAAGA
tetur23g02070 comp3496_seq0 TGAGCACTAAGAGACACCAAACACATACAC
tetur23g02070 comp3496_seq0 TGCCAGAAAGACTAGAGAATGGAAATTTCG
tetur23g02070 comp3496_seq0 TGCGTGTTTGGTGAGCACTAAGAGACACCA
tetur23g02070 comp3496_seq0 TGGGAGAAATTGAGAGTTGCGTGTTTGGTG
tetur23g02070 comp3496_seq0 TGGTACGAGAGGAATGAGAAACAGTGTTTA
tetur23g02070 comp3496_seq0 TGGTGAGCACTAAGAGACACCAAACACATA
tetur23g02070 comp3496_seq0 TGTGATCTTCAAGAATTCTTAGAGGGACGA
tetur23g02070 comp3496_seq0 TGTTTGGTGAGCACTAAGAGACACCAAACA
tetur23g02070 comp3496_seq0 TTACAGTTTCCAAGTGATCCGACTAAGCCA
tetur23g02070 comp3496_seq0 TTCAACGATGCCAGAAAGACTAGAGAATGG
tetur23g02070 comp3496_seq0 TTCGGCTTTCAAGCACTCATGTGTAAATCG
tetur23g02070 comp3496_seq0 TTGACCATGTTTGACTGTCAACTGCATAGC
tetur23g02070 comp3496_seq0 TTGAGAGTTGCGTGTTTGGTGAGCACTAAG
tetur23g02070 comp3496_seq0 TTGCGTGTTTGGTGAGCACTAAGAGACACC
tetur23g02070 comp3496_seq0 ACGATGCCAGAAAGACTAGAGAATGGAAAT
tetur23g02070 comp3496_seq0 TTTCAACGATGCCAGAAAGACTAGAGAATG
tetur23g02070 comp3496_seq0 TTTCCAAGTGATCCGACTAAGCCATTTGAG
tetur23g02070 comp3496_seq0 TTTCTTATCATCACGGGTCTATCATCGTTG
tetur23g02070 comp3496_seq0 TTTGGGAGAAATTGAGAGTTGCGTGTTTGG
tetur23g02070 comp3496_seq0 TTTGGTGAGCACTAAGAGACACCAAACACA
tetur23g02070 comp3496_seq0 ACGGGTCTATCATCGTTGTCGTCGTTCTTT
tetur23g02070 comp3496_seq0 ACTCCAAGAATGGATTCGGATTGAATCATC
tetur23g02070 comp3496_seq0 ACTCTTCAGATGAAGACGATGACCAGTAAT
tetur23g02070 comp3496_seq0 ACTTCGAAACAACTTGACACTTAACGTGAC
tetur23g02070 comp3496_seq0 ACTTTGGGAGAAATTGAGAGTTGCGTGTTT
tetur23g02070 comp3496_seq0 AGAAAGACTAGAGAATGGAAATTTCGTCCC
tetur23g02070 comp3496_seq0 AAATTGAGAGTTGCGTGTTTGGTGAGCACT
tetur23g02070 comp3496_seq0 AGACACTTTGGGAGAAATTGAGAGTTGCGT
tetur24g00630 comp5752_seq0 AGTGCTCCACTGGATAAATGGCCATCAAGT
tetur24g00630 comp5752_seq0 AACCCGTGGAAAGAGTCGATGTAAGTGCTC
tetur24g00630 comp5752_seq0 CACAGAATATGATAGTCATTCGATGGCCTC
tetur24g00630 comp5752_seq0 CAGAATATGATAGTCATTCGATGGCCTCTA
tetur24g00630 comp5752_seq0 CCACAGAATATGATAGTCATTCGATGGCCT
tetur24g00630 comp5752_seq0 CCCGTGGAAAGAGTCGATGTAAGTGCTCCA
tetur24g00630 comp5752_seq0 CCGTGGAAAGAGTCGATGTAAGTGCTCCAC
tetur24g00630 comp5752_seq0 CGTGGAAAGAGTCGATGTAAGTGCTCCACT
tetur24g00630 comp5752_seq0 CGTTAGAGACACTCGAGAAGTCGGTGCAAC
tetur24g00630 comp5752_seq0 CTCCACTGGATAAATGGCCATCAAGTGTCG
tetur24g00630 comp5752_seq0 AAGTGCTCCACTGGATAAATGGCCATCAAG
tetur24g00630 comp5752_seq0 GCGTTAGAGACACTCGAGAAGTCGGTGCAA
tetur24g00630 comp5752_seq0 GCTCCACTGGATAAATGGCCATCAAGTGTC
tetur24g00630 comp5752_seq0 GGAAAGAGTCGATGTAAGTGCTCCACTGGA
tetur24g00630 comp5752_seq0 GTGCTCCACTGGATAAATGGCCATCAAGTG
tetur24g00630 comp5752_seq0 GTGGAAAGAGTCGATGTAAGTGCTCCACTG
tetur24g00630 comp5752_seq0 TAAGTGCTCCACTGGATAAATGGCCATCAA
tetur24g00630 comp5752_seq0 TCCACTGGATAAATGGCCATCAAGTGTCGC
tetur24g00630 comp5752_seq0 ACCCGTGGAAAGAGTCGATGTAAGTGCTCC
tetur24g00630 comp5752_seq0 TGGAAAGAGTCGATGTAAGTGCTCCACTGG
tetur24g01110 comp4792_seq0 ATCTCCGTTGAAAGTGTCAACATGTTTGGT
tetur24g01110 comp4792_seq0 ATGGTAACTTCCATTGGGCTTGAATCAGGG
tetur24g01110 comp4792_seq0 ATGGTTTCGGTGACTTCATCACTCATTTGC
tetur24g01110 comp4792_seq0 CAATCTCAAGCGGCTCGTCGGTTGTACTTT
tetur24g01110 comp4792_seq0 CAATGGTTTCGGTGACTTCATCACTCATTT
tetur24g01110 comp4792_seq0 AACTTCCATTGGGCTTGAATCAGGGACAAT
tetur24g01110 comp4792_seq0 CATCTCCGTTGAAAGTGTCAACATGTTTGG
tetur24g01110 comp4792_seq0 CTATGGTAACTTCCATTGGGCTTGAATCAG
tetur24g01110 comp4792_seq0 CTCCGTTGAAAGTGTCAACATGTTTGGTTA
tetur24g01110 comp4792_seq0 CTTCCATTGGGCTTGAATCAGGGACAATCT
tetur24g01110 comp4792_seq0 CTTGAATCAGGGACAATCTCAAGCGGCTCG
tetur24g01110 comp4792_seq0 CTTTCTTGGACAAGGTTCTGTAAGGCTTTC
tetur24g01110 comp4792_seq0 GACAATCTCAAGCGGCTCGTCGGTTGTACT
tetur24g01110 comp4792_seq0 AATCTCAAGCGGCTCGTCGGTTGTACTTTG
tetur24g01110 comp4792_seq0 AATGGTTTCGGTGACTTCATCACTCATTTG
tetur24g01110 comp4792_seq0 GCTCGTCGGTTGTACTTTGCCCATTATACT
tetur24g01110 comp4792_seq0 GCTTGAATCAGGGACAATCTCAAGCGGCTC
tetur24g01110 comp4792_seq0 GCTTTCTTGGACAAGGTTCTGTAAGGCTTT
tetur24g01110 comp4792_seq0 GGCTCGTCGGTTGTACTTTGCCCATTATAC
tetur24g01110 comp4792_seq0 GGCTTGAATCAGGGACAATCTCAAGCGGCT
tetur24g01110 comp4792_seq0 GGTAACTTCCATTGGGCTTGAATCAGGGAC
tetur24g01110 comp4792_seq0 GGTGACTTCATCACTCATTTGCCTAGAATC
tetur24g01110 comp4792_seq0 GGTTTCGGTGACTTCATCACTCATTTGCCT
tetur24g01110 comp4792_seq0 GTAACTTCCATTGGGCTTGAATCAGGGACA
tetur24g01110 comp4792_seq0 ACAATCTCAAGCGGCTCGTCGGTTGTACTT
tetur24g01110 comp4792_seq0 GTGACTTCATCACTCATTTGCCTAGAATCA
tetur24g01110 comp4792_seq0 GTTTCGGTGACTTCATCACTCATTTGCCTA
tetur24g01110 comp4792_seq0 TAACTTCCATTGGGCTTGAATCAGGGACAA
tetur24g01110 comp4792_seq0 TATGGTAACTTCCATTGGGCTTGAATCAGG
tetur24g01110 comp4792_seq0 TCACCACTATCGTTTAGGTTTGAAGTACCC
tetur24g01110 comp4792_seq0 TCGGTGACTTCATCACTCATTTGCCTAGAA
tetur24g01110 comp4792_seq0 TCTATGGTAACTTCCATTGGGCTTGAATCA
tetur24g01110 comp4792_seq0 TGGTAACTTCCATTGGGCTTGAATCAGGGA
tetur24g01110 comp4792_seq0 TGGTTTCGGTGACTTCATCACTCATTTGCC
tetur24g01110 comp4792_seq0 TTCACCACTATCGTTTAGGTTTGAAGTACC
tetur24g01110 comp4792_seq0 TTCCATTGGGCTTGAATCAGGGACAATCTC
tetur24g01110 comp4792_seq0 TTCGGTGACTTCATCACTCATTTGCCTAGA
tetur24g01110 comp4792_seq0 TTCTTGGACAAGGTTCTGTAAGGCTTTCCA
tetur24g01110 comp4792_seq0 TTTCGGTGACTTCATCACTCATTTGCCTAG
tetur24g01110 comp4792_seq0 TTTCTTGGACAAGGTTCTGTAAGGCTTTCC
tetur24g01110 comp4792_seq0 ACTTCCATTGGGCTTGAATCAGGGACAATC
tetur24g01810 comp3527_seq0 AGATCTTGATGAAAGAAGACGATCTGGTAG
tetur24g01810 comp3527_seq0 AGATGTTGAAATGGATGAGGATGCAGACCT
tetur24g01810 comp3527_seq0 AGCTTTCTTTGGTGAAGGACTTTCGATCTG
tetur24g01810 comp3527_seq0 AGGACTTTCGATCTGCATCGTAGGCCAAAT
tetur24g01810 comp3527_seq0 AACAGCTTTCTTTGGTGAAGGACTTTCGAT
tetur24g01810 comp3527_seq0 ATCAACAGCTTTCTTTGGTGAAGGACTTTC
tetur24g01810 comp3527_seq0 ATCGCGAGTCAGGTAATTAAGGTAAAGTGG
tetur24g01810 comp3527_seq0 ATGTTGAAATGGATGAGGATGCAGACCTAC
tetur24g01810 comp3527_seq0 CAACAGCTTTCTTTGGTGAAGGACTTTCGA
tetur24g01810 comp3527_seq0 CACCCTTCAAGGTCAATTCCATTTACAGAG
tetur24g01810 comp3527_seq0 CAGCGGCTTCTTCATGCGTACACCCTTCAA
tetur24g01810 comp3527_seq0 CAGCTTTCTTTGGTGAAGGACTTTCGATCT
tetur24g01810 comp3527_seq0 CATGCGTACACCCTTCAAGGTCAATTCCAT
tetur24g01810 comp3527_seq0 AAGATGTTGAAATGGATGAGGATGCAGACC
tetur24g01810 comp3527_seq0 CGAGTCAGGTAATTAAGGTAAAGTGGATGA
tetur24g01810 comp3527_seq0 CGATAATTTGCGACAAGAATTCACAATGGG
tetur24g01810 comp3527_seq0 CGCGAGTCAGGTAATTAAGGTAAAGTGGAT
tetur24g01810 comp3527_seq0 CTAAGATCTTGATGAAAGAAGACGATCTGG
tetur24g01810 comp3527_seq0 CTTCATGCGTACACCCTTCAAGGTCAATTC
tetur24g01810 comp3527_seq0 CTTTCGATCTGCATCGTAGGCCAAATAATA
tetur24g01810 comp3527_seq0 CTTTCTTTGGTGAAGGACTTTCGATCTGCA
tetur24g01810 comp3527_seq0 CTTTGGTGAAGGACTTTCGATCTGCATCGT
tetur24g01810 comp3527_seq0 GAAATGGATGAGGATGCAGACCTACTTCTA
tetur24g01810 comp3527_seq0 GAAGGACTTTCGATCTGCATCGTAGGCCAA
tetur24g01810 comp3527_seq0 GACTTTCGATCTGCATCGTAGGCCAAATAA
tetur24g01810 comp3527_seq0 GATAATTTGCGACAAGAATTCACAATGGGC
tetur24g01810 comp3527_seq0 GATCTTGATGAAAGAAGACGATCTGGTAGT
tetur24g01810 comp3527_seq0 GATGTTGAAATGGATGAGGATGCAGACCTA
tetur24g01810 comp3527_seq0 AATGGATGAGGATGCAGACCTACTTCTAGT
tetur24g01810 comp3527_seq0 GCGAGTCAGGTAATTAAGGTAAAGTGGATG
tetur24g01810 comp3527_seq0 GCTAAGATCTTGATGAAAGAAGACGATCTG
tetur24g01810 comp3527_seq0 GCTTCTAAAGTCGATCAAATCGGTCGCTTT
tetur24g01810 comp3527_seq0 GCTTTCTTTGGTGAAGGACTTTCGATCTGC
tetur24g01810 comp3527_seq0 GGACTTTCGATCTGCATCGTAGGCCAAATA
tetur24g01810 comp3527_seq0 AATTGTACCATCGAGTCATGAGAGGAAGAG
tetur24g01810 comp3527_seq0 GGTAATCAAGAGGACACATTTAGTGAGACA
tetur24g01810 comp3527_seq0 GGTGAAGGACTTTCGATCTGCATCGTAGGC
tetur24g01810 comp3527_seq0 GTGAAGGACTTTCGATCTGCATCGTAGGCC
tetur24g01810 comp3527_seq0 GTTGAAATGGATGAGGATGCAGACCTACTT
tetur24g01810 comp3527_seq0 ACAGCTTTCTTTGGTGAAGGACTTTCGATC
tetur24g01810 comp3527_seq0 TAAATTGTACCATCGAGTCATGAGAGGAAG
tetur24g01810 comp3527_seq0 TCAACAGCTTTCTTTGGTGAAGGACTTTCG
tetur24g01810 comp3527_seq0 TCATGCGTACACCCTTCAAGGTCAATTCCA
tetur24g01810 comp3527_seq0 TCGCGAGTCAGGTAATTAAGGTAAAGTGGA
tetur24g01810 comp3527_seq0 TCTTTGGTGAAGGACTTTCGATCTGCATCG
tetur24g01810 comp3527_seq0 TGAAGGACTTTCGATCTGCATCGTAGGCCA
tetur24g01810 comp3527_seq0 TGGATGAGGATGCAGACCTACTTCTAGTAA
tetur24g01810 comp3527_seq0 TGGTGAAGGACTTTCGATCTGCATCGTAGG
tetur24g01810 comp3527_seq0 TGTACCATCGAGTCATGAGAGGAAGAGAAA
tetur24g01810 comp3527_seq0 TTCACTGATCGTAGTCCTTTGGGTGGTTCA
tetur24g01810 comp3527_seq0 TTCATGCGTACACCCTTCAAGGTCAATTCC
tetur24g01810 comp3527_seq0 TTCTTTGGTGAAGGACTTTCGATCTGCATC
tetur24g01810 comp3527_seq0 TTGAAATGGATGAGGATGCAGACCTACTTC
tetur24g01810 comp3527_seq0 TTGGTGAAGGACTTTCGATCTGCATCGTAG
tetur24g01810 comp3527_seq0 TTGTACCATCGAGTCATGAGAGGAAGAGAA
tetur24g01810 comp3527_seq0 TTTCACTGATCGTAGTCCTTTGGGTGGTTC
tetur24g01810 comp3527_seq0 TTTGGTGAAGGACTTTCGATCTGCATCGTA
tetur24g01810 comp3527_seq0 AAATGGATGAGGATGCAGACCTACTTCTAG
tetur24g01810 comp3527_seq0 ACTTTCGATCTGCATCGTAGGCCAAATAAT
tetur24g02180 comp1902_seq0 ATCCATTGTCATCCAGTTAAGTTACCAGAG
tetur24g02180 comp1902_seq0 ATTCCCGAGTAGAGGGTTTCTCTTCCGTTG
tetur24g02180 comp1902_seq0 CATTCCCGAGTAGAGGGTTTCTCTTCCGTT
tetur24g02180 comp1902_seq0 CCATCAGGATCCAACGGAGATGGTATAACG
tetur24g02180 comp1902_seq0 CCATTCCCGAGTAGAGGGTTTCTCTTCCGT
tetur24g02180 comp1902_seq0 CCATTGTCATCCAGTTAAGTTACCAGAGTA
tetur24g02180 comp1902_seq0 CCCGAGTAGAGGGTTTCTCTTCCGTTGATG
tetur24g02180 comp1902_seq0 CGGAATCACCATTGTTCACCATTTCTGACC
tetur24g02180 comp1902_seq0 CTCGGGTATTCGTCCAGTGTTGCACACTAA
tetur24g02180 comp1902_seq0 CTGACCGATTGTCCAGCGCATTTACCACAA
tetur24g02180 comp1902_seq0 GAAGAGAATGGATGATTGTTGTCCTGATGA
tetur24g02180 comp1902_seq0 GATAATTGAGATAGCCTGTTATATTGGGCC
tetur24g02180 comp1902_seq0 GATCACTAGGTAAATCCATTGTCATCCAGT
tetur24g02180 comp1902_seq0 GCGGAATCACCATTGTTCACCATTTCTGAC
tetur24g02180 comp1902_seq0 GCTGACCGATTGTCCAGCGCATTTACCACA
tetur24g02180 comp1902_seq0 GGAATCACCATTGTTCACCATTTCTGACCC
tetur24g02180 comp1902_seq0 GGATAATTGAGATAGCCTGTTATATTGGGC
tetur24g02180 comp1902_seq0 GTGTCGAAGTGTTCCATCAGGATCCAACGG
tetur24g02180 comp1902_seq0 GTTCCATCAGGATCCAACGGAGATGGTATA
tetur24g02180 comp1902_seq0 GTTGTGATGAGAAGTTGATAAATGTCTGGG
tetur24g02180 comp1902_seq0 TAATTGAGATAGCCTGTTATATTGGGCCGA
tetur24g02180 comp1902_seq0 TCCATCAGGATCCAACGGAGATGGTATAAC
tetur24g02180 comp1902_seq0 TCGGGTATTCGTCCAGTGTTGCACACTAAA
tetur24g02180 comp1902_seq0 TGATCACTAGGTAAATCCATTGTCATCCAG
tetur24g02180 comp1902_seq0 TGGCTGACCGATTGTCCAGCGCATTTACCA
tetur24g02180 comp1902_seq0 TGTCGAAGTGTTCCATCAGGATCCAACGGA
tetur24g02180 comp1902_seq0 TGTGTCGAAGTGTTCCATCAGGATCCAACG
tetur24g02180 comp1902_seq0 TTCCATCAGGATCCAACGGAGATGGTATAA
tetur24g02180 comp1902_seq0 TTCCCGAGTAGAGGGTTTCTCTTCCGTTGA
tetur24g02180 comp1902_seq0 AGAAGAGAATGGATGATTGTTGTCCTGATG
tetur24g02973 comp3025_seq1 ATCAAAGTGATTTGGAGTCGTTCGAATTGG
tetur24g02973 comp3025_seq1 CAAAGTGATTTGGAGTCGTTCGAATTGGGA
tetur24g02973 comp3025_seq1 AAGTGATTTGGAGTCGTTCGAATTGGGATT
tetur24g02973 comp3025_seq1 GATTTGGAGTCGTTCGAATTGGGATTATGT
tetur24g02973 comp3025_seq1 GGAGTCGTTCGAATTGGGATTATGTAAAGT
tetur24g02973 comp3025_seq1 GTGATTTGGAGTCGTTCGAATTGGGATTAT
tetur24g02973 comp3025_seq1 TCAAAGTGATTTGGAGTCGTTCGAATTGGG
tetur24g02973 comp3025_seq1 AAAGTGATTTGGAGTCGTTCGAATTGGGAT
tetur24g02973 comp3025_seq1 TGATTTGGAGTCGTTCGAATTGGGATTATG
tetur24g02973 comp3025_seq1 TGGAGTCGTTCGAATTGGGATTATGTAAAG
tetur25g00020 comp1580_seq0 ATTCGTAGCCAGCTTGATCTTGATAGTTGG
tetur25g00020 comp1580_seq0 CGTAGCCAGCTTGATCTTGATAGTTGGCTT
tetur25g00020 comp1580_seq0 GATAGTTGGCTTTCCTCCATTCGGCTATCG
tetur25g00020 comp1580_seq0 GGCAGTCGCTTGGTTTGTAGAGACAACGTC
tetur25g00020 comp1580_seq0 TTCGTAGCCAGCTTGATCTTGATAGTTGGC
tetur25g01150 comp943_seq0 AGCTTAAACTGTAAGGCGCCATTTAAGTCT
tetur25g01150 comp943_seq0 AGGTGTAGCTTAAACTGTAAGGCGCCATTT
tetur25g01150 comp943_seq0 AGTTGATTCCACGGGAGGGATTTGGTATGT
tetur25g01150 comp943_seq0 ATAAACGTGTACCAACAATGTCAAGTCACC
tetur25g01150 comp943_seq0 ATGTCAAGTCACCGGAAACCAACTAATCAC
tetur25g01150 comp943_seq0 ATTCCACGGGAGGGATTTGGTATGTTAGAG
tetur25g01150 comp943_seq0 CAAACGCCCAATAAACGTGTACCAACAATG
tetur25g01150 comp943_seq0 AAACGCCCAATAAACGTGTACCAACAATGT
tetur25g01150 comp943_seq0 CAAGTCACCGGAAACCAACTAATCACTTGG
tetur25g01150 comp943_seq0 AACGCCCAATAAACGTGTACCAACAATGTC
tetur25g01150 comp943_seq0 CACAAACGCCCAATAAACGTGTACCAACAA
tetur25g01150 comp943_seq0 CACGGGAGGGATTTGGTATGTTAGAGGAAC
tetur25g01150 comp943_seq0 CAGATCAATGGAGAAAGACACAAACGCCCA
tetur25g01150 comp943_seq0 CCAATAAACGTGTACCAACAATGTCAAGTC
tetur25g01150 comp943_seq0 CCACGGGAGGGATTTGGTATGTTAGAGGAA
tetur25g01150 comp943_seq0 CCCAATAAACGTGTACCAACAATGTCAAGT
tetur25g01150 comp943_seq0 CGCCCAATAAACGTGTACCAACAATGTCAA
tetur25g01150 comp943_seq0 CGGGAGGGATTTGGTATGTTAGAGGAACAT
tetur25g01150 comp943_seq0 AAAGACACAAACGCCCAATAAACGTGTACC
tetur25g01150 comp943_seq0 AAGGTGTAGCTTAAACTGTAAGGCGCCATT
tetur25g01150 comp943_seq0 AAGTTGATTCCACGGGAGGGATTTGGTATG
tetur25g01150 comp943_seq0 GAAAGACACAAACGCCCAATAAACGTGTAC
tetur25g01150 comp943_seq0 GACACAAACGCCCAATAAACGTGTACCAAC
tetur25g01150 comp943_seq0 GACTGAACCATTTCCATTGGTTTCGGTCAT
tetur25g01150 comp943_seq0 GAGAAAGACACAAACGCCCAATAAACGTGT
tetur25g01150 comp943_seq0 GAGGGATTTGGTATGTTAGAGGAACATGGA
tetur25g01150 comp943_seq0 GATCAATGGAGAAAGACACAAACGCCCAAT
tetur25g01150 comp943_seq0 AAAGCCAGATACATTTACGATGGAAAGGAG
tetur25g01150 comp943_seq0 GCCCAATAAACGTGTACCAACAATGTCAAG
tetur25g01150 comp943_seq0 GCTTAAACTGTAAGGCGCCATTTAAGTCTT
tetur25g01150 comp943_seq0 GGAGAAAGACACAAACGCCCAATAAACGTG
tetur25g01150 comp943_seq0 GGAGGGATTTGGTATGTTAGAGGAACATGG
tetur25g01150 comp943_seq0 GGCGGAGTTTCTTTCAATTCTTCCACTGTG
tetur25g01150 comp943_seq0 ACAAACGCCCAATAAACGTGTACCAACAAT
tetur25g01150 comp943_seq0 GGGAGGGATTTGGTATGTTAGAGGAACATG
tetur25g01150 comp943_seq0 GGTGTAGCTTAAACTGTAAGGCGCCATTTA
tetur25g01150 comp943_seq0 GTAGCTTAAACTGTAAGGCGCCATTTAAGT
tetur25g01150 comp943_seq0 GTCAAGTCACCGGAAACCAACTAATCACTT
tetur25g01150 comp943_seq0 GTGTAGCTTAAACTGTAAGGCGCCATTTAA
tetur25g01150 comp943_seq0 AAAGGTGTAGCTTAAACTGTAAGGCGCCAT
tetur25g01150 comp943_seq0 ACAGATCAATGGAGAAAGACACAAACGCCC
tetur25g01150 comp943_seq0 TCAAGTCACCGGAAACCAACTAATCACTTG
tetur25g01150 comp943_seq0 TCCACGGGAGGGATTTGGTATGTTAGAGGA
tetur25g01150 comp943_seq0 TGTAGCTTAAACTGTAAGGCGCCATTTAAG
tetur25g01150 comp943_seq0 TTCCACGGGAGGGATTTGGTATGTTAGAGG
tetur25g01630 comp642_seq0 AAACCAGTTGACCCATCGGACATTGGTGAC
tetur25g01630 comp642_seq0 AGGCAAATCAAGGTGGTAAACGCGTAATTG
tetur25g01630 comp642_seq0 AGGTTGTCGATAACAATCCTAGTAGATTCG
tetur25g01630 comp642_seq0 AGTACTGATCATTTCGAACTGGACCCTCTC
tetur25g01630 comp642_seq0 ATCAATCACCATGCAGAGGCCAACGTCATC
tetur25g01630 comp642_seq0 ATCACCATGCAGAGGCCAACGTCATCGTAT
tetur25g01630 comp642_seq0 ATCATTTCGAACTGGACCCTCTCGAAGAGT
tetur25g01630 comp642_seq0 ATCCACAGTACTGATCATTTCGAACTGGAC
tetur25g01630 comp642_seq0 ATCCCGCTGCGTATGAAATGATAGGCCACT
tetur25g01630 comp642_seq0 ATGATACAATTGCACGGATTGATTGTGACC
tetur25g01630 comp642_seq0 AACCAGTTGACCCATCGGACATTGGTGACT
tetur25g01630 comp642_seq0 ATTACATCCCGCTGCGTATGAAATGATAGG
tetur25g01630 comp642_seq0 CAAGGAAATCACTGGTAATACCGATAGATG
tetur25g01630 comp642_seq0 CAATCAATCACCATGCAGAGGCCAACGTCA
tetur25g01630 comp642_seq0 CAATCACCATGCAGAGGCCAACGTCATCGT
tetur25g01630 comp642_seq0 AACGGATTGTCTCTGCAAGATTACATCCCG
tetur25g01630 comp642_seq0 CACAGTACTGATCATTTCGAACTGGACCCT
tetur25g01630 comp642_seq0 CAGGAAGTTAAGCCTTCAGATGATTCTGAT
tetur25g01630 comp642_seq0 CAGTAACATTGAGGTTGTCGATAACAATCC
tetur25g01630 comp642_seq0 CAGTACAGGACAAATCATCCATTGACTATG
tetur25g01630 comp642_seq0 AACTGATCCACAGTACTGATCATTTCGAAC
tetur25g01630 comp642_seq0 CAGTACTGATCATTTCGAACTGGACCCTCT
tetur25g01630 comp642_seq0 AACTGGACCCTCTCGAAGAGTCGAGAATAT
tetur25g01630 comp642_seq0 CATCCCGCTGCGTATGAAATGATAGGCCAC
tetur25g01630 comp642_seq0 CATGCAGAGGCCAACGTCATCGTATCCTTT
tetur25g01630 comp642_seq0 CATTTCGAACTGGACCCTCTCGAAGAGTCG
tetur25g01630 comp642_seq0 CCACAGTACTGATCATTTCGAACTGGACCC
tetur25g01630 comp642_seq0 CCAGGAAGTTAAGCCTTCAGATGATTCTGA
tetur25g01630 comp642_seq0 CCAGTACAGGACAAATCATCCATTGACTAT
tetur25g01630 comp642_seq0 CCATGCAGAGGCCAACGTCATCGTATCCTT
tetur25g01630 comp642_seq0 CCCAGGAAGTTAAGCCTTCAGATGATTCTG
[truncated: 61,128 more chars]
