# Supplementary material for: A PCR primer design method for identifying spider mite species using k-mer counting
Source: PLoS One. 2025 Jun 9;20(6):e0321199. doi: 10.1371/journal.pone.0321199 (PMC12148119; doi:10.1371/journal.pone.0321199)
Supplement: S2 File — (ZIP) [file pone.0321199.s004.zip › S2_file/T_kan.txt]

tetur01g00100 comp5632_seq0 CCTCTAGGTTGATAACCACATCCGCTAATA
tetur01g00100 comp5632_seq0 CTCTAGGTTGATAACCACATCCGCTAATAG
tetur01g00100 comp5632_seq0 GTCCTCTAGGTTGATAACCACATCCGCTAA
tetur01g02740 comp3193_seq0 TGAACTATCAGTGTCCAACGGACTACAATA
tetur01g02980 comp562_seq2 CTTCATCGCTGGGATCGTTGATTCCTGTAC
tetur01g02980 comp562_seq2 TCATCGCTGGGATCGTTGATTCCTGTACTC
tetur01g02980 comp562_seq2 ATCGCTGGGATCGTTGATTCCTGTACTCCT
tetur01g02980 comp562_seq2 CATCGCTGGGATCGTTGATTCCTGTACTCC
tetur01g03170 comp3211_seq0 CCAACACCACCACCACCTATACTGGAAGAT
tetur01g03170 comp3211_seq0 CAACACCACCACCACCTATACTGGAAGATG
tetur01g06150 comp1107_seq0 CTCCACCTTCTTGTTAAAGGTTGAGTTGAT
tetur01g06150 comp1107_seq0 CTTATGTTTGCTTTGCTAACTCCACCTTCT
tetur01g06150 comp1107_seq0 GCTTATGTTTGCTTTGCTAACTCCACCTTC
tetur01g06150 comp1107_seq0 GCTTTGCTAACTCCACCTTCTTGTTAAAGG
tetur01g06150 comp1107_seq0 GTTTGCTTTGCTAACTCCACCTTCTTGTTA
tetur01g06150 comp1107_seq0 TATGTTTGCTTTGCTAACTCCACCTTCTTG
tetur01g06150 comp1107_seq0 TGCTTTGCTAACTCCACCTTCTTGTTAAAG
tetur01g06150 comp1107_seq0 AGCTTATGTTTGCTTTGCTAACTCCACCTT
tetur01g06150 comp1107_seq0 ATGTTTGCTTTGCTAACTCCACCTTCTTGT
tetur01g06150 comp1107_seq0 AACTCCACCTTCTTGTTAAAGGTTGAGTTG
tetur01g07070 comp3147_seq0 CATTGTTGATTCCTTTGTTGTGCGATTCCG
tetur01g07070 comp3147_seq0 CCTTTGTTGTGCGATTCCGAACGAAACACA
tetur01g07070 comp3147_seq0 CGACGAGTTTGTTGTTGCTTACAATGAATG
tetur01g07070 comp3147_seq0 CTTTGTTGTGCGATTCCGAACGAAACACAA
tetur01g07070 comp3147_seq0 GATTCCTTTGTTGTGCGATTCCGAACGAAA
tetur01g07070 comp3147_seq0 GTCCGACGAGTTTGTTGTTGCTTACAATGA
tetur01g07070 comp3147_seq0 GTTGATTCCTTTGTTGTGCGATTCCGAACG
tetur01g07070 comp3147_seq0 GTTGTGCGATTCCGAACGAAACACAAAGAG
tetur01g07070 comp3147_seq0 TCATGTCCGACGAGTTTGTTGTTGCTTACA
tetur01g07070 comp3147_seq0 TCCGACGAGTTTGTTGTTGCTTACAATGAA
tetur01g07070 comp3147_seq0 TCCTTTGTTGTGCGATTCCGAACGAAACAC
tetur01g07070 comp3147_seq0 TGATTCCTTTGTTGTGCGATTCCGAACGAA
tetur01g07070 comp3147_seq0 TGTCCGACGAGTTTGTTGTTGCTTACAATG
tetur01g07070 comp3147_seq0 TGTTGATTCCTTTGTTGTGCGATTCCGAAC
tetur01g07070 comp3147_seq0 TGTTGTGCGATTCCGAACGAAACACAAAGA
tetur01g07070 comp3147_seq0 TTCCTTTGTTGTGCGATTCCGAACGAAACA
tetur01g07070 comp3147_seq0 TTGATTCCTTTGTTGTGCGATTCCGAACGA
tetur01g07070 comp3147_seq0 TTGTGCGATTCCGAACGAAACACAAAGAGA
tetur01g07070 comp3147_seq0 TTGTTGATTCCTTTGTTGTGCGATTCCGAA
tetur01g07070 comp3147_seq0 TTGTTGTGCGATTCCGAACGAAACACAAAG
tetur01g07070 comp3147_seq0 AAATCATGTCCGACGAGTTTGTTGTTGCTT
tetur01g07070 comp3147_seq0 ATAAATCATGTCCGACGAGTTTGTTGTTGC
tetur01g07070 comp3147_seq0 ATCATGTCCGACGAGTTTGTTGTTGCTTAC
tetur01g07070 comp3147_seq0 ATGTCCGACGAGTTTGTTGTTGCTTACAAT
tetur01g07070 comp3147_seq0 ATTCCTTTGTTGTGCGATTCCGAACGAAAC
tetur01g07070 comp3147_seq0 CATGTCCGACGAGTTTGTTGTTGCTTACAA
tetur01g12680 comp107_seq0 TGGCAGTGATTCAACTTTCGGCTAACTAAC
tetur01g15710 comp1155_seq4 CATTTCACGAAGCATGAACGCCTATGAGGA
tetur01g15710 comp1155_seq4 GATTTCAGTCATGAAGTAATGCCATCTAGC
tetur01g15710 comp1155_seq4 GGATTTCAGTCATGAAGTAATGCCATCTAG
tetur01g15710 comp1155_seq4 GTCATGAAGTAATGCCATCTAGCTTGACAT
tetur01g15710 comp1155_seq4 TCAGTCATGAAGTAATGCCATCTAGCTTGA
tetur01g15710 comp1155_seq4 TTCACGAAGCATGAACGCCTATGAGGATTG
tetur01g15710 comp1155_seq4 TTCAGTCATGAAGTAATGCCATCTAGCTTG
tetur01g15710 comp1155_seq4 ATTTCACGAAGCATGAACGCCTATGAGGAT
tetur01g15710 comp1155_seq4 CACGAAGCATGAACGCCTATGAGGATTGTG
tetur01g15710 comp1155_seq4 CAGTCATGAAGTAATGCCATCTAGCTTGAC
tetur01g15710 comp1155_seq4 CATGAAGTAATGCCATCTAGCTTGACATTC
tetur01g16974 comp1966_seq0 CTCAAATGAAAGATCAATCGATACCGAGCC
tetur02g00520 comp2285_seq1 AAGAAAGAGCCCATAAGGCAGTTGTTTACC
tetur02g00520 comp2285_seq1 AAAGAAAGAGCCCATAAGGCAGTTGTTTAC
tetur02g00520 comp2285_seq1 TGGAGAACTTCTTTCTTTCGTATTCGTCTG
tetur02g00520 comp2285_seq1 AGAAAGAGCCCATAAGGCAGTTGTTTACCC
tetur02g00520 comp2285_seq1 CATGGAGAACTTCTTTCTTTCGTATTCGTC
tetur02g01190 comp3908_seq0 CGTTGTTCAACGATGATAAAGTTCGAGGAG
tetur02g01190 comp3908_seq0 GTTCAACGATGATAAAGTTCGAGGAGACGT
tetur02g01190 comp3908_seq0 GTTGTTCAACGATGATAAAGTTCGAGGAGA
tetur02g01190 comp3908_seq0 TCAACGATGATAAAGTTCGAGGAGACGTGA
tetur02g01190 comp3908_seq0 TGTTCAACGATGATAAAGTTCGAGGAGACG
tetur02g01190 comp3908_seq0 TTGTTCAACGATGATAAAGTTCGAGGAGAC
tetur02g01190 comp3908_seq0 AACGTTGTTCAACGATGATAAAGTTCGAGG
tetur02g02210 comp3277_seq0 GCACCCGACTTATTCTGCATAAAGTATAGG
tetur02g02210 comp3277_seq0 AGCACCCGACTTATTCTGCATAAAGTATAG
tetur02g05530 comp2483_seq0 CGAATGTTGATTACTACAACTCTGCAGAGG
tetur02g05530 comp2483_seq0 CGGGTTCATCTGGAATTCAAGATGTGCTGA
tetur02g05530 comp2483_seq0 GAGGGCCGTTCAACAGGTGAATCGAAATTG
tetur02g05530 comp2483_seq0 GCATCGAATGTTGATTACTACAACTCTGCA
tetur02g05530 comp2483_seq0 GGCATCGAATGTTGATTACTACAACTCTGC
tetur02g05530 comp2483_seq0 GGGCATCGAATGTTGATTACTACAACTCTG
tetur02g05530 comp2483_seq0 GGGTTCATCTGGAATTCAAGATGTGCTGAA
tetur02g05530 comp2483_seq0 GGTTCATCTGGAATTCAAGATGTGCTGAAA
tetur02g05530 comp2483_seq0 TACTACAACTCTGCAGAGGGCCGTTCAACA
tetur02g05530 comp2483_seq0 TCGAATGTTGATTACTACAACTCTGCAGAG
tetur02g05530 comp2483_seq0 TCGGGTTCATCTGGAATTCAAGATGTGCTG
tetur02g05530 comp2483_seq0 TTACTACAACTCTGCAGAGGGCCGTTCAAC
tetur02g05530 comp2483_seq0 TTTCGGGTTCATCTGGAATTCAAGATGTGC
tetur02g05530 comp2483_seq0 ACTACAACTCTGCAGAGGGCCGTTCAACAG
tetur02g05530 comp2483_seq0 AGAGGGCCGTTCAACAGGTGAATCGAAATT
tetur02g05530 comp2483_seq0 ATGGGCATCGAATGTTGATTACTACAACTC
tetur02g05530 comp2483_seq0 CAGAGGGCCGTTCAACAGGTGAATCGAAAT
tetur02g05530 comp2483_seq0 CATCGAATGTTGATTACTACAACTCTGCAG
tetur02g05670 comp2691_seq2 CCAAAGAACGAAGGAAGTTGGAAGAAGCAC
tetur02g05670 comp2691_seq2 AAGAACGAAGGAAGTTGGAAGAAGCACAGC
tetur02g05670 comp2691_seq2 CGAAGGAAGTTGGAAGAAGCACAGCACTGA
tetur02g05670 comp2691_seq2 AAAGAACGAAGGAAGTTGGAAGAAGCACAG
tetur02g05670 comp2691_seq2 GAACGAAGGAAGTTGGAAGAAGCACAGCAC
tetur02g05670 comp2691_seq2 GAAGGAAGTTGGAAGAAGCACAGCACTGAG
tetur02g05670 comp2691_seq2 GAAGTTGGAAGAAGCACAGCACTGAGAACA
tetur02g05670 comp2691_seq2 GAGAGGGATCCAAAGAACGAAGGAAGTTGG
tetur02g05670 comp2691_seq2 GAGGGATCCAAAGAACGAAGGAAGTTGGAA
tetur02g05670 comp2691_seq2 GATCCAAAGAACGAAGGAAGTTGGAAGAAG
tetur02g05670 comp2691_seq2 AATGGCAGCAATCACAAGAAAGGTGGAATC
tetur02g05670 comp2691_seq2 GGAAGTTGGAAGAAGCACAGCACTGAGAAC
tetur02g05670 comp2691_seq2 GGATCCAAAGAACGAAGGAAGTTGGAAGAA
tetur02g05670 comp2691_seq2 GGGATCCAAAGAACGAAGGAAGTTGGAAGA
tetur02g05670 comp2691_seq2 TCCAAAGAACGAAGGAAGTTGGAAGAAGCA
tetur02g05670 comp2691_seq2 TGGCAGCAATCACAAGAAAGGTGGAATCAA
tetur02g05670 comp2691_seq2 ACGAAGGAAGTTGGAAGAAGCACAGCACTG
tetur02g05670 comp2691_seq2 AGGGATCCAAAGAACGAAGGAAGTTGGAAG
tetur02g05670 comp2691_seq2 ATCCAAAGAACGAAGGAAGTTGGAAGAAGC
tetur02g05670 comp2691_seq2 CAAAGAACGAAGGAAGTTGGAAGAAGCACA
tetur02g05670 comp2691_seq2 AACGAAGGAAGTTGGAAGAAGCACAGCACT
tetur02g07170 comp1925_seq1 CCAACCATAAAGATCTTCACAGCCAAAGAG
tetur02g07170 comp1925_seq1 AACCAACCATAAAGATCTTCACAGCCAAAG
tetur02g07170 comp1925_seq1 CAACCATAAAGATCTTCACAGCCAAAGAGG
tetur02g07170 comp1925_seq1 CACCGAAGTTGGAAATAACCAACCATAAAG
tetur02g07190 comp1712_seq0 AATCTATCACCGGGCAGCATCCAATCCAGC
tetur02g07190 comp1712_seq0 TCTATCACCGGGCAGCATCCAATCCAGCAA
tetur02g07450 comp1524_seq0 AACTTTGTCGGTAAGTCAGGCGAAAGGTCC
tetur02g07450 comp1524_seq0 CGAGAGTCCGGTTAGCTGCTTGACCAATTG
tetur02g07450 comp1524_seq0 CTTTAATTTGCCTGAGTCGAGAGTCCGGTT
tetur02g07450 comp1524_seq0 CTTTGTCGGTAAGTCAGGCGAAAGGTCCGT
tetur02g07450 comp1524_seq0 GAGAGTCCGGTTAGCTGCTTGACCAATTGG
tetur02g07450 comp1524_seq0 GAGTCCGGTTAGCTGCTTGACCAATTGGAC
tetur02g07450 comp1524_seq0 GAGTTAACTTTGTCGGTAAGTCAGGCGAAA
tetur02g07450 comp1524_seq0 GCTTTAATTTGCCTGAGTCGAGAGTCCGGT
tetur02g07450 comp1524_seq0 GTTAACTTTGTCGGTAAGTCAGGCGAAAGG
tetur02g07450 comp1524_seq0 TAACTTTGTCGGTAAGTCAGGCGAAAGGTC
tetur02g07450 comp1524_seq0 TCGCTTTAATTTGCCTGAGTCGAGAGTCCG
tetur02g07450 comp1524_seq0 TGAGTTAACTTTGTCGGTAAGTCAGGCGAA
tetur02g07450 comp1524_seq0 TTTGTCGGTAAGTCAGGCGAAAGGTCCGTA
tetur02g07450 comp1524_seq0 AGTTAACTTTGTCGGTAAGTCAGGCGAAAG
tetur02g08140 comp1_seq2 CATTAGAAGTTGGCTCGAATTCAGCAAAGT
tetur02g08140 comp1_seq2 CATTGACCATTAGAAGTTGGCTCGAATTCA
tetur02g08140 comp1_seq2 CATTGACTGGTTCTGATGATGCATCGATAA
tetur02g08140 comp1_seq2 CATTTCGGAAAGAGTCAGCAACTAGTTCAA
tetur02g08140 comp1_seq2 CATTTGAACACCAGAGTATACACTTGAGCT
tetur02g08140 comp1_seq2 CATTTGTGCCAAAGGCTGTTGATAAGCGTG
tetur02g08140 comp1_seq2 CCAAAGGCTGTTGATAAGCGTGGGTAAGTT
tetur02g08140 comp1_seq2 CCAAAGTTAGAGCAAGCAGAACTTTACCTC
tetur02g08140 comp1_seq2 CCAATCGTGATTCATAAGGTTCTTCTGCAC
tetur02g08140 comp1_seq2 CCAGAATGAATCCAGATGATGTAGATTTCG
tetur02g08140 comp1_seq2 CCATAGAAGTTGTCTGTACCATTGACTGGT
tetur02g08140 comp1_seq2 CCATGATTCTCGAATACGACCTCACTTTCC
tetur02g08140 comp1_seq2 CCATTAGAAGTTGGCTCGAATTCAGCAAAG
tetur02g08140 comp1_seq2 CCATTGACTGGTTCTGATGATGCATCGATA
tetur02g08140 comp1_seq2 CCATTTGTGCCAAAGGCTGTTGATAAGCGT
tetur02g08140 comp1_seq2 CCCATAGAAGTTGTCTGTACCATTGACTGG
tetur02g08140 comp1_seq2 CCGACTTGATCAGCAGATGCATCAGAAACA
tetur02g08140 comp1_seq2 CCGATATAAGGGTGAAAGGTGAAAGTCAGA
tetur02g08140 comp1_seq2 CCTCGTAAAGATTGGGTTCGATCAAGATAA
tetur02g08140 comp1_seq2 CCTCGTGTAGTGACAATGAAACTGTGTTGG
tetur02g08140 comp1_seq2 AAACTGGCTGATTTGTCGGTTGAATTCCAT
tetur02g08140 comp1_seq2 CGAAATGACGTATTATGGCTGCTGACAATC
tetur02g08140 comp1_seq2 AAGATTTACTCGTGCGAGCCAAAGTTAGAG
tetur02g08140 comp1_seq2 CGACTTGATCAGCAGATGCATCAGAAACAA
tetur02g08140 comp1_seq2 CGAGCCATTTGTGCCAAAGGCTGTTGATAA
tetur02g08140 comp1_seq2 CGATAATATTCACTGGACCATCAGCAGTAT
tetur02g08140 comp1_seq2 CGATATAAGGGTGAAAGGTGAAAGTCAGAT
tetur02g08140 comp1_seq2 CGATCAAGATAAATGGCTAGGCTATTGATG
tetur02g08140 comp1_seq2 AAGCAGAACTTTACCTCGTAAAGATTGGGT
tetur02g08140 comp1_seq2 CGGAAAGAGTCAGCAACTAGTTCAAGATCG
tetur02g08140 comp1_seq2 CGGATCTTCGCCGATTCAACTTGAATCAGA
tetur02g08140 comp1_seq2 CGTAGTTGGATCGTAAACATTATGCGGTAA
tetur02g08140 comp1_seq2 CGTCAAGCCATAAGACAACATTTCTGGTCC
tetur02g08140 comp1_seq2 CGTCATCATCACAAAGACATTCAGATTCCT
tetur02g08140 comp1_seq2 CGTCTTGTCCACTTTCCATCCTTTCGATTG
tetur02g08140 comp1_seq2 CGTGATTCATAAGGTTCTTCTGCACTGTTG
tetur02g08140 comp1_seq2 CGTGCGAGCCAAAGTTAGAGCAAGCAGAAC
tetur02g08140 comp1_seq2 CGTGGGTAAGTTTAACGGTTTCCTCTAAGA
tetur02g08140 comp1_seq2 CGTGTAGTGACAATGAAACTGTGTTGGGAC
tetur02g08140 comp1_seq2 CTAAAGATTTACTCGTGCGAGCCAAAGTTA
tetur02g08140 comp1_seq2 CTAAAGCTTCCAAGTGGTCAAAGTTGGCCT
tetur02g08140 comp1_seq2 CTAGAGCTAAAGATTTACTCGTGCGAGCCA
tetur02g08140 comp1_seq2 AAGCTTCCAAGTGGTCAAAGTTGGCCTTTG
tetur02g08140 comp1_seq2 CTCGTAGTTGGATCGTAAACATTATGCGGT
tetur02g08140 comp1_seq2 CTCGTGCGAGCCAAAGTTAGAGCAAGCAGA
tetur02g08140 comp1_seq2 CTCGTGTAGTGACAATGAAACTGTGTTGGG
tetur02g08140 comp1_seq2 AAGGATACGCCATGCATTCAATGTAGTGTG
tetur02g08140 comp1_seq2 CTGAGAACTTCGTCAAGCCATAAGACAACA
tetur02g08140 comp1_seq2 CTGCACTGTTGATGATAGGTACAAGTATGG
tetur02g08140 comp1_seq2 CTGGTCCCAACATGTGAAACAGCGTCAAGG
tetur02g08140 comp1_seq2 CTGGTCTAAAGCTTCCAAGTGGTCAAAGTT
tetur02g08140 comp1_seq2 CTGGTTCTGATGATGCATCGATAAACTGGA
tetur02g08140 comp1_seq2 CTGTACCATTGACTGGTTCTGATGATGCAT
tetur02g08140 comp1_seq2 CTGTGTTGGGACAAGCATCAGCGATAATTT
tetur02g08140 comp1_seq2 CTGTTGATAAGCGTGGGTAAGTTTAACGGT
tetur02g08140 comp1_seq2 CTGTTGATGATAGGTACAAGTATGGCGCGG
tetur02g08140 comp1_seq2 AAGGTTACAACGTCTTGTCCACTTTCCATC
tetur02g08140 comp1_seq2 CTTCGTCAAGCCATAAGACAACATTTCTGG
tetur02g08140 comp1_seq2 CTTGATCAGCAGATGCATCAGAAACAAAGT
tetur02g08140 comp1_seq2 AAGTATGGCGCGGATCTTCGCCGATTCAAC
tetur02g08140 comp1_seq2 CTTGTCCACTTTCCATCCTTTCGATTGAAA
tetur02g08140 comp1_seq2 CTTTACCTCGTAAAGATTGGGTTCGATCAA
tetur02g08140 comp1_seq2 CTTTATCGAAATGACGTATTATGGCTGCTG
tetur02g08140 comp1_seq2 CTTTCCCATAGAAGTTGTCTGTACCATTGA
tetur02g08140 comp1_seq2 GAAACTGTGTTGGGACAAGCATCAGCGATA
tetur02g08140 comp1_seq2 GAAAGAGTCAGCAACTAGTTCAAGATCGTA
tetur02g08140 comp1_seq2 GAAAGTAGGATTCACCAGCGCAAGCTGAAA
tetur02g08140 comp1_seq2 GAACCGATATAAGGGTGAAAGGTGAAAGTC
tetur02g08140 comp1_seq2 GAACTGAGAACTTCGTCAAGCCATAAGACA
tetur02g08140 comp1_seq2 GAACTTTACCTCGTAAAGATTGGGTTCGAT
tetur02g08140 comp1_seq2 GAAGTTGGCTCGAATTCAGCAAAGTTGAGA
tetur02g08140 comp1_seq2 GAAGTTGTCTGTACCATTGACTGGTTCTGA
tetur02g08140 comp1_seq2 GAATACCATGATTCTCGAATACGACCTCAC
tetur02g08140 comp1_seq2 AAGTTGGCTCGAATTCAGCAAAGTTGAGAT
tetur02g08140 comp1_seq2 AAGTTGTCTCAACTCAATTGGGAACAGTCC
tetur02g08140 comp1_seq2 AAGTTGTCTGTACCATTGACTGGTTCTGAT
tetur02g08140 comp1_seq2 GACAATGAAACTGTGTTGGGACAAGCATCA
tetur02g08140 comp1_seq2 AATACCATGATTCTCGAATACGACCTCACT
tetur02g08140 comp1_seq2 GACCATTAGAAGTTGGCTCGAATTCAGCAA
tetur02g08140 comp1_seq2 GACTCGTAGTTGGATCGTAAACATTATGCG
tetur02g08140 comp1_seq2 GACTGGTTCTGATGATGCATCGATAAACTG
tetur02g08140 comp1_seq2 GACTTGATCAGCAGATGCATCAGAAACAAA
tetur02g08140 comp1_seq2 GAGAACTTCGTCAAGCCATAAGACAACATT
tetur02g08140 comp1_seq2 GAGATCCTCGTGTAGTGACAATGAAACTGT
tetur02g08140 comp1_seq2 GAGCAAGCAGAACTTTACCTCGTAAAGATT
tetur02g08140 comp1_seq2 GAGCAGATCAACATGTTCCAAGTCTTGTCC
tetur02g08140 comp1_seq2 GAGCCATTTGTGCCAAAGGCTGTTGATAAG
tetur02g08140 comp1_seq2 GAGCTAAAGATTTACTCGTGCGAGCCAAAG
tetur02g08140 comp1_seq2 GAGTTGAACTGAGAACTTCGTCAAGCCATA
tetur02g08140 comp1_seq2 GATAAGCGTGGGTAAGTTTAACGGTTTCCT
tetur02g08140 comp1_seq2 GATCACTTTCCCATAGAAGTTGTCTGTACC
tetur02g08140 comp1_seq2 GATCCTCGTGTAGTGACAATGAAACTGTGT
tetur02g08140 comp1_seq2 GATCTTCGCCGATTCAACTTGAATCAGATG
tetur02g08140 comp1_seq2 GATGATAGGTACAAGTATGGCGCGGATCTT
tetur02g08140 comp1_seq2 GATGATCGTAGTTCGGAAGAAGATACACTT
tetur02g08140 comp1_seq2 GATTCATAAGGTTCTTCTGCACTGTTGATG
tetur02g08140 comp1_seq2 GATTCTCGAATACGACCTCACTTTCCTTTA
tetur02g08140 comp1_seq2 GATTGGGTTCGATCAAGATAAATGGCTAGG
tetur02g08140 comp1_seq2 GATTTACTCGTGCGAGCCAAAGTTAGAGCA
tetur02g08140 comp1_seq2 GCAAAGTTGCTGAATCGAACACCAGATAAT
tetur02g08140 comp1_seq2 GCAAATGAACCGATATAAGGGTGAAAGGTG
tetur02g08140 comp1_seq2 GCAACAATAGCTTTCATTTGAACACCAGAG
tetur02g08140 comp1_seq2 GCAACTCAATTAGACTCGTAGTTGGATCGT
tetur02g08140 comp1_seq2 GCAAGCAGAACTTTACCTCGTAAAGATTGG
tetur02g08140 comp1_seq2 AATGACGTATTATGGCTGCTGACAATCCTT
tetur02g08140 comp1_seq2 GCACTGTTGATGATAGGTACAAGTATGGCG
tetur02g08140 comp1_seq2 GCAGAACTTTACCTCGTAAAGATTGGGTTC
tetur02g08140 comp1_seq2 GCAGATCAACATGTTCCAAGTCTTGTCCCA
tetur02g08140 comp1_seq2 GCATTTAACAGCAAAGTTGCTGAATCGAAC
tetur02g08140 comp1_seq2 GCCAAAGGCTGTTGATAAGCGTGGGTAAGT
tetur02g08140 comp1_seq2 GCCAATCGTGATTCATAAGGTTCTTCTGCA
tetur02g08140 comp1_seq2 GCGTGGGTAAGTTTAACGGTTTCCTCTAAG
tetur02g08140 comp1_seq2 GCTAAAGATTTACTCGTGCGAGCCAAAGTT
tetur02g08140 comp1_seq2 GCTGTTGATAAGCGTGGGTAAGTTTAACGG
tetur02g08140 comp1_seq2 GCTTCCAAGTGGTCAAAGTTGGCCTTTGCA
tetur02g08140 comp1_seq2 AATTATTTCACGAGCCATTTGTGCCAAAGG
tetur02g08140 comp1_seq2 GGAAAGAGTCAGCAACTAGTTCAAGATCGT
tetur02g08140 comp1_seq2 GGAGATCCTCGTGTAGTGACAATGAAACTG
tetur02g08140 comp1_seq2 GGAGCAGATCAACATGTTCCAAGTCTTGTC
tetur02g08140 comp1_seq2 GGAGTTGAACTGAGAACTTCGTCAAGCCAT
tetur02g08140 comp1_seq2 GGATCTTCGCCGATTCAACTTGAATCAGAT
tetur02g08140 comp1_seq2 GGCTAGGCTATTGATGTATTTCACTGTGTC
tetur02g08140 comp1_seq2 GGCTGTTGATAAGCGTGGGTAAGTTTAACG
tetur02g08140 comp1_seq2 GGGAGTTGAACTGAGAACTTCGTCAAGCCA
tetur02g08140 comp1_seq2 GGGTGAAAGGTGAAAGTCAGATTTGAAACC
tetur02g08140 comp1_seq2 ACAAAGACATTCAGATTCCTCAGCTGAATG
tetur02g08140 comp1_seq2 GGTCTAAAGCTTCCAAGTGGTCAAAGTTGG
tetur02g08140 comp1_seq2 GGTGAAAGGTGAAAGTCAGATTTGAAACCT
tetur02g08140 comp1_seq2 GGTGAAAGTCAGATTTGAAACCTGAATAGC
tetur02g08140 comp1_seq2 GGTGAGGACGTTTCCAGCGTATTCATATAC
tetur02g08140 comp1_seq2 GGTGGAGATCCTCGTGTAGTGACAATGAAA
tetur02g08140 comp1_seq2 GGTTACAACGTCTTGTCCACTTTCCATCCT
tetur02g08140 comp1_seq2 GGTTCGATCAAGATAAATGGCTAGGCTATT
tetur02g08140 comp1_seq2 GGTTCTGATGATGCATCGATAAACTGGAAA
tetur02g08140 comp1_seq2 GGTTCTTCTGCACTGTTGATGATAGGTACA
tetur02g08140 comp1_seq2 GGTTTCATTTCGGAAAGAGTCAGCAACTAG
tetur02g08140 comp1_seq2 ACAACGTCTTGTCCACTTTCCATCCTTTCG
tetur02g08140 comp1_seq2 GTACAAGTATGGCGCGGATCTTCGCCGATT
tetur02g08140 comp1_seq2 GTACCATTGACTGGTTCTGATGATGCATCG
tetur02g08140 comp1_seq2 GTAGTGACAATGAAACTGTGTTGGGACAAG
tetur02g08140 comp1_seq2 GTATGGCGCGGATCTTCGCCGATTCAACTT
tetur02g08140 comp1_seq2 GTATTGAAAGTAGGATTCACCAGCGCAAGC
tetur02g08140 comp1_seq2 GTCAAGCCATAAGACAACATTTCTGGTCCC
tetur02g08140 comp1_seq2 GTCATCATCACAAAGACATTCAGATTCCTC
tetur02g08140 comp1_seq2 GTCTAAAGCTTCCAAGTGGTCAAAGTTGGC
tetur02g08140 comp1_seq2 GTCTCAACTCAATTGGGAACAGTCCACCAA
tetur02g08140 comp1_seq2 GTCTGTACCATTGACTGGTTCTGATGATGC
tetur02g08140 comp1_seq2 GTCTTGTCCACTTTCCATCCTTTCGATTGA
tetur02g08140 comp1_seq2 GTGAAAGGTGAAAGTCAGATTTGAAACCTG
tetur02g08140 comp1_seq2 GTGAAAGTCAGATTTGAAACCTGAATAGCG
tetur02g08140 comp1_seq2 ACAATGAAACTGTGTTGGGACAAGCATCAG
tetur02g08140 comp1_seq2 GTGACAATGAAACTGTGTTGGGACAAGCAT
tetur02g08140 comp1_seq2 GTGAGGACGTTTCCAGCGTATTCATATACA
tetur02g08140 comp1_seq2 GTGATTCATAAGGTTCTTCTGCACTGTTGA
tetur02g08140 comp1_seq2 GTGCCAAAGGCTGTTGATAAGCGTGGGTAA
tetur02g08140 comp1_seq2 GTGCGAGCCAAAGTTAGAGCAAGCAGAACT
tetur02g08140 comp1_seq2 GTGGAGATCCTCGTGTAGTGACAATGAAAC
tetur02g08140 comp1_seq2 GTGTAGTGACAATGAAACTGTGTTGGGACA
tetur02g08140 comp1_seq2 GTGTATTGAAAGTAGGATTCACCAGCGCAA
tetur02g08140 comp1_seq2 GTTACAACGTCTTGTCCACTTTCCATCCTT
tetur02g08140 comp1_seq2 GTTAGAGCAAGCAGAACTTTACCTCGTAAA
tetur02g08140 comp1_seq2 GTTATTTCCATGACAGCTTCGGCAACTTGT
tetur02g08140 comp1_seq2 GTTCGATCAAGATAAATGGCTAGGCTATTG
tetur02g08140 comp1_seq2 GTTCTTCTGCACTGTTGATGATAGGTACAA
tetur02g08140 comp1_seq2 GTTGAACTGAGAACTTCGTCAAGCCATAAG
tetur02g08140 comp1_seq2 GTTGATCTTCAGCAGGATTCAATTTCGACT
tetur02g08140 comp1_seq2 GTTGATGATAGGTACAAGTATGGCGCGGAT
tetur02g08140 comp1_seq2 GTTGGCTCGAATTCAGCAAAGTTGAGATGC
tetur02g08140 comp1_seq2 GTTGGTTTCATTTCGGAAAGAGTCAGCAAC
tetur02g08140 comp1_seq2 GTTGTCTCAACTCAATTGGGAACAGTCCAC
tetur02g08140 comp1_seq2 GTTGTCTGTACCATTGACTGGTTCTGATGA
tetur02g08140 comp1_seq2 AAAGGATACGCCATGCATTCAATGTAGTGT
tetur02g08140 comp1_seq2 GTTTCACATTGACCATTAGAAGTTGGCTCG
tetur02g08140 comp1_seq2 GTTTCATTTCGGAAAGAGTCAGCAACTAGT
tetur02g08140 comp1_seq2 ACAGCAAAGTTGCTGAATCGAACACCAGAT
tetur02g08140 comp1_seq2 GTTTGTTGGTTTCATTTCGGAAAGAGTCAG
tetur02g08140 comp1_seq2 TAAAGGATACGCCATGCATTCAATGTAGTG
tetur02g08140 comp1_seq2 TAACAGCAAAGTTGCTGAATCGAACACCAG
tetur02g08140 comp1_seq2 TAAGTTGTCTCAACTCAATTGGGAACAGTC
tetur02g08140 comp1_seq2 TACAACGTCTTGTCCACTTTCCATCCTTTC
tetur02g08140 comp1_seq2 TACAAGTATGGCGCGGATCTTCGCCGATTC
tetur02g08140 comp1_seq2 TACATCAGCAAATGAACCGATATAAGGGTG
tetur02g08140 comp1_seq2 ACAGGCCATATTCCATAACATGAAAGAAGG
tetur02g08140 comp1_seq2 TACCATTGACTGGTTCTGATGATGCATCGA
tetur02g08140 comp1_seq2 TACTCGTGCGAGCCAAAGTTAGAGCAAGCA
tetur02g08140 comp1_seq2 TAGAAGTTGGCTCGAATTCAGCAAAGTTGA
tetur02g08140 comp1_seq2 TAGAGCAAGCAGAACTTTACCTCGTAAAGA
tetur02g08140 comp1_seq2 TAGTGACAATGAAACTGTGTTGGGACAAGC
tetur02g08140 comp1_seq2 TATCGAAATGACGTATTATGGCTGCTGACA
tetur02g08140 comp1_seq2 TATGGCGCGGATCTTCGCCGATTCAACTTG
tetur02g08140 comp1_seq2 TATTGTCAGCAACAAACTGACCATTGACGA
tetur02g08140 comp1_seq2 TATTTCACGAGCCATTTGTGCCAAAGGCTG
tetur02g08140 comp1_seq2 TCAAGCCATAAGACAACATTTCTGGTCCCA
tetur02g08140 comp1_seq2 TCACAAAGACATTCAGATTCCTCAGCTGAA
tetur02g08140 comp1_seq2 TCACGAGCCATTTGTGCCAAAGGCTGTTGA
tetur02g08140 comp1_seq2 TCACTAGAGCTAAAGATTTACTCGTGCGAG
tetur02g08140 comp1_seq2 TCAGCAAATGAACCGATATAAGGGTGAAAG
tetur02g08140 comp1_seq2 ACATTGACCATTAGAAGTTGGCTCGAATTC
tetur02g08140 comp1_seq2 TCATTTCGGAAAGAGTCAGCAACTAGTTCA
tetur02g08140 comp1_seq2 TCATTTGAACACCAGAGTATACACTTGAGC
tetur02g08140 comp1_seq2 TCCATGACAGCTTCGGCAACTTGTGTCAAA
tetur02g08140 comp1_seq2 TCCCATAGAAGTTGTCTGTACCATTGACTG
tetur02g08140 comp1_seq2 TCCTCGTGTAGTGACAATGAAACTGTGTTG
tetur02g08140 comp1_seq2 AAAGGTTACAACGTCTTGTCCACTTTCCAT
tetur02g08140 comp1_seq2 TCGGAAAGAGTCAGCAACTAGTTCAAGATC
tetur02g08140 comp1_seq2 TCGGGAGTTGAACTGAGAACTTCGTCAAGC
tetur02g08140 comp1_seq2 TCGTAGTTGGATCGTAAACATTATGCGGTA
tetur02g08140 comp1_seq2 TCGTCAAGCCATAAGACAACATTTCTGGTC
tetur02g08140 comp1_seq2 TCGTGCGAGCCAAAGTTAGAGCAAGCAGAA
tetur02g08140 comp1_seq2 TCGTGTAGTGACAATGAAACTGTGTTGGGA
tetur02g08140 comp1_seq2 TCTAAAGCTTCCAAGTGGTCAAAGTTGGCC
tetur02g08140 comp1_seq2 TCTCAACTCAATTGGGAACAGTCCACCAAA
tetur02g08140 comp1_seq2 TCTGCACTGTTGATGATAGGTACAAGTATG
tetur02g08140 comp1_seq2 TCTGGTCCCAACATGTGAAACAGCGTCAAG
tetur02g08140 comp1_seq2 TCTGTACCATTGACTGGTTCTGATGATGCA
tetur02g08140 comp1_seq2 TCTTGTCCACTTTCCATCCTTTCGATTGAA
tetur02g08140 comp1_seq2 TGAAAGTAGGATTCACCAGCGCAAGCTGAA
tetur02g08140 comp1_seq2 TGAACTGAGAACTTCGTCAAGCCATAAGAC
tetur02g08140 comp1_seq2 TGAATACCATGATTCTCGAATACGACCTCA
tetur02g08140 comp1_seq2 TGACAATGAAACTGTGTTGGGACAAGCATC
tetur02g08140 comp1_seq2 TGACCATTAGAAGTTGGCTCGAATTCAGCA
tetur02g08140 comp1_seq2 TGATAAGCGTGGGTAAGTTTAACGGTTTCC
tetur02g08140 comp1_seq2 TGATCACTTTCCCATAGAAGTTGTCTGTAC
tetur02g08140 comp1_seq2 ACCATGATTCTCGAATACGACCTCACTTTC
tetur02g08140 comp1_seq2 TGCACTGTTGATGATAGGTACAAGTATGGC
tetur02g08140 comp1_seq2 TGCCAAAGGCTGTTGATAAGCGTGGGTAAG
tetur02g08140 comp1_seq2 ACCATTGACTGGTTCTGATGATGCATCGAT
tetur02g08140 comp1_seq2 TGGAATTCCGGTGAGGACGTTTCCAGCGTA
tetur02g08140 comp1_seq2 ACCGACTTGATCAGCAGATGCATCAGAAAC
tetur02g08140 comp1_seq2 TGGGTGGAGATCCTCGTGTAGTGACAATGA
tetur02g08140 comp1_seq2 TGGGTTCGATCAAGATAAATGGCTAGGCTA
tetur02g08140 comp1_seq2 ACCGATATAAGGGTGAAAGGTGAAAGTCAG
tetur02g08140 comp1_seq2 TGGTCTAAAGCTTCCAAGTGGTCAAAGTTG
tetur02g08140 comp1_seq2 TGGTTCTGATGATGCATCGATAAACTGGAA
tetur02g08140 comp1_seq2 TGGTTTCATTTCGGAAAGAGTCAGCAACTA
tetur02g08140 comp1_seq2 TGTAACATATGGCTCAAGATTCACTAGAGC
tetur02g08140 comp1_seq2 TGTACCATTGACTGGTTCTGATGATGCATC
tetur02g08140 comp1_seq2 TGTAGTGACAATGAAACTGTGTTGGGACAA
tetur02g08140 comp1_seq2 TGTATTGAAAGTAGGATTCACCAGCGCAAG
tetur02g08140 comp1_seq2 AAAGTTAGAGCAAGCAGAACTTTACCTCGT
tetur02g08140 comp1_seq2 TGTCCACTTTCCATCCTTTCGATTGAAATG
tetur02g08140 comp1_seq2 TGTCTCAACTCAATTGGGAACAGTCCACCA
tetur02g08140 comp1_seq2 TGTCTGTACCATTGACTGGTTCTGATGATG
tetur02g08140 comp1_seq2 TGTGCCAAAGGCTGTTGATAAGCGTGGGTA
tetur02g08140 comp1_seq2 TGTTGATCTTCAGCAGGATTCAATTTCGAC
tetur02g08140 comp1_seq2 TGTTGATGATAGGTACAAGTATGGCGCGGA
tetur02g08140 comp1_seq2 TGTTGGTTTCATTTCGGAAAGAGTCAGCAA
tetur02g08140 comp1_seq2 TGTTTCACATTGACCATTAGAAGTTGGCTC
tetur02g08140 comp1_seq2 TTAACAGCAAAGTTGCTGAATCGAACACCA
tetur02g08140 comp1_seq2 TTACCTCGTAAAGATTGGGTTCGATCAAGA
tetur02g08140 comp1_seq2 TTACTCGTGCGAGCCAAAGTTAGAGCAAGC
tetur02g08140 comp1_seq2 TTAGAAGTTGGCTCGAATTCAGCAAAGTTG
tetur02g08140 comp1_seq2 TTAGAGCAAGCAGAACTTTACCTCGTAAAG
tetur02g08140 comp1_seq2 TTATCGAAATGACGTATTATGGCTGCTGAC
tetur02g08140 comp1_seq2 TTATTTCCATGACAGCTTCGGCAACTTGTG
tetur02g08140 comp1_seq2 TTCACATTGACCATTAGAAGTTGGCTCGAA
tetur02g08140 comp1_seq2 TTCACGAGCCATTTGTGCCAAAGGCTGTTG
tetur02g08140 comp1_seq2 TTCACTAGAGCTAAAGATTTACTCGTGCGA
tetur02g08140 comp1_seq2 TTCATTTCGGAAAGAGTCAGCAACTAGTTC
tetur02g08140 comp1_seq2 TTCCATGACAGCTTCGGCAACTTGTGTCAA
tetur02g08140 comp1_seq2 TTCTGGTCCCAACATGTGAAACAGCGTCAA
tetur02g08140 comp1_seq2 TTCTGGTCTAAAGCTTCCAAGTGGTCAAAG
tetur02g08140 comp1_seq2 TTCTTCTGCACTGTTGATGATAGGTACAAG
tetur02g08140 comp1_seq2 TTGAAAGTAGGATTCACCAGCGCAAGCTGA
tetur02g08140 comp1_seq2 TTGAACACCAGAGTATACACTTGAGCTGGA
tetur02g08140 comp1_seq2 TTGAACTGAGAACTTCGTCAAGCCATAAGA
tetur02g08140 comp1_seq2 TTGACCATTAGAAGTTGGCTCGAATTCAGC
tetur02g08140 comp1_seq2 TTGACTGGTTCTGATGATGCATCGATAAAC
tetur02g08140 comp1_seq2 TTGATAAGCGTGGGTAAGTTTAACGGTTTC
tetur02g08140 comp1_seq2 TTGATGATAGGTACAAGTATGGCGCGGATC
tetur02g08140 comp1_seq2 TTGGGTGGAGATCCTCGTGTAGTGACAATG
tetur02g08140 comp1_seq2 TTGTCTCAACTCAATTGGGAACAGTCCACC
tetur02g08140 comp1_seq2 TTTACCTCGTAAAGATTGGGTTCGATCAAG
tetur02g08140 comp1_seq2 TTTACTCGTGCGAGCCAAAGTTAGAGCAAG
tetur02g08140 comp1_seq2 TTTCACATTGACCATTAGAAGTTGGCTCGA
tetur02g08140 comp1_seq2 TTTCCATGACAGCTTCGGCAACTTGTGTCA
tetur02g08140 comp1_seq2 TTTCCCATAGAAGTTGTCTGTACCATTGAC
tetur02g08140 comp1_seq2 TTTCGGAAAGAGTCAGCAACTAGTTCAAGA
tetur02g08140 comp1_seq2 TTTGAACACCAGAGTATACACTTGAGCTGG
tetur02g08140 comp1_seq2 ACGTCTTGTCCACTTTCCATCCTTTCGATT
tetur02g08140 comp1_seq2 ACTAGAGCTAAAGATTTACTCGTGCGAGCC
tetur02g08140 comp1_seq2 ACTCGTAGTTGGATCGTAAACATTATGCGG
tetur02g08140 comp1_seq2 ACTCGTGCGAGCCAAAGTTAGAGCAAGCAG
tetur02g08140 comp1_seq2 ACTGAGAACTTCGTCAAGCCATAAGACAAC
tetur02g08140 comp1_seq2 ACTGGTTCTGATGATGCATCGATAAACTGG
tetur02g08140 comp1_seq2 ACTGTGTTGGGACAAGCATCAGCGATAATT
tetur02g08140 comp1_seq2 ACTGTTGATGATAGGTACAAGTATGGCGCG
tetur02g08140 comp1_seq2 ACTTCGTCAAGCCATAAGACAACATTTCTG
tetur02g08140 comp1_seq2 ACTTGATCAGCAGATGCATCAGAAACAAAG
tetur02g08140 comp1_seq2 ACTTTCCCATAGAAGTTGTCTGTACCATTG
tetur02g08140 comp1_seq2 AGAAGTTGGCTCGAATTCAGCAAAGTTGAG
tetur02g08140 comp1_seq2 AGAAGTTGTCTGTACCATTGACTGGTTCTG
tetur02g08140 comp1_seq2 AGACTCGTAGTTGGATCGTAAACATTATGC
tetur02g08140 comp1_seq2 AGAGCAAGCAGAACTTTACCTCGTAAAGAT
tetur02g08140 comp1_seq2 AGATCCTCGTGTAGTGACAATGAAACTGTG
tetur02g08140 comp1_seq2 AGATGATCGTAGTTCGGAAGAAGATACACT
tetur02g08140 comp1_seq2 AGATTTACTCGTGCGAGCCAAAGTTAGAGC
tetur02g08140 comp1_seq2 AGCAAATGAACCGATATAAGGGTGAAAGGT
tetur02g08140 comp1_seq2 AGCAACTCAATTAGACTCGTAGTTGGATCG
tetur02g08140 comp1_seq2 AGCAAGCAGAACTTTACCTCGTAAAGATTG
tetur02g08140 comp1_seq2 AGCAGAACTTTACCTCGTAAAGATTGGGTT
tetur02g08140 comp1_seq2 AGCAGATCAACATGTTCCAAGTCTTGTCCC
tetur02g08140 comp1_seq2 AGCCAATCGTGATTCATAAGGTTCTTCTGC
tetur02g08140 comp1_seq2 AGCCATTTGTGCCAAAGGCTGTTGATAAGC
tetur02g08140 comp1_seq2 AGCTTCCAAGTGGTCAAAGTTGGCCTTTGC
tetur02g08140 comp1_seq2 AGGCTGTTGATAAGCGTGGGTAAGTTTAAC
tetur02g08140 comp1_seq2 AGGGTGAAAGGTGAAAGTCAGATTTGAAAC
tetur02g08140 comp1_seq2 AGGTTACAACGTCTTGTCCACTTTCCATCC
tetur02g08140 comp1_seq2 AGGTTCTTCTGCACTGTTGATGATAGGTAC
tetur02g08140 comp1_seq2 AGTATACACTTGAGCTGGATGGAATTCCGG
tetur02g08140 comp1_seq2 AGTATGGCGCGGATCTTCGCCGATTCAACT
tetur02g08140 comp1_seq2 AGTTATTTCCATGACAGCTTCGGCAACTTG
tetur02g08140 comp1_seq2 AGTTGGCTCGAATTCAGCAAAGTTGAGATG
tetur02g08140 comp1_seq2 AGTTGTCTGTACCATTGACTGGTTCTGATG
tetur02g08140 comp1_seq2 ATAAGCGTGGGTAAGTTTAACGGTTTCCTC
tetur02g08140 comp1_seq2 ATAAGGTTCTTCTGCACTGTTGATGATAGG
tetur02g08140 comp1_seq2 ATACCATGATTCTCGAATACGACCTCACTT
tetur02g08140 comp1_seq2 ATATTGTCAGCAACAAACTGACCATTGACG
tetur02g08140 comp1_seq2 ATCATCACAAAGACATTCAGATTCCTCAGC
tetur02g08140 comp1_seq2 ATCCTCGTGTAGTGACAATGAAACTGTGTT
tetur02g08140 comp1_seq2 ATCGGGAGTTGAACTGAGAACTTCGTCAAG
tetur02g08140 comp1_seq2 ATCGTGATTCATAAGGTTCTTCTGCACTGT
tetur02g08140 comp1_seq2 ATCTTCGCCGATTCAACTTGAATCAGATGT
tetur02g08140 comp1_seq2 ATGAACCGATATAAGGGTGAAAGGTGAAAG
tetur02g08140 comp1_seq2 ATGACGTATTATGGCTGCTGACAATCCTTT
tetur02g08140 comp1_seq2 ATGATAGGTACAAGTATGGCGCGGATCTTC
tetur02g08140 comp1_seq2 ATGATTCTCGAATACGACCTCACTTTCCTT
tetur02g08140 comp1_seq2 ATGGCTAGGCTATTGATGTATTTCACTGTG
tetur02g08140 comp1_seq2 ATTGACCATTAGAAGTTGGCTCGAATTCAG
tetur02g08140 comp1_seq2 ATTTCACGAGCCATTTGTGCCAAAGGCTGT
tetur02g08140 comp1_seq2 ATTTCCATGACAGCTTCGGCAACTTGTGTC
tetur02g08140 comp1_seq2 ATTTCGGAAAGAGTCAGCAACTAGTTCAAG
tetur02g08140 comp1_seq2 ATTTGAACACCAGAGTATACACTTGAGCTG
tetur02g08140 comp1_seq2 ATTTGTGCCAAAGGCTGTTGATAAGCGTGG
tetur02g08140 comp1_seq2 CAAAGACATTCAGATTCCTCAGCTGAATGG
tetur02g08140 comp1_seq2 CAAAGGCTGTTGATAAGCGTGGGTAAGTTT
tetur02g08140 comp1_seq2 CAAAGTTAGAGCAAGCAGAACTTTACCTCG
tetur02g08140 comp1_seq2 CAAATGAACCGATATAAGGGTGAAAGGTGA
tetur02g08140 comp1_seq2 CAACACAATCTCTGAACAATTTCGGTTGAG
tetur02g08140 comp1_seq2 CAACGTCTTGTCCACTTTCCATCCTTTCGA
tetur02g08140 comp1_seq2 CAACTCAATTAGACTCGTAGTTGGATCGTA
tetur02g08140 comp1_seq2 CAAGCAGAACTTTACCTCGTAAAGATTGGG
tetur02g08140 comp1_seq2 CAAGTATGGCGCGGATCTTCGCCGATTCAA
tetur02g08140 comp1_seq2 CAATCGTGATTCATAAGGTTCTTCTGCACT
tetur02g08140 comp1_seq2 CAATGAAACTGTGTTGGGACAAGCATCAGC
tetur02g08140 comp1_seq2 CACAAAGACATTCAGATTCCTCAGCTGAAT
tetur02g08140 comp1_seq2 CACATTGACCATTAGAAGTTGGCTCGAATT
tetur02g08140 comp1_seq2 AACGTCTTGTCCACTTTCCATCCTTTCGAT
tetur02g08140 comp1_seq2 CACGAGCCATTTGTGCCAAAGGCTGTTGAT
tetur02g08140 comp1_seq2 CACTAGAGCTAAAGATTTACTCGTGCGAGC
tetur02g08140 comp1_seq2 CACTGTTGATGATAGGTACAAGTATGGCGC
tetur02g08140 comp1_seq2 CACTTTCCCATAGAAGTTGTCTGTACCATT
tetur02g08140 comp1_seq2 CAGAACTTTACCTCGTAAAGATTGGGTTCG
tetur02g08140 comp1_seq2 CAGCAAAGTTGCTGAATCGAACACCAGATA
tetur02g08140 comp1_seq2 CAGCAAATGAACCGATATAAGGGTGAAAGG
tetur02g08140 comp1_seq2 CAGCAACTCAATTAGACTCGTAGTTGGATC
tetur02g08140 comp1_seq2 CAGCCAATCGTGATTCATAAGGTTCTTCTG
tetur02g08140 comp1_seq2 CAGGCCATATTCCATAACATGAAAGAAGGA
tetur02g08140 comp1_seq2 CAGTTATTTCCATGACAGCTTCGGCAACTT
tetur02g08140 comp1_seq2 CATAAGGTTCTTCTGCACTGTTGATGATAG
tetur02g08140 comp1_seq2 CATAGAAGTTGTCTGTACCATTGACTGGTT
tetur02g08140 comp1_seq2 AACTGGCTGATTTGTCGGTTGAATTCCATT
tetur02g08140 comp1_seq2 CATATTGTCAGCAACAAACTGACCATTGAC
tetur02g08140 comp1_seq2 CATCACAAAGACATTCAGATTCCTCAGCTG
tetur02g08140 comp1_seq2 CATCAGCAAATGAACCGATATAAGGGTGAA
tetur02g08140 comp1_seq2 AACTGTGTTGGGACAAGCATCAGCGATAAT
tetur02g08140 comp1_seq2 CATCATCACAAAGACATTCAGATTCCTCAG
tetur02g08140 comp1_seq2 CATGATCCAGAATGAATCCAGATGATGTAG
tetur02g08140 comp1_seq2 CATGATTCTCGAATACGACCTCACTTTCCT
tetur02g08140 comp1_seq2 AACTTTACCTCGTAAAGATTGGGTTCGATC
tetur02g09590 comp5049_seq0 TTTCATCCCTGGTTTCAATTCTTCTCAGTC
tetur02g11800 comp1341_seq1 CAAGTCACCAATAAATCAACAACCACATCG
tetur02g13240 comp4083_seq0 TACAAGCGCGTATACGAACATACATGAACA
tetur02g13240 comp4083_seq0 TTTGGATCCTGAAAGCTCTGTTACTTTCGA
tetur02g13240 comp4083_seq0 ATACAAGCGCGTATACGAACATACATGAAC
tetur02g13240 comp4083_seq0 ATTTGGATCCTGAAAGCTCTGTTACTTTCG
tetur03g05380 comp6425_seq0 CATTTCTTTCCTTTGTCCCTCCTTCCAACT
tetur03g05380 comp6425_seq0 CCAACTCCTTCGACATCTCACTTGACTCAC
tetur03g05380 comp6425_seq0 CCCTCCTTCCAACTCCTTCGACATCTCACT
tetur03g05380 comp6425_seq0 CCTCCTTCCAACTCCTTCGACATCTCACTT
tetur03g05380 comp6425_seq0 CCTTCCAACTCCTTCGACATCTCACTTGAC
tetur03g05380 comp6425_seq0 CCTTCGACATCTCACTTGACTCACTTGAAT
tetur03g05380 comp6425_seq0 CCTTTGTCCCTCCTTCCAACTCCTTCGACA
tetur03g05380 comp6425_seq0 CGACATCTCACTTGACTCACTTGAATTTCA
tetur03g05380 comp6425_seq0 CGTTTCTGAAAGCATTTCTTTCCTTTGTCC
tetur03g05380 comp6425_seq0 CTCCTTCCAACTCCTTCGACATCTCACTTG
tetur03g05380 comp6425_seq0 CTCCTTCGACATCTCACTTGACTCACTTGA
tetur03g05380 comp6425_seq0 CTGAAAGCATTTCTTTCCTTTGTCCCTCCT
tetur03g05380 comp6425_seq0 CTTCCAACTCCTTCGACATCTCACTTGACT
tetur03g05380 comp6425_seq0 CTTCGACATCTCACTTGACTCACTTGAATT
tetur03g05380 comp6425_seq0 CTTTCCTTTGTCCCTCCTTCCAACTCCTTC
tetur03g05380 comp6425_seq0 CTTTGTCCCTCCTTCCAACTCCTTCGACAT
tetur03g05380 comp6425_seq0 GAAAGCATTTCTTTCCTTTGTCCCTCCTTC
tetur03g05380 comp6425_seq0 GCATTTCTTTCCTTTGTCCCTCCTTCCAAC
tetur03g05380 comp6425_seq0 AAAGCATTTCTTTCCTTTGTCCCTCCTTCC
tetur03g05380 comp6425_seq0 GTCCCTCCTTCCAACTCCTTCGACATCTCA
tetur03g05380 comp6425_seq0 GTTTCTGAAAGCATTTCTTTCCTTTGTCCC
tetur03g05380 comp6425_seq0 TCCAACTCCTTCGACATCTCACTTGACTCA
tetur03g05380 comp6425_seq0 TCCCTCCTTCCAACTCCTTCGACATCTCAC
tetur03g05380 comp6425_seq0 TCCTTCCAACTCCTTCGACATCTCACTTGA
tetur03g05380 comp6425_seq0 TCCTTCGACATCTCACTTGACTCACTTGAA
tetur03g05380 comp6425_seq0 TCCTTTGTCCCTCCTTCCAACTCCTTCGAC
tetur03g05380 comp6425_seq0 TCGACATCTCACTTGACTCACTTGAATTTC
tetur03g05380 comp6425_seq0 TCTGAAAGCATTTCTTTCCTTTGTCCCTCC
tetur03g05380 comp6425_seq0 TGTCCCTCCTTCCAACTCCTTCGACATCTC
tetur03g05380 comp6425_seq0 TTCCAACTCCTTCGACATCTCACTTGACTC
tetur03g05380 comp6425_seq0 TTCCTTTGTCCCTCCTTCCAACTCCTTCGA
tetur03g05380 comp6425_seq0 TTCTGAAAGCATTTCTTTCCTTTGTCCCTC
tetur03g05380 comp6425_seq0 TTTCCTTTGTCCCTCCTTCCAACTCCTTCG
tetur03g05380 comp6425_seq0 TTTCTTTCCTTTGTCCCTCCTTCCAACTCC
tetur03g05380 comp6425_seq0 TTTGTCCCTCCTTCCAACTCCTTCGACATC
tetur03g05380 comp6425_seq0 ACTCCTTCGACATCTCACTTGACTCACTTG
tetur03g05380 comp6425_seq0 CAACTCCTTCGACATCTCACTTGACTCACT
tetur03g05380 comp6425_seq0 AACTCCTTCGACATCTCACTTGACTCACTT
tetur03g05380 comp6425_seq0 CATCTCACTTGACTCACTTGAATTTCATCC
tetur03g08070 comp413_seq0 AAACTGGTGGCACCATAAGCAGTTTCCCTG
tetur03g08070 comp413_seq0 AAGGGTAAACTGGTGGCACCATAAGCAGTT
tetur03g08070 comp413_seq0 GAAGGGTAAACTGGTGGCACCATAAGCAGT
tetur03g08070 comp413_seq0 GGGTAAACTGGTGGCACCATAAGCAGTTTC
tetur03g08070 comp413_seq0 GGTAAACTGGTGGCACCATAAGCAGTTTCC
tetur03g08070 comp413_seq0 GTAAACTGGTGGCACCATAAGCAGTTTCCC
tetur03g08070 comp413_seq0 AGAAGGGTAAACTGGTGGCACCATAAGCAG
tetur03g08070 comp413_seq0 AGGGTAAACTGGTGGCACCATAAGCAGTTT
tetur03g08070 comp413_seq0 CAAGAAGGGTAAACTGGTGGCACCATAAGC
tetur03g08670 comp4177_seq0 GACAGGATAAGAGAAACAAACGGTGAAGTT
tetur03g08670 comp4177_seq0 TTGACAGGATAAGAGAAACAAACGGTGAAG
tetur03g08670 comp4177_seq0 CAGGATAAGAGAAACAAACGGTGAAGTTAG
tetur03g09410 comp498_seq0 CCTTCAGCAATGATTGTGGGTTGGAAGTTA
tetur03g09410 comp498_seq0 CTTCAGCAATGATTGTGGGTTGGAAGTTAT
tetur03g09410 comp498_seq0 GCAATGATTGTGGGTTGGAAGTTATACTGT
tetur03g09410 comp498_seq0 TCAGCAATGATTGTGGGTTGGAAGTTATAC
tetur03g09410 comp498_seq0 AGCAATGATTGTGGGTTGGAAGTTATACTG
tetur03g09410 comp498_seq0 CAGCAATGATTGTGGGTTGGAAGTTATACT
tetur03g09710 comp3947_seq0 TTCGCGGCACTCTATCCCAGCTGATATGCA
tetur03g09710 comp3947_seq0 TTTCGCGGCACTCTATCCCAGCTGATATGC
tetur03g09710 comp3947_seq0 ATTTCGCGGCACTCTATCCCAGCTGATATG
tetur04g00630 comp4852_seq0 CTCTGTCTTTCAGAGCTCTTTCTGTCTTTG
tetur04g00630 comp4852_seq0 CTGAATCAGTTGGCAGAAAGAACTATTAGC
tetur04g00630 comp4852_seq0 CTGCTGCTTTGGTTGCTATAGGCAACTACA
tetur04g00630 comp4852_seq0 CTGCTTTGGTTGCTATAGGCAACTACAAAT
tetur04g00630 comp4852_seq0 CTGTCTTTCAGAGCTCTTTCTGTCTTTGTG
tetur04g00630 comp4852_seq0 GAATCAGTTGGCAGAAAGAACTATTAGCTG
tetur04g00630 comp4852_seq0 GCACTGCTGCTTTGGTTGCTATAGGCAACT
tetur04g00630 comp4852_seq0 GCTGCTTTGGTTGCTATAGGCAACTACAAA
tetur04g00630 comp4852_seq0 GCTTAACACTTTGATTAATCTGATGCCGCT
tetur04g00630 comp4852_seq0 AATTGTCTCTGTCTTTCAGAGCTCTTTCTG
tetur04g00630 comp4852_seq0 GTCTTTCAGAGCTCTTTCTGTCTTTGTGTT
tetur04g00630 comp4852_seq0 GTTTAGCCTGAATCAGTTGGCAGAAAGAAC
tetur04g00630 comp4852_seq0 TGCACTGCTGCTTTGGTTGCTATAGGCAAC
tetur04g00630 comp4852_seq0 TGCTGCTTTGGTTGCTATAGGCAACTACAA
tetur04g00630 comp4852_seq0 TGTTTAGCCTGAATCAGTTGGCAGAAAGAA
tetur04g00630 comp4852_seq0 TTAGCCTGAATCAGTTGGCAGAAAGAACTA
tetur04g00630 comp4852_seq0 TTGTCTCTGTCTTTCAGAGCTCTTTCTGTC
tetur04g00630 comp4852_seq0 TTGTTTAGCCTGAATCAGTTGGCAGAAAGA
tetur04g00630 comp4852_seq0 TTTGTTTAGCCTGAATCAGTTGGCAGAAAG
tetur04g00630 comp4852_seq0 ACTGCTGCTTTGGTTGCTATAGGCAACTAC
tetur04g00630 comp4852_seq0 AGCCTGAATCAGTTGGCAGAAAGAACTATT
tetur04g00630 comp4852_seq0 ATTGTCTCTGTCTTTCAGAGCTCTTTCTGT
tetur04g00630 comp4852_seq0 CACTGCTGCTTTGGTTGCTATAGGCAACTA
tetur04g01050 comp5924_seq0 CATGCGAGTTGCATTTCTTTCAATGCAAGA
tetur04g01850 comp2293_seq0 CGATCACGAGTAAACCCTGCGACTGTTAAA
tetur04g01850 comp2293_seq0 GATCACGAGTAAACCCTGCGACTGTTAAAT
tetur04g05290 comp2678_seq1 CCAGCTCCAGTAAATACAGTTCTCATTTGT
tetur04g05290 comp2678_seq1 GTCACTCCAGCTCCAGTAAATACAGTTCTC
tetur04g05290 comp2678_seq1 TCCAGCTCCAGTAAATACAGTTCTCATTTG
tetur04g05650 comp911_seq0 CCCTTCTACTCACTCAGTCAAACTCCATCT
tetur04g05650 comp911_seq0 CCTTCTACTCACTCAGTCAAACTCCATCTT
tetur04g05650 comp911_seq0 CCTTCTCCCTTCTACTCACTCAGTCAAACT
tetur04g05650 comp911_seq0 CTACTCACTCAGTCAAACTCCATCTTGCTG
tetur04g05650 comp911_seq0 CTCACTCAGTCAAACTCCATCTTGCTGTCT
tetur04g05650 comp911_seq0 CTCAGTCAAACTCCATCTTGCTGTCTCTTC
tetur04g05650 comp911_seq0 CTCCCTTCTACTCACTCAGTCAAACTCCAT
tetur04g05650 comp911_seq0 CTTCTACTCACTCAGTCAAACTCCATCTTG
tetur04g05650 comp911_seq0 CTTCTCCCTTCTACTCACTCAGTCAAACTC
tetur04g05650 comp911_seq0 GCCTTCTCCCTTCTACTCACTCAGTCAAAC
tetur04g05650 comp911_seq0 GTCAAACTCCATCTTGCTGTCTCTTCAATA
tetur04g05650 comp911_seq0 TCAAACTCCATCTTGCTGTCTCTTCAATAC
tetur04g05650 comp911_seq0 TCACTCAGTCAAACTCCATCTTGCTGTCTC
tetur04g05650 comp911_seq0 TCAGTCAAACTCCATCTTGCTGTCTCTTCA
tetur04g05650 comp911_seq0 TCCCTTCTACTCACTCAGTCAAACTCCATC
tetur04g05650 comp911_seq0 TCTCCCTTCTACTCACTCAGTCAAACTCCA
tetur04g05650 comp911_seq0 TGCCTTCTCCCTTCTACTCACTCAGTCAAA
tetur04g05650 comp911_seq0 TTCTACTCACTCAGTCAAACTCCATCTTGC
tetur04g05650 comp911_seq0 TTCTCCCTTCTACTCACTCAGTCAAACTCC
tetur04g05650 comp911_seq0 TTGCCTTCTCCCTTCTACTCACTCAGTCAA
tetur04g05650 comp911_seq0 TTTGCCTTCTCCCTTCTACTCACTCAGTCA
tetur04g05650 comp911_seq0 ACTCACTCAGTCAAACTCCATCTTGCTGTC
tetur04g05650 comp911_seq0 ACTCAGTCAAACTCCATCTTGCTGTCTCTT
tetur04g05650 comp911_seq0 ACTCCATCTTGCTGTCTCTTCAATACAAGT
tetur04g05650 comp911_seq0 AGTCAAACTCCATCTTGCTGTCTCTTCAAT
tetur04g05650 comp911_seq0 CAAACTCCATCTTGCTGTCTCTTCAATACA
tetur04g05650 comp911_seq0 CACTCAGTCAAACTCCATCTTGCTGTCTCT
tetur04g05650 comp911_seq0 AACTCCATCTTGCTGTCTCTTCAATACAAG
tetur04g05650 comp911_seq0 CAGTCAAACTCCATCTTGCTGTCTCTTCAA
tetur04g07470 comp5827_seq0 CGTATTTGACAGGGTAAGTTCATCAGGCAC
tetur04g07470 comp5827_seq0 CTAGAGACAAGACATCGGCACCATATTTAT
tetur04g07470 comp5827_seq0 AAGTTCATCAGGCACTAGAGACAAGACATC
tetur04g07470 comp5827_seq0 GACAAGACATCGGCACCATATTTATATCGG
tetur04g07470 comp5827_seq0 GACAGGGTAAGTTCATCAGGCACTAGAGAC
tetur04g07470 comp5827_seq0 GCACTAGAGACAAGACATCGGCACCATATT
tetur04g07470 comp5827_seq0 GGGTAAGTTCATCAGGCACTAGAGACAAGA
tetur04g07470 comp5827_seq0 GGTAAGTTCATCAGGCACTAGAGACAAGAC
tetur04g07470 comp5827_seq0 GTAAGTTCATCAGGCACTAGAGACAAGACA
tetur04g07470 comp5827_seq0 ACAAGACATCGGCACCATATTTATATCGGG
tetur04g07470 comp5827_seq0 GTATTTGACAGGGTAAGTTCATCAGGCACT
tetur04g07470 comp5827_seq0 GTCCAAAGCCAACTCTGATAATTGCTTAGG
tetur04g07470 comp5827_seq0 GTTCATCAGGCACTAGAGACAAGACATCGG
tetur04g07470 comp5827_seq0 TATCGTATTTGACAGGGTAAGTTCATCAGG
tetur04g07470 comp5827_seq0 TATTTGACAGGGTAAGTTCATCAGGCACTA
tetur04g07470 comp5827_seq0 TCAGGCACTAGAGACAAGACATCGGCACCA
tetur04g07470 comp5827_seq0 TCATCAGGCACTAGAGACAAGACATCGGCA
tetur04g07470 comp5827_seq0 TCCAAAGCCAACTCTGATAATTGCTTAGGA
tetur04g07470 comp5827_seq0 TCGTATTTGACAGGGTAAGTTCATCAGGCA
tetur04g07470 comp5827_seq0 TGACAGGGTAAGTTCATCAGGCACTAGAGA
tetur04g07470 comp5827_seq0 TGTCCAAAGCCAACTCTGATAATTGCTTAG
tetur04g07470 comp5827_seq0 TTCATCAGGCACTAGAGACAAGACATCGGC
tetur04g07470 comp5827_seq0 TTGACAGGGTAAGTTCATCAGGCACTAGAG
tetur04g07470 comp5827_seq0 TTTGACAGGGTAAGTTCATCAGGCACTAGA
tetur04g07470 comp5827_seq0 AGGGTAAGTTCATCAGGCACTAGAGACAAG
tetur04g07470 comp5827_seq0 AGTTCATCAGGCACTAGAGACAAGACATCG
tetur04g07470 comp5827_seq0 ATCAGGCACTAGAGACAAGACATCGGCACC
tetur04g07470 comp5827_seq0 ATCGTATTTGACAGGGTAAGTTCATCAGGC
tetur04g07470 comp5827_seq0 ATCTCTTAAACTGTGATGCACGTCAAAGCC
tetur04g07470 comp5827_seq0 ATTTGACAGGGTAAGTTCATCAGGCACTAG
tetur04g07470 comp5827_seq0 CACTAGAGACAAGACATCGGCACCATATTT
tetur04g07470 comp5827_seq0 CAGGCACTAGAGACAAGACATCGGCACCAT
tetur04g07470 comp5827_seq0 CAGGGTAAGTTCATCAGGCACTAGAGACAA
tetur04g07470 comp5827_seq0 CATCAGGCACTAGAGACAAGACATCGGCAC
tetur04g07640 comp1467_seq0 CGTGAATTCCCGTCCTGAGGAAGGAAATTC
tetur04g07640 comp1467_seq0 GAGGAAGGAAATTCTAGCCCGGTGTATAAC
tetur05g03760 comp679_seq0 TTGTGCTTACTTCGCCTAGTTCGGGAATAA
tetur05g05320 comp97_seq0 CACAGTATAAACCGGTGTTCATTTACAAGG
tetur05g06850 comp1377_seq0 GTTGATTTCTGAGCTTACTAAGATCTCCCG
tetur05g06850 comp1377_seq0 TTGATTTCTGAGCTTACTAAGATCTCCCGA
tetur05g07220 comp42_seq0 CCAATGAAGAGCCAAATGGAAAGCATTGGA
tetur05g07220 comp42_seq0 CCCAATGAAGAGCCAAATGGAAAGCATTGG
tetur05g07220 comp42_seq0 AAGAGCCAAATGGAAAGCATTGGAAGATAG
tetur05g07220 comp42_seq0 GAAGAGCCAAATGGAAAGCATTGGAAGATA
tetur05g07220 comp42_seq0 GAGCCAAATGGAAAGCATTGGAAGATAGGA
tetur05g07220 comp42_seq0 AATGAAGAGCCAAATGGAAAGCATTGGAAG
tetur05g07220 comp42_seq0 TATTCACCCAATGAAGAGCCAAATGGAAAG
tetur05g07220 comp42_seq0 ACCCAATGAAGAGCCAAATGGAAAGCATTG
tetur05g07220 comp42_seq0 TTCACCCAATGAAGAGCCAAATGGAAAGCA
tetur05g07220 comp42_seq0 AGAGCCAAATGGAAAGCATTGGAAGATAGG
tetur05g07220 comp42_seq0 AGCCAAATGGAAAGCATTGGAAGATAGGAT
tetur05g07220 comp42_seq0 ATTCACCCAATGAAGAGCCAAATGGAAAGC
tetur05g07220 comp42_seq0 CAATGAAGAGCCAAATGGAAAGCATTGGAA
tetur05g07220 comp42_seq0 CACCCAATGAAGAGCCAAATGGAAAGCATT
tetur05g07430 comp792_seq3 CCTTCAATTATCATGGCAGGATCACCTTTG
tetur05g07430 comp792_seq3 GGTAAGGTTGAACATTCATCCGTCTTGTCT
tetur05g07430 comp792_seq3 TTAGGTAAGGTTGAACATTCATCCGTCTTG
tetur05g07430 comp792_seq3 AGGTAAGGTTGAACATTCATCCGTCTTGTC
tetur06g05730 comp4878_seq0 GTCTTTGGATTGGTTGCACAATGGAAATCA
tetur06g05730 comp4878_seq0 TGTCTTTGGATTGGTTGCACAATGGAAATC
tetur06g06090 comp3884_seq0 TTCCATAAAGGTGTAACTATTGTCAAGCCG
tetur07g00020 comp5729_seq0 GCATTTGATTCCTATTAACCCTCATTCTCG
tetur07g01510 comp2950_seq0 CTGATGCAGTCACAATTTCTACCATTTCAC
tetur07g01510 comp2950_seq0 AAGTGGTTGCTACTGATGCAGTCACAATTT
tetur07g01510 comp2950_seq0 GCAAGTGGTTGCTACTGATGCAGTCACAAT
tetur07g01510 comp2950_seq0 AAAGCAAGTGGTTGCTACTGATGCAGTCAC
tetur07g01510 comp2950_seq0 ACAAAGCAAGTGGTTGCTACTGATGCAGTC
tetur07g01510 comp2950_seq0 GGTTGCTACTGATGCAGTCACAATTTCTAC
tetur07g01510 comp2950_seq0 GTGGTTGCTACTGATGCAGTCACAATTTCT
tetur07g01510 comp2950_seq0 GTTGCTACTGATGCAGTCACAATTTCTACC
tetur07g01510 comp2950_seq0 TGGTTGCTACTGATGCAGTCACAATTTCTA
tetur07g01510 comp2950_seq0 TTGCTACTGATGCAGTCACAATTTCTACCA
tetur07g01510 comp2950_seq0 AGTGGTTGCTACTGATGCAGTCACAATTTC
tetur07g01510 comp2950_seq0 CAAAGCAAGTGGTTGCTACTGATGCAGTCA
tetur07g01510 comp2950_seq0 CAAGTGGTTGCTACTGATGCAGTCACAATT
tetur07g01710 comp1586_seq0 AAGTTACCGTAGCCAACAGTTGTAACAAGT
tetur07g01710 comp1586_seq0 CAAGTTACCGTAGCCAACAGTTGTAACAAG
tetur07g03460 comp704_seq0 AAGGTTACAAATAGGGAAGCTTTACATGCG
tetur07g03460 comp704_seq0 GACTTTGCAAGGTTACAAATAGGGAAGCTT
tetur07g03460 comp704_seq0 GCAAGGTTACAAATAGGGAAGCTTTACATG
tetur07g03460 comp704_seq0 GGAAGCTTTACATGCGCTTGCCCGTTGATG
tetur07g03460 comp704_seq0 GGGAAGCTTTACATGCGCTTGCCCGTTGAT
tetur07g03460 comp704_seq0 ACAAATAGGGAAGCTTTACATGCGCTTGCC
tetur07g03460 comp704_seq0 GGTTACAAATAGGGAAGCTTTACATGCGCT
tetur07g03460 comp704_seq0 GTGACTTTGCAAGGTTACAAATAGGGAAGC
tetur07g03460 comp704_seq0 GTGTGACTTTGCAAGGTTACAAATAGGGAA
tetur07g03460 comp704_seq0 GTTACAAATAGGGAAGCTTTACATGCGCTT
tetur07g03460 comp704_seq0 TACAAATAGGGAAGCTTTACATGCGCTTGC
tetur07g03460 comp704_seq0 TGTGACTTTGCAAGGTTACAAATAGGGAAG
tetur07g03460 comp704_seq0 TTACAAATAGGGAAGCTTTACATGCGCTTG
tetur07g03460 comp704_seq0 AGGTTACAAATAGGGAAGCTTTACATGCGC
tetur07g03460 comp704_seq0 CAAATAGGGAAGCTTTACATGCGCTTGCCC
tetur07g03460 comp704_seq0 CAAGGTTACAAATAGGGAAGCTTTACATGC
tetur07g03840 comp99_seq0 GAACGGTGTTGTACAAATTGAGTGATGATG
tetur07g03840 comp99_seq0 GTTGAACGGTGTTGTACAAATTGAGTGATG
tetur07g03840 comp99_seq0 TCTTGGTTGAACGGTGTTGTACAAATTGAG
tetur07g05990 comp411_seq0 CCAGCATGTTCTTTCTTCCATTTCGCAACC
tetur07g05990 comp411_seq0 TACCAGCATGTTCTTTCTTCCATTTCGCAA
tetur07g05990 comp411_seq0 ACCAGCATGTTCTTTCTTCCATTTCGCAAC
tetur07g05990 comp411_seq0 CAACAGCTGGTAAATTGGGTTTGATAGGAT
tetur07g05990 comp411_seq0 CAGCATGTTCTTTCTTCCATTTCGCAACCC
tetur07g06540 comp3682_seq0 CTCACTGTAAACAATCAAATCGATCGAGGT
tetur07g06540 comp3682_seq0 ACTCACTGTAAACAATCAAATCGATCGAGG
tetur08g02410 comp1711_seq1 CTTGGTCAATTTCTCTTTCTTTCCCATTGC
tetur08g02410 comp1711_seq1 GGTCAATTTCTCTTTCTTTCCCATTGCCAC
tetur08g02410 comp1711_seq1 GTCAATTTCTCTTTCTTTCCCATTGCCACA
tetur08g02410 comp1711_seq1 GTTTAATAGTTGACGCGCTAAATGATAGCG
tetur08g02410 comp1711_seq1 TGGTCAATTTCTCTTTCTTTCCCATTGCCA
tetur08g02410 comp1711_seq1 TTGGTCAATTTCTCTTTCTTTCCCATTGCC
tetur08g04250 comp3358_seq0 CTTCAGTCAGTTGCAGCTTCATTTGCTGAT
tetur08g04250 comp3358_seq0 TACTTCAGTCAGTTGCAGCTTCATTTGCTG
tetur08g04250 comp3358_seq0 TTTACTTCAGTCAGTTGCAGCTTCATTTGC
tetur08g04260 comp937_seq0 GTTGAATGAAGGTGAACAAGCGGTGTCATC
tetur08g04260 comp937_seq0 AGTTGAATGAAGGTGAACAAGCGGTGTCAT
tetur08g05630 comp226_seq0 ACACTCGTGTCATCTATTTCTTTAAAGCCC
tetur08g05630 comp226_seq0 CACTCGTGTCATCTATTTCTTTAAAGCCCA
tetur08g05710 comp5179_seq0 TCCCGTTGAGGCAGTTCACGTCGATGATTA
tetur08g07070 comp3328_seq0 CGGTTTGTTACTGGTAACCGGCTGTTTGGT
tetur08g07070 comp3328_seq0 CTGGTAACCGGCTGTTTGGTTAAAGGAAGG
tetur08g07070 comp3328_seq0 GAGGTCGGTTTGTTACTGGTAACCGGCTGT
tetur08g07070 comp3328_seq0 GGTAACCGGCTGTTTGGTTAAAGGAAGGAA
tetur08g07070 comp3328_seq0 GGTCGGTTTGTTACTGGTAACCGGCTGTTT
tetur08g07070 comp3328_seq0 GGTTTGTTACTGGTAACCGGCTGTTTGGTT
tetur08g07070 comp3328_seq0 GTCGGTTTGTTACTGGTAACCGGCTGTTTG
tetur08g07070 comp3328_seq0 TCGGTTTGTTACTGGTAACCGGCTGTTTGG
tetur08g07070 comp3328_seq0 TGGTAACCGGCTGTTTGGTTAAAGGAAGGA
tetur08g07070 comp3328_seq0 ACTGGTAACCGGCTGTTTGGTTAAAGGAAG
tetur08g07070 comp3328_seq0 AGAGGTCGGTTTGTTACTGGTAACCGGCTG
tetur08g07070 comp3328_seq0 AGGTCGGTTTGTTACTGGTAACCGGCTGTT
tetur08g07550 comp3442_seq0 GAATTAGCAAATCGACGTTCACCGCAATTT
tetur09g00470 comp95_seq1 GATGGAGGAGAAGACTTCAGAGCATACGCT
tetur09g00470 comp95_seq1 GTGATGGAGGAGAAGACTTCAGAGCATACG
tetur09g00470 comp95_seq1 TGATGGAGGAGAAGACTTCAGAGCATACGC
tetur09g00470 comp95_seq1 ATGGAGGAGAAGACTTCAGAGCATACGCTT
tetur09g02760 comp3987_seq0 CTGTTAGAATTCACCATAATCAGGGTAGGG
tetur09g03270 comp4506_seq0 ACAGTCTAAACTCAATTGAACCCTAAGCTG
tetur09g03270 comp4506_seq0 CAGTCTAAACTCAATTGAACCCTAAGCTGA
tetur09g03760 comp1260_seq0 CCAATAATCTGGTTAACAGCCTGGTATGTG
tetur09g03760 comp1260_seq0 AAGGATCTAATTGCGATGTTGACGCTCAAT
tetur09g03760 comp1260_seq0 GATCTAATTGCGATGTTGACGCTCAATTGA
tetur09g03760 comp1260_seq0 GCCAATAATCTGGTTAACAGCCTGGTATGT
tetur09g03760 comp1260_seq0 GGATCTAATTGCGATGTTGACGCTCAATTG
tetur09g03760 comp1260_seq0 TCTGGTTAACAGCCTGGTATGTGATAAATC
tetur09g03760 comp1260_seq0 TGCCAATAATCTGGTTAACAGCCTGGTATG
tetur09g03760 comp1260_seq0 AGGATCTAATTGCGATGTTGACGCTCAATT
tetur09g06470 comp1924_seq0 CTTATCAACAGAGCCAGCTGATAATCAATC
tetur09g06470 comp1924_seq0 TATCAACAGAGCCAGCTGATAATCAATCAG
tetur10g00030 comp3773_seq0 CTCAGAATGCTGAAATTGAGGGACCATTCA
tetur10g00030 comp3773_seq0 GATCTCAGAATGCTGAAATTGAGGGACCAT
tetur10g00030 comp3773_seq0 TCAGAATGCTGAAATTGAGGGACCATTCAA
tetur10g00030 comp3773_seq0 TCTCAGAATGCTGAAATTGAGGGACCATTC
tetur10g00030 comp3773_seq0 AGAATGCTGAAATTGAGGGACCATTCAATC
tetur10g00030 comp3773_seq0 ATCTCAGAATGCTGAAATTGAGGGACCATT
tetur10g00030 comp3773_seq0 CAGAATGCTGAAATTGAGGGACCATTCAAT
tetur10g03710 comp317_seq1 CGGATCATACGGATGCTGGAAGTTTCAATC
tetur10g03710 comp317_seq1 CGTAATCAGCGGATCATACGGATGCTGGAA
tetur10g03710 comp317_seq1 CGTTCGTAATCAGCGGATCATACGGATGCT
tetur10g03710 comp317_seq1 CTCGTTCGTAATCAGCGGATCATACGGATG
tetur10g03710 comp317_seq1 AATCACTCGTTCGTAATCAGCGGATCATAC
tetur10g03710 comp317_seq1 AATCAGCGGATCATACGGATGCTGGAAGTT
tetur10g03710 comp317_seq1 AAAGAGGCTCTTTATCTGATCGCCACCACT
tetur10g03710 comp317_seq1 GGATCATACGGATGCTGGAAGTTTCAATCA
tetur10g03710 comp317_seq1 GTAATCAGCGGATCATACGGATGCTGGAAG
tetur10g03710 comp317_seq1 GTTCGTAATCAGCGGATCATACGGATGCTG
tetur10g03710 comp317_seq1 TCACTCGTTCGTAATCAGCGGATCATACGG
tetur10g03710 comp317_seq1 TCAGCGGATCATACGGATGCTGGAAGTTTC
tetur10g03710 comp317_seq1 TCGTAATCAGCGGATCATACGGATGCTGGA
tetur10g03710 comp317_seq1 TCGTTCGTAATCAGCGGATCATACGGATGC
tetur10g03710 comp317_seq1 TTTAATCACTCGTTCGTAATCAGCGGATCA
tetur10g03710 comp317_seq1 ACTCGTTCGTAATCAGCGGATCATACGGAT
tetur10g03710 comp317_seq1 ATCACTCGTTCGTAATCAGCGGATCATACG
tetur10g03710 comp317_seq1 ATCAGCGGATCATACGGATGCTGGAAGTTT
tetur10g03710 comp317_seq1 CACTCGTTCGTAATCAGCGGATCATACGGA
tetur10g03710 comp317_seq1 CAGCGGATCATACGGATGCTGGAAGTTTCA
tetur10g04170 comp1362_seq3 GACGAGTTTGTTGTCTATCAATGGGTAGTT
tetur10g04170 comp1362_seq3 ATGACGAGTTTGTTGTCTATCAATGGGTAG
tetur10g05140 comp4497_seq0 CCCTATAGAATTGAATTTGAACAACCCACC
tetur10g05140 comp4497_seq0 GAATTTGAACAACCCACCAGCTCACTTCTT
tetur10g05140 comp4497_seq0 AATTTGAACAACCCACCAGCTCACTTCTTC
tetur10g05140 comp4497_seq0 ATTTGAACAACCCACCAGCTCACTTCTTCT
tetur11g03670 comp3722_seq0 GACAACTGCAACTACTGCATCCACTACTGC
tetur11g03670 comp3722_seq0 AGACAACTGCAACTACTGCATCCACTACTG
tetur11g03670 comp3722_seq0 CAACTGCAACTACTGCATCCACTACTGCAA
tetur11g04530 comp3083_seq0 GACAGGTAGACTAGAAACTGTTGGATCAGA
tetur11g04530 comp3083_seq0 GGATCCGTGAGTTTATGTAACGAGTAGTTT
tetur11g04530 comp3083_seq0 ATTGGATCCGTGAGTTTATGTAACGAGTAG
tetur11g05640 comp1933_seq1 CGATGTAAACGACTTTGATTTGTGACGCTT
tetur11g05640 comp1933_seq1 CTCATGGCGTTATCAGAATTGTTGTGGTGT
tetur11g05640 comp1933_seq1 GCGTTATCAGAATTGTTGTGGTGTTGAAGC
tetur11g05640 comp1933_seq1 GCTCATGGCGTTATCAGAATTGTTGTGGTG
tetur11g05640 comp1933_seq1 GGCGTTATCAGAATTGTTGTGGTGTTGAAG
tetur11g05640 comp1933_seq1 TGGCGTTATCAGAATTGTTGTGGTGTTGAA
tetur11g05640 comp1933_seq1 TTGCTCATGGCGTTATCAGAATTGTTGTGG
tetur11g05640 comp1933_seq1 ATTGCTCATGGCGTTATCAGAATTGTTGTG
tetur11g05640 comp1933_seq1 CATGGCGTTATCAGAATTGTTGTGGTGTTG
tetur12g00260 comp4543_seq0 GAGAGTTGTACAGTTGAAGCAGCAGATATT
tetur12g00260 comp4543_seq0 GCAGCAGATATTTAACTTACTCTTTGCTCG
tetur12g00260 comp4543_seq0 TTGAGAGTTGTACAGTTGAAGCAGCAGATA
tetur12g03790 comp1685_seq0 CGTTAGACGTTCATTAGATGTGAGCACAAT
tetur12g03790 comp1685_seq0 GATCGTTAGACGTTCATTAGATGTGAGCAC
tetur12g03790 comp1685_seq0 GCCATTTGATGAAGTTAGATCGTTAGACGT
tetur12g03790 comp1685_seq0 GTTAGACGTTCATTAGATGTGAGCACAATC
tetur12g03790 comp1685_seq0 TAGATCGTTAGACGTTCATTAGATGTGAGC
tetur12g03790 comp1685_seq0 TCGTTAGACGTTCATTAGATGTGAGCACAA
tetur12g03790 comp1685_seq0 AGCCATTTGATGAAGTTAGATCGTTAGACG
tetur13g00870 comp3496_seq0 CCGAATTCAACTGGAGGCTGATCTTTATTG
tetur13g03850 comp2793_seq0 AAGATGGCGTGTAAGTGGGTTAAAGTAAAG
tetur13g03850 comp2793_seq0 GATGGCGTGTAAGTGGGTTAAAGTAAAGAC
tetur13g03850 comp2793_seq0 GCGTGTAAGTGGGTTAAAGTAAAGACTCAG
tetur13g03850 comp2793_seq0 TGGGTTAAAGTAAAGACTCAGTCACTCAGA
tetur13g04766 comp2867_seq1 CCATCCATTCCACAAGGAATCAGAGCTGAT
tetur13g04766 comp2867_seq1 CGCCATCCATTCCACAAGGAATCAGAGCTG
tetur13g04766 comp2867_seq1 GAGAACCAATTGAAGCAACGAACTGGAAGA
tetur13g04766 comp2867_seq1 AATCAGAGCTGATCAACTCTGTGCTGGGAC
tetur13g04766 comp2867_seq1 GCCATCCATTCCACAAGGAATCAGAGCTGA
tetur13g04766 comp2867_seq1 GCGCCATCCATTCCACAAGGAATCAGAGCT
tetur13g04766 comp2867_seq1 ACAGAAGCAATCGTTCCAATTTGTTTGCCT
tetur13g04766 comp2867_seq1 TCAGAGCTGATCAACTCTGTGCTGGGACAA
tetur13g04766 comp2867_seq1 TGAGAACCAATTGAAGCAACGAACTGGAAG
tetur13g04766 comp2867_seq1 TTGAGAACCAATTGAAGCAACGAACTGGAA
tetur13g04766 comp2867_seq1 ACGCGCCATCCATTCCACAAGGAATCAGAG
tetur13g04766 comp2867_seq1 TTTATAGCTGGTGGAGATGAAGTCGAATCA
tetur13g04766 comp2867_seq1 AGAACCAATTGAAGCAACGAACTGGAAGAG
tetur13g04766 comp2867_seq1 AGAAGCAATCGTTCCAATTTGTTTGCCTGG
tetur13g04766 comp2867_seq1 CACAGAAGCAATCGTTCCAATTTGTTTGCC
tetur13g04766 comp2867_seq1 CAGAAGCAATCGTTCCAATTTGTTTGCCTG
tetur13g04766 comp2867_seq1 CAGAGCTGATCAACTCTGTGCTGGGACAAC
tetur14g03140 comp277_seq1 CCGACCACAAATACTTCCTTAGCTGCCTTC
tetur14g03140 comp277_seq1 CGACCACAAATACTTCCTTAGCTGCCTTCA
tetur14g03140 comp277_seq1 CGTCTGATTCTTTGTTGAAGATTCCGACCA
tetur14g03140 comp277_seq1 CTGATTCTTTGTTGAAGATTCCGACCACAA
tetur14g03140 comp277_seq1 GTCTGATTCTTTGTTGAAGATTCCGACCAC
tetur14g03140 comp277_seq1 TCAGAGGCAGAGCTACTATAGATGTGACCG
tetur14g03140 comp277_seq1 TCTGATTCTTTGTTGAAGATTCCGACCACA
tetur14g03140 comp277_seq1 ATCAGAGGCAGAGCTACTATAGATGTGACC
tetur14g03140 comp277_seq1 CAGAGGCAGAGCTACTATAGATGTGACCGA
tetur16g00870 comp1635_seq0 AAGAGGGAGTTGTTCAACTGTTTGAGTTTG
tetur16g00870 comp1635_seq0 GAGGGAGTTGTTCAACTGTTTGAGTTTGAA
tetur16g00870 comp1635_seq0 TTTCAAGAGGGAGTTGTTCAACTGTTTGAG
tetur16g00870 comp1635_seq0 CAAGAGGGAGTTGTTCAACTGTTTGAGTTT
tetur17g01310 comp4344_seq2 CCAATCTATCAGCCAATCGACCAGCCGGAA
tetur17g01310 comp4344_seq2 CCAGCCGGAATAGGACTAAACAAACCTCCA
tetur17g01310 comp4344_seq2 CGACCAGCCGGAATAGGACTAAACAAACCT
tetur17g01310 comp4344_seq2 CGCTTTGGTCCCAATCTATCAGCCAATCGA
tetur17g01310 comp4344_seq2 CTATCAGCCAATCGACCAGCCGGAATAGGA
tetur17g01310 comp4344_seq2 CTTTGGTCCCAATCTATCAGCCAATCGACC
tetur17g01310 comp4344_seq2 GACCAGCCGGAATAGGACTAAACAAACCTC
tetur17g01310 comp4344_seq2 GATTAGTAAAGCCCGGGCTTCGTTGTGTTT
tetur17g01310 comp4344_seq2 GCCGGAATAGGACTAAACAAACCTCCACAA
tetur17g01310 comp4344_seq2 GCTTTGGTCCCAATCTATCAGCCAATCGAC
tetur17g01310 comp4344_seq2 GGTGTTTACTGTCTGAGTCTAAGCGTCTCA
tetur17g01310 comp4344_seq2 GTAAAGCCCGGGCTTCGTTGTGTTTATGGT
tetur17g01310 comp4344_seq2 GTGTTTACTGTCTGAGTCTAAGCGTCTCAA
tetur17g01310 comp4344_seq2 TAAAGCCCGGGCTTCGTTGTGTTTATGGTA
tetur17g01310 comp4344_seq2 TAGTAAAGCCCGGGCTTCGTTGTGTTTATG
tetur17g01310 comp4344_seq2 ACATAACTTTGCGATTCTGTCTTTCACGGG
tetur17g01310 comp4344_seq2 TATCAGCCAATCGACCAGCCGGAATAGGAC
tetur17g01310 comp4344_seq2 ACATGAAAGAAACAGATTAGTAAAGCCCGG
tetur17g01310 comp4344_seq2 TCAGCCAATCGACCAGCCGGAATAGGACTA
tetur17g01310 comp4344_seq2 TCGACCAGCCGGAATAGGACTAAACAAACC
tetur17g01310 comp4344_seq2 TCGCTTTGGTCCCAATCTATCAGCCAATCG
tetur17g01310 comp4344_seq2 TCTATCAGCCAATCGACCAGCCGGAATAGG
tetur17g01310 comp4344_seq2 ACCAGCCGGAATAGGACTAAACAAACCTCC
tetur17g01310 comp4344_seq2 TGGTCCCAATCTATCAGCCAATCGACCAGC
tetur17g01310 comp4344_seq2 TGGTGTTTACTGTCTGAGTCTAAGCGTCTC
tetur17g01310 comp4344_seq2 TGTTTACTGTCTGAGTCTAAGCGTCTCAAA
tetur17g01310 comp4344_seq2 TTCGCTTTGGTCCCAATCTATCAGCCAATC
tetur17g01310 comp4344_seq2 TTGGTCCCAATCTATCAGCCAATCGACCAG
tetur17g01310 comp4344_seq2 TTTGGTCCCAATCTATCAGCCAATCGACCA
tetur17g01310 comp4344_seq2 TTTGGTGTTTACTGTCTGAGTCTAAGCGTC
tetur17g01310 comp4344_seq2 AGATTAGTAAAGCCCGGGCTTCGTTGTGTT
tetur17g01310 comp4344_seq2 AGTAAAGCCCGGGCTTCGTTGTGTTTATGG
tetur17g01310 comp4344_seq2 ATCAGCCAATCGACCAGCCGGAATAGGACT
tetur17g01310 comp4344_seq2 ATCGACCAGCCGGAATAGGACTAAACAAAC
tetur17g01310 comp4344_seq2 ATCTATCAGCCAATCGACCAGCCGGAATAG
tetur17g01310 comp4344_seq2 CAATCTATCAGCCAATCGACCAGCCGGAAT
tetur17g01310 comp4344_seq2 CACATAACTTTGCGATTCTGTCTTTCACGG
tetur17g01310 comp4344_seq2 CAGATTAGTAAAGCCCGGGCTTCGTTGTGT
tetur17g01310 comp4344_seq2 CAGCCAATCGACCAGCCGGAATAGGACTAA
tetur17g01310 comp4344_seq2 CAGCCGGAATAGGACTAAACAAACCTCCAC
tetur17g01310 comp4344_seq2 CATGAAAGAAACAGATTAGTAAAGCCCGGG
tetur17g01590 comp2736_seq0 GGTGATGATGAAACTAACTGACGAATCTTG
tetur17g01590 comp2736_seq0 GTGATGATGAAACTAACTGACGAATCTTGC
tetur19g00720 comp4361_seq0 CGATCTCGTCTTCTGATTCGCTCGATGAAT
tetur19g00720 comp4361_seq0 AAACGATCTCGTCTTCTGATTCGCTCGATG
tetur20g02640 comp557_seq0 TCCGTTTCCAAGCTACGTTGATCAGTTAGG
tetur20g02640 comp557_seq0 TTCCGTTTCCAAGCTACGTTGATCAGTTAG
tetur20g02640 comp557_seq0 ATTTCCGTTTCCAAGCTACGTTGATCAGTT
tetur20g03040 comp2766_seq0 CGCTCGATTTCTATCTTGACCTCTTCGGTC
tetur20g03150 comp3777_seq0 CTTTCAAGGTACGCTTGTGTTCACGCATGT
tetur20g03150 comp3777_seq0 GTAACTTTCAAGGTACGCTTGTGTTCACGC
tetur20g03150 comp3777_seq0 TAACTTTCAAGGTACGCTTGTGTTCACGCA
tetur20g03150 comp3777_seq0 TCAAGGTACGCTTGTGTTCACGCATGTCCG
tetur20g03150 comp3777_seq0 TGTAACTTTCAAGGTACGCTTGTGTTCACG
tetur20g03150 comp3777_seq0 TTCAAGGTACGCTTGTGTTCACGCATGTCC
tetur20g03150 comp3777_seq0 TTTCAAGGTACGCTTGTGTTCACGCATGTC
tetur20g03150 comp3777_seq0 ACTTTCAAGGTACGCTTGTGTTCACGCATG
tetur20g03150 comp3777_seq0 ATGTAACTTTCAAGGTACGCTTGTGTTCAC
tetur20g03150 comp3777_seq0 AACTTTCAAGGTACGCTTGTGTTCACGCAT
tetur21g02800 comp728_seq1 CCAACACAAGAGAAAGAGAACACGACTCAG
tetur21g02800 comp728_seq1 GAATTGGCATAACCAACACAAGAGAAAGAG
tetur21g02800 comp728_seq1 GCATAACCAACACAAGAGAAAGAGAACACG
tetur21g02800 comp728_seq1 GGCATAACCAACACAAGAGAAAGAGAACAC
tetur21g02800 comp728_seq1 TGGCATAACCAACACAAGAGAAAGAGAACA
tetur21g02800 comp728_seq1 TTGGCATAACCAACACAAGAGAAAGAGAAC
tetur21g02800 comp728_seq1 ATAACCAACACAAGAGAAAGAGAACACGAC
tetur21g02800 comp728_seq1 AACCAACACAAGAGAAAGAGAACACGACTC
tetur21g02800 comp728_seq1 CAACACAAGAGAAAGAGAACACGACTCAGA
tetur21g02800 comp728_seq1 CATAACCAACACAAGAGAAAGAGAACACGA
tetur23g02070 comp5725_seq1 CTCATCGACTCTTTGTTTACCATCAACACC
tetur23g02070 comp5725_seq1 TATATTTCCGATCTCACTGAAACTCCATCG
tetur23g02070 comp5725_seq1 TCTCATCGACTCTTTGTTTACCATCAACAC
tetur23g02070 comp5725_seq1 ATATTTCCGATCTCACTGAAACTCCATCGT
tetur24g01110 comp5846_seq0 CCATGAGTCACTTTACGTTCTTCTTCAAAC
tetur24g01110 comp5846_seq0 CGAGTTCCAGAATTGAAAGTTTCAACGGTG
tetur24g01110 comp5846_seq0 GTTCGCGAAATAAATAAACATCAACAGCCG
tetur24g01110 comp5846_seq0 TATCAGATTCAAGAGATACCATGTTCGCGA
tetur24g01110 comp5846_seq0 TTCGAGTTCCAGAATTGAAAGTTTCAACGG
tetur24g01110 comp5846_seq0 CATGAGTCACTTTACGTTCTTCTTCAAACC
tetur26g01140 comp3712_seq0 GTAGAACGCAATAATGAAACGTACACTGCT
tetur26g01140 comp3712_seq0 TGTAGAACGCAATAATGAAACGTACACTGC
tetur26g01640 comp3856_seq0 AAGAAAGCAAAGGTAGATGCCAGCAAATGT
tetur26g01640 comp3856_seq0 GAAAGCAAAGGTAGATGCCAGCAAATGTAG
tetur26g01640 comp3856_seq0 GAAGAAAGCAAAGGTAGATGCCAGCAAATG
tetur26g01640 comp3856_seq0 GCAAAGGTAGATGCCAGCAAATGTAGAATC
tetur26g01640 comp3856_seq0 GTTGAAGAAAGCAAAGGTAGATGCCAGCAA
tetur26g01640 comp3856_seq0 TAGTTGAAGAAAGCAAAGGTAGATGCCAGC
tetur26g01640 comp3856_seq0 AAAGGTAGATGCCAGCAAATGTAGAATCAG
tetur26g01640 comp3856_seq0 TTAGTTGAAGAAAGCAAAGGTAGATGCCAG
tetur26g01640 comp3856_seq0 TTGAAGAAAGCAAAGGTAGATGCCAGCAAA
tetur26g01640 comp3856_seq0 AGCAAAGGTAGATGCCAGCAAATGTAGAAT
tetur26g01640 comp3856_seq0 CAAAGGTAGATGCCAGCAAATGTAGAATCA
tetur26g01700 comp2073_seq0 CCATCTCGTTGCAAGAGCACAGAGTAACAC
tetur26g01700 comp2073_seq0 AAGAGCACAGAGTAACACAGTTTAAGACCG
tetur26g01700 comp2073_seq0 CGCCATCTCGTTGCAAGAGCACAGAGTAAC
tetur26g01700 comp2073_seq0 CGTTGCAAGAGCACAGAGTAACACAGTTTA
tetur26g01700 comp2073_seq0 CTCGTTGCAAGAGCACAGAGTAACACAGTT
tetur26g01700 comp2073_seq0 GAGCACAGAGTAACACAGTTTAAGACCGGA
tetur26g01700 comp2073_seq0 GCAAGAGCACAGAGTAACACAGTTTAAGAC
tetur26g01700 comp2073_seq0 GCACAGAGTAACACAGTTTAAGACCGGAGT
tetur26g01700 comp2073_seq0 GCCATCTCGTTGCAAGAGCACAGAGTAACA
tetur26g01700 comp2073_seq0 ACAGAGTAACACAGTTTAAGACCGGAGTTG
tetur26g01700 comp2073_seq0 TTGCAAGAGCACAGAGTAACACAGTTTAAG
tetur26g01700 comp2073_seq0 AGAGCACAGAGTAACACAGTTTAAGACCGG
tetur26g01700 comp2073_seq0 AGAGTAACACAGTTTAAGACCGGAGTTGAT
tetur26g01700 comp2073_seq0 AGCACAGAGTAACACAGTTTAAGACCGGAG
tetur26g01700 comp2073_seq0 AACACAGTTTAAGACCGGAGTTGATATCAC
tetur26g01700 comp2073_seq0 ATCTCGTTGCAAGAGCACAGAGTAACACAG
tetur26g01700 comp2073_seq0 CAAGAGCACAGAGTAACACAGTTTAAGACC
tetur26g01700 comp2073_seq0 CACAGAGTAACACAGTTTAAGACCGGAGTT
tetur26g01700 comp2073_seq0 CAGAGTAACACAGTTTAAGACCGGAGTTGA
tetur26g01700 comp2073_seq0 CATCTCGTTGCAAGAGCACAGAGTAACACA
tetur26g01900 comp1985_seq3 GATGTTGTGTTTGTTTGGCTAAGGGTTCAT
tetur26g01900 comp1985_seq3 GTGATGTTGTGTTTGTTTGGCTAAGGGTTC
tetur26g01900 comp1985_seq3 GTTGTGTTTGTTTGGCTAAGGGTTCATCTG
tetur26g01900 comp1985_seq3 TGATGTTGTGTTTGTTTGGCTAAGGGTTCA
tetur26g01900 comp1985_seq3 TTGTGTTTGTTTGGCTAAGGGTTCATCTGA
tetur28g00870 comp1183_seq0 CTAAATGTACCTCTTTAACTCCGCCTCACT
tetur28g00870 comp1183_seq0 GTACCTCTTTAACTCCGCCTCACTAAGTCA
tetur28g00870 comp1183_seq0 TGTACCTCTTTAACTCCGCCTCACTAAGTC
tetur28g00870 comp1183_seq0 ACTAAATGTACCTCTTTAACTCCGCCTCAC
tetur28g00870 comp1183_seq0 ATGTACCTCTTTAACTCCGCCTCACTAAGT
tetur28g01440 comp3730_seq1 AAGACTCCGGTGAAGAGGTTGGGATCATTG
tetur28g01440 comp3730_seq1 CCGGTGAAGAGGTTGGGATCATTGGTTCAA
tetur28g01440 comp3730_seq1 AAGAGGTTGGGATCATTGGTTCAATATCAG
tetur28g01440 comp3730_seq1 AAGCAACGCTATCTAGCGGTATTATTTGCT
tetur28g01440 comp3730_seq1 CGGTATTATTTGCTTAATCCTGGCTACAGT
tetur28g01440 comp3730_seq1 CTAGCGGTATTATTTGCTTAATCCTGGCTA
tetur28g01440 comp3730_seq1 CTCCGGTGAAGAGGTTGGGATCATTGGTTC
tetur28g01440 comp3730_seq1 AAAGAAGACTCCGGTGAAGAGGTTGGGATC
tetur28g01440 comp3730_seq1 GAAAGAAGACTCCGGTGAAGAGGTTGGGAT
tetur28g01440 comp3730_seq1 GAAGACTCCGGTGAAGAGGTTGGGATCATT
tetur28g01440 comp3730_seq1 GACTCCGGTGAAGAGGTTGGGATCATTGGT
tetur28g01440 comp3730_seq1 GAGGTTGGGATCATTGGTTCAATATCAGTT
tetur28g01440 comp3730_seq1 GATCAAGCAACGCTATCTAGCGGTATTATT
tetur28g01440 comp3730_seq1 GATGTGATCAAGCAACGCTATCTAGCGGTA
tetur28g01440 comp3730_seq1 AAACAGATGTGATCAAGCAACGCTATCTAG
tetur28g01440 comp3730_seq1 GCACTTTCAGTTGAATAGCTGTTGCTTCCT
tetur28g01440 comp3730_seq1 GCGGTATTATTTGCTTAATCCTGGCTACAG
tetur28g01440 comp3730_seq1 GTGATCAAGCAACGCTATCTAGCGGTATTA
tetur28g01440 comp3730_seq1 ACAGATGTGATCAAGCAACGCTATCTAGCG
tetur28g01440 comp3730_seq1 TAGCGGTATTATTTGCTTAATCCTGGCTAC
tetur28g01440 comp3730_seq1 TCAAGCAACGCTATCTAGCGGTATTATTTG
tetur28g01440 comp3730_seq1 TCCGGTGAAGAGGTTGGGATCATTGGTTCA
tetur28g01440 comp3730_seq1 TGAAGAGGTTGGGATCATTGGTTCAATATC
tetur28g01440 comp3730_seq1 ACTCCGGTGAAGAGGTTGGGATCATTGGTT
tetur28g01440 comp3730_seq1 AGAAGACTCCGGTGAAGAGGTTGGGATCAT
tetur28g01440 comp3730_seq1 AGACTCCGGTGAAGAGGTTGGGATCATTGG
tetur28g01440 comp3730_seq1 AGAGGTTGGGATCATTGGTTCAATATCAGT
tetur28g01440 comp3730_seq1 AGATGTGATCAAGCAACGCTATCTAGCGGT
tetur28g01440 comp3730_seq1 AGCAACGCTATCTAGCGGTATTATTTGCTT
tetur28g01440 comp3730_seq1 AGCACTTTCAGTTGAATAGCTGTTGCTTCC
tetur28g01440 comp3730_seq1 AGGTTGGGATCATTGGTTCAATATCAGTTG
tetur28g01440 comp3730_seq1 AACAGATGTGATCAAGCAACGCTATCTAGC
tetur28g01440 comp3730_seq1 ATCTAGCGGTATTATTTGCTTAATCCTGGC
tetur28g01440 comp3730_seq1 ATGTGATCAAGCAACGCTATCTAGCGGTAT
tetur28g01440 comp3730_seq1 CAAGCAACGCTATCTAGCGGTATTATTTGC
tetur28g01440 comp3730_seq1 CACTTTCAGTTGAATAGCTGTTGCTTCCTT
tetur28g01440 comp3730_seq1 CAGATGTGATCAAGCAACGCTATCTAGCGG
tetur28g02490 comp469_seq0 CCAAGGCAAGCAGATGATTCAAGGTTAACT
tetur28g02490 comp469_seq0 AAGCATACAAGGGAAAGAAATTGTTGGGTC
tetur28g02490 comp469_seq0 AAGGCAAGCAGATGATTCAAGGTTAACTTC
tetur28g02490 comp469_seq0 GCATACAAGGGAAAGAAATTGTTGGGTCAG
tetur28g02490 comp469_seq0 GGAAAGAAATTGTTGGGTCAGTTTATGGTG
tetur28g02490 comp469_seq0 GGCAAGCAGATGATTCAAGGTTAACTTCAT
tetur28g02490 comp469_seq0 GGGAAAGAAATTGTTGGGTCAGTTTATGGT
tetur28g02490 comp469_seq0 ACCAAGGCAAGCAGATGATTCAAGGTTAAC
tetur28g02490 comp469_seq0 AGGGAAAGAAATTGTTGGGTCAGTTTATGG
tetur28g02490 comp469_seq0 CATACAAGGGAAAGAAATTGTTGGGTCAGT
tetur30g00230 comp5085_seq0 CATTGCCTTTCCATAAACATACCGTACTAG
tetur30g00230 comp5085_seq0 GCCTTTCCATAAACATACCGTACTAGTGAT
tetur30g00230 comp5085_seq0 TGCCTTTCCATAAACATACCGTACTAGTGA
tetur30g00230 comp5085_seq0 TTGCCTTTCCATAAACATACCGTACTAGTG
tetur34g00290 comp1071_seq0 TCTGAAAGGTCTTTGTATACACATGGAGTC
tetur36g00470 comp3872_seq2 CTCTAGCTCCACAAAGCGAATTATTCCATC
tetur38g00110 comp737_seq0 CATTATGTTGTGCTGCTTTGTTACGTGACA
tetur38g00110 comp737_seq0 AAGACAGCACAAAGAGCATTATGTTGTGCT
tetur38g00110 comp737_seq0 AAGAGCATTATGTTGTGCTGCTTTGTTACG
tetur38g00110 comp737_seq0 CGTGACATACTTGTTACTCCCTCTGAAGTT
tetur38g00110 comp737_seq0 AAAGACAGCACAAAGAGCATTATGTTGTGC
tetur38g00110 comp737_seq0 GACAGCACAAAGAGCATTATGTTGTGCTGC
tetur38g00110 comp737_seq0 GACCTTGACTAGGCTGAGATTGTGAGTTAA
tetur38g00110 comp737_seq0 GAGCATTATGTTGTGCTGCTTTGTTACGTG
tetur38g00110 comp737_seq0 GCACAAAGAGCATTATGTTGTGCTGCTTTG
tetur38g00110 comp737_seq0 GCATTATGTTGTGCTGCTTTGTTACGTGAC
tetur38g00110 comp737_seq0 GCTGCTTTGTTACGTGACATACTTGTTACT
tetur38g00110 comp737_seq0 GCTTTGTTACGTGACATACTTGTTACTCCC
tetur38g00110 comp737_seq0 AATTGGCAGGAAGTCTAGTCATGGTTAATC
tetur38g00110 comp737_seq0 AATTGTTGACCTTGACTAGGCTGAGATTGT
tetur38g00110 comp737_seq0 GGTTAAATTGGCAGGAAGTCTAGTCATGGT
tetur38g00110 comp737_seq0 GTGCTGCTTTGTTACGTGACATACTTGTTA
tetur38g00110 comp737_seq0 GTTAAATTGGCAGGAAGTCTAGTCATGGTT
tetur38g00110 comp737_seq0 GTTACGTGACATACTTGTTACTCCCTCTGA
tetur38g00110 comp737_seq0 GTTGACCTTGACTAGGCTGAGATTGTGAGT
tetur38g00110 comp737_seq0 GTTGTGCTGCTTTGTTACGTGACATACTTG
tetur38g00110 comp737_seq0 GTTTAATTGTTGACCTTGACTAGGCTGAGA
tetur38g00110 comp737_seq0 ACAGCACAAAGAGCATTATGTTGTGCTGCT
tetur38g00110 comp737_seq0 TAATTGTTGACCTTGACTAGGCTGAGATTG
tetur38g00110 comp737_seq0 TACGTGACATACTTGTTACTCCCTCTGAAG
tetur38g00110 comp737_seq0 TAGGTTAAATTGGCAGGAAGTCTAGTCATG
tetur38g00110 comp737_seq0 ACATACTTGTTACTCCCTCTGAAGTTCAGG
tetur38g00110 comp737_seq0 TATGTTGTGCTGCTTTGTTACGTGACATAC
tetur38g00110 comp737_seq0 TGACATACTTGTTACTCCCTCTGAAGTTCA
tetur38g00110 comp737_seq0 TGACCTTGACTAGGCTGAGATTGTGAGTTA
tetur38g00110 comp737_seq0 TGCTGCTTTGTTACGTGACATACTTGTTAC
tetur38g00110 comp737_seq0 TGCTTTGTTACGTGACATACTTGTTACTCC
tetur38g00110 comp737_seq0 TGTTACGTGACATACTTGTTACTCCCTCTG
tetur38g00110 comp737_seq0 TGTTGACCTTGACTAGGCTGAGATTGTGAG
tetur38g00110 comp737_seq0 TTACGTGACATACTTGTTACTCCCTCTGAA
tetur38g00110 comp737_seq0 TTGTTGACCTTGACTAGGCTGAGATTGTGA
tetur38g00110 comp737_seq0 TTTGTTACGTGACATACTTGTTACTCCCTC
tetur38g00110 comp737_seq0 ACGTGACATACTTGTTACTCCCTCTGAAGT
tetur38g00110 comp737_seq0 AGACAGCACAAAGAGCATTATGTTGTGCTG
tetur38g00110 comp737_seq0 AGAGCATTATGTTGTGCTGCTTTGTTACGT
tetur38g00110 comp737_seq0 AGCACAAAGAGCATTATGTTGTGCTGCTTT
tetur38g00110 comp737_seq0 AGGTTAAATTGGCAGGAAGTCTAGTCATGG
tetur38g00110 comp737_seq0 ATACTTGTTACTCCCTCTGAAGTTCAGGAG
tetur38g00110 comp737_seq0 ATGTTGTGCTGCTTTGTTACGTGACATACT
tetur38g00110 comp737_seq0 ATTGTTGACCTTGACTAGGCTGAGATTGTG
tetur38g00110 comp737_seq0 CACAAAGAGCATTATGTTGTGCTGCTTTGT
tetur38g00110 comp737_seq0 CAGCACAAAGAGCATTATGTTGTGCTGCTT
tetur38g00110 comp737_seq0 CATACTTGTTACTCCCTCTGAAGTTCAGGA
tetur39g00490 comp2604_seq0 GTCATGTGTATATGATTGGATCCAGCAATC
